# Supplementary material for: Conserved interfaces mediate multiple protein–protein interactions in a prokaryotic metabolon
Source: Mol Syst Biol. 2025 Sep 3;21(11):1490–521. doi: 10.1038/s44320-025-00139-9 (PMC12583656; doi:10.1038/s44320-025-00139-9)
Supplement: Supplementary file 7 — Source data Fig. 2 [file 44320_2025_139_MOESM7_ESM.zip]

Archive with 8 entries (8 files):
- Data_Panel2B.xlsx
- __MACOSX/._Data_Panel2B.xlsx
- Data_Panel2C.xlsx
- __MACOSX/._Data_Panel2C.xlsx
- Data_Panel2D.xlsx
- __MACOSX/._Data_Panel2D.xlsx
- Data_Panel2E.xlsx
- __MACOSX/._Data_Panel2E.xlsx
