# Supplementary material for: Conserved interfaces mediate multiple protein–protein interactions in a prokaryotic metabolon
Source: Mol Syst Biol. 2025 Sep 3;21(11):1490–521. doi: 10.1038/s44320-025-00139-9 (PMC12583656; doi:10.1038/s44320-025-00139-9)
Supplement: Supplementary file 7 — Source data Fig. 2 [file 44320_2025_139_MOESM7_ESM.zip › Data_Panel2B.xlsx]

## Sheet: Fig 2B
	0.2% ara		0.05% ara		1.25x10-2% ara		3.1x10-3% ara		7.8x10-4% ara		no ara
1mM	1790	1717	1653	1544	1449	1463	1383	1439	1133	1106	747	776
0.5mM	1747	1780	1596	1513	1441	1469	1367	1443	1157	973	803	789
0.25mM		1626	1323	1490	1436	1417	1334	1143	1139	1092	745	802
0.125mM		1414	1223	1331	1313	1082	1187	1125	1054	1030	772	671
0.0625mM	1143	1125	1088	1101	1084	949	1012	1040	934	839	709	743
0	778	745	697	752	618	736	568	742	739	736	707	790
