# Supplementary material for: Conserved interfaces mediate multiple protein–protein interactions in a prokaryotic metabolon
Source: Mol Syst Biol. 2025 Sep 3;21(11):1490–521. doi: 10.1038/s44320-025-00139-9 (PMC12583656; doi:10.1038/s44320-025-00139-9)
Supplement: Supplementary file 7 — Source data Fig. 2 [file 44320_2025_139_MOESM7_ESM.zip › Data_Panel2C.xlsx]

## Sheet: Fig 2C
	0.2% ara		0.05% ara		1.25x10-2% ara		3.1x10-3% ara		7.8x10-4% ara		no ara
1mM		2747	2703	2577	2478	2334	2140	2118	1672	1691	968	955
0.5mM	2557	2660	2441	2482	2278	2254	2621	2778	1927	1718	955	867
0.25mM	2509	2423	2158	2179	2017	2083	1963	1847	1607	1555	1000	967
0.125mM	2003	1925	1764	1771	1693	1666	1562	1539	1339	1365	912	967
0.0625mM	1454	1344	1287	1333	1266	1267	1282	1198	1079	1108	920	906
0	968	965	835	850	948	937	951	901	903	954	971	909
