# Supplementary material for: Conserved interfaces mediate multiple protein–protein interactions in a prokaryotic metabolon
Source: Mol Syst Biol. 2025 Sep 3;21(11):1490–521. doi: 10.1038/s44320-025-00139-9 (PMC12583656; doi:10.1038/s44320-025-00139-9)
Supplement: Supplementary file 7 — Source data Fig. 2 [file 44320_2025_139_MOESM7_ESM.zip › Data_Panel2D.xlsx]

## Sheet: Fig 2D
	0.2% ara		0.05% ara		1.25x10-2% ara		3.1x10-3% ara		7.8x10-4% ara		no ara
1mM	1280	1358	1361	1294	1222	1228	1247	1154	1044	1009	761	716
0.5mM	1156	1285	1303	1202	1228	1197	1150	1133	1041	1027	703	710
0.25mM	1200	1260	1244	1138	1135	1133	1076	1097	847	978	712	666
0.125mM	1071	1177	1112	1083	1117	1063	989	1014	901	911
0.0625mM	1064	1030	952	981	1004	949	917	938	812	890	712	667
0	812	862	844	851	847	844	831	789	761	744	715	810
