# Supplementary material for: Conserved interfaces mediate multiple protein–protein interactions in a prokaryotic metabolon
Source: Mol Syst Biol. 2025 Sep 3;21(11):1490–521. doi: 10.1038/s44320-025-00139-9 (PMC12583656; doi:10.1038/s44320-025-00139-9)
Supplement: Supplementary file 7 — Source data Fig. 2 [file 44320_2025_139_MOESM7_ESM.zip › Data_Panel2E.xlsx]

## Sheet: fluorescence values
folate-pathway	folate-cluster	purine-pathway	purine-cluster	pyrimidine-pathway	folate-purine-intercluster
651	1419	681	901	691	656
602	1274	615	1049	571	1363
614	597	610	851	633	1087
751	784	581	818	482	947
561	1002	689	656	572	979
642	1076	385	837	564	761
1175	1367	649	813	614	867
601	1008	727	760	503	1148
458	1117	648	780	547	904
684	640	901		616	892
548		1049		780	883
536		851		478	814
701		818		606	1057
685		495		660	611
711		824		690	666
1419		762		632	921
1274		947		676
597		656		563
784		837		599
648		528		734
602		779		653
531		554		711
639		678		917
831		813		632
789		760		743
421		470		724
728		767		536
680		616		619
425		779		519
541		780		565
671		520		591
565		709		540
519		646		647
718		664		738
622		669		667
561		510		498
720		667		750
541		769		703
495		803		647
650		753		566
500		546		654
547		719		815
996		758		780
502		727		754
606				791
550				709
443				681
485				485
661				612
1002				623
1076				474
1367				257
1008				669
1117				577
640				767
				583
				628
				542
				609
				632
				686
				607
				715
				510
				589
				512
				460
				734
				443
				509
				644
				640
				601
				721
				512
				722
				627
				664
				789
				654
				640
				619
				699
				607
				512
				606
				256
				742
				868
				655
				649

## Sheet: null distribution
folate-pathway	folate-cluster	purine-pathway	purine-cluster	pyrimidine-pathway	folate-purine-intercluster
634	623.5	649.5	589	640	625.5
613	682.5	623	667	627	656
655	614	655	674	649	662.5
644	666.5	639.5	669	647	590.5
663	664	646.5	549	647	654.5
632	695	666	646	650	670
648	625.5	647.5	565	647	708.5
654	564	679	637	656	644
628	646	670	609	651	627
647	677.5	673.5	651	659	702.5
663	591.5	614	724	676	677.5
654	659	644.5	656	613	667.5
649	655	652.5	623	633	650
637	702.5	651	701	659	733.5
647	702	623.5	692	646	570
684	726	628	646	613	719.5
636	717.5	673.5	685	653	583.5
640	641.5	672.5	612	640	590
633	624	650.5	748	611	622
640	646.5	662.5	714	649	659
630	555	614.5	639	624	565.5
632	606.5	648	639	623	640
636	586.5	616.5	636	646	645
658	682.5	665	718	646	658.5
614	595.5	641	651	640	644
646	674	668.5	633	637	691.5
664	624.5	669	632	637	669.5
647	663.5	658.5	679	658	650
664	653	649	588	615	543.5
653	628	657	711	649	671.5
646	705	644.5	661	636	605
618	623	727.5	690	628	635
623	600.5	728.5	605	646	626.5
646	637.5	570.5	685	655	631.5
658	630	629	664	636	635
644	647	625.5	546	639	667
663	624	632	601	650	641
649	611	610	647	656	701.5
653	610.5	599	623	644	645
628	593	626	596	606	589.5
610	617.5	628	619	664	561
648	603.5	653.5	549	679	585
650	702.5	686	640	646	621.5
690	613.5	636	685	628	691
633	614.5	662	601	644	617.5
632	675	634	512	642	623
641	573.5	626	710	653	570.5
661	647	680	607	633	649
633	647	670	634	624	635.5
658	666.5	637	646	642	671.5
634	606.5	646.5	557	634	645.5
651	681.5	646	637	631	627.5
636	624.5	684	744	628	630.5
684	634	662.5	609	648	669.5
640	583.5	681.5	690	653	626
686	715.5	620	685	650	636.5
636	630.5	637	564	616	627
654	600.5	676	684	654	717
689	664.5	668	610	645	637
678	647.5	613.5	630	659	674.5
615	585	656.5	720	661	650
633	704.5	656	619	639	573
628	653	677.5	610	644	628
640	786.5	670	648	631	592
646	638.5	643	720	630	623.5
630	697	648	588	654	710.5
612	619.5	614.5	661	637	732
648	575.5	691.5	601	644	527.5
655	631.5	632.5	536	636	658
649	568	671	641	640	633.5
649	664.5	625.5	767	630	724
654	648	687	723	651	609.5
636	618	652	630	664	739
682	590.5	635	688	664	654
642	626.5	642	738	645	603.5
637	593.5	629	749	674	588
636	705.5	656.5	661	634	705.5
648	723	634.5	592	656	698.5
649	599.5	643	620	624	665
640	597	649.5	658	644	671
659	525	649	671	656	635.5
644	674	653.5	690	648	632
654	732	657	575	640	685.5
634	619.5	638.5	614	654	608.5
607	650	662	660	650	662
651	587	644	596	644	614.5
641	685	671	616	639	716
640	636.5	656	637	671	701
610	669.5	669.5	633	644	642.5
655	601	693.5	596	660	599.5
607	700.5	617	711	648	595
627	617.5	647.5	603	646	667.5
660	585.5	677	639	650	653.5
676	712.5	651.5	607	640	651.5
641	680	714	621	644	741
609	610	617	709	648	612
637	652.5	664	700	641	587
632	628	631	613	660	604
647	619.5	647	739	684	672.5
664	691	637	679	639	631.5
656	640	634.5	783	679	642
639	742.5	684	618	665	643.5
644	695	628	661	660	633.5
632	670	636.5	650	650	613
634	694.5	621.5	727	627	576.5
640	679	648	641	638	628
655	669.5	642	721	650	603.5
650	662.5	650	656	661	620.5
654	701	656.5	600	654	605.5
640	573.5	656.5	637	644	646
622	719	659.5	623	634	712.5
637	696	656	647	655	642.5
616	737.5	636.5	656	647	610
649	758	651.5	679	646	698
630	649.5	654.5	644	646	585
679	619.5	646	557	648	618
646	624.5	688	615	616	634
651	746	630.5	649	634	632
644	698.5	649	614	644	658
671	614	645	630	628	621.5
637	650	610	718	653	638.5
632	642.5	652.5	717	653	722
632	499	664.5	671	630	636
648	631	616	651	627	602
641	631	644.5	688	615	621.5
645	637.5	630	599	639	669.5
639	634	646.5	676	628	675
654	656	617.5	711	647	628
631	805.5	637.5	611	646	587.5
627	509.5	695	640	646	620.5
637	581.5	607	636	647	593
653	654	664	639	701	621.5
646	606	647.5	638	647	612
639	716.5	639.5	685	640	646
640	624.5	663.5	589	639	642
609	700	624.5	669	615	657
639	673	647.5	566	628	768.5
649	550.5	670	607	671	611.5
685	723.5	657	721	646	659
644	712.5	640	649	644	623.5
676	617.5	599.5	627	656	657
630	634	642.5	612	644	702
651	691	631.5	659	646	670.5
655	664	625.5	769	645	549
637	632.5	661	640	640	654
624	674.5	633.5	634	651	662.5
639	764	603.5	626	644	630
633	662.5	631.5	660	632	690.5
637	639	642.5	591	644	691
664	582	665	640	654	639.5
621	611	637	680	648	640
658	631.5	647.5	748	648	647
653	619.5	615	640	632	654
646	524	638	648	630	659.5
646	568.5	631	544	640	578
650	690.5	671.5	662	656	725.5
622	611	608.5	607	628	669
612	691	609	549	638	587
669	726.5	643	715	649	706
663	643.5	643.5	612	685	698.5
636	657.5	684	646	636	599
676	670	642.5	612	640	654
651	626	632	660	674	594
667	584	621.5	719	646	640.5
638	711.5	649.5	679	662	613
612	669	641.5	611	654	721.5
637	742	647	689	632	658.5
649	651	667.5	754	649	599.5
650	566	662.5	592	661	630.5
639	596.5	633.5	649	648	715.5
613	644.5	625	688	637	623
656	590.5	633.5	702	637	599.5
634	740	621	616	646	646
626	614.5	643	607	648	601
651	658	630	667	639	633
647	644	624.5	692	631	634
644	612.5	630	502	649	666
636	608.5	664.5	606	637	699
676	743	610	581	617	643
650	640	629	610	639	646.5
676	660	639	574	647	636.5
639	701.5	652.5	626	653	652
655	655	615.5	610	649	660.5
669	734.5	648	596	666	565.5
660	729.5	666.5	631	648	663
637	645	648	712	638	624.5
650	573	651.5	602	630	608
654	673	623	602	623	630.5
647	778	623	665	632	618.5
630	603.5	679	734	648	603.5
649	516	636.5	609	633	695.5
650	635.5	653.5	680	640	655
651	693	649	658	637	586.5
667	613.5	613	718	640	647
676	572.5	606	752	649	671.5
634	662	648.5	572	647	652.5
610	633.5	642	626	634	629.5
654	642	651	617	644	654.5
661	612	678	630	679	634.5
619	641.5	645.5	654	649	647.5
653	558	661.5	569	644	625.5
654	698.5	673.5	591	632	600.5
640	702	650	614	651	641.5
656	588.5	633	630	619	648
661	605	657	664	644	643
637	650	667.5	566	648	674
679	618.5	683	654	656	706.5
690	595	677	597	633	633
648	661.5	640	650	676	609
633	652.5	623	660	646	600
665	609	642.5	681	653	651
654	596.5	662	593	638	688
628	647.5	672.5	603	613	661.5
632	639	678.5	659	644	625
615	667	607.5	692	649	636
644	756	610	647	650	640.5
612	615.5	645.5	623	628	645
661	619	662.5	612	644	638.5
641	555.5	649	581	659	654.5
685	674.5	606	647	623	630.5
610	622	643	649	626	700
640	675.5	659.5	693	649	603
619	671.5	636	709	671	747
656	565.5	681	632	623	644
671	606	640	614	639	739
591	614	671.5	706	649	649.5
642	655	664	684	632	733
679	581.5	619	679	627	755
648	648.5	647	609	658	643.5
651	600.5	669	681	647	622.5
616	682	638.5	715	656	731.5
659	648	639.5	632	630	630
674	678	672	648	630	613
633	636	634	589	613	716
639	666.5	638.5	540	661	610.5
649	619.5	683.5	648	654	646.5
661	714.5	642.5	686	641	605.5
684	670	630	588	636	675
679	595	664	590	633	636
658	662	621	685	634	617
615	607.5	629.5	624	651	647.5
655	576	643.5	647	636	633
637	729.5	637.5	665	638	679
651	635	613.5	632	646	626.5
633	625	653	660	646	655
664	734.5	679	664	644	700.5
657	779	639	651	640	665.5
633	631	635	728	648	657
651	652	583.5	712	656	652.5
681	579	709.5	632	656	625.5
633	596	654	599	656	661
647	721	663.5	574	649	590.5
644	657.5	701.5	685	654	634.5
688	597	656.5	613	659	640.5
693	651	572	680	647	688.5
637	610	642.5	572	653	599
627	671.5	645	649	610	624
662	742	649.5	569	647	639.5
679	680.5	663.5	720	637	628
674	624.5	629	654	647	677.5
630	611.5	646.5	622	651	625.5
634	630.5	652.5	648	633	666.5
602	630	673.5	640	642	647.5
637	710.5	640	614	648	601.5
633	635.5	629.5	547	655	681.5
631	656.5	646.5	627	633	630
646	733.5	625	630	644	646
640	632	641.5	734	690	620.5
648	685.5	671.5	585	641	702
632	617.5	635	554	640	760.5
660	683.5	648.5	626	669	613
653	613	611	678	647	574
636	592	643.5	649	647	616.5
641	664	658	709	649	637
640	602.5	625.5	655	646	721
655	689.5	638.5	636	637	628
632	547.5	664.5	622	637	657.5
651	666	625.5	644	634	672
648	634.5	682	570	651	711
630	629	632	605	642	611.5
630	647	699.5	711	632	651.5
685	681	656.5	616	615	645
650	673	631.5	528	650	605.5
649	710	663.5	609	623	632
638	638	606	648	641	623
633	669.5	623	640	663	684.5
650	697.5	651	632	623	657
646	617	646	700	630	692
650	701	668	649	637	680
660	628.5	639.5	591	644	632
623	520.5	635	685	637	650.5
632	618.5	639	647	633	689
639	632	636	693	654	662.5
637	651	661.5	712	649	604.5
649	642.5	627.5	540	641	641.5
636	664.5	640.5	622	649	747
689	679	598.5	648	648	600.5
632	619.5	625.5	574	660	649.5
640	664	640.5	693	645	706
653	676.5	627.5	638	653	679
626	637	640.5	637	648	710.5
627	670	648	813	646	693
611	738	637.5	649	616	596.5
681	681	635.5	644	658	704.5
637	703	651	651	647	669
612	740.5	664.5	689	658	591.5
623	568.5	633	679	653	576
663	662	682	605	633	648.5
660	647.5	679	567	644	603
633	592	644	627	649	581.5
658	701	646	617	642	626.5
653	677	655.5	649	632	613
631	628	613	762	649	717
612	654	659	615	634	635.5
632	712	645.5	679	637	612
649	578.5	640	663	637	631.5
719	667.5	630	649	632	657.5
654	705.5	628.5	589	627	610.5
654	587.5	611	664	651	699
654	649.5	644.5	540	676	713
646	669	671.5	628	658	598.5
661	791	623	779	650	612.5
688	591	642.5	661	658	625.5
684	698	645.5	609	650	679
649	523	618.5	686	637	594.5
660	749.5	633.5	664	644	632
664	612.5	628	618	632	696.5
649	629.5	632	657	638	702.5
630	773.5	638.5	785	659	678
653	637.5	633	647	654	595
648	625	662.5	606	649	689
611	740.5	642	566	649	678.5
633	579.5	642.5	585	657	662
612	670.5	647	671	654	726
632	688.5	639.5	661	658	704
655	572	650	579	679	667.5
650	602.5	612.5	698	654	583
646	634.5	677	720	641	578.5
640	652.5	649	653	648	602
631	626.5	650	669	647	699
632	735	648.5	596	649	673.5
640	732	629	590	633	686
628	642	637	634	650	582
610	644	640	553	650	721.5
679	718	627.5	654	620	616
623	605	611	780	653	662.5
658	554	641	601	649	710
650	620	633	656	659	706.5
626	620.5	673.5	617	642	636.5
631	659	653.5	567	637	631.5
621	677	647.5	719	639	650.5
645	507.5	662	711	662	710.5
644	643	619.5	637	640	634.5
657	634.5	669.5	619	656	660
640	783.5	647.5	654	644	644
655	831.5	638	607	659	625.5
640	629.5	633.5	661	632	668.5
654	564.5	682.5	646	663	762
650	742.5	648.5	589	648	667.5
664	575.5	629	569	640	628.5
592	552.5	676.5	662	649	624
649	613	619	710	651	685.5
679	644.5	636.5	641	651	672.5
637	659	660.5	664	641	588
628	607.5	609	563	647	601
653	733	657.5	655	653	637
641	631.5	653	561	660	624.5
632	616.5	676	647	623	640.5
646	673.5	660	640	669	638.5
658	651	669	612	646	658.5
666	587	668	658	663	710
620	638	678	680	639	765.5
661	531	638	678	651	637.5
637	656.5	591.5	647	648	647.5
649	617	676	641	648	661
654	736.5	638.5	662	647	656
640	721.5	631.5	566	654	650.5
684	693.5	671	628	646	573.5
642	665	648	712	634	637
640	704.5	642	688	644	584.5
639	626	675	710	658	705
609	704.5	609.5	676	644	644.5
634	758	621.5	650	669	636
661	641.5	670.5	646	649	658.5
623	596.5	615	679	649	665
645	592	651	734	655	678.5
637	665.5	641	692	633	641.5
614	697	640.5	639	623	638
665	689.5	625.5	605	639	662.5
671	725.5	647.5	634	649	706
637	707	637.5	750	671	640
644	698.5	634	665	637	658.5
647	653	655.5	669	648	728
647	640.5	637	639	641	574.5
646	721.5	630	686	656	599.5
662	647.5	615	596	636	626
679	672.5	643.5	648	623	633
640	695.5	694	658	628	613.5
618	630	698	590	665	604
660	567	635.5	658	627	653.5
615	678	651	632	648	813.5
640	630	654	658	633	596.5
650	686.5	653.5	630	648	629
647	635	652	590	644	623
617	672	659	654	619	631
649	626.5	651	662	637	649.5
663	689.5	679.5	620	641	687
649	546.5	708	703	637	667.5
653	570	669	636	633	624
646	626.5	647.5	640	640	599.5
709	650	643	676	644	628
642	704	653.5	585	692	693
623	645	637	610	623	624.5
612	635	649	646	644	637.5
658	757.5	668.5	758	627	618
650	661.5	687	753	650	643.5
648	614	598	626	632	652
702	744.5	605.5	661	640	664.5
630	685	658.5	512	658	624.5
655	707.5	640.5	676	644	663
640	626	645.5	641	639	680
676	702	647	606	609	562.5
647	594	634	680	660	604
646	695.5	638	684	657	612.5
632	657.5	636	627	650	665
698	558	654	552	628	636.5
634	710	634	601	628	634.5
632	711.5	689	590	654	699
617	589	627	736	679	563.5
633	617.5	672	679	628	632.5
679	700.5	638	674	647	621.5
649	795	650	640	634	630.5
628	612.5	619	671	626	665
644	627.5	693	579	624	523
644	644.5	643.5	580	647	647
606	638	635.5	727	637	677.5
623	679.5	648	615	649	632
647	696.5	645	823	640	650
649	520.5	651	682	679	655
615	603	679.5	663	649	691
674	708.5	632	645	653	684
648	647.5	623.5	512	655	703
640	644	637	660	665	686.5
650	757	606	679	632	727
599	570	638.5	698	649	641.5
653	587	667.5	727	692	608.5
669	609.5	644	602	648	705.5
647	671	635	671	649	696
636	662.5	625.5	685	649	661.5
656	547	671	636	646	546.5
691	660.5	658	681	628	667.5
648	647	620	653	636	605
620	663.5	635.5	637	614	594
658	627	662	609	638	619.5
654	677.5	608	561	678	700
660	728.5	712.5	693	647	567.5
661	643	632	572	648	678
664	634	641.5	676	656	561
649	671	637.5	667	649	657
667	597	632	688	644	618
653	689	643.5	648	661	600
660	726	660.5	648	634	681
634	552.5	640.5	661	623	633
662	636	585	728	644	580
624	686	648.5	679	653	638
644	623	655	663	646	654
655	774.5	682	748	640	642.5
623	524.5	672	633	654	711
639	618.5	644	657	656	618.5
655	618.5	657.5	593	641	544.5
639	610.5	685	702	633	643.5
650	706	641.5	689	649	650.5
647	669	634	679	641	607
660	591	629	621	644	665.5
628	664.5	651.5	637	634	611.5
657	646	645	649	658	596.5
654	623	619.5	654	646	660
656	657	635	664	632	626.5
656	660	640.5	666	628	629.5
647	625	638.5	589	645	648.5
639	612.5	619.5	760	637	698
623	603.5	627.5	654	648	660
628	650	634.5	610	628	579
645	575.5	646	540	653	664
632	715	646.5	777	628	680
682	636	635	546	624	668.5
665	595.5	643	780	640	647
628	681.5	643.5	611	640	627
662	760	669	616	644	717
642	648	653.5	666	653	627
660	631.5	647.5	667	645	684.5
647	621	657.5	757	647	621.5
620	666	680.5	535	658	625.5
649	660	623	760	641	661.5
614	655	639	679	649	616.5
610	659	613.5	656	633	653
648	630	625	648	641	679
628	643.5	650	649	636	590.5
662	552	631.5	654	648	656.5
649	655	618.5	609	647	657
674	627.5	649	612	624	650.5
639	651.5	681.5	653	666	555.5
648	751.5	677.5	650	646	669.5
654	671	651	741	665	660.5
660	736	646	607	647	600.5
647	766	660.5	633	645	670
653	691	645	639	647	642.5
634	692	690.5	661	636	700.5
619	737	694.5	797	615	708.5
649	587	684.5	646	632	685
627	599.5	684.5	658	646	606.5
645	533	630	634	616	662
644	671	643	611	600	650
628	593	645	627	656	663.5
649	725.5	645.5	727	651	707.5
645	668.5	627.5	669	645	641.5
616	791	656.5	628	654	640.5
639	739.5	610	752	640	722
633	613	619	671	648	647.5
682	661	663	647	646	627
663	644	683.5	681	630	623.5
648	647	651.5	686	632	551
706	656	641	676	649	678
657	624.5	637	660	646	605.5
628	616.5	663.5	632	650	613.5
680	611.5	625.5	654	608	675.5
640	699.5	640.5	592	647	649
667	553.5	652	686	644	654
665	623	623	679	662	686.5
692	684	615	622	648	588
651	619.5	641	686	603	642.5
646	706.5	632	721	632	602.5
688	757	651	602	653	717.5
627	656.5	647	585	658	656.5
664	631	659	611	623	648.5
667	640	682	615	651	652.5
637	602.5	652	571	692	696.5
665	560.5	637.5	648	636	718.5
646	652.5	670	550	645	682.5
646	598	649	626	646	619.5
617	630	621	640	630	677.5
637	623.5	632	649	656	641
664	611	667.5	650	623	654
624	687.5	650.5	678	636	623
646	679	633.5	727	646	643.5
637	610	645.5	589	661	624
662	635.5	648	767	657	614.5
640	639.5	626.5	597	661	615.5
632	640	664	607	653	656.5
617	651	638.5	699	644	568.5
637	673.5	641.5	614	644	721.5
632	694.5	630	671	666	668.5
632	619	670	664	649	603
623	655.5	646.5	627	649	620.5
649	681.5	644.5	640	650	638
700	667	644	589	640	740
698	620	647.5	594	612	646
648	617.5	646	591	632	730
649	628	644.5	712	647	604.5
698	661.5	615.5	725	648	671.5
649	643	679.5	606	637	648.5
684	643.5	643.5	745	661	721.5
627	618	657	682	632	650.5
689	668.5	679.5	627	646	640
647	611	653.5	482	658	650.5
656	674.5	635	774	660	608
656	609	670.5	571	639	639.5
623	664	684	671	632	652.5
690	679.5	662	563	640	751
649	665	655	658	628	618
655	668.5	634	603	664	624
637	643	660.5	664	676	658
659	596	638.5	661	661	651.5
640	645.5	601	658	644	625.5
632	663	658	658	647	616
654	559.5	660.5	610	628	704
630	532	647	609	637	657
649	720.5	647.5	719	684	667
632	696.5	728	724	628	689.5
663	644.5	632	596	646	613.5
637	685	631.5	679	610	639
661	667	649	603	649	732.5
693	647	659	686	662	616
653	729.5	695	616	669	638.5
689	767.5	648	764	662	703
657	710	667	709	674	666
647	646	644.5	721	630	607.5
681	538.5	628	623	623	563.5
628	558.5	652	589	649	619
617	652	649	646	641	625
661	658	621	627	613	702
679	693.5	667.5	646	650	680.5
644	675.5	638	606	654	632.5
614	644	612	684	651	614.5
647	640	647.5	613	640	593.5
636	670	664.5	575	667	611.5
686	655.5	638	597	646	662.5
649	661.5	614	647	640	627.5
688	605.5	662	644	648	628.5
628	584	632.5	679	648	598
649	649	661	615	637	611.5
632	575	628.5	556	663	694
628	605.5	653.5	549	637	641
614	568.5	682	735	646	648
665	602	615	632	650	648.5
615	616.5	648	698	637	674.5
618	490	605	735	660	602
639	644	647	660	637	688.5
623	532.5	658.5	658	649	644.5
648	549	613	651	650	709
646	708.5	627.5	723	619	630.5
622	650.5	644	706	664	666.5
649	600.5	658.5	644	633	680
656	638.5	666	822	641	603
647	666.5	629.5	768	636	671
665	560.5	631	692	650	662
628	620.5	638.5	767	646	614
649	759.5	636	655	648	622
644	674.5	675	743	621	571.5
644	627.5	655.5	619	641	630.5
644	590.5	639.5	563	658	724.5
641	572	632.5	658	653	658.5
650	602.5	652.5	681	628	625
623	631.5	628	590	649	671.5
644	604.5	653.5	633	626	632.5
640	640.5	611	638	662	743
633	612.5	633	660	646	688
649	647.5	620	609	624	652
653	577.5	626	644	641	611.5
654	610	640.5	709	622	622
650	705.5	659	663	655	577.5
633	579.5	635	628	646	604.5
669	644.5	677.5	650	644	714.5
644	623	645	632	648	634.5
653	599.5	671.5	561	651	703
663	701	653	659	637	623
651	618.5	649.5	630	639	671.5
644	655.5	640	734	648	754
676	623.5	615	593	623	654.5
607	634.5	620.5	709	632	629.5
654	677	649	612	649	647.5
649	692	609.5	639	638	687
640	651	640.5	607	678	611.5
649	610.5	680	632	611	653
616	635	645.5	711	655	631.5
661	677.5	647	647	649	555
653	618.5	623	648	649	691
620	660.5	648.5	614	633	647.5
639	721	647.5	561	654	668.5
623	613	652.5	619	644	720
632	744	631	653	633	612.5
601	575.5	632	607	661	665
638	685.5	695	693	641	542
653	751.5	669	664	639	611
667	637.5	633	702	655	632
671	644.5	607.5	628	644	581.5
636	672.5	660	581	644	642
651	689.5	664	684	639	796.5
661	684.5	623.5	658	633	673
612	626.5	652	637	648	615.5
640	594.5	639	637	641	696.5
632	645	662.5	648	653	659
648	613.5	675	661	634	616
644	546.5	647.5	632	649	634.5
681	562.5	614.5	585	641	682
640	656	637.5	644	653	613
651	730	624.5	648	649	653.5
649	721.5	647	619	613	603.5
632	649.5	625	681	645	647.5
646	732.5	649.5	646	641	671
640	571.5	656.5	722	633	674
690	585.5	652	626	650	639
627	747	657.5	657	633	756
640	664	644.5	671	637	651.5
630	655	615.5	599	644	597.5
617	717.5	648	699	596	716.5
636	668	612	622	655	591
615	658	612.5	606	642	599.5
647	644	642.5	676	650	643
667	574.5	640	641	630	640.5
681	654	629.5	610	660	556.5
648	732	636.5	669	664	647.5
688	728.5	600	526	649	631.5
641	664	646.5	791	661	625
650	640.5	593	732	648	630
657	645.5	682	483	630	670.5
640	700.5	660	596	623	682
630	610	649.5	606	630	621.5
614	631	682	661	649	755.5
647	601	632.5	602	640	611
644	697	660.5	684	640	663.5
637	673.5	665	610	650	705
684	646.5	646	572	656	674
648	642	651	648	602	634.5
615	597.5	642	560	648	621.5
633	572	617	614	655	573
636	630.5	621	689	688	650
648	604	702.5	647	648	742.5
649	626.5	633	742	637	634.5
663	635	608	628	649	660.5
639	738.5	652	633	649	656
662	501	633	651	640	613.5
609	664.5	660	609	650	552.5
639	620	630	742	645	624.5
651	664	670	649	663	650
686	628	653.5	640	636	637.5
660	677.5	644	605	665	647
654	588.5	718.5	580	659	639
656	617.5	621.5	706	640	620
663	745	632.5	633	646	630
648	562	649.5	681	653	647
653	637.5	652.5	761	637	573
665	687.5	645.5	698	654	610
632	598	608	648	669	657
660	713	663.5	658	646	606.5
685	645.5	612	761	660	697.5
660	638	601.5	654	639	668
609	598.5	652	657	647	648.5
680	664	677.5	650	646	718
664	606.5	632	663	661	648
646	648.5	620.5	684	644	589.5
633	758	649	658	647	613.5
662	686.5	634	702	616	604
646	634.5	641.5	641	640	712
620	600	629	586	650	673.5
637	711	634	658	661	638
663	595	654	762	671	632.5
651	622.5	613	567	612	591.5
607	667	680.5	639	650	628
642	667	659.5	627	623	704
644	705.5	638.5	709	655	639
612	630.5	643.5	721	639	643.5
630	637.5	649	611	660	715.5
603	680.5	678	617	634	643.5
648	601.5	656	718	636	640
660	654.5	658	649	637	665.5
648	615.5	645.5	650	655	576
609	703.5	641.5	702	688	695
663	556.5	656	681	657	651.5
648	690.5	616	649	632	646.5
653	647.5	638	637	613	647
646	667	629.5	603	649	601.5
607	531	632.5	542	641	687.5
606	578.5	654.5	592	648	642
647	654.5	660	607	626	700.5
679	687	635	658	617	606
637	679	618	641	613	606
623	685.5	652	609	649	597.5
647	694	620.5	606	679	652.5
616	575	671	644	646	653
648	692.5	657	644	655	711
632	775.5	654	679	644	654.5
590	711	644	637	648	626.5
623	686.5	645.5	633	633	685
684	691.5	680	612	649	627
639	649	659	678	658	670
649	645	629	630	640	684.5
649	630.5	634.5	651	644	718
660	641.5	644	621	648	649.5
679	633.5	691	599	648	662.5
618	620.5	638.5	646	640	652.5
710	620.5	653.5	644	648	651
639	636	619	654	632	586.5
648	727.5	657	684	640	678.5
671	644.5	652	563	639	642
647	670	635	708	648	574
649	630	649.5	657	620	654.5
646	653.5	661	671	641	592
657	710.5	637.5	679	646	695
645	637	649	588	657	651.5
646	636	664	655	632	596
650	559	665	577	641	639
655	770	651.5	689	641	669.5
650	646	617.5	733	660	652
637	563.5	649.5	630	679	646.5
676	717	623.5	615	644	649
628	633.5	614.5	574	649	637
641	666	683	659	662	661.5
659	643.5	660.5	715	648	648
649	640	656	678	624	616.5
638	715	658.5	663	619	610
669	667	650	727	660	611
644	523.5	662	601	658	658
681	691.5	655.5	607	633	589.5
644	633	647.5	640	645	595
614	730	665	638	631	653
647	639.5	655	644	637	639
607	693	626.5	647	651	670
647	555	652.5	569	628	623.5
653	609	628	630	616	644
616	711.5	619.5	709	658	644.5
639	699.5	644	780	634	712.5
671	673.5	652.5	612	647	695.5
640	643	625.5	661	669	582.5
660	656	605	749	702	643.5
624	627.5	591.5	542	645	629
630	634.5	608.5	700	667	710.5
630	676.5	648.5	596	636	621
608	661	641.5	611	633	602
661	616	664.5	648	646	658
665	686	609	619	669	643.5
630	637	643	596	646	672.5
613	625	645.5	623	650	682
647	637	643.5	592	656	710
649	648	605.5	795	647	682.5
649	654	635	639	649	650.5
637	647.5	661.5	627	641	699.5
630	671	648.5	510	667	680
664	660	675	674	657	615.5
684	597.5	650.5	628	660	665.5
661	640	662	791	646	639.5
666	648	643	688	654	708
651	669	615.5	633	640	656
623	641	660	649	628	654.5
640	611.5	671	740	649	695.5
647	616.5	649	619	663	707.5
649	556.5	690	630	630	674
656	673	635	706	633	646.5
612	619	629.5	526	640	645
646	623	615.5	546	609	648
658	714	646	637	630	622.5
650	711.5	634.5	630	637	677.5
610	592	636	699	676	683
612	645.5	632.5	614	637	697
660	664	636.5	615	641	646.5
628	653	636	656	644	653
627	642.5	617.5	693	637	653
615	599	689.5	628	633	658.5
612	658	644	556	637	641
632	640	657.5	728	654	762
630	658.5	633	549	628	663
637	565.5	713.5	813	647	587
647	622.5	627	709	641	671.5
655	711.5	648	628	637	588
623	639.5	649	614	671	583
649	683	660.5	628	646	627
671	696.5	620.5	565	641	628
611	568.5	659	575	622	579.5
689	606	679	650	628	643
644	653	615	664	609	573
655	672.5	624	596	653	643.5
671	743	648	645	648	694
634	702.5	616	637	648	560.5
634	676.5	650.5	752	633	755.5
658	630.5	628	681	649	626.5
634	689.5	617.5	692	649	619
616	640	625	603	669	706
633	608	673.5	734	649	702
628	684	659.5	640	620	634.5
658	673	657.5	733	637	652
633	604.5	680.5	671	649	706.5
634	722.5	623.5	569	648	695
614	725	640.5	644	646	617.5
642	681	665	662	633	615.5
632	669.5	625.5	649	658	614.5
609	651.5	684.5	700	649	611
649	530	605.5	686	648	645.5
651	719.5	655	565	633	593.5
642	619	668.5	615	656	619.5
619	620	628.5	678	626	658.5
653	676	650	593	617	664
651	646.5	682.5	630	646	687.5
632	663	703.5	744	632	656.5
648	569.5	638	612	620	638
648	613	663	840	674	601
654	576.5	617.5	663	627	632.5
647	610	638.5	733	688	609
669	657	707.5	676	667	632
656	659.5	662.5	623	628	578
644	694	640.5	698	661	667.5
646	688.5	622	689	660	625.5
648	616.5	696	577	681	597.5
651	674	636.5	676	648	663.5
614	681.5	613.5	680	647	634
685	641.5	635	724	644	662
657	627.5	620	649	637	611.5
649	720.5	643	613	628	642.5
647	628	637	642	632	655.5
613	687.5	653.5	648	650	650
633	635	662.5	757	639	597
614	656.5	636.5	678	638	653
600	571	661.5	693	644	667.5
658	647	629	654	614	620.5
667	562	661	651	648	621
647	617.5	660	623	661	638
623	681	632.5	583	640	675
637	643.5	636.5	569	614	686.5
663	637	637.5	645	616	604
679	598.5	646	609	663	691
623	777	664.5	615	649	591
611	604	644	654	644	638.5
649	739.5	652	644	647	652
654	669	643.5	565	626	635.5
619	640.5	658.5	596	637	675.5
662	528.5	657	536	646	629
644	617.5	611.5	732	654	621
606	652	633.5	633	639	647
663	625.5	671	560	640	696.5
632	691.5	621	618	637	644
627	628	627	528	679	656
663	707	655	648	644	567.5
615	659	610.5	650	648	561.5
659	759	642.5	718	637	618.5
653	661.5	599.5	646	649	553
612	569.5	583	611	656	644.5
640	666	605.5	715	633	601.5
627	618.5	675	711	623	691
684	644	658	623	649	703
628	625	655	755	644	632
641	558.5	644	609	646	648.5
641	600	657.5	550	638	645.5
648	637.5	647.5	684	671	565.5
676	709	654	689	640	640
698	598.5	647.5	684	647	720
623	652	636.5	653	654	595
647	679	672	657	664	628.5
627	664	636	553	648	619
640	637	651	577	640	669
698	578	650.5	605	639	649
640	724.5	684.5	714	655	662
663	677.5	662.5	762	647	629.5
654	617.5	599.5	653	654	689
633	658	644.5	624	649	595.5
656	584	646	714	637	617.5
628	651	649	669	612	677
654	601.5	700.5	617	623	592
679	595.5	590.5	649	644	710.5
627	739.5	645	632	649	648
632	656.5	619	757	637	681
628	587.5	681.5	615	660	648.5
658	630	651	688	637	555
656	745.5	636	703	648	590
649	682.5	656.5	633	634	634.5
637	652.5	667.5	681	651	694.5
616	640.5	609	502	647	674.5
634	631	631.5	561	681	677
647	692	630.5	660	666	717.5
637	509	671.5	686	650	663
646	662.5	674.5	591	661	671
655	595	625	609	654	670.5
636	586.5	639	596	637	612
623	753.5	614	686	632	664
654	691.5	646	501	640	579.5
593	689	622.5	686	651	622
641	605.5	620.5	630	663	592
637	646.5	676	634	637	637.5
656	556.5	632	664	648	664.5
632	637	616	649	661	700.5
634	668.5	651.5	684	630	679.5
601	621	653.5	644	666	645.5
658	659.5	624	634	651	647.5
624	528.5	616.5	579	648	673
622	681	638.5	607	685	618
667	764.5	633.5	660	649	666
638	611.5	633.5	596	663	646
623	685	605.5	592	661	699
647	626	602.5	640	648	636
684	642.5	647	571	634	656
634	580	648.5	741	663	598
654	619	635.5	607	654	605
693	642	614.5	685	649	642
689	689	642.5	699	644	625
658	686	709	589	647	591.5
661	498.5	630	557	631	611
633	643	650	589	628	569
647	606	629.5	784	658	623.5
648	638.5	622	633	679	624
620	653	644	630	679	659
650	644.5	627.5	689	637	635.5
662	652	688.5	676	645	773
649	617.5	635	644	663	624.5
639	702.5	633	648	646	714
623	632	648	588	639	646
631	582	631.5	693	648	630
628	586.5	671.5	681	647	753
624	652	635.5	664	669	644
647	665	677.5	613	633	630.5
632	655.5	652	639	628	634
671	562	658	661	654	620
647	727	609	541	644	670.5
659	691	658	657	628	610
654	593.5	641.5	628	623	580
653	586.5	647	722	646	625.5
640	615.5	682	534	611	592
649	673	619.5	586	654	671.5
637	716.5	653.5	571	627	622
648	690	659.5	526	650	609.5
661	647.5	627	632	638	716.5
659	642	642	600	636	597.5
636	656.5	638.5	590	637	650.5
615	662	610	715	624	626.5
640	684	621	745	644	670
634	637.5	648	609	644	654
655	709	698	590	607	603.5
640	629.5	704	648	621	766.5
636	619.5	632	754	623	580
640	539	644	557	640	650
657	641	654.5	611	639	706
717	646.5	647	619	646	688.5
628	632	652.5	678	633	614.5
648	633.5	648.5	633	640	632.5
648	621	631	580	654	615
609	611	670	615	663	610.5
639	663.5	613.5	664	619	632
610	684.5	669	721	663	703.5
662	598	642.5	669	634	667.5
644	669.5	662	785	639	576.5
638	655	616.5	664	631	719
618	685.5	660	664	647	720.5
637	661.5	628	680	654	650
630	607	664	653	641	693.5
676	670	656	621	637	652
648	619.5	623	654	648	635.5
633	685.5	651	608	634	629.5
639	642.5	696.5	610	648	737
628	653	646.5	602	623	600.5
648	722.5	664.5	632	637	669.5
698	563	611.5	654	684	676.5
641	654.5	638.5	661	644	661.5
634	682.5	628.5	636	639	677
634	661.5	648.5	662	650	582
648	523.5	643.5	585	610	646.5
686	698.5	648	572	630	629.5
648	649.5	634.5	510	634	677.5
641	613	656	644	671	688.5
647	630.5	640	648	661	628
653	626.5	656	665	655	570
651	621	618.5	630	653	660
651	730.5	637.5	657	647	673
646	622.5	621	754	640	685
651	626.5	631	605	636	609
637	645	649.5	727	622	667.5
660	631.5	705.5	633	654	649.5
650	640.5	640.5	779	640	716.5
628	725.5	666	639	648	565.5
648	628.5	620	577	650	601
640	610.5	625	712	650	646.5
660	679.5	608.5	536	632	615
630	597	645	708	649	629.5
623	684	613.5	540	637	739
632	668.5	649	678	655	636
634	558.5	705	614	681	623.5
647	701.5	642	606	653	605.5
640	642	662.5	636	661	597
644	569.5	657.5	654	660	640.5
679	628	625.5	655	669	667
637	671.5	647	628	636	634.5
644	666	636	615	630	610.5
651	634.5	654.5	597	658	598.5
616	653	661	614	649	645.5
634	637.5	581	616	644	730.5
640	628.5	627.5	623	648	665
644	705.5	613	647	649	644
641	705	651.5	738	630	632
657	684.5	670	814	648	575
623	656.5	651	631	623	646
658	807.5	604	714	653	636
645	694.5	656	676	646	708
684	623	608	602	639	640
649	626.5	654.5	611	644	675
638	648.5	613	639	662	596
632	619.5	674.5	571	606	635.5
614	701.5	668.5	667	634	632
633	650.5	648.5	526	646	675.5
623	656	621.5	718	647	653
646	650	688.5	688	641	708.5
679	573	596.5	630	648	578
606	583	702.5	676	637	626.5
671	625.5	671.5	623	669	641
658	648.5	665.5	664	616	624
646	583.5	623.5	709	650	677
616	638.5	688.5	623	645	669.5
664	633	665.5	606	646	618
644	598	698	627	640	628.5
640	572.5	630.5	596	644	644.5
663	529	651.5	676	666	656.5
637	711	646	626	632	596.5
655	664	635.5	590	641	641.5
630	683.5	663.5	689	632	580.5
651	571.5	633.5	684	669	640
638	630	616.5	688	647	629
650	622	630	698	659	610.5
630	660	637	623	648	683
698	651	641	721	662	722.5
637	659	634.5	628	647	680
638	668	633.5	648	619	667.5
679	698.5	631.5	664	637	638.5
653	739	646.5	648	632	663.5
667	656	647.5	684	650	646
664	650	662.5	641	628	637
659	761	664	632	641	625
619	573	673	616	649	628
693	672	667.5	719	630	690
647	665.5	596	667	646	621.5
606	599.5	663	632	649	655.5
651	622.5	605.5	644	638	731
676	583.5	621	614	655	625.5
655	735	674	739	632	648
662	626	708.5	613	633	640
637	618	593.5	655	615	628
640	622	670	679	646	623.5
610	620.5	656	566	647	606.5
659	667.5	648.5	607	637	643.5
609	636	649	628	632	671
607	623	643	688	623	611.5
646	632	603	609	654	623
622	641.5	601	634	661	646
676	666	693	563	637	712.5
628	653	625	711	623	585
628	596	632	623	647	577
640	662.5	606.5	679	624	687.5
639	663	639.5	709	648	712
649	655	733	654	653	689
656	693.5	638.5	674	641	630
686	625.5	635	647	647	620
649	619	709.5	602	647	562.5
658	697.5	640.5	646	642	608
654	682.5	592.5	662	650	616
644	662.5	622.5	743	681	695
650	625	651	682	641	619.5
634	737.5	638.5	603	631	701.5
667	657.5	643	623	626	711.5
649	717	611.5	586	644	604
638	724.5	642.5	669	618	685.5
630	615	675	688	660	639
649	645	637	577	640	672.5
637	681.5	655	592	644	615.5
698	684.5	626	609	655	690.5
630	648	653.5	650	637	631
640	621.5	621.5	823	647	715
651	641	640	679	656	615
644	711	650	649	654	643.5
612	672.5	647	580	636	625
679	678	649	601	641	585.5
646	616.5	636.5	654	644	675.5
650	744	632	676	641	629
637	671.5	582.5	609	671	649
663	602	650	592	650	713
640	582.5	647	571	647	693
623	688	646.5	606	655	742.5
637	622	654	708	653	669.5
637	599	642	560	648	688.5
611	614.5	675	655	660	684.5
616	757.5	645	645	649	610
665	720.5	658.5	739	647	624.5
641	626.5	659.5	577	684	654.5
637	614.5	657	641	667	625.5
649	635.5	642.5	618	660	636.5
661	641.5	637.5	615	671	637.5
650	649.5	654.5	685	656	694
648	579.5	620.5	574	644	606.5
645	680	617.5	742	653	650
632	603.5	646	654	648	692
612	698.5	602.5	653	667	663
605	585.5	604.5	623	611	635
651	679	628	639	632	591
654	645.5	648	633	641	681
646	673.5	644.5	614	656	650.5
644	715.5	636	633	647	645
649	774	611	544	644	727
627	647	720	661	646	639.5
620	683	625.5	733	623	770.5
632	753.5	648.5	654	631	642
627	581.5	632.5	640	644	720
685	727	636	588	655	629.5
709	614	628.5	636	632	641
653	631.5	634.5	636	636	676.5
655	690	636.5	612	628	610.5
661	661	661	638	660	635
609	615.5	623.5	628	663	675
667	732	629	603	678	679
618	583.5	632	632	639	672.5
658	620	627	685	679	615
611	648	648.5	667	632	640
663	676.5	674.5	645	654	592
630	678	653.5	676	667	595
638	740	616	693	648	668
644	576	628.5	690	634	635.5
645	606	649	757	657	635
634	659.5	592.5	711	647	663
685	600.5	634	862	608	655.5
663	629.5	658	554	679	587.5
692	691.5	636.5	616	661	603.5
627	777.5	625	761	665	575.5
657	612.5	671.5	644	649	654.5
649	574	677.5	613	623	608.5
715	635	648.5	637	665	580.5
639	652	626	596	648	714.5
648	646.5	631.5	679	644	651
645	751	644.5	655	681	652
660	674	680.5	631	648	618
661	658.5	625.5	613	662	700
669	674	625	659	645	622.5
646	608	664.5	679	653	629.5
654	626.5	666	710	649	621.5
633	638	635	623	648	580
610	702.5	614	663	650	646.5
623	629.5	688.5	728	671	657.5
626	627	652	569	654	695
613	695	642	714	659	627.5
684	638	647.5	610	648	652
641	644	648	706	646	643
641	671.5	639	738	661	750.5
612	665.5	622.5	648	649	701
630	554.5	650.5	571	644	621
618	664	630	755	627	667
650	605	642	607	651	625
663	654.5	640	671	634	634
640	607	638.5	589	630	651.5
660	681	655	719	665	618
626	606.5	607	633	676	614
669	670	647.5	640	665	631
607	656.5	644.5	679	630	679.5
637	682	620	545	637	728
633	677.5	614.5	698	646	645.5
613	655	625	686	644	617
654	671	649.5	561	644	631.5
633	594	641	574	648	620.5
646	624.5	691.5	779	630	672
623	708	608	628	647	556.5
630	691	652	593	676	608
606	611.5	645.5	633	655	629.5
679	549.5	602	612	650	743
628	780	640.5	549	642	658
664	688.5	618	545	658	559
644	525.5	623	603	627	676
649	662.5	630.5	588	658	637.5
640	559.5	613.5	685	632	739
661	587.5	620	748	649	620.5
646	635.5	636.5	603	632	702
664	654	635.5	651	632	673.5
637	662.5	640	623	649	665.5
665	607.5	650.5	666	623	637
646	699	656	631	651	614.5
637	553	618.5	650	612	600
623	705	663.5	715	655	653.5
632	640.5	654.5	637	637	626.5
630	582	655	719	623	651
613	693.5	643	644	646	624
648	713	689	651	637	623.5
622	620	566.5	706	656	593
609	681	634.5	640	632	698.5
669	627	660.5	493	649	531.5
647	596.5	624	680	660	642.5
639	643	604.5	656	646	682
640	629.5	667	700	649	653.5
644	607.5	639	605	665	694.5
622	695	648.5	654	663	576.5
661	680	619.5	591	659	624
630	612.5	624.5	676	630	664.5
676	715	630	727	647	616.5
700	748	653.5	684	637	660.5
607	664	654	581	639	662.5
636	537.5	670	626	669	715.5
636	629	648	679	692	629.5
646	660	653	537	630	663
646	590	642	636	649	617.5
644	661	639.5	761	647	643.5
648	615.5	713	646	656	675
613	648	682.5	671	622	716.5
639	681	645.5	662	628	674.5
631	693	673.5	666	633	670.5
609	630	649.5	771	658	632.5
644	767	665.5	813	631	680
649	661.5	613.5	537	647	653
619	695.5	591.5	610	644	607.5
630	656	641.5	602	649	677.5
664	579.5	676	649	650	644
661	578	667.5	496	646	658
644	639	635.5	583	644	648.5
618	620	656	654	644	671.5
649	628	618.5	547	634	652
658	586	672	588	634	680
632	766	621	637	631	681
640	588	645	649	679	557
693	637	632	748	641	636
655	611.5	635	644	642	640.5
627	651	677.5	644	623	707
681	641	630.5	644	645	694.5
650	599.5	642	648	628	648
647	570.5	649.5	616	661	633
634	657.5	676	549	658	659
685	680	691	596	665	651
660	655.5	684.5	656	640	725
639	615	649	693	632	639.5
634	682.5	636.5	597	640	699
664	697	635.5	671	641	712.5
648	710	651.5	572	633	616.5
613	623	635.5	646	614	596
641	622	626	610	661	660.5
633	656	648	685	645	616.5
638	651	639.5	636	658	566
674	690	654	656	645	665
665	660.5	644	719	646	606
613	649	652.5	502	648	653.5
684	733	660	671	648	735
640	666	687.5	647	653	691.5
663	602	649	706	648	615
602	607	626.5	720	627	637.5
640	624	643.5	552	641	607.5
632	604.5	625	644	631	646.5
647	519	651.5	761	648	624.5
653	642.5	670	570	634	757.5
649	610.5	643	679	620	635.5
623	619	641	671	654	647
634	751.5	618	721	628	639.5
641	657	657.5	660	647	612.5
628	680.5	632	634	651	640
661	731	682	591	646	697
610	642.5	678	574	648	623.5
679	599	682	571	647	641
640	654	644	649	654	620.5
667	650	652	628	651	630.5
656	625.5	610.5	609	633	612.5
634	621.5	668	688	636	671
693	621.5	646.5	634	637	583.5
655	604	722	754	657	653.5
646	659	672.5	685	636	631.5
648	621	625	656	615	649.5
679	621.5	683	711	649	699.5
647	727.5	657	615	659	662.5
640	624.5	648.5	536	661	604
626	574.5	636	664	679	611.5
642	646	598	648	657	644
640	666	649.5	606	648	612.5
632	646.5	639	667	644	612.5
663	655	645	654	655	633.5
649	610	677.5	743	651	736.5
665	724	637	686	661	688.5
648	632.5	644	606	661	641
648	655	637.5	859	627	688
679	751.5	636.5	536	648	608.5
616	690	655.5	658	630	687
616	635	649	616	634	559
666	638.5	647.5	698	610	638.5
630	612	636	623	642	593.5
632	613.5	670	627	631	701.5
648	634.5	638.5	537	607	640.5
644	646.5	689.5	615	650	652
644	666.5	644.5	606	632	644
686	658	704.5	541	649	650.5
633	634	623	627	676	636.5
633	686	654.5	637	664	566.5
660	605	622	633	623	628.5
649	590	612.5	651	647	633
613	656	657.5	649	628	660.5
648	580.5	663	660	646	631
660	707	623	501	654	647.5
647	661.5	630.5	648	647	689
691	599	626.5	616	658	631.5
612	680.5	642	728	650	648.5
644	710.5	649	703	647	724
663	645.5	648	684	651	650.5
647	654	629.5	655	633	699.5
609	575.5	674.5	566	623	604
623	786	647	549	632	644
653	629.5	639.5	719	628	533.5
660	604	643.5	630	644	595
646	668	613.5	565	631	584.5
633	637.5	613.5	638	689	594.5
637	755.5	647.5	641	659	740
634	666	656	609	653	639
686	617.5	632.5	693	648	701.5
646	733.5	673	609	658	582.5
633	634.5	613.5	669	646	616
641	626.5	652.5	627	685	722.5
655	648	626.5	607	613	664
619	656	620	574	648	674.5
610	629.5	653.5	633	619	703.5
648	684	637.5	692	620	552.5
632	706.5	644.5	709	650	737.5
630	567.5	678	669	644	645.5
658	655	639.5	591	628	644
654	621	609.5	630	650	642
666	651.5	626.5	745	646	682.5
648	646	630.5	798	660	640
608	636.5	644.5	606	636	683
679	751.5	669	717	676	627.5
698	644	676.5	569	637	617
628	646	686	613	653	615
646	674	646	651	630	622
641	609.5	671	610	628	655
602	616.5	651.5	599	654	679
655	575	631	662	636	647
624	567.5	656.5	613	664	626
650	626	617	640	646	685
653	681.5	614.5	684	644	616.5
646	670.5	662.5	612	656	667.5
640	636	691.5	639	640	674
626	643	671.5	719	639	625.5
648	671.5	649	656	628	650
655	628.5	663	663	632	613.5
623	562.5	611.5	606	630	633
648	538.5	616	756	650	642
637	606	656.5	609	639	578
648	574.5	612	671	660	617
619	604.5	614.5	663	628	658
616	653.5	704.5	655	633	663
630	637	702.5	628	644	635.5
632	658	642	640	653	616
667	633.5	646.5	574	642	592.5
689	597	625	565	654	686
646	588	611.5	714	649	607.5
649	655.5	651	654	654	640.5
636	642	648	690	648	656
628	792	702	606	651	702
648	620	642.5	630	639	640
640	699	629.5	763	628	648
614	684.5	657.5	840	632	659.5
638	627.5	627	658	657	618
684	628	616	661	649	600
639	622.5	653.5	655	639	544.5
637	626	636	647	678	623
660	566	632.5	686	645	668.5
653	710	633	607	639	641.5
649	692.5	639	745	649	671
659	765	657.5	549	647	645
636	632.5	660	628	628	585
623	620.5	650	624	645	686.5
650	634	631.5	740	640	634.5
661	559.5	651.5	575	646	643
650	583.5	621.5	639	624	586.5
660	581.5	664	566	636	620.5
641	716	656	581	664	618.5
615	630.5	678	761	646	648
662	592	628.5	720	671	593.5
647	673.5	611	579	658	615
657	727.5	614	715	658	617.5
649	681	614	630	631	655.5
637	616.5	645	678	674	639
633	594	673.5	748	640	644
654	648	674	681	647	674.5
612	618.5	634	656	644	691
654	637.5	710.5	630	654	603.5
666	652.5	621	616	634	647
654	676.5	658.5	714	671	629
630	664	613.5	602	684	645
645	672.5	648	581	640	628
646	654.5	637	703	637	623.5
655	633	676	721	648	623.5
612	632	660	602	623	729
630	720.5	630	663	612	668.5
663	618.5	610	676	648	590.5
634	710.5	676	690	663	626.5
686	659.5	665	782	649	625.5
637	588	667	842	632	646
658	639.5	652.5	676	667	699
654	674	655.5	676	649	720
654	585	649	782	641	650
663	634.5	672.5	550	644	665.5
599	675.5	639	628	656	621.5
641	644	623	735	642	664.5
662	571	659.5	653	653	601
637	635	645.5	667	655	641
628	650	690	689	647	687
655	642.5	656.5	602	613	629.5
663	670	649.5	633	626	729
647	688.5	630.5	623	649	695
651	630.5	655	647	647	627.5
649	622	608.5	630	656	662.5
632	732.5	645.5	720	640	734
628	743.5	618	647	648	638
644	570	647.5	725	633	630.5
630	625.5	637	679	649	704.5
631	582.5	659.5	724	637	617.5
649	616.5	675	637	631	652.5
689	665.5	691	780	637	637.5
663	636.5	659	628	646	645.5
609	646	647.5	609	676	605
662	704.5	645	610	618	701.5
647	676	623	640	619	605
627	709.5	661.5	599	641	661
614	799	604	692	655	571.5
639	661.5	628.5	602	648	624
616	610	618.5	601	653	691.5
664	588.5	675	724	648	576
641	633.5	678.5	619	646	593.5
658	706	664	761	649	700.5
623	568	630	637	664	575
616	749.5	632.5	661	648	599.5
630	625	605	499	646	636
664	618	652.5	709	623	645
644	598.5	608.5	628	623	624.5
639	580.5	633.5	611	632	616.5
688	618.5	647	684	661	585
692	738.5	664.5	639	634	665.5
649	669	627	762	649	621
606	729.5	654.5	537	647	645
627	585.5	608.5	822	639	683
648	643	612	588	649	617
639	728	679.5	754	627	642
649	636	639.5	631	647	624
646	648	642.5	610	637	615
685	591	631	693	630	661.5
612	599.5	649.5	637	634	693.5
706	634	644.5	703	636	539
663	623	662.5	701	654	606
684	652	675	647	663	630
640	630.5	661.5	651	649	685.5
621	726	652	679	676	699.5
628	608.5	623	688	636	615.5
648	666	652.5	640	658	660
660	578	629.5	649	632	630.5
663	749.5	667	631	648	641.5
656	669.5	646.5	615	644	613
676	635.5	658.5	562	671	732
633	677.5	667.5	633	654	686
637	576	610	606	666	662
647	583	641.5	674	649	683.5
669	628	651	610	655	664
671	630.5	647.5	561	663	561.5
679	745.5	652.5	678	624	670.5
678	651.5	683.5	645	619	664
706	636	638	684	640	716.5
650	581	618	711	644	667
614	741.5	637	665	647	699.5
612	653.5	648.5	754	647	720.5
674	649	680.5	686	634	596
647	582.5	670	674	632	635
634	577	666.5	685	649	582.5
651	630	622.5	739	647	653
647	699	664.5	610	632	668.5
674	660	620.5	655	655	651
639	683.5	609	632	660	625.5
660	626	665.5	651	640	642.5
663	628	629.5	569	660	666
627	693.5	639	657	649	623
654	719.5	649	553	639	612.5
669	609	668	648	634	638.5
650	646	629	684	637	633
679	651	644	647	632	640.5
664	664.5	673.5	581	645	692
664	622	650	597	654	630.5
623	611.5	650	744	637	645
622	703	653.5	658	610	687.5
646	676	650.5	569	639	638
626	612	644	654	658	625.5
648	654.5	619	655	654	643.5
633	684.5	648.5	701	627	614.5
648	652	622	609	627	634.5
615	627.5	663	748	656	686
661	711	626.5	648	617	625.5
663	675	633.5	676	638	655.5
640	643.5	650.5	511	648	759.5
636	704	642.5	671	646	622
646	681.5	659.5	680	644	645
649	654.5	636.5	646	650	742
671	588.5	644	688	648	710.5
649	739.5	677.5	630	647	639
616	655.5	662	600	633	629.5
649	783	658	628	647	629.5
632	736	657	609	640	590
648	634.5	629.5	648	648	610.5
649	693.5	665	609	630	589
627	627.5	616.5	732	671	596
666	784.5	659	615	633	652.5
646	624	636.5	663	646	620.5
663	632.5	658	812	630	682
638	732	680	603	648	575.5
650	657.5	652	612	648	636.5
639	601.5	656	679	648	645.5
656	579.5	590	616	648	628
637	599	655	493	639	691.5
654	626	664	655	637	648
616	685.5	628.5	734	633	614.5
618	624.5	656.5	596	645	676
674	629.5	636	669	628	685
648	627.5	650	793	633	641.5
630	710	629	540	679	620.5
609	735	663.5	721	664	597
614	667	654.5	633	612	663
709	609.5	659.5	631	645	667.5
637	702.5	711	547	648	632
630	655.5	635.5	603	660	699
636	766	675	664	637	667.5
649	621	677	612	658	615
664	702	649.5	624	637	666
628	680	663.5	648	634	642
623	653.5	643	732	646	636
646	653.5	635.5	619	662	651
637	597.5	616.5	585	637	662
676	733.5	608.5	702	614	622
679	656	644	563	644	614.5
628	664.5	666	684	623	732.5
650	706.5	650	648	651	577.5
653	627.5	641.5	685	646	631.5
657	640	614.5	771	623	656
662	653	648.5	654	665	680
655	676.5	625.5	563	669	612.5
644	657.5	607.5	767	671	704.5
650	540.5	622	679	646	649.5
642	684.5	644	648	631	710
646	658	645	649	663	590.5
653	703.5	641.5	689	648	603
644	650.5	659	667	646	651
689	737	663.5	562	648	627
648	636.5	651.5	630	649	628.5
632	657	653.5	689	679	636.5
628	594.5	637.5	617	640	552
651	615	658.5	579	639	648.5
688	618.5	598	663	628	653
646	686	647.5	654	640	631
640	584	651.5	631	644	638.5
644	629.5	627.5	498	656	550.5
644	673	635.5	647	647	611.5
644	620.5	625.5	646	648	648
693	651.5	609	607	644	796
646	589.5	644	634	654	712.5
647	656.5	631	606	630	610.5
633	656	707	590	640	647
580	641.5	700	692	640	607
646	766.5	673.5	591	616	642.5
661	694	632.5	627	633	713
661	700.5	664	637	653	670.5
667	664.5	625.5	637	647	663.5
690	639	658	632	646	614
633	690.5	646.5	536	646	669
632	668.5	651	688	654	673
644	688	611.5	617	646	662.5
641	663.5	627.5	688	646	645
648	616.5	648	684	639	620.5
644	695	665.5	692	637	619
658	641	655	658	641	650.5
641	617.5	649	651	647	686.5
610	755	654.5	611	646	648.5
678	584.5	643.5	653	637	728
632	606.5	651.5	622	628	591
609	670.5	650	596	653	633
623	642.5	670.5	656	649	622.5
639	662.5	648	662	626	642
679	654	633.5	509	651	635
656	627.5	661	663	679	660.5
636	652	637	681	641	625.5
624	685.5	627	606	640	708
648	635	695.5	607	648	564.5
623	631.5	604	725	631	651
636	664.5	635	671	638	633
640	557.5	653	594	641	566
634	649	601.5	743	646	557.5
642	602.5	628	719	647	627.5
649	696	644	709	666	682
633	610	649.5	651	611	661
646	649.5	647	613	648	639
646	658.5	634.5	633	641	599
640	640	652	658	606	660
653	634.5	651.5	632	621	657
644	719.5	672.5	748	640	710.5
599	590.5	647	649	646	619
623	741	644	654	669	694.5
656	622.5	630	511	636	634
654	679	627	649	630	667
637	632.5	633	732	657	672.5
621	679.5	664.5	651	615	682
656	633.5	657	679	653	611.5
639	708	629.5	699	633	590
644	776.5	646	653	663	613.5
644	681.5	635.5	572	651	669.5
634	701	649	590	654	645
706	712	665	605	658	640.5
647	576.5	630	727	653	658
637	647.5	648	709	633	657
640	616.5	664.5	607	655	716
646	529.5	644	615	647	636
648	626.5	648	682	655	637.5
634	598.5	675.5	634	628	709.5
623	681.5	640	597	640	642
671	712.5	663.5	632	647	639
610	592.5	637	557	651	606.5
650	647.5	658	654	647	666.5
632	647	639	680	632	665
666	627.5	645.5	571	628	563.5
693	679.5	645.5	676	631	653
651	574.5	644.5	706	663	684
639	619.5	672.5	679	648	702
653	631	638.5	646	649	635
671	670	622.5	773	639	644.5
660	647	639.5	607	648	608
693	558	660	627	651	731
640	553.5	651	636	647	626
647	706.5	662.5	616	656	640
674	673	654.5	609	640	630
637	745.5	650.5	664	647	624.5
649	560	648.5	636	665	632.5
633	681.5	643	779	647	707.5
644	644	663.5	703	654	637
644	618	652.5	791	647	710
654	616.5	628	540	647	687.5
663	591.5	675	757	647	641
599	702	675.5	714	646	631
640	527.5	638.5	583	639	674.5
627	646.5	632	712	647	596
667	584	639	601	660	621.5
615	558.5	648.5	647	654	628.5
648	641	618.5	721	663	626.5
649	730	658.5	684	655	649
633	635	651.5	628	631	711
649	619.5	637	612	650	613.5
627	636	642	649	611	609.5
633	656	702	642	662	687
660	613	659	763	637	615
651	607.5	655.5	651	637	673.5
669	663	612	667	674	701
658	618	637	690	614	611
640	594	677	590	637	657
650	666.5	637	661	654	646.5
627	640	608.5	659	634	674
646	698	631	647	640	618
647	607	653	632	642	608
644	612.5	698.5	632	641	662
648	664	646	594	644	698
650	705	608	581	661	615
647	648.5	656.5	630	659	644
631	581.5	671.5	749	653	644.5
658	725.5	617.5	688	676	627
676	736.5	642.5	597	645	674
618	818	654	644	649	666.5
676	679	661.5	581	634	642
623	631	645.5	609	647	618
649	712.5	642.5	610	628	576
656	655.5	666	651	641	650.5
645	618	655.5	780	653	650.5
606	653	639	633	637	686
659	658.5	664.5	671	647	646
654	699.5	647.5	574	646	679.5
633	679.5	638.5	665	628	642
630	603	660	654	609	652.5
647	641	653	779	636	666
636	579.5	664	676	663	610.5
662	519.5	610.5	725	628	752
644	656.5	668	601	624	625.5
641	553.5	643.5	580	650	624
627	591	638	771	623	653.5
647	645.5	638.5	734	654	711.5
640	609	685	645	644	645.5
664	637	649	763	637	629
633	623	623	627	681	651.5
638	606.5	636.5	706	639	601
664	629	646	628	627	680.5
623	757.5	709	639	644	662
648	665	663.5	637	628	633.5
648	666	617.5	712	645	686
648	603	690	611	644	636.5
667	661	632.5	727	638	636.5
656	677.5	640.5	644	644	609.5
667	673.5	653	663	667	608.5
676	680.5	651	636	656	618
619	703	641	664	640	687.5
624	640.5	669	664	650	633
671	650.5	657	769	650	590.5
626	605.5	632.5	588	679	703.5
646	622.5	625.5	723	619	627.5
628	650	658.5	709	671	697
630	634.5	640	581	648	693.5
644	574	599.5	636	641	707
667	681	673.5	649	647	657.5
646	750.5	624.5	619	632	654
630	559	665.5	553	644	655
649	569.5	612	661	654	662.5
701	635.5	682.5	686	636	672
665	704.5	625	649	634	671.5
627	643.5	625.5	753	634	658
654	675	645	641	632	636
637	646	647.5	623	632	631.5
648	665.5	659.5	634	632	730
639	646	619	666	644	649.5
633	669.5	674	663	628	668.5
647	590	648.5	628	647	638.5
632	652.5	638.5	593	633	672.5
632	636	631.5	771	632	621.5
649	641	646.5	634	654	614
623	646.5	673.5	601	634	645.5
621	699	694	645	644	682
648	648.5	652	647	654	602
628	713	647.5	714	644	610
620	603.5	646	647	651	623.5
650	609	635	644	649	712.5
658	616.5	639	593	647	653.5
647	705.5	627.5	630	647	631.5
610	618	637.5	648	634	622.5
615	656.5	619.5	591	653	624.5
639	744.5	665.5	592	609	579.5
656	684.5	653	550	624	598
663	525.5	611.5	664	662	625
640	589	648	607	644	623.5
623	582.5	657	581	637	643
649	618.5	651	762	639	654
700	663.5	634	641	684	714
648	767.5	691	614	654	620.5
656	613	635.5	637	644	659
676	649.5	644	615	614	629.5
646	605.5	640	715	654	598.5
641	691.5	638.5	733	663	729.5
664	673.5	647	607	678	697.5
663	632.5	638.5	637	671	675.5
661	662.5	639	594	648	594.5
644	651	639	653	648	639
686	544.5	639	654	634	669
682	656	652	571	661	620.5
619	560.5	617	698	617	707.5
684	611	646.5	638	655	710.5
650	597.5	627	628	647	665
679	669	612	606	632	668
663	638	634	547	640	664
649	613.5	666.5	649	640	646
640	681	643	663	667	662.5
637	606.5	683	678	630	605
632	608.5	671	679	649	629
653	734	631	574	637	764.5
657	657	643.5	641	640	638.5
647	684	661.5	734	655	661.5
654	654	604	674	630	732.5
651	609	625	714	647	609.5
681	594.5	635.5	616	658	630.5
623	636.5	664	609	651	674.5
653	766.5	642	665	640	662.5
633	674	655	636	630	752.5
664	616.5	645.5	541	641	721.5
681	643	647	748	655	642.5
636	713	609	784	646	638.5
649	704.5	615.5	632	647	714.5
654	551.5	704.5	656	624	655
658	735.5	598	639	669	711.5
631	691.5	641	664	655	667
662	686.5	654.5	686	649	671.5
630	687	648.5	638	648	645
638	647	658	637	632	691.5
647	647	601	607	654	652
634	685.5	661	615	648	661
608	607.5	632.5	676	624	658
630	601.5	627.5	703	634	675.5
644	616	654.5	616	644	636
614	611	610.5	755	661	633
649	613.5	647	630	650	682
658	713.5	652.5	562	628	657.5
631	687.5	622	623	654	635
627	688	650	654	641	674
632	569.5	641.5	609	637	676
616	597	651	676	664	620
634	728.5	627.5	601	656	610.5
630	574	642	637	655	685.5
647	603	681.5	605	641	585.5
653	699.5	656.5	684	649	653.5
650	788.5	679.5	562	639	723
682	578	697	579	648	786.5
611	668	689	803	637	614
654	621	661	706	649	659.5
632	603.5	635	638	640	654.5
671	689	672	663	634	613.5
634	663	654	512	661	633
662	732	651	594	640	661.5
646	717.5	635.5	590	623	640.5
655	592	632	698	627	646.5
648	672.5	681.5	609	632	600.5
640	585	628.5	623	647	710.5
641	611.5	644.5	676	641	683.5
628	643.5	647	813	646	618.5
664	647	646	634	633	651
609	625	657.5	592	620	657.5
601	641.5	666	640	660	645
645	646.5	594	581	648	651.5
640	620.5	648.5	630	614	653.5
621	639	652	571	654	645.5
571	607.5	645.5	610	648	682
645	746	640.5	710	654	691.5
619	697.5	666.5	688	633	592.5
615	655.5	621	637	649	642
636	632	647	647	647	627.5
640	672	661	754	644	687
619	715	649	656	630	729
648	611	697	610	645	646
648	734	641	649	637	688.5
641	623	628.5	614	654	612
641	697	608	608	644	677
640	603	647.5	727	667	635
641	567	697.5	660	626	620.5
630	582	686	630	649	585
618	569.5	609	692	616	677.5
681	605.5	630	649	636	657
649	730	640.5	653	644	712
640	734.5	612	606	634	628
648	531.5	650.5	644	633	659.5
613	611	638	735	647	627
613	629	665.5	623	646	546
630	647.5	652	671	679	642
639	660	647	684	614	644
632	650	625.5	637	647	625.5
644	689.5	649.5	632	619	637
632	555	647.5	631	646	706.5
644	834.5	639	689	626	657
654	640	691	702	661	598.5
661	674.5	652	656	631	665.5
633	685.5	619	633	648	670.5
664	631.5	656	735	632	638
631	745.5	646	602	633	647
623	615.5	664.5	631	609	646.5
633	621.5	640	612	667	631
630	646.5	636.5	609	639	734
638	657	642.5	628	647	677
637	595.5	649	664	649	641
660	646	681.5	698	648	643
647	654.5	642.5	692	633	647
658	591.5	621.5	597	657	612.5
653	672.5	644.5	542	609	614
640	644	647	709	671	643.5
603	581	663	637	630	597
648	691	651.5	660	639	648.5
664	596.5	609	751	632	669
686	612	672.5	678	661	617.5
614	627	630	640	641	646
616	700.5	643.5	611	662	632.5
630	647.5	625.5	621	651	619.5
649	689	612.5	609	658	618
667	693.5	652	693	641	671
644	622	639	628	639	657.5
616	635	666.5	700	663	639.5
647	692.5	648.5	647	640	604.5
676	717	651.5	613	650	642.5
684	653	682	641	654	680.5
660	639	651.5	720	671	670
633	703	647	557	656	674
659	676.5	663.5	590	649	619.5
649	668	632.5	593	655	654
663	708	632	690	661	656.5
663	635.5	666.5	681	639	693.5
644	539.5	649	662	660	681
663	600	673.5	721	644	654.5
653	666.5	623	680	662	700
651	741	626.5	557	662	609
615	642	628.5	686	657	640.5
653	632	609.5	596	638	642
645	664.5	614.5	692	632	575
650	664	665.5	736	648	745.5
603	590	640.5	628	662	648
664	625.5	632.5	658	633	617.5
637	645.5	627.5	650	650	665.5
647	654.5	655.5	630	649	626.5
634	722.5	627	574	654	587.5
654	585.5	686.5	632	646	641.5
628	628	632.5	649	658	636
632	652	648.5	641	648	597
623	710	595.5	693	678	715
644	741	647	671	658	621
650	759	651	597	648	696.5
644	633.5	614	671	647	638
647	638.5	661	630	638	648
641	726.5	658.5	773	619	600.5
611	587.5	654.5	614	649	617.5
644	663	657.5	639	623	616
653	632	614.5	536	633	620.5
658	657	630.5	589	644	640
644	724	662.5	679	649	670.5
699	659	645.5	585	649	616.5
633	645	672	745	636	615
640	725	633.5	824	644	583.5
638	665	630	727	641	649
644	623.5	614	752	649	669.5
654	665	643	603	646	777
639	655.5	674.5	648	644	547
667	591.5	630.5	601	644	663.5
644	774	609	678	648	656.5
661	551.5	608	748	650	627.5
656	628.5	637.5	614	624	640
615	679.5	661	710	646	664.5
628	647.5	663	666	637	572
654	660	680	661	644	609.5
648	738	619	609	684	644.5
671	591.5	667.5	651	631	596.5
646	651.5	641.5	571	633	586
679	655	610.5	574	650	552.5
634	641	655	685	647	686.5
661	628	680.5	566	653	638.5
647	668.5	638.5	711	628	621.5
601	644.5	643.5	649	647	642
631	603.5	664	601	633	662
615	639.5	677.5	616	640	699.5
660	691	667.5	648	600	691
649	623.5	648.5	632	682	666
648	665	616	653	632	637.5
653	750.5	607.5	644	646	624.5
644	661	617	665	653	609.5
623	678.5	601.5	699	644	625.5
644	641.5	604	663	654	666
618	610	643	609	647	598.5
627	587	612.5	618	660	687.5
659	716	657	646	638	670
637	610.5	642	628	671	651
661	656.5	639	682	689	636
678	687	661	689	691	635.5
634	662	612.5	761	648	655
648	659.5	640	642	663	601
639	667.5	606	761	636	688
633	507.5	641	627	649	718.5
638	668.5	660	579	650	638
641	667.5	692.5	633	644	655.5
653	623	645	607	649	655.5
671	645.5	616	640	650	668.5
648	699.5	602	679	632	642.5
621	697.5	651	640	656	677.5
681	589.5	625.5	627	663	593
[truncated: 8,001 more rows]
