# Supplementary material for: Conserved interfaces mediate multiple protein–protein interactions in a prokaryotic metabolon
Source: Mol Syst Biol. 2025 Sep 3;21(11):1490–521. doi: 10.1038/s44320-025-00139-9 (PMC12583656; doi:10.1038/s44320-025-00139-9)
Supplement: Supplementary file 8 — Source data Fig. 3 [file 44320_2025_139_MOESM8_ESM.zip › Data_Panel3A.xlsx]

## Sheet: fluorescence
folate-pathway	folate-cluster	purine-pathway	purine-cluster	pyrimidine-pathway	folate-purine-intercluster
0.42524	0.27872	0.34519	0.53715	0.39903	0.30222
0.30663	0.37704	0.3765	0.72337	0.30551	0.29525
0.30522	0.35881	0.33753	0.27809	0.31414	0.28543
0.27616	0.37386	0.28721	0.75507	0.43364	0.3284
0.26874	0.46892	0.34089	0.54376	0.38399	0.43802
0.33782	0.4151	0.36855	0.363	0.35293	0.40955
0.29198	0.42138	0.31155	0.43332	0.40534	0.33249
0.31932	0.37173	0.24019	0.29636	0.35199	0.30713
0.28776	0.363	0.25871	0.83946	0.28939	0.30126
0.29444	0.34572	0.53715	0.27588	0.29161	0.32168
0.35752		0.72337		0.37364	0.26946
0.3439		0.27809		0.29678	0.32364
0.34602		0.75507		0.37054	0.36589
0.34769		0.48316		0.28379	0.35974
0.34555		0.40488		0.34897	0.28931
0.27872		0.23113		0.33355	0.33031
0.37704		0.25411		0.27096
0.35881		0.54376		0.30745
0.37386		0.363		0.39897
0.31423		0.43332		0.33153
0.50468		0.51359		0.28545
0.29726		0.2898		0.29531
0.44046		0.3135		0.30229
0.33656		0.4106		0.39988
0.44308		0.29636		0.31896
0.46748		0.83946		0.45886
0.37587		0.49683		0.41006
0.30018		0.42839		0.63627
0.29719		0.23721		0.41125
0.29758		0.27939		0.39657
0.28328		0.27588		0.41278
0.31133		0.28443		0.322
0.26615		0.28833		0.38759
0.26287		0.28499		0.41567
0.2808		0.28427		0.35055
0.47077		0.44622		0.40746
0.45455		0.41018		0.42961
0.46641		0.22237		0.71121
0.44352		0.26514		0.37845
0.42424		0.27809		0.36331
0.37241		0.34055		0.38554
0.2737		0.37787		0.27637
0.32705		0.24986		0.34198
0.27943		0.2892		0.43268
0.24713		0.26138		0.30727
0.50261				0.36246
0.30625				0.37095
0.35821				0.43327
0.41685				0.40299
0.46892				0.36079
0.4151				0.28161
0.42138				0.28865
0.37173				0.31041
0.363				0.31448
0.34572				0.30231
				0.38905
				0.40812
				0.47675
				0.26445
				0.32328
				0.38198
				0.29182
				0.35594
				0.46191
				0.4085
				0.28099
				0.28574
				0.40466
				0.31981
				0.40298
				0.27128
				0.2969
				0.29914
				0.51313
				0.32217
				0.45986
				0.33659
				0.31789
				0.44788
				0.41761
				0.40915
				0.29002
				0.25204
				0.28198
				0.24847
				0.4095
				0.28665
				0.36303
				0.35325
				0.61367
				0.36577

## Sheet: null
folate-pathway	folate-cluster	purine-pathway	purine-cluster	pyrimidine-pathway	folate-purine-intercluster
0.36589	0.33947	0.34451	0.358125	0.35594	0.33183
0.37486	0.355685	0.35254	0.3199	0.33656	0.35818
0.35974	0.421425	0.35268	0.325795	0.34196	0.33884
0.33132	0.390575	0.35293	0.33082	0.35199	0.33945
0.36179	0.35592	0.34551	0.30257	0.33656	0.316955
0.34519	0.30982	0.36303	0.381275	0.3244	0.33255
0.32688	0.319115	0.33265	0.334915	0.3439	0.32619
0.36252	0.36312	0.34196	0.30791	0.33629	0.31629
0.33031	0.28871	0.34418	0.38021	0.34295	0.34122
0.31414	0.43092	0.36658	0.34296	0.32688	0.34279
0.34362	0.354965	0.32882	0.335905	0.36047	0.32155
0.33782	0.34505	0.3574	0.3694	0.342	0.34307
0.35594	0.32189	0.36079	0.330715	0.31932	0.3397
0.342	0.28167	0.31133	0.293125	0.33717	0.31368
0.35233	0.32912	0.3564	0.3227	0.33355	0.35354
0.3574	0.2886	0.33401	0.35551	0.32922	0.35469
0.35084	0.327295	0.35832	0.33454	0.34295	0.34253
0.33782	0.29227	0.32381	0.36536	0.32364	0.33077
0.36161	0.3172	0.33965	0.300965	0.33536	0.34152
0.3314	0.337775	0.33965	0.34652	0.33401	0.385595
0.33443	0.349195	0.3337	0.33415	0.35965	0.35325
0.34555	0.352095	0.31818	0.33526	0.3439	0.317625
0.3337	0.393065	0.34555	0.329735	0.342	0.34959
0.34198	0.3591	0.35254	0.34596	0.32591	0.31368
0.33245	0.302275	0.35662	0.334695	0.3475	0.35118
0.34753	0.317145	0.33618	0.342355	0.34446	0.304755
0.36674	0.31927	0.35084	0.31545	0.3439	0.339505
0.34199	0.32928	0.34555	0.460205	0.32534	0.35667
0.36179	0.32027	0.33924	0.341255	0.33536	0.303875
0.3422	0.354005	0.35325	0.331255	0.35944	0.361945
0.32381	0.383485	0.35522	0.358505	0.34519	0.325495
0.34656	0.328655	0.34897	0.309685	0.33753	0.349235
0.3314	0.349815	0.34897	0.286685	0.3475	0.30718
0.32688	0.327285	0.33753	0.33542	0.342	0.32425
0.36047	0.320005	0.3314	0.361195	0.34572	0.353155
0.37241	0.310845	0.31473	0.338305	0.34572	0.353745
0.33702	0.376985	0.3422	0.303265	0.33245	0.34723
0.31715	0.322965	0.34519	0.356405	0.33528	0.33724
0.35293	0.344835	0.34551	0.349155	0.33265	0.37456
0.34897	0.32076	0.35944	0.304955	0.34089	0.29745
0.34446	0.332565	0.33153	0.31721	0.34572	0.373245
0.34089	0.365085	0.35594	0.333535	0.35955	0.33067
0.34555	0.353565	0.33958	0.329485	0.33528	0.31734
0.34055	0.385655	0.33443	0.368565	0.3401	0.33732
0.32364	0.29717	0.34418	0.37545	0.33924	0.344555
0.33618	0.38722	0.32655	0.306285	0.34636	0.359375
0.33782	0.360275	0.33835	0.325925	0.33265	0.345475
0.32479	0.339505	0.33465	0.331335	0.34739	0.370455
0.3574	0.32944	0.34555	0.331385	0.33629	0.35379
0.34451	0.33011	0.33146	0.303875	0.32882	0.31839
0.3252	0.321075	0.36079	0.34525	0.31932	0.334855
0.33717	0.3378	0.34692	0.38417	0.34753	0.34096
0.34636	0.355715	0.34198	0.414815	0.3244	0.300165
0.31738	0.3416	0.35594	0.401515	0.33355	0.383495
0.33491	0.352225	0.31155	0.338435	0.33753	0.333035
0.33249	0.315835	0.35974	0.34914	0.34089	0.313415
0.3564	0.360285	0.3479	0.326365	0.35293	0.31399
0.35233	0.37263	0.35752	0.393835	0.34551	0.34273
0.3475	0.31974	0.3108	0.352745	0.3574	0.33237
0.36083	0.367555	0.31818	0.35428	0.36079	0.404265
0.3314	0.31829	0.35594	0.36334	0.34446	0.34401
0.36828	0.2961	0.32705	0.326745	0.342	0.333855
0.34695	0.331305	0.33782	0.318195	0.33717	0.3743
0.3564	0.335385	0.34451	0.34046	0.33629	0.36308
0.34451	0.395405	0.363	0.359855	0.3318	0.32404
0.34198	0.32009	0.34602	0.312785	0.34555	0.333245
0.35881	0.32479	0.35233	0.31439	0.34739	0.357425
0.33249	0.33626	0.33355	0.3311	0.33245	0.311095
0.35449	0.33978	0.3574	0.324595	0.34519	0.35315
0.34656	0.295525	0.34753	0.374675	0.3439	0.32728
0.33249	0.361945	0.32229	0.35271	0.36161	0.36713
0.33465	0.33216	0.38026	0.370635	0.35796	0.33776
0.32741	0.316055	0.37825	0.392205	0.35055	0.36205
0.33443	0.31593	0.33924	0.35951	0.3422	0.31465
0.34418	0.34907	0.32922	0.300505	0.342	0.329415
0.34555	0.325115	0.32705	0.323645	0.34418	0.33417
0.33717	0.3108	0.33401	0.348775	0.36105	0.351915
0.35055	0.340865	0.34446	0.347345	0.33491	0.339495
0.33528	0.34173	0.34451	0.329005	0.34827	0.366645
0.35752	0.311435	0.36105	0.369595	0.3244	0.343735
0.35594	0.32357	0.33853	0.346975	0.34055	0.329485
0.34199	0.31419	0.33958	0.309595	0.35254	0.32446
0.33753	0.339565	0.33782	0.361125	0.34897	0.37151
0.33443	0.32265	0.36252	0.36404	0.34555	0.34105
0.35293	0.376155	0.38347	0.330705	0.34519	0.319535
0.36161	0.355545	0.36914	0.336825	0.34446	0.33859
0.35944	0.339605	0.34897	0.330985	0.32479	0.342045
0.36179	0.333505	0.35199	0.29816	0.34451	0.328665
0.34519	0.32571	0.33753	0.33749	0.33717	0.344865
0.34636	0.34186	0.31423	0.29661	0.34196	0.306485
0.33656	0.34897	0.33659	0.38764	0.34196	0.33216
0.35955	0.356275	0.35055	0.34294	0.34055	0.347685
0.33355	0.318235	0.322	0.312955	0.32741	0.336765
0.34897	0.31185	0.35974	0.462125	0.34198	0.339985
0.36079	0.35117	0.36179	0.34976	0.34196	0.342305
0.36504	0.315105	0.33651	0.34959	0.34897	0.320735
0.3244	0.342755	0.34656	0.39182	0.34769	0.343125
0.35325	0.36021	0.34199	0.355615	0.34551	0.35594
0.3318	0.32334	0.31789	0.36655	0.33249	0.381705
0.34753	0.30877	0.3439	0.32376	0.35055	0.333025
0.34656	0.306025	0.34572	0.3032	0.33965	0.35195
0.35094	0.32002	0.36083	0.34314	0.3564	0.337875
0.32087	0.297455	0.35522	0.33595	0.36047	0.322615
0.33465	0.311	0.35449	0.38084	0.3422	0.366785
0.35522	0.35851	0.31932	0.353455	0.31731	0.377605
0.33753	0.347425	0.33782	0.362655	0.34055	0.332615
0.35233	0.40443	0.36396	0.32912	0.33924	0.32018
0.3574	0.38407	0.3439	0.31715	0.33965	0.33953
0.34198	0.359595	0.35881	0.376405	0.33965	0.318675
0.3244	0.33488	0.33491	0.330625	0.33528	0.375895
0.34656	0.319765	0.36396	0.302235	0.33651	0.35702
0.33536	0.39869	0.34897	0.343625	0.3314	0.32741
0.34602	0.373155	0.33249	0.351975	0.34418	0.336015
0.35522	0.28878	0.35522	0.364225	0.33443	0.380215
0.36105	0.344745	0.35881	0.393175	0.363	0.31627
0.33853	0.31723	0.32195	0.32003	0.34656	0.35246
0.38394	0.34642	0.33651	0.379105	0.34572	0.34929
0.33753	0.315325	0.31523	0.324245	0.33659	0.35969
0.33249	0.296255	0.34055	0.33378	0.35662	0.34823
0.34636	0.39738	0.32217	0.333635	0.34055	0.331925
0.36396	0.329865	0.35055	0.3369	0.34196	0.332005
0.34199	0.42169	0.33265	0.336795	0.3314	0.3358
0.36246	0.300265	0.33153	0.397095	0.34519	0.359655
0.35233	0.401515	0.38026	0.325985	0.33536	0.29661
0.35965	0.36939	0.32557	0.30049	0.3439	0.406445
0.33782	0.352335	0.32741	0.351355	0.3574	0.365445
0.33753	0.32266	0.34199	0.307525	0.33355	0.33659
0.32229	0.33275	0.32922	0.373155	0.33031	0.349925
0.32229	0.349645	0.36674	0.36422	0.33642	0.38864
0.32922	0.324595	0.33146	0.322485	0.3337	0.325695
0.3622	0.35173	0.3202	0.32153	0.34695	0.36372
0.33782	0.34718	0.33651	0.3697	0.34199	0.350445
0.35796	0.390815	0.34769	0.38844	0.34555	0.34152
0.34519	0.323295	0.36087	0.31935	0.33835	0.362085
0.34572	0.33311	0.32479	0.37016	0.33965	0.351615
0.34572	0.358795	0.35594	0.304505	0.34551	0.31317
0.32111	0.34224	0.31382	0.361605	0.34519	0.319695
0.34572	0.318795	0.34897	0.338125	0.33835	0.388005
0.35254	0.346435	0.34196	0.36521	0.33031	0.33209
0.35594	0.32048	0.35449	0.335785	0.34572	0.331
0.33401	0.39408	0.33401	0.33615	0.34636	0.334145
0.36047	0.396685	0.3314	0.384255	0.3422	0.306475
0.34089	0.330005	0.32168	0.32971	0.35752	0.355605
0.35383	0.30287	0.36179	0.327565	0.34555	0.380785
0.33659	0.342805	0.34089	0.32793	0.34572	0.386505
0.35662	0.35291	0.34602	0.29668	0.31784	0.36374
0.33629	0.293355	0.35383	0.365655	0.35965	0.364385
0.34451	0.345925	0.34827	0.309505	0.33659	0.37193
0.33924	0.31497	0.34692	0.33926	0.34089	0.34426
0.34295	0.36833	0.3083	0.388765	0.33782	0.36446
0.34753	0.364	0.36252	0.344985	0.35955	0.30926
0.34827	0.338175	0.32741	0.357095	0.33265	0.354925
0.3284	0.334995	0.32381	0.31505	0.35293	0.363765
0.33651	0.313255	0.342	0.368285	0.34769	0.37497
0.34198	0.323505	0.34446	0.334525	0.33656	0.315835
0.34753	0.360505	0.34692	0.338715	0.33659	0.333405
0.3439	0.31898	0.33958	0.326765	0.33249	0.33858
0.31459	0.32048	0.33629	0.328665	0.34695	0.33415
0.34055	0.317	0.33924	0.343555	0.33702	0.36148
0.3284	0.355705	0.32922	0.38095	0.32381	0.34992
0.36079	0.39157	0.36905	0.309615	0.3564	0.32917
0.3337	0.378675	0.33924	0.342525	0.34055	0.33092
0.33642	0.3272	0.32381	0.303765	0.33958	0.369535
0.36674	0.378885	0.33465	0.335285	0.34897	0.3485
0.33835	0.383255	0.34196	0.324635	0.33249	0.33724
0.34451	0.33003	0.33249	0.31864	0.32534	0.356675
0.33491	0.3224	0.38198	0.38743	0.33642	0.37964
0.35055	0.356075	0.33618	0.348245	0.34695	0.33466
0.34695	0.34254	0.37966	0.378595	0.32922	0.31492
0.36665	0.356965	0.34551	0.38146	0.31981	0.312025
0.3318	0.362795	0.32591	0.31066	0.33401	0.359915
0.32328	0.350415	0.33528	0.370465	0.34519	0.34367
0.33245	0.344445	0.37207	0.31945	0.32557	0.335345
0.34196	0.328655	0.34769	0.32923	0.34551	0.353255
0.36828	0.335685	0.34827	0.33118	0.34695	0.326665
0.34551	0.339835	0.36246	0.349445	0.35293	0.370675
0.35594	0.313235	0.3422	0.332415	0.33618	0.33577
0.3475	0.365025	0.35325	0.354665	0.35268	0.36386
0.33835	0.349555	0.3314	0.364185	0.342	0.318505
0.33491	0.319495	0.33401	0.3242	0.3564	0.353585
0.3475	0.369045	0.33651	0.351595	0.34199	0.33605
0.3439	0.35304	0.32618	0.35051	0.33618	0.351875
0.36246	0.321475	0.32741	0.32859	0.33642	0.307675
0.34551	0.326425	0.34418	0.33573	0.34769	0.358705
0.33265	0.340335	0.33491	0.324935	0.34636	0.322535
0.34572	0.324775	0.34753	0.334265	0.33717	0.34803
0.34555	0.33859	0.33958	0.333175	0.34446	0.33666
0.35094	0.35096	0.34695	0.34757	0.3564	0.353115
0.32381	0.318415	0.34055	0.401185	0.34555	0.405085
0.33401	0.35505	0.33782	0.34169	0.34519	0.387935
0.32655	0.37208	0.3401	0.33172	0.35199	0.321965
0.33717	0.361025	0.35268	0.35855	0.3401	0.3558
0.35821	0.35362	0.3202	0.352965	0.33401	0.370375
0.35199	0.2917	0.31738	0.36627	0.33659	0.40555
0.36504	0.3221	0.322	0.306115	0.342	0.3417
0.31459	0.3626	0.36589	0.334875	0.34602	0.355675
0.33629	0.368545	0.34295	0.387045	0.32591	0.30624
0.33146	0.326985	0.32618	0.3333	0.3314	0.30642
0.34636	0.30176	0.3574	0.32223	0.3314	0.32663
0.342	0.354715	0.33717	0.386555	0.33924	0.35669
0.34753	0.31498	0.35084	0.301545	0.33629	0.301775
0.34572	0.35183	0.35955	0.348315	0.342	0.30217
0.34519	0.291225	0.3439	0.307435	0.3401	0.317845
0.33146	0.33035	0.34198	0.342755	0.33717	0.339875
0.36246	0.40015	0.36331	0.284355	0.3314	0.299405
0.34089	0.36273	0.34555	0.415825	0.34089	0.313985
0.33853	0.36326	0.33924	0.34875	0.33835	0.343085
0.34692	0.348435	0.33753	0.31972	0.3422	0.349905
0.34692	0.39711	0.35662	0.353965	0.34089	0.32901
0.34602	0.343715	0.33465	0.390115	0.36105	0.31727
0.3314	0.383735	0.31746	0.32506	0.3475	0.325945
0.31896	0.3248	0.35268	0.328085	0.33002	0.36309
0.35094	0.40642	0.34295	0.30646	0.3401	0.33876
0.34198	0.379795	0.34362	0.39188	0.3574	0.34947
0.33536	0.3633	0.3211	0.3514	0.35254	0.363965
0.35449	0.378925	0.3108	0.32753	0.33642	0.3406
0.33642	0.339315	0.3574	0.35324	0.33245	0.371225
0.33642	0.353695	0.34451	0.42214	0.3314	0.339745
0.3422	0.362035	0.33031	0.34927	0.33465	0.30933
0.32882	0.34501	0.35325	0.336985	0.3422	0.38716
0.34446	0.355245	0.38476	0.32811	0.33702	0.402525
0.35268	0.348695	0.33651	0.35893	0.35752	0.346995
0.33491	0.33808	0.33245	0.32383	0.33146	0.372905
0.32922	0.313115	0.33629	0.33032	0.32705	0.37387
0.34555	0.37507	0.35662	0.350995	0.32381	0.36106
0.32479	0.35218	0.33031	0.30801	0.34418	0.35156
0.32364	0.328365	0.3439	0.369045	0.33924	0.344755
0.34055	0.341265	0.35325	0.33014	0.31731	0.32723
0.36658	0.3006	0.34695	0.35798	0.34692	0.37095
0.34769	0.348225	0.36923	0.376175	0.31746	0.35718
0.36658	0.32099	0.35594	0.35463	0.34572	0.32009
0.33355	0.323545	0.35594	0.33682	0.3479	0.350705
0.32111	0.33453	0.32591	0.38399	0.33965	0.338725
0.35254	0.313865	0.37386	0.32914	0.33401	0.377165
0.35974	0.32169	0.32534	0.342365	0.33528	0.3661
0.33642	0.34224	0.34602	0.373185	0.36083	0.33257
0.33659	0.33719	0.35293	0.315015	0.3314	0.364625
0.33536	0.37716	0.35796	0.392955	0.35383	0.339445
0.34089	0.312145	0.34551	0.30217	0.34446	0.325525
0.34827	0.344585	0.3564	0.35667	0.35268	0.342045
0.32009	0.289635	0.34753	0.310295	0.34897	0.306755
0.3574	0.34842	0.35233	0.328655	0.31932	0.33655
0.34897	0.36998	0.32479	0.336725	0.33618	0.33354
0.33245	0.35543	0.34418	0.296245	0.32702	0.337685
0.31178	0.32208	0.32217	0.33146	0.34089	0.32195
0.34198	0.40746	0.35881	0.34632	0.33965	0.3217
0.34572	0.428605	0.33491	0.336385	0.35662	0.30994
0.35974	0.30806	0.31896	0.372285	0.3318	0.31511
0.3318	0.33457	0.36105	0.33659	0.33618	0.305925
0.34656	0.33647	0.32618	0.351	0.32087	0.3474
0.31423	0.318985	0.35944	0.365465	0.33465	0.325585
0.34519	0.356505	0.3704	0.338435	0.32688	0.339905
0.34656	0.345525	0.31958	0.38923	0.33656	0.30912
0.34897	0.37588	0.33618	0.313755	0.32705	0.32293
0.33465	0.36607	0.34692	0.32934	0.37263	0.33553
0.36246	0.335735	0.33443	0.39934	0.33443	0.330345
0.31664	0.33507	0.34769	0.33878	0.33443	0.321815
0.34692	0.32668	0.33965	0.313935	0.34769	0.324675
0.35383	0.34065	0.34198	0.36746	0.33245	0.32984
0.3314	0.33669	0.32591	0.35916	0.34555	0.328645
0.33265	0.31306	0.34769	0.340005	0.35055	0.301945
0.35955	0.32756	0.3574	0.327375	0.34602	0.344175
0.34446	0.392965	0.3475	0.312505	0.3439	0.33573
0.35449	0.337785	0.33702	0.355265	0.32217	0.33688
0.33965	0.349865	0.33965	0.30232	0.32922	0.33323
0.34692	0.31635	0.31958	0.323135	0.3422	0.34307
0.33443	0.32879	0.3314	0.36142	0.3314	0.36194
0.34295	0.301685	0.35832	0.379765	0.34199	0.34093
0.33265	0.386055	0.3401	0.313265	0.33717	0.315815
0.34695	0.3902	0.34198	0.37397	0.33491	0.345035
0.31818	0.32899	0.36079	0.300965	0.34418	0.30559
0.35254	0.37032	0.34555	0.385995	0.34827	0.355245
0.34636	0.379145	0.35055	0.37797	0.34692	0.32446
0.35522	0.329205	0.35662	0.36855	0.34602	0.35379
0.35199	0.34793	0.35752	0.34331	0.36246	0.307185
0.3622	0.308285	0.31784	0.346205	0.34636	0.37792
0.3439	0.36216	0.3244	0.38766	0.34636	0.322145
0.3314	0.353855	0.3284	0.298485	0.34695	0.36235
0.35955	0.35273	0.36504	0.329815	0.33031	0.353595
0.3284	0.387335	0.3202	0.36743	0.33528	0.325495
0.3422	0.30833	0.3202	0.294675	0.34827	0.327625
0.36087	0.394395	0.31382	0.409805	0.33618	0.31734
0.32111	0.33523	0.34636	0.344015	0.35055	0.341995
0.34739	0.331465	0.32655	0.34407	0.3422	0.33797
0.35522	0.34631	0.34089	0.33423	0.3244	0.349545
0.37386	0.33083	0.32168	0.35986	0.36252	0.35097
0.34695	0.35318	0.3422	0.367905	0.33265	0.38704
0.33401	0.368075	0.35325	0.335795	0.3318	0.322195
0.32229	0.395995	0.32702	0.30541	0.32111	0.316235
0.34827	0.310965	0.34695	0.332955	0.34739	0.31059
0.35832	0.392705	0.34295	0.312445	0.32922	0.3214
0.35254	0.3428	0.363	0.317635	0.33642	0.323385
0.35974	0.440785	0.36658	0.34978	0.3422	0.36287
0.33629	0.290605	0.34089	0.31732	0.34451	0.343305
0.35233	0.376335	0.3439	0.305185	0.3422	0.333875
0.3808	0.35111	0.34897	0.40187	0.33924	0.378665
0.35233	0.31447	0.35199	0.35737	0.34089	0.368255
0.3422	0.35984	0.31896	0.313475	0.33656	0.32695
0.32381	0.361175	0.3202	0.30563	0.32328	0.31367
0.322	0.380215	0.33132	0.31985	0.33853	0.351305
0.3564	0.314185	0.35965	0.362245	0.33651	0.341995
0.32013	0.3385	0.34362	0.334315	0.3401	0.37123
0.33153	0.33806	0.33528	0.31548	0.3422	0.32003
0.34198	0.32701	0.33536	0.3194	0.36331	0.35458
0.3401	0.30833	0.34636	0.312925	0.35094	0.34825
0.35662	0.36124	0.36923	0.324415	0.33153	0.34582
0.34769	0.310235	0.322	0.30818	0.3284	0.335865
0.34769	0.30849	0.35383	0.302155	0.34418	0.36048
0.35233	0.38583	0.32195	0.34185	0.34555	0.37625
0.32479	0.327795	0.34827	0.352825	0.35383	0.309205
0.33401	0.33907	0.33153	0.33323	0.34551	0.29619
0.34769	0.368755	0.3314	0.362505	0.34636	0.313225
0.3252	0.336035	0.35383	0.375145	0.34446	0.36646
0.32534	0.32587	0.34555	0.32607	0.34739	0.36393
0.32195	0.34188	0.3765	0.336105	0.34196	0.364245
0.34827	0.39944	0.33853	0.335645	0.33656	0.31548
0.32741	0.36936	0.33651	0.36555	0.33443	0.358995
0.33958	0.32965	0.33443	0.41647	0.34656	0.324595
0.33249	0.31547	0.34519	0.321265	0.32479	0.336555
0.35821	0.351385	0.33401	0.380195	0.34692	0.397875
0.34827	0.330055	0.32655	0.371745	0.33958	0.346375
0.33536	0.34425	0.36855	0.34186	0.32534	0.341765
0.32009	0.34033	0.33528	0.330645	0.32534	0.336565
0.32168	0.35085	0.33924	0.35758	0.34295	0.313265
0.33132	0.406695	0.3211	0.30826	0.33717	0.344555
0.33629	0.380515	0.31981	0.30965	0.35383	0.32264
0.34199	0.32927	0.35293	0.29216	0.35268	0.332785
0.33629	0.30158	0.33853	0.31845	0.322	0.319655
0.33853	0.340305	0.35094	0.403495	0.33031	0.37395
0.33146	0.335065	0.34827	0.339505	0.33618	0.3668
0.33717	0.333995	0.32111	0.348015	0.33443	0.361085
0.33002	0.346985	0.3564	0.349565	0.33965	0.352525
0.34451	0.32504	0.33702	0.345085	0.34769	0.345375
0.34451	0.421965	0.32534	0.37262	0.3479	0.30408
0.33245	0.321045	0.32705	0.33175	0.34446	0.31386
0.34695	0.40892	0.34602	0.334795	0.33401	0.37201
0.34089	0.319595	0.35254	0.331865	0.3439	0.35494
0.36079	0.331045	0.3221	0.30518	0.31818	0.32529
0.342	0.35352	0.3401	0.329655	0.34196	0.3361
0.33629	0.366225	0.34827	0.35191	0.33401	0.307925
0.33717	0.328655	0.36179	0.340815	0.33924	0.307255
0.3252	0.371435	0.36589	0.36579	0.34555	0.358865
0.33651	0.362115	0.33659	0.35331	0.35522	0.324685
0.33656	0.320805	0.35055	0.31435	0.35254	0.344675
0.34199	0.305345	0.3475	0.339615	0.33853	0.349605
0.33465	0.36808	0.33536	0.34279	0.34827	0.39198
0.36079	0.356795	0.34572	0.353855	0.33443	0.32729
0.35094	0.305295	0.34572	0.358075	0.34769	0.3232
0.33924	0.29504	0.32688	0.350765	0.36396	0.390215
0.33782	0.368185	0.33153	0.35631	0.35094	0.34565
0.31523	0.34535	0.35944	0.317115	0.35994	0.35172
0.33651	0.39468	0.363	0.290415	0.34897	0.35408
0.3314	0.34139	0.33835	0.38889	0.33835	0.34922
0.33702	0.35885	0.34362	0.36834	0.34695	0.367345
0.33965	0.337125	0.33355	0.313715	0.33958	0.34209
0.32618	0.327755	0.32922	0.37321	0.342	0.31869
0.34451	0.3385	0.34602	0.331485	0.34636	0.34074
0.33265	0.32577	0.33401	0.345615	0.33465	0.300575
0.33401	0.374465	0.34055	0.411715	0.35293	0.31593
0.33245	0.291595	0.3401	0.349725	0.34196	0.328415
0.34739	0.341795	0.33249	0.33669	0.32705	0.37695
0.34739	0.348135	0.342	0.374215	0.3479	0.344745
0.35094	0.339395	0.35084	0.31916	0.33651	0.33031
0.35268	0.3043	0.35594	0.339095	0.34602	0.342055
0.36303	0.32246	0.36087	0.35651	0.34739	0.369225
0.3475	0.31744	0.32111	0.380785	0.34897	0.382885
0.3314	0.289685	0.34446	0.359575	0.32655	0.346085
0.3564	0.362315	0.32328	0.353025	0.32702	0.362955
0.33465	0.336865	0.34692	0.324885	0.34695	0.36303
0.34656	0.349905	0.3475	0.314115	0.32922	0.309055
0.33355	0.3487	0.34519	0.363155	0.33835	0.38082
0.36914	0.313895	0.31981	0.349745	0.34572	0.36277
0.35662	0.387385	0.34656	0.33637	0.3574	0.320075
0.31883	0.31997	0.32168	0.356335	0.3314	0.309645
0.34602	0.381675	0.3318	0.45212	0.31423	0.38124
0.34519	0.3738	0.31789	0.397285	0.33702	0.360765
0.34089	0.336975	0.33659	0.42878	0.33835	0.32414
0.34295	0.31727	0.36658	0.31576	0.34602	0.338205
0.34769	0.329135	0.36658	0.330425	0.36396	0.340575
0.33651	0.361885	0.35268	0.34767	0.33853	0.33763
0.34199	0.32724	0.35974	0.287165	0.33528	0.342815
0.3314	0.35057	0.36179	0.417065	0.33924	0.31117
0.35055	0.308235	0.34739	0.31367	0.32479	0.35817
0.32217	0.408945	0.31981	0.335525	0.32381	0.33193
0.33958	0.34117	0.33265	0.33281	0.34602	0.334905
0.36105	0.337425	0.31789	0.324225	0.34739	0.31475
0.33618	0.31114	0.38673	0.354695	0.34295	0.31569
0.37263	0.293085	0.35974	0.30877	0.34451	0.33337
0.34602	0.325245	0.33782	0.343755	0.33782	0.331695
0.33146	0.3136	0.35383	0.32212	0.34446	0.329835
0.35974	0.32718	0.33924	0.385575	0.34636	0.317
0.34055	0.309195	0.33651	0.328985	0.36047	0.3178
0.34295	0.37732	0.34418	0.357055	0.34695	0.342635
0.34636	0.296245	0.33782	0.33518	0.3314	0.320005
0.342	0.3421	0.33782	0.32428	0.35832	0.36248
0.37207	0.33049	0.34199	0.367465	0.34753	0.317895
0.33618	0.345475	0.34519	0.36242	0.34362	0.36655
0.3439	0.39837	0.32922	0.320165	0.3422	0.376315
0.34089	0.328545	0.34555	0.32945	0.3318	0.343005
0.34656	0.288175	0.30154	0.318605	0.34089	0.3306
0.34656	0.3331	0.34451	0.361645	0.33002	0.368665
0.34602	0.322275	0.3318	0.394935	0.3422	0.3589
0.33782	0.377495	0.36179	0.373455	0.33659	0.303295
0.35944	0.346195	0.35233	0.37211	0.34199	0.343355
0.31119	0.36934	0.34739	0.33714	0.33702	0.36883
0.35254	0.36081	0.33443	0.29324	0.35944	0.36787
0.34089	0.324485	0.32882	0.37104	0.33618	0.366465
0.35268	0.33669	0.33249	0.32113	0.36079	0.389065
0.35821	0.367695	0.3401	0.386765	0.33355	0.314775
0.3314	0.357395	0.3244	0.321625	0.3401	0.412535
0.33924	0.31838	0.33132	0.336405	0.32655	0.339445
0.32217	0.37706	0.31883	0.345455	0.34451	0.35993
0.3439	0.32347	0.33753	0.3612	0.342	0.337875
0.33265	0.363145	0.34739	0.293255	0.35449	0.33074
0.37054	0.294695	0.34753	0.33294	0.33153	0.3369
0.32591	0.340065	0.33958	0.38459	0.33717	0.33229
0.34362	0.3187	0.35325	0.354995	0.36504	0.32527
0.34055	0.320765	0.34055	0.342945	0.33924	0.347085
0.36905	0.291105	0.35094	0.32438	0.34602	0.328765
0.35055	0.353115	0.34769	0.37372	0.36905	0.314395
0.34753	0.32729	0.3574	0.33569	0.34602	0.350825
0.34551	0.40172	0.35522	0.38968	0.32922	0.33315
0.34418	0.35941	0.34199	0.34385	0.33702	0.38853
0.34739	0.337555	0.34827	0.35079	0.33465	0.34398
0.342	0.32037	0.35268	0.336705	0.34295	0.3273
0.36161	0.333065	0.32882	0.334525	0.34295	0.347155
0.33401	0.35008	0.3475	0.334875	0.34418	0.3608
0.35055	0.326875	0.33536	0.36248	0.33618	0.33457
0.35821	0.361115	0.34555	0.338775	0.34199	0.314725
0.3401	0.335325	0.34196	0.363925	0.3284	0.393805
0.33465	0.33882	0.34636	0.3399	0.33958	0.34913
0.33265	0.33585	0.31738	0.332075	0.33618	0.361815
0.33656	0.36375	0.33491	0.377715	0.33491	0.373265
0.35449	0.309165	0.32534	0.3906	0.3401	0.32006
0.3284	0.38671	0.3135	0.3316	0.31932	0.32952
0.34769	0.359795	0.35594	0.36271	0.34196	0.33991
0.33401	0.301625	0.3475	0.364495	0.34636	0.31364
0.3284	0.317795	0.34089	0.35395	0.34089	0.353115
0.35383	0.33595	0.3337	0.32372	0.3475	0.313085
0.3314	0.381105	0.34446	0.308925	0.32882	0.345565
0.33002	0.375315	0.3314	0.36338	0.33401	0.379325
0.35662	0.37717	0.3574	0.32374	0.35293	0.38356
0.34656	0.321845	0.32702	0.30748	0.33656	0.340675
0.37173	0.41637	0.34199	0.342415	0.33465	0.339295
0.33465	0.31862	0.34451	0.35821	0.34572	0.321515
0.33651	0.324445	0.34418	0.31898	0.35881	0.33472
0.34602	0.330005	0.32591	0.30277	0.33491	0.33026
0.34897	0.30236	0.3314	0.337005	0.33265	0.354815
0.3221	0.34478	0.34602	0.356605	0.33443	0.349955
0.3337	0.35494	0.33958	0.35526	0.33651	0.33031
0.35881	0.402235	0.37054	0.392205	0.33782	0.32691
0.34089	0.32496	0.36079	0.331735	0.33355	0.362755
0.34636	0.297715	0.33031	0.346705	0.342	0.35558
0.34551	0.354195	0.363	0.37909	0.34897	0.371495
0.3202	0.36058	0.35199	0.349145	0.33965	0.3518
0.35055	0.35817	0.38335	0.344825	0.34551	0.316845
0.31178	0.292555	0.3318	0.359155	0.35383	0.354135
0.33265	0.33266	0.33835	0.306655	0.35881	0.326315
0.34827	0.331975	0.33528	0.29386	0.3439	0.36277
0.35449	0.366965	0.35293	0.355825	0.33536	0.36326
0.34827	0.32246	0.3284	0.345125	0.33642	0.325495
0.34692	0.31556	0.31818	0.303995	0.34089	0.33116
0.36658	0.325425	0.32688	0.312665	0.32229	0.32867
0.3211	0.36825	0.35094	0.318185	0.33249	0.3211
0.34692	0.393635	0.34362	0.30464	0.34695	0.358505
0.33835	0.33724	0.33924	0.34239	0.3479	0.333805
0.33753	0.340345	0.3475	0.29801	0.33642	0.31641
0.33031	0.361395	0.34362	0.322765	0.33132	0.375995
0.32111	0.36835	0.32557	0.3991	0.34519	0.357985
0.36512	0.359155	0.34656	0.349605	0.33717	0.3694
0.36504	0.327355	0.32087	0.36487	0.32591	0.32334
0.33536	0.34156	0.32705	0.321515	0.33651	0.35072
0.35325	0.31341	0.34602	0.32155	0.35796	0.379165
0.36105	0.338205	0.3284	0.311205	0.34739	0.350705
0.342	0.385945	0.33401	0.41539	0.34519	0.301935
0.32741	0.32649	0.32217	0.33344	0.34656	0.337005
0.34295	0.290285	0.35084	0.34478	0.31746	0.32217
0.36665	0.334985	0.34739	0.34369	0.33958	0.318195
0.34753	0.35558	0.3439	0.35136	0.34656	0.34046
0.32688	0.38366	0.35254	0.31919	0.35994	0.32618
0.32688	0.36583	0.31789	0.317465	0.35449	0.307045
0.34295	0.399315	0.32741	0.33262	0.342	0.35871
0.33146	0.289255	0.32688	0.340335	0.32922	0.334005
0.33153	0.31607	0.34451	0.36047	0.33618	0.35188
0.35084	0.370645	0.33245	0.31497	0.35662	0.326295
0.34451	0.365065	0.32741	0.37027	0.35293	0.338135
0.34769	0.35911	0.3211	0.319865	0.32217	0.357205
0.34295	0.35159	0.32111	0.3688	0.31512	0.305305
0.34695	0.309655	0.36855	0.323525	0.36105	0.353575
0.35881	0.354265	0.34572	0.33903	0.3475	0.386885
0.33835	0.319335	0.32922	0.355765	0.33642	0.335405
0.32702	0.324245	0.32655	0.30071	0.33717	0.31514
0.34769	0.305345	0.33355	0.38755	0.34451	0.349425
0.32087	0.328645	0.33249	0.37073	0.34198	0.35653
0.33245	0.309395	0.36083	0.362375	0.3439	0.33908
0.35944	0.382155	0.31448	0.310525	0.33642	0.34404
0.33401	0.361065	0.35325	0.350525	0.33782	0.343395
0.35233	0.376995	0.3337	0.327585	0.33924	0.36521
0.32702	0.388765	0.33782	0.316185	0.33401	0.397015
0.33265	0.319625	0.34451	0.30491	0.34418	0.342505
0.3221	0.310555	0.35199	0.353745	0.34199	0.32277
0.342	0.371455	0.33629	0.375035	0.34739	0.360625
0.35084	0.31898	0.34753	0.323005	0.33651	0.336715
0.32705	0.39088	0.33717	0.35265	0.35965	0.349745
0.33642	0.343425	0.32618	0.38501	0.33965	0.35994
0.33782	0.353515	0.32705	0.363355	0.34451	0.31296
0.3244	0.34872	0.32618	0.319255	0.34602	0.345955
0.34602	0.383255	0.32655	0.367215	0.33642	0.32432
0.32741	0.39026	0.33924	0.320095	0.37054	0.347345
0.31789	0.35751	0.36303	0.297545	0.3337	0.33257
0.33146	0.33958	0.31932	0.3283	0.34418	0.33807
0.33965	0.384305	0.34418	0.359915	0.342	0.310635
0.34753	0.354345	0.33031	0.321355	0.34636	0.389125
0.34199	0.310055	0.33659	0.318995	0.33401	0.335155
0.3475	0.356405	0.34199	0.33189	0.33491	0.34767
0.34519	0.311605	0.35662	0.39285	0.34555	0.33453
0.34418	0.37015	0.33536	0.302455	0.32741	0.32485
0.3439	0.34742	0.34769	0.35769	0.34451	0.31602
0.37791	0.2929	0.33853	0.332	0.35383	0.31712
0.34418	0.33542	0.31818	0.38144	0.34551	0.349195
0.34753	0.362155	0.3244	0.34733	0.34451	0.303665
0.3439	0.31658	0.34295	0.36553	0.34695	0.28866
0.35233	0.35821	0.35084	0.33903	0.34769	0.35748
0.36105	0.323525	0.33835	0.367715	0.34897	0.35071
0.32702	0.34652	0.3574	0.340075	0.33002	0.31229
0.34636	0.32629	0.34196	0.292915	0.35821	0.41936
0.33958	0.306335	0.34418	0.376935	0.3284	0.34319
0.33853	0.353675	0.35094	0.34253	0.34551	0.375205
0.3401	0.38999	0.34636	0.32411	0.32882	0.319075
0.35055	0.368985	0.34769	0.364145	0.34295	0.351775
0.36504	0.358085	0.34199	0.39818	0.33958	0.308625
0.36047	0.453355	0.36083	0.467155	0.33528	0.34812
0.32229	0.329665	0.33753	0.37053	0.33642	0.31415
0.3475	0.31336	0.3401	0.30222	0.34295	0.35387
0.32882	0.303935	0.31981	0.40617	0.3479	0.331465
0.33656	0.33655	0.3439	0.3252	0.33717	0.30815
0.34362	0.34646	0.33401	0.30793	0.363	0.368445
0.35522	0.326315	0.32882	0.37226	0.33853	0.31032
0.33958	0.344565	0.33656	0.34646	0.33717	0.353515
0.33265	0.304345	0.36504	0.357055	0.342	0.30866
0.32381	0.32001	0.3202	0.35631	0.33265	0.340455
0.34089	0.296245	0.33249	0.321395	0.33782	0.330855
0.33618	0.377635	0.34753	0.3515	0.32655	0.36341
0.363	0.30462	0.32087	0.306065	0.342	0.30703
0.34769	0.333615	0.32618	0.31766	0.32591	0.341265
0.34656	0.31398	0.3564	0.34734	0.33924	0.37038
0.34198	0.35454	0.36079	0.35577	0.34753	0.34418
0.34055	0.358925	0.3252	0.359745	0.32364	0.317955
0.3622	0.321725	0.34198	0.346035	0.3401	0.29739
0.33642	0.331715	0.33536	0.31608	0.35662	0.334735
0.3244	0.35602	0.34656	0.37066	0.3202	0.31312
0.33443	0.302505	0.38057	0.30072	0.34602	0.364045
0.33401	0.38079	0.33245	0.35947	0.33491	0.330855
0.33031	0.29571	0.33702	0.40082	0.33265	0.33031
0.35293	0.31955	0.33249	0.367385	0.33965	0.355155
0.33642	0.34401	0.33536	0.32914	0.33924	0.33492
0.3284	0.326	0.3252	0.356125	0.34602	0.325165
0.3422	0.371405	0.32328	0.36154	0.32479	0.325995
0.32013	0.360355	0.34418	0.384	0.3574	0.30011
0.32591	0.346115	0.33245	0.346485	0.34198	0.320985
0.34196	0.34838	0.34089	0.34737	0.33642	0.376155
0.34196	0.36664	0.33265	0.31018	0.3439	0.337575
0.3439	0.359595	0.32702	0.336675	0.34196	0.364845
0.35832	0.367565	0.34656	0.333145	0.32479	0.35566
0.33355	0.330765	0.3422	0.34645	0.33355	0.369795
0.31883	0.354775	0.35832	0.33684	0.31414	0.350185
0.35233	0.31657	0.31414	0.354915	0.34827	0.32285
0.35965	0.37789	0.32479	0.316905	0.34451	0.334045
0.33265	0.404325	0.33465	0.32005	0.34295	0.302435
0.34739	0.3574	0.35994	0.346435	0.34769	0.341115
0.35955	0.325585	0.3284	0.352495	0.34055	0.334155
0.34089	0.355575	0.3475	0.3595	0.32705	0.331695
0.3422	0.31724	0.33146	0.32305	0.3475	0.33235
0.35955	0.3493	0.322	0.33983	0.35199	0.321065
0.363	0.36982	0.32922	0.33482	0.3318	0.336905
0.35796	0.31501	0.34196	0.315115	0.3475	0.356225
0.33702	0.40735	0.35881	0.346315	0.33965	0.3199
0.35268	0.37559	0.342	0.33017	0.34692	0.340315
0.35094	0.375915	0.33265	0.340275	0.34753	0.35388
0.3337	0.365465	0.34519	0.33108	0.34198	0.364245
0.35832	0.330125	0.32741	0.333235	0.32922	0.386155
0.35199	0.317705	0.33002	0.35303	0.34089	0.334835
0.35944	0.33536	0.35752	0.33391	0.32882	0.306025
0.3401	0.34087	0.35383	0.294865	0.33618	0.37968
0.32195	0.396255	0.32922	0.330105	0.32534	0.36104
0.32618	0.36701	0.32229	0.286515	0.35662	0.361325
0.34198	0.320485	0.3401	0.303495	0.3479	0.333
0.33245	0.33099	0.35055	0.32823	0.33618	0.30612
0.3244	0.318625	0.36396	0.334585	0.35821	0.359505
0.36396	0.322835	0.35832	0.35947	0.36303	0.322005
0.33401	0.38652	0.33355	0.308805	0.33717	0.329615
0.35974	0.354975	0.33782	0.31963	0.32705	0.34103
0.33491	0.30473	0.33753	0.39049	0.33491	0.348055
0.34695	0.321925	0.34753	0.36191	0.34199	0.340335
0.30231	0.358745	0.33965	0.38749	0.34692	0.354975
0.3202	0.354385	0.31789	0.35444	0.34055	0.35254
0.31423	0.284715	0.33924	0.374555	0.34362	0.368955
0.32882	0.34307	0.33153	0.34499	0.36303	0.33262
0.3252	0.33089	0.34295	0.311745	0.32534	0.37441
0.3314	0.377595	0.34519	0.339225	0.35094	0.338325
0.342	0.343375	0.36577	0.389735	0.34551	0.327565
0.32688	0.330815	0.35084	0.3474	0.342	0.40107
0.33924	0.31909	0.37787	0.373345	0.34055	0.3809
0.33965	0.3178	0.35594	0.324145	0.32741	0.302855
0.34519	0.317405	0.33965	0.36674	0.3574	0.323065
0.33659	0.3053	0.32591	0.34287	0.33702	0.343715
0.35752	0.30753	0.33965	0.37654	0.34572	0.31849
0.3202	0.30375	0.34572	0.337455	0.31421	0.33604
0.35752	0.33698	0.33753	0.36701	0.35199	0.331335
0.32009	0.320165	0.35832	0.299605	0.33853	0.339125
0.3337	0.348135	0.37173	0.340495	0.3439	0.319135
0.33031	0.291035	0.36589	0.319205	0.3422	0.341475
0.34695	0.35451	0.33753	0.32396	0.33753	0.303365
0.33853	0.34554	0.36589	0.33651	0.34692	0.31817
0.35796	0.31973	0.3314	0.35105	0.34656	0.36972
0.35293	0.389795	0.35094	0.321555	0.35965	0.320125
0.33853	0.406075	0.33782	0.316555	0.342	0.338795
0.32229	0.40253	0.36179	0.329255	0.35199	0.314245
0.36331	0.37566	0.33629	0.32354	0.35662	0.34527
0.33651	0.351245	0.32364	0.335755	0.3439	0.312655
0.35233	0.322195	0.31818	0.31612	0.35752	0.342605
0.35821	0.34308	0.32705	0.365145	0.36396	0.336415
0.33002	0.430015	0.34198	0.358175	0.35254	0.3117
0.34551	0.38262	0.34089	0.3229	0.33702	0.32035
0.34636	0.35564	0.33491	0.3477	0.33924	0.342575
0.36252	0.345445	0.37054	0.30409	0.33618	0.36402
0.34602	0.44342	0.32591	0.31705	0.33618	0.328665
0.32381	0.350225	0.36658	0.35586	0.34753	0.38445
0.33965	0.36803	0.3401	0.396345	0.32479	0.35673
0.31428	0.31912	0.33629	0.3493	0.3439	0.350155
0.33965	0.322505	0.35944	0.322135	0.32591	0.36512
0.33618	0.353185	0.31512	0.368475	0.35752	0.3521
0.3314	0.464835	0.34827	0.342285	0.34446	0.347435
0.36396	0.32235	0.34739	0.398895	0.36161	0.366315
0.35199	0.326405	0.3479	0.3403	0.33249	0.32983
0.36252	0.322955	0.34198	0.33918	0.36179	0.39574
0.35254	0.35089	0.35055	0.331325	0.33031	0.342545
0.32328	0.328135	0.3314	0.319205	0.33443	0.335825
0.36179	0.443945	0.31423	0.30451	0.342	0.332915
0.3475	0.38854	0.38777	0.337475	0.34602	0.410895
0.3202	0.34782	0.32217	0.32319	0.35233	0.323365
0.33249	0.305725	0.33853	0.325385	0.342	0.316385
0.35662	0.38373	0.35094	0.342	0.35944	0.33841
0.34897	0.36402	0.34362	0.32864	0.34602	0.32543
0.35974	0.34625	0.32364	0.405065	0.32655	0.34031
0.33443	0.38836	0.34089	0.32206	0.34446	0.3094
0.34555	0.290865	0.34055	0.33742	0.34196	0.37996
0.33853	0.36103	0.33031	0.40709	0.33491	0.37291
0.33443	0.34651	0.34692	0.34557	0.33618	0.333465
0.36577	0.32702	0.33401	0.399185	0.33924	0.327725
0.3574	0.360905	0.32479	0.324705	0.35233	0.30579
0.3475	0.321595	0.33536	0.37292	0.35084	0.32535
0.32381	0.30469	0.33958	0.29758	0.3422	0.339845
0.33924	0.309295	0.3574	0.36067	0.34089	0.35325
0.35449	0.31717	0.35796	0.29664	0.33753	0.28632
0.34199	0.29681	0.33491	0.328085	0.34695	0.302845
0.35233	0.306835	0.34753	0.343585	0.3284	0.33172
0.34572	0.31736	0.3314	0.36336	0.33355	0.36062
0.3314	0.31544	0.3422	0.39939	0.34196	0.357265
0.3221	0.38108	0.33249	0.346875	0.33651	0.33862
0.34196	0.340465	0.37364	0.31681	0.33642	0.340715
0.36504	0.36772	0.33853	0.34139	0.33853	0.33306
0.33642	0.3274	0.31981	0.359855	0.34451	0.387645
0.342	0.326915	0.3704	0.312515	0.33618	0.37924
0.33924	0.365785	0.34055	0.323235	0.36577	0.31087
0.33618	0.285105	0.37173	0.35445	0.33245	0.323945
0.33853	0.300655	0.36828	0.318055	0.33491	0.298365
0.32013	0.37133	0.3314	0.3044	0.33491	0.36771
0.3284	0.363395	0.3704	0.37678	0.33659	0.35746
0.33401	0.372895	0.3422	0.360135	0.35055	0.327875
0.33629	0.338035	0.33002	0.338785	0.35199	0.361865
0.342	0.381905	0.34897	0.32928	0.35084	0.331345
0.34519	0.36204	0.31715	0.34957	0.34089	0.35062
0.31133	0.32277	0.33629	0.355625	0.33146	0.30583
0.36087	0.36622	0.32591	0.378285	0.33853	0.36168
0.33782	0.329125	0.37386	0.3125	0.3337	0.309665
0.3314	0.34096	0.34446	0.35909	0.35268	0.363015
0.3479	0.32935	0.34055	0.34649	0.33924	0.342375
0.3475	0.339885	0.35383	0.366215	0.32364	0.34397
0.34555	0.444575	0.32618	0.30683	0.33782	0.343855
0.34555	0.361875	0.33642	0.363405	0.34295	0.35603
0.32882	0.34618	0.36179	0.37853	0.35055	0.32181
0.33965	0.3744	0.35094	0.375665	0.34551	0.33615
0.34827	0.35008	0.32479	0.34228	0.32922	0.365075
0.33618	0.31282	0.36923	0.411895	0.33853	0.32067
0.33753	0.3439	0.3439	0.377345	0.34519	0.348455
0.38554	0.30806	0.37263	0.403395	0.33528	0.355885
0.3284	0.311225	0.33265	0.38904	0.34753	0.353385
0.32688	0.354915	0.35268	0.347345	0.33528	0.36367
0.33031	0.387805	0.33651	0.344315	0.34089	0.339115
0.3211	0.368765	0.33002	0.40298	0.33245	0.325525
0.35994	0.37904	0.32705	0.32952	0.34695	0.347385
0.3622	0.36408	0.33146	0.36794	0.34555	0.328595
0.33002	0.33784	0.33536	0.3896	0.33958	0.342835
0.342	0.34836	0.34656	0.34888	0.33651	0.36831
0.36079	0.352795	0.37364	0.375535	0.34551	0.33967
0.3574	0.29939	0.3765	0.37067	0.33491	0.38468
0.34572	0.367045	0.3337	0.35807	0.32534	0.33515
0.34827	0.36869	0.36083	0.31363	0.35881	0.302395
0.33528	0.394255	0.32702	0.358755	0.35254	0.327195
0.36161	0.36607	0.3401	0.3248	0.34602	0.332345
0.33924	0.329955	0.32702	0.32538	0.34089	0.34589
0.35233	0.32089	0.31139	0.344635	0.32882	0.3703
0.35752	0.33005	0.33031	0.306345	0.31448	0.31631
0.33002	0.31953	0.33853	0.336565	0.33355	0.360025
0.34418	0.33575	0.35522	0.35857	0.34198	0.350525
0.34692	0.37553	0.34451	0.342455	0.34199	0.331505
0.35084	0.325	0.32591	0.31768	0.33146	0.315295
0.35383	0.32677	0.3314	0.35419	0.34198	0.340985
0.35522	0.34474	0.36828	0.33578	0.33924	0.33392
0.33031	0.33159	0.34692	0.311705	0.33618	0.344865
0.33245	0.327825	0.35293	0.359885	0.35233	0.34331
0.34446	0.34875	0.33717	0.38612	0.35268	0.35316
0.34753	0.29726	0.33782	0.323615	0.32557	0.32517
0.36855	0.30791	0.35752	0.341175	0.3479	0.370095
0.34602	0.34973	0.33132	0.316115	0.34198	0.31842
0.33659	0.3809	0.34692	0.33599	0.34055	0.307915
0.35094	0.3646	0.32618	0.363745	0.35662	0.337385
0.33702	0.326255	0.35662	0.371385	0.34089	0.361645
0.33965	0.303435	0.32217	0.368945	0.34362	0.34349
0.35662	0.35777	0.35796	0.37732	0.34656	0.31375
0.33702	0.328705	0.33443	0.370495	0.33965	0.332135
0.31981	0.323815	0.34636	0.36048	0.3422	0.361625
0.35199	0.39335	0.35268	0.37629	0.34827	0.346875
0.3252	0.39934	0.32328	0.336005	0.3318	0.319945
0.34198	0.3644	0.32217	0.329315	0.34897	0.33209
0.33782	0.31583	0.34602	0.32505	0.34451	0.36131
0.3318	0.376185	0.33835	0.328245	0.32688	0.32857
0.34897	0.365925	0.3479	0.3644	0.35796	0.349395
0.34199	0.31341	0.36083	0.34048	0.34551	0.323135
0.34695	0.310025	0.34753	0.33935	0.34089	0.341875
0.33249	0.326895	0.35325	0.34789	0.35752	0.293945
0.32705	0.38063	0.32479	0.31438	0.34769	0.38302
0.31896	0.35087	0.31428	0.388435	0.3479	0.33333
0.31789	0.417985	0.34198	0.331075	0.34692	0.36333
0.33002	0.34877	0.342	0.31819	0.32381	0.36975
0.33659	0.41451	0.33853	0.366615	0.33853	0.36487
0.34196	0.32243	0.35325	0.339	0.35254	0.33391
0.33717	0.3003	0.33401	0.29344	0.33651	0.34188
0.3479	0.307135	0.35094	0.318615	0.33782	0.3243
0.36079	0.338395	0.35383	0.33446	0.33528	0.35807
0.33642	0.355675	0.33245	0.337065	0.33853	0.335305
0.33717	0.347005	0.34695	0.3368	0.34199	0.345855
0.33153	0.30248	0.32705	0.316555	0.34695	0.374445
0.34572	0.364465	0.363	0.325865	0.33401	0.323825
0.33659	0.33946	0.35199	0.383245	0.3318	0.368255
0.3401	0.349745	0.34555	0.36235	0.34572	0.3295
0.34572	0.330605	0.33651	0.325445	0.34446	0.33339
0.35752	0.370605	0.34656	0.36154	0.35293	0.32613
0.37787	0.350665	0.33629	0.34202	0.34897	0.35703
0.35821	0.380635	0.35944	0.41895	0.35055	0.353245
0.3244	0.31519	0.33132	0.29156	0.3244	0.354185
0.34451	0.365015	0.3564	0.34878	0.34555	0.32755
0.3422	0.412485	0.36905	0.358345	0.32922	0.31229
0.33031	0.389315	0.33265	0.383495	0.33536	0.373265
0.3318	0.32615	0.3479	0.349085	0.34555	0.37576
0.33853	0.32014	0.34196	0.306275	0.34519	0.329335
0.36246	0.299185	0.34551	0.35	0.34055	0.369345
0.35293	0.354855	0.35449	0.331945	0.3622	0.310175
0.33153	0.340955	0.34198	0.35573	0.34602	0.342255
0.3422	0.37811	0.34739	0.32656	0.3401	0.367415
0.3318	0.32574	0.33465	0.312935	0.342	0.344175
0.34362	0.488635	0.32688	0.34241	0.33443	0.33622
0.33753	0.34276	0.3422	0.299755	0.32111	0.33908
0.35094	0.352625	0.34656	0.382465	0.32479	0.33571
0.31818	0.30148	0.32618	0.384505	0.33629	0.343775
0.33002	0.350085	0.34695	0.33274	0.34055	0.336105
0.34572	0.388495	0.34295	0.309035	0.33853	0.346955
0.33491	0.30561	0.32655	0.32266	0.33656	0.33492
0.34199	0.357415	0.33249	0.34955	0.3479	0.37257
0.33265	0.31105	0.3318	0.34723	0.34572	0.325805
0.31133	0.316435	0.32557	0.34818	0.33528	0.36021
0.32702	0.38158	0.36512	0.28924	0.34446	0.35745
0.33249	0.32066	0.33753	0.345325	0.34446	0.352805
0.33853	0.422365	0.32655	0.3824	0.32882	0.33856
0.34753	0.32281	0.31414	0.31537	0.34769	0.3337
0.3439	0.29237	0.38335	0.33655	0.34362	0.362245
0.33659	0.343575	0.35752	0.328	0.32922	0.32446
0.3211	0.319965	0.32702	0.34373	0.32655	0.33655
0.33656	0.358025	0.3422	0.326715	0.3337	0.33919
0.34555	0.38302	0.3097	0.31761	0.35254	0.31927
0.35094	0.36479	0.32534	0.370455	0.34055	0.406375
0.3479	0.31657	0.36083	0.28725	0.33465	0.298
0.35832	0.37732	0.33132	0.348345	0.3202	0.33138
0.35522	0.396515	0.33753	0.320005	0.33528	0.32089
0.33491	0.38799	0.35944	0.34485	0.34555	0.339105
0.3479	0.336535	0.33536	0.355785	0.34196	0.335
0.35944	0.377175	0.35974	0.33077	0.3439	0.34875
0.34551	0.361725	0.34295	0.369625	0.33355	0.349905
0.33265	0.34082	0.34572	0.34934	0.34198	0.391375
0.3439	0.34098	0.3475	0.34155	0.3475	0.3479
0.35268	0.36618	0.35881	0.310525	0.3211	0.34674
0.31883	0.31627	0.35293	0.296935	0.34551	0.373955
0.34827	0.333405	0.34636	0.30803	0.34769	0.354525
0.34636	0.38935	0.3252	0.35231	0.33835	0.339225
0.32534	0.328625	0.33717	0.32223	0.33618	0.36645
0.34451	0.351435	0.33835	0.330235	0.34055	0.33921
0.342	0.37037	0.31883	0.28878	0.3314	0.35647
0.33782	0.31749	0.3622	0.32194	0.34769	0.31041
0.3337	0.324705	0.38399	0.303185	0.3401	0.309965
0.37241	0.32613	0.34551	0.422865	0.33782	0.336895
0.32381	0.3161	0.33031	0.311825	0.33753	0.35235
0.32741	0.425345	0.34551	0.3569	0.35055	0.351415
0.33401	0.34277	0.33958	0.34823	0.34519	0.3246
0.3314	0.339395	0.33245	0.37953	0.34551	0.33938
0.33491	0.349025	0.31715	0.289395	0.34196	0.360365
0.33651	0.341375	0.34446	0.38164	0.3284	0.36243
0.34695	0.35436	0.33782	0.371135	0.33753	0.361505
0.3479	0.300485	0.35094	0.39119	0.35752	0.313315
0.34656	0.341175	0.3439	0.34401	0.35325	0.342055
0.33401	0.307835	0.33146	0.344525	0.33265	0.319495
0.35662	0.37299	0.34692	0.356545	0.34418	0.3202
0.35055	0.30855	0.3401	0.294	0.3401	0.36072
0.3318	0.33105	0.32364	0.295655	0.33656	0.36969
0.34636	0.29279	0.34769	0.342405	0.34451	0.3363
0.31896	0.334595	0.33401	0.288615	0.33702	0.38122
0.35293	0.34165	0.36079	0.32304	0.34572	0.320735
0.35094	0.355155	0.33629	0.34725	0.35955	0.359845
0.32111	0.31995	0.34636	0.349135	0.33528	0.347435
0.3475	0.333145	0.37413	0.360295	0.3221	0.353695
0.34362	0.385615	0.32557	0.328045	0.31746	0.368545
0.35752	0.405635	0.35254	0.37798	0.34055	0.329175
0.34418	0.332435	0.34753	0.349745	0.34692	0.352565
0.31883	0.391225	0.35994	0.361165	0.33924	0.358415
0.33153	0.3211	0.33853	0.36544	0.32381	0.30849
0.34055	0.33215	0.35293	0.31838	0.34451	0.33571
0.33355	0.34727	0.34753	0.332585	0.33835	0.33064
0.31428	0.33083	0.33717	0.33664	0.35955	0.31475
0.34418	0.348405	0.31139	0.298575	0.34199	0.339185
0.3337	0.34658	0.33835	0.32206	0.32922	0.32205
0.36504	0.32112	0.33132	0.32156	0.33491	0.35324
0.35955	0.382955	0.35233	0.410075	0.33265	0.33719
0.33491	0.369875	0.33782	0.349115	0.3422	0.35158
0.32111	0.35967	0.34199	0.345435	0.35325	0.313905
0.33618	0.37821	0.31731	0.303605	0.35965	0.359125
0.36512	0.329235	0.35796	0.405225	0.33659	0.351455
0.33782	0.3486	0.35055	0.333395	0.34695	0.33073
0.32195	0.32567	0.34636	0.319705	0.342	0.31093
0.32741	0.349085	0.32591	0.314875	0.33528	0.376365
0.33782	0.299185	0.35383	0.355745	0.34753	0.38249
0.34446	0.412085	0.34572	0.34323	0.33618	0.352715
0.35199	0.32529	0.35881	0.416895	0.33835	0.29421
0.33355	0.35768	0.35955	0.353155	0.342	0.327635
0.33782	0.325055	0.33146	0.39808	0.35094	0.30142
0.35955	0.31421	0.36105	0.331185	0.33002	0.337545
0.363	0.333	0.34753	0.39561	0.33245	0.37384
0.34656	0.35986	0.35383	0.29979	0.35084	0.332435
0.34656	0.35278	0.35199	0.338905	0.31784	0.323745
0.3479	0.39495	0.33659	0.301505	0.35268	0.33261
0.36105	0.30804	0.34572	0.431625	0.34695	0.304255
0.34196	0.362595	0.34602	0.36368	0.3252	0.32449
0.3314	0.39269	0.31224	0.411945	0.3422	0.37252
0.33924	0.334005	0.33618	0.33051	0.35944	0.32539
0.34602	0.31928	0.36105	0.314255	0.33491	0.353345
0.3337	0.31087	0.34602	0.417285	0.32922	0.360735
0.3765	0.351085	0.33132	0.34513	0.33146	0.366455
0.33717	0.312215	0.36665	0.414005	0.34602	0.32398
0.35594	0.36728	0.35383	0.293945	0.32702	0.30707
0.33265	0.366915	0.32168	0.40269	0.34897	0.33373
0.34753	0.33971	0.35796	0.335105	0.31738	0.32139
0.34055	0.36147	0.34519	0.31203	0.34295	0.37292
0.33717	0.31928	0.34692	0.347145	0.35796	0.33929
0.32479	0.351995	0.34602	0.339485	0.36047	0.306305
0.35662	0.339175	0.32702	0.36301	0.35383	0.29751
0.33835	0.371335	0.31079	0.3263	0.34199	0.32288
0.3401	0.369595	0.36179	0.34889	0.35254	0.35023
0.34089	0.328665	0.34739	0.30663	0.33702	0.320025
0.37173	0.35941	0.33629	0.32621	0.32009	0.34865
0.3337	0.318685	0.3211	0.3353	0.35522	0.34273
0.33656	0.4101	0.342	0.34614	0.35199	0.39189
0.33642	0.30258	0.33265	0.29923	0.33245	0.322375
0.36105	0.33615	0.35325	0.337015	0.33355	0.342475
0.33249	0.38517	0.35965	0.316655	0.36105	0.34517
0.35994	0.39607	0.35832	0.330515	0.34446	0.293715
0.36105	0.299255	0.34196	0.30123	0.342	0.353945
0.35199	0.302265	0.33753	0.33592	0.33249	0.313425
0.33782	0.355645	0.36828	0.31154	0.3479	0.31434
0.36914	0.33136	0.35944	0.31694	0.34555	0.355135
0.36087	0.36183	0.34199	0.300685	0.33642	0.327325
0.35449	0.378565	0.34519	0.352165	0.36087	0.32486
0.36658	0.363965	0.35268	0.34623	0.34295	0.34013
0.34753	0.34024	0.31155	0.31487	0.34551	0.338965
0.33153	0.37327	0.36396	0.321245	0.35796	0.353
0.34897	0.37818	0.32618	0.3283	0.34695	0.35261
0.32328	0.297155	0.32557	0.344935	0.34295	0.33924
0.3314	0.418435	0.35974	0.308155	0.33835	0.356335
0.33443	0.307035	0.34295	0.357135	0.33031	0.34561
0.34055	0.439265	0.33132	0.331335	0.35084	0.34192
0.33835	0.357495	0.3221	0.38857	0.363	0.367615
0.3475	0.31031	0.36047	0.37595	0.35752	0.351935
0.35233	0.38949	0.35199	0.34192	0.36589	0.32613
0.36504	0.365145	0.33401	0.301025	0.35268	0.30991
0.35662	0.336235	0.33443	0.35039	0.34827	0.379165
0.34656	0.37656	0.3808	0.333875	0.35449	0.33656
0.34519	0.444495	0.33659	0.371625	0.35522	0.32914
0.36079	0.324235	0.33629	0.39313	0.3337	0.374325
0.35821	0.289295	0.36161	0.32329	0.3479	0.32112
0.34897	0.378435	0.31784	0.33451	0.34739	0.365845
0.3479	0.343195	0.33642	0.336575	0.322	0.342045
0.33245	0.396765	0.34695	0.36926	0.32229	0.34946
0.36905	0.326915	0.33401	0.35089	0.36047	0.315925
0.31958	0.34037	0.34636	0.395175	0.33629	0.35445
0.32111	0.333905	0.33528	0.345935	0.34089	0.3316
0.33355	0.32037	0.31883	0.31683	0.31166	0.330735
0.33249	0.3316	0.33702	0.296345	0.35383	0.33927
0.37054	0.40586	0.37877	0.329135	0.3439	0.33772
0.34295	0.371275	0.36179	0.313325	0.33965	0.393915
0.34636	0.34055	0.33153	0.36962	0.36179	0.30685
0.33958	0.308755	0.35055	0.34167	0.34446	0.3555
0.34198	0.338785	0.34451	0.331435	0.33465	0.315845
0.32741	0.385165	0.33651	0.343525	0.33629	0.33005
0.34602	0.330475	0.36047	0.381675	0.342	0.339405
0.33618	0.35959	0.33031	0.30377	0.34827	0.3199
0.33717	0.30419	0.35944	0.338335	0.33153	0.33229
0.31133	0.310875	0.34519	0.326765	0.34656	0.31345
0.3574	0.330815	0.3318	0.348365	0.33491	0.33785
0.34362	0.367925	0.3211	0.33076	0.31883	0.347125
0.33153	0.34657	0.33753	0.364825	0.33958	0.38893
0.322	0.311605	0.33245	0.317575	0.34695	0.317305
0.34519	0.30387	0.33355	0.31568	0.34295	0.35817
0.35084	0.31981	0.32557	0.367355	0.32328	0.347715
0.3401	0.322905	0.33528	0.38334	0.33853	0.35181
0.3574	0.306285	0.34555	0.384105	0.35821	0.3428
0.32688	0.317065	0.34199	0.334995	0.33465	0.34089
0.35662	0.317305	0.3479	0.32107	0.32688	0.372835
0.31473	0.35784	0.342	0.349925	0.34446	0.342065
0.34551	0.41151	0.33443	0.34306	0.36303	0.326695
0.34446	0.33421	0.35094	0.296075	0.34897	0.340645
0.35199	0.327755	0.32479	0.31163	0.31428	0.349165
0.35449	0.30382	0.33656	0.31027	0.342	0.3333
0.32217	0.33597	0.34551	0.351715	0.32922	0.356
0.32229	0.39346	0.32591	0.331495	0.35055	0.31366
0.3401	0.33441	0.33853	0.34152	0.3574	0.36498
0.34451	0.304475	0.36905	0.383165	0.34769	0.355445
0.35084	0.326805	0.37052	0.324065	0.34602	0.34118
0.35268	0.31103	0.33249	0.36078	0.33002	0.358565
0.34446	0.296245	0.33031	0.32632	0.3337	0.38553
0.34199	0.34397	0.34055	0.31363	0.33958	0.39243
0.34362	0.56944	0.32381	0.341755	0.35055	0.40305
0.3252	0.379155	0.34692	0.3272	0.32364	0.356215
0.34555	0.398065	0.35293	0.38236	0.32655	0.32173
0.33245	0.346455	0.33031	0.323575	0.34692	0.349905
0.3401	0.29701	0.35383	0.432745	0.35752	0.33498
0.33958	0.371395	0.36246	0.329665	0.33924	0.350705
0.32591	0.35496	0.31958	0.33425	0.34089	0.3702
0.33265	0.337875	0.3252	0.369795	0.34196	0.31945
0.32009	0.345785	0.3221	0.315895	0.34695	0.3474
0.3439	0.342805	0.3564	0.384765	0.34196	0.3551
0.32381	0.368755	0.34692	0.292575	0.33717	0.31012
0.34551	0.35629	0.32557	0.3461	0.33659	0.317675
0.31313	0.35388	0.33958	0.318755	0.33528	0.326135
0.34602	0.31734	0.3401	0.327055	0.34739	0.348065
0.31523	0.3688	0.3221	0.33789	0.35994	0.312515
0.3135	0.29991	0.33965	0.32084	0.3401	0.348765
0.34055	0.308155	0.35944	0.293345	0.34451	0.343235
0.33249	0.42347	0.32922	0.315265	0.32168	0.40052
0.33629	0.368305	0.3221	0.30703	0.35522	0.3177
0.33528	0.40238	0.363	0.37758	0.35199	0.34792
0.31932	0.32035	0.3244	0.346115	0.34089	0.33569
0.31428	0.32001	0.34199	0.345405	0.3475	0.359285
0.34656	0.31202	0.3211	0.336585	0.3564	0.36105
0.33924	0.38232	0.35199	0.29198	0.3284	0.360675
0.33146	0.352105	0.35094	0.35623	0.35796	0.33797
0.34602	0.36619	0.32882	0.31364	0.342	0.343355
0.34199	0.37787	0.35449	0.32529	0.3422	0.361935
0.31738	0.30776	0.33629	0.347315	0.34519	0.36505
0.34089	0.359615	0.33965	0.32244	0.34089	0.33011
0.3479	0.35767	0.32702	0.314465	0.34636	0.322065
0.33659	0.40547	0.33146	0.403215	0.35094	0.340615
0.37364	0.38522	0.34656	0.33576	0.33153	0.335935
0.32705	0.33277	0.36179	0.318735	0.36674	0.3369
0.35796	0.341315	0.34572	0.36627	0.33965	0.318755
0.3211	0.33972	0.34753	0.379525	0.33528	0.30366
0.35233	0.352885	0.34446	0.33256	0.33249	0.36855
0.3475	0.310915	0.3318	0.35359	0.33958	0.3234
0.33528	0.36943	0.33965	0.34286	0.33753	0.330185
0.34827	0.322145	0.3439	0.3273	0.33965	0.330875
0.35594	0.36724	0.3439	0.37688	0.33002	0.36137
0.36855	0.33819	0.36047	0.40508	0.3479	0.342575
0.34196	0.369765	0.33782	0.355785	0.35325	0.324575
0.33355	0.30141	0.32557	0.301585	0.35199	0.360945
0.32229	0.385275	0.35662	0.35413	0.32229	0.368525
0.35662	0.317035	0.33782	0.3521	0.34055	0.33866
0.33702	0.36479	0.34451	0.315935	0.35965	0.330615
0.33924	0.312575	0.35199	0.39516	0.33002	0.34281
0.34295	0.34446	0.35522	0.34261	0.32591	0.337535
0.34418	0.328535	0.34199	0.374865	0.33702	0.317735
0.33835	0.37266	0.32591	0.356915	0.32702	0.352465
0.33702	0.395965	0.3337	0.317855	0.33002	0.32527
0.33702	0.362665	0.33465	0.338475	0.34055	0.366005
0.34555	0.31648	0.32591	0.303635	0.33958	0.3072
0.34656	0.34573	0.33491	0.33992	0.34196	0.359095
0.33146	0.329295	0.36252	0.2948	0.33265	0.354355
0.34551	0.347315	0.35293	0.394345	0.3337	0.318685
0.35055	0.369935	0.3318	0.332465	0.34692	0.341365
0.33618	0.329055	0.30522	0.345115	0.3439	0.35371
0.3211	0.294765	0.34199	0.33808	0.32655	0.35782
0.32111	0.323475	0.36665	0.399155	0.34555	0.299335
0.34695	0.2807	0.32479	0.31741	0.34602	0.36914
0.31421	0.352045	0.3337	0.36452	0.33401	0.3155
0.35094	0.386935	0.33753	0.41125	0.34198	0.325345
0.33753	0.344445	0.33265	0.351265	0.33958	0.34604
0.32705	0.32581	0.33656	0.29174	0.33702	0.38375
0.34451	0.312835	0.34739	0.399525	0.34656	0.3747
0.35974	0.31069	0.35268	0.32003	0.34636	0.34895
0.33656	0.28308	0.31789	0.362395	0.33491	0.33323
0.32217	0.324365	0.37486	0.309335	0.3439	0.352235
0.33355	0.327655	0.33618	0.318185	0.36303	0.33859
0.36577	0.34627	0.3314	0.32784	0.33782	0.33254
0.35449	0.413425	0.32087	0.351785	0.33536	0.35367
0.342	0.38682	0.3564	0.289705	0.34446	0.346565
0.3422	0.37761	0.33443	0.327005	0.34897	0.329315
0.33355	0.38629	0.34572	0.32742	0.3439	0.36193
0.33629	0.37171	0.34089	0.364495	0.3422	0.36052
0.33629	0.370115	0.32741	0.33959	0.35752	0.33785
0.3314	0.34806	0.35832	0.358745	0.35994	0.35913
0.34656	0.3477	0.36504	0.325345	0.37207	0.361255
0.34362	0.295135	0.37263	0.417795	0.34199	0.339565
0.31421	0.37729	0.33835	0.389275	0.33491	0.36021
0.36079	0.32009	0.33146	0.39545	0.36105	0.36607
0.33536	0.33152	0.33245	0.320005	0.34519	0.33702
0.34295	0.33007	0.35594	0.292815	0.33491	0.365705
0.33245	0.397805	0.3211	0.36254	0.33958	0.354385
0.33629	0.333045	0.34196	0.343315	0.31883	0.29986
0.3401	0.316865	0.34055	0.358935	0.34555	0.368325
0.33656	0.36017	0.33651	0.32485	0.34451	0.33741
0.34769	0.3566	0.32922	0.337685	0.32087	0.33894
0.35094	0.299885	0.32217	0.32688	0.33702	0.34115
0.31784	0.37139	0.30663	0.35451	0.33401	0.3668
0.3337	0.317405	0.33401	0.346115	0.34055	0.347145
0.35233	0.37218	0.35594	0.3807	0.34692	0.307725
0.34602	0.326255	0.34555	0.3092	0.36504	0.323665
0.3337	0.30346	0.3314	0.37159	0.32655	0.323725
0.33642	0.37095	0.35522	0.33462	0.32688	0.33526
0.35881	0.31638	0.34695	0.329175	0.3475	0.320615
0.3284	0.374145	0.3422	0.37081	0.34572	0.322795
0.33717	0.36527	0.34089	0.328655	0.34602	0.360505
0.35293	0.3118	0.34753	0.34035	0.33924	0.31692
0.35832	0.291345	0.35254	0.34651	0.35233	0.358995
0.342	0.357955	0.34295	0.386595	0.34739	0.31366
0.3422	0.32666	0.37587	0.330835	0.33835	0.388005
0.3479	0.33029	0.35383	0.410685	0.35055	0.34016
0.31784	0.340675	0.35084	0.345035	0.33659	0.36996
0.34827	0.35436	0.32479	0.30403	0.35449	0.378245
0.33002	0.32902	0.34636	0.3714	0.35055	0.318375
0.33355	0.32861	0.34418	0.325905	0.34446	0.368525
0.33924	0.353495	0.3564	0.3757	0.33651	0.332255
0.32111	0.35959	0.37263	0.33233	0.342	0.351635
0.35268	0.290245	0.35944	0.31399	0.3422	0.34446
0.36083	0.386145	0.33132	0.36235	0.3211	0.358985
0.34551	0.292975	0.33717	0.287335	0.32591	0.319645
0.34753	0.390735	0.31784	0.380705	0.3284	0.310825
0.33702	0.31856	0.34602	0.35266	0.3574	0.37189
0.33753	0.33648	0.33618	0.409355	0.32557	0.346365
0.35994	0.38063	0.3401	0.375945	0.32557	0.341545
0.3337	0.29293	0.33146	0.343915	0.34418	0.33182
0.33265	0.35748	0.31459	0.32585	0.35233	0.349875
0.36246	0.34476	0.34451	0.325695	0.35662	0.331735
0.32009	0.325575	0.32381	0.322695	0.34636	0.322995
0.35449	0.3241	0.32111	0.34652	0.33717	0.32048
0.33265	0.37268	0.35594	0.31373	0.33656	0.3356
0.33491	0.33136	0.36396	0.336065	0.33401	0.324575
0.36512	0.34129	0.3284	0.34126	0.35965	0.341255
0.36665	0.309695	0.35199	0.302085	0.34418	0.33536
0.34295	0.338205	0.3439	0.33108	0.33853	0.312575
0.35084	0.32076	0.35084	0.332965	0.35662	0.345935
0.3704	0.32653	0.33958	0.321875	0.34362	0.36096
0.34295	0.37037	0.32618	0.28729	0.33132	0.341495
0.33782	0.329375	0.3314	0.303335	0.342	0.361735
0.34602	0.345925	0.35522	0.321565	0.35084	0.36914
0.33782	0.382155	0.35383	0.359005	0.34753	0.34498
0.33528	0.41721	0.33642	0.3401	0.35293	0.307365
0.33642	0.37786	0.36252	0.3072	0.32688	0.313215
0.33717	0.327685	0.34636	0.30991	0.34362	0.378245
0.32741	0.312375	0.31155	0.38859	0.35821	0.35913
0.33656	0.310005	0.32381	0.30447	0.35055	0.390205
0.33958	0.319575	0.35199	0.337065	0.32087	0.34672
0.36303	0.327325	0.32557	0.32887	0.33965	0.357855
0.33245	0.313575	0.32168	0.348285	0.33465	0.38797
0.3401	0.314345	0.35268	0.345955	0.363	0.35778
0.36105	0.342075	0.3475	0.342195	0.32534	0.309775
0.33491	0.349605	0.34295	0.39788	0.34446	0.33645
0.33782	0.375295	0.33924	0.346055	0.34055	0.333865
0.34602	0.318755	0.36087	0.3479	0.34198	0.34473
0.32702	0.30212	0.33853	0.39143	0.34656	0.34919
0.33528	0.35865	0.32618	0.427385	0.33717	0.32475
0.33443	0.35437	0.35233	0.399885	0.33401	0.303445
0.32705	0.334455	0.33265	0.376245	0.35084	0.379105
0.3564	0.330085	0.33958	0.400565	0.33629	0.300055
0.35974	0.338455	0.3704	0.31137	0.3439	0.410085
0.33958	0.30088	0.35084	0.33248	0.3622	0.31644
0.36246	0.373245	0.31958	0.30473	0.33265	0.31029
0.33965	0.32114	0.32328	0.36114	0.33642	0.333975
0.33924	0.388415	0.34695	0.31596	0.3439	0.328635
0.35383	0.30467	0.31459	0.351505	0.34055	0.384225
0.34897	0.336795	0.35965	0.314325	0.33401	0.35438
0.33491	0.360185	0.3475	0.31029	0.32882	0.31507
0.31784	0.317885	0.35821	0.365825	0.35293	0.29109
0.33245	0.35956	0.35199	0.298845	0.34692	0.33777
0.35662	0.307625	0.3318	0.311105	0.34055	0.35539
0.33651	0.296	0.32217	0.34613	0.32195	0.3252
0.38278	0.366595	0.33651	0.360635	0.33245	0.340465
0.34418	0.314325	0.33443	0.3653	0.33355	0.357215
0.32741	0.345765	0.36589	0.35182	0.35254	0.361515
0.35055	0.32798	0.3479	0.299545	0.34656	0.42312
0.33146	0.374555	0.33491	0.317275	0.33401	0.36397
0.35084	0.334565	0.34692	0.383705	0.3401	0.3232
0.33465	0.31643	0.33965	0.31872	0.34656	0.33225
0.36905	0.37869	0.33146	0.316445	0.34519	0.338415
0.35055	0.35748	0.3284	0.341425	0.3479	0.31216
0.35325	0.32115	0.33924	0.33265	0.33401	0.40265
0.36083	0.313255	0.34636	0.31896	0.33656	0.325835
0.33249	0.31801	0.33924	0.315925	0.35055	0.33607
0.35796	0.316305	0.3318	0.289835	0.34827	0.294795
0.35094	0.32293	0.34362	0.35279	0.32705	0.341755
0.3211	0.30615	0.34196	0.348155	0.32217	0.34769
0.33491	0.322135	0.34451	0.347025	0.3314	0.35499
0.34089	0.3611	0.34656	0.328625	0.35752	0.37088
0.3318	0.353885	0.33249	0.34796	0.34519	0.31888
0.33355	0.358045	0.33355	0.34001	0.33642	0.341005
0.33153	0.344275	0.33465	0.41112	0.36923	0.317025
0.34362	0.32785	0.33753	0.35748	0.33536	0.36356
0.32882	0.317395	0.30522	0.369615	0.33245	0.36924
0.33642	0.43176	0.35796	0.3014	0.33536	0.341115
0.33031	0.34888	0.34636	0.34652	0.35254	0.367645
0.36079	0.35031	0.363	0.3392	0.33651	0.34115
0.33853	0.348075	0.32702	0.33792	0.35383	0.338675
0.35752	0.35341	0.34572	0.34595	0.34602	0.32852
0.34519	0.32794	0.33153	0.32869	0.31429	0.323755
0.34418	0.314155	0.32655	0.36712	0.33717	0.32742
0.34519	0.319155	0.35268	0.342645	0.3202	0.32543
0.33491	0.332615	0.34199	0.336945	0.34418	0.361625
0.33153	0.43089	0.34551	0.332645	0.33401	0.30491
0.33853	0.29684	0.34769	0.35394	0.31423	0.302635
0.32688	0.328075	0.31981	0.324605	0.33958	0.33108
0.34055	0.313015	0.34695	0.350775	0.35974	0.32099
0.3314	0.32141	0.31224	0.323225	0.34295	0.339785
0.32009	0.346455	0.35522	0.36494	0.34827	0.350955
0.36047	0.36524	0.33642	0.38476	0.34897	0.390665
0.34199	0.287	0.32087	0.315115	0.34418	0.331045
0.3479	0.40595	0.34196	0.33275	0.3422	0.31011
0.33753	0.327325	0.33782	0.38923	0.33965	0.341565
0.35662	0.30941	0.34198	0.338885	0.33491	0.36202
0.33245	0.3002	0.33031	0.369345	0.33656	0.36716
0.33753	0.336365	0.36512	0.33551	0.35944	0.33269
0.3475	0.3634	0.35268	0.31602	0.3479	0.364625
0.33702	0.33262	0.33491	0.318765	0.35955	0.342355
0.30745	0.370885	0.3574	0.340775	0.3422	0.340575
0.35974	0.29116	0.35325	0.36941	0.33717	0.355325
0.342	0.351495	0.31932	0.352045	0.34753	0.33017
0.33491	0.322255	0.33717	0.342125	0.33629	0.371475
0.36079	0.348135	0.35522	0.30838	0.33465	0.32392
0.35662	0.31484	0.37054	0.34423	0.3337	0.353985
0.3318	0.385575	0.33401	0.35614	0.35254	0.384985
0.33153	0.371625	0.37173	0.310975	0.3422	0.34278
0.3337	0.32559	0.31932	0.3612	0.34692	0.336025
0.33642	0.337075	0.35965	0.313865	0.34753	0.298575
0.34695	0.328095	0.32688	0.32847	0.33401	0.342225
0.35974	0.35608	0.32195	0.440475	0.32534	0.327105
0.35965	0.3237	0.31784	0.315685	0.34519	0.368325
0.33618	0.31667	0.35293	0.333365	0.35594	0.35085
0.33401	0.374835	0.37966	0.3237	0.35233	0.38838
0.33249	0.36797	0.35522	0.341155	0.34196	0.408925
0.32087	0.30062	0.34519	0.37095	0.33536	0.332835
0.31738	0.326795	0.32557	0.31269	0.3401	0.31616
0.33031	0.380795	0.33853	0.31671	0.32922	0.34727
0.32534	0.33874	0.3318	0.32952	0.34446	0.3306
0.36161	0.34485	0.34695	0.306225	0.32557	0.36061
0.35254	0.33551	0.34753	0.364855	0.33245	0.337175
0.34089	0.432985	0.33958	0.31481	0.33536	0.317305
0.34362	0.369585	0.32364	0.31547	0.33835	0.309975
0.35383	0.306165	0.36161	0.365595	0.33536	0.330445
0.34446	0.325095	0.3337	0.29444	0.32688	0.31741
0.36047	0.31228	0.35233	0.430275	0.3622	0.356035
0.36905	0.335095	0.34636	0.355675	0.34196	0.390005
0.34897	0.308805	0.35055	0.344545	0.34753	0.36334
0.31932	0.3008	0.32741	0.355215	0.34295	0.32277
0.35254	0.37277	0.36252	0.314725	0.34769	0.344535
0.34602	0.3852	0.34451	0.33652	0.3439	0.337965
0.34198	0.34032	0.33753	0.416105	0.33618	0.39851
0.31041	0.346815	0.34692	0.35431	0.3439	0.36841
0.35094	0.33095	0.33536	0.345605	0.33355	0.317485
0.3314	0.352095	0.3244	0.372595	0.33536	0.334275
0.33958	0.37739	0.33401	0.297725	0.32328	0.37258
0.3211	0.378785	0.33491	0.34047	0.32922	0.2984
0.33132	0.30338	0.33656	0.326095	0.33924	0.33544
0.36828	0.31791	0.31512	0.338945	0.33153	0.389305
0.3337	0.364795	0.33618	0.345325	0.33031	0.337
0.34519	0.35158	0.34602	0.394895	0.34089	0.32334
0.35383	0.337575	0.36246	0.295905	0.33642	0.34108
0.34196	0.36254	0.33132	0.319345	0.34089	0.328835
0.33146	0.293895	0.34656	0.313805	0.34572	0.35279
0.38335	0.362	0.32087	0.35614	0.33651	0.31995
0.33753	0.378335	0.36179	0.3575	0.34753	0.37865
0.35383	0.377595	0.33443	0.34404	0.35449	0.36857
0.34199	0.36063	0.31981	0.36321	0.33249	0.40296
0.34555	0.367705	0.3475	0.32042	0.34827	0.32243
0.31883	0.37721	0.3202	0.33968	0.35594	0.34003
0.34089	0.338325	0.35055	0.344925	0.3314	0.34143
0.34636	0.336905	0.29758	0.328595	0.34695	0.37226
0.35084	0.360265	0.34196	0.3526	0.33924	0.31387
0.34055	0.34942	0.32364	0.32354	0.35449	0.338475
0.34418	0.287745	0.33702	0.330415	0.34656	0.31358
0.34089	0.32173	0.35796	0.36021	0.32013	0.398585
0.32557	0.320475	0.34199	0.40201	0.34418	0.323285
0.34198	0.381265	0.36161	0.32168	0.32882	0.32691
0.35233	0.36061	0.3475	0.30001	0.34519	0.31769
0.33853	0.39079	0.3221	0.323365	0.33002	0.31122
0.32111	0.34003	0.34572	0.4168	0.35199	0.34928
0.31958	0.313675	0.34602	0.350915	0.3318	0.3266
0.33465	0.31313	0.3479	0.36724	0.34695	0.34404
0.33618	0.322665	0.34295	0.33091	0.32229	0.39645
0.33465	0.304395	0.35325	0.36487	0.35449	0.354735
0.35094	0.370625	0.33249	0.342955	0.34055	0.36131
0.3337	0.32992	0.33717	0.380185	0.33965	0.308805
0.33618	0.32541	0.34451	0.35016	0.34295	0.323265
0.33659	0.3603	0.34451	0.33551	0.33924	0.32377
0.33249	0.2997	0.37054	0.384005	0.34418	0.318825
0.33265	0.3596	0.31784	0.36564	0.35881	0.31821
0.32618	0.36527	0.35752	0.328265	0.33443	0.324275
0.33717	0.3158	0.34418	0.34644	0.33249	0.342715
0.33265	0.33893	0.35994	0.351775	0.34692	0.35048
0.32168	0.31798	0.33656	0.36652	0.3422	0.317695
0.37677	0.341545	0.32009	0.36208	0.33965	0.298115
0.33702	0.334645	0.32702	0.315875	0.33656	0.35093
0.33659	0.339625	0.33924	0.34892	0.34196	0.332475
0.33401	0.327965	0.34418	0.352105	0.34362	0.38218
0.32168	0.36542	0.3479	0.31032	0.37207	0.32503
0.32741	0.332085	0.33782	0.37141	0.3422	0.31474
0.32087	0.37475	0.32591	0.344685	0.33958	0.33668
0.35881	0.346085	0.31883	0.360505	0.35449	0.36216
0.34362	0.364345	0.32195	0.373295	0.3314	0.37028
0.35796	0.33215	0.37486	0.330085	0.3439	0.348965
0.35233	0.388715	0.3564	0.36519	0.3337	0.36675
0.31731	0.37792	0.33782	0.329735	0.33491	0.313105
0.31896	0.3311	0.33835	0.351915	0.34418	0.328075
0.34519	0.336415	0.3479	0.363335	0.33958	0.358585
0.33702	0.388785	0.33249	0.35548	0.3337	0.362995
0.34739	0.309585	0.30745	0.389195	0.33245	0.352465
0.3439	0.346045	0.31473	0.342185	0.34196	0.31719
0.34769	0.32201	0.3252	0.340225	0.35268	0.31382
0.34199	0.328105	0.33355	0.400515	0.34519	0.33142
0.342	0.327725	0.31382	0.318505	0.35325	0.33892
0.31178	0.433465	0.34555	0.312935	0.3422	0.347085
0.3479	0.28976	0.33958	0.35736	0.3202	0.341035
0.34089	0.32933	0.35881	0.333875	0.35233	0.34323
0.37413	0.34662	0.35055	0.361195	0.3318	0.33727
0.33924	0.331375	0.33702	0.390095	0.31883	0.34281
0.37052	0.341975	0.34636	0.3401	0.33443	0.339545
0.33629	0.34746	0.33491	0.346745	0.35965	0.29699
0.33536	0.308715	0.32534	0.33108	0.34769	0.33378
0.32534	0.312255	0.32557	0.34357	0.34196	0.32914
0.35974	0.363825	0.3475	0.32442	0.33924	0.34829
0.36246	0.317605	0.34519	0.337075	0.33958	0.35587
0.33443	0.350925	0.33002	0.35894	0.32557	0.35812
0.3479	0.383195	0.32381	0.30537	0.34055	0.381015
0.33958	0.38146	0.3314	0.31399	0.37263	0.30793
0.33443	0.31004	0.34636	0.357255	0.33465	0.330285
0.34551	0.32506	0.32557	0.32862	0.32741	0.36769
0.31981	0.306835	0.34451	0.377615	0.33465	0.354065
0.34897	0.32973	0.3244	0.33988	0.35594	0.34417
0.34739	0.369955	0.33702	0.332785	0.35084	0.396345
0.35233	0.36498	0.35325	0.40303	0.35233	0.389095
0.31459	0.37436	0.3479	0.296215	0.33853	0.322675
0.35094	0.380595	0.37052	0.35775	0.32882	0.348435
0.34636	0.362805	0.32111	0.31938	0.3318	0.33756
0.35325	0.409665	0.34739	0.41012	0.3337	0.382255
0.33146	0.303525	0.3564	0.39896	0.34196	0.317045
0.33702	0.361665	0.32328	0.42384	0.33465	0.32956
0.35449	0.327365	0.34551	0.30132	0.33401	0.351885
0.31958	0.37474	0.3221	0.339615	0.32705	0.340065
0.34089	0.31988	0.31429	0.344485	0.33924	0.33908
0.32705	0.338225	0.37263	0.32422	0.34451	0.38716
0.32705	0.30932	0.32705	0.309615	0.34519	0.34495
0.33618	0.34909	0.33265	0.334155	0.34769	0.323045
0.3422	0.320345	0.32882	0.31363	0.34199	0.32084
0.34572	0.351775	0.33753	0.309205	0.3422	0.29528
0.33249	0.344055	0.34753	0.312215	0.33656	0.36503
0.35965	0.336905	0.33782	0.337685	0.33965	0.318715
0.35974	0.35504	0.34089	0.30771	0.34753	0.328425
0.34451	0.29895	0.35449	0.31759	0.34753	0.342925
0.35821	0.37168	0.34519	0.31584	0.34769	0.360545
0.34692	0.347095	0.32168	0.309365	0.34519	0.357095
0.35084	0.33785	0.31715	0.322055	0.33782	0.313475
0.34695	0.390505	0.3422	0.340965	0.33753	0.32402
0.32009	0.31507	0.34769	0.38688	0.32364	0.34417
0.33965	0.34607	0.36828	0.390635	0.34089	0.33319
0.34199	0.358805	0.35522	0.347445	0.33618	0.35602
0.3314	0.280495	0.34555	0.305705	0.33002	0.308015
0.36087	0.359715	0.33656	0.327585	0.32013	0.31985
0.34572	0.307	0.33536	0.434995	0.35055	0.38249
0.37263	0.434325	0.34695	0.37516	0.33659	0.33406
0.32618	0.363505	0.32655	0.39868	0.33853	0.386885
0.33491	0.34139	0.3314	0.306645	0.36589	0.36288
0.33401	0.301975	0.37587	0.3745	0.34656	0.33688
0.33153	0.34114	0.33132	0.29853	0.3401	0.328145
0.34692	0.336805	0.35199	0.37595	0.3337	0.35557
0.33629	0.33938	0.36665	0.33251	0.32922	0.33199
0.36161	0.346965	0.31981	0.35645	0.33528	0.350755
0.32013	0.354575	0.34446	0.36351	0.33618	0.33807
0.32013	0.3504	0.32688	0.29848	0.34656	0.339225
0.36589	0.34115	0.35832	0.31689	0.33002	0.34553
0.3314	0.3178	0.36828	0.360205	0.35383	0.36356
0.33853	0.350205	0.35199	0.31368	0.33132	0.322375
0.33642	0.396175	0.33651	0.352865	0.33491	0.296235
0.3252	0.32938	0.3284	0.32814	0.3314	0.400925
0.33965	0.35378	0.35955	0.29967	0.33717	0.350825
0.3479	0.328275	0.322	0.394175	0.31428	0.29949
0.33782	0.3705	0.33924	0.30697	0.33924	0.31906
0.34695	0.33106	0.35594	0.337995	0.34362	0.34188
0.35055	0.36773	0.363	0.312465	0.35994	0.35809
0.34636	0.329865	0.3314	0.351195	0.35881	0.35295
0.34572	0.36458	0.33146	0.349185	0.35796	0.369985
0.31731	0.3715	0.33528	0.36142	0.3422	0.322815
0.36828	0.29735	0.35084	0.44543	0.34555	0.34789
0.31731	0.31702	0.3401	0.376905	0.34695	0.316265
0.33702	0.32857	0.31896	0.372955	0.34446	0.345425
0.34089	0.33622	0.35199	0.34661	0.35965	0.32499
0.34572	0.367175	0.3284	0.340865	0.34602	0.32656
0.32557	0.30011	0.32705	0.35534	0.33146	0.375385
0.342	0.327965	0.33965	0.35264	0.32922	0.31653
0.35955	0.371245	0.33245	0.35065	0.35449	0.372965
0.3479	0.340685	0.35084	0.349025	0.3401	0.32333
0.35254	0.33577	0.36246	0.325115	0.32364	0.328915
0.31981	0.317145	0.37825	0.328915	0.33958	0.35777
0.34555	0.346975	0.33629	0.392205	0.33965	0.37108
0.33031	0.38112	0.3422	0.332015	0.34551	0.31156
0.35233	0.309425	0.3244	0.32701	0.35268	0.32046
0.32702	0.313565	0.33659	0.32864	0.32168	0.353785
0.34198	0.380375	0.3211	0.36309	0.33782	0.363115
0.33249	0.43329	0.33465	0.326225	0.36331	0.368335
0.32618	0.313845	0.33491	0.404115	0.32922	0.355375
0.3401	0.34836	0.33031	0.360615	0.31958	0.31336
0.34196	0.404455	0.32195	0.319425	0.33651	0.34072
0.32655	0.355585	0.33835	0.366615	0.32655	0.344105
0.34656	0.38055	0.35965	0.353095	0.34636	0.352545
0.37677	0.346225	0.34551	0.32505	0.34362	0.316695
0.34656	0.30434	0.3202	0.367275	0.33153	0.348735
0.3401	0.33791	0.36246	0.361395	0.31883	0.29553
0.35084	0.28501	0.31382	0.342205	0.33245	0.32566
0.33717	0.292925	0.33465	0.410025	0.32229	0.36654
0.34572	0.310285	0.34753	0.386655	0.35383	0.34474
0.33702	0.402505	0.33717	0.320095	0.34451	0.31149
0.33853	0.33205	0.35094	0.36267	0.33031	0.3358
0.3314	0.358135	0.34572	0.33652	0.35055	0.31738
0.34089	0.32396	0.32168	0.38214	0.34055	0.3837
0.31932	0.328065	0.34198	0.36401	0.33245	0.342275
0.35955	0.399475	0.363	0.288525	0.33702	0.334505
0.34897	0.34682	0.32922	0.358365	0.34451	0.332795
0.33651	0.32971	0.32705	0.328825	0.34739	0.360495
0.33146	0.29288	0.3479	0.34475	0.33465	0.35499
0.35325	0.329665	0.33536	0.325385	0.34196	0.363805
0.3284	0.349885	0.33958	0.356405	0.34198	0.34268
0.33618	0.312975	0.35944	0.33793	0.34897	0.331695
0.35881	0.362495	0.33835	0.311905	0.34555	0.322905
0.33965	0.377195	0.342	0.31363	0.3314	0.3101
0.33656	0.345235	0.31448	0.330835	0.35594	0.310525
0.32591	0.32592	0.33717	0.37659	0.34055	0.311555
0.33753	0.28991	0.35522	0.353885	0.35383	0.33747
0.35233	0.348945	0.3244	0.333195	0.34636	0.30864
0.35821	0.38102	0.3135	0.403735	0.33249	0.358295
0.31523	0.31117	0.33782	0.307275	0.34446	0.36402
0.33656	0.348115	0.31883	0.339295	0.34602	0.311185
0.34692	0.344835	0.33651	0.358965	0.34295	0.29822
0.31715	0.385305	0.35522	0.340755	0.33717	0.35022
0.33651	0.36164	0.33642	0.356035	0.33528	0.358445
0.34827	0.356755	0.33965	0.33067	0.32922	0.399795
0.33401	0.34961	0.35881	0.38632	0.33835	0.355385
0.33656	0.37865	0.36303	0.31332	0.35055	0.350245
0.31203	0.361645	0.3479	0.36169	0.33651	0.330315
0.34198	0.352835	0.34089	0.341435	0.33835	0.34921
0.35832	0.383015	0.36512	0.31161	0.34196	0.342515
0.32688	0.350485	0.33153	0.352895	0.33536	0.326095
0.33853	0.29488	0.35881	0.303625	0.35084	0.35964
0.35325	0.3688	0.33491	0.33378	0.34897	0.344935
0.33443	0.34347	0.37241	0.30472	0.33465	0.34412
0.33153	0.351055	0.36047	0.32748	0.33491	0.371405
0.363	0.297385	0.35662	0.315245	0.31428	0.33546
0.34089	0.379765	0.34555	0.367905	0.33146	0.31704
0.34362	0.394705	0.35293	0.314745	0.33031	0.31229
0.34089	0.308855	0.32479	0.29179	0.32882	0.333955
0.33528	0.365685	0.36396	0.37721	0.3314	0.35499
0.34739	0.3366	0.32168	0.371405	0.32557	0.351545
0.322	0.297005	0.36047	0.33931	0.32229	0.35617
0.36179	0.34485	0.34656	0.345785	0.32087	0.329335
0.3422	0.359595	0.35094	0.28604	0.34551	0.35184
0.32618	0.37644	0.34199	0.364455	0.34572	0.369725
0.32702	0.377945	0.36923	0.400725	0.34636	0.31544
0.33717	0.32697	0.33153	0.35008	0.3401	0.33979
0.31459	0.290055	0.34692	0.325065	0.32705	0.371545
0.322	0.355465	0.34555	0.298885	0.34572	0.320285
0.34362	0.35851	0.3574	0.311135	0.33835	0.31522
0.34451	0.391005	0.31512	0.358835	0.33146	0.347495
0.35293	0.36266	0.34769	0.30694	0.35881	0.32246
0.32702	0.345715	0.3765	0.33561	0.33835	0.346085
0.32688	0.372495	0.33924	0.354045	0.34446	0.318775
0.342	0.379265	0.34739	0.348435	0.32882	0.33859
0.35594	0.36662	0.3314	0.333985	0.34555	0.38279
0.33835	0.320235	0.31738	0.355265	0.33355	0.36583
0.37263	0.37556	0.32882	0.377205	0.33465	0.357585
0.32655	0.308805	0.33958	0.36154	0.33528	0.398695
0.33491	0.338475	0.32168	0.39606	0.35055	0.350795
0.36252	0.34891	0.36087	0.32623	0.3337	0.333895
0.34695	0.366915	0.33659	0.38062	0.36577	0.349445
0.33146	0.37436	0.33536	0.32533	0.34295	0.347495
0.35084	0.34295	0.32195	0.352465	0.33717	0.35774
0.3475	0.34417	0.37587	0.307105	0.34692	0.33458
0.31818	0.32348	0.35832	0.32788	0.34695	0.355115
0.33717	0.34062	0.33958	0.34472	0.36079	0.34305
0.31932	0.311965	0.32534	0.30399	0.33491	0.327885
0.33659	0.32021	0.35268	0.358545	0.3479	0.365655
0.3284	0.34541	0.32364	0.34723	0.36331	0.343625
0.3574	0.420815	0.33245	0.3339	0.31958	0.330545
0.33443	0.398135	0.33642	0.3708	0.35199	0.323875
0.35293	0.29936	0.32328	0.42216	0.34551	0.34023
0.34446	0.340755	0.36179	0.309755	0.35821	0.333645
0.34196	0.32381	0.363	0.35658	0.33782	0.331785
0.33491	0.295855	0.33465	0.356285	0.33132	0.3266
0.32922	0.3344	0.33782	0.31068	0.34692	0.339135
0.32705	0.359495	0.35055	0.385215	0.3337	0.346575
0.33656	0.321075	0.35199	0.35979	0.33629	0.33397
0.33924	0.30781	0.363	0.303425	0.35383	0.36085
0.3244	0.339565	0.32705	0.326205	0.3439	0.34576
0.34769	0.32007	0.32364	0.365695	0.3401	0.33949
0.35796	0.33984	0.33656	0.310795	0.35055	0.35514
0.33245	0.30073	0.35449	0.285105	0.34636	0.35437
0.3422	0.309945	0.36083	0.351775	0.3318	0.34815
0.38864	0.38114	0.31818	0.318225	0.342	0.346085
0.34418	0.35745	0.3083	0.34242	0.32087	0.34154
0.34451	0.298645	0.33753	0.305525	0.33853	0.339755
0.34551	0.298665	0.34196	0.338375	0.36105	0.322035
0.3475	0.307985	0.34692	0.371955	0.342	0.357955
0.34199	0.30348	0.34555	0.347375	0.34555	0.31204
0.3244	0.338725	0.34055	0.338015	0.33853	0.353525
0.34827	0.36684	0.35662	0.369275	0.33782	0.33557
0.35944	0.343845	0.33782	0.33726	0.33629	0.34898
0.35796	0.389555	0.3314	0.377605	0.33717	0.3458
0.33249	0.3422	0.363	0.31498	0.3475	0.315935
0.35055	0.34825	0.33465	0.370925	0.34446	0.339755
0.3314	0.371245	0.36589	0.3296	0.33618	0.366065
0.36504	0.314205	0.363	0.35365	0.34418	0.336215
0.32705	0.36118	0.32882	0.38805	0.3574	0.362905
0.34362	0.32461	0.32328	0.38164	0.32922	0.296765
0.33965	0.328485	0.36079	0.331	0.3479	0.361395
0.32655	0.33771	0.33642	0.3249	0.33491	0.322965
0.3401	0.364215	0.34198	0.313825	0.3244	0.371465
0.35522	0.35817	0.35965	0.32234	0.34739	0.37265
0.33753	0.35244	0.36828	0.31731	0.33002	0.32893
0.36252	0.307535	0.32195	0.38472	0.3439	0.372415
0.3439	0.400725	0.31382	0.311425	0.32013	0.374895
0.34055	0.360905	0.33965	0.38977	0.34739	0.346525
0.33265	0.36695	0.34196	0.373085	0.34602	0.3252
0.34199	0.334425	0.33465	0.3491	0.33642	0.344755
0.33618	0.32664	0.33355	0.354985	0.34739	0.314745
0.36252	0.31367	0.3401	0.31331	0.342	0.32878
0.3401	0.283555	0.35752	0.322945	0.34446	0.36355
0.34055	0.35087	0.36303	0.35605	0.35199	0.335935
0.34551	0.315325	0.33853	0.344015	0.3422	0.318825
0.34519	0.31415	0.36905	0.415745	0.3422	0.340385
0.34897	0.32754	0.33528	0.31539	0.33465	0.336935
0.32702	0.335735	0.34695	0.309315	0.33924	0.360905
0.35199	0.34193	0.33465	0.35524	0.35449	0.34458
0.32741	0.342435	0.36504	0.398725	0.33702	0.333665
0.33146	0.33825	0.33642	0.31115	0.33659	0.339505
0.36105	0.3363	0.36396	0.395755	0.35199	0.313085
0.33401	0.34079	0.32087	0.32058	0.34636	0.324425
0.3284	0.28845	0.33835	0.35377	0.32479	0.34807
0.33629	0.35128	0.34451	0.301895	0.32557	0.366075
0.35094	0.317305	0.3475	0.367985	0.34198	0.365365
0.35832	0.359925	0.34753	0.3598	0.34362	0.347625
0.33717	0.298575	0.34656	0.319215	0.34418	0.337055
0.34055	0.2995	0.34555	0.31359	0.3401	0.35148
0.34555	0.336675	0.36658	0.341505	0.35594	0.32248
0.35662	0.326275	0.38864	0.324535	0.33443	0.38086
0.36905	0.35932	0.34636	0.30716	0.34656	0.311015
0.36504	0.323665	0.3221	0.30664	0.34418	0.358705
0.35325	0.31498	0.32922	0.315445	0.34897	0.35188
0.35055	0.35152	0.31932	0.334855	0.34555	0.333115
0.32087	0.314925	0.33753	0.33199	0.33401	0.331865
0.34089	0.3402	0.33245	0.332885	0.33629	0.39546
0.34695	0.34117	0.34295	0.3301	0.33965	0.31622
0.33491	0.400255	0.3574	0.32628	0.34451	0.37808
0.33465	0.315405	0.35832	0.31032	0.33702	0.334045
0.34769	0.32666	0.3252	0.322815	0.33401	0.324855
0.35955	0.40326	0.33835	0.397885	0.34451	0.298865
0.35268	0.345425	0.33491	0.3748	0.33629	0.341215
0.33618	0.421795	0.32534	0.34966	0.32705	0.318535
0.33782	0.3264	0.3401	0.41313	0.34055	0.362505
0.34362	0.38562	0.37052	0.310965	0.35199	0.31957
0.36303	0.366865	0.342	0.361715	0.33401	0.326125
0.33528	0.32697	0.34196	0.306155	0.35383	0.320205
0.34446	0.300835	0.31133	0.321215	0.3439	0.33261
0.32168	0.31405	0.34089	0.28205	0.34572	0.33306
0.33465	0.30093	0.35821	0.32706	0.34753	0.330375
0.34198	0.372505	0.34519	0.349025	0.33958	0.373655
0.3337	0.34753	0.33618	0.36267	0.3252	0.35993
0.3564	0.343005	0.37704	0.391315	0.35293	0.314125
0.34055	0.33034	0.3422	0.33696	0.33753	0.33844
0.33924	0.345715	0.33002	0.377185	0.32217	0.334125
0.33702	0.308925	0.34196	0.317405	0.3422	0.329415
0.34362	0.30683	0.33536	0.385375	0.34089	0.31226
0.35233	0.32361	0.36303	0.34333	0.33528	0.35291
0.33249	0.38958	0.3314	0.35373	0.34739	0.32812
0.3244	0.34666	0.33401	0.370225	0.35662	0.34737
0.34555	0.32767	0.33132	0.354355	0.34769	0.33338
0.33245	0.348805	0.3439	0.38004	0.3401	0.33116
0.31883	0.405505	0.33629	0.381525	0.3284	0.35521
0.34753	0.35288	0.33717	0.285255	0.33924	0.31129
0.34656	0.400725	0.33656	0.318825	0.32111	0.36517
0.31523	0.347125	0.35832	0.346335	0.35383	0.35372
0.3202	0.29857	0.35662	0.333265	0.3202	0.35781
0.32922	0.366455	0.32922	0.36525	0.3252	0.328005
0.33835	0.329375	0.33153	0.367075	0.32705	0.31328
0.3314	0.342545	0.3574	0.312395	0.33465	0.36911
0.35199	0.333945	0.32087	0.327565	0.36083	0.320215
0.33245	0.29741	0.32591	0.37567	0.35254	0.377445
0.33153	0.3498	0.31896	0.31737	0.3252	0.325945
0.36331	0.345115	0.33146	0.32412	0.33002	0.31393
0.33443	0.312665	0.33656	0.35371	0.34446	0.334605
0.34695	0.329175	0.34198	0.410665	0.33753	0.320595
0.36105	0.372265	0.34418	0.350585	0.3439	0.310895
0.35383	0.385335	0.36828	0.288575	0.32111	0.34307
0.34446	0.31595	0.33717	0.360495	0.34739	0.32778
0.34753	0.330395	0.33401	0.347765	0.3475	0.319105
0.33659	0.376815	0.35383	0.380175	0.33132	0.395815
0.35662	0.31608	0.32557	0.35958	0.33031	0.33794
0.34602	0.37211	0.33465	0.378605	0.32655	0.32668
0.33536	0.34725	0.34362	0.340675	0.33924	0.351055
0.31423	0.3515	0.34753	0.28926	0.33651	0.322105
0.33958	0.351615	0.363	0.363315	0.32618	0.32571
0.34198	0.349745	0.32591	0.32077	0.33642	0.33284
0.34198	0.35432	0.33835	0.327245	0.34572	0.33604
0.33717	0.31989	0.35881	0.321695	0.34055	0.319295
0.3401	0.36513	0.32229	0.331255	0.34572	0.35181
0.33355	0.36002	0.33924	0.3069	0.35662	0.314545
0.33443	0.3727	0.33965	0.34273	0.33618	0.363895
0.31428	0.31216	0.3479	0.342025	0.33249	0.337325
0.34753	0.29465	0.34572	0.35457	0.34769	0.32606
0.32534	0.38671	0.31523	0.31966	0.3318	0.346235
0.31523	0.37495	0.34362	0.364285	0.33265	0.35642
0.34196	0.33779	0.33146	0.33029	0.36047	0.295275
0.3574	0.32467	0.32479	0.32921	0.32882	0.31269
0.33265	0.32459	0.33249	0.38318	0.34055	0.324175
0.3574	0.347595	0.34295	0.320925	0.33656	0.377605
0.3337	0.34428	0.36079	0.3347	0.33265	0.33453
0.33031	0.353335	0.34418	0.369275	0.35974	0.3492
0.33245	0.31276	0.33924	0.41457	0.3337	0.30806
0.33965	0.33048	0.32705	0.32694	0.35325	0.317005
0.33835	0.294685	0.34295	0.32269	0.35325	0.362655
0.35449	0.34322	0.33656	0.36508	0.33153	0.34843
0.33651	0.310175	0.322	0.369105	0.34555	0.33965
0.3422	0.31474	0.35944	0.31523	0.33153	0.354535
0.3337	0.317235	0.32229	0.32574	0.3401	0.334275
0.34769	0.354675	0.34555	0.367735	0.3337	0.36401
0.3337	0.393445	0.36914	0.35614	0.34295	0.382735
0.33245	0.36831	0.37386	0.30416	0.34739	0.32329
0.34418	0.316675	0.3422	0.311305	0.33958	0.37425
0.31958	0.35527	0.32087	0.357275	0.33618	0.33338
0.34695	0.337985	0.3439	0.312485	0.33153	0.38165
0.33965	0.42619	0.3422	0.345005	0.33536	0.335735
0.35965	0.39988	0.31738	0.4007	0.3337	0.328815
0.34451	0.353995	0.35965	0.330855	0.34196	0.31447
0.34555	0.41113	0.35449	0.33542	0.35821	0.365755
0.36079	0.30452	0.34739	0.298335	0.32688	0.353735
0.34199	0.372325	0.3318	0.34921	0.3211	0.357895
0.3439	0.29664	0.32591	0.30366	0.35796	0.360765
0.34897	0.335645	0.36105	0.387345	0.34089	0.34418
0.33401	0.350195	0.31473	0.34216	0.33958	0.367025
0.342	0.322645	0.33702	0.29361	0.33465	0.346555
0.34551	0.341475	0.32741	0.33153	0.33924	0.410625
0.33465	0.3559	0.3765	0.333115	0.34451	0.363
0.33002	0.320005	0.35944	0.322005	0.32655	0.338945
0.35881	0.32938	0.37877	0.37331	0.35522	0.334995
0.33651	0.319305	0.34769	0.3266	0.35796	0.33033
0.3574	0.3334	0.34769	0.28725	0.3439	0.340235
0.35268	0.347895	0.36161	0.29872	0.32591	0.330765
0.3422	0.279705	0.33265	0.3437	0.33629	0.31476
0.33656	0.351805	0.34636	0.307985	0.33618	0.330375
0.35233	0.432255	0.33618	0.3262	0.33717	0.34323
0.3808	0.40904	0.3318	0.320065	0.33443	0.35478
0.3475	0.40553	0.32591	0.327995	0.322	0.344945
0.35522	0.33836	0.36047	0.364675	0.34451	0.33412
0.3244	0.36941	0.36658	0.352715	0.33245	0.33845
0.35752	0.345335	0.33002	0.310845	0.33853	0.326135
0.37095	0.33856	0.31421	0.352465	0.34753	0.36831
0.34572	0.336135	0.32741	0.323445	0.33491	0.335535
0.36083	0.317655	0.35832	0.38378	0.34055	0.347875
0.32922	0.384745	0.36079	0.37957	0.33528	0.319365
0.36246	0.3274	0.34753	0.35401	0.34551	0.36741
0.33651	0.3479	0.34198	0.32367	0.33782	0.3039
0.33782	0.358905	0.36674	0.44649	0.34572	0.36669
0.33132	0.31176	0.34198	0.357235	0.33965	0.32062
0.33465	0.321075	0.32741	0.301385	0.33249	0.345425
0.33629	0.325425	0.34418	0.346025	0.33782	0.31314
0.35752	0.35828	0.3479	0.393625	0.33642	0.318595
0.33536	0.36523	0.32195	0.320625	0.32217	0.324235
0.33642	0.31372	0.35796	0.316915	0.32534	0.31306
0.33443	0.310035	0.3704	0.382195	0.35233	0.377645
0.34451	0.31172	0.363	0.31834	0.3401	0.34625
0.3574	0.380245	0.33249	0.33312	0.34295	0.31313
0.32217	0.377535	0.32702	0.38457	0.34695	0.33779
0.34602	0.338485	0.32087	0.344455	0.35383	0.318455
0.34362	0.32034	0.35965	0.38902	0.3318	0.404015
0.31382	0.353985	0.35881	0.348465	0.35594	0.384775
0.35254	0.30315	0.36674	0.302735	0.34362	0.318335
0.33465	0.333975	0.35881	0.368415	0.34695	0.341525
0.32882	0.35287	0.33965	0.38157	0.363	0.362605
0.33651	0.30124	0.33132	0.345115	0.33443	0.31973
0.32882	0.328615	0.3318	0.369235	0.33528	0.349795
0.32705	0.32678	0.34695	0.375175	0.34827	0.350635
0.34551	0.36776	0.32922	0.32457	0.3284	0.340695
0.34753	0.329055	0.32364	0.325285	0.34555	0.3054
0.33958	0.33229	0.33717	0.336595	0.3439	0.34509
0.34753	0.33812	0.3439	0.321105	0.3244	0.341
0.32702	0.344265	0.33536	0.38548	0.33965	0.37427
0.32013	0.336345	0.32702	0.371435	0.33965	0.376655
0.32328	0.321685	0.35449	0.30657	0.34418	0.35528
0.31789	0.317735	0.33642	0.329815	0.33245	0.3294
0.33249	0.318485	0.34602	0.352365	0.33491	0.33962
0.34555	0.34652	0.33642	0.33319	0.33853	0.37037
0.33245	0.331855	0.34055	0.359125	0.342	0.362175
0.35383	0.347455	0.30745	0.379945	0.34692	0.329205
0.32741	0.365995	0.34753	0.34662	0.33443	0.361195
0.35199	0.322305	0.3564	0.31231	0.33153	0.316055
0.33629	0.371605	0.34199	0.320875	0.34198	0.38485
0.34602	0.32235	0.34362	0.421395	0.32702	0.353245
0.34451	0.343265	0.37263	0.3187	0.33401	0.35884
0.34897	0.334155	0.32087	0.315795	0.35881	0.357225
0.34451	0.34753	0.34739	0.33194	0.342	0.330025
0.35752	0.343765	0.34602	0.33721	0.35881	0.37096
0.31738	0.375035	0.31079	0.316785	0.31382	0.35093
0.32364	0.374565	0.34695	0.35472	0.33465	0.34674
0.33853	0.29469	0.35233	0.35288	0.34418	0.376565
0.34695	0.33868	0.34656	0.34303	0.33528	0.311495
0.34769	0.35564	0.3221	0.35283	0.34572	0.350745
0.32557	0.31548	0.35325	0.32	0.35955	0.330895
0.34295	0.355605	0.33618	0.309095	0.3252	0.36246
0.33465	0.33105	0.34295	0.323465	0.33629	0.36237
0.33528	0.291315	0.33245	0.35451	0.3401	0.36017
0.32741	0.35969	0.33924	0.31869	0.34418	0.32653
0.33753	0.35761	0.36079	0.34432	0.35325	0.322545
0.33355	0.364625	0.36047	0.409915	0.35233	0.3082
0.36246	0.366075	0.31459	0.30428	0.33958	0.36067
0.33958	0.32731	0.35254	0.3406	0.32882	0.36977
0.34198	0.287325	0.33265	0.3209	0.34692	0.310165
0.3439	0.33864	0.32702	0.34466	0.33629	0.33558
0.34695	0.35252	0.33629	0.359655	0.3318	0.333835
0.32655	0.36206	0.33782	0.357325	0.35254	0.34791
0.36079	0.30481	0.31423	0.330315	0.33355	0.34833
0.33753	0.357375	0.342	0.379085	0.3401	0.32201
0.3401	0.317685	0.33924	0.330445	0.33355	0.349025
0.34295	0.38979	0.36079	0.354755	0.34695	0.33949
0.37052	0.33978	0.33132	0.33515	0.33491	0.33965
0.35821	0.35321	0.31958	0.427295	0.33355	0.3626
0.35944	0.34941	0.35293	0.34404	0.33656	0.351295
0.34055	0.354395	0.3318	0.30203	0.35094	0.30366
0.34551	0.40624	0.33249	0.3003	0.33355	0.327195
0.36855	0.306245	0.36923	0.349475	0.33465	0.350155
0.3475	0.352665	0.33853	0.32854	0.34827	0.33401
0.35796	0.328135	0.39188	0.33083	0.31428	0.347145
0.3337	0.321575	0.3401	0.31515	0.35449	0.36527
0.36161	0.41569	0.35084	0.330495	0.34897	0.37081
0.33702	0.383305	0.3314	0.369235	0.3422	0.354365
0.32702	0.33648	0.32229	0.30904	0.33958	0.330225
0.35254	0.30422	0.34418	0.32426	0.34572	0.366795
0.33465	0.32991	0.36161	0.31245	0.34769	0.32409
0.34519	0.33457	0.33528	0.333955	0.34418	0.34918
0.32688	0.31338	0.33245	0.350955	0.34692	0.31004
0.35084	0.340395	0.34199	0.329675	0.35881	0.339565
0.35994	0.39674	0.34827	0.3731	0.34769	0.3198
0.34572	0.33345	0.34089	0.395615	0.34199	0.31022
0.34055	0.31348	0.33835	0.35058	0.3284	0.37269
0.35449	0.335405	0.33656	0.31657	0.35594	0.322375
0.31818	0.32725	0.34692	0.343315	0.3401	0.336945
0.35084	0.40483	0.35881	0.33062	0.34196	0.357565
0.31715	0.35069	0.3401	0.3488	0.32922	0.341375
0.35994	0.358745	0.37263	0.374905	0.35084	0.338085
0.33656	0.35218	0.33245	0.39793	0.35268	0.32434
0.36105	0.31421	0.34451	0.31221	0.34692	0.32552
0.34198	0.35393	0.31958	0.319655	0.34572	0.341485
0.36589	0.394865	0.37173	0.326	0.35662	0.34545
0.33245	0.330665	0.3439	0.300485	0.35965	0.344745
0.31133	0.395375	0.35199	0.32148	0.35965	0.357025
0.32702	0.328265	0.33642	0.3408	0.32557	0.37136
0.35796	0.354895	0.34451	0.39028	0.34572	0.31231
0.35094	0.316695	0.33753	0.29775	0.34418	0.37846
0.3252	0.33541	0.32534	0.383705	0.33132	0.379325
0.33853	0.319135	0.33958	0.2961	0.3337	0.30738
0.3211	0.354825	0.32364	0.310845	0.33651	0.36964
0.34055	0.339715	0.34362	0.363105	0.34519	0.342395
0.37241	0.319995	0.35293	0.297885	0.36252	0.3365
0.3244	0.33672	0.32702	0.317495	0.33401	0.34938
0.32688	0.315535	0.34055	0.35598	0.3314	0.33912
0.36303	0.33532	0.32168	0.347875	0.33853	0.41037
0.3439	0.32334	0.31448	0.311785	0.34555	0.370645
0.34551	0.322915	0.33618	0.38202	0.34602	0.33724
0.3475	0.365505	0.32705	0.3268	0.33146	0.341935
0.3574	0.35732	0.35796	0.334325	0.31789	0.344465
0.33651	0.330285	0.34446	0.34976	0.34196	0.317095
0.32534	0.32496	0.35965	0.41283	0.33651	0.346525
0.34446	0.31588	0.34753	0.33679	0.33753	0.300125
0.33618	0.36186	0.36161	0.336265	0.35955	0.36938
0.33702	0.38053	0.34769	0.36209	0.3314	0.38193
0.34089	0.380525	0.34753	0.31606	0.36246	0.366025
0.31746	0.327625	0.32111	0.3113	0.35821	0.40749
0.34636	0.381585	0.33659	0.33354	0.34446	0.34367
0.3479	0.333445	0.35832	0.35317	0.33629	0.34674
0.3439	0.377555	0.31784	0.367545	0.34089	0.329415
0.33618	0.344595	0.34656	0.35932	0.3401	0.366935
0.33782	0.321095	0.3202	0.305965	0.33146	0.320765
0.33958	0.35565	0.37241	0.39574	0.35268	0.348395
0.31958	0.323035	0.31459	0.31259	0.34418	0.34495
0.35594	0.33989	0.35821	0.35041	0.33132	0.34003
0.35268	0.35557	0.3422	0.37677	0.35084	0.37321
0.36179	0.40019	0.32655	0.374755	0.34753	0.37524
0.33651	0.35164	0.35522	0.37995	0.34572	0.32718
0.33355	0.37273	0.35449	0.35034	0.34196	0.354865
0.35094	0.33766	0.33853	0.28748	0.34897	0.345375
0.31784	0.370805	0.34555	0.417245	0.35094	0.379055
0.31473	0.34652	0.36179	0.34541	0.34362	0.365715
0.34198	0.336675	0.33753	0.34441	0.33629	0.313985
0.3439	0.355605	0.32922	0.37516	0.33659	0.400105
0.34827	0.49811	0.31958	0.336565	0.33002	0.348585
0.36079	0.367175	0.33491	0.36071	0.33528	0.349115
0.32741	0.386555	0.35383	0.34908	0.33717	0.32961
0.36252	0.334285	0.33491	0.29822	0.33958	0.360795
0.31414	0.34823	0.36905	0.3826	0.33265	0.344575
0.33642	0.329005	0.30229	0.399225	0.33753	0.371295
0.34199	0.351815	0.3244	0.317465	0.3475	0.34657
0.3244	0.36301	0.34753	0.33073	0.35084	0.32375
0.34572	0.376635	0.35994	0.34311	0.35965	0.35505
0.34089	0.379865	0.33753	0.377925	0.32922	0.36727
0.32741	0.384575	0.3337	0.38523	0.3314	0.30249
0.34446	0.334535	0.35254	0.36664	0.34753	0.354545
0.33702	0.378955	0.35293	0.331685	0.33924	0.32454
0.33002	0.384385	0.34739	0.32246	0.32229	0.39617
0.36079	0.306155	0.33355	0.347915	0.33965	0.354835
0.33753	0.40468	0.3475	0.348425	0.33958	0.31544
0.34769	0.38256	0.32655	0.330905	0.33958	0.355865
0.34199	0.379435	0.35084	0.353635	0.33465	0.344345
0.34451	0.352215	0.31459	0.332225	0.33753	0.362155
0.34089	0.3214	0.33656	0.36375	0.33465	0.32088
0.31459	0.329145	0.36252	0.329765	0.33651	0.345855
0.31523	0.38347	0.32013	0.340145	0.35821	0.3353
0.34089	0.360235	0.36079	0.377185	0.33782	0.312205
0.35752	0.341595	0.35199	0.397525	0.34418	0.314345
0.33642	0.352715	0.3564	0.36397	0.33536	0.3291
0.3314	0.307875	0.36303	0.36338	0.34695	0.35587
0.32328	0.395695	0.36512	0.32723	0.33958	0.356
0.33401	0.344795	0.34656	0.31862	0.33753	0.37666
0.33401	0.309355	0.34418	0.407705	0.34199	0.29959
0.35268	0.420905	0.34695	0.37163	0.33465	0.34084
0.34418	0.40532	0.32381	0.434315	0.32479	0.37345
0.31473	0.32678	0.35268	0.33131	0.33924	0.334865
0.34551	0.33454	0.34198	0.332275	0.3475	0.33864
0.33528	0.410835	0.35522	0.324495	0.3422	0.336575
0.33924	0.307125	0.37263	0.368525	0.35233	0.364335
0.34692	0.36063	0.32009	0.32505	0.35268	0.33458
0.34199	0.29507	0.32882	0.311615	0.34656	0.304465
0.34089	0.339865	0.34196	0.340205	0.34695	0.34359
0.34199	0.329885	0.34602	0.330675	0.3337	0.336265
0.36674	0.340325	0.36083	0.362345	0.33146	0.323755
0.33002	0.368485	0.3221	0.34074	0.34295	0.31248
0.35821	0.34664	0.35094	0.348415	0.33853	0.386135
0.32655	0.345755	0.34636	0.316915	0.35094	0.31447
0.33465	0.30986	0.34362	0.37596	0.3314	0.37052
0.33002	0.35051	0.32009	0.315405	0.33853	0.307855
0.3439	0.35071	0.34769	0.33197	0.35965	0.31481
0.31958	0.37545	0.33835	0.319575	0.34551	0.36147
0.33642	0.35956	0.35752	0.322635	0.35594	0.316975
0.322	0.363525	0.34695	0.36941	0.34695	0.354665
0.35994	0.317245	0.3564	0.322155	0.33618	0.36713
0.33656	0.33971	0.36674	0.378645	0.34362	0.31856
0.34827	0.341755	0.35832	0.38571	0.35662	0.326875
0.34769	0.363995	0.3479	0.340195	0.33491	0.34896
0.31958	0.389615	0.39189	0.315485	0.34089	0.33704
0.34602	0.3331	0.33245	0.38297	0.3439	0.34688
0.32922	0.32591	0.33491	0.31876	0.34196	0.36253
0.34451	0.3442	0.34196	0.36278	0.3439	0.365785
0.35084	0.34639	0.33924	0.31214	0.35821	0.3572
0.34196	0.383065	0.3574	0.407135	0.35832	0.34795
0.33465	0.341985	0.35383	0.396655	0.33965	0.338105
0.3439	0.370435	0.3401	0.320165	0.36658	0.349225
0.33146	0.38664	0.34692	0.38605	0.35662	0.347945
0.33355	0.340205	0.36083	0.336805	0.35268	0.37383
0.31746	0.326275	0.35325	0.333135	0.33782	0.35666
0.3479	0.37222	0.3314	0.336635	0.33443	0.37181
0.32217	0.347725	0.34695	0.34017	0.35268	0.33788
0.34827	0.434145	0.32534	0.35627	0.33146	0.344845
0.3314	0.29987	0.34362	0.31779	0.33965	0.35587
0.34602	0.383645	0.33528	0.356115	0.31896	0.37072
0.36047	0.334235	0.34555	0.329605	0.35383	0.35105
0.36179	0.360185	0.3622	0.31655	0.35094	0.341985
0.35796	0.34089	0.33153	0.308705	0.32882	0.32675
0.34555	0.320765	0.3574	0.300485	0.33782	0.36751
0.34636	0.306605	0.33245	0.432355	0.34602	0.32438
0.33618	0.36556	0.3221	0.356035	0.34089	0.320985
0.32702	0.36138	0.33782	0.353725	0.34418	0.369355
0.33753	0.372565	0.33465	0.33867	0.35383	0.34955
0.34572	0.339235	0.35522	0.344805	0.35268	0.35273
0.3337	0.33752	0.33401	0.358985	0.33659	0.36114
0.33717	0.347515	0.34362	0.323965	0.35254	0.33698
0.35662	0.382095	0.342	0.36287	0.33924	0.3146
0.37173	0.325445	0.33153	0.32217	0.33618	0.320465
0.34572	0.29016	0.3401	0.3232	0.32618	0.309825
0.33753	0.386075	0.33265	0.329665	0.34451	0.379925
0.34572	0.32518	0.38335	0.328935	0.35796	0.356105
0.34602	0.3036	0.33249	0.378285	0.34196	0.34185
0.34656	0.360265	0.34055	0.32303	0.34362	0.34037
0.36396	0.3333	0.33651	0.34845	0.33659	0.34887
0.33465	0.32643	0.33249	0.33551	0.33656	0.369885
0.36083	0.354645	0.342	0.29656	0.33656	0.36307
0.34602	0.340235	0.3337	0.31556	0.34692	0.31478
0.34739	0.348505	0.32922	0.30226	0.32009	0.336985
0.35522	0.34428	0.34692	0.363315	0.33782	0.346705
0.3318	0.331615	0.3211	0.351305	0.32705	0.33958
0.32922	0.338335	0.33245	0.317795	0.33491	0.35395
0.33002	0.334625	0.31958	0.317685	0.34572	0.39814
0.32009	0.393805	0.3252	0.33992	0.33835	0.323725
0.35821	0.34501	0.33491	0.346425	0.33753	0.34209
0.33249	0.301585	0.33002	0.352225	0.34753	0.341265
0.32217	0.37292	0.3422	0.31171	0.33443	0.325415
0.34827	0.3226	0.32087	0.3321	0.33924	0.32523
0.34198	0.345675	0.363	0.320805	0.3337	0.36001
0.31429	0.38159	0.33965	0.303965	0.35752	0.350055
0.34692	0.37526	0.32381	0.36772	0.34295	0.34721
0.363	0.30464	0.33659	0.35455	0.32702	0.34618
0.31932	0.325845	0.322	0.3521	0.3337	0.353055
0.35055	0.34573	0.33835	0.382315	0.32922	0.301505
0.36047	0.390735	0.33853	0.285335	0.34656	0.30527
0.33782	0.28502	0.34602	0.37953	0.33528	0.361935
0.3337	0.362025	0.33031	0.31582	0.34089	0.336445
0.33528	0.417985	0.33401	0.349145	0.33249	0.30103
0.33853	0.315985	0.34089	0.373335	0.35233	0.37364
0.33618	0.355115	0.36083	0.33739	0.34196	0.37078
0.33651	0.299995	0.31423	0.32812	0.3318	0.322335
0.35994	0.30083	0.32381	0.35519	0.33536	0.338965
0.3314	0.33345	0.3439	0.390745	0.33443	0.35002
0.36914	0.36576	0.31459	0.346415	0.34602	0.353675
0.34602	0.326875	0.33853	0.31848	0.35055	0.38159
0.33629	0.316205	0.33924	0.33679	0.342	0.35697
0.33753	0.3622	0.32702	0.320915	0.342	0.3612
0.35254	0.332145	0.34753	0.338395	0.34196	0.35475
0.34089	0.33457	0.36083	0.328135	0.33443	0.34728
0.33753	0.3306	0.35944	0.338325	0.3314	0.394235
0.31746	0.37075	0.32328	0.300605	0.33642	0.3356
0.34055	0.359415	0.36674	0.334505	0.33782	0.332475
0.3244	0.307045	0.33528	0.29649	0.35199	0.394925
0.35944	0.35445	0.32217	0.344505	0.33656	0.315305
0.33753	0.318835	0.35084	0.366625	0.3622	0.37293
0.33249	0.31792	0.33924	0.3698	0.33651	0.350815
0.33659	0.330465	0.38682	0.34232	0.32702	0.38139
0.34695	0.33025	0.34295	0.357705	0.32217	0.320975
0.35522	0.31652	0.31818	0.33688	0.33853	0.35409
0.32741	0.410575	0.34555	0.344455	0.34451	0.343725
0.33924	0.36113	0.34199	0.34493	0.35383	0.345655
0.3318	0.300215	0.33153	0.31741	0.32557	0.338375
0.33717	0.34072	0.33651	0.30732	0.3475	0.374555
0.33629	0.33559	0.35796	0.347305	0.32364	0.32574
0.33717	0.38039	0.322	0.327055	0.33629	0.317795
0.33249	0.323325	0.33965	0.415975	0.32557	0.32872
0.37073	0.342215	0.31512	0.316385	0.33659	0.31639
0.33491	0.346605	0.37173	0.340535	0.32328	0.31946
0.34572	0.32685	0.32882	0.425305	0.33031	0.347465
0.3704	0.332875	0.33958	0.34822	0.34519	0.347675
0.36665	0.33274	0.35965	0.42931	0.33853	0.330905
0.33656	0.334905	0.35055	0.298515	0.33642	0.340185
0.3479	0.329965	0.3564	0.35863	0.3314	0.310555
0.3574	0.30882	0.32655	0.30636	0.33528	0.30826
0.32009	0.41656	0.33753	0.37523	0.33853	0.31885
0.32364	0.38445	0.33642	0.326285	0.31981	0.38335
0.32534	0.34247	0.31448	0.35849	0.33618	0.33031
0.342	0.334135	0.34753	0.3472	0.34636	0.36644
0.37413	0.39162	0.33401	0.396205	0.33659	0.30135
0.34572	0.29974	0.34055	0.320025	0.3479	0.327995
0.33659	0.340965	0.32741	0.334525	0.34055	0.340385
0.33642	0.315565	0.32618	0.343815	0.33401	0.338
0.35944	0.31234	0.35594	0.342005	0.35254	0.352
0.35594	0.330125	0.35594	0.351375	0.35293	0.38299
0.33132	0.31195	0.34739	0.347215	0.34198	0.36829
0.33031	0.363675	0.33031	0.300725	0.34695	0.34426
0.32591	0.34356	0.34196	0.375765	0.33465	0.34033
0.35944	0.30771	0.35325	0.33521	0.33702	0.364945
0.32591	0.346085	0.37054	0.337955	0.34446	0.386595
0.3221	0.323875	0.34451	0.356065	0.33153	0.324465
0.34602	0.35085	0.3564	0.36	0.34451	0.36233
0.36331	0.310175	0.32087	0.36185	0.34446	0.30496
0.36504	0.315295	0.35594	0.351095	0.33924	0.37666
0.35084	0.36743	0.34519	0.35237	0.34897	0.33082
0.3479	0.320875	0.35752	0.37495	0.3574	0.33858
0.34519	0.3279	0.33401	0.405295	0.33642	0.319965
0.32534	0.36517	0.34753	0.33341	0.3314	0.3751
0.35268	0.353855	0.34196	0.314155	0.3564	0.347445
0.3314	0.31086	0.34199	0.38927	0.33853	0.383065
0.3479	0.327905	0.34295	0.3625	0.34656	0.334685
0.3252	0.31232	0.3475	0.36019	0.35293	0.376595
0.3337	0.328315	0.32557	0.3316	0.34198	0.31086
0.36303	0.3679	0.32705	0.302695	0.32168	0.33334
0.36179	0.35619	0.36105	0.317905	0.35449	0.342565
0.3475	0.319005	0.33465	0.43237	0.35974	0.340505
0.35084	0.34803	0.35662	0.336505	0.32111	0.40393
0.36914	0.27244	0.37486	0.36819	0.34199	0.32807
0.3284	0.301505	0.33491	0.32116	0.34897	0.36236
0.32534	0.332275	0.35084	0.349035	0.33528	0.313315
0.34519	0.34375	0.34656	0.30419	0.34695	0.3106
0.33642	0.3007	0.3439	0.34976	0.34572	0.34769
0.33031	0.296615	0.33924	0.34228	0.3475	0.35263
0.35233	0.332175	0.37052	0.347645	0.32655	0.372775
0.34362	0.306295	0.38278	0.31609	0.34656	0.346485
0.33245	0.39037	0.30503	0.34629	0.31981	0.313975
0.33651	0.423095	0.34198	0.35324	0.33491	0.336855
0.34572	0.33559	0.33265	0.35934	0.34827	0.341995
0.3475	0.313015	0.33656	0.31249	0.35832	0.350915
0.33031	0.359485	0.35821	0.355385	0.33853	0.369095
0.363	0.38001	0.34196	0.326215	0.34827	0.340525
0.34753	0.32779	0.34695	0.33475	0.33031	0.332435
0.34199	0.368205	0.342	0.345615	0.32479	0.32316
0.35055	0.35054	0.33153	0.34353	0.32618	0.3254
0.32217	0.40256	0.34769	0.3336	0.3564	0.344235
0.34446	0.3277	0.33717	0.32755	0.34196	0.324235
0.34636	0.33462	0.33465	0.299115	0.34519	0.318055
0.37052	0.36041	0.35293	0.336415	0.36179	0.30331
0.35944	0.32956	0.33528	0.36776	0.35199	0.354755
0.34418	0.343795	0.36047	0.325985	0.34572	0.333925
0.31664	0.35391	0.32741	0.361195	0.33491	0.391465
0.32087	0.389245	0.31818	0.362375	0.35383	0.37147
0.35233	0.359565	0.34555	0.35467	0.34295	0.370625
0.33146	0.306115	0.33132	0.320075	0.34418	0.33048
0.33717	0.308695	0.33965	0.329545	0.32618	0.35171
0.34769	0.32714	0.33642	0.30729	0.36658	0.30088
0.35268	0.31444	0.3574	0.359115	0.35594	0.35963
0.33642	0.393735	0.35199	0.35077	0.35832	0.350755
0.35383	0.350165	0.37966	0.34567	0.33924	0.333065
0.36589	0.299135	0.34519	0.352925	0.32618	0.34942
0.34418	0.29512	0.3564	0.39297	0.3318	0.358265
0.3314	0.2951	0.3401	0.33303	0.33651	0.345695
0.31981	0.37249	0.33153	0.352415	0.35254	0.376655
0.36252	0.38069	0.34692	0.294505	0.33355	0.33024
0.33465	0.453185	0.35268	0.31852	0.33656	0.320805
0.3765	0.293325	0.31459	0.340575	0.33491	0.36499
0.33853	0.38407	0.32741	0.31281	0.33659	0.36989
0.34295	0.34163	0.32882	0.35846	0.33853	0.329765
0.3439	0.358205	0.33491	0.33769	0.33618	0.344455
0.36504	0.479955	0.34362	0.35153	0.34769	0.344425
0.34602	0.369935	0.36083	0.35218	0.33465	0.343215
0.33853	0.35498	0.36179	0.352885	0.33958	0.408965
0.35055	0.34239	0.31731	0.30912	0.34551	0.339145
0.34362	0.366935	0.35199	0.313985	0.35994	0.33071
0.3439	0.37813	0.33401	0.30249	0.35325	0.359695
0.35994	0.339755	0.34362	0.382715	0.33002	0.32683
0.35594	0.36358	0.33249	0.324515	0.32688	0.32425
0.33265	0.324995	0.33031	0.329235	0.35254	0.366835
0.36087	0.32993	0.32534	0.33812	0.33355	0.349905
0.32087	0.39288	0.34769	0.31462	0.33702	0.324325
0.3479	0.350475	0.3284	0.34505	0.33401	0.314205
0.36303	0.334535	0.33659	0.36598	0.33656	0.35567
0.34199	0.31897	0.3479	0.31583	0.35832	0.31728
0.33491	0.295855	0.33443	0.326025	0.35293	0.34162
0.363	0.320215	0.35965	0.375915	0.33651	0.31083
0.33965	0.30414	0.37825	0.389675	0.35662	0.359265
0.33132	0.37426	0.32741	0.290965	0.34295	0.407865
0.33717	0.359685	0.3439	0.3569	0.35199	0.348315
0.363	0.35065	0.34897	0.41071	0.33153	0.29653
0.35522	0.397225	0.32479	0.38257	0.36252	0.317015
0.3475	0.343895	0.3318	0.35772	0.33717	0.339225
0.32229	0.31209	0.32195	0.36122	0.3314	0.323545
0.33245	0.36763	0.36079	0.35265	0.3211	0.354705
0.3314	0.37211	0.34555	0.37243	0.33835	0.354035
0.34695	0.3426	0.3314	0.332	0.34555	0.330875
0.34055	0.294385	0.32882	0.31667	0.35199	0.3413
0.3704	0.361385	0.31981	0.33905	0.35994	0.33777
0.33153	0.33778	0.31512	0.32234	0.33265	0.30036
0.34769	0.37321	0.35594	0.30568	0.33249	0.31619
0.35233	0.304735	0.33629	0.342595	0.34055	0.35686
0.33401	0.34815	0.33618	0.31144	0.32364	0.32282
0.33659	0.36348	0.35254	0.366365	0.33002	0.357865
0.31981	0.344835	0.31738	0.33069	0.34055	0.345115
0.32557	0.354	0.35233	0.355635	0.35594	0.381805
0.32195	0.335485	0.33491	0.346095	0.34692	0.34065
0.3574	0.336355	0.33536	0.3371	0.34519	0.31168
0.35268	0.33261	0.34446	0.337215	0.35594	0.335535
0.35796	0.38284	0.34753	0.38461	0.363	0.343105
0.34198	0.366285	0.32328	0.31906	0.35254	0.38441
0.35383	0.32629	0.31784	0.39206	0.33702	0.325325
0.33245	0.347415	0.34196	0.30265	0.34451	0.36926
0.35662	0.34382	0.33782	0.356845	0.33002	0.317155
0.34572	0.32205	0.35594	0.292795	0.3337	0.350825
0.35383	0.295595	0.33958	0.339215	0.32591	0.36024
0.36914	0.3495	0.33132	0.310095	0.33491	0.35226
0.32168	0.359135	0.3475	0.330405	0.33958	0.3252
0.34827	0.38196	0.37073	0.36814	0.34827	0.39631
0.3439	0.31709	0.34451	0.43596	0.31958	0.35309
0.32688	0.290595	0.35449	0.32923	0.33924	0.32823
0.39555	0.293485	0.31896	0.358365	0.3314	0.33269
0.32328	0.332925	0.32557	0.373295	0.34555	0.36655
0.35254	0.357785	0.3479	0.31919	0.34451	0.35963
0.34692	0.35424	0.33265	0.39663	0.35094	0.35234
0.34519	0.326845	0.32013	0.370835	0.36105	0.32603
0.33642	0.339685	0.33717	0.350955	0.34897	0.357845
[truncated: 8,001 more rows]
