# Supplementary material for: Conserved interfaces mediate multiple protein–protein interactions in a prokaryotic metabolon
Source: Mol Syst Biol. 2025 Sep 3;21(11):1490–521. doi: 10.1038/s44320-025-00139-9 (PMC12583656; doi:10.1038/s44320-025-00139-9)
Supplement: Supplementary file 8 — Source data Fig. 3 [file 44320_2025_139_MOESM8_ESM.zip › Data_Panel3B.xlsx]

## Sheet: Fluorescence
all_TM>=0.5	purine_TM>=0.5	pyrimidine_TM>=0.5
871	901	619
602	1049	703
493	818	721
1044	528	655
482	760
506
641
447
456
489
574
550
475
771
549
679
609
762
685
574
901
1049
818
528
682
760
495
493
619
703
721
655

## Sheet: null
all_TM>=0.5	purine_TM>=0.5	pyrimidine_TM>=0.5
648	698	600
613.5	537	577.5
716	703	722
639.5	648	625
677	630	631.5
617	649	693
602.5	738	715.5
622	585	705.5
632	693	573
642.5	477	594
652	654	642
645	666	555.5
682	571	556
660	757	562
620.5	614	624.5
623	752	613.5
680.5	636	622
633.5	609	484
648.5	647	558
659.5	703	691.5
648	585	733.5
633.5	653	618
698	644	478
688	773	636
673	599	668
697.5	868	735
664	500	726
654.5	663	1000
644.5	646	669
648	632	666.5
599	574	845
644.5	615	603.5
634.5	724	660.5
654	609	663
616.5	679	650.5
648	709	777.5
629	714	675
623	650	616
661	702	761
634	556	721.5
628.5	712	584
640.5	659	604
643	487	759.5
649	699	730.5
615.5	491	682
584.5	592	714.5
684.5	654	697.5
614.5	612	732
690	684	702.5
627	666	604.5
703.5	634	639
659	679	801.5
641.5	761	493
629	640	589
659	684	787
614	711	711
696.5	702	764.5
649	640	692
674.5	745	565
666.5	607	717.5
673	873	668.5
609	548	603.5
628	608	613.5
687	822	651.5
713	566	647
657.5	708	589
588.5	632	616
644	633	590.5
649	581	627.5
633	873	742.5
649.5	688	708
682.5	572	695
624.5	644	775.5
668.5	698	539.5
658	495	634.5
671	688	626
660.5	540	725
610	709	570
695.5	601	721
651	569	698.5
633.5	599	670
649	586	601.5
608.5	569	600.5
650	661	679.5
643.5	783	614
643.5	660	640
637	585	665
657	636	599.5
629	647	866
610	698	790
657.5	537	885.5
657.5	867	661.5
662.5	693	703
604.5	574	596
640	630	716
678	732	790
640.5	622	546
623	644	554
625.5	669	668.5
666.5	627	645
673.5	662	652.5
615	651	654
652.5	824	701.5
608.5	654	665.5
691.5	623	639.5
629.5	833	622
624.5	574	693
625	611	761
659	690	504.5
657.5	648	639.5
623	649	684
639.5	540	688
620.5	623	613.5
604.5	531	571.5
658	607	578.5
714	597	797
665	691	758
681	636	702
708.5	541	636
630.5	684	808
640.5	614	632.5
652	669	625.5
662.5	762	567.5
644.5	640	739.5
635.5	626	645.5
645.5	711	644
613	667	744.5
613	482	681.5
644	596	642
610	630	678
671.5	492	673
645.5	607	532
661	780	764.5
664	710	675
646.5	866	586.5
660.5	549	576
645.5	693	615.5
701.5	664	469.5
636	654	646.5
630	722	619.5
647	720	732.5
643.5	663	735
674.5	515	642
595	630	678.5
633.5	738	685.5
645	681	720
626	688	663
644	688	697.5
617.5	664	688
628.5	688	606
666.5	711	591.5
661.5	642	649
663.5	679	648.5
614	607	625.5
669.5	663	803.5
653	698	756.5
652	607	691
681	589	512.5
605	628	608.5
634.5	579	673.5
646	583	510.5
678.5	476	845.5
644.5	698	722
716	669	643
676	661	597.5
665.5	640	760
662.5	734	648
664.5	626	610.5
656.5	649	561.5
655	660	685.5
655	662	569
626	631	740
633	723	605.5
649	719	636
646	627	552.5
663.5	612	677
642.5	641	588
628.5	612	608.5
607	552	600.5
645.5	644	667
621	646	617.5
738	597	588
658.5	557	835
678	742	883.5
667.5	703	869.5
643.5	648	528.5
633	548	779
658	741	736.5
634	720	715
656	732	775.5
671.5	614	655
670	570	588
681.5	703	700
625.5	714	693
709	640	605.5
661	493	501
691	688	569
616.5	663	644.5
649.5	754	780
632.5	608	733
628	566	650
676	661	666.5
645.5	571	606.5
673.5	579	540
653.5	585	735.5
608.5	671	588.5
697.5	651	701
657	603	734
657.5	740	585
667.5	650	601
651.5	710	638
648.5	684	631.5
682.5	740	749.5
666	589	823.5
613.5	727	554.5
675.5	651	594.5
612	569	597
626.5	688	676
694	671	644.5
653.5	589	690.5
558.5	745	749
688.5	789	529
635.5	609	624.5
644.5	655	704
656.5	611	703
646.5	688	620.5
654.5	591	649
629.5	637	692
604.5	671	643
644	692	574.5
603.5	633	747
658	831	635.5
699	660	609
615	783	590
623.5	658	669.5
633.5	762	682.5
631	638	662.5
666.5	562	614.5
673	762	566
650.5	780	785
631.5	593	602.5
695	535	600.5
650.5	720	699.5
616.5	693	750.5
637	654	572
625.5	655	642
700.5	740	514
648	607	684.5
646	607	552
644.5	724	728.5
679	646	683
600.5	610	608
662	721	824.5
626.5	671	590
644.5	642	671.5
609.5	667	622.5
657.5	593	798.5
659.5	671	670
640	574	840
616.5	572	576.5
664	685	605.5
616	761	599
638.5	593	605.5
670	647	697.5
643.5	594	645
655	591	650
653	487	592.5
595.5	714	648
625.5	727	616
626.5	609	589.5
665	640	709
695	671	663
722	557	592
664.5	487	580.5
674	616	719.5
674	665	633.5
631	745	859.5
621.5	648	817
630.5	593	596.5
647	623	658.5
655.5	761	680
630	502	677.5
688	631	779
703.5	596	620
635	610	575.5
604.5	632	705
651.5	717	740.5
649	633	610
649	783	616
641.5	650	650
700.5	565	629.5
636.5	749	630
659.5	757	642
625.5	565	759
668	703	688.5
636.5	590	518.5
634	815	515
642	669	662
678.5	688	660
656.5	514	613
631	661	759
654	510	669.5
681	754	710.5
625.5	719	590
631.5	671	666
650.5	531	688.5
644	613	591.5
673.5	541	612
665	636	445
631	735	659.5
649	605	657.5
621	607	976
651	581	560.5
618	607	665
640	541	628.5
618	609	611.5
701	709	600
613.5	572	704
691	661	717
658	676	639
622	549	649.5
601.5	592	623.5
580	537	651
687.5	514	712.5
652	663	582.5
643	710	656.5
593.5	815	716.5
633.5	892	886
645	719	819.5
627.5	660	837.5
632	501	622
632.5	822	635.5
630.5	727	580
642.5	648	656
637.5	537	627
645	613	608.5
655	728	769.5
652	698	646
652	616	546.5
649.5	655	664
587.5	639	628.5
628	661	764
618.5	596	613.5
648.5	626	537
657.5	610	701
630.5	542	553
682.5	616	713.5
647.5	758	635
723.5	744	652.5
710	623	647
643.5	487	549
675	612	541
647	616	603
630.5	725	605
733.5	596	713.5
664.5	565	662.5
715.5	706	766
618	609	653.5
644	610	598
640.5	658	706
659.5	649	612
616	571	644.5
644	659	601
605.5	553	571.5
702.5	651	665.5
633	742	632.5
684	579	709.5
602.5	644	704.5
677.5	614	688.5
642	761	731
638	631	740.5
705	656	641.5
653	632	730.5
615.5	768	706
628	631	664.5
609.5	682	670
626	833	697.5
636.5	619	615.5
639.5	679	644
614	626	602.5
660	638	583.5
691	679	675
636	574	553.5
628.5	769	628.5
649	483	538
664	688	711
711.5	614	706
677	594	544
654	649	500.5
652.5	710	782
654	628	748
640.5	660	613
660.5	624	766
679.5	647	557
646	690	807.5
643.5	637	571.5
620	749	713.5
672.5	540	662.5
654	684	852
659	628	725
643	641	666
630	653	626
633	717	671.5
638.5	585	738
649	616	625.5
696	566	727
661	554	551
629.5	693	730
680.5	648	553.5
645	540	583.5
663	513	626
609.5	679	630.5
647	698	584
631	603	582
646.5	693	610.5
644	664	683
660	632	635
647	650	590.5
633.5	628	675
650.5	557	687.5
671.5	653	679.5
656.5	609	714.5
644.5	544	700.5
623	679	706.5
692.5	813	586
625	594	584
639.5	520	673.5
632.5	762	513
658.5	709	645.5
633.5	769	591
650	632	873
665	658	838
607.5	560	621.5
640.5	554	627
671.5	656	660.5
644	531	722
600.5	815	638
622	623	797
639	648	684
604	644	637
639	553	571
658	536	715.5
707	602	563
604.5	624	582.5
612.5	489	636
650.5	762	624.5
632	602	750.5
681.5	749	613
620.5	767	707.5
649	646	631.5
619.5	666	954
640.5	651	687.5
644	640	618.5
608	571	566
659.5	607	655
619.5	661	503.5
611.5	646	718
613	562	667
618.5	647	747
660	589	642.5
651	656	716
663	736	635.5
639	676	690
672	634	637.5
657.5	606	720.5
651.5	831	618.5
687.5	633	569.5
666	454	645
676.5	711	503.5
589.5	684	931.5
647.5	579	841.5
654.5	493	710.5
649.5	531	756.5
676.5	471	569
581	638	641
615	590	615
616.5	761	653
630	645	633.5
639.5	638	565
665	553	826
633.5	613	776.5
657	658	656.5
639	676	695
626	721	496
646	780	663
660	623	662
709.5	663	656
671.5	654	659
628	632	752
656	688	849.5
619	557	715.5
637	609	640
656	616	662.5
650.5	692	557
646	632	574.5
645.5	611	797.5
607.5	784	536.5
606	606	665.5
612	823	707.5
640	708	805
616	624	573
655	644	593.5
622.5	570	567.5
659	599	684
664.5	745	768.5
657.5	640	649.5
602	546	620
634.5	639	570.5
631	651	653
608.5	718	680
667	564	648
622	627	598.5
699.5	549	701.5
647.5	574	549.5
613	734	701
618.5	663	636
617.5	613	598
652	649	687
664.5	570	768.5
652.5	679	670.5
672.5	712	592
630.5	588	732
606	676	598.5
678	617	625.5
656	639	655.5
611	633	543
672.5	849	609
639	649	609
638.5	710	626.5
628	610	829
621.5	541	805
633	745	483
628	654	632.5
654	760	595
684	642	569.5
642.5	574	612.5
654	661	641
650.5	636	626
614	676	590.5
632	612	578
631	751	606
670.5	633	645.5
646	628	890
719.5	669	652
645	631	678
725.5	698	634.5
700.5	609	548
621	711	612
673	526	688.5
650.5	692	569.5
638.5	627	663.5
605.5	633	684.5
619	680	625.5
619	603	626
666.5	609	657.5
654.5	572	514
640	512	704.5
656.5	627	614
632	640	675.5
616.5	588	656
650	614	792
618.5	583	727.5
630	536	591.5
638	725	612
640	591	585.5
687	688	719
642	785	644.5
612.5	764	696
655.5	632	637
614	489	658.5
652	628	658
623.5	650	591.5
640.5	565	682
639.5	662	671
646.5	649	730
627.5	699	560.5
690	612	730
654	666	719.5
672.5	856	574
660	762	611
680	541	618.5
706	648	709
698.5	531	769.5
657.5	636	636.5
721	590	711
658	601	672.5
664	628	678.5
681.5	773	575
681.5	644	657
665.5	644	597
710	632	548.5
690	639	629
656.5	689	606.5
687.5	752	674
652.5	745	654.5
651	633	623
578	608	684
632.5	597	515
620.5	624	638
733	637	881
627.5	755	686
601	607	607
632.5	727	809
612.5	637	654
649	612	635
657	682	674
635	636	586.5
594	660	610.5
663	620	663
626.5	502	621.5
673.5	738	666
631	754	771.5
642.5	570	649
626	780	589
673.5	644	730
714.5	548	716.5
630	639	641
629.5	751	631
629	571	640
642	594	626
617.5	679	647
638	727	698.5
640.5	660	565
689.5	699	606
652.5	541	520
663	615	520.5
628.5	602	610
668.5	628	576
697	649	671.5
651.5	780	789
643	575	621
668	547	511.5
671.5	718	729.5
619	665	679.5
678.5	596	735.5
627	540	652.5
633.5	779	631.5
655	581	683.5
652	743	587.5
674	692	627
654	594	572.5
629.5	563	630.5
640	784	664
613.5	702	605.5
607	628	672
603.5	743	590
651	536	540.5
638.5	616	701.5
643	537	658.5
731	711	671.5
644	753	712.5
636	586	670
613.5	632	651.5
655.5	640	702
635	603	589
643.5	627	617.5
623.5	787	702.5
633	780	567
628.5	779	733.5
683	487	561
664.5	650	660
629	648	635
704	628	750
652.5	721	629.5
671.5	688	619
709	606	505.5
604	650	627
644.5	609	814
635	633	538.5
649	628	568.5
631.5	754	692
632.5	630	575.5
616	640	601.5
602.5	609	653.5
649	658	834
654	499	600
655.5	661	535.5
642.5	685	673
647	637	570.5
647	569	617.5
704.5	710	656.5
653.5	691	791.5
648.5	714	686.5
638.5	519	605.5
674.5	588	745.5
643.5	609	669.5
601	692	660.5
671.5	572	649.5
619.5	818	661
664.5	648	635.5
640	640	602
642.5	653	600
632.5	616	578
625	614	711
613	667	635
635	689	722.5
647	655	510.5
695	637	731
650.5	545	746.5
580	603	665
672.5	574	755.5
627	634	590
660	702	533.5
650.5	581	731.5
609	692	613.5
666	574	667
645	875	616
662.5	647	678.5
629	557	529.5
648.5	596	677.5
687	644	676
627.5	526	650.5
616.5	624	580.5
640.5	590	586
607	565	550
604	684	787.5
628	761	724.5
599	803	634.5
655	623	632.5
656	793	636.5
611.5	679	848
648	630	762.5
613	600	698.5
700.5	715	683.5
656	714	641.5
619.5	572	529
614.5	684	632
660	654	625
646.5	626	666
655.5	619	638
644	664	516
636.5	679	601
659	667	661.5
660.5	711	602
627	951	886
694	585	711.5
612.5	639	643.5
653.5	511	469.5
650.5	609	647.5
668	622	559.5
637	650	657.5
643.5	596	680
714.5	641	701
648.5	665	672.5
685.5	761	742
645.5	591	620.5
652	690	701.5
668.5	664	589.5
632.5	685	605
666	757	636.5
644	714	658
606	605	655.5
654.5	571	629.5
656	466	690.5
640	513	751
631.5	642	560.5
640	785	579.5
634.5	711	775
629	649	650
597.5	593	522
688.5	634	575.5
694.5	508	574
664	619	701.5
642.5	732	597.5
620	647	587.5
632.5	654	581.5
706.5	642	562.5
667.5	720	575.5
649	757	588.5
640	647	614
651	649	660
649	647	599.5
630.5	653	693
648	580	703.5
636	664	586.5
657.5	644	683.5
657	487	691
681.5	709	685.5
652.5	762	652.5
647.5	549	779.5
679.5	648	623.5
672.5	657	694
641.5	549	693.5
698.5	565	656.5
649	603	630.5
682.5	727	715.5
637.5	581	609.5
620.5	748	643
647.5	681	691
649	633	680.5
619.5	634	621.5
656	611	644.5
649	599	610
672.5	689	556.5
589.5	519	780
644.5	554	672
647	600	597
695	645	576.5
656	676	746.5
667	653	691
637.5	882	652
606.5	690	618.5
640	588	514.5
577.5	757	800
630	634	683.5
646.5	541	616
659	585	562.5
623.5	608	704.5
650.5	720	482
641.5	575	656.5
670	812	908.5
706	638	642.5
621.5	640	707
641	609	624
695	493	669
645	581	515.5
671	739	536.5
667.5	761	676
629	690	602.5
636	669	697
647.5	671	1055
616	617	577.5
628.5	609	609
625	671	693
560	692	610
698.5	653	701
628.5	723	670
675	609	716.5
650.5	630	596
690.5	565	507
649	637	607.5
641.5	651	592.5
629	711	565
642.5	565	720
627.5	628	610
636	561	780
664	699	633.5
649	753	708.5
664.5	754	768
607.5	789	882.5
605.5	875	638.5
620.5	617	750.5
606	641	763.5
670.5	590	565.5
663.5	633	687.5
643.5	552	642
655	541	681
734	612	654
630.5	685	772.5
615.5	679	780.5
668.5	574	717
635.5	700	619.5
630	646	523
625	510	744
685	590	688
630.5	495	591.5
647	617	657
626	752	632.5
636.5	634	596
640.5	641	670
655	613	667
652	709	593
616.5	709	798.5
641.5	658	887.5
642	605	620
641.5	719	605
650.5	641	676.5
658.5	733	726.5
622.5	739	579.5
671.5	616	666.5
661.5	600	767
628	606	673.5
658.5	644	647.5
659.5	549	722.5
651	720	645.5
668.5	674	740
611.5	623	687
659	703	713.5
647	571	609.5
656	562	600.5
677.5	640	545
686	714	780
682.5	511	652.5
634	609	740.5
604.5	688	693
691.5	709	731
640.5	565	459.5
677	655	537.5
613.5	616	588.5
605.5	718	703
698.5	838	607
602	633	623
666.5	681	681.5
631.5	493	697
673	664	583
617	655	715.5
631	658	811
628.5	659	607
584.5	632	593
661.5	623	698
639.5	548	838
610.5	603	507.5
649.5	787	786.5
623	571	545.5
671	596	683
644	723	680
653.5	742	632.5
668	617	669.5
641.5	642	585
609	642	546
686.5	586	657.5
681.5	647	672
614.5	663	662
643.5	502	579.5
624.5	624	630
649	664	670
654.5	688	769.5
661	710	579
614.5	607	695.5
640	611	574
629.5	606	599.5
648	734	603.5
647.5	514	690
638.5	633	679
602.5	686	753.5
650.5	658	564
638	619	584.5
639.5	656	814.5
663.5	751	716
648	613	601
621.5	588	684
629.5	656	513
649	684	611.5
743.5	706	694
700	546	721.5
661.5	727	852.5
631	666	718.5
616.5	856	983
650.5	654	614
661	640	651
662	628	623
654	564	538.5
660	715	628
596	630	726.5
668	837	679.5
676	649	749.5
634.5	640	548.5
613	725	688.5
601	577	537.5
632	503	674.5
679	593	636.5
653.5	724	646
629.5	478	579.5
619.5	849	735.5
615	616	615.5
709.5	626	712
638	563	654
642	710	704
645.5	649	601.5
674	585	592
646	627	590
678.5	601	1040.5
703.5	698	695
635	688	674.5
638.5	644	603
612	787	529.5
641.5	623	686
641	671	525.5
625	623	597.5
663	637	526
627	603	726.5
604.5	711	822.5
666	596	649
682.5	789	654
639.5	773	715.5
645.5	669	718
636.5	720	673.5
658	634	647.5
619	591	582
667	690	646.5
650.5	763	760
645	540	552
645.5	720	778.5
648.5	666	501.5
648	612	609
639.5	739	508
625	520	539
606	735	628.5
666	646	638
670	548	707.5
636.5	612	665
663	692	548.5
645	659	515
610	725	627
675	653	577.5
640	749	622.5
610	646	547
648.5	553	691
649	745	604.5
608	535	722.5
616	803	635
701	617	608
656.5	688	573.5
694.5	727	517.5
629.5	609	625
661.5	510	645
652	681	665.5
647	610	509.5
604.5	690	558
631	646	575
700	553	742.5
651.5	649	708.5
643.5	736	541
600	633	629.5
630.5	674	646.5
644.5	758	612
668	708	628
623	787	614.5
661.5	644	748.5
637	477	650.5
648.5	550	691
662	728	602.5
672.5	719	669.5
632	676	642
635.5	679	658
605	709	659
648.5	824	704
631	676	695
628.5	565	740.5
627.5	660	706
656	644	663
702.5	637	644.5
673.5	709	653.5
603.5	698	586
675	659	616.5
655	594	768.5
647	564	861.5
675	688	782.5
654	676	547
648	616	711.5
632.5	607	641
663	586	620
635	634	751
684.5	684	723.5
625	630	528
659.5	512	684
651	569	732.5
673	644	642.5
648.5	720	646.5
606.5	750	662.5
656.5	774	671.5
669	644	632.5
620	674	676
666.5	727	631.5
668	665	653
703.5	762	621
700	761	540
654.5	515	773
650	650	597.5
641.5	572	693.5
629	648	703
563	744	939
634	626	714.5
657.5	649	568.5
611.5	646	661.5
684.5	671	660
650	616	768.5
635	594	589.5
618	610	641.5
639	762	636
593	714	834.5
598	575	558
613	636	752.5
646.5	640	609
643	663	789
596	676	653.5
606	783	810
637	647	613
591	637	590.5
644.5	684	665.5
647.5	588	623
626.5	711	585
642.5	715	664.5
634	599	678
640	574	525
607	648	626
620	738	621.5
669	627	711.5
630	531	632
610	535	688
688.5	650	630
646.5	715	633.5
635	596	712.5
696.5	663	625
640.5	642	577.5
634	616	652
656.5	531	555.5
614.5	780	533.5
621	706	628
613	706	627
640	720	618.5
686	721	514.5
722.5	639	620.5
650	649	647
624.5	663	581
651	756	669.5
628	681	621.5
663.5	633	683.5
656.5	594	720.5
669.5	571	564.5
634	671	702
613	644	649.5
661.5	665	625.5
666	663	611.5
630.5	732	593.5
651.5	676	672.5
626.5	616	612.5
648.5	681	790.5
649	632	580
633.5	612	574
655.5	493	656.5
663.5	679	714
617	553	686
632	560	687
650.5	654	663
653.5	548	632.5
632	664	552.5
628	630	623
696.5	632	650.5
736	727	554.5
637	615	635.5
636.5	565	765.5
631.5	710	684.5
647	732	679.5
644.5	646	664
661	615	666
664	569	687
647.5	609	608.5
600	535	564.5
674	593	621.5
618.5	585	746
688.5	676	718.5
608.5	609	628.5
715	547	730.5
662.5	633	636
588.5	630	598
634	619	684.5
656.5	679	605.5
648	647	683.5
627.5	815	586.5
629	648	634
676.5	602	724.5
637	628	585.5
722	645	629.5
652.5	642	668.5
637.5	619	599.5
656.5	489	703.5
641.5	581	651
621.5	679	476.5
653	569	713
618	514	554.5
695.5	596	707.5
712	721	580.5
651	571	722
669.5	562	613.5
616	647	651
613	761	591.5
652.5	661	597.5
646.5	658	728
655.5	597	519.5
653	684	648.5
613	715	698
604	641	575
620.5	721	591
606	510	698
681	689	548.5
627.5	780	668.5
652	617	652
630	850	677
633.5	600	671.5
640.5	554	570.5
650	596	669
633.5	639	650
620.5	660	598.5
635	636	678.5
665	710	638.5
647	698	640.5
670	641	643.5
642.5	619	638.5
651.5	654	693.5
667	714	567
726.5	562	658
638.5	667	647.5
656	547	549
645	487	575.5
619	649	559
663.5	503	673.5
657.5	763	656
595	648	699
681.5	639	799.5
631.5	661	488
643	611	627
632	574	537.5
654.5	725	570.5
630.5	628	539.5
689	512	717.5
625.5	725	594.5
600	692	669
654.5	546	654.5
644	653	659.5
638	644	766
615.5	610	673
644	679	648
605	503	629
620	482	722.5
625.5	733	656
649.5	663	620.5
641.5	669	660.5
636	658	784.5
668	562	606
644.5	658	621
663	706	676
629.5	685	504
608	740	772
680.5	637	631
639.5	754	672.5
648.5	641	610
655.5	663	628.5
658	719	561
598	667	702
629	564	658.5
664	681	985.5
627.5	720	588
626.5	813	692.5
652	661	517
619	627	558.5
661.5	602	628
648.5	684	669
629	679	619
672.5	664	679
601	642	520.5
660.5	634	627.5
638	642	728.5
656	589	585
718	710	671.5
634.5	646	611
645	542	742.5
648	596	675
686	609	638
680	577	618
644	684	579
627.5	613	733
618.5	623	703
606.5	510	797
642	615	650.5
615	904	620
627.5	512	722.5
670.5	650	775.5
661.5	609	762.5
635.5	588	652
656.5	535	679
638.5	761	676.5
677.5	732	681.5
637	560	599
627.5	699	648
688.5	769	590.5
646.5	738	654
656.5	664	560
691	685	612.5
654.5	723	688
650.5	699	705.5
660.5	698	737
666	632	714
645	663	596
621.5	581	607
599.5	644	651.5
655	541	757.5
649.5	650	639
601	633	647
640.5	693	748
703.5	565	517.5
649	661	605.5
647	763	672
622	849	541.5
588	649	577.5
635	674	630
640	610	597
680	641	680
664.5	610	630
611.5	715	676
648.5	485	658
659.5	842	654
611	596	651
641.5	581	711
640	702	597.5
648	581	820.5
641.5	641	869
670	599	611.5
631.5	750	598
656	769	879
651	690	680
632	609	597
630	784	609
641	620	626
666	633	686
637.5	627	706.5
615	700	785.5
695.5	725	634.5
656.5	780	596.5
709.5	609	688.5
617.5	664	874
634	780	640
628	563	645.5
618.5	721	641
592	571	685
695.5	607	637
670.5	814	531.5
637	663	627
638.5	779	481
633	734	631.5
656.5	572	683
632.5	648	621
638.5	702	626
629.5	714	704.5
663.5	630	605.5
652.5	574	571
678	624	719
635.5	611	569.5
679	785	698.5
632.5	739	575
629.5	557	644.5
637	689	872.5
620	534	687
610.5	692	632.5
675	630	653
603	616	673
634	689	656.5
648	619	715.5
651	502	751
636.5	528	701.5
650	648	539.5
630	773	721
676.5	1008	805
653.5	646	617.5
683.5	596	692.5
655.5	645	577.5
664.5	603	703.5
644.5	703	697.5
680	590	549
641	767	663.5
588.5	640	597.5
650	640	681
724	644	576
662.5	814	952.5
629	615	698
621.5	640	668.5
629	630	629
604.5	661	652
650	542	623
642.5	663	674
644.5	557	567
672	676	720.5
632	614	681
659	574	685.5
613	512	620
664	727	655.5
646	676	620
655	654	665
637.5	567	937
650	636	871
650.5	645	644
612	589	504
612.5	608	609.5
698	661	896.5
651.5	633	657.5
647	661	615.5
638.5	619	669
657	637	757.5
644.5	592	666
684.5	654	699.5
675.5	698	730.5
647	708	603.5
672.5	610	517.5
602	758	663
627	667	515
618.5	738	719
649	565	646
639.5	603	590.5
600.5	570	720
659	663	678.5
653	664	469
638	758	603.5
608.5	623	658
631	664	618
655	780	730
658	603	660.5
614	594	626.5
617.5	599	603
715.5	526	547
599	590	761
626.5	553	707.5
614.5	690	661
659.5	754	549.5
677	634	691
638.5	690	812.5
648	574	687.5
634	648	634.5
601.5	662	685.5
590.5	681	539.5
629.5	624	617
610.5	423	564
659	589	662.5
647	637	686
627	698	651.5
612	614	753
705.5	637	857
647.5	661	629
663.5	758	604
648	649	751.5
634.5	640	570.5
616	699	654
619	514	675.5
695.5	647	734
634	651	495.5
623.5	627	689.5
641.5	560	674.5
639	689	572
670	703	641.5
644	669	513
650.5	571	457
663	615	610.5
612	633	916.5
591	761	530.5
691.5	619	649.5
595	666	708.5
616.5	761	675
644	681	521
648.5	623	616.5
601	661	676.5
629.5	487	647
684	636	644
584	585	601
653	646	615
641.5	614	628.5
653	536	740
651	650	673
616.5	630	681.5
672	475	543.5
666.5	623	734.5
636.5	728	584.5
641.5	1153	616
645.5	655	575.5
651.5	626	620.5
639.5	603	523.5
640.5	667	597
652	585	680.5
621	686	582.5
643	535	689
670	632	695.5
624	761	648.5
671.5	763	581
651.5	627	538
633.5	628	492.5
588.5	610	557
640	607	638.5
667.5	735	656.5
633.5	608	630.5
652	649	602
649	607	618.5
652	590	627.5
630	624	724
608.5	541	768.5
671	607	744
613	628	703.5
619.5	646	685
640.5	710	831
628.5	590	795.5
618.5	776	619
656	660	565.5
653	623	576
659.5	721	632
660.5	649	561.5
630	579	681.5
643.5	655	598.5
627	649	722.5
660	535	603
622.5	693	694
645	664	594
611	661	617.5
642	626	639.5
711.5	679	602.5
644	921	694
672.5	663	702.5
639	499	614.5
593.5	580	603
653.5	626	628
630	647	652
642.5	689	592
679.5	764	588.5
664	654	765.5
669	601	519.5
644	719	607.5
614.5	717	718
648.5	574	681
670	597	685
652.5	596	674
604	615	759.5
652	626	779
631	563	588
629	755	661.5
638	602	656.5
645.5	656	631.5
613	511	546
662.5	745	707.5
692	684	622
654.5	593	727.5
634.5	609	684.5
671.5	571	604
664.5	693	550
646.5	654	585
646	757	679
657.5	512	678
650.5	630	581
674.5	671	629.5
642	727	488.5
612.5	777	617
612	627	664.5
629.5	592	618.5
591.5	549	660.5
691	680	660
680	606	635.5
639	688	673
708.5	763	530
611	641	635
623.5	644	608.5
646	728	586
638.5	634	679.5
634.5	588	613.5
590.5	650	653.5
673.5	654	669.5
665	727	760
689.5	686	697.5
658	590	587.5
666	641	660
640	647	712
609	603	803.5
652	752	632
660	596	551
681	754	635
605	623	666
649	590	627.5
666	607	536
667.5	553	582
625.5	614	675
655	574	615
668.5	719	603.5
603	681	643
680.5	549	659
695	627	722
646.5	688	721.5
644.5	605	537.5
637	514	669
671	519	612.5
640	654	601
627.5	637	758
619	689	738
655	871	484.5
663.5	628	766
640.5	537	742.5
680.5	603	639.5
672.5	718	665.5
657.5	541	686
633	762	713
677.5	616	735
647	727	476
669	712	606
696.5	641	868.5
609	663	734
622	785	626.5
666.5	698	700
702	496	510
662.5	667	673.5
610	605	485.5
703.5	665	723.5
632.5	753	629.5
623	537	541.5
667.5	589	721
643.5	543	698.5
625	646	643.5
651	478	731.5
632	609	679
615	640	577
638.5	780	750.5
647	651	645
648	768	504
676	679	703
626.5	676	718.5
628	768	533.5
634	712	685.5
608	771	523.5
602.5	563	662.5
602.5	654	685.5
601	603	687
635	686	561.5
643	628	629.5
678.5	622	608.5
649.5	688	771
636	712	734
669	767	646.5
627	644	751
671.5	699	693.5
643.5	719	652
625	688	634.5
647	733	604
639.5	661	666.5
640.5	650	713
647	581	764
675	632	613.5
686.5	815	618.5
647.5	664	695
639.5	663	782
660.5	660	700
641.5	871	851
649	633	663.5
653.5	477	725
635	657	623.5
589.5	711	631.5
582.5	639	643
660	605	600.5
614	698	677
649	676	895.5
663	637	549
634.5	612	692.5
633.5	589	619.5
642	785	577.5
671.5	700	739.5
611	575	681.5
638	620	633.5
632.5	633	581.5
637	664	658
657.5	526	679
630	495	582
669	623	708.5
645	610	587.5
600.5	686	581
660.5	684	611.5
637	671	642
660	650	720.5
691	610	588.5
675	779	609
637	718	631.5
637.5	549	617.5
602	642	747
646	647	622.5
618.5	501	628
647.5	600	701.5
646.5	685	727
660	663	652.5
661	620	605
639	724	616
631	597	597
650	574	613
632	688	648
699	656	553
638	693	684.5
606	648	604.5
631.5	619	668.5
636	623	683
676.5	633	620.5
637.5	678	723
615.5	662	562.5
635.5	711	641.5
634.5	641	694.5
718	614	511.5
670.5	571	773.5
627	591	781
682	565	626.5
643.5	607	571.5
609.5	814	718
671.5	742	706.5
625	487	617.5
588	659	527
600	651	709.5
675.5	762	510
648.5	623	501
618.5	630	555
651.5	676	745
644	536	591.5
658	617	544
706	761	808
668	547	699
644	599	616.5
630	566	590.5
651	537	574
622.5	597	780.5
623.5	601	650.5
630	620	627
695.5	755	729
665	657	755.5
639	588	607
709.5	617	681.5
630.5	728	717
667.5	512	504.5
654	714	810.5
660.5	614	583
606.5	639	607
553	549	611.5
652	691	658
673.5	684	640.5
733	613	617.5
564.5	628	648.5
646.5	666	502
666.5	725	610
637.5	601	615.5
701.5	849	830
641.5	646	567
632.5	640	568
635.5	549	667.5
640.5	612	676
679	671	724
653.5	658	728.5
648.5	688	587
619.5	649	591.5
649	639	524.5
667	676	744.5
662	648	692
632	549	629
585	648	556.5
647.5	571	662.5
620.5	748	626.5
639	712	695
626.5	627	715.5
677.5	600	627.5
679.5	644	683.5
711	607	556.5
672.5	615	583.5
587	630	655
624.5	660	623
650	755	692.5
669.5	637	674.5
646	689	580.5
635	648	732.5
706.5	752	619
651.5	606	695
659	596	568
644.5	633	593
627	654	592.5
656	632	681.5
612.5	779	651.5
652.5	622	800.5
647.5	780	651
690.5	628	737.5
625	586	623.5
635	609	561
605.5	691	555.5
642.5	614	689.5
647	649	613.5
674.5	616	764
675	671	564
671	715	559
617.5	679	657.5
680	693	524
678.5	495	661.5
629.5	512	711.5
638	793	745.5
627	531	601
628.5	651	656.5
679.5	754	585.5
634.5	627	782
660.5	667	802
629	644	628.5
612	602	790.5
653	503	679.5
610	640	652.5
636	647	525.5
637.5	590	770
658.5	684	539.5
633.5	630	636
637	653	758.5
599.5	622	632
710	714	554.5
669.5	724	588
663.5	592	714
610	493	636
671	710	637
621	688	627
667	676	683
675	690	602.5
659	619	685
661	699	619.5
647.5	646	774
676	689	756
665.5	711	820
650	644	591.5
644.5	708	627
646	656	703
648.5	780	710.5
656	718	564
619.5	502	676.5
605	780	622.5
640	594	653
682.5	503	703.5
634.5	628	791.5
636.5	722	676
625	693	687.5
668	676	662
663	589	740.5
658	628	673.5
647	711	634
637.5	536	598.5
669.5	610	698.5
704.5	560	616.5
652	624	677
628	727	610.5
604.5	607	555
682	606	577.5
682.5	711	595.5
628.5	667	724
614	648	749.5
633	623	795.5
653.5	780	694.5
668.5	680	609.5
638.5	574	662
625	549	623.5
653	658	737.5
683.5	699	640.5
661	685	667.5
644.5	664	567
602.5	669	587.5
635	653	710.5
687.5	613	596
604.5	633	679.5
635	626	660.5
609	615	760.5
642	588	623
636	760	580.5
639.5	660	636.5
655.5	669	595.5
642.5	623	639.5
652.5	617	642
679.5	609	517.5
629.5	619	499.5
625	648	605.5
596.5	613	800
638.5	623	652.5
640	588	496
707.5	606	604.5
655	700	647
616.5	656	684.5
676	614	669.5
610.5	671	657.5
667.5	627	702.5
667.5	678	572.5
622	690	737
681	550	804.5
656	688	727.5
614	904	535
647.5	658	727.5
656	570	680
645	644	620
664	735	587.5
647	485	591
685	780	707
626.5	721	565.5
633	648	501
696.5	655	809
666.5	727	640.5
658.5	581	877.5
672.5	679	534
648.5	785	571.5
628	679	648
664	572	774.5
610.5	742	721
634.5	615	597
642	714	568
653	767	672
647.5	656	655
651	662	657.5
645	660	813
639	661	829.5
613	611	631
672.5	656	659.5
683.5	756	627.5
661	510	633.5
630.5	944	618.5
676	642	761
629	681	576
635	528	534.5
651.5	501	584
625.5	628	751.5
648	609	621.5
621.5	611	707
712.5	648	634
656.5	671	589.5
644.5	614	569.5
621.5	581	596
616	681	675
670	664	748.5
690	612	548.5
629	456	507.5
635	658	798.5
617	782	617.5
657	571	523
699.5	593	579.5
618.5	686	702.5
642.5	586	600.5
627	698	552.5
661.5	685	598.5
639	667	626
653.5	572	580
625.5	762	594.5
643.5	640	642.5
630.5	502	623.5
649.5	710	703
623	667	702.5
630.5	803	614
630	628	618
653	609	754
686	610	659
647	637	692.5
576.5	608	616.5
674	541	883.5
700.5	690	586
596	634	736
630	795	697
637	592	643.5
631	639	776
666.5	549	615
630	623	574.5
698	763	653
656.5	714	674.5
621	762	571
647	478	590
642.5	628	518.5
625.5	661	606.5
689	597	576.5
662	514	670
676	633	622
630	812	544.5
630	714	741.5
721	612	565.5
682.5	649	732
631	515	618.5
608	692	526.5
630.5	636	575.5
633	871	648.5
654.5	709	580
617.5	605	629
691.5	561	740.5
628.5	689	647.5
642	745	735.5
657	720	501.5
640	574	590.5
613.5	596	680
633.5	718	618.5
648	761	454.5
647.5	688	735.5
637	646	621
639.5	750	767
622	649	701.5
637.5	500	676.5
620	615	595
644.5	495	509.5
639.5	739	744
619	664	628
701.5	565	601.5
609	648	545
645	637	640.5
611.5	915	646.5
591	644	610
665.5	616	570
647.5	632	552
648.5	653	575
651.5	646	646
636.5	619	665.5
632	745	552.5
657	509	561.5
613	736	536.5
647	566	825
643	665	688.5
608	561	655
682	648	633
644	597	657
636.5	871	610.5
679	780	735.5
653.5	579	521
632.5	610	557.5
631	671	575
651.5	671	754
721	676	630.5
645	651	663.5
637.5	561	598.5
598	654	709
632	637	638.5
642.5	720	676
609.5	624	626
635.5	590	602
632	593	556
649.5	537	743
[truncated: 8,001 more rows]
