# Supplementary material for: Conserved interfaces mediate multiple protein–protein interactions in a prokaryotic metabolon
Source: Mol Syst Biol. 2025 Sep 3;21(11):1490–521. doi: 10.1038/s44320-025-00139-9 (PMC12583656; doi:10.1038/s44320-025-00139-9)
Supplement: Supplementary file 8 — Source data Fig. 3 [file 44320_2025_139_MOESM8_ESM.zip › Data_Panel3C.xlsx]

## Sheet: fluorescence
all_MFI>=750	purine_MFI>=750
0.27616	0.53715
0.29198	0.72337
0.29954	0.27809
0.28794	0.75507
0.33958	0.40488
0.27872	0.23113
0.37704	0.25411
0.37386	0.43332
0.29525	0.2898
0.28543	0.29636
0.3284	0.83946
0.3314	0.42839
0.35796	0.27939
0.38682	0.27588
0.33835	0.26514
0.38835	0.27809
0.37052	0.34055
0.43327	0.2892
0.29493
0.54039
0.36905
0.33656
0.44308
0.55455
0.34656
0.25633
0.45699
0.32705
0.30329
0.32688
0.31003
0.30391
0.32534
0.25393
0.49091
0.46892
0.4151
0.42138
0.43802
0.47524
0.40955
0.33249
0.30713
0.30606
0.30396
0.3808
0.43391
0.40448
0.37207
0.54254
0.2724
0.45662
0.37173
0.363
0.30126
0.32168
0.26946
0.32364
0.34692
0.23817
0.28834
0.36396
0.36252
0.33853
0.33618
0.45521
0.38278
0.34695
0.31178
0.31079
0.31958
0.34418
0.37677
0.35662
0.35832
0.26872
0.33443
0.37791
0.36589
0.40313
0.33031
0.47419
0.34199
0.3097
0.56802
0.43063
0.3252
0.4212
0.53715
0.72337
0.27809
0.75507
0.40488
0.23113
0.25411
0.36828
0.38469
0.3564
0.29774
0.31512
0.37861
0.30154
0.43332
0.2898
0.32381
0.42885
0.45037
0.30108
0.29636
0.83946
0.42839
0.27939
0.33528
0.39328
0.28922
0.34739
0.39189
0.27588
0.28461
0.26514
0.33491
0.33146
0.27809
0.34055
0.48636
0.2892
0.35268
0.36161
0.31664
0.25207
0.38026
0.38852
0.37364
0.30229
0.42961
0.27637
0.34198
0.43268
0.30727
0.30231
0.44788
0.35325

## Sheet: null
all_MFI>=750	purine_MFI>=750
0.323955	0.375875
0.352505	0.31525
0.337385	0.3216
0.33958	0.3502
0.339055	0.377325
0.325385	0.32695
0.34192	0.34043
0.346555	0.349645
0.33941	0.31736
0.335785	0.34374
0.34535	0.35042
0.336855	0.311555
0.33532	0.326615
0.352735	0.329635
0.325835	0.340205
0.340805	0.357745
0.336805	0.377465
0.33257	0.33468
0.355115	0.373955
0.34027	0.35362
0.330165	0.33163
0.338045	0.36249
0.345785	0.31984
0.34509	0.357395
0.334065	0.345035
0.34553	0.34192
0.33532	0.335515
0.344825	0.35817
0.333	0.34292
0.3479	0.327155
0.341995	0.36954
0.355785	0.33585
0.340785	0.329095
0.348085	0.36047
0.33071	0.329885
0.33355	0.334605
0.352895	0.347225
0.335415	0.320005
0.341255	0.338175
0.346655	0.34611
0.335785	0.34386
0.335865	0.33964
0.336575	0.35903
0.336425	0.3574
0.341265	0.340015
0.328485	0.367575
0.33589	0.321975
0.33644	0.327995
0.32879	0.325745
0.34209	0.3438
0.345955	0.33247
0.34425	0.348135
0.33577	0.343855
0.33465	0.328435
0.338795	0.345915
0.33941	0.31727
0.34587	0.343265
0.352045	0.32814
0.337375	0.335515
0.33706	0.357615
0.35558	0.335455
0.348085	0.37222
0.339615	0.34496
0.339235	0.35651
0.336765	0.340495
0.33446	0.32904
0.345005	0.306685
0.325065	0.328425
0.34089	0.37763
0.33378	0.314245
0.34754	0.365615
0.34333	0.35884
0.35308	0.34375
0.341995	0.31631
0.34553	0.316955
0.341985	0.361675
0.345615	0.371125
0.3266	0.312445
0.32648	0.35923
0.336425	0.31317
0.34703	0.3869
0.33706	0.34197
0.34291	0.357505
0.342475	0.333005
0.347025	0.339955
0.32618	0.343855
0.32557	0.3485
0.33794	0.322005
0.33341	0.327545
0.334895	0.303955
0.349955	0.311585
0.346505	0.32945
0.344685	0.324915
0.335305	0.347445
0.33433	0.329035
0.34639	0.377185
0.34196	0.321165
0.33465	0.345265
0.34741	0.350035
0.333625	0.339105
0.333095	0.351385
0.3569	0.320255
0.33031	0.3075
0.350695	0.33936
0.335785	0.377475
0.341985	0.316085
0.332025	0.32986
0.34281	0.352985
0.343355	0.313635
0.3439	0.344675
0.32881	0.37537
0.33592	0.30287
0.343755	0.321555
0.340325	0.31141
0.34551	0.33702
0.336865	0.32891
0.32666	0.313855
0.33378	0.323365
0.34646	0.3333
0.336655	0.32081
0.33924	0.29496
0.35768	0.35704
0.342395	0.34897
0.341255	0.38169
0.345005	0.326095
0.33454	0.32752
0.35176	0.341985
0.35729	0.33812
0.353515	0.372145
0.34501	0.345535
0.346945	0.333115
0.341255	0.339955
0.33136	0.36964
0.35309	0.34753
0.344655	0.38106
0.34319	0.376545
0.33785	0.3486
0.352805	0.350865
0.357745	0.36797
0.326715	0.36604
0.34185	0.363255
0.35383	0.294655
0.338795	0.32009
0.33618	0.367455
0.3457	0.35371
0.35144	0.367455
0.335305	0.36094
0.340155	0.34195
0.339615	0.35551
0.33967	0.32833
0.34305	0.32246
0.333185	0.364985
0.33735	0.33751
0.33629	0.33644
0.345265	0.33749
0.345635	0.318365
0.342185	0.363875
0.33735	0.344845
0.338375	0.349025
0.35628	0.336905
0.3514	0.35147
0.35262	0.336395
0.358755	0.363805
0.355225	0.32604
0.320145	0.307755
0.33491	0.33599
0.332905	0.330175
0.34937	0.361895
0.342575	0.318365
0.3401	0.34734
0.34761	0.360115
0.34717	0.36227
0.345115	0.3521
0.318505	0.34135
0.34661	0.365705
0.34721	0.332745
0.349905	0.35843
0.33378	0.336025
0.34796	0.355385
0.34524	0.344685
0.342475	0.36001
0.330375	0.35821
0.34072	0.37046
0.33526	0.36725
0.34888	0.33756
0.345455	0.3943
0.347795	0.34482
0.33573	0.33031
0.340265	0.328715
0.3421	0.325495
0.34495	0.357695
0.338735	0.34728
0.346555	0.31297
0.33143	0.34258
0.3421	0.338525
0.325555	0.36021
0.33596	0.35304
0.34499	0.33338
0.330855	0.36207
0.33735	0.33912
0.35747	0.350275
0.33629	0.33896
0.3387	0.29776
0.345615	0.32571
0.33853	0.31664
0.34761	0.345935
0.34818	0.34315
0.332145	0.33547
0.346935	0.30854
0.34754	0.32471
0.352385	0.340495
0.331465	0.33853
0.330775	0.338305
0.3479	0.333155
0.330855	0.324415
0.3248	0.31114
0.33355	0.302255
0.33092	0.31932
0.34377	0.326625
0.35707	0.37618
0.35416	0.31449
0.346975	0.327145
0.327565	0.320955
0.35718	0.336235
0.34127	0.28989
0.339055	0.34129
0.33532	0.360905
0.33031	0.313195
0.340815	0.42129
0.3353	0.32629
0.345935	0.331765
0.330775	0.34976
0.337495	0.35339
0.34614	0.364145
0.33515	0.367425
0.33323	0.32673
0.336385	0.329205
0.348735	0.32269
0.33989	0.33352
0.34404	0.364925
0.34629	0.33242
0.34503	0.305
0.33747	0.349645
0.345265	0.3568
0.32771	0.30858
0.347595	0.33118
0.35842	0.32625
0.337205	0.335795
0.34674	0.35418
0.346485	0.35446
0.353775	0.390665
0.32666	0.336765
0.33844	0.34368
0.343705	0.3204
0.350745	0.34984
0.341265	0.32436
0.337275	0.353185
0.33853	0.35993
0.37209	0.31364
0.33506	0.329315
0.34384	0.33378
0.338795	0.28649
0.33071	0.30657
0.33422	0.33954
0.33265	0.371485
0.33794	0.40654
0.34501	0.3366
0.33655	0.32527
0.336905	0.317955
0.341995	0.339705
0.329965	0.3281
0.343425	0.3528
0.340375	0.39471
0.335515	0.32393
0.325345	0.37217
0.347445	0.32864
0.34739	0.328065
0.330375	0.348505
0.355115	0.31425
0.347155	0.3735
0.32205	0.30885
0.333405	0.32708
0.33458	0.33958
0.33958	0.327825
0.33619	0.311105
0.34197	0.341005
0.343725	0.35099
0.33651	0.310475
0.343705	0.34647
0.34199	0.34964
0.34199	0.320065
0.351585	0.32801
0.33596	0.365755
0.3451	0.309
0.341045	0.310645
0.3479	0.35465
0.33536	0.33577
0.341445	0.3501
0.33785	0.301835
0.34674	0.323185
0.34912	0.33292
0.336535	0.35261
0.33648	0.36053
0.33454	0.338035
0.33702	0.330185
0.34376	0.37093
0.336465	0.33708
0.341435	0.32508
0.33747	0.3437
0.338335	0.364235
0.34199	0.366925
0.33031	0.347085
0.33547	0.374225
0.353255	0.32244
0.339055	0.33323
0.341265	0.34103
0.337495	0.341445
0.341975	0.35308
0.343085	0.34346
0.339895	0.337115
0.33688	0.32115
0.347225	0.34136
0.34519	0.319115
0.340815	0.331785
0.343085	0.33795
0.334175	0.335965
0.327145	0.318055
0.344	0.307915
0.358825	0.361335
0.331465	0.35631
0.340165	0.3354
0.335825	0.33777
0.334065	0.30793
0.33478	0.34843
0.340155	0.317
0.34647	0.40026
0.339315	0.357215
0.3401	0.342445
0.33637	0.369795
0.36081	0.32718
0.338085	0.335
0.34647	0.35715
0.34404	0.29419
0.34739	0.33256
0.34674	0.31416
0.33773	0.357235
0.33354	0.376815
0.341265	0.368165
0.32287	0.362995
0.342945	0.33924
0.343285	0.349445
0.33491	0.346035
0.3401	0.373185
0.345615	0.31498
0.34798	0.328855
0.347045	0.309585
0.33146	0.32946
0.326965	0.30703
0.33672	0.346525
0.334435	0.299215
0.338385	0.365825
0.3598	0.349805
0.352715	0.364355
0.34535	0.34202
0.33706	0.348345
0.353585	0.3665
0.33515	0.342605
0.34652	0.338305
0.34619	0.352565
0.34976	0.380195
0.33136	0.33659
0.343425	0.34421
0.35367	0.342045
0.332145	0.370675
0.342835	0.348455
0.335135	0.301465
0.34532	0.33927
0.32139	0.298795
0.32861	0.349235
0.336425	0.318555
0.34082	0.32565
0.3479	0.318225
0.333355	0.378935
0.353605	0.38402
0.342255	0.38022
0.333095	0.357225
0.34647	0.34376
0.340245	0.303285
0.34646	0.31602
0.33835	0.343285
0.34198	0.36975
0.345615	0.35838
0.33446	0.342475
0.337675	0.338085
0.336235	0.3602
0.336855	0.335205
0.338795	0.32146
0.333855	0.364115
0.342945	0.345525
0.34485	0.35447
0.345875	0.37264
0.338105	0.375775
0.34198	0.327845
0.34769	0.3567
0.324995	0.35173
0.35065	0.288495
0.33844	0.32912
0.358745	0.330175
0.33067	0.32819
0.347515	0.3356
0.33247	0.32202
0.336505	0.36905
0.34208	0.334965
0.335545	0.29113
0.333	0.32768
0.342475	0.334415
0.33237	0.350035
0.34359	0.306775
0.32868	0.377905
0.345605	0.331655
0.335095	0.366255
0.345635	0.306515
0.34553	0.355595
0.34072	0.35273
0.33742	0.352685
0.344205	0.33469
0.339055	0.32903
0.33255	0.32354
0.334855	0.383275
0.328315	0.339685
0.33706	0.369155
0.333095	0.34354
0.34636	0.334305
0.335935	0.33295
0.34446	0.311325
0.347155	0.34998
0.331955	0.35659
0.345265	0.35418
0.33719	0.31287
0.327035	0.349115
0.35181	0.34476
0.35174	0.32716
0.346705	0.33031
0.337095	0.361385
0.337275	0.3227
0.35023	0.348525
0.342505	0.31087
0.33841	0.358025
0.35111	0.369475
0.33841	0.364535
0.328655	0.33105
0.335545	0.33989
0.32021	0.30632
0.339	0.379775
0.33562	0.313105
0.33536	0.30865
0.33573	0.31109
0.352335	0.36308
0.34209	0.33354
0.32381	0.346555
0.336445	0.328085
0.327905	0.340195
0.34942	0.333025
0.33277	0.344685
0.336505	0.33125
0.341425	0.360615
0.334965	0.33475
0.3341	0.347595
0.34127	0.36402
0.34082	0.33049
0.331925	0.306435
0.336975	0.316895
0.344825	0.3244
0.352265	0.328395
0.337495	0.327905
0.33532	0.300585
0.347595	0.337495
0.3356	0.32631
0.332675	0.409045
0.336345	0.3201
0.32702	0.335285
0.351585	0.365635
0.341425	0.37157
0.3439	0.336755
0.33255	0.319295
0.342805	0.31273
0.32922	0.348845
0.339615	0.371325
0.3331	0.350115
0.344845	0.35354
0.34228	0.40311
0.334855	0.330635
0.341255	0.37874
0.34104	0.32273
0.335095	0.342545
0.338105	0.32734
0.34553	0.31448
0.332145	0.344635
0.33302	0.366975
0.339315	0.316595
0.3439	0.358415
0.34955	0.342845
0.358135	0.3567
0.3477	0.32016
0.336865	0.32613
0.327935	0.339625
0.341095	0.32011
0.358085	0.3569
0.336465	0.358085
0.338555	0.35426
0.33691	0.364675
0.33536	0.34287
0.33573	0.36272
0.34432	0.336
0.35176	0.343555
0.331665	0.35881
0.347515	0.340105
0.347155	0.312865
0.33446	0.38346
0.34061	0.29878
0.349225	0.319925
0.34362	0.379515
0.33346	0.30234
0.34761	0.376145
0.3358	0.303755
0.35089	0.3722
0.339615	0.353255
0.34732	0.33551
0.336575	0.37137
0.349265	0.312605
0.33794	0.349015
0.346705	0.34914
0.34026	0.332735
0.340985	0.3603
0.34333	0.351675
0.33719	0.32604
0.33453	0.316805
0.336575	0.325995
0.34862	0.359145
0.3439	0.339565
0.34432	0.358825
0.334685	0.36997
0.345115	0.36564
0.35729	0.37168
0.34305	0.38335
0.346625	0.35265
0.33618	0.34199
0.33465	0.369765
0.337045	0.35173
0.32695	0.33163
0.336465	0.352225
0.3314	0.320655
0.336795	0.326705
0.351465	0.346575
0.335095	0.314245
0.341975	0.32701
0.3421	0.35083
0.345605	0.333355
0.33254	0.32185
0.34535	0.30588
0.329565	0.322055
0.33325	0.338175
0.347445	0.29844
0.34535	0.37122
0.34196	0.315535
0.334965	0.334025
0.33691	0.329275
0.33143	0.306255
0.33844	0.388495
0.338085	0.36486
0.34717	0.360505
0.33856	0.33265
0.33929	0.316185
0.3314	0.33399
0.3428	0.319165
0.34619	0.347885
0.337495	0.427675
0.330815	0.334855
0.340495	0.325165
0.33706	0.359415
0.33507	0.313775
0.336345	0.349725
0.345955	0.32991
0.34197	0.373585
0.342945	0.344825
0.3275	0.34547
0.33528	0.338305
0.336535	0.337995
0.34587	0.359115
0.343595	0.368875
0.351935	0.329655
0.337675	0.333855
0.34055	0.32334
0.34485	0.296275
0.344865	0.32901
0.34253	0.377975
0.335135	0.321275
0.342095	0.326665
0.35416	0.37222
0.346855	0.327275
0.34197	0.35105
0.34404	0.38419
0.333855	0.36455
0.33857	0.363425
0.345615	0.327585
0.347515	0.317715
0.343565	0.31595
0.337685	0.336705
0.35089	0.32625
0.341265	0.344485
0.345615	0.320955
0.34186	0.353985
0.3477	0.343905
0.336465	0.323005
0.350405	0.32837
0.33532	0.35424
0.33941	0.339525
0.35309	0.33925
0.333355	0.31638
0.34703	0.319625
0.331465	0.350575
0.329765	0.37645
0.341985	0.346555
0.336465	0.32941
0.334335	0.35781
0.345005	0.338885
0.3331	0.3612
0.33909	0.37629
0.335145	0.3667
0.34551	0.34297
0.35263	0.32334
0.337915	0.328765
0.33148	0.341175
0.32223	0.365075
0.344345	0.337245
0.33143	0.35225
0.33684	0.34648
0.337685	0.332435
0.34482	0.34724
0.343755	0.33737
0.32881	0.323415
0.33659	0.344475
0.34197	0.29707
0.333625	0.3405
0.35923	0.342255
0.336575	0.36021
0.344485	0.316455
0.346335	0.315465
0.333115	0.35242
0.347445	0.33341
0.333055	0.321815
0.33712	0.33976
0.34089	0.31896
0.339185	0.346335
0.334415	0.309295
0.324105	0.34644
0.3421	0.34295
0.36331	0.326125
0.329565	0.362305
0.345785	0.328115
0.34532	0.34143
0.341375	0.38806
0.34761	0.34555
0.353515	0.353565
0.32705	0.33797
0.33536	0.32376
0.3356	0.33083
0.350745	0.31321
0.34629	0.3748
0.331495	0.324845
0.34198	0.37951
0.333115	0.330895
0.3421	0.3343
0.353775	0.334525
0.345705	0.323625
0.349165	0.322
0.339755	0.344455
0.34418	0.33535
0.337495	0.345635
0.352505	0.34647
0.342945	0.35781
0.331665	0.337025
0.35592	0.351355
0.331495	0.339985
0.33672	0.34852
0.331945	0.352835
0.33247	0.3222
0.340805	0.31059
0.3314	0.3109
0.339615	0.3358
0.35918	0.367655
0.339445	0.33504
0.35055	0.364375
0.342575	0.341265
0.338885	0.319045
0.3314	0.33469
0.34305	0.29719
0.35144	0.334005
0.346875	0.324815
0.35089	0.32722
0.34373	0.325285
0.340265	0.3074
0.35746	0.339005
0.32611	0.34307
0.34693	0.366695
0.34143	0.324115
0.35174	0.349185
0.345935	0.37967
0.358775	0.300855
0.34319	0.31094
0.346935	0.35162
0.336655	0.367175
0.34105	0.3416
0.339985	0.320005
0.341375	0.34383
0.351415	0.36048
0.332675	0.338945
0.34082	0.34117
0.34503	0.33588
0.341545	0.36589
0.335785	0.309875
0.34625	0.334415
0.339055	0.342955
0.343735	0.305735
0.34027	0.31386
0.34305	0.3312
0.32881	0.33154
0.34428	0.363365
0.32219	0.317335
0.33532	0.369475
0.351585	0.326
0.343235	0.330345
0.339745	0.331045
0.35786	0.399745
0.351935	0.32991
0.345615	0.34673
0.33378	0.298265
0.335785	0.325765
0.335415	0.35468
0.34604	0.342645
0.34724	0.345705
0.34681	0.3396
0.35659	0.34576
0.3439	0.342215
0.33355	0.323265
0.3439	0.34965
0.338885	0.33483
0.329275	0.37395
0.34247	0.388595
0.35089	0.32891
0.333405	0.37011
0.33399	0.33461
0.34467	0.34386
0.337265	0.350385
0.335415	0.371865
0.33027	0.33196
0.32861	0.323745
0.34604	0.36724
0.330855	0.32792
0.34078	0.361335
0.35089	0.325695
0.345775	0.344485
0.345775	0.34003
0.324105	0.343765
0.345605	0.315255
0.336975	0.36467
0.35768	0.32687
0.34717	0.34414
0.344205	0.33199
0.35216	0.33401
0.35089	0.37207
0.336345	0.36094
0.333855	0.35551
0.34105	0.325285
0.35076	0.31399
0.336425	0.316085
0.339055	0.329205
0.340065	0.353915
0.34281	0.337045
0.334065	0.35249
0.33702	0.346055
0.341425	0.384985
0.335285	0.35957
0.326785	0.328655
0.33735	0.34379
0.34676	0.328895
0.33536	0.350505
0.346975	0.314665
0.349555	0.344005
0.336865	0.33903
0.338385	0.37384
0.344675	0.355195
0.335095	0.376335
0.324105	0.316485
0.348945	0.349905
0.331495	0.386135
0.33637	0.358585
0.3564	0.33642
0.339055	0.34922
0.33941	0.33322
0.34629	0.32347
0.3284	0.32992
0.34941	0.40419
0.344485	0.319645
0.33753	0.351165
0.33941	0.29967
0.341985	0.344305
0.34892	0.306365
0.328535	0.337865
0.34198	0.32484
0.33808	0.34117
0.335135	0.32409
0.3428	0.34127
0.335975	0.39366
0.332915	0.34179
0.335545	0.37174
0.33091	0.34674
0.339225	0.36243
0.33735	0.345855
0.332145	0.328455
0.315935	0.329525
0.362885	0.364215
0.340325	0.35354
0.3366	0.317205
0.341375	0.31705
0.339315	0.372905
0.3364	0.3266
0.34501	0.34467
0.345615	0.36239
0.32962	0.36599
0.339895	0.32368
0.351465	0.382095
0.34024	0.31597
0.34509	0.34734
0.35752	0.3241
0.345615	0.340395
0.34247	0.391165
0.33506	0.356135
0.33322	0.368155
0.34614	0.304235
0.345775	0.35727
0.33067	0.342055
0.339615	0.34825
0.355165	0.33886
0.329765	0.31765
0.32518	0.338785
0.33989	0.326255
0.33642	0.3281
0.336505	0.31722
0.33794	0.33463
0.33453	0.35525
0.330885	0.344845
0.344205	0.372515
0.33503	0.369875
0.34062	0.31447
0.33446	0.36969
0.34279	0.316215
0.34572	0.325495
0.33984	0.339895
0.333625	0.325625
0.33338	0.340415
0.34942	0.33563
0.33143	0.3117
0.325385	0.34673
0.339055	0.35389
0.34089	0.359575
0.332025	0.36241
0.33454	0.339905
0.332505	0.356
0.35309	0.358805
0.33338	0.323155
0.342095	0.362485
0.336465	0.314385
0.330885	0.339425
0.352435	0.32372
0.328535	0.3004
0.342255	0.37593
0.336805	0.361585
0.339765	0.31208
0.3477	0.358025
0.330885	0.35729
0.3364	0.349975
0.342575	0.36324
0.33673	0.336275
0.34976	0.379905
0.352735	0.36406
0.33977	0.31932
0.34632	0.352325
0.350665	0.35502
0.33909	0.35879
0.359155	0.300815
0.34553	0.36366
0.33629	0.366705
0.337055	0.358865
0.33742	0.348975
0.32986	0.353775
0.338085	0.35519
0.32812	0.288865
0.336465	0.30888
0.334335	0.333955
0.3422	0.367895
0.34754	0.37805
0.354135	0.302705
0.34407	0.360265
0.3364	0.32917
0.340495	0.343675
0.34629	0.31103
0.335935	0.34651
0.33909	0.342825
0.335095	0.325555
0.33742	0.321555
0.348555	0.33239
0.33354	0.34118
0.339055	0.39057
0.33547	0.36785
0.342455	0.3408
0.33642	0.340805
0.34636	0.344675
0.355225	0.33898
0.358935	0.342275
0.34551	0.317675
0.350695	0.327225
0.3356	0.30621
0.34303	0.332615
0.338	0.34521
0.33573	0.3361
0.34645	0.37959
0.34619	0.34755
0.346935	0.34107
0.36366	0.339745
0.336655	0.32681
0.34404	0.341785
0.339	0.360605
0.3401	0.37822
0.34973	0.37139
0.333985	0.380775
0.345605	0.32648
0.34072	0.298575
0.344825	0.37862
0.33536	0.373725
0.336235	0.385085
0.35261	0.311215
0.34104	0.367655
0.34072	0.333985
0.346975	0.36336
0.343875	0.334415
0.334415	0.308625
0.32764	0.34877
0.351635	0.3146
0.337095	0.37905
0.331975	0.345005
0.322725	0.326705
0.335095	0.3459
0.33813	0.35176
0.339875	0.3564
0.361085	0.299605
0.352505	0.3661
0.3266	0.316935
0.33143	0.29438
0.33573	0.311045
0.34077	0.32631
0.345455	0.348855
0.338965	0.36618
0.337095	0.31584
0.33254	0.35814
0.34001	0.340805
0.34115	0.319925
0.33856	0.36794
0.345005	0.37595
0.336655	0.359875
0.347595	0.38973
0.33835	0.336575
0.341255	0.33954
0.35416	0.35849
0.35617	0.34815
0.346035	0.34689
0.335055	0.34485
0.34072	0.36346
0.337675	0.331925
0.328535	0.337095
0.337095	0.35764
0.33706	0.33856
0.33575	0.344985
0.325455	0.35736
0.34783	0.352735
0.33365	0.339685
0.352505	0.363675
0.347225	0.38263
0.32487	0.351635
0.339055	0.324065
0.34761	0.35505
0.335305	0.351545
0.320455	0.338375
0.334005	0.358745
0.36083	0.343265
0.35504	0.316595
0.338795	0.335755
0.358825	0.34632
0.324105	0.35921
0.336235	0.36676
0.35089	0.31547
0.36095	0.37409
0.342805	0.32226
0.33355	0.37229
0.33302	0.319815
0.332055	0.332915
0.34825	0.31644
0.34325	0.34753
0.34674	0.30896
0.340165	0.328965
0.331465	0.30724
0.34305	0.33896
0.32761	0.31823
0.33585	0.318825
0.34754	0.313745
0.33547	0.386555
0.34973	0.36137
0.33139	0.34604
0.349745	0.333155
0.33596	0.31319
0.34027	0.298745
0.35851	0.314365
0.344685	0.33934
0.34208	0.350405
0.34897	0.309595
0.343705	0.38251
0.35851	0.369575
0.34724	0.322735
0.335895	0.324105
0.34537	0.32326
0.341255	0.330115
0.336655	0.316825
0.347445	0.374865
0.345455	0.34713
0.33334	0.33898
0.349905	0.36915
0.351415	0.359395
0.33255	0.36134
0.33672	0.367705
0.338085	0.33258
0.34404	0.375215
0.34761	0.362305
0.336535	0.324655
0.34537	0.3205
0.351935	0.33384
0.33954	0.33277
0.347445	0.33346
0.34177	0.35277
0.35851	0.4045
0.3314	0.333265
0.338795	0.336145
0.342675	0.348865
0.33378	0.386935
0.325625	0.32869
0.34418	0.342465
0.33941	0.328445
0.33954	0.37853
0.343085	0.33728
0.33941	0.340235
0.337095	0.332505
0.35261	0.31622
0.336855	0.34503
0.334175	0.358125
0.339	0.320625
0.347445	0.34645
0.3506	0.32102
0.33655	0.328185
0.347445	0.36965
0.35089	0.32099
0.34833	0.30736
0.334965	0.361965
0.33679	0.343915
0.34619	0.31569
0.33735	0.334455
0.352805	0.349125
0.336575	0.357565
0.33446	0.319205
0.348085	0.36863
0.33027	0.312545
0.33672	0.365465
0.34432	0.366615
0.347715	0.35418
0.34798	0.321055
0.347425	0.309265
0.33853	0.340275
0.3564	0.36621
0.342805	0.33728
0.32248	0.32928
0.34077	0.36273
0.335935	0.351995
0.336765	0.346705
0.34127	0.343465
0.337675	0.333385
0.344985	0.353195
0.33302	0.332665
0.339225	0.30352
0.343585	0.3646
0.34077	0.386175
0.34674	0.35153
0.334175	0.33156
0.337055	0.37338
0.35888	0.30945
0.334315	0.36324
0.336535	0.336695
0.32861	0.331525
0.329355	0.301465
0.323235	0.34968
0.345635	0.34467
0.352735	0.35603
0.328245	0.344065
0.359575	0.379985
0.33454	0.351495
0.340325	0.354595
0.334645	0.332085
0.32576	0.383065
0.34717	0.3283
0.34976	0.33536
0.337545	0.33803
0.33833	0.318595
0.34646	0.30695
0.332025	0.36209
0.339905	0.342505
0.34912	0.333615
0.33338	0.327565
0.33679	0.3261
0.34499	0.356005
0.34104	0.32197
0.33585	0.34043
0.32868	0.358885
0.33275	0.34152
0.345115	0.30492
0.357975	0.3486
0.34922	0.32129
0.343565	0.3492
0.34281	0.31299
0.352895	0.323035
0.331465	0.346005
0.33536	0.315145
0.35832	0.34523
0.34198	0.32837
0.34976	0.35594
0.331925	0.33433
0.343285	0.406905
0.343855	0.36855
0.338795	0.37257
0.343855	0.31533
0.335285	0.348735
0.340155	0.335935
0.34082	0.34156
0.34407	0.32747
0.33741	0.378835
0.3248	0.349025
0.33573	0.319525
0.349225	0.36819
0.33551	0.30833
0.346705	0.344845
0.33509	0.32752
0.333925	0.32372
0.36019	0.326095
0.3318	0.305005
0.345435	0.312995
0.344865	0.38622
0.34761	0.33799
0.32902	0.352895
0.3421	0.33559
0.3457	0.3216
0.33031	0.332465
0.35695	0.328685
0.320005	0.35109
0.335135	0.36245
0.325625	0.306115
0.335825	0.302825
0.343355	0.33501
0.35263	0.36893
0.3316	0.37794
0.339055	0.385745
0.337455	0.33577
0.35431	0.31625
0.34501	0.31548
0.33589	0.32115
0.347595	0.35695
0.33747	0.34629
0.35216	0.32792
0.33532	0.37194
0.34418	0.29601
0.352265	0.341445
0.348235	0.360535
0.343565	0.331695
0.335825	0.338455
0.341	0.31712
0.333175	0.326435
0.344335	0.338435
0.340785	0.352665
0.34199	0.35031
0.33467	0.375665
0.337055	0.32567
0.33136	0.34732
0.343285	0.322005
0.33209	0.324365
0.353185	0.32449
0.32962	0.32091
0.34027	0.332215
0.347795	0.336225
0.33333	0.33392
0.349605	0.376895
0.3395	0.318385
0.339445	0.35319
0.332055	0.33237
0.33138	0.32449
0.34537	0.30727
0.334305	0.33003
0.34425	0.316535
0.34689	0.329185
0.329405	0.36113
0.33984	0.371825
0.34192	0.34287
0.34535	0.373135
0.34291	0.33964
0.344845	0.3387
0.33735	0.35916
0.32723	0.34285
0.350405	0.35567
0.345505	0.358805
0.32962	0.346035
0.33454	0.34904
0.33794	0.34654
0.34862	0.360115
0.35558	0.324035
0.340325	0.329755
0.345775	0.36734
0.34485	0.32032
0.349265	0.32376
0.33904	0.38165
0.32921	0.348595
0.34432	0.328145
0.346485	0.360305
0.35174	0.325255
0.319695	0.37601
0.344565	0.359745
0.334065	0.29834
0.351635	0.375605
0.324995	0.35582
0.34309	0.32354
0.346035	0.34835
0.341975	0.35753
0.34144	0.314355
0.345955	0.369535
0.343285	0.33257
0.3477	0.31809
0.331385	0.31887
0.334535	0.3272
0.336445	0.347455
0.34418	0.317985
0.335785	0.356505
0.34717	0.35433
0.336465	0.34336
0.347645	0.33986
0.341985	0.330225
0.3429	0.314175
0.36085	0.411745
0.347795	0.357975
0.341985	0.34144
0.33365	0.336185
0.344725	0.37276
0.33702	0.359125
0.34446	0.36057
0.340785	0.317185
0.33575	0.31398
0.35718	0.38278
0.330655	0.374355
0.34175	0.361175
0.34769	0.3475
0.33688	0.35665
0.35617	0.329235
0.349905	0.34017
0.34619	0.30688
0.338385	0.32712
0.345785	0.35529
0.33247	0.323555
0.336235	0.33924
0.349235	0.29977
0.33132	0.325905
0.34198	0.359545
0.34535	0.3211
0.338085	0.35702
0.335215	0.334245
0.33702	0.33691
0.34674	0.34396
0.34055	0.3834
0.33747	0.351975
0.33717	0.34604
0.34404	0.36502
0.34604	0.337575
0.34404	0.33322
0.342575	0.33785
0.34333	0.36172
0.338795	0.382345
0.33651	0.34737
0.344985	0.33807
0.338085	0.3564
0.34333	0.32712
0.32631	0.31647
0.33853	0.3283
0.331495	0.288305
0.327725	0.316085
0.345455	0.31646
0.3459	0.328995
0.34703	0.318895
0.34941	0.326225
0.34291	0.41033
0.33719	0.30527
0.341265	0.37432
0.34482	0.3367
0.355675	0.324915
0.3283	0.30767
0.352805	0.3176
0.33031	0.330835
0.35173	0.343225
0.336235	0.349145
0.33853	0.364095
0.337775	0.321745
0.32611	0.31738
0.338175	0.31114
0.345605	0.319255
0.34647	0.37706
0.34501	0.34494
0.34199	0.321595
0.342225	0.346055
0.34721	0.35288
0.337275	0.310525
0.331985	0.363505
0.343285	0.32931
0.341265	0.340785
0.334535	0.321655
0.345455	0.343905
0.33622	0.34368
0.33719	0.31451
0.33925	0.385775
0.352385	0.327745
0.34072	0.323875
0.333925	0.34703
0.343285	0.326965
0.34761	0.31761
0.34551	0.33271
0.342095	0.316775
0.337495	0.330635
0.349745	0.334275
0.33747	0.34331
0.33951	0.34001
0.34761	0.32701
0.341425	0.340375
0.335605	0.31995
0.32269	0.317675
0.3277	0.331045
0.35174	0.33945
0.34103	0.314065
0.330885	0.357145
0.333625	0.360285
0.34208	0.371785
0.34279	0.38435
0.335895	0.37047
0.341435	0.341575
0.334175	0.31251
0.342465	0.332915
0.32902	0.31444
0.35814	0.35356
0.344455	0.368595
0.347125	0.352575
0.3387	0.313255
0.35832	0.330225
0.338485	0.34263
0.34362	0.3611
0.34376	0.343625
0.32723	0.319795
0.32861	0.309155
0.32768	0.327555
0.336505	0.308155
0.35558	0.33172
0.355615	0.328415
0.337095	0.332835
0.338175	0.32942
0.342805	0.37797
0.33422	0.318335
0.349955	0.322795
0.35111	0.354355
0.34089	0.33098
0.34761	0.362545
0.346875	0.351515
0.338885	0.32743
0.342255	0.329415
0.33965	0.336295
0.345765	0.34133
0.34535	0.378785
0.32648	0.34723
0.34798	0.31966
0.337095	0.32273
0.32569	0.35696
0.34524	0.358135
0.329255	0.3275
0.342535	0.34952
0.341545	0.318325
0.33575	0.33709
0.33856	0.34555
0.341545	0.325495
0.33592	0.371825
0.3416	0.39696
0.348085	0.362785
0.361495	0.33595
0.338795	0.31691
0.340495	0.339315
0.343285	0.353755
0.32942	0.302755
0.3406	0.308525
0.335935	0.314705
0.338085	0.363765
0.33573	0.393235
0.334895	0.34984
0.33753	0.31481
0.34746	0.385275
0.34295	0.321085
0.3379	0.30885
0.338175	0.363295
0.33247	0.381895
0.336355	0.355245
0.33742	0.36787
0.345005	0.371705
0.32653	0.335685
0.34432	0.3083
0.347225	0.338375
0.357865	0.35781
0.35354	0.339615
0.34281	0.348455
0.34103	0.369545
0.339875	0.33814
0.34783	0.35701
0.33394	0.34548
0.336395	0.33765
0.35216	0.37632
0.35792	0.331045
0.3284	0.34062
0.34425	0.29816
0.344205	0.333975
0.337275	0.34495
0.327725	0.334965
0.349945	0.340515
0.33941	0.324915
0.335095	0.317275
0.32486	0.31126
0.343425	0.340505
0.35246	0.33034
0.34602	0.34632
0.34674	0.3633
0.338885	0.330115
0.338045	0.309595
0.3477	0.352335
0.34721	0.364825
0.344485	0.30528
0.34692	0.34196
0.330525	0.34186
0.344825	0.351415
0.33688	0.34115
0.34625	0.335965
0.33742	0.29923
0.34418	0.324365
0.345935	0.36485
0.325345	0.36582
0.33672	0.3477
0.327935	0.31747
0.34662	0.322295
0.344345	0.31724
0.34309	0.37476
0.33735	0.36613
0.332125	0.353605
0.327145	0.33582
0.341545	0.337
0.3364	0.33387
0.33255	0.349915
0.322195	0.399225
0.346035	0.360865
0.343775	0.30312
0.344705	0.38927
0.33752	0.37229
0.340325	0.362775
0.34027	0.30682
0.34373	0.31029
0.33886	0.353285
0.33853	0.35764
0.3503	0.31496
0.352895	0.32875
0.34258	0.340375
0.34723	0.324775
0.355165	0.358135
0.34495	0.32277
0.35219	0.31675
0.327905	0.32674
0.350695	0.33237
0.345265	0.324755
0.33941	0.319815
0.317675	0.30942
0.33684	0.326195
0.337685	0.328645
0.342465	0.307095
0.33467	0.326915
0.32792	0.34291
0.33201	0.31282
0.34501	0.356405
0.32942	0.3406
0.33637	0.32257
0.34569	0.34161
0.35522	0.34589
0.335305	0.333195
0.32812	0.323755
0.345615	0.34438
0.341095	0.3541
0.33199	0.35674
0.343285	0.357795
0.33071	0.33408
0.327725	0.352565
0.338965	0.31716
0.334065	0.29643
0.334535	0.346625
0.33808	0.30936
0.34503	0.318825
0.341045	0.38093
0.34587	0.29858
0.338205	0.35729
0.34976	0.37004
0.336505	0.37518
0.336805	0.384725
0.34604	0.37337
0.345795	0.346335
0.348435	0.35216
0.342225	0.344865
0.343425	0.35269
0.33853	0.360865
0.341275	0.32974
0.335215	0.33925
0.33688	0.29817
0.338795	0.372965
0.338085	0.369785
0.34291	0.299265
0.34175	0.34347
0.3416	0.31992
0.34325	0.35001
0.333095	0.36941
0.351465	0.31227
0.337675	0.3259
0.33896	0.380195
0.33589	0.347075
0.35602	0.29438
0.343695	0.32781
0.34127	0.33961
0.32812	0.33751
0.33585	0.420095
0.34509	0.34321
0.33719	0.35812
0.350695	0.349225
0.33532	0.338255
0.338085	0.316455
0.351615	0.32535
0.346705	0.33266
0.336805	0.33506
0.35291	0.314255
0.3401	0.36656
0.35181	0.335975
0.34333	0.3266
0.34319	0.34291
0.341445	0.3264
0.3439	0.312935
0.352335	0.334025
0.34281	0.389885
0.33785	0.35387
0.33258	0.3353
0.335605	0.347715
0.34197	0.333
0.34674	0.31303
0.34362	0.340845
0.34209	0.362655
0.347595	0.33946
0.33454	0.365305
0.345635	0.32832
0.33776	0.3399
0.33528	0.355885
0.343105	0.368425
0.33277	0.328345
0.345935	0.34169
0.34519	0.33745
0.347425	0.362505
0.32741	0.337205
0.33453	0.34888
0.3387	0.336705
0.32518	0.320215
0.34692	0.32252
0.32469	0.36479
0.330165	0.338635
0.33886	0.31409
0.3263	0.328
0.3268	0.308155
0.345635	0.343775
0.346655	0.34897
0.337095	0.33552
0.34291	0.35677
0.33014	0.35043
0.337385	0.360205
0.33655	0.326795
0.334065	0.30316
0.338205	0.31741
0.35109	0.33214
0.34495	0.364035
0.339275	0.384645
0.33354	0.35411
0.343285	0.34033
0.338085	0.33106
0.346055	0.34265
0.33702	0.345265
0.3379	0.347675
0.343775	0.395715
0.342575	0.396325
0.330885	0.32737
0.34501	0.3168
0.345785	0.36571
0.33785	0.32831
0.335825	0.334305
0.352335	0.34906
0.34551	0.352105
0.341975	0.37443
0.35522	0.308895
0.336505	0.368845
0.34646	0.33756
0.34319	0.30555
0.3401	0.32348
0.349265	0.364055
0.344065	0.350405
0.349905	0.335785
0.35447	0.30463
0.34432	0.345735
0.334285	0.3331
0.33941	0.366315
0.345455	0.32721
0.34376	0.34569
0.337675	0.359695
0.335285	0.34962
0.34496	0.369585
0.342575	0.33247
0.334895	0.355595
0.339875	0.340065
0.34425	0.34647
0.336535	0.342515
0.337675	0.329005
0.35216	0.36797
0.348895	0.314245
0.34072	0.30305
0.33573	0.34636
0.35127	0.342455
0.345955	0.319005
0.33433	0.312485
0.351465	0.364335
0.3363	0.338635
0.32354	0.35847
0.343285	0.349645
0.344485	0.31888
0.33532	0.333225
0.332905	0.34455
0.33011	0.32747
0.33874	0.32819
0.328315	0.320225
0.339895	0.339315
0.325385	0.319645
0.34553	0.339315
0.33007	0.31179
0.34175	0.34144
0.35387	0.30627
0.327905	0.35504
0.346655	0.390195
0.33784	0.38983
0.34661	0.33639
0.358085	0.378805
0.343775	0.36147
0.347515	0.295955
0.34481	0.33918
0.32899	0.3222
0.3364	0.36306
0.34072	0.31845
0.322785	0.344
0.33604	0.35923
0.3439	0.297835
0.344685	0.31705
0.335415	0.33819
0.347225	0.32334
0.33941	0.33977
0.337685	0.32361
0.34198	0.359475
0.33491	0.35362
0.361495	0.331725
0.334455	0.40279
0.345635	0.34253
0.33265	0.34347
0.339445	0.348615
0.331665	0.31811
0.33637	0.35155
0.337165	0.34287
0.33717	0.32266
0.343285	0.334865
0.34769	0.338365
0.351545	0.340335
0.341995	0.368765
0.344345	0.318895
0.33844	0.329065
0.35354	0.33494
0.3475	0.359375
0.333365	0.330445
0.347595	0.322385
0.338885	0.32164
0.337685	0.38545
0.34291	0.358125
0.3406	0.39231
0.336355	0.32053
0.336355	0.34534
0.336865	0.359425
0.3341	0.3363
0.347595	0.34394
0.3341	0.370625
0.343575	0.342385
0.347425	0.374245
0.3422	0.334045
0.321435	0.36294
0.34664	0.32273
0.336355	0.33959
0.3401	0.331945
0.337165	0.363925
0.330445	0.395695
0.351935	0.345005
0.340165	0.333805
0.33002	0.312505
0.33007	0.35338
0.347155	0.333175
0.33803	0.36324
0.33255	0.385565
0.340065	0.35816
0.357805	0.356225
0.338085	0.322455
0.344545	0.34051
0.34485	0.338445
0.344485	0.365495
0.329355	0.317615
0.352735	0.322925
0.35181	0.373745
0.34524	0.36849
0.33702	0.34842
0.3261	0.33577
0.331885	0.32627
0.34917	0.36094
0.336805	0.306275
0.34569	0.37338
0.34646	0.349025
0.33491	0.316695
0.35169	0.343005
0.33515	0.29883
0.35174	0.32566
0.3314	0.319145
0.33841	0.34362
0.35424	0.33142
0.34503	0.40788
0.341635	0.32927
0.3316	0.33655
0.331665	0.334815
0.33803	0.29925
0.345265	0.322745
0.34798	0.317835
0.340325	0.413175
0.348085	0.322795
0.323645	0.397805
0.34418	0.329205
0.342095	0.329425
0.33853	0.346085
0.34103	0.362915
0.336505	0.341265
0.34692	0.31448
0.34209	0.337
0.336805	0.342165
0.34082	0.35318
0.3341	0.308
0.352805	0.35308
0.34307	0.383125
0.342095	0.33949
0.350695	0.34106
0.341425	0.364725
0.32917	0.332915
0.338785	0.374225
0.34629	0.329225
0.346755	0.3457
0.344565	0.32282
0.336235	0.35986
0.33067	0.38554
0.33655	0.355945
0.34291	0.32425
0.344065	0.364
0.36104	0.331235
0.33577	0.363
0.339615	0.357455
0.326125	0.31901
0.3331	0.31258
0.33454	0.34456
0.34438	0.359915
0.34293	0.34646
0.344985	0.357995
0.33672	0.351905
0.35796	0.33166
0.338885	0.392575
0.33074	0.312815
0.33618	0.340395
0.3421	0.35105
0.34741	0.34368
0.32695	0.3348
0.342945	0.339565
0.3401	0.364095
0.346625	0.340055
0.3477	0.40862
0.339185	0.36458
0.34587	0.345865
0.35424	0.38255
0.358995	0.330425
0.345455	0.378455
0.336805	0.365135
0.33941	0.33268
0.35022	0.327905
0.34833	0.372685
0.34404	0.383655
0.333625	0.3667
0.32283	0.35981
0.33679	0.34677
0.334855	0.328625
0.34553	0.35303
0.346365	0.321815
0.331465	0.329765
0.33904	0.32611
0.33577	0.366025
0.33844	0.358935
0.342575	0.34537
0.3439	0.304675
0.33254	0.384055
0.34976	0.34661
0.348945	0.31204
0.34103	0.332665
0.331945	0.29871
0.346975	0.316305
0.3316	0.34713
0.34407	0.3526
0.34485	0.34811
0.344345	0.304715
0.343565	0.34441
0.34587	0.30828
0.344865	0.376045
0.350755	0.32518
0.33433	0.34884
0.343595	0.349195
0.342575	0.314875
0.345435	0.394115
0.34333	0.348225
0.337045	0.33035
0.337675	0.37838
0.34287	0.345875
0.33255	0.36966
0.34646	0.318985
0.343575	0.36561
0.317625	0.314565
0.34754	0.34127
0.32929	0.33026
0.35395	0.36133
0.343425	0.33622
0.33984	0.34897
0.346975	0.363155
0.333	0.32051
0.324775	0.383645
0.34656	0.355225
0.3363	0.37211
0.33446	0.37832
0.351465	0.331335
0.32934	0.320675
0.350115	0.33888
0.337385	0.33673
0.33794	0.361145
0.33148	0.337915
0.34646	0.33983
0.35338	0.3147
0.3314	0.33441
0.340815	0.33504
0.343705	0.34103
0.336425	0.3237
0.340275	0.322375
0.35573	0.31059
0.354825	0.33254
0.36082	0.32457
0.349555	0.30821
0.34451	0.354435
0.34904	0.326
0.33071	0.367035
0.34676	0.37602
0.342675	0.3168
0.329185	0.37071
0.3356	0.373075
0.33967	0.3286
0.34089	0.335095
0.34674	0.34833
0.34922	0.302375
0.337275	0.3214
0.34691	0.35001
0.341505	0.35089
0.347715	0.33275
0.340805	0.332635
0.34295	0.31124
0.35022	0.35324
0.333355	0.339415
0.347715	0.317075
0.333355	0.3564
0.34192	0.33771
0.35416	0.33498
0.33644	0.376605
0.341975	0.3451
0.345715	0.36096
0.339895	0.312485
0.31858	0.32199
0.3555	0.32361
0.32649	0.369705
0.345935	0.35366
0.33163	0.360525
0.34865	0.322045
0.333075	0.352965
0.339875	0.31226
0.332705	0.347615
0.34976	0.37721
0.34976	0.354105
0.332945	0.33785
0.35325	0.35436
0.33684	0.33494
0.341975	0.33954
0.34661	0.343585
0.32269	0.308705
0.33924	0.33784
0.341375	0.38591
0.345635	0.34553
0.33962	0.35224
0.33742	0.324415
0.339285	0.338035
0.32206	0.33954
0.340325	0.371785
0.335285	0.3237
0.337455	0.32785
0.333075	0.35503
0.324105	0.349145
0.322	0.33807
0.348135	0.31678
0.34646	0.33949
0.346875	0.341155
0.34495	0.342975
0.346705	0.35252
0.342475	0.322085
0.350415	0.339985
0.341775	0.32838
0.344685	0.33662
0.327155	0.32183
0.36058	0.308855
0.34535	0.324025
0.344865	0.35076
0.335665	0.359075
0.336805	0.331925
0.33753	0.316595
0.34721	0.35545
0.33011	0.35794
0.344865	0.376145
0.33794	0.351775
0.33735	0.34373
0.337675	0.342385
0.335105	0.322105
0.330375	0.337165
0.346875	0.32134
0.33941	0.33547
0.34904	0.316895
0.34674	0.3762
0.351415	0.332345
0.34305	0.33741
0.33277	0.389125
0.347415	0.32831
0.34645	0.31179
0.341045	0.31548
0.33794	0.39287
0.343285	0.33796
0.335935	0.315325
0.34199	0.368655
0.34137	0.344065
0.33309	0.35814
0.3401	0.321745
0.330815	0.333025
0.33354	0.38569
0.344345	0.37717
0.34294	0.299635
0.347445	0.35558
0.35848	0.339615
0.333355	0.33449
[truncated: 8,001 more rows]

## Sheet: TM-distribution
all_MFI>=750	all_MFI<750
0.27616	0.42524
0.29198	0.30663
0.29954	0.30522
0.28794	0.26874
0.33958	0.33782
0.27872	0.31932
0.37704	0.28776
0.37386	0.29444
0.29525	0.28563
0.28543	0.27979
0.3284	0.29047
0.3314	0.32111
0.35796	0.29977
0.38682	0.29751
0.33835	0.2776
0.38835	0.32009
0.37052	0.35383
0.43327	0.30347
0.29493	0.31224
0.54039	0.29795
0.36905	0.28922
0.33656	0.30183
0.44308	0.32229
0.55455	0.32195
0.34656	0.30431
0.25633	0.2762
0.45699	0.3401
0.32705	0.40958
0.30329	0.30296
0.32688	0.35752
0.31003	0.3439
0.30391	0.34602
0.32534	0.34769
0.25393	0.34555
0.49091	0.35881
0.46892	0.36083
0.4151	0.30222
0.42138	0.34362
0.43802	0.29828
0.47524	0.30751
0.40955	0.31818
0.33249	0.39263
0.30713	0.38542
0.30606	0.31473
0.30396	0.36105
0.3808	0.36674
0.43391	0.31423
0.40448	0.50468
0.37207	0.29726
0.54254	0.44046
0.2724	0.46748
0.45662	0.37587
0.37173	0.32702
0.363	0.54692
0.30126	0.45583
0.32168	0.27431
0.26946	0.51944
0.32364	0.52216
0.34692	0.3422
0.23817	0.28826
0.28834	0.38335
0.36396	0.46917
0.36252	0.31459
0.33853	0.3956
0.33618	0.38467
0.45521	0.342
0.38278	0.35233
0.34695	0.38476
0.31178	0.82477
0.31079	0.41119
0.31958	0.27225
0.34418	0.30318
0.37677	0.41947
0.35662	0.32013
0.35832	0.38864
0.26872	0.30018
0.33443	0.29719
0.37791	0.29758
0.36589	0.28328
0.40313	0.31133
0.33031	0.26615
0.47419	0.26287
0.34199	0.33651
0.3097	0.33965
0.56802	0.29946
0.43063	0.33629
0.3252	0.34196
0.4212	0.308
0.53715	0.25408
0.72337	0.31203
0.27809	0.35094
0.75507	0.29938
0.40488	0.31428
0.23113	0.3056
0.25411	0.28478
0.36828	0.26507
0.38469	0.25034
0.3564	0.25039
0.29774	0.34451
0.31512	0.27782
0.37861	0.25631
0.30154	0.30079
0.43332	0.27206
0.2898	0.2965
0.32381	0.2808
0.42885	0.47077
0.45037	0.45455
0.30108	0.46641
0.29636	0.44352
0.83946	0.42424
0.42839	0.44111
0.27939	0.48181
0.33528	0.54015
0.39328	0.51195
0.28922	0.29921
0.34739	0.3944
0.39189	0.55248
0.27588	0.28543
0.28461	0.29197
0.26514	0.46289
0.33491	0.45014
0.33146	0.35965
0.27809	0.45187
0.34055	0.46709
0.48636	0.39134
0.2892	0.38453
0.35268	0.44098
0.36161	0.52602
0.31664	0.44882
0.25207	0.25565
0.38026	0.32618
0.38852	0.46539
0.37364	0.31382
0.30229	0.37241
0.42961	0.2737
0.27637	0.27943
0.34198	0.24713
0.43268	0.34753
0.30727	0.32591
0.30231	0.30792
0.44788	0.32922
0.35325	0.29091
	0.23198
	0.32741
	0.28176
	0.42788
	0.29964
	0.2873
	0.30979
	0.28176
	0.3314
	0.33465
	0.27117
	0.28783
	0.28712
	0.31731
	0.26494
	0.50261
	0.30625
	0.35821
	0.41685
	0.31738
	0.31421
	0.43061
	0.3318
	0.28841
	0.51103
	0.3574
	0.2765
	0.38603
	0.41817
	0.36087
	0.33132
	0.34827
	0.38864
	0.3337
	0.42671
	0.26427
	0.30175
	0.31883
	0.3211
	0.47775
	0.41292
	0.33717
	0.46239
	0.28902
	0.39188
	0.48786
	0.39555
	0.36923
	0.25794
	0.46622
	0.33702
	0.41654
	0.49854
	0.34572
	0.42424
	0.37263
	0.45182
	0.3968
	0.26313
	0.37413
	0.50718
	0.28559
	0.31715
	0.61535
	0.37073
	0.3479
	0.48183
	0.34636
	0.33924
	0.42499
	0.33536
	0.2697
	0.29126
	0.36512
	0.31139
	0.38057
	0.35974
	0.28931
	0.28939
	0.28608
	0.36504
	0.60542
	0.41883
	0.68212
	0.42747
	0.43514
	0.29611
	0.32655
	0.39651
	0.34519
	0.3765
	0.33753
	0.28721
	0.34089
	0.36855
	0.31155
	0.24019
	0.25871
	0.38347
	0.40279
	0.35944
	0.32557
	0.57135
	0.38278
	0.35449
	0.31746
	0.28442
	0.28519
	0.33401
	0.38777
	0.36179
	0.33245
	0.48316
	0.37877
	0.36914
	0.2964
	0.3704
	0.38335
	0.3083
	0.34551
	0.54376
	0.363
	0.51359
	0.3135
	0.4106
	0.47192
	0.3913
	0.40259
	0.36658
	0.34446
	0.52223
	0.38956
	0.26955
	0.31166
	0.39739
	0.49683
	0.23721
	0.38394
	0.35994
	0.29772
	0.3899
	0.37966
	0.36047
	0.30503
	0.31313
	0.42353
	0.28443
	0.28833
	0.28499
	0.28427
	0.28268
	0.35955
	0.26723
	0.24927
	0.32087
	0.24882
	0.31784
	0.29813
	0.26708
	0.28568
	0.25767
	0.43725
	0.25781
	0.44622
	0.41018
	0.22237
	0.35522
	0.27373
	0.34295
	0.33642
	0.27851
	0.33265
	0.29494
	0.28337
	0.29295
	0.3475
	0.35254
	0.3221
	0.37787
	0.50272
	0.2716
	0.48125
	0.44288
	0.40214
	0.46049
	0.44049
	0.57501
	0.48603
	0.26263
	0.31205
	0.29065
	0.4339
	0.24986
	0.29017
	0.36665
	0.35084
	0.28629
	0.26272
	0.31429
	0.28057
	0.26096
	0.29819
	0.3108
	0.32479
	0.26138
	0.26335
	0.32882
	0.22454
	0.25076
	0.2659
	0.3244
	0.29724
	0.25891
	0.29208
	0.26172
	0.31523
	0.33002
	0.2901
	0.2892
	0.31119
	0.30457
	0.37486
	0.3622
	0.37825
	0.25552
	0.23348
	0.28788
	0.3202
	0.38673
	0.38279
	0.39903
	0.30551
	0.31414
	0.43364
	0.38399
	0.35293
	0.40534
	0.35199
	0.28939
	0.29161
	0.29678
	0.37054
	0.28379
	0.34897
	0.33355
	0.27096
	0.30745
	0.39897
	0.33153
	0.28545
	0.29531
	0.39988
	0.31896
	0.45886
	0.41006
	0.63627
	0.41125
	0.39657
	0.41278
	0.322
	0.38759
	0.41567
	0.35055
	0.40746
	0.71121
	0.37845
	0.36331
	0.38554
	0.36246
	0.37095
	0.43327
	0.40299
	0.36079
	0.28161
	0.28865
	0.31041
	0.31448
	0.38905
	0.40812
	0.47675
	0.26445
	0.32328
	0.38198
	0.29182
	0.35594
	0.46191
	0.4085
	0.28099
	0.28574
	0.40466
	0.31981
	0.40298
	0.27128
	0.2969
	0.29914
	0.51313
	0.32217
	0.45986
	0.33659
	0.31789
	0.41761
	0.40915
	0.29002
	0.25204
	0.28198
	0.24847
	0.4095
	0.28665
	0.36303
	0.61367
	0.36577
