# Supplementary material for: Conserved interfaces mediate multiple protein–protein interactions in a prokaryotic metabolon
Source: Mol Syst Biol. 2025 Sep 3;21(11):1490–521. doi: 10.1038/s44320-025-00139-9 (PMC12583656; doi:10.1038/s44320-025-00139-9)
Supplement: Supplementary file 9 — Source data Fig. 4 [file 44320_2025_139_MOESM9_ESM.zip]

Archive with 4 entries (4 files):
- Data_Panel4D.xlsx
- __MACOSX/._Data_Panel4D.xlsx
- Data_Panel4E.xlsx
- __MACOSX/._Data_Panel4E.xlsx
