# Supplementary material for: Conserved interfaces mediate multiple protein–protein interactions in a prokaryotic metabolon
Source: Mol Syst Biol. 2025 Sep 3;21(11):1490–521. doi: 10.1038/s44320-025-00139-9 (PMC12583656; doi:10.1038/s44320-025-00139-9)
Supplement: Supplementary file 9 — Source data Fig. 4 [file 44320_2025_139_MOESM9_ESM.zip › Data_Panel4D.xlsx]

## Sheet: Fig 4D, E
metF_low_fluo	WT
735	1367
529
679
721
722
705
734
652
588
825
777
831
754
842
812
829
833
796
835
807
842
781
793
826
775
754
829
829
789
847
791
849
795
