# Supplementary material for: Conserved interfaces mediate multiple protein–protein interactions in a prokaryotic metabolon
Source: Mol Syst Biol. 2025 Sep 3;21(11):1490–521. doi: 10.1038/s44320-025-00139-9 (PMC12583656; doi:10.1038/s44320-025-00139-9)
Supplement: Supplementary file 9 — Source data Fig. 4 [file 44320_2025_139_MOESM9_ESM.zip › Data_Panel4E.xlsx]

## Sheet: Fig 4D, E
	folK_high_fluo	folK_low_fluo	WT
	2261	956	1419
	1843	991
	1863	828
	2343	944
	1950	976
	1905	927
	2325	983
	1880	910
	2823	983
	1964	959
	1848	953
	2310	905
	1961	900
	3513	997
	2300	974
	2984	889
	2101	878
		992
		888
		954
		975
		893
