# Supplementary material for: Conserved interfaces mediate multiple protein–protein interactions in a prokaryotic metabolon
Source: Mol Syst Biol. 2025 Sep 3;21(11):1490–521. doi: 10.1038/s44320-025-00139-9 (PMC12583656; doi:10.1038/s44320-025-00139-9)
Supplement: Supplementary file 10 — Source data Fig. 5 [file 44320_2025_139_MOESM10_ESM.zip]

Archive with 56 entries (55 files):
- Figure5G/
- __MACOSX/._Figure5G
- Figure5G/F140S+folK.txt
- __MACOSX/Figure5G/._F140S+folK.txt
- Figure5G/DHFR_WT.txt
- __MACOSX/Figure5G/._DHFR_WT.txt
- Figure5G/D131N.txt
- __MACOSX/Figure5G/._D131N.txt
- Figure5G/D131N+folK_2.txt
- __MACOSX/Figure5G/._D131N+folK_2.txt
- Figure5G/A143L.txt
- __MACOSX/Figure5G/._A143L.txt
- Figure5G/D131N+folK.txt
- __MACOSX/Figure5G/._D131N+folK.txt
- Figure5G/R159L+folK.txt
- __MACOSX/Figure5G/._R159L+folK.txt
- Figure5G/E139I.txt
- __MACOSX/Figure5G/._E139I.txt
- Figure5G/Figure_5G.zip
- __MACOSX/Figure5G/._Figure_5G.zip
- Figure5G/N23V+folK.txt
- __MACOSX/Figure5G/._N23V+folK.txt
- Figure5G/D132H.txt
- __MACOSX/Figure5G/._D132H.txt
- Figure5G/D144N.txt
- __MACOSX/Figure5G/._D144N.txt
- Figure5G/D144N+folK.txt
- __MACOSX/Figure5G/._D144N+folK.txt
- Figure5G/DHFR_HPPK.txt
- __MACOSX/Figure5G/._DHFR_HPPK.txt
- Figure5G/E139I+folK.txt
- __MACOSX/Figure5G/._E139I+folK.txt
- Figure5G/water_02.txt
- __MACOSX/Figure5G/._water_02.txt
- Figure5G/F140S.txt
- __MACOSX/Figure5G/._F140S.txt
- Figure5G/R159L.txt
- __MACOSX/Figure5G/._R159L.txt
- Figure5G/A143L+folK.txt
- __MACOSX/Figure5G/._A143L+folK.txt
- Figure5G/N23V.txt
- __MACOSX/Figure5G/._N23V.txt
- Figure5G/D132H+folK.txt
- __MACOSX/Figure5G/._D132H+folK.txt
- Data_Panel5A.xlsx
- __MACOSX/._Data_Panel5A.xlsx
- Data_Panel5B.xlsx
- __MACOSX/._Data_Panel5B.xlsx
- Data_Panel5C.xlsx
- __MACOSX/._Data_Panel5C.xlsx
- Data_Panel5D.xlsx
- __MACOSX/._Data_Panel5D.xlsx
- Data_Panel5E.xlsx
- __MACOSX/._Data_Panel5E.xlsx
- Data_Panel5F.xlsx
- __MACOSX/._Data_Panel5F.xlsx
