# Supplementary material for: Conserved interfaces mediate multiple protein–protein interactions in a prokaryotic metabolon
Source: Mol Syst Biol. 2025 Sep 3;21(11):1490–521. doi: 10.1038/s44320-025-00139-9 (PMC12583656; doi:10.1038/s44320-025-00139-9)
Supplement: Supplementary file 10 — Source data Fig. 5 [file 44320_2025_139_MOESM10_ESM.zip › Figure5G/F140S+folK.txt]

#Acq. time (s)=	60
#Accumulations=	2
#Range=	Off
#Autofocus=	Off
#AutoExposure=	Off
#Spike filter=	Multiple accum.
#Delay time (s)=	0
#Binning=	1
#Readout mode=	Signal
#DeNoise=	Standard
#ICS correction=	Off
#Dark correction=	Off
#Inst. Process=	Off
#Detector temperature (�C)=	-60.1
#Instrument=	XploRA Plus
#Detector=	Syncerity OE
#Objective=	x50_VIS_LWD_DF
#Grating=	1200 (750nm)
#Filter=	100%
#Laser=	785nm_Edge
#Spectro (cm-�)=	1350.05
#Slit (�m)=	200
#Hole (�m)=	500
#Illuminator=	Dark field
#StageXY (mm)=	75x50
#StageZ=	Z motor
#X (�m)=	3929.6
#Y (�m)=	17101.5
#Z (�m)=	666.8
#Full time(mm:ss)=	2:02
#Project=	03-15-2023
#Sample=
#Site=
#Title=	F140S+H
#Remark=
#Date=	15.03.2023 15:35
#Acquired=	15.03.2023 15:35:46
831.923	1251.75
833.046	1282.01
834.17	1303.09
835.293	1299.04
836.416	1294.61
837.539	1290.37
838.66	1286.27
839.783	1270.69
840.904	1225.97
842.026	1272.97
843.147	1268.76
844.267	1264.79
845.388	1249.83
846.508	1227.44
847.628	1220.08
848.748	1221.87
849.867	1223.77
850.987	1225.08
852.105	1222.29
853.224	1215.99
854.342	1209.82
855.46	1200.82
856.578	1178.52
857.695	1163.76
858.812	1153.73
859.929	1146.81
861.046	1147.81
862.162	1148.98
863.277	1144.58
864.393	1143.8
865.509	1142.47
866.624	1141.27
867.739	1139.61
868.853	1138.02
869.967	1135.46
871.081	1132.77
872.195	1129.9
873.308	1128.39
874.422	1126.89
875.535	1125.32
876.648	1123.51
877.759	1121.39
878.872	1119.01
879.983	1116.52
881.095	1113.85
882.206	1110.32
883.317	1106.79
884.427	1103.07
885.537	1099.42
886.648	1096.13
887.757	1094.71
888.867	1094.13
889.976	1093.42
891.085	1091.86
892.194	1089.58
893.302	1086.95
894.41	1085.33
895.517	1081.99
896.626	1078.03
897.733	1074.62
898.84	1071.33
899.946	1068.35
901.052	1065.52
902.158	1062.89
903.265	1059.56
904.37	1055.68
905.475	1051.62
906.58	1048.14
907.684	1045.23
908.789	1042.19
909.893	1039.55
910.997	1036.77
912.1	1033.61
913.204	1029.84
914.307	1025.67
915.409	1019.59
916.512	1013.37
917.613	1007.07
918.716	1001.43
919.817	996.281
920.918	991.591
922.019	987.519
923.12	983.61
924.22	980.147
925.321	976.805
926.421	973.506
927.52	970.241
928.62	967.024
929.718	963.778
930.817	959.91
931.916	955.51
933.014	951.717
934.112	948.199
935.209	945.351
936.307	942.407
937.404	939.553
938.501	936.811
939.597	934.108
940.693	931.447
941.789	928.693
942.885	926.085
943.98	923.418
945.075	918.322
946.17	913.622
947.264	909.269
948.359	904.73
949.453	900.095
950.547	895.73
951.639	892.281
952.733	890.082
953.825	888.237
954.918	886.89
956.011	885.853
957.102	885.261
958.194	884.981
959.286	884.987
960.377	881.313
961.468	878.359
962.558	875.188
963.648	872.773
964.738	875.382
965.828	879.535
966.917	883.197
968.006	887.726
969.095	890.751
970.185	892.479
971.272	892.798
972.36	892.033
973.448	889.31
974.536	881.431
975.623	876.99
976.71	873.041
977.796	869.522
978.883	866.013
979.969	862.98
981.055	860.26
982.141	857.939
983.226	855.89
984.311	854.125
985.395	852.709
986.48	851.631
987.563	850.848
988.648	850.332
989.731	850.156
990.814	847.079
991.898	839.201
992.981	837.142
994.063	835.517
995.145	834.061
996.227	832.756
997.308	831.395
998.39	830.151
999.471	829.104
1000.55	828.104
1001.63	828.334
1002.71	828.844
1003.79	829.163
1004.87	828.982
1005.95	828.593
1007.03	827.879
1008.11	826.856
1009.19	825.423
1010.27	823.992
1011.34	822.241
1012.42	819.806
1013.5	816.018
1014.58	811.244
1015.65	807.302
1016.73	803.788
1017.81	800.497
1018.88	797.596
1019.96	794.985
1021.03	792.748
1022.11	791.048
1023.18	789.838
1024.26	789.088
1025.33	788.855
1026.41	787.723
1027.48	786.298
1028.55	785.568
1029.63	787.532
1030.7	789.743
1031.77	792.243
1032.84	794.526
1033.92	796.279
1034.99	797.949
1036.06	799.094
1037.13	800.119
1038.2	801.375
1039.27	802.529
1040.34	803.977
1041.41	805.038
1042.48	805.644
1043.55	805.804
1044.62	805.251
1045.69	804.766
1046.76	805.076
1047.83	805.775
1048.9	808.003
1049.97	811.066
1051.03	814.525
1052.1	817.036
1053.17	818.57
1054.23	821.082
1055.3	824.836
1056.37	829.605
1057.43	830.629
1058.5	829.599
1059.56	832.223
1060.63	833.077
1061.69	840.009
1062.76	839.944
1063.82	843.826
1064.89	842.166
1065.95	839.396
1067.01	827.849
1068.08	818.469
1069.14	821.991
1070.2	819.248
1071.27	814.272
1072.33	810.05
1073.39	808.464
1074.45	800.47
1075.51	799.028
1076.57	793.494
1077.63	789.742
1078.69	787.008
1079.76	784.898
1080.81	781.505
1081.87	777.24
1082.93	773.454
1083.99	770.516
1085.05	768.41
1086.11	766.936
1087.17	766.057
1088.23	766.031
1089.28	766.993
1090.34	768.488
1091.4	770.807
1092.46	773.075
1093.51	774.326
1094.57	774.86
1095.62	774.48
1096.68	773.174
1097.74	771.093
1098.79	768.225
1099.85	764.493
1100.9	760.069
1101.95	754.605
1103.01	748.831
1104.06	743.952
1105.12	739.349
1106.17	735.804
1107.22	732.794
1108.28	730.505
1109.33	728.435
1110.38	726.792
1111.43	725.435
1112.48	724.44
1113.53	724.112
1114.59	724.302
1115.64	725.058
1116.69	726.471
1117.74	728.294
1118.79	730.321
1119.84	734.023
1120.89	738.367
1121.93	743.66
1122.98	747.883
1124.03	756.27
1125.08	765.111
1126.13	775.081
1127.18	785.636
1128.22	796.564
1129.27	807.69
1130.32	818.789
1131.36	829.739
1132.41	841.291
1133.46	846.369
1134.5	847.541
1135.55	846.77
1136.59	845.286
1137.64	840.638
1138.68	831.514
1139.73	822.836
1140.77	812.841
1141.82	802.966
1142.86	795.646
1143.9	789.161
1144.95	792.56
1145.99	793.075
1147.03	790.334
1148.07	790.979
1149.12	793.345
1150.16	795.759
1151.2	800.106
1152.24	805.663
1153.28	811.318
1154.32	814.455
1155.36	816.661
1156.4	817.394
1157.44	817.77
1158.48	817.688
1159.52	817.432
1160.56	817.491
1161.6	817.031
1162.64	815.81
1163.67	813.562
1164.71	809.907
1165.75	805.248
1166.79	799.719
1167.82	793.402
1168.86	786.206
1169.9	778.286
1170.93	770.625
1171.97	764.808
1173	759.687
1174.04	753.699
1175.08	747.935
1176.11	742.257
1177.14	737.189
1178.18	734.575
1179.21	732.712
1180.25	731.586
1181.28	730.691
1182.31	729.924
1183.35	729.249
1184.38	727.843
1185.41	726.927
1186.44	726.499
1187.47	726.686
1188.51	727.355
1189.54	728.115
1190.57	728.859
1191.6	729.599
1192.63	730.004
1193.66	730.1
1194.69	729.804
1195.72	728.995
1196.75	728.036
1197.78	727.381
1198.81	727.898
1199.84	728.022
1200.86	727.85
1201.89	728.057
1202.92	729.195
1203.95	732.22
1204.97	735.595
1206	740.405
1207.03	741.875
1208.05	743.778
1209.08	745.637
1210.11	748.044
1211.13	750.378
1212.16	750.595
1213.18	749.823
1214.21	748.705
1215.23	747.248
1216.25	744.887
1217.28	742.345
1218.3	740.823
1219.33	740.708
1220.35	740.84
1221.37	741.062
1222.39	740.831
1223.42	741.198
1224.44	741.507
1225.46	738.916
1226.48	738.422
1227.5	738.541
1228.52	739.008
1229.54	739.584
1230.56	739.793
1231.58	739.885
1232.6	739.747
1233.62	739.061
1234.64	737.797
1235.66	736.157
1236.68	734.324
1237.7	732.537
1238.72	730.844
1239.73	729.083
1240.75	727.486
1241.77	726.188
1242.79	725.49
1243.8	725.911
1244.82	727.45
1245.84	730.352
1246.85	734.857
1247.87	741.137
1248.88	744.965
1249.9	755.965
1250.91	759.961
1251.93	766.561
1252.94	780.959
1253.96	810.337
1254.97	837.077
1255.98	863.183
1257	880.532
1258.01	890.545
1259.02	894.382
1260.04	892.954
1261.05	872.047
1262.06	853.254
1263.07	831.1
1264.08	811.191
1265.09	792.25
1266.1	774.654
1267.12	756.945
1268.13	734.738
1269.14	730.237
1270.15	723.946
1271.15	722.868
1272.16	716.211
1273.17	712.023
1274.18	708.31
1275.19	704.532
1276.2	700.983
1277.21	697.889
1278.21	695.034
1279.22	691.914
1280.23	689.302
1281.23	688.399
1282.24	688.115
1283.25	688.415
1284.25	689.286
1285.26	690.586
1286.26	692.348
1287.27	694.487
1288.27	697.276
1289.28	700.326
1290.28	703.352
1291.29	705.469
1292.29	708.467
1293.29	712.34
1294.3	712.363
1295.3	711.632
1296.3	710.132
1297.31	708.08
1298.31	705.756
1299.31	702.911
1300.31	699.906
1301.31	696.182
1302.31	694.673
1303.31	694.074
1304.32	694.893
1305.32	696.652
1306.32	700.618
1307.32	702.942
1308.32	707.346
1309.31	711.295
1310.31	708.707
1311.31	705.663
1312.31	697.45
1313.31	698.064
1314.31	709.933
1315.3	717.072
1316.3	721.798
1317.3	731.116
1318.3	732.408
1319.29	741.092
1320.29	740.361
1321.28	754.085
1322.28	768.661
1323.27	784.944
1324.27	803.12
1325.27	817.553
1326.26	830.263
1327.25	836.19
1328.25	843.862
1329.24	845.57
1330.24	843.375
1331.23	834.619
1332.22	823.085
1333.21	808.445
1334.21	794.517
1335.2	781.166
1336.19	768.509
1337.18	757.285
1338.17	746.364
1339.17	741.887
1340.16	738.641
1341.15	736.291
1342.14	732.883
1343.13	731.762
1344.12	730.735
1345.11	730.237
1346.1	729.884
1347.08	729.873
1348.07	729.888
1349.06	729.991
1350.05	729.378
1351.04	728.01
1352.03	726.971
1353.01	726.633
1354	726.453
1354.99	726.471
1355.97	726.511
1356.96	726.815
1357.95	727.779
1358.93	728.831
1359.92	729.976
1360.9	730.434
1361.89	729.429
1362.87	728.001
1363.86	726.634
1364.84	724.974
1365.82	723.99
1366.81	726.263
1367.79	726.963
1368.77	724.818
1369.76	722.684
1370.74	720.155
1371.72	720.382
1372.7	721.927
1373.69	725.445
1374.67	730.154
1375.65	730.059
1376.63	729.427
1377.61	727.706
1378.59	725.366
1379.57	722.693
1380.55	720.059
1381.53	718.01
1382.51	716.06
1383.49	715.628
1384.47	715.451
1385.45	715.307
1386.42	714.777
1387.4	714.159
1388.38	713.587
1389.36	713.127
1390.34	712.501
1391.31	711.924
1392.29	711.359
1393.27	710.877
1394.24	710.432
1395.22	710.075
1396.19	709.889
1397.17	709.761
1398.14	709.801
1399.12	709.96
1400.09	710.474
1401.07	711.149
1402.04	711.773
1403.02	712.171
1403.99	711.034
1404.96	709.86
1405.93	709.091
1406.91	707.926
1407.88	707.167
1408.85	706.638
1409.82	705.751
1410.8	704.954
1411.77	704.221
1412.74	703.865
1413.71	704.14
1414.68	705.442
1415.65	706.89
1416.62	707.212
1417.59	707.654
1418.56	708.193
1419.53	708.905
1420.5	710.234
1421.47	710.425
1422.43	710.483
1423.4	710.616
1424.37	711.655
1425.34	712.938
1426.3	714.185
1427.27	713.823
1428.24	712.258
1429.21	710.506
1430.17	708.627
1431.14	706.335
1432.1	704.025
1433.07	701.919
1434.03	699.973
1435	698.378
1435.96	698.251
1436.93	698.03
1437.89	694.805
1438.86	691.61
1439.82	688.632
1440.78	686.927
1441.75	684.985
1442.71	682.795
1443.67	680.559
1444.64	678.643
1445.6	677.011
1446.56	675.374
1447.52	673.879
1448.48	672.755
1449.44	671.763
1450.4	671.296
1451.36	671.271
1452.32	671.56
1453.28	672.031
1454.24	672.722
1455.2	673.571
1456.16	674.469
1457.12	675.564
1458.08	676.769
1459.04	678.419
1460	679.383
1460.95	678.659
1461.91	677.584
1462.87	676.363
1463.83	674.992
1464.78	673.659
1465.74	672.201
1466.7	670.327
1467.65	668.311
1468.61	666.318
1469.56	664.356
1470.52	662.518
1471.47	660.212
1472.43	657.451
1473.38	654.6
1474.34	651.597
1475.29	648.555
1476.24	645.481
1477.2	642.125
1478.15	638.829
1479.1	635.972
1480.06	633.26
1481.01	631.108
1481.96	630.124
1482.91	629.483
1483.86	629.186
1484.81	629.21
1485.76	629.662
1486.72	629.577
1487.67	629.192
1488.62	627.94
1489.57	626.494
1490.52	624.463
1491.46	622.241
1492.41	619.308
1493.36	615.652
1494.31	610.605
1495.26	607.471
1496.21	600.736
1497.16	590.887
1498.1	583.598
1499.05	582.298
1500	586.972
1500.94	596.022
1501.89	599.402
1502.84	598.195
1503.78	597.548
1504.73	594.787
1505.67	589.302
1506.62	584.705
1507.56	580.769
1508.51	578.69
1509.45	577.955
1510.4	578.098
1511.34	578.456
1512.29	580.713
1513.23	582.467
1514.17	583.488
1515.11	584.22
1516.06	584.597
1517	585.125
1517.94	585.258
1518.88	584.952
1519.83	584.03
1520.77	583.049
1521.71	582.775
1522.65	582.911
1523.59	583.694
1524.53	584.474
1525.47	585.442
1526.41	586.318
1527.35	587.209
1528.29	587.144
1529.23	586.938
1530.16	586.49
1531.1	585.951
1532.04	585.008
1532.98	583.658
1533.92	582.509
1534.85	581.429
1535.79	581.346
1536.73	580.513
1537.66	579.87
1538.6	579.403
1539.54	579.075
1540.47	578.75
1541.41	578.637
1542.34	578.663
1543.28	578.793
1544.21	579.487
1545.15	580.534
1546.08	579.585
1547.01	577.913
1547.95	576.333
1548.88	575.027
1549.82	574.085
1550.75	573.351
1551.68	573.736
1552.61	574.76
1553.55	574.831
1554.48	572.511
1555.41	570.973
1556.34	570.009
1557.27	569.369
1558.2	568.792
1559.13	568.34
1560.06	567.719
1560.99	567.376
1561.92	567.409
1562.85	567.691
1563.78	567.866
1564.71	567.797
1565.64	567.022
1566.57	566.711
1567.5	566.757
1568.42	566.643
1569.35	565.602
1570.28	564.076
1571.21	563.408
1572.13	563.687
1573.06	564.288
1573.99	565.136
1574.91	565.991
1575.84	567.16
1576.76	568.008
1577.69	570.055
1578.61	572.525
1579.54	574.887
1580.46	576.769
1581.39	576.307
1582.31	575.121
1583.24	574.214
1584.16	573.594
1585.08	573.384
1586.01	574.432
1586.93	574.39
1587.85	574.893
1588.77	576.058
1589.69	577.717
1590.62	579.526
1591.54	581.166
1592.46	582.962
1593.38	585.232
1594.3	589.074
1595.22	591.126
1596.14	593.042
1597.06	594.613
1597.98	596.373
1598.9	596.947
1599.82	597.438
1600.74	597.862
1601.66	598.301
1602.57	599.098
1603.49	599.847
1604.41	600.566
1605.33	601.318
1606.25	602.183
1607.16	603.005
1608.08	604.152
1609	605.265
1609.91	606.506
1610.83	607.733
1611.74	608.541
1612.66	609.369
1613.57	609.844
1614.49	610.798
1615.4	612.459
1616.32	614.168
1617.23	615.859
1618.15	617.508
1619.06	617.458
1619.97	617.815
1620.89	619.465
1621.8	621.593
1622.71	624.366
1623.63	625.829
1624.54	626.809
1625.45	627.647
1626.36	628.415
1627.27	629.157
1628.18	629.826
1629.09	630.292
1630	630.691
1630.92	631.093
1631.82	631.283
1632.73	631.851
1633.64	632.645
1634.55	633.472
1635.46	634.491
1636.37	635.249
1637.28	635.468
1638.19	635.052
1639.1	634.722
1640	633.992
1640.91	633.72
1641.82	633.625
1642.73	633.543
1643.63	633.182
1644.54	632.59
1645.44	631.594
1646.35	629.761
1647.26	627.803
1648.16	625.34
1649.07	622.757
1649.97	621.356
1650.88	620.735
1651.78	620.069
1652.69	619.195
1653.59	618.194
1654.49	617.007
1655.4	615.645
1656.3	614.05
1657.2	612.233
1658.1	610.178
1659.01	607.903
1659.91	605.364
1660.81	602.521
1661.71	599.474
1662.61	596.251
1663.52	592.855
1664.42	589.306
1665.32	585.599
1666.22	582.025
1667.12	579.753
1668.02	577.649
1668.92	575.65
1669.81	573.861
1670.71	570.164
1671.61	565.814
1672.51	560.637
1673.41	552.314
1674.31	537.408
1675.21	536.409
1676.1	535.016
1677	533.821
1677.9	528.756
1678.79	524.773
1679.69	520.622
1680.59	517.63
1681.48	514.899
1682.38	513.129
1683.27	511.024
1684.17	508.122
1685.06	504.697
1685.96	500.98
1686.85	496.721
1687.75	492.175
1688.64	487.299
1689.53	482.264
1690.43	477.529
1691.32	473.17
1692.21	469.122
1693.11	465.072
1694	461.135
1694.89	457.286
1695.78	453.548
1696.67	448.855
1697.57	443.384
1698.46	438.482
1699.35	434.249
1700.24	431.018
1701.13	428.225
1702.02	425.837
1702.91	423.613
1703.8	421.199
1704.69	417.804
1705.58	415.566
1706.47	414.153
1707.35	413.437
1708.24	411.662
1709.13	409.812
1710.02	407.807
1710.91	405.626
1711.79	402.92
1712.68	400.213
1713.57	396.492
1714.45	391.327
1715.34	387.207
1716.22	384.408
1717.11	382.317
1718	381.766
1718.88	380.86
1719.77	379.322
1720.65	377.754
1721.54	376.356
1722.42	375.284
1723.3	374.507
1724.19	373.77
1725.07	373.095
1725.95	372.297
1726.84	371.249
1727.72	370.026
1728.6	368.578
1729.48	366.08
1730.37	362.838
1731.25	359.514
1732.13	356.159
1733.01	353.124
1733.89	350.897
1734.77	347.707
1735.65	344.825
1736.53	342.206
1737.41	339.678
1738.29	337.5
1739.17	335.661
1740.05	334.055
1740.93	332.557
1741.81	331.42
1742.69	330.325
1743.57	329.446
1744.44	328.624
1745.32	327.83
1746.2	326.951
1747.07	325.546
1747.95	323.995
1748.83	322.237
1749.7	320.302
1750.58	318.109
1751.46	315.61
1752.33	312.617
1753.21	309.713
1754.08	306.94
1754.96	305.242
1755.83	303.557
1756.71	302.628
1757.58	302.098
1758.45	301.753
1759.33	301.603
1760.2	301.613
1761.07	301.469
1761.95	301.313
1762.82	301.215
1763.69	300.189
1764.56	298.803
1765.44	297.185
1766.31	295.487
1767.18	293.526
1768.05	291.619
1768.92	289.746
1769.79	287.932
1770.66	286.522
1771.53	285.563
1772.4	284.87
1773.27	284.56
1774.14	284.959
1775.01	285.593
1775.88	285.912
1776.75	286.363
1777.61	286.21
1778.48	285.239
1779.35	284.326
1780.22	283.414
1781.08	282.934
1781.95	282.705
1782.82	282.599
1783.69	282.571
1784.55	282.475
1785.42	282.643
1786.28	281.572
1787.15	279.907
1788.01	278.768
1788.88	278.627
1789.74	278.263
1790.61	277.618
1791.47	276.646
1792.34	275.434
1793.2	274.043
1794.06	272.624
1794.93	271.244
1795.79	269.927
1796.65	268.734
1797.52	267.63
1798.38	266.758
1799.24	266.139
1800.1	265.606
1800.96	265.412
1801.82	265.379
1802.68	265.405
1803.55	265.876
1804.41	266.47
1805.27	267.102
1806.13	267.506
1806.99	266.664
1807.85	265.719
1808.7	264.695
1809.56	263.678
1810.42	262.732
1811.28	261.809
1812.14	260.961
1813	260.166
1813.85	259.59
1814.71	259.074
1815.57	258.93
1816.43	258.839
1817.28	258.856
1818.14	259.081
1819	259.345
1819.85	259.847
1820.71	259.336
1821.56	259.741
1822.42	260.749
