# Supplementary material for: Conserved interfaces mediate multiple protein–protein interactions in a prokaryotic metabolon
Source: Mol Syst Biol. 2025 Sep 3;21(11):1490–521. doi: 10.1038/s44320-025-00139-9 (PMC12583656; doi:10.1038/s44320-025-00139-9)
Supplement: Supplementary file 10 — Source data Fig. 5 [file 44320_2025_139_MOESM10_ESM.zip › Figure5G/DHFR_WT.txt]

1600.74	0.0197322
1601.66	0.0193619
1602.57	0.0344815
1603.49	0.0459533
1604.41	0.0541474
1605.33	0.0548072
1606.25	0.0682172
1607.16	0.0885626
1608.08	0.104951
1609	0.118114
1609.91	0.139602
1610.83	0.161157
1611.74	0.193447
1612.66	0.224585
1613.57	0.245889
1614.49	0.251876
1615.4	0.278517
1616.32	0.296842
1617.23	0.317497
1618.15	0.379802
1619.06	0.408852
1619.97	0.437631
1620.89	0.44714
1621.8	0.458586
1622.71	0.475108
1623.63	0.493434
1624.54	0.517223
1625.45	0.545793
1626.36	0.557753
1627.27	0.572638
1628.18	0.589162
1629.09	0.624456
1630	0.6474
1630.92	0.666911
1631.82	0.698203
1632.73	0.722785
1633.64	0.742383
1634.55	0.775228
1635.46	0.794894
1636.37	0.814559
1637.28	0.830948
1638.19	0.84078
1639.1	0.847336
1640	0.857169
1640.91	0.867001
1641.82	0.875196
1642.73	0.877953
1643.63	0.891584
1644.54	0.893223
1645.44	0.8965
1646.35	0.8965
1647.26	0.8965
1648.16	0.8965
1649.07	0.893223
1649.97	0.889945
1650.88	0.886667
1651.78	0.88339
1652.69	0.883241
1653.59	0.876594
1654.49	0.858623
1655.4	0.837046
1656.3	0.807904
1657.2	0.802658
1658.1	0.792364
1659.01	0.784783
1659.91	0.770061
1660.81	0.75534
1661.71	0.743512
1662.61	0.734995
1663.52	0.727541
1664.42	0.720419
1665.32	0.710473
1666.22	0.701321
1667.12	0.691462
1668.02	0.673542
1668.92	0.658699
1669.81	0.638217
1670.71	0.618667
1671.61	0.600054
1672.51	0.565459
1673.41	0.547696
1674.31	0.525871
1675.21	0.499906
1676.1	0.465917
1677	0.428479
1677.9	0.41218
1678.79	0.341614
1679.69	0.32674
1680.59	0.288928
1681.48	0.258284
1682.38	0.23981
1683.27	0.231902
1684.17	0.22104
1685.06	0.211711
1685.96	0.202686
1686.85	0.190968
1687.75	0.18524
1688.64	0.177224
1689.53	0.162667
1690.43	0.156524
1691.32	0.139945
1692.21	0.125387
1693.11	0.113943
1694	0.0992718
1694.89	0.0836461
1695.78	0.0672579
1696.67	0.054074
1697.57	0.0279263
1698.46	0.0215194
1699.35	0.013517
1700.24	-0.00485011
