# Supplementary material for: Conserved interfaces mediate multiple protein–protein interactions in a prokaryotic metabolon
Source: Mol Syst Biol. 2025 Sep 3;21(11):1490–521. doi: 10.1038/s44320-025-00139-9 (PMC12583656; doi:10.1038/s44320-025-00139-9)
Supplement: Supplementary file 10 — Source data Fig. 5 [file 44320_2025_139_MOESM10_ESM.zip › Figure5G/D131N.txt]

#Acq. time (s)=	60
#Accumulations=	2
#Range=	Off
#Autofocus=	Off
#AutoExposure=	Off
#Spike filter=	Multiple accum.
#Delay time (s)=	0
#Binning=	1
#Readout mode=	Signal
#DeNoise=	Standard
#ICS correction=	Off
#Dark correction=	Off
#Inst. Process=	Off
#Detector temperature (�C)=	-60.29
#Instrument=	XploRA Plus
#Detector=	Syncerity OE
#Objective=	x50_VIS_LWD_DF
#Grating=	1200 (750nm)
#Filter=	100%
#Laser=	785nm_Edge
#Spectro (cm-�)=	1350.05
#Slit (�m)=	200
#Hole (�m)=	500
#Illuminator=	Dark field
#StageXY (mm)=	75x50
#StageZ=	Z motor
#X (�m)=	6032.5
#Y (�m)=	14277.5
#Z (�m)=	666.8
#Full time(mm:ss)=	2:02
#Project=	03-15-2023
#Sample=
#Site=
#Title=	D131N
#Remark=
#Date=	15.03.2023 15:15
#Acquired=	15.03.2023 15:15:46
831.923	1194.6
833.046	1202.08
834.17	1215.57
835.293	1218.36
836.416	1215.41
837.539	1213
838.66	1212.42
839.783	1207.82
840.904	1205.29
842.026	1197.62
843.147	1188.98
844.267	1180.03
845.388	1170.84
846.508	1160.91
847.628	1150.84
848.748	1141.31
849.867	1132.56
850.987	1124.39
852.105	1117.31
853.224	1111.09
854.342	1105.68
855.46	1101.22
856.578	1097.61
857.695	1095.18
858.812	1093.64
859.929	1093.11
861.046	1093.18
862.162	1093.54
863.277	1092.26
864.393	1089.23
865.509	1086.35
866.624	1083.04
867.739	1079.63
868.853	1076.08
869.967	1072.15
871.081	1069.15
872.195	1064.72
873.308	1058.84
874.422	1052.78
875.535	1046.06
876.648	1039.24
877.759	1032.85
878.872	1027.97
879.983	1024.74
881.095	1022.87
882.206	1022.13
883.317	1018.41
884.427	1013.06
885.537	1008.77
886.648	1005.35
887.757	1003.93
888.867	1002.56
889.976	1001.45
891.085	1001.61
892.194	1001.65
893.302	1002.23
894.41	1002.95
895.517	1002.48
896.626	1001.54
897.733	1000.24
898.84	998.944
899.946	997.147
901.052	995.08
902.158	992.737
903.265	989.501
904.37	985.913
905.475	982.067
906.58	978.061
907.684	974.027
908.789	970.104
909.893	966.549
910.997	963.232
912.1	960.173
913.204	957.1
914.307	954.061
915.409	951.018
916.512	947.83
917.613	944.136
918.716	940.081
919.817	935.84
920.918	931.778
922.019	924.069
923.12	917.53
924.22	911.347
925.321	905.591
926.421	902.362
927.52	900.241
928.62	899.052
929.718	895.556
930.817	890.748
931.916	886.322
933.014	882.566
934.112	879.063
935.209	875.437
936.307	872.143
937.404	868.617
938.501	864.69
939.597	860.884
940.693	857.708
941.789	853.119
942.885	849.519
943.98	846.108
945.075	842.604
946.17	838.675
947.264	836.271
948.359	833.585
949.453	832.705
950.547	833.268
951.639	833.57
952.733	829.667
953.825	826.07
954.918	822.864
956.011	820.053
957.102	817.926
958.194	816.045
959.286	814.284
960.377	812.405
961.468	811.148
962.558	810.717
963.648	810.628
964.738	809.912
965.828	809.234
966.917	808.845
968.006	808.286
969.095	807.658
970.185	807.715
971.272	808.852
972.36	810.498
973.448	809.168
974.536	807.896
975.623	806.717
976.71	805.396
977.796	804.053
978.883	799.46
979.969	795.039
981.055	790.515
982.141	785.641
983.226	781.933
984.311	778.328
985.395	774.965
986.48	772.057
987.563	768.846
988.648	767.891
989.731	767.209
990.814	768.441
991.898	769.584
992.981	770.223
994.063	770.208
995.145	770.991
996.227	772.455
997.308	772.55
998.39	772
999.471	770.397
1000.55	768.499
1001.63	766.675
1002.71	764.659
1003.79	760.641
1004.87	755.672
1005.95	751.086
1007.03	747.052
1008.11	743.596
1009.19	740.503
1010.27	737.872
1011.34	735.87
1012.42	734.22
1013.5	733.095
1014.58	732.858
1015.65	736.2
1016.73	733.113
1017.81	731.561
1018.88	728.932
1019.96	727.719
1021.03	726.659
1022.11	726.618
1023.18	726.988
1024.26	728.309
1025.33	728.193
1026.41	729.433
1027.48	728.755
1028.55	728.48
1029.63	728.817
1030.7	729.333
1031.77	730.712
1032.84	732.395
1033.92	734.226
1034.99	736.048
1036.06	737.813
1037.13	738.587
1038.2	738.77
1039.27	738.886
1040.34	738.843
1041.41	738.834
1042.48	738.952
1043.55	739.293
1044.62	740.113
1045.69	741.028
1046.76	741.948
1047.83	742.623
1048.9	743.343
1049.97	744.275
1051.03	745.761
1052.1	747.697
1053.17	751.665
1054.23	755.872
1055.3	759.774
1056.37	763.041
1057.43	765.577
1058.5	767.923
1059.56	770.061
1060.63	771.771
1061.69	773.277
1062.76	774.444
1063.82	775.489
1064.89	775.883
1065.95	775.123
1067.01	773.598
1068.08	771.253
1069.14	767.506
1070.2	763.009
1071.27	758.424
1072.33	751.851
1073.39	745.075
1074.45	739.532
1075.51	734.708
1076.57	730.439
1077.63	726.909
1078.69	724.474
1079.76	722.678
1080.81	721.38
1081.87	720.528
1082.93	719.95
1083.99	719.667
1085.05	719.279
1086.11	718.605
1087.17	718.229
1088.23	718.219
1089.28	718.604
1090.34	719.715
1091.4	720.496
1092.46	721.525
1093.51	722.486
1094.57	723.905
1095.62	724.737
1096.68	724.288
1097.74	723.266
1098.79	720.709
1099.85	718.974
1100.9	717.014
1101.95	714.041
1103.01	710.288
1104.06	706.463
1105.12	704.121
1106.17	700.521
1107.22	695.667
1108.28	691.264
1109.33	687.437
1110.38	685.167
1111.43	683.856
1112.48	683.855
1113.53	685.236
1114.59	686.926
1115.64	687.443
1116.69	687.964
1117.74	688.644
1118.79	690.918
1119.84	693.811
1120.89	697.116
1121.93	693.961
1122.98	702.304
1124.03	712.708
1125.08	724.549
1126.13	738.059
1127.18	750.888
1128.22	762.617
1129.27	772.191
1130.32	781.107
1131.36	789.515
1132.41	795.814
1133.46	800.385
1134.5	802.566
1135.55	802.505
1136.59	798.851
1137.64	791.246
1138.68	784.135
1139.73	777.073
1140.77	769.716
1141.82	763.323
1142.86	757.389
1143.9	753.069
1144.95	750.587
1145.99	749.839
1147.03	750.322
1148.07	752.885
1149.12	757.103
1150.16	760.838
1151.2	766.462
1152.24	772.258
1153.28	777.695
1154.32	782.445
1155.36	786.087
1156.4	788.659
1157.44	790.49
1158.48	791.604
1159.52	792.035
1160.56	791.549
1161.6	789.955
1162.64	787.89
1163.67	785.538
1164.71	782.616
1165.75	778.78
1166.79	773.771
1167.82	767.972
1168.86	761.454
1169.9	754.475
1170.93	746.611
1171.97	738.67
1173	730.927
1174.04	723.006
1175.08	716.32
1176.11	710.425
1177.14	703.868
1178.18	698.518
1179.21	695.222
1180.25	693.025
1181.28	692.649
1182.31	691.387
1183.35	691.303
1184.38	691.997
1185.41	693.132
1186.44	692.488
1187.47	692.006
1188.51	692.841
1189.54	694.298
1190.57	696.021
1191.6	697.662
1192.63	698.62
1193.66	699.687
1194.69	700.75
1195.72	701.297
1196.75	701.628
1197.78	702.026
1198.81	702.52
1199.84	703.183
1200.86	704.112
1201.89	705.487
1202.92	707.345
1203.95	709.058
1204.97	710.785
1206	712.545
1207.03	714.399
1208.05	716.364
1209.08	717.37
1210.11	719.375
1211.13	721.753
1212.16	723.626
1213.18	725.409
1214.21	726.616
1215.23	727.986
1216.25	729.583
1217.28	730.786
1218.3	730.977
1219.33	730.323
1220.35	730.038
1221.37	729.323
1222.39	727.284
1223.42	723.745
1224.44	719.211
1225.46	715.518
1226.48	710.649
1227.5	707.874
1228.52	706.066
1229.54	704.019
1230.56	703.902
1231.58	703.461
1232.6	702.522
1233.62	701.712
1234.64	700.255
1235.66	697.925
1236.68	695.943
1237.7	694.337
1238.72	694.306
1239.73	695.706
1240.75	699.524
1241.77	700.189
1242.79	698.289
1243.8	697.155
1244.82	697.293
1245.84	698.931
1246.85	701.466
1247.87	706.953
1248.88	711.721
1249.9	718.368
1250.91	726.79
1251.93	733.843
1252.94	752.929
1253.96	777.36
1254.97	806.111
1255.98	837.099
1257	866.004
1258.01	887.477
1259.02	904.616
1260.04	906.345
1261.05	880.042
1262.06	850.362
1263.07	818.049
1264.08	789.91
1265.09	762.91
1266.1	746.913
1267.12	731.026
1268.13	716.767
1269.14	705.949
1270.15	696.989
1271.15	689.837
1272.16	683.578
1273.17	677.512
1274.18	673.156
1275.19	671.535
1276.2	671.056
1277.21	671.95
1278.21	670.479
1279.22	669.24
1280.23	668.114
1281.23	668.164
1282.24	667.76
1283.25	668.954
1284.25	669.588
1285.26	672.063
1286.26	675.758
1287.27	680.737
1288.27	684.364
1289.28	687.934
1290.28	691.709
1291.29	695.625
1292.29	698.605
1293.29	701.883
1294.3	704.678
1295.3	706.576
1296.3	706.518
1297.31	705.05
1298.31	702.733
1299.31	699.68
1300.31	696.275
1301.31	693.108
1302.31	690.228
1303.31	687.904
1304.32	685.873
1305.32	684.465
1306.32	683.693
1307.32	683.508
1308.32	683.957
1309.31	685.196
1310.31	687.009
1311.31	689.451
1312.31	692.792
1313.31	696.141
1314.31	699.266
1315.3	703.107
1316.3	707.465
1317.3	713.72
1318.3	720.641
1319.29	729.261
1320.29	738.696
1321.28	751.718
1322.28	760.874
1323.27	779.627
1324.27	797.903
1325.27	817.104
1326.26	840.44
1327.25	855.06
1328.25	869.991
1329.24	874.83
1330.24	872.674
1331.23	861.981
1332.22	844.888
1333.21	824.032
1334.21	808.685
1335.2	792.98
1336.19	778.389
1337.18	767.371
1338.17	759.354
1339.17	752.641
1340.16	747.144
1341.15	742.188
1342.14	740.082
1343.13	737.118
1344.12	735.265
1345.11	733.768
1346.1	734.006
1347.08	735.213
1348.07	737.034
1349.06	739.146
1350.05	741.913
1351.04	745.07
1352.03	749.561
1353.01	752.354
1354	754.451
1354.99	757.333
1355.97	759.085
1356.96	761.315
1357.95	763.708
1358.93	764.983
1359.92	768.008
1360.9	768.71
1361.89	768.34
1362.87	767.026
1363.86	765.367
1364.84	762.781
1365.82	760.051
1366.81	757.17
1367.79	754.68
1368.77	752.376
1369.76	750.177
1370.74	749.04
1371.72	747.628
1372.7	746.371
1373.69	745.583
1374.67	745.384
1375.65	745.935
1376.63	744.989
1377.61	741.756
1378.59	738.531
1379.57	738.222
1380.55	739.56
1381.53	742.563
1382.51	744.945
1383.49	744.084
1384.47	742.917
1385.45	740.413
1386.42	739.55
1387.4	738.365
1388.38	738.115
1389.36	737.946
1390.34	738.339
1391.31	737.6
1392.29	736.263
1393.27	734.878
1394.24	733.332
1395.22	731.851
1396.19	730.454
1397.17	729.105
1398.14	728.254
1399.12	727.342
1400.09	726.177
1401.07	725.061
1402.04	724.055
1403.02	723.251
1403.99	722.658
1404.96	722.38
1405.93	723.063
1406.91	724.764
1407.88	726.512
1408.85	728.157
1409.82	729.726
1410.8	730
1411.77	729.768
1412.74	729.215
1413.71	727.698
1414.68	726.255
1415.65	725.435
1416.62	725.952
1417.59	726.871
1418.56	728.265
1419.53	730.015
1420.5	732.065
1421.47	733.973
1422.43	735.791
1423.4	737.465
1424.37	735.628
1425.34	734.271
1426.3	735.079
1427.27	736.437
1428.24	736.212
1429.21	735.113
1430.17	733.428
1431.14	731.936
1432.1	729.267
1433.07	726.088
1434.03	723.003
1435	719.814
1435.96	716.238
1436.93	712.883
1437.89	709.409
1438.86	705.504
1439.82	701.043
1440.78	696.456
1441.75	692.052
1442.71	687.995
1443.67	684.352
1444.64	682.096
1445.6	680.469
1446.56	680.227
1447.52	680.425
1448.48	680.819
1449.44	681.429
1450.4	681.701
1451.36	681.996
1452.32	682.396
1453.28	682.68
1454.24	682.826
1455.2	683.456
1456.16	684.301
1457.12	685.173
1458.08	686.12
1459.04	686.826
1460	687.334
1460.95	687.593
1461.91	686.426
1462.87	684.981
1463.83	682.854
1464.78	679.889
1465.74	675.835
1466.7	670.677
1467.65	663.127
1468.61	661.746
1469.56	656.591
1470.52	652.873
1471.47	650.127
1472.43	646.974
1473.38	645.245
1474.34	644.179
1475.29	643.995
1476.24	643.964
1477.2	643.957
1478.15	640.88
1479.1	638.114
1480.06	636.062
1481.01	640.926
1481.96	638.109
1482.91	635.126
1483.86	632.824
1484.81	631.053
1485.76	630.452
1486.72	630.132
1487.67	634.653
1488.62	635.73
1489.57	631.366
1490.52	628.954
1491.46	624.275
1492.41	620.263
1493.36	617.66
1494.31	615.512
1495.26	613.01
1496.21	610.756
1497.16	607.485
1498.1	604.671
1499.05	603.02
1500	600.856
1500.94	599.113
1501.89	597.504
1502.84	596.237
1503.78	595.002
1504.73	593.71
1505.67	592.428
1506.62	591.278
1507.56	590.297
1508.51	589.431
1509.45	588.646
1510.4	587.755
1511.34	586.84
1512.29	585.147
1513.23	584.371
1514.17	582.951
1515.11	581.627
1516.06	580.226
1517	579.018
1517.94	577.962
1518.88	577.206
1519.83	576.838
1520.77	575.88
1521.71	575.21
1522.65	575.802
1523.59	575.941
1524.53	576.268
1525.47	577.1
1526.41	577.515
1527.35	578.717
1528.29	580.312
1529.23	582.28
1530.16	585.553
1531.1	588.449
1532.04	591.534
1532.98	593.383
1533.92	593.882
1534.85	592.501
1535.79	589.705
1536.73	587.461
1537.66	585.887
1538.6	583.723
1539.54	581.983
1540.47	580.438
1541.41	577.996
1542.34	574.338
1543.28	569.374
1544.21	564.98
1545.15	562.831
1546.08	562.071
1547.01	564.793
1547.95	567.744
1548.88	569.081
1549.82	570.048
1550.75	572.766
1551.68	574.318
1552.61	575.017
1553.55	574.148
1554.48	572.975
1555.41	571.621
1556.34	571.931
1557.27	571.014
1558.2	569.475
1559.13	568.015
1560.06	565.825
1560.99	562.038
1561.92	558.992
1562.85	555.062
1563.78	553.849
1564.71	552.787
1565.64	552.7
1566.57	552.475
1567.5	552.613
1568.42	551.91
1569.35	551.026
1570.28	550.93
1571.21	551.989
1572.13	553.343
1573.06	554.984
1573.99	556.693
1574.91	558.458
1575.84	559.627
1576.76	560.337
1577.69	561.119
1578.61	561.74
1579.54	562.157
1580.46	562.533
1581.39	562.864
1582.31	563.744
1583.24	565.549
1584.16	567.218
1585.08	568.146
1586.01	569.368
1586.93	571.121
1587.85	573.954
1588.77	576.852
1589.69	579.85
1590.62	580.767
1591.54	581.602
1592.46	581.307
1593.38	581.231
1594.3	581.69
1595.22	581.281
1596.14	578.418
1597.06	579.333
1597.98	579.862
1598.9	579.817
1599.82	581.884
1600.74	584.648
1601.66	588.662
1602.57	592.768
1603.49	597.61
1604.41	601.68
1605.33	604.391
1606.25	606.599
1607.16	609.537
1608.08	610.932
1609	611.918
1609.91	613.344
1610.83	615.944
1611.74	616.879
1612.66	617.899
1613.57	618.61
1614.49	619.502
1615.4	620.75
1616.32	621.877
1617.23	622.315
1618.15	623.011
1619.06	623.177
1619.97	623.956
1620.89	624.424
1621.8	624.953
1622.71	626.693
1623.63	627.929
1624.54	630.081
1625.45	632.901
1626.36	636.656
1627.27	638.264
1628.18	639.002
1629.09	639.309
1630	639.574
1630.92	639.932
1631.82	640.276
1632.73	641.172
1633.64	642.166
1634.55	643.827
1635.46	645.348
1636.37	646.846
1637.28	647.057
1638.19	645.912
1639.1	645.134
1640	643.477
1640.91	641.223
1641.82	639.585
1642.73	636.295
1643.63	633.954
1644.54	632.225
1645.44	629.416
1646.35	626.728
1647.26	624.551
1648.16	621.277
1649.07	619.004
1649.97	618.078
1650.88	617.189
1651.78	616.144
1652.69	614.978
1653.59	613.196
1654.49	611.183
1655.4	609.005
1656.3	606.635
1657.2	603.973
1658.1	600.948
1659.01	597.366
1659.91	593.536
1660.81	589.408
1661.71	585.213
1662.61	581.018
1663.52	576.9
1664.42	573.553
1665.32	570.43
1666.22	567.391
1667.12	564.306
1668.02	561.257
1668.92	558.057
1669.81	554.718
1670.71	551.167
1671.61	547.368
1672.51	542.35
1673.41	536.779
1674.31	532.401
1675.21	528.48
1676.1	524.94
1677	521.977
1677.9	517.35
1678.79	513.099
1679.69	509.906
1680.59	507.474
1681.48	504.861
1682.38	502.352
1683.27	499.668
1684.17	496.239
1685.06	492.707
1685.96	488.793
1686.85	484.499
1687.75	479.536
1688.64	473.816
1689.53	468.112
1690.43	462.496
1691.32	456.779
1692.21	451.778
1693.11	446.946
1694	443.583
1694.89	440.456
1695.78	437.78
1696.67	435.273
1697.57	432.852
1698.46	430.809
1699.35	428.68
1700.24	426.93
1701.13	423.844
1702.02	420.839
1702.91	417.826
1703.8	415.268
1704.69	413.094
1705.58	411.364
1706.47	409.901
1707.35	408.752
1708.24	406.862
1709.13	403.434
1710.02	399.667
1710.91	396.35
1711.79	393.808
1712.68	391.258
1713.57	389.15
1714.45	386.847
1715.34	384.221
1716.22	381.046
1717.11	378.333
1718	375.748
1718.88	373.224
1719.77	370.494
1720.65	368.058
1721.54	365.887
1722.42	364.336
1723.3	361.885
1724.19	359.327
1725.07	356.705
1725.95	354.413
1726.84	352.223
1727.72	349.953
1728.6	347.605
1729.48	345.577
1730.37	345.194
1731.25	343.226
1732.13	341.398
1733.01	339.107
1733.89	337.557
1734.77	335.543
1735.65	333.716
1736.53	331.608
1737.41	329.044
1738.29	328.476
1739.17	327.739
1740.05	327.086
1740.93	326.609
1741.81	325.316
1742.69	323.16
1743.57	321.258
1744.44	319.344
1745.32	317.475
1746.2	315.908
1747.07	312.435
1747.95	314.277
1748.83	313.993
1749.7	313.72
1750.58	308.041
1751.46	298.377
1752.33	301.356
1753.21	305.711
1754.08	301.138
1754.96	299.371
1755.83	297.867
1756.71	296.325
1757.58	295.903
1758.45	294.637
1759.33	294.373
1760.2	294.21
1761.07	293.958
1761.95	293.956
1762.82	292.595
1763.69	291.513
1764.56	290.703
1765.44	289.698
1766.31	288.582
1767.18	286.969
1768.05	284.881
1768.92	282.892
1769.79	281.072
1770.66	279.422
1771.53	277.949
1772.4	276.741
1773.27	275.942
1774.14	275.313
1775.01	274.872
1775.88	274.605
1776.75	274.481
1777.61	274.493
1778.48	274.303
1779.35	273.836
1780.22	273.344
1781.08	272.869
1781.95	272.123
1782.82	271.463
1783.69	270.324
1784.55	269.343
1785.42	267.355
1786.28	266.794
1787.15	268.603
1788.01	269.147
1788.88	269.406
1789.74	269.917
1790.61	271.079
1791.47	271.023
1792.34	270.611
1793.2	269.243
1794.06	267.623
1794.93	265.899
1795.79	264.25
1796.65	263.287
1797.52	262.393
1798.38	261.781
1799.24	261.441
1800.1	261.377
1800.96	260.727
1801.82	259.927
1802.68	259.589
1803.55	260.122
1804.41	260.2
1805.27	259.408
1806.13	258.701
1806.99	258.666
1807.85	258.699
1808.7	258.69
1809.56	258.238
1810.42	257.589
1811.28	256.391
1812.14	253.566
1813	252.493
1813.85	251.401
1814.71	250.29
1815.57	250.369
1816.43	249.676
1817.28	249.486
1818.14	249.937
1819	250.585
1819.85	251.799
1820.71	254.004
1821.56	255.049
1822.42	254.502
