# Supplementary material for: Conserved interfaces mediate multiple protein–protein interactions in a prokaryotic metabolon
Source: Mol Syst Biol. 2025 Sep 3;21(11):1490–521. doi: 10.1038/s44320-025-00139-9 (PMC12583656; doi:10.1038/s44320-025-00139-9)
Supplement: Supplementary file 10 — Source data Fig. 5 [file 44320_2025_139_MOESM10_ESM.zip › Figure5G/D131N+folK_2.txt]

#Acq. time (s)=	60
#Accumulations=	2
#Range=	Off
#Autofocus=	Off
#AutoExposure=	Off
#Spike filter=	Multiple accum.
#Delay time (s)=	0
#Binning=	1
#Readout mode=	Signal
#DeNoise=	Standard
#ICS correction=	Off
#Dark correction=	Off
#Inst. Process=	Off
#Detector temperature (�C)=	-60.29
#Instrument=	XploRA Plus
#Detector=	Syncerity OE
#Objective=	x50_VIS_LWD_DF
#Grating=	1200 (750nm)
#Filter=	100%
#Laser=	785nm_Edge
#Spectro (cm-�)=	1350.05
#Slit (�m)=	200
#Hole (�m)=	500
#Illuminator=	Dark field
#StageXY (mm)=	75x50
#StageZ=	Z motor
#X (�m)=	5017.7
#Y (�m)=	17635
#Z (�m)=	666.8
#Full time(mm:ss)=	2:03
#Project=	03-15-2023
#Sample=
#Site=
#Title=	D131N+H
#Remark=
#Date=	15.03.2023 15:22
#Acquired=	15.03.2023 15:22:58
831.923	1328.28
833.046	1353.02
834.17	1371.47
835.293	1380.12
836.416	1385.09
837.539	1386.27
838.66	1384.73
839.783	1380.87
840.904	1374.79
842.026	1366.92
843.147	1357.28
844.267	1346.04
845.388	1332.98
846.508	1316.18
847.628	1297.16
848.748	1280.91
849.867	1265.84
850.987	1261.8
852.105	1252.5
853.224	1242.63
854.342	1233.75
855.46	1226.08
856.578	1219.03
857.695	1213.42
858.812	1209.43
859.929	1205.88
861.046	1203.81
862.162	1201.16
863.277	1197.88
864.393	1194.16
865.509	1188.69
866.624	1185.76
867.739	1183.17
868.853	1180.09
869.967	1176.66
871.081	1172.86
872.195	1168.78
873.308	1164.43
874.422	1159.67
875.535	1154.84
876.648	1149.99
877.759	1146.16
878.872	1142.71
879.983	1140.07
881.095	1136.85
882.206	1132.17
883.317	1129.9
884.427	1126.8
885.537	1126.81
886.648	1128.84
887.757	1132.82
888.867	1133.8
889.976	1132.94
891.085	1133.27
892.194	1133.95
893.302	1133.9
894.41	1133.77
895.517	1133.83
896.626	1116.09
897.733	1120.44
898.84	1124.88
899.946	1121.71
901.052	1121.96
902.158	1115.19
903.265	1112.23
904.37	1106.74
905.475	1100.82
906.58	1094.69
907.684	1088.69
908.789	1083.77
909.893	1079.13
910.997	1074.87
912.1	1071.1
913.204	1065.75
914.307	1058.96
915.409	1052.04
916.512	1044.75
917.613	1036.57
918.716	1027.52
919.817	1019.1
920.918	1012.8
922.019	1008.07
923.12	1004.7
924.22	1001.51
925.321	999.194
926.421	998.138
927.52	997.479
928.62	997.135
929.718	996.443
930.817	996.228
931.916	996.173
933.014	995.892
934.112	995.392
935.209	993.909
936.307	992.039
937.404	989.624
938.501	987.116
939.597	982.602
940.693	978.142
941.789	974.027
942.885	970.191
943.98	966.578
945.075	963.21
946.17	959.988
947.264	957.239
948.359	954.658
949.453	952.19
950.547	949.759
951.639	947.41
952.733	945.002
953.825	942.245
954.918	939.088
956.011	936.059
957.102	933.349
958.194	932.002
959.286	931.51
960.377	931.881
961.468	933.212
962.558	936.086
963.648	939.577
964.738	942.665
965.828	946.463
966.917	951
968.006	957.151
969.095	963.034
970.185	966.442
971.272	969.573
972.36	968.45
973.448	965.482
974.536	960.926
975.623	955.077
976.71	948.219
977.796	939.63
978.883	930.795
979.969	923.59
981.055	916.828
982.141	910.972
983.226	905.438
984.311	901.657
985.395	899.769
986.48	898.542
987.563	897.776
988.648	896.982
989.731	896.504
990.814	896.188
991.898	896.274
992.981	896.883
994.063	897.762
995.145	897.789
996.227	897.363
997.308	898.505
998.39	897.685
999.471	895.525
1000.55	892.795
1001.63	890.127
1002.71	887.362
1003.79	883.947
1004.87	880.013
1005.95	874.492
1007.03	870.073
1008.11	866.449
1009.19	863.659
1010.27	861.781
1011.34	861.558
1012.42	861.648
1013.5	861.31
1014.58	861.059
1015.65	860.755
1016.73	860.558
1017.81	860.517
1018.88	860.426
1019.96	860.412
1021.03	859.993
1022.11	860.257
1023.18	860.079
1024.26	860.24
1025.33	857.647
1026.41	858.275
1027.48	860.241
1028.55	863.707
1029.63	867.883
1030.7	873.185
1031.77	878.658
1032.84	883.392
1033.92	887.594
1034.99	890.593
1036.06	892.061
1037.13	892.056
1038.2	890.841
1039.27	888.509
1040.34	885.115
1041.41	880.934
1042.48	876.834
1043.55	873.677
1044.62	871.685
1045.69	870.633
1046.76	868.611
1047.83	866.303
1048.9	862.303
1049.97	861.319
1051.03	862.804
1052.1	865.368
1053.17	868.461
1054.23	872.056
1055.3	875.886
1056.37	880.202
1057.43	883.39
1058.5	884.426
1059.56	885.435
1060.63	886.302
1061.69	886.966
1062.76	887.265
1063.82	887.221
1064.89	886.734
1065.95	885.719
1067.01	884.054
1068.08	882.395
1069.14	879.594
1070.2	876.536
1071.27	873.352
1072.33	870.288
1073.39	867.377
1074.45	864.801
1075.51	860.804
1076.57	855.758
1077.63	850.917
1078.69	846.206
1079.76	842.236
1080.81	838.326
1081.87	834.987
1082.93	832.451
1083.99	831.706
1085.05	832.089
1086.11	833.437
1087.17	836.58
1088.23	838.549
1089.28	842.204
1090.34	845.856
1091.4	849.227
1092.46	851.758
1093.51	854.823
1094.57	857.084
1095.62	858.21
1096.68	858.313
1097.74	857.501
1098.79	855.764
1099.85	853.098
1100.9	849.318
1101.95	844.684
1103.01	839.213
1104.06	834.001
1105.12	829.266
1106.17	825.26
1107.22	821.941
1108.28	819.981
1109.33	816.108
1110.38	814.153
1111.43	812.4
1112.48	810.771
1113.53	809.899
1114.59	810.089
1115.64	811.437
1116.69	812.469
1117.74	814.487
1118.79	817.191
1119.84	820.752
1120.89	824.125
1121.93	829.442
1122.98	833.5
1124.03	841.164
1125.08	848.974
1126.13	858.143
1127.18	868.175
1128.22	880.062
1129.27	892.074
1130.32	903.022
1131.36	913.855
1132.41	924.216
1133.46	931.995
1134.5	935.318
1135.55	935.139
1136.59	927.216
1137.64	914.897
1138.68	898.223
1139.73	891.665
1140.77	888.296
1141.82	888.723
1142.86	896.186
1143.9	905.188
1144.95	915.775
1145.99	923.994
1147.03	929.642
1148.07	940.732
1149.12	946.664
1150.16	953.042
1151.2	959.024
1152.24	964.757
1153.28	969.874
1154.32	974.023
1155.36	974.816
1156.4	974.632
1157.44	974.981
1158.48	975.122
1159.52	972.057
1160.56	970.037
1161.6	969.392
1162.64	968.718
1163.67	967.145
1164.71	964.426
1165.75	960.338
1166.79	955.325
1167.82	949.226
1168.86	941.951
1169.9	933.484
1170.93	923.814
1171.97	913.19
1173	902.446
1174.04	891.609
1175.08	881.286
1176.11	872.129
1177.14	863.382
1178.18	857.069
1179.21	851.367
1180.25	847.95
1181.28	850.783
1182.31	850.731
1183.35	852.523
1184.38	852.879
1185.41	855.944
1186.44	858.853
1187.47	861.774
1188.51	864.695
1189.54	867.848
1190.57	871.161
1191.6	874.59
1192.63	877.676
1193.66	880.436
1194.69	879.818
1195.72	879.652
1196.75	880.58
1197.78	881.868
1198.81	883.019
1199.84	884.37
1200.86	886.024
1201.89	887.759
1202.92	889.649
1203.95	891.411
1204.97	892.766
1206	894.402
1207.03	896.726
1208.05	899.602
1209.08	902.847
1210.11	906.38
1211.13	910.623
1212.16	914.491
1213.18	917.315
1214.21	919.724
1215.23	921.727
1216.25	923.122
1217.28	924.177
1218.3	924.242
1219.33	923.775
1220.35	922.792
1221.37	921.652
1222.39	920.553
1223.42	918.885
1224.44	916.928
1225.46	914.948
1226.48	912.491
1227.5	909.758
1228.52	908.026
1229.54	907.709
1230.56	905.43
1231.58	903.718
1232.6	901.98
1233.62	900.608
1234.64	899.566
1235.66	898.94
1236.68	898.712
1237.7	898.852
1238.72	899.357
1239.73	900.284
1240.75	901.674
1241.77	901.442
1242.79	900.46
1243.8	899.52
1244.82	898.965
1245.84	899.119
1246.85	901.085
1247.87	903.515
1248.88	909.459
1249.9	914.52
1250.91	926.101
1251.93	939.3
1252.94	952.867
1253.96	976.717
1254.97	1002.83
1255.98	1029.07
1257	1049.11
1258.01	1068.37
1259.02	1073.48
1260.04	1072.48
1261.05	1037.47
1262.06	1015.01
1263.07	993.168
1264.08	972.162
1265.09	951.208
1266.1	936.881
1267.12	925.611
1268.13	914.877
1269.14	904.973
1270.15	896.326
1271.15	888.223
1272.16	884.056
1273.17	881.474
1274.18	880.293
1275.19	879.562
1276.2	878.268
1277.21	876.783
1278.21	877.509
1279.22	879.786
1280.23	883.313
1281.23	886.021
1282.24	883.322
1283.25	876.814
1284.25	880.542
1285.26	885.92
1286.26	892.613
1287.27	906.517
1288.27	917.137
1289.28	925.643
1290.28	933.359
1291.29	940.07
1292.29	945.165
1293.29	946.941
1294.3	948.236
1295.3	949.096
1296.3	949.665
1297.31	949.164
1298.31	947.38
1299.31	944.996
1300.31	942.488
1301.31	940.148
1302.31	938.16
1303.31	937.454
1304.32	935.942
1305.32	934.135
1306.32	933.095
1307.32	933.132
1308.32	934.597
1309.31	937.409
1310.31	942.197
1311.31	951.076
1312.31	956.751
1313.31	964.695
1314.31	969.116
1315.3	974.78
1316.3	987.046
1317.3	1002.39
1318.3	1019.84
1319.29	1039.4
1320.29	1058.83
1321.28	1074.68
1322.28	1100.62
1323.27	1125.86
1324.27	1145.97
1325.27	1164.21
1326.26	1180.22
1327.25	1195.68
1328.25	1208.96
1329.24	1214.13
1330.24	1211.78
1331.23	1202.38
1332.22	1190.99
1333.21	1176.24
1334.21	1160.64
1335.2	1144.69
1336.19	1129.88
1337.18	1118.9
1338.17	1107.46
1339.17	1098.19
1340.16	1094.58
1341.15	1087.8
1342.14	1098.39
1343.13	1098.91
1344.12	1100.58
1345.11	1103.41
1346.1	1106.88
1347.08	1110.96
1348.07	1114.58
1349.06	1116.94
1350.05	1119.71
1351.04	1122.68
1352.03	1126.76
1353.01	1131.35
1354	1135.95
1354.99	1140.35
1355.97	1143.91
1356.96	1147.27
1357.95	1150.12
1358.93	1152.96
1359.92	1155.75
1360.9	1159.57
1361.89	1160.12
1362.87	1160.32
1363.86	1159.62
1364.84	1158.46
1365.82	1156.59
1366.81	1154.4
1367.79	1151.66
1368.77	1148.72
1369.76	1144.4
1370.74	1143.21
1371.72	1139.62
1372.7	1138.92
1373.69	1136.36
1374.67	1138.03
1375.65	1136.68
1376.63	1138.65
1377.61	1138.93
1378.59	1131.81
1379.57	1122.79
1380.55	1114.07
1381.53	1109.85
1382.51	1122.44
1383.49	1120.5
1384.47	1120.54
1385.45	1120.68
1386.42	1120.73
1387.4	1120.08
1388.38	1118.65
1389.36	1119.19
1390.34	1118.38
1391.31	1117.26
1392.29	1115.68
1393.27	1113.35
1394.24	1110.81
1395.22	1107.84
1396.19	1104.48
1397.17	1100.61
1398.14	1096.5
1399.12	1091.61
1400.09	1088.3
1401.07	1083.96
1402.04	1079.42
1403.02	1075.05
1403.99	1071.06
1404.96	1067.4
1405.93	1064.41
1406.91	1061.9
1407.88	1059.74
1408.85	1057.78
1409.82	1056.02
1410.8	1055.27
1411.77	1055.5
1412.74	1055.17
1413.71	1054.94
1414.68	1055.04
1415.65	1055.47
1416.62	1056.34
1417.59	1057.81
1418.56	1059.85
1419.53	1063.63
1420.5	1065.35
1421.47	1064.16
1422.43	1062.53
1423.4	1060.36
1424.37	1058.23
1425.34	1056.35
1426.3	1054.77
1427.27	1053.88
1428.24	1053.39
1429.21	1053.55
1430.17	1044.39
1431.14	1041.66
1432.1	1047.74
1433.07	1050.63
1434.03	1052.02
1435	1056.36
1435.96	1055.96
1436.93	1054.81
1437.89	1051.92
1438.86	1047.06
1439.82	1033.98
1440.78	1027.51
1441.75	1021.83
1442.71	1013.6
1443.67	999.586
1444.64	1007.37
1445.6	1006.15
1446.56	1005.71
1447.52	1006.27
1448.48	1007.8
1449.44	1014.51
1450.4	1018.25
1451.36	1022.35
1452.32	1026.17
1453.28	1029.82
1454.24	1033.81
1455.2	1037.22
1456.16	1039.66
1457.12	1039.96
1458.08	1039.11
1459.04	1037.33
1460	1035.51
1460.95	1033.12
1461.91	1029.81
1462.87	1025.43
1463.83	1015.94
1464.78	1003.2
1465.74	989.965
1466.7	976.543
1467.65	963.572
1468.61	951.363
1469.56	940.121
1470.52	931.025
1471.47	922.93
1472.43	923.881
1473.38	920.883
1474.34	918.761
1475.29	915.454
1476.24	912.506
1477.2	907.729
1478.15	903.609
1479.1	900.207
1480.06	897.156
1481.01	894.435
1481.96	891.852
1482.91	889.593
1483.86	887.56
1484.81	885.75
1485.76	884.044
1486.72	882.373
1487.67	880.448
1488.62	878.501
1489.57	876.577
1490.52	874.293
1491.46	871.427
1492.41	867.382
1493.36	863.473
1494.31	859.682
1495.26	857.033
1496.21	854.242
1497.16	851.325
1498.1	847.729
1499.05	844.063
1500	840.261
1500.94	835.384
1501.89	832.14
1502.84	829.593
1503.78	827.412
1504.73	825.324
1505.67	823.267
1506.62	821.343
1507.56	819.343
1508.51	817.417
1509.45	815.357
1510.4	812.887
1511.34	810.225
1512.29	809.579
1513.23	809.823
1514.17	810.333
1515.11	810.95
1516.06	811.173
1517	811.464
1517.94	811.95
1518.88	812.666
1519.83	811.591
1520.77	809.641
1521.71	807.663
1522.65	806.536
1523.59	805.994
1524.53	805.602
1525.47	805.82
1526.41	809.061
1527.35	809.563
1528.29	810.135
1529.23	810.815
1530.16	811.645
1531.1	812.838
1532.04	814.093
1532.98	812.264
1533.92	809.329
1534.85	803.939
1535.79	800.329
1536.73	796.741
1537.66	793.334
1538.6	790.288
1539.54	787.861
1540.47	785.525
1541.41	783.826
1542.34	782.391
1543.28	781.18
1544.21	779.296
1545.15	777.718
1546.08	775.451
1547.01	774.88
1547.95	774.498
1548.88	775.124
1549.82	775.466
1550.75	774.329
1551.68	772.629
1552.61	772.9
1553.55	765.769
1554.48	758.097
1555.41	751.204
1556.34	746.727
1557.27	743.67
1558.2	752.735
1559.13	753.335
1560.06	753.816
1560.99	753.562
1561.92	752.773
1562.85	751.621
1563.78	750.215
1564.71	748.213
1565.64	746.101
1566.57	744.111
1567.5	742.353
1568.42	740.984
1569.35	740.269
1570.28	739.836
1571.21	739.809
1572.13	739.106
1573.06	738.084
1573.99	738.207
1574.91	738.54
1575.84	739.198
1576.76	740.092
1577.69	742.84
1578.61	745.607
1579.54	746.17
1580.46	747.707
1581.39	749.968
1582.31	752.132
1583.24	752.98
1584.16	753.217
1585.08	752.876
1586.01	752.525
1586.93	753.015
1587.85	751.287
1588.77	748.428
1589.69	745.56
1590.62	742.61
1591.54	740.416
1592.46	738.89
1593.38	738.232
1594.3	738.689
1595.22	739.975
1596.14	742.14
1597.06	745.107
1597.98	749.567
1598.9	753.252
1599.82	758.319
1600.74	759.943
1601.66	762.017
1602.57	764.008
1603.49	766.169
1604.41	768.113
1605.33	769.69
1606.25	769.64
1607.16	769.156
1608.08	768.977
1609	768.681
1609.91	767.971
1610.83	767.177
1611.74	766.423
1612.66	765.867
1613.57	765.617
1614.49	766.076
1615.4	766.921
1616.32	768.211
1617.23	770.001
1618.15	771.789
1619.06	773.584
1619.97	778.243
1620.89	781.796
1621.8	784.845
1622.71	787.071
1623.63	788.627
1624.54	789.498
1625.45	789.707
1626.36	788.981
1627.27	787.978
1628.18	786.763
1629.09	785.662
1630	785.142
1630.92	784.872
1631.82	784.713
1632.73	784.638
1633.64	784.507
1634.55	784.344
1635.46	783.033
1636.37	782.431
1637.28	783.084
1638.19	783.983
1639.1	784.171
1640	782.7
1640.91	779.892
1641.82	778.299
1642.73	777.326
1643.63	775.225
1644.54	773.651
1645.44	772.286
1646.35	771.382
1647.26	770.418
1648.16	769.424
1649.07	768.119
1649.97	765.902
1650.88	763.777
1651.78	761.646
1652.69	760.284
1653.59	758.832
1654.49	757.242
1655.4	755.463
1656.3	751.35
1657.2	747.003
1658.1	742.563
1659.01	737.669
1659.91	734.392
1660.81	732.475
1661.71	730.806
1662.61	728.905
1663.52	726.279
1664.42	723.356
1665.32	719.284
1666.22	714.836
1667.12	710.109
1668.02	704.567
1668.92	698.946
1669.81	693.059
1670.71	688.506
1671.61	685.853
1672.51	682.189
1673.41	678.224
1674.31	674.131
1675.21	669.914
1676.1	665.72
1677	661.417
1677.9	657.345
1678.79	653.29
1679.69	649.171
1680.59	644.87
1681.48	640.259
1682.38	635.415
1683.27	629.445
1684.17	623.391
1685.06	616.964
1685.96	610.551
1686.85	605.093
1687.75	599.478
1688.64	595.689
1689.53	592.394
1690.43	588.183
1691.32	583.099
1692.21	578.975
1693.11	576.312
1694	574.164
1694.89	572.404
1695.78	570.891
1696.67	569.221
1697.57	567.453
1698.46	565.688
1699.35	564.262
1700.24	563.342
1701.13	562.128
1702.02	560.441
1702.91	558.225
1703.8	555.732
1704.69	553.024
1705.58	549.958
1706.47	546.578
1707.35	542.836
1708.24	538.712
1709.13	533.961
1710.02	528.594
1710.91	523.367
1711.79	518.524
1712.68	514.31
1713.57	510.47
1714.45	507.197
1715.34	503.315
1716.22	499.164
1717.11	495.383
1718	492.157
1718.88	488.69
1719.77	483.809
1720.65	480.176
1721.54	478.472
1722.42	477.832
1723.3	479.105
1724.19	475.927
1725.07	472.969
1725.95	470.353
1726.84	467.978
1727.72	465.839
1728.6	463.94
1729.48	462.263
1730.37	460.825
1731.25	459.603
1732.13	458.517
1733.01	457.875
1733.89	456.871
1734.77	454.722
1735.65	452.815
1736.53	451.084
1737.41	449.375
1738.29	448.463
1739.17	447.813
1740.05	447.029
1740.93	445.508
1741.81	443.286
1742.69	440.823
1743.57	438.04
1744.44	435.067
1745.32	431.851
1746.2	428.435
1747.07	425.285
1747.95	422.973
1748.83	420.801
1749.7	418.478
1750.58	415.979
1751.46	413.022
1752.33	410.204
1753.21	409.074
1754.08	408.218
1754.96	405.769
1755.83	403.086
1756.71	400.278
1757.58	397.486
1758.45	394.874
1759.33	392.743
1760.2	391.806
1761.07	391.202
1761.95	390.829
1762.82	390.251
1763.69	389.845
1764.56	389.198
1765.44	388.026
1766.31	386.634
1767.18	386.589
1768.05	386.529
1768.92	384.923
1769.79	383.177
1770.66	382.31
1771.53	381.39
1772.4	380.164
1773.27	378.765
1774.14	377.325
1775.01	376.048
1775.88	374.882
1776.75	374.591
1777.61	374.568
1778.48	374.484
1779.35	374.215
1780.22	373.169
1781.08	372.128
1781.95	371.391
1782.82	370.916
1783.69	370.655
1784.55	370.23
1785.42	369.831
1786.28	369.324
1787.15	370.137
1788.01	372.069
1788.88	370.819
1789.74	369.649
1790.61	368.703
1791.47	367.854
1792.34	367.323
1793.2	367.206
1794.06	367.167
1794.93	367.024
1795.79	366.501
1796.65	365.126
1797.52	363.396
1798.38	361.589
1799.24	359.861
1800.1	358.642
1800.96	357.774
1801.82	357.729
1802.68	358.31
1803.55	358.188
1804.41	358.13
1805.27	357.987
1806.13	358.225
1806.99	358.785
1807.85	359.127
1808.7	359.219
1809.56	359.335
1810.42	359.296
1811.28	359.163
1812.14	358.451
1813	356.472
1813.85	354.158
1814.71	354.216
1815.57	354.517
1816.43	353.664
1817.28	352.66
1818.14	351.668
1819	350.491
1819.85	351.604
1820.71	354.417
1821.56	346.501
1822.42	332.738
