# Supplementary material for: Conserved interfaces mediate multiple protein–protein interactions in a prokaryotic metabolon
Source: Mol Syst Biol. 2025 Sep 3;21(11):1490–521. doi: 10.1038/s44320-025-00139-9 (PMC12583656; doi:10.1038/s44320-025-00139-9)
Supplement: Supplementary file 10 — Source data Fig. 5 [file 44320_2025_139_MOESM10_ESM.zip › Figure5G/A143L.txt]

#Acq. time (s)=	60
#Accumulations=	2
#Range=	Off
#Autofocus=	Off
#AutoExposure=	Off
#Spike filter=	Multiple accum.
#Delay time (s)=	0
#Binning=	1
#Readout mode=	Signal
#DeNoise=	Standard
#ICS correction=	Off
#Dark correction=	Off
#Inst. Process=	Off
#Detector temperature (�C)=	-60.29
#Instrument=	XploRA Plus
#Detector=	Syncerity OE
#Objective=	x50_VIS_LWD_DF
#Grating=	1200 (750nm)
#Filter=	100%
#Laser=	785nm_Edge
#Spectro (cm-�)=	1350.05
#Slit (�m)=	200
#Hole (�m)=	500
#Illuminator=	Dark field
#StageXY (mm)=	75x50
#StageZ=	Z motor
#X (�m)=	7358
#Y (�m)=	12512.5
#Z (�m)=	666.8
#Full time(mm:ss)=	2:01
#Project=	03-15-2023
#Sample=
#Site=
#Title=	A143L
#Remark=
#Date=	15.03.2023 15:38
#Acquired=	15.03.2023 15:38:51
831.923	1181.25
833.046	1181.02
834.17	1182.7
835.293	1181.33
836.416	1182.19
837.539	1179.87
838.66	1175.32
839.783	1171.52
840.904	1166.49
842.026	1162.22
843.147	1159.1
844.267	1155.76
845.388	1151.49
846.508	1146.29
847.628	1139.97
848.748	1133.14
849.867	1126.49
850.987	1119.67
852.105	1112.63
853.224	1103.68
854.342	1095.66
855.46	1085.96
856.578	1080.08
857.695	1075.31
858.812	1070.87
859.929	1066.42
861.046	1063.08
862.162	1061.96
863.277	1061.04
864.393	1061.97
865.509	1062.38
866.624	1064.67
867.739	1063.42
868.853	1060.62
869.967	1056.47
871.081	1051.19
872.195	1044.66
873.308	1039.52
874.422	1034.92
875.535	1029.7
876.648	1024.41
877.759	1020.97
878.872	1018.99
879.983	1020.17
881.095	1017.58
882.206	1013.42
883.317	1011.42
884.427	1009.11
885.537	1006.03
886.648	1002.81
887.757	999.108
888.867	995.799
889.976	992.975
891.085	991.553
892.194	988.709
893.302	985.948
894.41	983.189
895.517	979.967
896.626	973.308
897.733	971.565
898.84	970.627
899.946	970.585
901.052	973.463
902.158	972.254
903.265	971.214
904.37	969.778
905.475	967.485
906.58	964.715
907.684	959.119
908.789	957.561
909.893	955.068
910.997	957.425
912.1	954.968
913.204	950.128
914.307	945.811
915.409	940.964
916.512	935.411
917.613	929.641
918.716	923.447
919.817	916.044
920.918	910.716
922.019	906.142
923.12	902.965
924.22	899.173
925.321	897.009
926.421	893.967
927.52	890.493
928.62	886.76
929.718	882.891
930.817	879.799
931.916	877.163
933.014	875.449
934.112	874.561
935.209	871.547
936.307	867.518
937.404	862.846
938.501	857.431
939.597	852.463
940.693	847.784
941.789	843.47
942.885	838.814
943.98	834.637
945.075	829.9
946.17	824.679
947.264	820.565
948.359	815.378
949.453	810.582
950.547	806.495
951.639	803.507
952.733	800.47
953.825	798.721
954.918	797.513
956.011	797.37
957.102	797.457
958.194	798.272
959.286	798.09
960.377	797.422
961.468	796.635
962.558	797.261
963.648	797.058
964.738	797.31
965.828	797.407
966.917	799.119
968.006	800.563
969.095	800.723
970.185	799.471
971.272	798.94
972.36	798.245
973.448	797.057
974.536	794.745
975.623	792.508
976.71	789.401
977.796	785.916
978.883	781.852
979.969	778.125
981.055	774.574
982.141	770.403
983.226	767.967
984.311	765.044
985.395	762.015
986.48	760.011
987.563	760.446
988.648	761.273
989.731	762.072
990.814	762.423
991.898	763.571
992.981	765.423
994.063	767.46
995.145	769.1
996.227	769.875
997.308	769.401
998.39	767.548
999.471	765.708
1000.55	762.687
1001.63	759.565
1002.71	756.885
1003.79	753.464
1004.87	748.945
1005.95	744.15
1007.03	739.059
1008.11	733.924
1009.19	730.001
1010.27	726.504
1011.34	724.197
1012.42	721.77
1013.5	718.93
1014.58	716.814
1015.65	715.074
1016.73	714.68
1017.81	714.45
1018.88	713.457
1019.96	713.436
1021.03	713.314
1022.11	713.157
1023.18	713.855
1024.26	714.746
1025.33	714.704
1026.41	715.268
1027.48	715.907
1028.55	717.63
1029.63	718.844
1030.7	720.102
1031.77	721.71
1032.84	723.409
1033.92	724.963
1034.99	726.619
1036.06	729.511
1037.13	735.015
1038.2	737.916
1039.27	738.334
1040.34	738.426
1041.41	737.955
1042.48	738.738
1043.55	739.566
1044.62	737.755
1045.69	735.606
1046.76	735.137
1047.83	736.914
1048.9	737.621
1049.97	736.719
1051.03	737.304
1052.1	739.683
1053.17	742.087
1054.23	745.273
1055.3	747.64
1056.37	747.375
1057.43	746.79
1058.5	747.242
1059.56	746.343
1060.63	746.191
1061.69	747.429
1062.76	750.109
1063.82	754.693
1064.89	758.759
1065.95	763.828
1067.01	762.548
1068.08	759.238
1069.14	753.501
1070.2	746.916
1071.27	734.905
1072.33	730.099
1073.39	729.701
1074.45	728.27
1075.51	723.877
1076.57	720.063
1077.63	711.322
1078.69	710.098
1079.76	709.33
1080.81	708.694
1081.87	707.567
1082.93	704.048
1083.99	701.668
1085.05	700.189
1086.11	699.548
1087.17	699.193
1088.23	698.346
1089.28	698.052
1090.34	699.959
1091.4	701.605
1092.46	703.334
1093.51	706.573
1094.57	710.582
1095.62	714.112
1096.68	715.573
1097.74	715.213
1098.79	713.756
1099.85	712.02
1100.9	709.966
1101.95	705.722
1103.01	701.575
1104.06	697.637
1105.12	693.705
1106.17	689.643
1107.22	686.383
1108.28	682.584
1109.33	679.247
1110.38	676.125
1111.43	673.562
1112.48	671.02
1113.53	670.081
1114.59	670.963
1115.64	670.468
1116.69	668.964
1117.74	668.851
1118.79	670.354
1119.84	671.729
1120.89	675.13
1121.93	679.377
1122.98	686.106
1124.03	693.502
1125.08	701.213
1126.13	709.814
1127.18	718.392
1128.22	726.994
1129.27	734.79
1130.32	742.855
1131.36	751.233
1132.41	757.41
1133.46	761.549
1134.5	761.846
1135.55	762.212
1136.59	761.547
1137.64	758.117
1138.68	750.216
1139.73	746.78
1140.77	743.048
1141.82	738.896
1142.86	736.083
1143.9	730.905
1144.95	727.37
1145.99	725.623
1147.03	726.281
1148.07	729.622
1149.12	737.409
1150.16	740.521
1151.2	744.109
1152.24	748.026
1153.28	751.804
1154.32	755.757
1155.36	759.535
1156.4	763.038
1157.44	765.68
1158.48	766.352
1159.52	766.655
1160.56	766.558
1161.6	764.421
1162.64	761.481
1163.67	759.171
1164.71	755.684
1165.75	752.75
1166.79	748.009
1167.82	738.653
1168.86	728.423
1169.9	718.601
1170.93	708.022
1171.97	699.039
1173	690.109
1174.04	682.913
1175.08	683.784
1176.11	683.065
1177.14	677.295
1178.18	672.954
1179.21	670.226
1180.25	669.26
1181.28	668.623
1182.31	668.572
1183.35	669.133
1184.38	671.061
1185.41	669.443
1186.44	657.516
1187.47	673.511
1188.51	674.188
1189.54	674.073
1190.57	673.371
1191.6	670.444
1192.63	670.638
1193.66	671.42
1194.69	671.529
1195.72	671.612
1196.75	669.858
1197.78	669.949
1198.81	669.567
1199.84	669.356
1200.86	670.795
1201.89	672.829
1202.92	675.87
1203.95	679.826
1204.97	683.749
1206	688.62
1207.03	692.619
1208.05	694.358
1209.08	695.214
1210.11	696.295
1211.13	697.705
1212.16	699.799
1213.18	704.828
1214.21	704.223
1215.23	702.34
1216.25	699.532
1217.28	695.864
1218.3	691.678
1219.33	688.61
1220.35	685.282
1221.37	682.356
1222.39	684.687
1223.42	686.74
1224.44	686.649
1225.46	685.529
1226.48	683.905
1227.5	682.147
1228.52	680.392
1229.54	678.932
1230.56	675.294
1231.58	674.148
1232.6	673.423
1233.62	672.936
1234.64	673.948
1235.66	674.397
1236.68	675.493
1237.7	675.874
1238.72	675.085
1239.73	674.299
1240.75	672.682
1241.77	671.689
1242.79	671.821
1243.8	673.32
1244.82	675.219
1245.84	678.551
1246.85	682.443
1247.87	687.19
1248.88	693.647
1249.9	702.256
1250.91	712.659
1251.93	722.715
1252.94	731.163
1253.96	755.144
1254.97	780.632
1255.98	805.538
1257	830.603
1258.01	856.635
1259.02	862.149
1260.04	857.487
1261.05	837.152
1262.06	813.961
1263.07	784.756
1264.08	756.714
1265.09	728.351
1266.1	714.779
1267.12	694.893
1268.13	678.376
1269.14	671.607
1270.15	662.096
1271.15	656.525
1272.16	649.639
1273.17	646.608
1274.18	644.64
1275.19	643.588
1276.2	643.66
1277.21	644.919
1278.21	644.084
1279.22	644.633
1280.23	645.098
1281.23	645.582
1282.24	644.092
1283.25	641.282
1284.25	629.119
1285.26	627.025
1286.26	627.594
1287.27	616.51
1288.27	640.503
1289.28	654.908
1290.28	665.824
1291.29	670.914
1292.29	670.178
1293.29	674.469
1294.3	678.889
1295.3	677.045
1296.3	676.151
1297.31	675.021
1298.31	672.257
1299.31	667.328
1300.31	662.802
1301.31	661.97
1302.31	662.199
1303.31	661.228
1304.32	658.739
1305.32	656.099
1306.32	648.656
1307.32	640.844
1308.32	637.662
1309.31	636.22
1310.31	636.09
1311.31	648.05
1312.31	654.602
1313.31	652.286
1314.31	653.911
1315.3	658.498
1316.3	664.812
1317.3	671.217
1318.3	677.939
1319.29	685.811
1320.29	694.906
1321.28	706.466
1322.28	720.202
1323.27	735.82
1324.27	753.773
1325.27	773.501
1326.26	795.724
1327.25	808.004
1328.25	814.033
1329.24	805.136
1330.24	796.308
1331.23	785.425
1332.22	774.18
1333.21	762.508
1334.21	748.75
1335.2	736.455
1336.19	725.82
1337.18	714.57
1338.17	702.978
1339.17	695.316
1340.16	691.709
1341.15	687.279
1342.14	687.535
1343.13	686.806
1344.12	686.791
1345.11	686.461
1346.1	686.157
1347.08	687.545
1348.07	689.438
1349.06	691.509
1350.05	693.272
1351.04	694.654
1352.03	695.798
1353.01	696.857
1354	697.502
1354.99	699.082
1355.97	699.369
1356.96	698.117
1357.95	697.257
1358.93	696.287
1359.92	695.74
1360.9	695.205
1361.89	693.298
1362.87	691.636
1363.86	690.162
1364.84	689.679
1365.82	688.84
1366.81	688.798
1367.79	689.471
1368.77	690.3
1369.76	691.373
1370.74	691.658
1371.72	691.865
1372.7	691.761
1373.69	692.788
1374.67	692.503
1375.65	692.302
1376.63	692.717
1377.61	693.443
1378.59	693.179
1379.57	691.408
1380.55	689.595
1381.53	686.181
1382.51	683.593
1383.49	681.508
1384.47	679.404
1385.45	677.008
1386.42	675.128
1387.4	673.841
1388.38	673.42
1389.36	674.433
1390.34	675.16
1391.31	675.666
1392.29	676.449
1393.27	678.492
1394.24	679.895
1395.22	680.995
1396.19	681.262
1397.17	681.604
1398.14	681.567
1399.12	681.165
1400.09	680.904
1401.07	679.914
1402.04	678.237
1403.02	676.774
1403.99	675.086
1404.96	673.32
1405.93	670.797
1406.91	668.137
1407.88	664.768
1408.85	662.538
1409.82	660.843
1410.8	660.171
1411.77	660.43
1412.74	661.769
1413.71	662.909
1414.68	665.055
1415.65	667.871
1416.62	671.223
1417.59	674.369
1418.56	677.891
1419.53	681.241
1420.5	683.347
1421.47	684.392
1422.43	685.634
1423.4	685.741
1424.37	684.741
1425.34	684.075
1426.3	683.662
1427.27	683.236
1428.24	682.256
1429.21	682.269
1430.17	681.841
1431.14	679.873
1432.1	678.672
1433.07	677.978
1434.03	675.923
1435	674.123
1435.96	672.172
1436.93	670.5
1437.89	669.419
1438.86	666.98
1439.82	664.011
1440.78	660.38
1441.75	656.549
1442.71	653.149
1443.67	649.669
1444.64	647.209
1445.6	644.576
1446.56	642.972
1447.52	641.084
1448.48	640.943
1449.44	641.823
1450.4	643.477
1451.36	644.066
1452.32	640.368
1453.28	638.605
1454.24	638.982
1455.2	639.954
1456.16	645.45
1457.12	647.217
1458.08	648.898
1459.04	648.448
1460	646.877
1460.95	645.572
1461.91	646.168
1462.87	642.647
1463.83	640.991
1464.78	639.39
1465.74	638.523
1466.7	636.81
1467.65	633.911
1468.61	631.274
1469.56	629.36
1470.52	626.45
1471.47	621.807
1472.43	616.525
1473.38	611.989
1474.34	609.032
1475.29	607.013
1476.24	604.935
1477.2	602.899
1478.15	601.905
1479.1	601.841
1480.06	602.049
1481.01	602.2
1481.96	602.37
1482.91	602.324
1483.86	602.302
1484.81	602.741
1485.76	601.282
1486.72	600.135
1487.67	599.997
1488.62	600.815
1489.57	600.894
1490.52	599.258
1491.46	596.542
1492.41	595.34
1493.36	593.996
1494.31	592.14
1495.26	589.607
1496.21	587.021
1497.16	583.915
1498.1	580.282
1499.05	578.115
1500	576.236
1500.94	572.721
1501.89	568.758
1502.84	564.733
1503.78	561.229
1504.73	557.9
1505.67	555.643
1506.62	553.417
1507.56	551.29
1508.51	549.017
1509.45	546.435
1510.4	544.535
1511.34	543.005
1512.29	541.807
1513.23	541.181
1514.17	542.887
1515.11	542.726
1516.06	542.348
1517	541.292
1517.94	543.126
1518.88	540.669
1519.83	538.589
1520.77	544.989
1521.71	553.583
1522.65	554.141
1523.59	554.455
1524.53	554.779
1525.47	554.779
1526.41	554.718
1527.35	548.428
1528.29	552.015
1529.23	546.892
1530.16	548.419
1531.1	552.284
1532.04	555.866
1532.98	556.947
1533.92	555.694
1534.85	551.135
1535.79	550.1
1536.73	547.645
1537.66	544.818
1538.6	542.039
1539.54	539.814
1540.47	538.177
1541.41	536.767
1542.34	535.339
1543.28	534.162
1544.21	533.319
1545.15	533.564
1546.08	534.411
1547.01	536.728
1547.95	538.68
1548.88	540.185
1549.82	540.914
1550.75	543.244
1551.68	544.78
1552.61	544.69
1553.55	543.993
1554.48	542.832
1555.41	542.005
1556.34	541.47
1557.27	540.457
1558.2	539.971
1559.13	538.65
1560.06	538.097
1560.99	536.36
1561.92	535.251
1562.85	535.133
1563.78	536.036
1564.71	537.488
1565.64	537.874
1566.57	537.655
1567.5	538.064
1568.42	539.357
1569.35	540.134
1570.28	541.141
1571.21	541.819
1572.13	541.052
1573.06	539.786
1573.99	538.72
1574.91	537.903
1575.84	536.268
1576.76	535.488
1577.69	535.735
1578.61	535.599
1579.54	533.098
1580.46	531.644
1581.39	531.821
1582.31	534.593
1583.24	537.232
1584.16	539.92
1585.08	542.531
1586.01	544.704
1586.93	546.209
1587.85	547.622
1588.77	549.32
1589.69	550.855
1590.62	551.552
1591.54	553.815
1592.46	556.392
1593.38	557.999
1594.3	559.711
1595.22	559.727
1596.14	558.928
1597.06	558.124
1597.98	557.568
1598.9	556.58
1599.82	556.727
1600.74	556.841
1601.66	558.28
1602.57	560.261
1603.49	562.267
1604.41	564.949
1605.33	568.349
1606.25	571.868
1607.16	574.39
1608.08	572.697
1609	571.6
1609.91	571.852
1610.83	571.082
1611.74	572.089
1612.66	573.567
1613.57	575.593
1614.49	578.127
1615.4	581.635
1616.32	586.417
1617.23	590.385
1618.15	590.263
1619.06	591.237
1619.97	592.709
1620.89	595.776
1621.8	598.588
1622.71	601.45
1623.63	603.614
1624.54	605.678
1625.45	608.051
1626.36	607.814
1627.27	608.415
1628.18	610.562
1629.09	611.345
1630	611.372
1630.92	611.412
1631.82	611.184
1632.73	609.909
1633.64	609.259
1634.55	609.118
1635.46	609.402
1636.37	609.254
1637.28	609.125
1638.19	609.058
1639.1	608.839
1640	608.148
1640.91	607.017
1641.82	605.525
1642.73	605.171
1643.63	604.94
1644.54	603.551
1645.44	601.708
1646.35	600.602
1647.26	598.911
1648.16	597.189
1649.07	594.646
1649.97	592.165
1650.88	589.852
1651.78	588.505
1652.69	587.05
1653.59	585.01
1654.49	583.208
1655.4	580.932
1656.3	578.517
1657.2	576.35
1658.1	573.449
1659.01	570.155
1659.91	566.522
1660.81	562.882
1661.71	559.701
1662.61	556.225
1663.52	552.921
1664.42	550.895
1665.32	549.395
1666.22	545.765
1667.12	541.266
1668.02	536.767
1668.92	532.116
1669.81	527.801
1670.71	523.076
1671.61	518.869
1672.51	515.591
1673.41	513.011
1674.31	511.096
1675.21	508.925
1676.1	506.672
1677	505.559
1677.9	504.214
1678.79	499.939
1679.69	495.762
1680.59	491.358
1681.48	487.533
1682.38	483.966
1683.27	480.159
1684.17	475.986
1685.06	471.693
1685.96	467.584
1686.85	463.357
1687.75	459.146
1688.64	455.084
1689.53	449.341
1690.43	442.743
1691.32	436.943
1692.21	432.886
1693.11	428.211
1694	424.51
1694.89	420.673
1695.78	417.501
1696.67	414.436
1697.57	411.321
1698.46	409.111
1699.35	407.618
1700.24	405.945
1701.13	403.319
1702.02	400.929
1702.91	398.662
1703.8	396.076
1704.69	393.752
1705.58	391.756
1706.47	390.137
1707.35	387.497
1708.24	384.969
1709.13	382.226
1710.02	379.57
1710.91	375.757
1711.79	372.121
1712.68	369.069
1713.57	367.402
1714.45	366.129
1715.34	363.951
1716.22	361.552
1717.11	359.608
1718	357.481
1718.88	355.537
1719.77	354.331
1720.65	353.46
1721.54	351.895
1722.42	350.511
1723.3	348.957
1724.19	347.017
1725.07	345.303
1725.95	343.19
1726.84	340.549
1727.72	338.096
1728.6	335.117
1729.48	331.938
1730.37	329.416
1731.25	327.748
1732.13	325.971
1733.01	324.691
1733.89	323.984
1734.77	322.787
1735.65	320.47
1736.53	318.332
1737.41	316.798
1738.29	314.411
1739.17	313.068
1740.05	312.151
1740.93	311.639
1741.81	310.911
1742.69	309.779
1743.57	307.914
1744.44	305.679
1745.32	303.666
1746.2	301.363
1747.07	299.6
1747.95	298.152
1748.83	296.561
1749.7	295.975
1750.58	295.547
1751.46	295.676
1752.33	295.555
1753.21	295.147
1754.08	294.77
1754.96	294.462
1755.83	293.891
1756.71	292.509
1757.58	290.95
1758.45	289.481
1759.33	288.319
1760.2	287.641
1761.07	285.834
1761.95	283.773
1762.82	282.342
1763.69	281.477
1764.56	280.22
1765.44	279.757
1766.31	279.272
1767.18	278.421
1768.05	277.673
1768.92	277.297
1769.79	276.587
1770.66	275.53
1771.53	273.226
1772.4	272.055
1773.27	270.426
1774.14	268.632
1775.01	266.956
1775.88	265.975
1776.75	265.712
1777.61	265.338
1778.48	265.506
1779.35	266.183
1780.22	266.636
1781.08	266.961
1781.95	266.694
1782.82	266.568
1783.69	266.422
1784.55	266.201
1785.42	265.004
1786.28	263.903
1787.15	262.512
1788.01	261.496
1788.88	260.461
1789.74	260.173
1790.61	260.466
1791.47	261.04
1792.34	259.945
1793.2	259.032
1794.06	258.059
1794.93	257.072
1795.79	255.736
1796.65	255.561
1797.52	255.654
1798.38	256.497
1799.24	256.907
1800.1	256.361
1800.96	253.841
1801.82	251.739
1802.68	249.378
1803.55	247.479
1804.41	246.019
1805.27	245.493
1806.13	244.212
1806.99	243.112
1807.85	242.413
1808.7	241.843
1809.56	241.585
1810.42	241.581
1811.28	241.737
1812.14	241.637
1813	241.237
1813.85	240.516
1814.71	240.036
1815.57	239.517
1816.43	238.873
1817.28	238.238
1818.14	237.075
1819	236.283
1819.85	236.694
1820.71	237.402
1821.56	238.452
1822.42	240.433
