# Supplementary material for: Conserved interfaces mediate multiple protein–protein interactions in a prokaryotic metabolon
Source: Mol Syst Biol. 2025 Sep 3;21(11):1490–521. doi: 10.1038/s44320-025-00139-9 (PMC12583656; doi:10.1038/s44320-025-00139-9)
Supplement: Supplementary file 10 — Source data Fig. 5 [file 44320_2025_139_MOESM10_ESM.zip › Figure5G/D131N+folK.txt]

#Acq. time (s)=	60
#Accumulations=	2
#Range=	Off
#Autofocus=	Off
#AutoExposure=	Off
#Spike filter=	Multiple accum.
#Delay time (s)=	0
#Binning=	1
#Readout mode=	Signal
#DeNoise=	Standard
#ICS correction=	Off
#Dark correction=	Off
#Inst. Process=	Off
#Detector temperature (�C)=	-60.29
#Instrument=	XploRA Plus
#Detector=	Syncerity OE
#Objective=	x50_VIS_LWD_DF
#Grating=	1200 (750nm)
#Filter=	100%
#Laser=	785nm_Edge
#Spectro (cm-�)=	1350.05
#Slit (�m)=	200
#Hole (�m)=	500
#Illuminator=	Dark field
#StageXY (mm)=	75x50
#StageZ=	Z motor
#X (�m)=	5017.7
#Y (�m)=	17635
#Z (�m)=	666.8
#Full time(mm:ss)=	2:02
#Project=	03-15-2023
#Sample=
#Site=
#Title=	D131N+H
#Remark=
#Date=	15.03.2023 15:20
#Acquired=	15.03.2023 15:20:26
831.923	1339.23
833.046	1364.57
834.17	1380.94
835.293	1392.8
836.416	1398.8
837.539	1397.09
838.66	1394.12
839.783	1388.27
840.904	1378.57
842.026	1366.25
843.147	1353.98
844.267	1341.61
845.388	1328.07
846.508	1313.65
847.628	1298.9
848.748	1284.18
849.867	1269.9
850.987	1255.3
852.105	1241.4
853.224	1229.46
854.342	1216.83
855.46	1207.24
856.578	1199.48
857.695	1191.89
858.812	1185.46
859.929	1181.14
861.046	1180.08
862.162	1179.53
863.277	1178.52
864.393	1179.34
865.509	1180.44
866.624	1181.66
867.739	1182.02
868.853	1181.76
869.967	1180.92
871.081	1178.72
872.195	1174.58
873.308	1170.41
874.422	1164.96
875.535	1159.3
876.648	1152.73
877.759	1144.63
878.872	1135.41
879.983	1128.33
881.095	1124.49
882.206	1123.4
883.317	1123
884.427	1123.77
885.537	1126.38
886.648	1127.86
887.757	1129.5
888.867	1131.23
889.976	1132.52
891.085	1133.25
892.194	1133.03
893.302	1133.16
894.41	1131.83
895.517	1131.22
896.626	1127.94
897.733	1123.06
898.84	1119.3
899.946	1115.13
901.052	1109.66
902.158	1106.23
903.265	1100.51
904.37	1095.1
905.475	1089.84
906.58	1084.17
907.684	1080.51
908.789	1076.92
909.893	1074.78
910.997	1075.92
912.1	1074.62
913.204	1071.88
914.307	1069.42
915.409	1066.07
916.512	1060.92
917.613	1054.28
918.716	1045.37
919.817	1038.74
920.918	1033.39
922.019	1028.33
923.12	1023.3
924.22	1017.73
925.321	1013.15
926.421	1007.31
927.52	1003.56
928.62	998.771
929.718	998.75
930.817	996.333
931.916	996.07
933.014	996.329
934.112	997.023
935.209	997.303
936.307	998.07
937.404	996.098
938.501	992.062
939.597	982.303
940.693	974.588
941.789	938.3
942.885	994.158
943.98	992.405
945.075	987.175
946.17	976.451
947.264	967.195
948.359	957.858
949.453	949.813
950.547	941.661
951.639	935.278
952.733	932.826
953.825	930.745
954.918	930.224
956.011	930.226
957.102	928.586
958.194	929.762
959.286	932.486
960.377	935.592
961.468	938.854
962.558	942.341
963.648	945.578
964.738	949.515
965.828	953.215
966.917	957.246
968.006	960.099
969.095	962.029
970.185	961.797
971.272	960.301
972.36	953.327
973.448	949.989
974.536	946.164
975.623	941.027
976.71	936.18
977.796	931.183
978.883	924.924
979.969	918.63
981.055	912.059
982.141	906.64
983.226	902.401
984.311	898.875
985.395	897.275
986.48	894.97
987.563	893.492
988.648	892.787
989.731	893.652
990.814	895.504
991.898	897.089
992.981	899.041
994.063	902.161
995.145	906.035
996.227	907.547
997.308	908.309
998.39	907.337
999.471	905.877
1000.55	902.339
1001.63	899.383
1002.71	894.078
1003.79	886.881
1004.87	877.851
1005.95	870.383
1007.03	863.975
1008.11	859.183
1009.19	854.248
1010.27	850.646
1011.34	847.177
1012.42	844.189
1013.5	841.019
1014.58	839.682
1015.65	838.921
1016.73	840.25
1017.81	839.93
1018.88	839.831
1019.96	840.24
1021.03	841.099
1022.11	842.225
1023.18	843.707
1024.26	845.382
1025.33	847.056
1026.41	848.641
1027.48	851.752
1028.55	851.454
1029.63	859.934
1030.7	863.66
1031.77	866.491
1032.84	869.175
1033.92	871.241
1034.99	873.097
1036.06	874.127
1037.13	874.471
1038.2	874.974
1039.27	874.938
1040.34	875.501
1041.41	875.427
1042.48	875.586
1043.55	875.541
1044.62	874.825
1045.69	874.011
1046.76	873.467
1047.83	873.203
1048.9	872.763
1049.97	873.36
1051.03	874.52
1052.1	875.685
1053.17	877.271
1054.23	878.621
1055.3	878.482
1056.37	879.071
1057.43	879.255
1058.5	879.746
1059.56	881.805
1060.63	884.582
1061.69	885.612
1062.76	887.883
1063.82	889.454
1064.89	888.831
1065.95	886.985
1067.01	884.548
1068.08	880.653
1069.14	876.207
1070.2	871.996
1071.27	867.758
1072.33	862.164
1073.39	858.801
1074.45	855.968
1075.51	853.432
1076.57	850.225
1077.63	845.862
1078.69	842.687
1079.76	839.957
1080.81	839.353
1081.87	839.726
1082.93	840.051
1083.99	839.6
1085.05	838.681
1086.11	837.546
1087.17	837.389
1088.23	838.058
1089.28	838.254
1090.34	840.194
1091.4	842.989
1092.46	848.244
1093.51	851.205
1094.57	853.861
1095.62	855.114
1096.68	855.06
1097.74	855.557
1098.79	855.468
1099.85	855.091
1100.9	853.515
1101.95	853.893
1103.01	850.518
1104.06	847.412
1105.12	843.971
1106.17	838.915
1107.22	832.896
1108.28	826.857
1109.33	821.103
1110.38	815.917
1111.43	811.701
1112.48	808.479
1113.53	804.904
1114.59	803.359
1115.64	802.543
1116.69	802.993
1117.74	804.401
1118.79	807.945
1119.84	812.787
1120.89	819.188
1121.93	826.244
1122.98	834.383
1124.03	839.235
1125.08	849.535
1126.13	859.946
1127.18	871.404
1128.22	882.096
1129.27	892.679
1130.32	900.894
1131.36	909.787
1132.41	915.677
1133.46	918.505
1134.5	919.618
1135.55	919.901
1136.59	918.069
1137.64	915.558
1138.68	909.879
1139.73	907.093
1140.77	903.306
1141.82	906.101
1142.86	907.639
1143.9	911.633
1144.95	913.413
1145.99	917.865
1147.03	927.032
1148.07	935.11
1149.12	945.949
1150.16	958.723
1151.2	966.09
1152.24	972.627
1153.28	976.698
1154.32	965.49
1155.36	967.658
1156.4	970.222
1157.44	973.686
1158.48	979.397
1159.52	985.463
1160.56	985.323
1161.6	985.497
1162.64	984.425
1163.67	981.973
1164.71	977.213
1165.75	973.131
1166.79	964.855
1167.82	954.947
1168.86	944.865
1169.9	934.433
1170.93	923.394
1171.97	911.915
1173	899.97
1174.04	888.042
1175.08	876.852
1176.11	867.748
1177.14	859.423
1178.18	854.917
1179.21	850.927
1180.25	849.463
1181.28	849.812
1182.31	851.375
1183.35	855.183
1184.38	857.758
1185.41	861.176
1186.44	865.105
1187.47	869.148
1188.51	872.632
1189.54	875.192
1190.57	878.299
1191.6	879.976
1192.63	881.137
1193.66	881.424
1194.69	881.983
1195.72	882.05
1196.75	882.558
1197.78	882.931
1198.81	885.091
1199.84	887.145
1200.86	889.579
1201.89	895.227
1202.92	900.254
1203.95	899.83
1204.97	898.11
1206	892.129
1207.03	893.758
1208.05	897.728
1209.08	903.014
1210.11	909.371
1211.13	917.815
1212.16	925.179
1213.18	933.125
1214.21	933.472
1215.23	936.836
1216.25	938.145
1217.28	939.864
1218.3	941.637
1219.33	942.904
1220.35	942.802
1221.37	941.857
1222.39	939.318
1223.42	936.195
1224.44	931.209
1225.46	927.561
1226.48	922.853
1227.5	916.215
1228.52	909.319
1229.54	905.039
1230.56	900.278
1231.58	898.452
1232.6	897.424
1233.62	898.129
1234.64	898.719
1235.66	899.446
1236.68	899.816
1237.7	902.375
1238.72	901.443
1239.73	902.242
1240.75	901.406
1241.77	901.079
1242.79	899.173
1243.8	896
1244.82	892.06
1245.84	892.285
1246.85	896.234
1247.87	900.201
1248.88	909.217
1249.9	924.961
1250.91	936.74
1251.93	949.437
1252.94	972.098
1253.96	995.235
1254.97	1020.8
1255.98	1045.82
1257	1060.9
1258.01	1072.36
1259.02	1081.12
1260.04	1078.58
1261.05	1068.77
1262.06	1047.19
1263.07	1019.85
1264.08	995.023
1265.09	969.432
1266.1	946.099
1267.12	929.165
1268.13	920.105
1269.14	911.647
1270.15	905.856
1271.15	899.277
1272.16	894.101
1273.17	889.71
1274.18	886.953
1275.19	885.648
1276.2	883.843
1277.21	882.237
1278.21	881.554
1279.22	880.66
1280.23	881.629
1281.23	883.288
1282.24	885.392
1283.25	885.904
1284.25	887.775
1285.26	890.56
1286.26	896.737
1287.27	904.01
1288.27	911.289
1289.28	921.063
1290.28	930.421
1291.29	939.874
1292.29	948.137
1293.29	953.841
1294.3	958.073
1295.3	961.452
1296.3	961.859
1297.31	961.978
1298.31	960.746
1299.31	958.372
1300.31	952.822
1301.31	951.642
1302.31	951.597
1303.31	951.986
1304.32	953.908
1305.32	955.5
1306.32	959.051
1307.32	964.839
1308.32	968.659
1309.31	973.505
1310.31	978.796
1311.31	983.606
1312.31	988.174
1313.31	992.342
1314.31	996.63
1315.3	1003.7
1316.3	1009.08
1317.3	1018.35
1318.3	1019.89
1319.29	1034.61
1320.29	1056.13
1321.28	1081.14
1322.28	1106.05
1323.27	1130.62
1324.27	1156.34
1325.27	1180.58
1326.26	1201.6
1327.25	1221.9
1328.25	1234.6
1329.24	1232.33
1330.24	1233.11
1331.23	1229.66
1332.22	1222.47
1333.21	1207.31
1334.21	1181.51
1335.2	1159.5
1336.19	1141.15
1337.18	1124.39
1338.17	1125.17
1339.17	1104.47
1340.16	1109.19
1341.15	1108.09
1342.14	1118.8
1343.13	1118.3
1344.12	1120.03
1345.11	1120.38
1346.1	1120.85
1347.08	1121.52
1348.07	1123.15
1349.06	1125.07
1350.05	1129.49
1351.04	1133.16
1352.03	1138.75
1353.01	1143.64
1354	1149
1354.99	1153.19
1355.97	1158.15
1356.96	1161.43
1357.95	1164.49
1358.93	1165.32
1359.92	1166.94
1360.9	1168.22
1361.89	1169.92
1362.87	1170.93
1363.86	1171.44
1364.84	1172.07
1365.82	1171.99
1366.81	1172.82
1367.79	1174.58
1368.77	1176.07
1369.76	1177.87
1370.74	1178.52
1371.72	1179.49
1372.7	1178.22
1373.69	1178.44
1374.67	1178.89
1375.65	1179.83
1376.63	1179.34
1377.61	1178.59
1378.59	1177.39
1379.57	1177.39
1380.55	1176.35
1381.53	1174.19
1382.51	1170.72
1383.49	1168.2
1384.47	1165.42
1385.45	1161.93
1386.42	1157.52
1387.4	1153.77
1388.38	1151.35
1389.36	1148.97
1390.34	1147.76
1391.31	1149.87
1392.29	1147.12
1393.27	1144.47
1394.24	1140.42
1395.22	1136.15
1396.19	1130.12
1397.17	1125.05
1398.14	1119.02
1399.12	1113.22
1400.09	1107.04
1401.07	1103.02
1402.04	1098.95
1403.02	1096
1403.99	1093.03
1404.96	1090.24
1405.93	1086.72
1406.91	1084.83
1407.88	1085.75
1408.85	1086.61
1409.82	1088.66
1410.8	1089.66
1411.77	1090.15
1412.74	1090.03
1413.71	1087.75
1414.68	1086.74
1415.65	1086.77
1416.62	1087.03
1417.59	1086.93
1418.56	1085.58
1419.53	1083.27
1420.5	1081.82
1421.47	1079.66
1422.43	1077.68
1423.4	1076.26
1424.37	1075.05
1425.34	1073.62
1426.3	1073.58
1427.27	1072.57
1428.24	1069.81
1429.21	1068.06
1430.17	1068.82
1431.14	1072.18
1432.1	1079.62
1433.07	1079.18
1434.03	1077.55
1435	1076.75
1435.96	1075.47
1436.93	1072.67
1437.89	1068.47
1438.86	1064.18
1439.82	1059.94
1440.78	1054.99
1441.75	1048.73
1442.71	1042.25
1443.67	1037.32
1444.64	1028.07
1445.6	1025.21
1446.56	1021.03
1447.52	1020.66
1448.48	1019.81
1449.44	1020.46
1450.4	1024.5
1451.36	1029.38
1452.32	1035.39
1453.28	1039.36
1454.24	1042.82
1455.2	1045.92
1456.16	1048.21
1457.12	1052.12
1458.08	1055.46
1459.04	1056.02
1460	1054.34
1460.95	1050.38
1461.91	1044.67
1462.87	1038.31
1463.83	1032.18
1464.78	1024.59
1465.74	1014.95
1466.7	1005.01
1467.65	994.845
1468.61	984.336
1469.56	974.576
1470.52	966.602
1471.47	957.495
1472.43	948.52
1473.38	939.581
1474.34	931.311
1475.29	923.836
1476.24	918.366
1477.2	913.234
1478.15	909.306
1479.1	906.677
1480.06	905.094
1481.01	904.608
1481.96	905.162
1482.91	904.811
1483.86	903.809
1484.81	902.577
1485.76	900.594
1486.72	898.791
1487.67	897.203
1488.62	896.163
1489.57	894.607
1490.52	892.46
1491.46	888.424
1492.41	883.711
1493.36	879.394
1494.31	874.787
1495.26	870.972
1496.21	867.563
1497.16	864.069
1498.1	860.395
1499.05	858.382
1500	854.677
1500.94	851.142
1501.89	847.5
1502.84	843.817
1503.78	839.892
1504.73	836.825
1505.67	833.963
1506.62	831.261
1507.56	828.391
1508.51	825.527
1509.45	822.256
1510.4	819.021
1511.34	818.044
1512.29	817.455
1513.23	817.466
1514.17	819.373
1515.11	821.118
1516.06	822.139
1517	823.358
1517.94	823.014
1518.88	819.557
1519.83	818.481
1520.77	818.176
1521.71	817.603
1522.65	816.708
1523.59	816.525
1524.53	817.581
1525.47	816.885
1526.41	814.413
1527.35	811.692
1528.29	807.363
1529.23	804.786
1530.16	803.03
1531.1	801.241
1532.04	800.336
1532.98	799.233
1533.92	797.889
1534.85	797.18
1535.79	796.624
1536.73	796.447
1537.66	797.46
1538.6	798.007
1539.54	797.492
1540.47	796.798
1541.41	795.416
1542.34	793.9
1543.28	791.927
1544.21	790.368
1545.15	787.96
1546.08	785.283
1547.01	782.137
1547.95	780.255
1548.88	777.912
1549.82	776.753
1550.75	776.185
1551.68	776.775
1552.61	777.725
1553.55	776.587
1554.48	774.814
1555.41	773.307
1556.34	773.541
1557.27	774.064
1558.2	775.117
1559.13	776.685
1560.06	778.412
1560.99	777.043
1561.92	775.621
1562.85	774.039
1563.78	770.448
1564.71	767.777
1565.64	764.72
1566.57	761.123
1567.5	757.667
1568.42	753.775
1569.35	750.423
1570.28	746.987
1571.21	743.253
1572.13	740.481
1573.06	739.49
1573.99	738.674
1574.91	737.287
1575.84	736.503
1576.76	737.067
1577.69	738.69
1578.61	740.682
1579.54	743.433
1580.46	746.418
1581.39	749.896
1582.31	752.762
1583.24	754.68
1584.16	756.618
1585.08	758.841
1586.01	760.309
1586.93	759.374
1587.85	763.228
1588.77	764.055
1589.69	764.888
1590.62	765.192
1591.54	765.198
1592.46	764.132
1593.38	764.687
1594.3	765.229
1595.22	766.098
1596.14	766.551
1597.06	767.331
1597.98	766.995
1598.9	766.523
1599.82	766.27
1600.74	765.205
1601.66	763.84
1602.57	764.414
1603.49	765.122
1604.41	766.042
1605.33	767.026
1606.25	767.447
1607.16	768.468
1608.08	768.437
1609	768.931
1609.91	769.889
1610.83	771.109
1611.74	771.283
1612.66	772.248
1613.57	772.959
1614.49	774.949
1615.4	777.616
1616.32	779.41
1617.23	781.262
1618.15	783.669
1619.06	785.804
1619.97	787.934
1620.89	788.38
1621.8	787.175
1622.71	785.608
1623.63	784.791
1624.54	783.738
1625.45	782.413
1626.36	781.894
1627.27	781.98
1628.18	782.523
1629.09	783.76
1630	784.861
1630.92	786.29
1631.82	786.685
1632.73	786.715
1633.64	785.543
1634.55	784.468
1635.46	784.481
1636.37	784.512
1637.28	783.768
1638.19	782.368
1639.1	780.109
1640	778.58
1640.91	778.632
1641.82	779.073
1642.73	778.494
1643.63	778.07
1644.54	775.932
1645.44	775.174
1646.35	773.903
1647.26	772.76
1648.16	771.475
1649.07	769.54
1649.97	768.348
1650.88	767.428
1651.78	765.956
1652.69	763.863
1653.59	760.379
1654.49	757.019
1655.4	753.255
1656.3	749.252
1657.2	745.802
1658.1	745.373
1659.01	741.936
1659.91	737.437
1660.81	731.761
1661.71	725.796
1662.61	720.07
1663.52	716.072
1664.42	711.666
1665.32	708.201
1666.22	705.633
1667.12	702.053
1668.02	699.467
1668.92	698.576
1669.81	695.551
1670.71	692.871
1671.61	689.938
1672.51	686.889
1673.41	683.758
1674.31	680.469
1675.21	675.512
1676.1	670.545
1677	663.95
1677.9	659.193
1678.79	655.939
1679.69	653.062
1680.59	650.223
1681.48	647.503
1682.38	643.603
1683.27	639.549
1684.17	635.748
1685.06	631.173
1685.96	627.209
1686.85	623.36
1687.75	616.764
1688.64	610.331
1689.53	604.274
1690.43	598.337
1691.32	593.07
1692.21	587.311
1693.11	582.743
1694	578.923
1694.89	574.274
1695.78	571.142
1696.67	568.768
1697.57	566.404
1698.46	563.625
1699.35	560.908
1700.24	558.116
1701.13	556.27
1702.02	554.947
1702.91	554.408
1703.8	552.713
1704.69	549.821
1705.58	546.593
1706.47	543.085
1707.35	538.108
1708.24	533.928
1709.13	530.24
1710.02	526.412
1710.91	523.234
1711.79	519.44
1712.68	515.655
1713.57	511.796
1714.45	508.446
1715.34	506.487
1716.22	504.55
1717.11	501.82
1718	496.15
1718.88	490.782
1719.77	486.439
1720.65	482.824
1721.54	479.727
1722.42	477.798
1723.3	475.477
1724.19	473.776
1725.07	471.741
1725.95	470.03
1726.84	468.007
1727.72	466.435
1728.6	464.745
1729.48	464.487
1730.37	463.094
1731.25	461.575
1732.13	459.36
1733.01	457.794
1733.89	455.859
1734.77	453.961
1735.65	452.137
1736.53	449.934
1737.41	448.07
1738.29	445.969
1739.17	443.726
1740.05	441.174
1740.93	439.575
1741.81	437.779
1742.69	436.898
1743.57	435.804
1744.44	435.421
1745.32	434.626
1746.2	434.116
1747.07	432.881
1747.95	431.76
1748.83	430.886
1749.7	429.916
1750.58	429.316
1751.46	425.683
1752.33	421.892
1753.21	419.165
1754.08	416.67
1754.96	414.497
1755.83	412.562
1756.71	410.459
1757.58	408.984
1758.45	409.798
1759.33	409.263
1760.2	407.878
1761.07	405.307
1761.95	403.067
1762.82	400.529
1763.69	399.202
1764.56	397.354
1765.44	396.329
1766.31	394.465
1767.18	392.44
1768.05	389.791
1768.92	387.751
1769.79	385.243
1770.66	382.802
1771.53	380.523
1772.4	378.646
1773.27	376.971
1774.14	376.01
1775.01	375.35
1775.88	374.906
1776.75	375.051
1777.61	375.493
1778.48	375.649
1779.35	376.833
1780.22	378.411
1781.08	379.605
1781.95	380.435
1782.82	381.112
1783.69	380.994
1784.55	381.111
1785.42	380.213
1786.28	379.624
1787.15	378.381
1788.01	376.612
1788.88	375.497
1789.74	375.027
1790.61	374.913
1791.47	374.365
1792.34	373.945
1793.2	373.631
1794.06	373.793
1794.93	373.705
1795.79	373.338
1796.65	372.883
1797.52	371.573
1798.38	370.403
1799.24	368.948
1800.1	366.867
1800.96	364.5
1801.82	362.236
1802.68	360.343
1803.55	358.543
1804.41	356.803
1805.27	356.237
1806.13	356.617
1806.99	357.757
1807.85	358.426
1808.7	358.947
1809.56	359.918
1810.42	361.055
1811.28	362.185
1812.14	362.994
1813	362.655
1813.85	360.53
1814.71	358.719
1815.57	356.994
1816.43	356.239
1817.28	355.389
1818.14	355.011
1819	355.384
1819.85	355.673
1820.71	356.506
1821.56	358.931
1822.42	360.307
