# Supplementary material for: Conserved interfaces mediate multiple protein–protein interactions in a prokaryotic metabolon
Source: Mol Syst Biol. 2025 Sep 3;21(11):1490–521. doi: 10.1038/s44320-025-00139-9 (PMC12583656; doi:10.1038/s44320-025-00139-9)
Supplement: Supplementary file 10 — Source data Fig. 5 [file 44320_2025_139_MOESM10_ESM.zip › Figure5G/R159L+folK.txt]

#Acq. time (s)=	60
#Accumulations=	2
#Range=	Off
#Autofocus=	Off
#AutoExposure=	Off
#Spike filter=	Multiple accum.
#Delay time (s)=	0
#Binning=	1
#Readout mode=	Signal
#DeNoise=	Standard
#ICS correction=	Off
#Dark correction=	Off
#Inst. Process=	Off
#Detector temperature (�C)=	-60.29
#Instrument=	XploRA Plus
#Detector=	Syncerity OE
#Objective=	x50_VIS_LWD_DF
#Grating=	1200 (750nm)
#Filter=	100%
#Laser=	785nm_Edge
#Spectro (cm-�)=	1350.05
#Slit (�m)=	200
#Hole (�m)=	500
#Illuminator=	Dark field
#StageXY (mm)=	75x50
#StageZ=	Z motor
#X (�m)=	2690.5
#Y (�m)=	14341.3
#Z (�m)=	666.8
#Full time(mm:ss)=	2:01
#Project=	03-15-2023
#Sample=
#Site=
#Title=	R159L+H
#Remark=
#Date=	15.03.2023 15:49
#Acquired=	15.03.2023 15:49:22
831.923	1318.83
833.046	1321.55
834.17	1321.43
835.293	1321.19
836.416	1325
837.539	1322.49
838.66	1318.8
839.783	1314.07
840.904	1310.45
842.026	1304.01
843.147	1297.05
844.267	1289.77
845.388	1281.37
846.508	1272.7
847.628	1264.76
848.748	1257.04
849.867	1249.5
850.987	1242.55
852.105	1236.35
853.224	1231.89
854.342	1226.6
855.46	1221.73
856.578	1217.2
857.695	1213.18
858.812	1209.82
859.929	1207.27
861.046	1205.45
862.162	1204.06
863.277	1202.99
864.393	1201.92
865.509	1201.3
866.624	1200.75
867.739	1197.81
868.853	1196.36
869.967	1194.51
871.081	1192.32
872.195	1190.67
873.308	1188.93
874.422	1187.42
875.535	1186.32
876.648	1185.81
877.759	1183.56
878.872	1180.67
879.983	1177.33
881.095	1174.22
882.206	1171.55
883.317	1167.55
884.427	1160.82
885.537	1155.17
886.648	1150.32
887.757	1146.36
888.867	1143.23
889.976	1140.91
891.085	1139.88
892.194	1139.37
893.302	1137.46
894.41	1135
895.517	1132.84
896.626	1130.6
897.733	1128.09
898.84	1125.29
899.946	1122.05
901.052	1118.08
902.158	1113.84
903.265	1108.03
904.37	1105.93
905.475	1103.85
906.58	1101.31
907.684	1098.91
908.789	1097.24
909.893	1096.68
910.997	1095.26
912.1	1093.49
913.204	1091.18
914.307	1086.88
915.409	1081.87
916.512	1076.62
917.613	1071.18
918.716	1065.57
919.817	1060.1
920.918	1054.66
922.019	1048.83
923.12	1042.11
924.22	1034.81
925.321	1030.4
926.421	1026.63
927.52	1023.17
928.62	1020.12
929.718	1017.95
930.817	1016
931.916	1013.35
933.014	1011.14
934.112	1008.27
935.209	1004.38
936.307	1000.14
937.404	995.585
938.501	990.719
939.597	985.877
940.693	981.021
941.789	975.967
942.885	970.812
943.98	966.843
945.075	963.216
946.17	959.653
947.264	956.147
948.359	952.278
949.453	949.017
950.547	947.7
951.639	946.712
952.733	944.17
953.825	941.473
954.918	938.677
956.011	935.845
957.102	933.433
958.194	931.052
959.286	928.974
960.377	926.881
961.468	924.878
962.558	923.288
963.648	922.843
964.738	923.288
965.828	924.917
966.917	924.725
968.006	925.96
969.095	927.768
970.185	928.266
971.272	927.887
972.36	926.928
973.448	925.682
974.536	924.17
975.623	922.519
976.71	920.107
977.796	916.285
978.883	910.836
979.969	906.378
981.055	903.959
982.141	901.852
983.226	899.766
984.311	898.023
985.395	896.837
986.48	895.908
987.563	895.482
988.648	895.389
989.731	895.476
990.814	895.1
991.898	893.958
992.981	893.728
994.063	892.42
995.145	892.756
996.227	892.476
997.308	890.984
998.39	888.387
999.471	884.399
1000.55	880.106
1001.63	875.956
1002.71	872.015
1003.79	868.223
1004.87	864.634
1005.95	861.284
1007.03	858.077
1008.11	855.113
1009.19	852.268
1010.27	849.609
1011.34	847.114
1012.42	844.591
1013.5	841.864
1014.58	840.562
1015.65	841.648
1016.73	843.066
1017.81	843.332
1018.88	843.604
1019.96	843.891
1021.03	844.409
1022.11	844.333
1023.18	844.406
1024.26	844.536
1025.33	845.006
1026.41	845.712
1027.48	846.2
1028.55	846.651
1029.63	847.223
1030.7	848.189
1031.77	849.498
1032.84	850.904
1033.92	851.093
1034.99	852.903
1036.06	853.616
1037.13	853.86
1038.2	853.71
1039.27	853.497
1040.34	853.366
1041.41	853.485
1042.48	853.572
1043.55	853.866
1044.62	854.326
1045.69	854.885
1046.76	855.572
1047.83	856.379
1048.9	857.323
1049.97	858.363
1051.03	859.577
1052.1	860.787
1053.17	862.083
1054.23	863.406
1055.3	864.597
1056.37	865.925
1057.43	867.24
1058.5	868.372
1059.56	869.702
1060.63	871.99
1061.69	874.741
1062.76	876.535
1063.82	878.129
1064.89	877.845
1065.95	875.323
1067.01	871.092
1068.08	865.364
1069.14	859.733
1070.2	854.043
1071.27	848.13
1072.33	841.414
1073.39	834.932
1074.45	830.682
1075.51	826.345
1076.57	822.466
1077.63	818.924
1078.69	815.779
1079.76	813.086
1080.81	810.771
1081.87	808.912
1082.93	807.562
1083.99	806.754
1085.05	806.56
1086.11	807.309
1087.17	806.905
1088.23	807.705
1089.28	806.184
1090.34	801.226
1091.4	802.24
1092.46	803.11
1093.51	806.269
1094.57	808.892
1095.62	813.433
1096.68	819.35
1097.74	818.492
1098.79	815.368
1099.85	802.456
1100.9	792.36
1101.95	793.982
1103.01	789.774
1104.06	784.32
1105.12	780.088
1106.17	776.522
1107.22	773.434
1108.28	770.755
1109.33	768.462
1110.38	766.158
1111.43	764.36
1112.48	765.186
1113.53	766.523
1114.59	767.676
1115.64	769.102
1116.69	770.694
1117.74	772.38
1118.79	774.453
1119.84	776.262
1120.89	779.717
1121.93	777.632
1122.98	782.651
1124.03	789.516
1125.08	797.831
1126.13	807.455
1127.18	817.655
1128.22	828.185
1129.27	838.408
1130.32	848.913
1131.36	857.338
1132.41	865.414
1133.46	871.74
1134.5	875.923
1135.55	877.509
1136.59	876.364
1137.64	872.408
1138.68	865.059
1139.73	854.237
1140.77	846.75
1141.82	839.487
1142.86	832.943
1143.9	827.638
1144.95	824.094
1145.99	822.469
1147.03	827.363
1148.07	827.146
1149.12	827.604
1150.16	829.077
1151.2	830.811
1152.24	833.675
1153.28	838.05
1154.32	841.299
1155.36	844.009
1156.4	844.878
1157.44	842.944
1158.48	839.775
1159.52	836.817
1160.56	834.216
1161.6	831.595
1162.64	829.068
1163.67	826.523
1164.71	824.237
1165.75	822.254
1166.79	820.173
1167.82	817.035
1168.86	812.383
1169.9	807.992
1170.93	803.671
1171.97	799.28
1173	794.651
1174.04	789.981
1175.08	784.242
1176.11	778.844
1177.14	774.163
1178.18	770.903
1179.21	768.463
1180.25	766.449
1181.28	764.109
1182.31	761.994
1183.35	760.43
1184.38	759.778
1185.41	759.817
1186.44	760.805
1187.47	762.324
1188.51	763.189
1189.54	764.207
1190.57	765.85
1191.6	767.585
1192.63	769.213
1193.66	769.78
1194.69	770.02
1195.72	770.25
1196.75	771.148
1197.78	771.975
1198.81	773.391
1199.84	774.658
1200.86	775.535
1201.89	776.532
1202.92	778.826
1203.95	781.094
1204.97	783.017
1206	784.436
1207.03	785.287
1208.05	785.81
1209.08	785.944
1210.11	785.744
1211.13	785.462
1212.16	784.822
1213.18	783.881
1214.21	782.73
1215.23	781.929
1216.25	780.645
1217.28	779.834
1218.3	779.897
1219.33	780.876
1220.35	781.768
1221.37	781.437
1222.39	781.441
1223.42	781.628
1224.44	781.53
1225.46	781.025
1226.48	780.236
1227.5	778.539
1228.52	776.537
1229.54	775.442
1230.56	775.247
1231.58	774.097
1232.6	772.053
1233.62	769.161
1234.64	767.655
1235.66	767.662
1236.68	768.716
1237.7	767.063
1238.72	764.883
1239.73	762.426
1240.75	760.454
1241.77	759.283
1242.79	759.357
1243.8	759.703
1244.82	759.604
1245.84	762.159
1246.85	761.409
1247.87	766.182
1248.88	775.48
1249.9	785.402
1250.91	795.188
1251.93	808.273
1252.94	823.118
1253.96	838.658
1254.97	855.885
1255.98	870.749
1257	885.147
1258.01	895.143
1259.02	904.102
1260.04	907.125
1261.05	908.188
1262.06	894.271
1263.07	887.302
1264.08	873.617
1265.09	843.739
1266.1	821.152
1267.12	798.983
1268.13	781.925
1269.14	766.731
1270.15	751.095
1271.15	735.858
1272.16	728.825
1273.17	720.73
1274.18	721.416
1275.19	720.099
1276.2	719.121
1277.21	719.909
1278.21	721.267
1279.22	719.818
1280.23	720.304
1281.23	720.593
1282.24	721.173
1283.25	722.195
1284.25	724.426
1285.26	727.532
1286.26	731.125
1287.27	735.243
1288.27	739.216
1289.28	743.483
1290.28	747.158
1291.29	754.013
1292.29	756.616
1293.29	759.182
1294.3	759.658
1295.3	760.994
1296.3	756.59
1297.31	756.189
1298.31	752.865
1299.31	746.695
1300.31	742.535
1301.31	739.152
1302.31	736.614
1303.31	734.511
1304.32	732.945
1305.32	731.346
1306.32	731.831
1307.32	731.528
1308.32	730.837
1309.31	730.296
1310.31	730.181
1311.31	730.713
1312.31	731.953
1313.31	734.025
1314.31	732.681
1315.3	735.421
1316.3	739.57
1317.3	746.228
1318.3	751.448
1319.29	760.783
1320.29	770.687
1321.28	781.346
1322.28	792.444
1323.27	803.883
1324.27	815.314
1325.27	829.559
1326.26	845.121
1327.25	851.919
1328.25	855.806
1329.24	856.445
1330.24	854.178
1331.23	849.103
1332.22	841.6
1333.21	830.274
1334.21	819.617
1335.2	808.23
1336.19	793.992
1337.18	785.239
1338.17	774.24
1339.17	768.848
1340.16	763.963
1341.15	758.564
1342.14	754.449
1343.13	751.474
1344.12	749.223
1345.11	747.696
1346.1	746.893
1347.08	746.846
1348.07	747.309
1349.06	748.118
1350.05	748.623
1351.04	748.675
1352.03	746.381
1353.01	747.671
1354	749.393
1354.99	751.067
1355.97	752.951
1356.96	754.944
1357.95	757.132
1358.93	759.203
1359.92	761.133
1360.9	762.047
1361.89	762.195
1362.87	762.117
1363.86	762.216
1364.84	762.915
1365.82	763.415
1366.81	763.625
1367.79	763.223
1368.77	762.44
1369.76	761
1370.74	759.065
1371.72	756.899
1372.7	756.343
1373.69	755.073
1374.67	753.526
1375.65	752.791
1376.63	752.6
1377.61	752.346
1378.59	752.086
1379.57	750.757
1380.55	749.208
1381.53	747.62
1382.51	746.381
1383.49	745.159
1384.47	743.945
1385.45	742.87
1386.42	741.786
1387.4	741.106
1388.38	738.811
1389.36	738.565
1390.34	739.633
1391.31	741.807
1392.29	744.526
1393.27	747.037
1394.24	748.958
1395.22	750.081
1396.19	750.341
1397.17	749.755
1398.14	747.842
1399.12	744.806
1400.09	741.259
1401.07	738.444
1402.04	735.769
1403.02	732.702
1403.99	729.196
1404.96	725.505
1405.93	721.888
1406.91	721.916
1407.88	721.155
1408.85	720.415
1409.82	719.241
1410.8	718.489
1411.77	718.943
1412.74	719.896
1413.71	721.712
1414.68	723.67
1415.65	725.311
1416.62	726.818
1417.59	728.158
1418.56	729.035
1419.53	729.452
1420.5	729.313
1421.47	729.789
1422.43	728.502
1423.4	728.753
1424.37	729.617
1425.34	731.13
1426.3	732.896
1427.27	734.898
1428.24	736.224
1429.21	738.961
1430.17	739.23
1431.14	738.594
1432.1	737.471
1433.07	735.13
1434.03	730.981
1435	724.495
1435.96	719.928
1436.93	713.953
1437.89	708.452
1438.86	703.627
1439.82	699.904
1440.78	698.05
1441.75	695.259
1442.71	693.321
1443.67	691.774
1444.64	690.479
1445.6	689.48
1446.56	689.099
1447.52	689.787
1448.48	691.103
1449.44	692.241
1450.4	693.046
1451.36	693.814
1452.32	694.638
1453.28	695.414
1454.24	696.299
1455.2	697.571
1456.16	698.88
1457.12	698.648
1458.08	698.515
1459.04	698.366
1460	698.247
1460.95	698.638
1461.91	698.869
1462.87	698.764
1463.83	697.419
1464.78	694.936
1465.74	691.849
1466.7	688.464
1467.65	685.203
1468.61	681.995
1469.56	678.7
1470.52	675.499
1471.47	672.376
1472.43	669.408
1473.38	666.731
1474.34	664.174
1475.29	660.508
1476.24	656.888
1477.2	654.699
1478.15	653.032
1479.1	651.893
1480.06	651.051
1481.01	650.383
1481.96	650.038
1482.91	650.112
1483.86	650.721
1484.81	651.241
1485.76	651.195
1486.72	649.462
1487.67	647.339
1488.62	645.019
1489.57	642.62
1490.52	640.579
1491.46	638.521
1492.41	636.639
1493.36	634.75
1494.31	632.936
1495.26	631.14
1496.21	629.472
1497.16	627.837
1498.1	626.233
1499.05	624.682
1500	623.277
1500.94	621.825
1501.89	620.268
1502.84	618.172
1503.78	615.488
1504.73	612.298
1505.67	609.183
1506.62	606.156
1507.56	603.525
1508.51	601.999
1509.45	600.786
1510.4	599.776
1511.34	598.916
1512.29	598.11
1513.23	597.209
1514.17	596.367
1515.11	595.586
1516.06	594.824
1517	594.088
1517.94	593.302
1518.88	592.537
1519.83	591.759
1520.77	591.103
1521.71	590.518
1522.65	590.09
1523.59	590.297
1524.53	590.77
1525.47	591.706
1526.41	593.045
1527.35	596.871
1528.29	599.385
1529.23	600.902
1530.16	601.931
1531.1	602.911
1532.04	603.759
1532.98	604.439
1533.92	604.887
1534.85	605.377
1535.79	605.655
1536.73	605.682
1537.66	604.866
1538.6	603.435
1539.54	603.09
1540.47	602.758
1541.41	602.765
1542.34	606.757
1543.28	601.964
1544.21	597.119
1545.15	587.908
1546.08	579.424
1547.01	577.715
1547.95	581.124
1548.88	587.26
1549.82	590.43
1550.75	593.423
1551.68	595.483
1552.61	592.993
1553.55	592.205
1554.48	591.314
1555.41	590.443
1556.34	589.65
1557.27	589.261
1558.2	588.98
1559.13	588.866
1560.06	589.031
1560.99	589.225
1561.92	589.299
1562.85	588.902
1563.78	588.829
1564.71	589.54
1565.64	589.881
1566.57	589.428
1567.5	588.888
1568.42	588.117
1569.35	586.837
1570.28	584.479
1571.21	581.854
1572.13	580.177
1573.06	578.916
1573.99	578.226
1574.91	578.419
1575.84	578.933
1576.76	578.284
1577.69	578.373
1578.61	579.284
1579.54	580.527
1580.46	581.922
1581.39	583.618
1582.31	585.69
1583.24	588.566
1584.16	590.528
1585.08	591.981
1586.01	593.163
1586.93	594.235
1587.85	595.25
1588.77	596.356
1589.69	597.715
1590.62	599.054
1591.54	600.564
1592.46	602.144
1593.38	603.363
1594.3	603.543
1595.22	602.988
1596.14	602.176
1597.06	601.444
1597.98	600.408
1598.9	599.63
1599.82	600.402
1600.74	601.942
1601.66	604.431
1602.57	606.9
1603.49	609.248
1604.41	611.362
1605.33	613.247
1606.25	614.954
1607.16	616.293
1608.08	617.562
1609	619.083
1609.91	621.257
1610.83	623.448
1611.74	625.734
1612.66	628.186
1613.57	630.458
1614.49	633.049
1615.4	636.124
1616.32	639.49
1617.23	642.508
1618.15	644.268
1619.06	643.326
1619.97	642.77
1620.89	642.506
1621.8	642.34
1622.71	642.615
1623.63	643.035
1624.54	643.784
1625.45	645.009
1626.36	646.691
1627.27	648.663
1628.18	647.719
1629.09	647.622
1630	647.742
1630.92	647.042
1631.82	645.659
1632.73	644.422
1633.64	643.467
1634.55	643.711
1635.46	644.593
1636.37	646.169
1637.28	647.307
1638.19	648.474
1639.1	649.352
1640	649.976
1640.91	650.475
1641.82	650.959
1642.73	651.555
1643.63	651.967
1644.54	652.084
1645.44	651.676
1646.35	650.092
1647.26	648.172
1648.16	645.878
1649.07	643.027
1649.97	640.445
1650.88	638.067
1651.78	635.69
1652.69	633.331
1653.59	631.051
1654.49	628.876
1655.4	626.766
1656.3	625.13
1657.2	623.744
1658.1	621.696
1659.01	619.615
1659.91	617.817
1660.81	615.836
1661.71	613.303
1662.61	608.643
1663.52	603.845
1664.42	599.293
1665.32	594.834
1666.22	590.511
1667.12	586.284
1668.02	582.092
1668.92	578.038
1669.81	573.943
1670.71	570.104
1671.61	566.388
1672.51	562.733
1673.41	559.157
1674.31	555.713
1675.21	552.407
1676.1	549.141
1677	546.062
1677.9	543.216
1678.79	540.351
1679.69	536.631
1680.59	532.044
1681.48	527.758
1682.38	523.928
1683.27	521.298
1684.17	517.746
1685.06	514.384
1685.96	511.019
1686.85	507.369
1687.75	503.358
1688.64	499.323
1689.53	495.3
1690.43	491.566
1691.32	488.155
1692.21	484.704
1693.11	480.407
1694	476.148
1694.89	471.987
1695.78	467.977
1696.67	464.15
1697.57	460.211
1698.46	456.298
1699.35	452.498
1700.24	448.778
1701.13	445.154
1702.02	441.774
1702.91	438.567
1703.8	435.512
1704.69	432.726
1705.58	430.027
1706.47	427.602
1707.35	425.184
1708.24	422.774
1709.13	420.442
1710.02	418.043
1710.91	414.843
1711.79	411.738
1712.68	409.835
1713.57	408.719
1714.45	407.508
1715.34	405.927
1716.22	403.055
1717.11	399.935
1718	396.738
1718.88	394.019
1719.77	391.592
1720.65	389.286
1721.54	387.491
1722.42	385.793
1723.3	384.214
1724.19	382.518
1725.07	380.711
1725.95	378.812
1726.84	376.906
1727.72	375.015
1728.6	373.08
1729.48	371.146
1730.37	369.185
1731.25	367.223
1732.13	365.277
1733.01	363.301
1733.89	361.399
1734.77	359.457
1735.65	356.855
1736.53	354.42
1737.41	352.981
1738.29	352.083
1739.17	350.718
1740.05	348.975
1740.93	347.15
1741.81	345.263
1742.69	343
1743.57	340.853
1744.44	338.683
1745.32	336.065
1746.2	333.552
1747.07	331.317
1747.95	330.49
1748.83	329.919
1749.7	330.318
1750.58	329.557
1751.46	328.706
1752.33	327.81
1753.21	326.998
1754.08	326.15
1754.96	325.317
1755.83	324.364
1756.71	323.55
1757.58	322.649
1758.45	321.744
1759.33	320.751
1760.2	319.723
1761.07	318.598
1761.95	317.408
1762.82	316.112
1763.69	314.703
1764.56	313.167
1765.44	311.474
1766.31	309.455
1767.18	307.131
1768.05	304.87
1768.92	302.299
1769.79	299.908
1770.66	298.806
1771.53	298.19
1772.4	297.974
1773.27	298.64
1774.14	299.568
1775.01	300.326
1775.88	300.17
1776.75	299.831
1777.61	299.507
1778.48	299.899
1779.35	299.995
1780.22	299.681
1781.08	298.674
1781.95	297.325
1782.82	295.594
1783.69	293.687
1784.55	291.36
1785.42	289.015
1786.28	286.775
1787.15	284.82
1788.01	283.807
1788.88	282.99
1789.74	282.466
1790.61	282.126
1791.47	281.935
1792.34	281.499
1793.2	281.281
1794.06	281.096
1794.93	280.897
1795.79	281.918
1796.65	282.82
1797.52	283.647
1798.38	284.255
1799.24	284.7
1800.1	284.974
1800.96	285.118
1801.82	285.085
1802.68	284.857
1803.55	284.546
1804.41	284.204
1805.27	283.636
1806.13	282.983
1806.99	282.157
1807.85	281.247
1808.7	280.221
1809.56	279.218
1810.42	277.915
1811.28	277.251
1812.14	278.872
1813	281.235
1813.85	281.231
1814.71	281.365
1815.57	281.478
1816.43	281.615
1817.28	281.71
1818.14	280.608
1819	276.486
1819.85	265.447
1820.71	258.415
1821.56	254.143
1822.42	253.45
