# Supplementary material for: Conserved interfaces mediate multiple protein–protein interactions in a prokaryotic metabolon
Source: Mol Syst Biol. 2025 Sep 3;21(11):1490–521. doi: 10.1038/s44320-025-00139-9 (PMC12583656; doi:10.1038/s44320-025-00139-9)
Supplement: Supplementary file 10 — Source data Fig. 5 [file 44320_2025_139_MOESM10_ESM.zip › Figure5G/E139I.txt]

#Acq. time (s)=	60
#Accumulations=	2
#Range=	Off
#Autofocus=	Off
#AutoExposure=	Off
#Spike filter=	Multiple accum.
#Delay time (s)=	0
#Binning=	1
#Readout mode=	Signal
#DeNoise=	Standard
#ICS correction=	Off
#Dark correction=	Off
#Inst. Process=	Off
#Detector temperature (�C)=	-60.29
#Instrument=	XploRA Plus
#Detector=	Syncerity OE
#Objective=	x50_VIS_LWD_DF
#Grating=	1200 (750nm)
#Filter=	100%
#Laser=	785nm_Edge
#Spectro (cm-�)=	1350.05
#Slit (�m)=	200
#Hole (�m)=	500
#Illuminator=	Dark field
#StageXY (mm)=	75x50
#StageZ=	Z motor
#X (�m)=	3008.7
#Y (�m)=	17890.8
#Z (�m)=	666.8
#Full time(mm:ss)=	2:02
#Project=	03-15-2023
#Sample=
#Site=
#Title=	E139I
#Remark=
#Date=	15.03.2023 15:26
#Acquired=	15.03.2023 15:26:44
831.923	1168.99
833.046	1172.51
834.17	1175.33
835.293	1177.36
836.416	1175.31
837.539	1171.27
838.66	1168.2
839.783	1165.59
840.904	1162.99
842.026	1159.92
843.147	1155.01
844.267	1148.2
845.388	1141.01
846.508	1134.77
847.628	1129.02
848.748	1123.56
849.867	1118.2
850.987	1112.99
852.105	1108.01
853.224	1103.11
854.342	1098.68
855.46	1094.51
856.578	1090.61
857.695	1085.84
858.812	1082.13
859.929	1078.88
861.046	1075.88
862.162	1073.06
863.277	1070.09
864.393	1067.21
865.509	1064.32
866.624	1061.3
867.739	1058.08
868.853	1054.72
869.967	1050.23
871.081	1044.82
872.195	1039.25
873.308	1033.65
874.422	1028.38
875.535	1024.19
876.648	1019.64
877.759	1015.19
878.872	1010.46
879.983	1005.64
881.095	1001.22
882.206	996.876
883.317	993.172
884.427	990.28
885.537	988.581
886.648	987.804
887.757	988.335
888.867	989.289
889.976	990.533
891.085	991.621
892.194	992.076
893.302	992.254
894.41	992.368
895.517	992.355
896.626	992.555
897.733	989.689
898.84	986.329
899.946	983.788
901.052	981.581
902.158	979.235
903.265	976.949
904.37	974.557
905.475	971.884
906.58	967.948
907.684	962.66
908.789	957.931
909.893	953.549
910.997	950.464
912.1	947.121
913.204	942.306
914.307	937.847
915.409	933.802
916.512	931.334
917.613	928.98
918.716	926.579
919.817	923.909
920.918	920.784
922.019	917.287
923.12	913.395
924.22	908.82
925.321	903.862
926.421	898.665
927.52	893.091
928.62	887.821
929.718	883.477
930.817	879.065
931.916	872.868
933.014	866.596
934.112	860.648
935.209	855.318
936.307	850.687
937.404	846.9
938.501	843.65
939.597	840.836
940.693	838.531
941.789	837.271
942.885	836.279
943.98	836.769
945.075	837.632
946.17	838.464
947.264	831.799
948.359	820.373
949.453	816.226
950.547	813.849
951.639	812.488
952.733	811.668
953.825	808.471
954.918	799.044
956.011	796.741
957.102	792.918
958.194	790.134
959.286	790.809
960.377	790.848
961.468	790.889
962.558	790.884
963.648	791.095
964.738	791.313
965.828	791.65
966.917	792.015
968.006	792.208
969.095	792.272
970.185	792.724
971.272	793.112
972.36	793.642
973.448	793.9
974.536	791.448
975.623	788.982
976.71	786.474
977.796	784.075
978.883	781.802
979.969	780.024
981.055	778.009
982.141	775.071
983.226	772.588
984.311	770.653
985.395	768.944
986.48	767.572
987.563	766.477
988.648	762.32
989.731	762.668
990.814	764.131
991.898	766.424
992.981	769.496
994.063	768.973
995.145	768.635
996.227	764.99
997.308	761.559
998.39	758.016
999.471	754.909
1000.55	752.275
1001.63	750.044
1002.71	748.323
1003.79	746.959
1004.87	746.22
1005.95	746.226
1007.03	746.427
1008.11	745.905
1009.19	743.769
1010.27	741.414
1011.34	738.532
1012.42	735.167
1013.5	731.473
1014.58	727.496
1015.65	723.012
1016.73	718.546
1017.81	714.282
1018.88	711.899
1019.96	710.724
1021.03	710.665
1022.11	711.854
1023.18	717.428
1024.26	717.99
1025.33	718.339
1026.41	718.948
1027.48	720
1028.55	721.955
1029.63	723.912
1030.7	726.025
1031.77	727.692
1032.84	728.397
1033.92	728.822
1034.99	729.246
1036.06	729.593
1037.13	730.092
1038.2	730.899
1039.27	732.017
1040.34	733.246
1041.41	734.408
1042.48	735.391
1043.55	734.844
1044.62	733.961
1045.69	732.508
1046.76	731.21
1047.83	731.528
1048.9	732.868
1049.97	734.867
1051.03	736.279
1052.1	737.368
1053.17	738.947
1054.23	740.814
1055.3	743.386
1056.37	746.451
1057.43	749.606
1058.5	752.964
1059.56	756.348
1060.63	757.359
1061.69	758.06
1062.76	758.443
1063.82	758.538
1064.89	758.218
1065.95	757.542
1067.01	756.45
1068.08	754.873
1069.14	750.946
1070.2	745.94
1071.27	740.948
1072.33	736.588
1073.39	732.648
1074.45	729.107
1075.51	725.913
1076.57	722.937
1077.63	720.305
1078.69	715.244
1079.76	710.431
1080.81	706.761
1081.87	704.085
1082.93	702.72
1083.99	702.236
1085.05	702.656
1086.11	703.799
1087.17	705.567
1088.23	706.828
1089.28	708.122
1090.34	710.453
1091.4	711.338
1092.46	713.425
1093.51	713.939
1094.57	714.356
1095.62	714.046
1096.68	711.185
1097.74	706.982
1098.79	702.353
1099.85	697.62
1100.9	693.778
1101.95	689.836
1103.01	685.84
1104.06	682.005
1105.12	678.495
1106.17	675.499
1107.22	673.165
1108.28	671.483
1109.33	670.201
1110.38	669.388
1111.43	668.712
1112.48	668.324
1113.53	668.044
1114.59	662.852
1115.64	635.49
1116.69	664.279
1117.74	651.117
1118.79	657.217
1119.84	674.838
1120.89	667.509
1121.93	668.051
1122.98	679.633
1124.03	693.852
1125.08	709.125
1126.13	722.5
1127.18	736.768
1128.22	751.263
1129.27	763.753
1130.32	771.648
1131.36	777.558
1132.41	782.52
1133.46	786.519
1134.5	790.34
1135.55	790.318
1136.59	781.54
1137.64	775.687
1138.68	768.661
1139.73	761.558
1140.77	754.575
1141.82	747.275
1142.86	737.275
1143.9	728.901
1144.95	723.766
1145.99	721.803
1147.03	730.632
1148.07	731.1
1149.12	732.799
1150.16	735.289
1151.2	739.175
1152.24	744.723
1153.28	750.84
1154.32	757.195
1155.36	762.946
1156.4	767.959
1157.44	772.379
1158.48	775.915
1159.52	778.167
1160.56	777.43
1161.6	767.209
1162.64	764.281
1163.67	760.991
1164.71	756.513
1165.75	754.507
1166.79	748.779
1167.82	741.227
1168.86	732.035
1169.9	722.579
1170.93	713.223
1171.97	705.162
1173	696.123
1174.04	689.593
1175.08	683.948
1176.11	679.164
1177.14	675.041
1178.18	671.65
1179.21	668.151
1180.25	663.709
1181.28	661.726
1182.31	661.006
1183.35	660.987
1184.38	661.432
1185.41	662.333
1186.44	663.764
1187.47	665.376
1188.51	667.001
1189.54	666.898
1190.57	666.689
1191.6	666.892
1192.63	667.586
1193.66	669.019
1194.69	669.183
1195.72	668.379
1196.75	667.604
1197.78	667.051
1198.81	666.754
1199.84	666.791
1200.86	667.367
1201.89	668.134
1202.92	669.656
1203.95	671.698
1204.97	674.33
1206	677.178
1207.03	680.086
1208.05	682.919
1209.08	685.193
1210.11	687.198
1211.13	688.634
1212.16	689.932
1213.18	690.891
1214.21	691.798
1215.23	692.689
1216.25	693.643
1217.28	694.72
1218.3	695.587
1219.33	692.787
1220.35	690.967
1221.37	689.657
1222.39	689.128
1223.42	689.03
1224.44	689.256
1225.46	689.777
1226.48	690.202
1227.5	689.266
1228.52	685.993
1229.54	682.587
1230.56	679.284
1231.58	676.276
1232.6	673.812
1233.62	672.457
1234.64	671.635
1235.66	671.218
1236.68	671.044
1237.7	671.179
1238.72	671.306
1239.73	671.47
1240.75	671.314
1241.77	670.752
1242.79	670.457
1243.8	670.783
1244.82	672.044
1245.84	674.674
1246.85	677.086
1247.87	681.64
1248.88	683.071
1249.9	694.142
1250.91	701.949
1251.93	721.737
1252.94	743.129
1253.96	767.835
1254.97	792.984
1255.98	820.02
1257	840.286
1258.01	864.52
1259.02	875.329
1260.04	876.596
1261.05	868.165
1262.06	846.132
1263.07	809.607
1264.08	776.958
1265.09	746.152
1266.1	712.385
1267.12	676.439
1268.13	649.22
1269.14	646.297
1270.15	645.176
1271.15	642.587
1272.16	637.942
1273.17	635.059
1274.18	633.529
1275.19	633.86
1276.2	634.739
1277.21	637.212
1278.21	640.461
1279.22	642.544
1280.23	641.66
1281.23	641.092
1282.24	640.845
1283.25	640.851
1284.25	641.228
1285.26	641.616
1286.26	642.188
1287.27	643.633
1288.27	647.431
1289.28	652.128
1290.28	656.479
1291.29	661.571
1292.29	663.009
1293.29	662.37
1294.3	660.891
1295.3	658.777
1296.3	655.919
1297.31	652.532
1298.31	648.701
1299.31	644.781
1300.31	640.891
1301.31	638.645
1302.31	639.892
1303.31	639.431
1304.32	639.89
1305.32	640.446
1306.32	642.152
1307.32	647.476
1308.32	649.059
1309.31	648.876
1310.31	648.89
1311.31	649.175
1312.31	649.872
1313.31	651.282
1314.31	653.596
1315.3	656.656
1316.3	660.656
1317.3	665.649
1318.3	671.789
1319.29	679.105
1320.29	688.109
1321.28	699
1322.28	711.077
1323.27	724.576
1324.27	739.412
1325.27	755.607
1326.26	772.177
1327.25	789.003
1328.25	801.353
1329.24	807.951
1330.24	808.637
1331.23	803.666
1332.22	774.914
1333.21	747.818
1334.21	717.706
1335.2	713.241
1336.19	706.255
1337.18	700.086
1338.17	693.822
1339.17	690.385
1340.16	686.526
1341.15	681.737
1342.14	677.275
1343.13	673.53
1344.12	670.772
1345.11	668.7
1346.1	667.974
1347.08	667.897
1348.07	668.342
1349.06	669.242
1350.05	670.573
1351.04	672.018
1352.03	673.873
1353.01	674.957
1354	675.925
1354.99	677.28
1355.97	678.674
1356.96	680.226
1357.95	681.252
1358.93	681.511
1359.92	681.269
1360.9	680.564
1361.89	679.63
1362.87	678.742
1363.86	678.135
1364.84	677.78
1365.82	677.23
1366.81	676.663
1367.79	676.129
1368.77	675.535
1369.76	674.517
1370.74	673.015
1371.72	673.069
1372.7	673.777
1373.69	674.351
1374.67	674.422
1375.65	674.529
1376.63	674.729
1377.61	674.956
1378.59	675.268
1379.57	675.377
1380.55	675.447
1381.53	675.534
1382.51	675.844
1383.49	676.004
1384.47	674.272
1385.45	672.51
1386.42	671.278
1387.4	670.03
1388.38	668.872
1389.36	667.994
1390.34	667.054
1391.31	665.463
1392.29	664.032
1393.27	662.796
1394.24	661.769
1395.22	660.381
1396.19	658.955
1397.17	657.249
1398.14	655.91
1399.12	654.804
1400.09	653.958
1401.07	653.561
1402.04	653.558
1403.02	653.591
1403.99	651.13
1404.96	648.975
1405.93	647.069
1406.91	646.069
1407.88	645.688
1408.85	645.881
1409.82	646.781
1410.8	648.102
1411.77	649.558
1412.74	648.98
1413.71	644.259
1414.68	641.748
1415.65	641.354
1416.62	643.825
1417.59	649.081
1418.56	659.094
1419.53	663.62
1420.5	661.006
1421.47	662.982
1422.43	664.456
1423.4	665.383
1424.37	665.884
1425.34	666.082
1426.3	665.939
1427.27	665.369
1428.24	664.486
1429.21	663.366
1430.17	662.007
1431.14	660.475
1432.1	658.715
1433.07	656.578
1434.03	654.259
1435	651.761
1435.96	649.52
1436.93	646.53
1437.89	643.421
1438.86	640.386
1439.82	637.669
1440.78	635.449
1441.75	633.735
1442.71	632.81
1443.67	631.87
1444.64	631.784
1445.6	632.24
1446.56	633.205
1447.52	634.26
1448.48	634.334
1449.44	633.214
1450.4	631.982
1451.36	630.727
1452.32	629.961
1453.28	629.447
1454.24	629.746
1455.2	630.508
1456.16	629.629
1457.12	628.638
1458.08	627.941
1459.04	627.747
1460	628.479
1460.95	629.331
1461.91	630.111
1462.87	630.703
1463.83	630.809
1464.78	630.166
1465.74	629.198
1466.7	627.755
1467.65	624.596
1468.61	620.882
1469.56	616.768
1470.52	612.669
1471.47	608.751
1472.43	605.289
1473.38	601.958
1474.34	598.854
1475.29	595.883
1476.24	592.862
1477.2	590.755
1478.15	589.896
1479.1	589.609
1480.06	589.615
1481.01	589.568
1481.96	589.547
1482.91	589.806
1483.86	590.043
1484.81	590.428
1485.76	591.065
1486.72	591.51
1487.67	591.788
1488.62	591.783
1489.57	590.857
1490.52	589.413
1491.46	587.659
1492.41	585.505
1493.36	582.329
1494.31	579.623
1495.26	577.122
1496.21	573.678
1497.16	570.367
1498.1	567.248
1499.05	563.338
1500	559.701
1500.94	556.329
1501.89	553.447
1502.84	550.97
1503.78	548.82
1504.73	547.047
1505.67	545.81
1506.62	544.976
1507.56	544.335
1508.51	542.408
1509.45	542.333
1510.4	543.199
1511.34	542.105
1512.29	540.212
1513.23	538.277
1514.17	536.382
1515.11	534.619
1516.06	533.066
1517	531.75
1517.94	530.811
1518.88	530.258
1519.83	530.059
1520.77	530.592
1521.71	528.991
1522.65	527.232
1523.59	527.228
1524.53	529.28
1525.47	530.78
1526.41	532.758
1527.35	534.779
1528.29	536.946
1529.23	539.59
1530.16	542.276
1531.1	544.768
1532.04	546.934
1532.98	548.727
1533.92	549.617
1534.85	550.066
1535.79	550.119
1536.73	549.665
1537.66	548.358
1538.6	545.356
1539.54	542.012
1540.47	538.502
1541.41	535.092
1542.34	531.278
1543.28	526.872
1544.21	522.815
1545.15	519.671
1546.08	517.572
1547.01	516.619
1547.95	516.861
1548.88	519.374
1549.82	528.119
1550.75	528.916
1551.68	529.656
1552.61	530.206
1553.55	531.323
1554.48	532.431
1555.41	532.59
1556.34	530.856
1557.27	528.474
1558.2	527.27
1559.13	526.594
1560.06	526.918
1560.99	531.117
1561.92	534.266
1562.85	534.907
1563.78	533.113
1564.71	531.643
1565.64	529.945
1566.57	528.407
1567.5	527.159
1568.42	526.227
1569.35	525.632
1570.28	525.055
1571.21	523.955
1572.13	523.117
1573.06	522.464
1573.99	522.135
1574.91	522.027
1575.84	522.282
1576.76	523.124
1577.69	524.477
1578.61	526.389
1579.54	529.678
1580.46	533.175
1581.39	536.934
1582.31	537.478
1583.24	537.673
1584.16	538.978
1585.08	540.545
1586.01	542.469
1586.93	544.512
1587.85	546.695
1588.77	547.754
1589.69	548.824
1590.62	549.685
1591.54	550.526
1592.46	551.368
1593.38	552.212
1594.3	553.155
1595.22	554.173
1596.14	555.047
1597.06	555.936
1597.98	556.7
1598.9	557.736
1599.82	557.876
1600.74	558.972
1601.66	560.395
1602.57	561.179
1603.49	561.253
1604.41	561.599
1605.33	562.004
1606.25	562.72
1607.16	563.56
1608.08	565.302
1609	567.699
1609.91	570.274
1610.83	572.419
1611.74	574.462
1612.66	576.237
1613.57	577.476
1614.49	578.372
1615.4	578.969
1616.32	579.456
1617.23	579.69
1618.15	580.061
1619.06	580.404
1619.97	581.43
1620.89	582.846
1621.8	585.136
1622.71	588.573
1623.63	592.451
1624.54	596.474
1625.45	598.919
1626.36	601.181
1627.27	602.467
1628.18	603.579
1629.09	603.022
1630	601.565
1630.92	600.279
1631.82	598.986
1632.73	598.438
1633.64	598.548
1634.55	599.344
1635.46	600.898
1636.37	603.043
1637.28	605.104
1638.19	606.895
1639.1	608.109
1640	608.902
1640.91	608.484
1641.82	607.058
1642.73	604.86
1643.63	602.327
1644.54	599.385
1645.44	596.285
1646.35	593.159
1647.26	590.778
1648.16	588.681
1649.07	586.847
1649.97	585.578
1650.88	584.609
1651.78	583.925
1652.69	583.489
1653.59	583.142
1654.49	582.73
1655.4	582.13
1656.3	581.115
1657.2	579.575
1658.1	577.389
1659.01	574.5
1659.91	570.848
1660.81	566.665
1661.71	562.007
1662.61	557.25
1663.52	552.506
1664.42	548.004
1665.32	543.82
1666.22	539.976
1667.12	536.524
1668.02	533.361
1668.92	530.656
1669.81	528.152
1670.71	525.74
1671.61	523.283
1672.51	520.647
1673.41	517.441
1674.31	513.379
1675.21	508.872
1676.1	504.522
1677	500.284
1677.9	496.55
1678.79	492.146
1679.69	487.82
1680.59	483.913
1681.48	480.086
1682.38	476.399
1683.27	472.542
1684.17	468.717
1685.06	464.865
1685.96	461.05
1686.85	457.265
1687.75	453.678
1688.64	450.101
1689.53	446.746
1690.43	443.527
1691.32	440.468
1692.21	437.693
1693.11	435.303
1694	432.962
1694.89	431.035
1695.78	426.384
1696.67	422.202
1697.57	418.172
1698.46	414.44
1699.35	410.917
1700.24	407.742
1701.13	405.166
1702.02	402.93
1702.91	401.221
1703.8	399.932
1704.69	398.743
1705.58	397.676
1706.47	396.12
1707.35	392.323
1708.24	388.505
1709.13	384.695
1710.02	380.995
1710.91	377.41
1711.79	374.002
1712.68	370.886
1713.57	367.952
1714.45	365.155
1715.34	362.561
1716.22	360.1
1717.11	357.833
1718	355.807
1718.88	354.093
1719.77	352.695
1720.65	351.506
1721.54	350.538
1722.42	349.609
1723.3	347.554
1724.19	344.486
1725.07	341.516
1725.95	338.536
1726.84	335.693
1727.72	333.342
1728.6	331.957
1729.48	330.612
1730.37	329.354
1731.25	328.098
1732.13	326.718
1733.01	324.935
1733.89	323.045
1734.77	320.942
1735.65	318.789
1736.53	316.494
1737.41	314.253
1738.29	311.884
1739.17	309.132
1740.05	306.427
1740.93	303.849
1741.81	301.559
1742.69	299.461
1743.57	297.993
1744.44	296.968
1745.32	296.386
1746.2	296.238
1747.07	296.334
1747.95	296.607
1748.83	296.244
1749.7	294.796
1750.58	290.965
1751.46	288.339
1752.33	286.601
1753.21	285.243
1754.08	283.579
1754.96	282.04
1755.83	280.446
1756.71	278.999
1757.58	277.569
1758.45	276.422
1759.33	275.479
1760.2	275.078
1761.07	274.841
1761.95	274.647
1762.82	274.61
1763.69	274.467
1764.56	273.928
1765.44	272.954
1766.31	271.774
1767.18	270.391
1768.05	268.902
1768.92	267.462
1769.79	265.676
1770.66	263.994
1771.53	262.406
1772.4	260.969
1773.27	259.731
1774.14	258.705
1775.01	258.254
1775.88	258.117
1776.75	258.346
1777.61	258.344
1778.48	257.232
1779.35	256.117
1780.22	254.967
1781.08	253.79
1781.95	252.456
1782.82	251.212
1783.69	250
1784.55	248.907
1785.42	248.197
1786.28	248.7
1787.15	249.322
1788.01	250.055
1788.88	250.973
1789.74	252.067
1790.61	253.069
1791.47	253.957
1792.34	252.121
1793.2	250.302
1794.06	248.512
1794.93	246.902
1795.79	245.654
1796.65	244.596
1797.52	243.742
1798.38	243.069
1799.24	242.663
1800.1	242.375
1800.96	242.484
1801.82	242.463
1802.68	241.513
1803.55	240.802
1804.41	240.472
1805.27	240.416
1806.13	240.442
1806.99	240.904
1807.85	241.36
1808.7	241.816
1809.56	242.205
1810.42	242.166
1811.28	241.612
1812.14	241.055
1813	240.473
1813.85	239.774
1814.71	238.893
1815.57	237.439
1816.43	235.837
1817.28	233.991
1818.14	231.934
1819	229.829
1819.85	227.664
1820.71	225.97
1821.56	225.469
1822.42	225.188
