# Supplementary material for: Conserved interfaces mediate multiple protein–protein interactions in a prokaryotic metabolon
Source: Mol Syst Biol. 2025 Sep 3;21(11):1490–521. doi: 10.1038/s44320-025-00139-9 (PMC12583656; doi:10.1038/s44320-025-00139-9)
Supplement: Supplementary file 10 — Source data Fig. 5 [file 44320_2025_139_MOESM10_ESM.zip › Figure5G/N23V+folK.txt]

#Acq. time (s)=	60
#Accumulations=	2
#Range=	Off
#Autofocus=	Off
#AutoExposure=	Off
#Spike filter=	Multiple accum.
#Delay time (s)=	0
#Binning=	1
#Readout mode=	Signal
#DeNoise=	Standard
#ICS correction=	Off
#Dark correction=	Off
#Inst. Process=	Off
#Detector temperature (�C)=	-60.29
#Instrument=	XploRA Plus
#Detector=	Syncerity OE
#Objective=	x50_VIS_LWD_DF
#Grating=	1200 (750nm)
#Filter=	100%
#Laser=	785nm_Edge
#Spectro (cm-�)=	1350.05
#Slit (�m)=	200
#Hole (�m)=	500
#Illuminator=	Dark field
#StageXY (mm)=	75x50
#StageZ=	Z motor
#X (�m)=	3555.9
#Y (�m)=	11951.5
#Z (�m)=	666.8
#Full time(mm:ss)=	2:01
#Project=	03-15-2023
#Sample=
#Site=
#Title=	N23V+H
#Remark=
#Date=	15.03.2023 14:56
#Acquired=	15.03.2023 14:56:12
831.923	1177.48
833.046	1160.45
834.17	1155.17
835.293	1151.14
836.416	1152.73
837.539	1155.94
838.66	1159.79
839.783	1160.49
840.904	1158.55
842.026	1157.69
843.147	1155.53
844.267	1151.34
845.388	1145.08
846.508	1139.41
847.628	1132.27
848.748	1125.58
849.867	1118.89
850.987	1113.38
852.105	1109.95
853.224	1105.01
854.342	1099.09
855.46	1093.39
856.578	1087.97
857.695	1083.09
858.812	1080.44
859.929	1077.57
861.046	1075.07
862.162	1072.32
863.277	1068.02
864.393	1063.45
865.509	1059.33
866.624	1055.05
867.739	1052.66
868.853	1051.6
869.967	1050.42
871.081	1048.33
872.195	1047.86
873.308	1047.02
874.422	1046.16
875.535	1043.23
876.648	1040.79
877.759	1038.82
878.872	1037.05
879.983	1037.08
881.095	1036.04
882.206	1034.11
883.317	1030.66
884.427	1026.02
885.537	1021.17
886.648	1017.74
887.757	1014.23
888.867	1011.94
889.976	1010.74
891.085	1010.19
892.194	1009.43
893.302	1009.19
894.41	1008.03
895.517	1007.65
896.626	1005.22
897.733	1004.54
898.84	1002.76
899.946	1000.04
901.052	997.135
902.158	993.503
903.265	987.926
904.37	981.143
905.475	974.861
906.58	969.914
907.684	965.685
908.789	962.641
909.893	960.559
910.997	960.394
912.1	960.91
913.204	959.805
914.307	956.183
915.409	953.15
916.512	950.294
917.613	946.514
918.716	942.992
919.817	937.926
920.918	933.059
922.019	928.006
923.12	924.828
924.22	922.503
925.321	920.4
926.421	916.507
927.52	908.906
928.62	900.432
929.718	894.001
930.817	889.584
931.916	886.451
933.014	884.418
934.112	883.548
935.209	882.298
936.307	881.744
937.404	880.57
938.501	879.812
939.597	876.492
940.693	874.745
941.789	871.447
942.885	867.753
943.98	864.072
945.075	858.837
946.17	854.257
947.264	848.758
948.359	845.454
949.453	842.997
950.547	837.977
951.639	833.206
952.733	829.28
953.825	827.244
954.918	825.175
956.011	824.933
957.102	825.237
958.194	826.593
959.286	828.303
960.377	827.828
961.468	827.432
962.558	826.414
963.648	824.8
964.738	823.461
965.828	822.357
966.917	821.57
968.006	820.686
969.095	819.291
970.185	818.851
971.272	818.399
972.36	817.12
973.448	818.283
974.536	819.048
975.623	819.374
976.71	821.443
977.796	821.245
978.883	816.469
979.969	809.885
981.055	806.807
982.141	802.941
983.226	800.553
984.311	798.504
985.395	797.238
986.48	795.249
987.563	793.314
988.648	792.368
989.731	792.562
990.814	793.746
991.898	795.478
992.981	796.6
994.063	797.752
995.145	796.875
996.227	794.174
997.308	788.906
998.39	786.386
999.471	782.705
1000.55	779.537
1001.63	777.187
1002.71	775.163
1003.79	772.795
1004.87	771.773
1005.95	770.86
1007.03	769.091
1008.11	768.421
1009.19	766.672
1010.27	765.039
1011.34	762.07
1012.42	759.901
1013.5	757.291
1014.58	755.807
1015.65	754.894
1016.73	753.556
1017.81	752.147
1018.88	750.913
1019.96	749.932
1021.03	750.361
1022.11	751.271
1023.18	753.995
1024.26	755.999
1025.33	756.573
1026.41	756.767
1027.48	756.646
1028.55	757.222
1029.63	757.885
1030.7	758.596
1031.77	758.559
1032.84	758.818
1033.92	759.16
1034.99	760.37
1036.06	761.329
1037.13	762.607
1038.2	762.863
1039.27	763.442
1040.34	766.252
1041.41	768.765
1042.48	771.009
1043.55	773.147
1044.62	774.68
1045.69	775.067
1046.76	771.245
1047.83	769.558
1048.9	768.396
1049.97	767.463
1051.03	766.916
1052.1	768.415
1053.17	770.738
1054.23	772.876
1055.3	774.042
1056.37	775.331
1057.43	775.156
1058.5	776.291
1059.56	776.871
1060.63	778.046
1061.69	776.432
1062.76	773.757
1063.82	772.114
1064.89	771.675
1065.95	769.479
1067.01	767.19
1068.08	764.636
1069.14	763.74
1070.2	760.27
1071.27	756.362
1072.33	752.96
1073.39	750.554
1074.45	747.581
1075.51	743.589
1076.57	739.922
1077.63	735.286
1078.69	731.922
1079.76	729.475
1080.81	726.076
1081.87	722.353
1082.93	718.24
1083.99	715.627
1085.05	713.029
1086.11	712.524
1087.17	711.89
1088.23	711.724
1089.28	712.009
1090.34	713.853
1091.4	717.223
1092.46	718.602
1093.51	715.189
1094.57	712.546
1095.62	714.928
1096.68	715.502
1097.74	715.423
1098.79	715.295
1099.85	714.698
1100.9	712.752
1101.95	711.842
1103.01	709.927
1104.06	707.167
1105.12	705.97
1106.17	703.081
1107.22	700.457
1108.28	695.976
1109.33	693.155
1110.38	689.925
1111.43	686.168
1112.48	683.798
1113.53	681.968
1114.59	679.919
1115.64	677.699
1116.69	676.476
1117.74	676.698
1118.79	678.204
1119.84	681.495
1120.89	685.628
1121.93	692.32
1122.98	700.165
1124.03	708.678
1125.08	716.411
1126.13	726.269
1127.18	735.644
1128.22	746.314
1129.27	756.651
1130.32	765.254
1131.36	774.824
1132.41	780.636
1133.46	788.952
1134.5	792.415
1135.55	793.115
1136.59	790.202
1137.64	784.208
1138.68	775.878
1139.73	765.837
1140.77	756.475
1141.82	747.63
1142.86	740.548
1143.9	733.183
1144.95	726.692
1145.99	722.668
1147.03	720.371
1148.07	718.45
1149.12	718.676
1150.16	721.318
1151.2	724.552
1152.24	728.714
1153.28	732.484
1154.32	736.565
1155.36	740.985
1156.4	745.612
1157.44	751.11
1158.48	755.237
1159.52	759.112
1160.56	761.802
1161.6	762.171
1162.64	760.5
1163.67	758.365
1164.71	755.978
1165.75	748.757
1166.79	741.755
1167.82	732.616
1168.86	721.891
1169.9	713.233
1170.93	703.802
1171.97	698.064
1173	694.859
1174.04	692.335
1175.08	695.934
1176.11	692.27
1177.14	689.402
1178.18	687.102
1179.21	684.459
1180.25	682.516
1181.28	680.972
1182.31	680.01
1183.35	680.331
1184.38	681.24
1185.41	683.154
1186.44	684.628
1187.47	684.574
1188.51	684.677
1189.54	683.163
1190.57	681.867
1191.6	680.69
1192.63	679.933
1193.66	679.886
1194.69	679.487
1195.72	679.243
1196.75	678.522
1197.78	678.437
1198.81	679.355
1199.84	680.542
1200.86	682.602
1201.89	684.609
1202.92	688
1203.95	690.798
1204.97	692.773
1206	695.199
1207.03	698.161
1208.05	700.228
1209.08	702.756
1210.11	702.347
1211.13	698.619
1212.16	695.197
1213.18	693.282
1214.21	692.425
1215.23	693.077
1216.25	694.208
1217.28	695.97
1218.3	697.303
1219.33	699.168
1220.35	698.278
1221.37	696.9
1222.39	694.437
1223.42	692.115
1224.44	689.111
1225.46	686.898
1226.48	687.585
1227.5	685.164
1228.52	681.83
1229.54	678.299
1230.56	674.474
1231.58	671.165
1232.6	668.47
1233.62	666.676
1234.64	665.483
1235.66	664.89
1236.68	664.795
1237.7	665.25
1238.72	665.256
1239.73	666.477
1240.75	667.891
1241.77	670.207
1242.79	672.258
1243.8	676.58
1244.82	679.515
1245.84	681.211
1246.85	682.368
1247.87	683.412
1248.88	687.616
1249.9	693.033
1250.91	701.496
1251.93	711.068
1252.94	722.173
1253.96	741.074
1254.97	764.636
1255.98	788.074
1257	809.687
1258.01	824.425
1259.02	831.377
1260.04	828.731
1261.05	800.399
1262.06	778.089
1263.07	757.461
1264.08	737.257
1265.09	719.957
1266.1	704.345
1267.12	689.61
1268.13	678.259
1269.14	671.042
1270.15	666.97
1271.15	661.248
1272.16	655.943
1273.17	652.135
1274.18	648.392
1275.19	645.209
1276.2	643.19
1277.21	642.345
1278.21	641.845
1279.22	641.569
1280.23	643.717
1281.23	643.302
1282.24	642.324
1283.25	639.191
1284.25	639.281
1285.26	635.019
1286.26	640.011
1287.27	646.321
1288.27	657.227
1289.28	672.636
1290.28	690.502
1291.29	698.529
1292.29	704.711
1293.29	706.685
1294.3	703.998
1295.3	704.515
1296.3	697.714
1297.31	688.594
1298.31	678.811
1299.31	669.674
1300.31	657.387
1301.31	647.375
1302.31	639.198
1303.31	631.71
1304.32	625.266
1305.32	620.121
1306.32	617.649
1307.32	619.477
1308.32	627.172
1309.31	629.55
1310.31	632.601
1311.31	636.012
1312.31	638.627
1313.31	642.354
1314.31	646.68
1315.3	651.079
1316.3	653.426
1317.3	657.46
1318.3	660.124
1319.29	665.791
1320.29	673.894
1321.28	678.342
1322.28	687.747
1323.27	698.887
1324.27	709.36
1325.27	721.13
1326.26	733.51
1327.25	743.284
1328.25	748.774
1329.24	750.555
1330.24	749.4
1331.23	744.269
1332.22	736.571
1333.21	719.857
1334.21	705.148
1335.2	692.953
1336.19	680.787
1337.18	671.028
1338.17	664.833
1339.17	658.122
1340.16	650.455
1341.15	643.352
1342.14	647.362
1343.13	645.35
1344.12	644.529
1345.11	642.763
1346.1	642.381
1347.08	642.232
1348.07	642.207
1349.06	641.257
1350.05	635.812
1351.04	636.51
1352.03	643.169
1353.01	647.319
1354	652.049
1354.99	655.513
1355.97	657.652
1356.96	656.455
1357.95	653.828
1358.93	651.378
1359.92	649.229
1360.9	648.045
1361.89	646.055
1362.87	645.589
1363.86	644.3
1364.84	641.962
1365.82	639.886
1366.81	637.95
1367.79	636.439
1368.77	634.749
1369.76	634.162
1370.74	636.726
1371.72	636.503
1372.7	636.629
1373.69	636.607
1374.67	635.685
1375.65	634.918
1376.63	634.115
1377.61	633.403
1378.59	632.68
1379.57	632.635
1380.55	632.412
1381.53	632.498
1382.51	633.248
1383.49	632.313
1384.47	631.939
1385.45	631.506
1386.42	631.541
1387.4	631.017
1388.38	631.637
1389.36	633.14
1390.34	634.217
1391.31	633.468
1392.29	633.289
1393.27	633.245
1394.24	633.091
1395.22	633.582
1396.19	634.436
1397.17	634.083
1398.14	632.075
1399.12	630.665
1400.09	628.218
1401.07	625.521
1402.04	622.152
1403.02	618.648
1403.99	616.117
1404.96	614.241
1405.93	612.466
1406.91	610.833
1407.88	610.54
1408.85	611.753
1409.82	612.859
1410.8	613.973
1411.77	616.57
1412.74	617.647
1413.71	619.326
1414.68	622.864
1415.65	626.271
1416.62	629.013
1417.59	631.517
1418.56	635.337
1419.53	637.454
1420.5	639.674
1421.47	641.341
1422.43	642.392
1423.4	642.489
1424.37	641.518
1425.34	639.704
1426.3	637.805
1427.27	636.378
1428.24	634.638
1429.21	632.643
1430.17	629.982
1431.14	627.945
1432.1	626.078
1433.07	625.15
1434.03	624.851
1435	623.346
1435.96	622.031
1436.93	621.5
1437.89	620.967
1438.86	621.249
1439.82	620.138
1440.78	618.199
1441.75	615.201
1442.71	611.451
1443.67	607.664
1444.64	603.689
1445.6	600.468
1446.56	596.938
1447.52	593.165
1448.48	591.406
1449.44	590.889
1450.4	591.561
1451.36	592.228
1452.32	592.891
1453.28	593.863
1454.24	596.724
1455.2	598.305
1456.16	600.044
1457.12	602.376
1458.08	604.811
1459.04	605.619
1460	606.258
1460.95	605.88
1461.91	604.406
1462.87	602.954
1463.83	600.308
1464.78	598.936
1465.74	596.567
1466.7	594.694
1467.65	592.289
1468.61	591.294
1469.56	590.889
1470.52	594.729
1471.47	587.66
1472.43	582.484
1473.38	579.198
1474.34	589.046
1475.29	589.328
1476.24	589.962
1477.2	588.77
1478.15	588.335
1479.1	585.366
1480.06	583.662
1481.01	582.151
1481.96	580.469
1482.91	578.421
1483.86	576.798
1484.81	574.659
1485.76	573.681
1486.72	572.939
1487.67	571.813
1488.62	570.756
1489.57	569.143
1490.52	567.513
1491.46	565.465
1492.41	563.573
1493.36	562.725
1494.31	560.163
1495.26	557.32
1496.21	554.962
1497.16	551.638
1498.1	548.615
1499.05	545.905
1500	543.547
1500.94	542.075
1501.89	540.59
1502.84	540.333
1503.78	540.172
1504.73	541.483
1505.67	541.875
1506.62	542.416
1507.56	543.115
1508.51	543.856
1509.45	543.448
1510.4	541.603
1511.34	540.588
1512.29	538.845
1513.23	537.89
1514.17	536.139
1515.11	533.913
1516.06	531.861
1517	530.172
1517.94	526.954
1518.88	525.021
1519.83	524.187
1520.77	523.715
1521.71	522.545
1522.65	522.899
1523.59	523.257
1524.53	523.428
1525.47	524.058
1526.41	525.105
1527.35	527.456
1528.29	529.824
1529.23	532.087
1530.16	533.904
1531.1	536
1532.04	537.5
1532.98	538.3
1533.92	537.464
1534.85	536.247
1535.79	534.169
1536.73	531.637
1537.66	529.393
1538.6	525.961
1539.54	521.921
1540.47	517.654
1541.41	513.773
1542.34	509.752
1543.28	506.981
1544.21	504.919
1545.15	504.048
1546.08	504.329
1547.01	504.827
1547.95	506.158
1548.88	507.183
1549.82	507.985
1550.75	509.106
1551.68	510.517
1552.61	512.5
1553.55	515.252
1554.48	517.353
1555.41	520.042
1556.34	521.497
1557.27	522.467
1558.2	522.994
1559.13	523.481
1560.06	522.561
1560.99	521.958
1561.92	520.576
1562.85	518.999
1563.78	518.067
1564.71	517.5
1565.64	518.31
1566.57	517.35
1567.5	517.058
1568.42	516.633
1569.35	517.282
1570.28	516.634
1571.21	515.203
1572.13	513.745
1573.06	512.938
1573.99	512.934
1574.91	512.313
1575.84	512.286
1576.76	513.564
1577.69	515.089
1578.61	517.03
1579.54	520.59
1580.46	523.845
1581.39	527.291
1582.31	529.031
1583.24	529.111
1584.16	529.192
1585.08	529.928
1586.01	531.14
1586.93	532.457
1587.85	534.568
1588.77	536.126
1589.69	536.857
1590.62	536.919
1591.54	535.885
1592.46	534.689
1593.38	533.135
1594.3	532.242
1595.22	532.614
1596.14	533.898
1597.06	535.725
1597.98	539.363
1598.9	543.812
1599.82	546.154
1600.74	546.921
1601.66	547.773
1602.57	549.598
1603.49	551.866
1604.41	553.608
1605.33	556.186
1606.25	558.955
1607.16	559.051
1608.08	553.536
1609	538.526
1609.91	552.68
1610.83	564.342
1611.74	565.224
1612.66	565.029
1613.57	566.017
1614.49	565.371
1615.4	565.722
1616.32	565.636
1617.23	566.359
1618.15	567.032
1619.06	569.755
1619.97	570.884
1620.89	571.943
1621.8	572.354
1622.71	573.143
1623.63	575.415
1624.54	576.607
1625.45	576.925
1626.36	576.28
1627.27	575.218
1628.18	573.916
1629.09	573.758
1630	573.483
1630.92	573.305
1631.82	573.745
1632.73	574.557
1633.64	574.62
1634.55	574.266
1635.46	573.965
1636.37	574.328
1637.28	574.1
1638.19	574.466
1639.1	575.108
1640	576.341
1640.91	577.522
1641.82	578.93
1642.73	579.319
1643.63	577.932
1644.54	576.374
1645.44	575.016
1646.35	574.515
1647.26	572.705
1648.16	571.108
1649.07	568.874
1649.97	565.776
1650.88	561.924
1651.78	558.681
1652.69	556.17
1653.59	553.532
1654.49	549.949
1655.4	546.506
1656.3	543.824
1657.2	541.432
1658.1	539.629
1659.01	538.505
1659.91	537.003
1660.81	534.816
1661.71	533.049
1662.61	532.272
1663.52	531.131
1664.42	530.101
1665.32	528.67
1666.22	526.425
1667.12	523.918
1668.02	521.186
1668.92	516.81
1669.81	512.331
1670.71	508.323
1671.61	503.334
1672.51	498.434
1673.41	493.501
1674.31	489.971
1675.21	487.15
1676.1	484.498
1677	479.566
1677.9	475.284
1678.79	471.016
1679.69	468.288
1680.59	466.125
1681.48	463.301
1682.38	459.892
1683.27	456.479
1684.17	453.426
1685.06	449.922
1685.96	446.938
1686.85	444.631
1687.75	442.298
1688.64	440.622
1689.53	438.163
1690.43	434.804
1691.32	431.001
1692.21	428.414
1693.11	426.029
1694	423.397
1694.89	421.452
1695.78	418.686
1696.67	415.943
1697.57	413.851
1698.46	412.245
1699.35	410.406
1700.24	408.774
1701.13	406.702
1702.02	405.211
1702.91	402.524
1703.8	399.45
1704.69	396.258
1705.58	393.225
1706.47	390.408
1707.35	386.864
1708.24	383.882
1709.13	382.362
1710.02	378.712
1710.91	375.382
1711.79	372.138
1712.68	369.336
1713.57	366.292
1714.45	363.865
1715.34	362.01
1716.22	359.976
1717.11	357.453
1718	355.445
1718.88	352.266
1719.77	351.017
1720.65	351.194
1721.54	349.906
1722.42	348.24
1723.3	350.192
1724.19	348.6
1725.07	345.307
1725.95	340.849
1726.84	337.048
1727.72	333.034
1728.6	329.15
1729.48	325.53
1730.37	325.843
1731.25	323.26
1732.13	321.541
1733.01	319.934
1733.89	318.505
1734.77	317.033
1735.65	315.831
1736.53	314.819
1737.41	313.706
1738.29	312.676
1739.17	311.52
1740.05	309.704
1740.93	308.39
1741.81	307.387
1742.69	306.546
1743.57	305.266
1744.44	304.724
1745.32	304.675
1746.2	304.461
1747.07	303.834
1747.95	303.126
1748.83	301.922
1749.7	300.414
1750.58	299.269
1751.46	298.156
1752.33	296.414
1753.21	294.745
1754.08	294.072
1754.96	293.16
1755.83	291.712
1756.71	290.744
1757.58	290.582
1758.45	289.779
1759.33	288.667
1760.2	287.857
1761.07	287.005
1761.95	285.927
1762.82	284.828
1763.69	283.298
1764.56	281.824
1765.44	281.847
1766.31	281.039
1767.18	280.185
1768.05	279.279
1768.92	278.105
1769.79	276.882
1770.66	274.766
1771.53	273.026
1772.4	271.633
1773.27	270.463
1774.14	269.52
1775.01	268.648
1775.88	267.984
1776.75	266.644
1777.61	264.848
1778.48	262.656
1779.35	260.487
1780.22	258.229
1781.08	256.987
1781.95	256.546
1782.82	256.12
1783.69	255.659
1784.55	255.531
1785.42	255.941
1786.28	255.716
1787.15	255.162
1788.01	254.447
1788.88	254.055
1789.74	252.949
1790.61	252.187
1791.47	252.286
1792.34	252.671
1793.2	252.785
1794.06	252.103
1794.93	252.006
1795.79	251.846
1796.65	252.181
1797.52	254.654
1798.38	254.871
1799.24	255.392
1800.1	255.277
1800.96	254.761
1801.82	254.304
1802.68	253.134
1803.55	251.957
1804.41	248.669
1805.27	248.759
1806.13	249.499
1806.99	250.319
1807.85	251.794
1808.7	251.16
1809.56	249.515
1810.42	248.078
1811.28	247.295
1812.14	246.843
1813	244.453
1813.85	237.626
1814.71	236.143
1815.57	238.89
1816.43	241.041
1817.28	243.208
1818.14	245.31
1819	244.686
1819.85	242.863
1820.71	241.132
1821.56	241.947
1822.42	245.736
