# Supplementary material for: Conserved interfaces mediate multiple protein–protein interactions in a prokaryotic metabolon
Source: Mol Syst Biol. 2025 Sep 3;21(11):1490–521. doi: 10.1038/s44320-025-00139-9 (PMC12583656; doi:10.1038/s44320-025-00139-9)
Supplement: Supplementary file 10 — Source data Fig. 5 [file 44320_2025_139_MOESM10_ESM.zip › Figure5G/D132H.txt]

#Acq. time (s)=	60
#Accumulations=	2
#Range=	Off
#Autofocus=	Off
#AutoExposure=	Off
#Spike filter=	Multiple accum.
#Delay time (s)=	0
#Binning=	1
#Readout mode=	Signal
#DeNoise=	Standard
#ICS correction=	Off
#Dark correction=	Off
#Inst. Process=	Off
#Detector temperature (�C)=	-60.29
#Instrument=	XploRA Plus
#Detector=	Syncerity OE
#Objective=	x50_VIS_LWD_DF
#Grating=	1200 (750nm)
#Filter=	100%
#Laser=	785nm_Edge
#Spectro (cm-�)=	1350.05
#Slit (�m)=	200
#Hole (�m)=	500
#Illuminator=	Dark field
#StageXY (mm)=	75x50
#StageZ=	Z motor
#X (�m)=	3337.6
#Y (�m)=	14430.3
#Z (�m)=	666.8
#Full time(mm:ss)=	2:02
#Project=	03-15-2023
#Sample=
#Site=
#Title=	D132H
#Remark=
#Date=	15.03.2023 15:00
#Acquired=	15.03.2023 15:00:43
831.923	1188.51
833.046	1211.58
834.17	1213.96
835.293	1216.61
836.416	1220.48
837.539	1222.77
838.66	1223.89
839.783	1222.44
840.904	1218.1
842.026	1212.56
843.147	1199.05
844.267	1202.97
845.388	1196.09
846.508	1190.29
847.628	1183.7
848.748	1176.07
849.867	1168.4
850.987	1160.32
852.105	1152.64
853.224	1145.62
854.342	1139.01
855.46	1133.03
856.578	1127.61
857.695	1123.35
858.812	1120.69
859.929	1119.35
861.046	1117.48
862.162	1116.31
863.277	1114.7
864.393	1114.99
865.509	1114.33
866.624	1111.27
867.739	1106.28
868.853	1101.58
869.967	1094.7
871.081	1089.13
872.195	1085.41
873.308	1082.22
874.422	1079.46
875.535	1076.6
876.648	1072.8
877.759	1067.51
878.872	1061.82
879.983	1057.7
881.095	1054.45
882.206	1051.09
883.317	1048.47
884.427	1046.26
885.537	1043.19
886.648	1041.95
887.757	1041.27
888.867	1040.58
889.976	1039.43
891.085	1037.79
892.194	1033.5
893.302	1029.42
894.41	1025.51
895.517	1021.78
896.626	1017.96
897.733	1013.05
898.84	1007.75
899.946	1003.3
901.052	998.169
902.158	994.864
903.265	992.677
904.37	989.828
905.475	987.974
906.58	986.06
907.684	983.923
908.789	982.198
909.893	981.329
910.997	981.309
912.1	980.296
913.204	979.147
914.307	977.607
915.409	973.479
916.512	970.137
917.613	966.138
918.716	961.154
919.817	954.192
920.918	946.892
922.019	939.865
923.12	933.234
924.22	926.863
925.321	920.192
926.421	912.612
927.52	906.396
928.62	899.625
929.718	894.227
930.817	890.172
931.916	887.997
933.014	887.849
934.112	889.36
935.209	891.349
936.307	892.989
937.404	892.124
938.501	891.68
939.597	889.829
940.693	886.84
941.789	882.043
942.885	877.565
943.98	872.745
945.075	869.011
946.17	863.707
947.264	859.222
948.359	854.346
949.453	849.017
950.547	844.078
951.639	839.956
952.733	836.607
953.825	834.615
954.918	833.553
956.011	832.37
957.102	831.746
958.194	831.023
959.286	829.182
960.377	828.623
961.468	829.706
962.558	830.625
963.648	831.586
964.738	831.981
965.828	832.544
966.917	832.375
968.006	831.883
969.095	832.211
970.185	830.613
971.272	829.101
972.36	827.053
973.448	825.112
974.536	822.446
975.623	820.267
976.71	817.243
977.796	814.153
978.883	811.206
979.969	809.525
981.055	805.71
982.141	802.857
983.226	802.153
984.311	801.039
985.395	798.985
986.48	797.578
987.563	795.625
988.648	794.595
989.731	792.896
990.814	791.808
991.898	791.513
992.981	790.857
994.063	790.601
995.145	789.14
996.227	786.185
997.308	783.96
998.39	781.47
999.471	778.776
1000.55	777.134
1001.63	774.939
1002.71	772.412
1003.79	769.571
1004.87	766.681
1005.95	762.979
1007.03	758.987
1008.11	758.424
1009.19	756.047
1010.27	754.105
1011.34	755.801
1012.42	755.28
1013.5	754.989
1014.58	753.25
1015.65	752.799
1016.73	750.886
1017.81	752.619
1018.88	749.961
1019.96	747.26
1021.03	746.482
1022.11	751.052
1023.18	755.805
1024.26	756.896
1025.33	756.446
1026.41	755.793
1027.48	756.053
1028.55	756.625
1029.63	748.624
1030.7	761.985
1031.77	751.823
1032.84	757.843
1033.92	761.247
1034.99	764.116
1036.06	765.79
1037.13	764.812
1038.2	765.024
1039.27	767.394
1040.34	767.858
1041.41	767.692
1042.48	766.911
1043.55	766.266
1044.62	766.4
1045.69	766.517
1046.76	766.725
1047.83	767.446
1048.9	767.95
1049.97	768.079
1051.03	769.496
1052.1	771.158
1053.17	771.911
1054.23	773.076
1055.3	775.464
1056.37	777.68
1057.43	779.871
1058.5	781.201
1059.56	782.913
1060.63	783.669
1061.69	782.064
1062.76	781.686
1063.82	780.429
1064.89	780.596
1065.95	781.039
1067.01	779.161
1068.08	779.066
1069.14	777.31
1070.2	774.271
1071.27	769.557
1072.33	764.319
1073.39	759.62
1074.45	752.538
1075.51	746.089
1076.57	739.547
1077.63	734.041
1078.69	728.976
1079.76	725.221
1080.81	722.282
1081.87	722.738
1082.93	720.953
1083.99	721.327
1085.05	721.691
1086.11	723.283
1087.17	724.95
1088.23	727.047
1089.28	729.367
1090.34	731.475
1091.4	733.616
1092.46	735.218
1093.51	736.985
1094.57	738.385
1095.62	738.327
1096.68	737.427
1097.74	735.543
1098.79	733.068
1099.85	729.616
1100.9	726.577
1101.95	724.241
1103.01	723.468
1104.06	720.315
1105.12	715.511
1106.17	710.896
1107.22	706.005
1108.28	701.367
1109.33	696.252
1110.38	692.386
1111.43	690.155
1112.48	689.362
1113.53	689.194
1114.59	688.462
1115.64	689.375
1116.69	691.189
1117.74	694.206
1118.79	697.612
1119.84	701.297
1120.89	706.672
1121.93	713.228
1122.98	721.283
1124.03	729.807
1125.08	738.655
1126.13	746.941
1127.18	756.14
1128.22	766.13
1129.27	774.396
1130.32	781.903
1131.36	788.044
1132.41	792.589
1133.46	795.083
1134.5	796.007
1135.55	794.477
1136.59	793.411
1137.64	788.92
1138.68	785.479
1139.73	780.788
1140.77	775.717
1141.82	769.494
1142.86	763.9
1143.9	761.162
1144.95	759
1145.99	759.313
1147.03	760.877
1148.07	763.03
1149.12	764.858
1150.16	766.461
1151.2	768.59
1152.24	771.031
1153.28	773.939
1154.32	777.953
1155.36	779.727
1156.4	779.874
1157.44	780.368
1158.48	780.788
1159.52	781.259
1160.56	780.859
1161.6	779.99
1162.64	778.876
1163.67	777.141
1164.71	776.226
1165.75	773.356
1166.79	770.81
1167.82	767.228
1168.86	761.218
1169.9	754.293
1170.93	747.413
1171.97	740.961
1173	734.222
1174.04	726.639
1175.08	720.051
1176.11	712.548
1177.14	705.283
1178.18	700.343
1179.21	696.786
1180.25	694.25
1181.28	692.394
1182.31	692.358
1183.35	692.045
1184.38	693.174
1185.41	694.279
1186.44	696.029
1187.47	699.042
1188.51	701.947
1189.54	704.622
1190.57	706.827
1191.6	708.696
1192.63	710.571
1193.66	712.45
1194.69	713.438
1195.72	713.25
1196.75	712.003
1197.78	710.992
1198.81	709.687
1199.84	707.726
1200.86	706.77
1201.89	707.013
1202.92	707.654
1203.95	708.819
1204.97	710.857
1206	712.914
1207.03	715.945
1208.05	718.676
1209.08	721.234
1210.11	724.03
1211.13	726.852
1212.16	728.256
1213.18	730.73
1214.21	732.708
1215.23	733.474
1216.25	733.233
1217.28	733.049
1218.3	732.5
1219.33	731.204
1220.35	729.901
1221.37	728.313
1222.39	727.268
1223.42	725.508
1224.44	723.303
1225.46	721.325
1226.48	719.297
1227.5	717.405
1228.52	715.351
1229.54	714.069
1230.56	712.067
1231.58	710.114
1232.6	707.351
1233.62	706.069
1234.64	704.795
1235.66	703.771
1236.68	703.649
1237.7	707.717
1238.72	708.347
1239.73	707.659
1240.75	706.252
1241.77	705.815
1242.79	704.909
1243.8	702.933
1244.82	702.772
1245.84	704.117
1246.85	706.44
1247.87	709.525
1248.88	715.753
1249.9	723.359
1250.91	732.514
1251.93	741.873
1252.94	762.523
1253.96	789.15
1254.97	813.333
1255.98	843.984
1257	862.046
1258.01	878.647
1259.02	886.527
1260.04	883.819
1261.05	855.13
1262.06	834.1
1263.07	811.281
1264.08	788.579
1265.09	766.051
1266.1	744.705
1267.12	734.831
1268.13	720.532
1269.14	709.771
1270.15	698.995
1271.15	689.498
1272.16	683.419
1273.17	677.892
1274.18	677.803
1275.19	676.119
1276.2	677.23
1277.21	678.059
1278.21	678.549
1279.22	678.971
1280.23	679.316
1281.23	677.921
1282.24	678.082
1283.25	679.907
1284.25	680.418
1285.26	683.44
1286.26	689.168
1287.27	694.49
1288.27	701.446
1289.28	711.523
1290.28	719.718
1291.29	724.907
1292.29	729.362
1293.29	732.15
1294.3	733.748
1295.3	733.676
1296.3	732.022
1297.31	726.1
1298.31	721.081
1299.31	716.271
1300.31	707.471
1301.31	701.29
1302.31	697.532
1303.31	693.841
1304.32	690.231
1305.32	690.052
1306.32	691.594
1307.32	691.437
1308.32	691.207
1309.31	691.267
1310.31	692.734
1311.31	694.221
1312.31	695.721
1313.31	699.593
1314.31	704.068
1315.3	709.994
1316.3	714.517
1317.3	716.353
1318.3	726.204
1319.29	736.364
1320.29	749.332
1321.28	762.747
1322.28	777.673
1323.27	792.426
1324.27	808.726
1325.27	824.369
1326.26	836.637
1327.25	846.108
1328.25	852.951
1329.24	856.714
1330.24	856.028
1331.23	852.623
1332.22	846.171
1333.21	825.895
1334.21	809.589
1335.2	793.54
1336.19	777.8
1337.18	762.048
1338.17	756.892
1339.17	748.934
1340.16	743.541
1341.15	733.81
1342.14	734.269
1343.13	737.357
1344.12	739.818
1345.11	743.392
1346.1	746.174
1347.08	748.452
1348.07	752.214
1349.06	756.02
1350.05	759.994
1351.04	759.171
1352.03	751.177
1353.01	750.106
1354	750.031
1354.99	750.495
1355.97	753.453
1356.96	754.597
1357.95	759.117
1358.93	761.114
1359.92	761.368
1360.9	760.135
1361.89	760.147
1362.87	757.314
1363.86	755.901
1364.84	754.372
1365.82	752.049
1366.81	749.744
1367.79	747.947
1368.77	746.42
1369.76	745.681
1370.74	744.353
1371.72	744.97
1372.7	746.12
1373.69	747.286
1374.67	748.677
1375.65	750.106
1376.63	751.904
1377.61	753.93
1378.59	757.051
1379.57	758.021
1380.55	755.25
1381.53	752.47
1382.51	750.019
1383.49	747.847
1384.47	746.792
1385.45	743.63
1386.42	741.685
1387.4	740.308
1388.38	739.783
1389.36	741.963
1390.34	740.977
1391.31	740.042
1392.29	738.554
1393.27	738.186
1394.24	738.083
1395.22	736.962
1396.19	735.01
1397.17	732.375
1398.14	729.968
1399.12	726.143
1400.09	721.056
1401.07	716.788
1402.04	713.914
1403.02	711.602
1403.99	709.676
1404.96	708.664
1405.93	709.442
1406.91	710.088
1407.88	711.381
1408.85	711.42
1409.82	711.745
1410.8	712.675
1411.77	714.083
1412.74	715.79
1413.71	717.154
1414.68	717.187
1415.65	720.427
1416.62	724.586
1417.59	725.539
1418.56	723.118
1419.53	717.386
1420.5	714.333
1421.47	713.359
1422.43	715.181
1423.4	716.942
1424.37	717.568
1425.34	718.875
1426.3	720.464
1427.27	722.357
1428.24	723.114
1429.21	724.262
1430.17	723.442
1431.14	722.934
1432.1	720.841
1433.07	719.225
1434.03	717.597
1435	715.174
1435.96	712.003
1436.93	708.103
1437.89	702.395
1438.86	698.364
1439.82	695.225
1440.78	692.994
1441.75	691.808
1442.71	690.546
1443.67	690.31
1444.64	690.108
1445.6	688.655
1446.56	686.918
1447.52	685.961
1448.48	685.409
1449.44	686.61
1450.4	688.196
1451.36	689.054
1452.32	688.339
1453.28	688.086
1454.24	688.264
1455.2	689.462
1456.16	690.809
1457.12	692.126
1458.08	693.8
1459.04	695.136
1460	695.829
1460.95	695.775
1461.91	695.128
1462.87	694.234
1463.83	692.808
1464.78	689.98
1465.74	682.442
1466.7	678.51
1467.65	674.857
1468.61	670.937
1469.56	667.001
1470.52	662.811
1471.47	658.805
1472.43	655.208
1473.38	652.738
1474.34	649.953
1475.29	647.717
1476.24	647.035
1477.2	646.258
1478.15	645.559
1479.1	644.66
1480.06	644.355
1481.01	645.137
1481.96	643.877
1482.91	641.659
1483.86	640.672
1484.81	639.379
1485.76	637.911
1486.72	636.536
1487.67	634.081
1488.62	631.364
1489.57	629.449
1490.52	626.175
1491.46	624.087
1492.41	622.829
1493.36	621.707
1494.31	621.225
1495.26	619.918
1496.21	618.174
1497.16	617.137
1498.1	615.03
1499.05	614.128
1500	612.282
1500.94	610.093
1501.89	608.49
1502.84	605.514
1503.78	602.174
1504.73	599.082
1505.67	597.398
1506.62	594.811
1507.56	593.081
1508.51	591.374
1509.45	589.813
1510.4	589.462
1511.34	588.888
1512.29	589.01
1513.23	589.172
1514.17	589.06
1515.11	588.995
1516.06	589.108
1517	588.109
1517.94	586.114
1518.88	584.153
1519.83	582.714
1520.77	581.072
1521.71	579.595
1522.65	579.13
1523.59	577.745
1524.53	578.976
1525.47	579.494
1526.41	581.383
1527.35	584.152
1528.29	586.923
1529.23	589.688
1530.16	592.879
1531.1	599.087
1532.04	601.898
1532.98	603.832
1533.92	604.57
1534.85	604.114
1535.79	602.635
1536.73	600.198
1537.66	594.125
1538.6	592.135
1539.54	590.03
1540.47	588.345
1541.41	586.647
1542.34	582.773
1543.28	578.989
1544.21	575.348
1545.15	572.21
1546.08	571.159
1547.01	571.067
1547.95	570.725
1548.88	571.41
1549.82	572.803
1550.75	574.955
1551.68	576.105
1552.61	575.154
1553.55	573.642
1554.48	573.119
1555.41	572.822
1556.34	572.108
1557.27	571.5
1558.2	571.105
1559.13	569.919
1560.06	568.591
1560.99	564.328
1561.92	561.088
1562.85	559.932
1563.78	560.609
1564.71	562.222
1565.64	560.075
1566.57	558.87
1567.5	557.087
1568.42	556.443
1569.35	557.216
1570.28	557.909
1571.21	558.969
1572.13	560.285
1573.06	563.13
1573.99	565.701
1574.91	568.09
1575.84	570.089
1576.76	572.18
1577.69	574.723
1578.61	576.164
1579.54	575.567
1580.46	575.394
1581.39	575.356
1582.31	576.241
1583.24	576.657
1584.16	576.511
1585.08	575.518
1586.01	574.829
1586.93	575.266
1587.85	575.766
1588.77	575.521
1589.69	576.184
1590.62	576.994
1591.54	580.127
1592.46	584.01
1593.38	586.064
1594.3	586.542
1595.22	586.21
1596.14	585.542
1597.06	586.484
1597.98	587.746
1598.9	588.693
1599.82	589.594
1600.74	591.168
1601.66	592.86
1602.57	595.093
1603.49	597.054
1604.41	599.778
1605.33	604.643
1606.25	609.295
1607.16	613.536
1608.08	614.623
1609	615.244
1609.91	616.661
1610.83	618.509
1611.74	623.278
1612.66	626.58
1613.57	627.048
1614.49	628.492
1615.4	631.342
1616.32	632.39
1617.23	633.485
1618.15	633.807
1619.06	634.456
1619.97	635.06
1620.89	634.587
1621.8	634.881
1622.71	634.853
1623.63	636.429
1624.54	635.933
1625.45	635.174
1626.36	634.921
1627.27	634.255
1628.18	633.913
1629.09	634.355
1630	635.938
1630.92	638.335
1631.82	640.203
1632.73	641.594
1633.64	643.015
1634.55	643.933
1635.46	645.6
1636.37	645.738
1637.28	645.16
1638.19	644.619
1639.1	643.163
1640	642.622
1640.91	642.297
1641.82	642.073
1642.73	640.675
1643.63	638.562
1644.54	637.285
1645.44	635.166
1646.35	634.058
1647.26	633.035
1648.16	630.868
1649.07	628.723
1649.97	626.94
1650.88	624.52
1651.78	622.975
1652.69	621.307
1653.59	620.318
1654.49	616.779
1655.4	612.392
1656.3	608.174
1657.2	604.345
1658.1	600.627
1659.01	597.734
1659.91	594.602
1660.81	592.284
1661.71	589.99
1662.61	588.331
1663.52	586.273
1664.42	584.441
1665.32	580.702
1666.22	575.872
1667.12	569.959
1668.02	564.313
1668.92	559.045
1669.81	554.344
1670.71	549.835
1671.61	545.563
1672.51	542.099
1673.41	542.679
1674.31	539.467
1675.21	535.434
1676.1	531.901
1677	528.695
1677.9	525.77
1678.79	523.218
1679.69	521.268
1680.59	519.403
1681.48	517.688
1682.38	515.299
1683.27	511.323
1684.17	507.56
1685.06	503.696
1685.96	498.804
1686.85	494.126
1687.75	488.926
1688.64	483.063
1689.53	477.686
1690.43	473.486
1691.32	468.672
1692.21	462.934
1693.11	457.443
1694	452.544
1694.89	448.749
1695.78	445.281
1696.67	442.623
1697.57	438.85
1698.46	435.45
1699.35	432.52
1700.24	430.225
1701.13	427.467
1702.02	424.033
1702.91	419.025
1703.8	415.049
1704.69	411.34
1705.58	413.843
1706.47	411.756
1707.35	409.171
1708.24	407.107
1709.13	405.176
1710.02	402.963
1710.91	400.624
1711.79	398.275
1712.68	395.714
1713.57	392.936
1714.45	389.851
1715.34	387.107
1716.22	385.146
1717.11	383.318
1718	381.715
1718.88	379.939
1719.77	376.728
1720.65	374.029
1721.54	372.376
1722.42	370.787
1723.3	368.801
1724.19	366.239
1725.07	364.728
1725.95	363.282
1726.84	362.132
1727.72	361.243
1728.6	359.617
1729.48	358.057
1730.37	355.99
1731.25	353.928
1732.13	351.361
1733.01	348.889
1733.89	346.033
1734.77	343.017
1735.65	340.559
1736.53	338.292
1737.41	336.195
1738.29	334.503
1739.17	333.541
1740.05	332.369
1740.93	331.835
1741.81	328.543
1742.69	325.108
1743.57	322.684
1744.44	320.834
1745.32	319.553
1746.2	318.615
1747.07	317.989
1747.95	317.367
1748.83	315.89
1749.7	314.627
1750.58	312.857
1751.46	311.172
1752.33	310.498
1753.21	309.485
1754.08	308.603
1754.96	306.613
1755.83	304.988
1756.71	304.224
1757.58	302.912
1758.45	302.004
1759.33	300.609
1760.2	298.948
1761.07	297.949
1761.95	296.642
1762.82	296.197
1763.69	295.962
1764.56	295.701
1765.44	295.208
1766.31	294.007
1767.18	292.739
1768.05	291.621
1768.92	290.14
1769.79	287.143
1770.66	284.757
1771.53	282.847
1772.4	280.825
1773.27	278.626
1774.14	277.123
1775.01	275.492
1775.88	274.95
1776.75	274.612
1777.61	274.19
1778.48	273.244
1779.35	273.905
1780.22	271.99
1781.08	269.81
1781.95	266.709
1782.82	264.439
1783.69	262.286
1784.55	262.044
1785.42	262.876
1786.28	264.349
1787.15	263.399
1788.01	263.628
1788.88	263.007
1789.74	263.026
1790.61	263.948
1791.47	264.954
1792.34	266.209
1793.2	267.838
1794.06	269.609
1794.93	270.176
1795.79	270.414
1796.65	270.87
1797.52	270.609
1798.38	269.781
1799.24	270.671
1800.1	270.014
1800.96	269.718
1801.82	269.855
1802.68	268.885
1803.55	267.571
1804.41	266.14
1805.27	262.906
1806.13	262.51
1806.99	262.015
1807.85	263.037
1808.7	263.359
1809.56	264.69
1810.42	266.301
1811.28	261.382
1812.14	258.287
1813	255.108
1813.85	253.256
1814.71	253.072
1815.57	253.644
1816.43	254.905
1817.28	258.842
1818.14	257.575
1819	256.212
1819.85	254.904
1820.71	254.127
1821.56	247.155
1822.42	230.789
