# Supplementary material for: Conserved interfaces mediate multiple protein–protein interactions in a prokaryotic metabolon
Source: Mol Syst Biol. 2025 Sep 3;21(11):1490–521. doi: 10.1038/s44320-025-00139-9 (PMC12583656; doi:10.1038/s44320-025-00139-9)
Supplement: Supplementary file 10 — Source data Fig. 5 [file 44320_2025_139_MOESM10_ESM.zip › Figure5G/D144N.txt]

#Acq. time (s)=	60
#Accumulations=	2
#Range=	Off
#Autofocus=	Off
#AutoExposure=	Off
#Spike filter=	Multiple accum.
#Delay time (s)=	0
#Binning=	1
#Readout mode=	Signal
#DeNoise=	Standard
#ICS correction=	Off
#Dark correction=	Off
#Inst. Process=	Off
#Detector temperature (�C)=	-60.29
#Instrument=	XploRA Plus
#Detector=	Syncerity OE
#Objective=	x50_VIS_LWD_DF
#Grating=	1200 (750nm)
#Filter=	100%
#Laser=	785nm_Edge
#Spectro (cm-�)=	1350.05
#Slit (�m)=	200
#Hole (�m)=	500
#Illuminator=	Dark field
#StageXY (mm)=	75x50
#StageZ=	Z motor
#X (�m)=	2268.2
#Y (�m)=	14828
#Z (�m)=	666.8
#Full time(mm:ss)=	2:02
#Project=	03-15-2023
#Sample=
#Site=
#Title=	D144N
#Remark=
#Date=	15.03.2023 15:08
#Acquired=	15.03.2023 15:08:13
831.923	1203.54
833.046	1228.79
834.17	1233.85
835.293	1233.63
836.416	1232.8
837.539	1232.3
838.66	1230.02
839.783	1225.52
840.904	1222.01
842.026	1218.26
843.147	1210.88
844.267	1202.48
845.388	1195.3
846.508	1187.08
847.628	1178.8
848.748	1170.77
849.867	1162.44
850.987	1154.75
852.105	1148.01
853.224	1142.02
854.342	1134.95
855.46	1127.96
856.578	1121.14
857.695	1113.85
858.812	1107.7
859.929	1103.68
861.046	1101.46
862.162	1098.45
863.277	1095.65
864.393	1093.49
865.509	1090.57
866.624	1088.97
867.739	1088
868.853	1087.45
869.967	1086.43
871.081	1085.04
872.195	1081.19
873.308	1077.55
874.422	1074.1
875.535	1070.81
876.648	1067.55
877.759	1062.64
878.872	1058.33
879.983	1053.79
881.095	1049.81
882.206	1047.06
883.317	1044.16
884.427	1041.49
885.537	1038.45
886.648	1036.99
887.757	1038
888.867	1038.56
889.976	1039.86
891.085	1039.39
892.194	1039.45
893.302	1037.55
894.41	1035.04
895.517	1032.71
896.626	1029.57
897.733	1026.53
898.84	1022.74
899.946	1018.95
901.052	1013.43
902.158	1007.88
903.265	1002.73
904.37	997.762
905.475	992.738
906.58	987.65
907.684	981.27
908.789	978.699
909.893	978.084
910.997	978.524
912.1	979.247
913.204	980.159
914.307	976.869
915.409	971.529
916.512	966.415
917.613	962.371
918.716	958.058
919.817	954.193
920.918	952.063
922.019	946.634
923.12	941.775
924.22	936.163
925.321	927.58
926.421	921.104
927.52	913.38
928.62	907.533
929.718	902.824
930.817	898.875
931.916	895.506
933.014	892.237
934.112	890.501
935.209	888.586
936.307	885.904
937.404	883.698
938.501	881.571
939.597	878.961
940.693	876.649
941.789	874.355
942.885	871.089
943.98	868.702
945.075	866.042
946.17	862.354
947.264	859.154
948.359	857.656
949.453	854.449
950.547	850.265
951.639	846.515
952.733	843.009
953.825	839.876
954.918	837.275
956.011	835.62
957.102	834.735
958.194	834.608
959.286	834.924
960.377	834.847
961.468	834.223
962.558	834.777
963.648	835.916
964.738	838.004
965.828	838.061
966.917	833.883
968.006	836.062
969.095	838.318
970.185	844.118
971.272	847.255
972.36	848
973.448	845.834
974.536	841.985
975.623	838.779
976.71	835.172
977.796	828.882
978.883	820.739
979.969	811.699
981.055	804.424
982.141	797.954
983.226	792.392
984.311	788.204
985.395	784.124
986.48	782.416
987.563	782.545
988.648	786.894
989.731	786.983
990.814	787.789
991.898	792.044
992.981	794.389
994.063	796.105
995.145	795.46
996.227	794.833
997.308	794.399
998.39	793.964
999.471	792.692
1000.55	790.303
1001.63	788.224
1002.71	786.401
1003.79	784.758
1004.87	783.164
1005.95	778.531
1007.03	774.321
1008.11	770.808
1009.19	766.824
1010.27	763.438
1011.34	762.099
1012.42	760.851
1013.5	759.1
1014.58	756.93
1015.65	754.409
1016.73	751.775
1017.81	749.523
1018.88	746.454
1019.96	743.952
1021.03	741.321
1022.11	739.1
1023.18	738.035
1024.26	738.032
1025.33	738.133
1026.41	738.371
1027.48	739.552
1028.55	740.68
1029.63	741.607
1030.7	743.857
1031.77	747.134
1032.84	751.946
1033.92	756.944
1034.99	760.755
1036.06	763.522
1037.13	766.066
1038.2	766.999
1039.27	766.108
1040.34	765.918
1041.41	765.857
1042.48	766.058
1043.55	766.06
1044.62	765.696
1045.69	765.612
1046.76	765.481
1047.83	765.474
1048.9	765.809
1049.97	766.147
1051.03	767.507
1052.1	768.984
1053.17	771.123
1054.23	771.815
1055.3	772.475
1056.37	774.276
1057.43	776.068
1058.5	777.775
1059.56	779.511
1060.63	781.568
1061.69	784.311
1062.76	785.664
1063.82	788.398
1064.89	790.074
1065.95	790.29
1067.01	789.16
1068.08	786.981
1069.14	779.325
1070.2	775.427
1071.27	771.719
1072.33	768.117
1073.39	763.592
1074.45	759.993
1075.51	756.939
1076.57	754.006
1077.63	750.279
1078.69	747.157
1079.76	744.249
1080.81	740.036
1081.87	736.613
1082.93	734.788
1083.99	740.211
1085.05	740.743
1086.11	742.242
1087.17	743.905
1088.23	745.068
1089.28	745.439
1090.34	747.226
1091.4	749.821
1092.46	752.853
1093.51	755.318
1094.57	751.787
1095.62	751.458
1096.68	750.679
1097.74	748.948
1098.79	746.224
1099.85	743.402
1100.9	739.229
1101.95	733.039
1103.01	727.065
1104.06	721.675
1105.12	717.094
1106.17	713.294
1107.22	712.298
1108.28	710.896
1109.33	709.495
1110.38	708.979
1111.43	710.034
1112.48	709.865
1113.53	708.578
1114.59	706.792
1115.64	704.748
1116.69	702.968
1117.74	701.77
1118.79	699.912
1119.84	698.628
1120.89	701.866
1121.93	706.95
1122.98	713.81
1124.03	722.626
1125.08	735.294
1126.13	749.349
1127.18	762.545
1128.22	773.886
1129.27	786.435
1130.32	798.838
1131.36	809.06
1132.41	819.196
1133.46	828.19
1134.5	830.115
1135.55	829.998
1136.59	823.558
1137.64	818.132
1138.68	813.071
1139.73	807.769
1140.77	801.472
1141.82	794.021
1142.86	789.996
1143.9	783.548
1144.95	781.094
1145.99	780.894
1147.03	781.806
1148.07	785.48
1149.12	791.916
1150.16	796.518
1151.2	801.661
1152.24	806.552
1153.28	810.863
1154.32	814.782
1155.36	818.101
1156.4	821.085
1157.44	823.223
1158.48	824.957
1159.52	825.584
1160.56	823.989
1161.6	821.712
1162.64	818.495
1163.67	815.351
1164.71	809.875
1165.75	804.227
1166.79	798.942
1167.82	791.832
1168.86	783.044
1169.9	775.269
1170.93	767.997
1171.97	760.706
1173	754.269
1174.04	747.43
1175.08	741.256
1176.11	731.749
1177.14	724.933
1178.18	721.164
1179.21	721.492
1180.25	721.521
1181.28	722.102
1182.31	723.076
1183.35	723.904
1184.38	722.395
1185.41	721.203
1186.44	720.439
1187.47	719.131
1188.51	717.996
1189.54	717.96
1190.57	719.13
1191.6	721.125
1192.63	723.39
1193.66	725.523
1194.69	726.788
1195.72	728.252
1196.75	727.676
1197.78	729.207
1198.81	730.548
1199.84	731.92
1200.86	733.777
1201.89	735.061
1202.92	736.97
1203.95	738.578
1204.97	738.49
1206	738.519
1207.03	738.915
1208.05	740.879
1209.08	743.92
1210.11	747.592
1211.13	751.053
1212.16	754.041
1213.18	756.568
1214.21	757.12
1215.23	756.858
1216.25	755.994
1217.28	753.391
1218.3	751.904
1219.33	748.872
1220.35	746.478
1221.37	744.078
1222.39	742.269
1223.42	741.831
1224.44	740.388
1225.46	740.1
1226.48	738.786
1227.5	737.946
1228.52	738.084
1229.54	737.678
1230.56	737.95
1231.58	737.764
1232.6	738.439
1233.62	739.139
1234.64	739.547
1235.66	739.625
1236.68	738.094
1237.7	736.723
1238.72	735.603
1239.73	734.784
1240.75	734.188
1241.77	736.216
1242.79	736.133
1243.8	736.703
1244.82	738.028
1245.84	741.808
1246.85	746.088
1247.87	751.768
1248.88	758.994
1249.9	764.108
1250.91	765.659
1251.93	785.917
1252.94	803.5
1253.96	825.714
1254.97	849.299
1255.98	875.316
1257	897.912
1258.01	917.326
1259.02	927.48
1260.04	929.765
1261.05	900.723
1262.06	877.897
1263.07	854.579
1264.08	829.51
1265.09	805.316
1266.1	783.595
1267.12	763.276
1268.13	745.199
1269.14	728.169
1270.15	729.301
1271.15	723.598
1272.16	716.245
1273.17	709.254
1274.18	704.045
1275.19	700.769
1276.2	698.014
1277.21	697.342
1278.21	698.02
1279.22	701.075
1280.23	704.949
1281.23	706.926
1282.24	708.918
1283.25	712.193
1284.25	715.477
1285.26	719.795
1286.26	726.755
1287.27	733.191
1288.27	741.955
1289.28	751.46
1290.28	758.578
1291.29	762.624
1292.29	769.901
1293.29	772.066
1294.3	772.382
1295.3	770.698
1296.3	767.451
1297.31	762.813
1298.31	755.88
1299.31	749.07
1300.31	742.968
1301.31	738.134
1302.31	734.398
1303.31	731.831
1304.32	729.793
1305.32	727.713
1306.32	730.413
1307.32	731.79
1308.32	733.371
1309.31	736.287
1310.31	738.423
1311.31	740.854
1312.31	744.26
1313.31	748.072
1314.31	753.91
1315.3	756.154
1316.3	758.956
1317.3	768.516
1318.3	780.414
1319.29	791.142
1320.29	800.473
1321.28	812.557
1322.28	826.726
1323.27	837.38
1324.27	855.945
1325.27	874.224
1326.26	894.589
1327.25	913.976
1328.25	926.004
1329.24	930.732
1330.24	930.329
1331.23	919.421
1332.22	905.986
1333.21	889.007
1334.21	873.334
1335.2	858.535
1336.19	846.322
1337.18	834.11
1338.17	833.307
1339.17	831.706
1340.16	824.03
1341.15	818.953
1342.14	813.819
1343.13	809.735
1344.12	806.754
1345.11	803.862
1346.1	802.489
1347.08	801.959
1348.07	802.571
1349.06	802.487
1350.05	804.239
1351.04	806.128
1352.03	808.291
1353.01	810.299
1354	813.406
1354.99	815.682
1355.97	817.888
1356.96	818.181
1357.95	817.953
1358.93	817.806
1359.92	818.072
1360.9	817.57
1361.89	815.924
1362.87	814.126
1363.86	812.638
1364.84	811.745
1365.82	811.455
1366.81	811.94
1367.79	812.779
1368.77	814.447
1369.76	817.234
1370.74	818.14
1371.72	823.856
1372.7	827.414
1373.69	830.878
1374.67	833.242
1375.65	835.268
1376.63	837.598
1377.61	839.598
1378.59	841.088
1379.57	841.855
1380.55	840.807
1381.53	838.79
1382.51	835.688
1383.49	832.246
1384.47	828.846
1385.45	826.079
1386.42	823.671
1387.4	821.715
1388.38	819.673
1389.36	817.755
1390.34	815.51
1391.31	813.04
1392.29	808.995
1393.27	805.008
1394.24	800.962
1395.22	797.727
1396.19	794.983
1397.17	792.596
1398.14	790.565
1399.12	788.849
1400.09	787.463
1401.07	786.454
1402.04	785.801
1403.02	785.458
1403.99	785.052
1404.96	778.41
1405.93	772.836
1406.91	768.441
1407.88	765.582
1408.85	764.821
1409.82	764.991
1410.8	766.438
1411.77	768.881
1412.74	771.362
1413.71	773.721
1414.68	776.319
1415.65	778.651
1416.62	781.169
1417.59	782.581
1418.56	783.889
1419.53	785.504
1420.5	787.144
1421.47	789.175
1422.43	791.231
1423.4	793.421
1424.37	792.207
1425.34	790.51
1426.3	789.41
1427.27	788.445
1428.24	788.857
1429.21	789.806
1430.17	790.102
1431.14	791.369
1432.1	791.323
1433.07	790.517
1434.03	789.987
1435	789.888
1435.96	789.133
1436.93	786.704
1437.89	783.595
1438.86	779.947
1439.82	775.726
1440.78	771.1
1441.75	765.641
1442.71	759.822
1443.67	754.123
1444.64	749.068
1445.6	745.153
1446.56	742.08
1447.52	738.995
1448.48	735.719
1449.44	733.052
1450.4	731.208
1451.36	729.697
1452.32	729.56
1453.28	730.984
1454.24	734.898
1455.2	741.092
1456.16	747.991
1457.12	755.095
1458.08	756.189
1459.04	755.427
1460	754.029
1460.95	752.122
1461.91	749.528
1462.87	746.516
1463.83	742.93
1464.78	738.824
1465.74	734.405
1466.7	729.483
1467.65	724.008
1468.61	719.536
1469.56	716.523
1470.52	713.402
1471.47	709.035
1472.43	706.192
1473.38	703.524
1474.34	700.598
1475.29	697.417
1476.24	695.237
1477.2	693.18
1478.15	693.537
1479.1	691.682
1480.06	689.648
1481.01	686.995
1481.96	686.488
1482.91	683.65
1483.86	683.099
1484.81	682.495
1485.76	684.468
1486.72	687.679
1487.67	697.001
1488.62	695.152
1489.57	689.457
1490.52	680.324
1491.46	679.603
1492.41	675.556
1493.36	671.407
1494.31	666.878
1495.26	662.399
1496.21	658.324
1497.16	653.947
1498.1	649.96
1499.05	645.151
1500	641.851
1500.94	638.302
1501.89	635.622
1502.84	633.43
1503.78	630.988
1504.73	628.806
1505.67	626.904
1506.62	625.616
1507.56	623.202
1508.51	620.966
1509.45	620.212
1510.4	618.545
1511.34	618.122
1512.29	617.394
1513.23	617.749
1514.17	618.775
1515.11	619.875
1516.06	621.283
1517	622.289
1517.94	623.119
1518.88	624.923
1519.83	625.168
1520.77	625.685
1521.71	625.259
1522.65	624.804
1523.59	622.171
1524.53	623.124
1525.47	612.292
1526.41	598.031
1527.35	607.975
1528.29	619.57
1529.23	630.001
1530.16	631.131
1531.1	631.013
1532.04	628.967
1532.98	628.477
1533.92	626.31
1534.85	625.732
1535.79	623.266
1536.73	622.292
1537.66	619.945
1538.6	619.89
1539.54	618.553
1540.47	617.218
1541.41	615.197
1542.34	613.296
1543.28	611.205
1544.21	610.215
1545.15	610.532
1546.08	612.329
1547.01	613.388
1547.95	613.929
1548.88	613.814
1549.82	612.663
1550.75	611.151
1551.68	610.345
1552.61	609.168
1553.55	608.916
1554.48	608.87
1555.41	607.573
1556.34	606.31
1557.27	604.752
1558.2	602.29
1559.13	599.447
1560.06	595.875
1560.99	594.386
1561.92	593.259
1562.85	593.631
1563.78	594.271
1564.71	595.008
1565.64	596.458
1566.57	597.663
1567.5	598.66
1568.42	602.995
1569.35	600.389
1570.28	599.517
1571.21	593.451
1572.13	592.874
1573.06	608.755
1573.99	612.789
1574.91	611.398
1575.84	609.334
1576.76	571.912
1577.69	577.382
1578.61	604.751
1579.54	606.11
1580.46	603.879
1581.39	605.851
1582.31	601.533
1583.24	606.248
1584.16	606.827
1585.08	607.666
1586.01	608.947
1586.93	610.65
1587.85	611.632
1588.77	611.359
1589.69	611.122
1590.62	610.937
1591.54	610.52
1592.46	609.893
1593.38	609.302
1594.3	609.456
1595.22	609.735
1596.14	610.906
1597.06	612.093
1597.98	613.127
1598.9	613.718
1599.82	613.952
1600.74	614.796
1601.66	616.437
1602.57	618.094
1603.49	620.383
1604.41	622.671
1605.33	625.225
1606.25	626.86
1607.16	628.812
1608.08	632.479
1609	635.305
1609.91	637.545
1610.83	639.814
1611.74	641.818
1612.66	644.322
1613.57	646.742
1614.49	648.799
1615.4	651.056
1616.32	652.863
1617.23	646.992
1618.15	642.617
1619.06	642.989
1619.97	646.704
1620.89	655.171
1621.8	655.657
1622.71	658.082
1623.63	657.883
1624.54	658.314
1625.45	658.691
1626.36	659.596
1627.27	660.858
1628.18	663.962
1629.09	666.008
1630	667.131
1630.92	667.511
1631.82	667.32
1632.73	666.608
1633.64	664.97
1634.55	663.642
1635.46	663.502
1636.37	663.658
1637.28	662.708
1638.19	661.519
1639.1	660.32
1640	659.188
1640.91	658.315
1641.82	657.501
1642.73	656.951
1643.63	656.532
1644.54	656.348
1645.44	655.029
1646.35	651.692
1647.26	647.91
1648.16	644.228
1649.07	640.964
1649.97	637.805
1650.88	635.56
1651.78	633.045
1652.69	631.539
1653.59	630.883
1654.49	629.772
1655.4	628.47
1656.3	627.717
1657.2	626.684
1658.1	624.389
1659.01	621.824
1659.91	619.479
1660.81	616.421
1661.71	613.382
1662.61	607.219
1663.52	602.734
1664.42	598.602
1665.32	595.997
1666.22	593.986
1667.12	592.52
1668.02	590.523
1668.92	588.622
1669.81	584.849
1670.71	580.285
1671.61	575.978
1672.51	571.021
1673.41	565.95
1674.31	561.249
1675.21	557.165
1676.1	553.303
1677	549.7
1677.9	546.326
1678.79	543.171
1679.69	540.029
1680.59	535.04
1681.48	531.403
1682.38	527.849
1683.27	524.69
1684.17	521.389
1685.06	518.023
1685.96	514.174
1686.85	510.039
1687.75	505.742
1688.64	501.937
1689.53	497.434
1690.43	493.267
1691.32	489.829
1692.21	487.01
1693.11	483.681
1694	480.056
1694.89	475.455
1695.78	470.906
1696.67	465.984
1697.57	462.108
1698.46	457.682
1699.35	454.031
1700.24	449.96
1701.13	446.546
1702.02	443.616
1702.91	441.001
1703.8	439.819
1704.69	438.821
1705.58	438.532
1706.47	438.065
1707.35	434.38
1708.24	429.443
1709.13	425.538
1710.02	421.754
1710.91	418.123
1711.79	414.422
1712.68	410.991
1713.57	408.314
1714.45	405.708
1715.34	403.053
1716.22	400.941
1717.11	399.309
1718	396.905
1718.88	393.703
1719.77	390.726
1720.65	388.559
1721.54	386.459
1722.42	384.898
1723.3	383.007
1724.19	380.827
1725.07	378.816
1725.95	376.644
1726.84	374.265
1727.72	371.616
1728.6	369.184
1729.48	366.7
1730.37	365.15
1731.25	363.56
1732.13	361.621
1733.01	360.052
1733.89	359.37
1734.77	358.082
1735.65	356.427
1736.53	355.002
1737.41	353.733
1738.29	352.043
1739.17	349.96
1740.05	347.976
1740.93	345.705
1741.81	343.426
1742.69	341.322
1743.57	338.787
1744.44	336.629
1745.32	334.951
1746.2	332.826
1747.07	330.211
1747.95	327.849
1748.83	326.18
1749.7	325.368
1750.58	324.528
1751.46	323.382
1752.33	322.038
1753.21	321.447
1754.08	320.867
1754.96	320.347
1755.83	320.089
1756.71	319.145
1757.58	318.163
1758.45	317.214
1759.33	316.943
1760.2	316.651
1761.07	315.606
1761.95	314.563
1762.82	312.729
1763.69	311.228
1764.56	309.445
1765.44	307.955
1766.31	305.953
1767.18	304.286
1768.05	302.42
1768.92	300.626
1769.79	299.249
1770.66	298.456
1771.53	297.753
1772.4	297.588
1773.27	297.471
1774.14	296.942
1775.01	296.934
1775.88	296.17
1776.75	295.318
1777.61	293.404
1778.48	291.645
1779.35	290.006
1780.22	288.26
1781.08	286.545
1781.95	285.919
1782.82	284.809
1783.69	284.357
1784.55	284.201
1785.42	284.736
1786.28	285.759
1787.15	287.23
1788.01	288.133
1788.88	287.54
1789.74	286.744
1790.61	285.613
1791.47	284.573
1792.34	283.666
1793.2	282.999
1794.06	282.57
1794.93	282.467
1795.79	282.677
1796.65	281.976
1797.52	281.716
1798.38	281.868
1799.24	282.577
1800.1	281.564
1800.96	280.39
1801.82	278.826
1802.68	277.799
1803.55	276.497
1804.41	275.606
1805.27	275.392
1806.13	275.021
1806.99	274.068
1807.85	273.513
1808.7	273.107
1809.56	272.751
1810.42	272.74
1811.28	272.789
1812.14	272.924
1813	273.255
1813.85	272.734
1814.71	272.35
1815.57	272.235
1816.43	272.219
1817.28	272.017
1818.14	270.364
1819	269.092
1819.85	268.417
1820.71	266.582
1821.56	263.826
1822.42	257.953
