# Supplementary material for: Conserved interfaces mediate multiple protein–protein interactions in a prokaryotic metabolon
Source: Mol Syst Biol. 2025 Sep 3;21(11):1490–521. doi: 10.1038/s44320-025-00139-9 (PMC12583656; doi:10.1038/s44320-025-00139-9)
Supplement: Supplementary file 10 — Source data Fig. 5 [file 44320_2025_139_MOESM10_ESM.zip › Figure5G/D144N+folK.txt]

#Acq. time (s)=	60
#Accumulations=	2
#Range=	Off
#Autofocus=	Off
#AutoExposure=	Off
#Spike filter=	Multiple accum.
#Delay time (s)=	0
#Binning=	1
#Readout mode=	Signal
#DeNoise=	Standard
#ICS correction=	Off
#Dark correction=	Off
#Inst. Process=	Off
#Detector temperature (�C)=	-60.1
#Instrument=	XploRA Plus
#Detector=	Syncerity OE
#Objective=	x50_VIS_LWD_DF
#Grating=	1200 (750nm)
#Filter=	100%
#Laser=	785nm_Edge
#Spectro (cm-�)=	1350.05
#Slit (�m)=	200
#Hole (�m)=	500
#Illuminator=	Dark field
#StageXY (mm)=	75x50
#StageZ=	Z motor
#X (�m)=	3189
#Y (�m)=	16776.5
#Z (�m)=	666.8
#Full time(mm:ss)=	2:02
#Project=	03-15-2023
#Sample=
#Site=
#Title=	D144N+H
#Remark=
#Date=	15.03.2023 15:11
#Acquired=	15.03.2023 15:11:17
831.923	1262.53
833.046	1277.63
834.17	1289.33
835.293	1297.28
836.416	1301.27
837.539	1299.23
838.66	1291.06
839.783	1283.49
840.904	1276.3
842.026	1269.11
843.147	1262.41
844.267	1257.15
845.388	1252.76
846.508	1242.96
847.628	1232.77
848.748	1222.71
849.867	1213.48
850.987	1204.96
852.105	1197.89
853.224	1191.78
854.342	1184.78
855.46	1178.25
856.578	1172.62
857.695	1167.56
858.812	1163.02
859.929	1159.07
861.046	1155.73
862.162	1152.9
863.277	1150.41
864.393	1148.17
865.509	1145.06
866.624	1142.09
867.739	1137.33
868.853	1132.6
869.967	1128.83
871.081	1125.12
872.195	1121.18
873.308	1117.34
874.422	1113.49
875.535	1109.42
876.648	1104.72
877.759	1099.82
878.872	1094.81
879.983	1089.47
881.095	1084.47
882.206	1080.74
883.317	1078.49
884.427	1076.82
885.537	1076.01
886.648	1074.6
887.757	1073.16
888.867	1072.66
889.976	1073.28
891.085	1074.25
892.194	1073.19
893.302	1071.05
894.41	1068.35
895.517	1065.05
896.626	1061.23
897.733	1056.97
898.84	1052.54
899.946	1048.06
901.052	1043.86
902.158	1040.37
903.265	1037.84
904.37	1035.55
905.475	1033.99
906.58	1032.83
907.684	1031.86
908.789	1030.95
909.893	1029.81
910.997	1028.2
912.1	1025.87
913.204	1022.92
914.307	1019.19
915.409	1014.74
916.512	1009.55
917.613	1003.65
918.716	997.187
919.817	990.426
920.918	983.503
922.019	976.952
923.12	970.456
924.22	963.941
925.321	957.848
926.421	952.241
927.52	947.251
928.62	942.73
929.718	938.545
930.817	934.791
931.916	931.57
933.014	928.846
934.112	926.399
935.209	924.605
936.307	922.941
937.404	921.465
938.501	920.002
939.597	916.256
940.693	907.125
941.789	902.468
942.885	901.076
943.98	902.685
945.075	903.792
946.17	899.446
947.264	896.057
948.359	896.563
949.453	895.575
950.547	887.313
951.639	880.168
952.733	874.189
953.825	869.442
954.918	866.491
956.011	864.796
957.102	861.862
958.194	859.359
959.286	857.236
960.377	856.708
961.468	856.992
962.558	857.136
963.648	857.366
964.738	857.48
965.828	857.803
966.917	858.505
968.006	859.346
969.095	860.796
970.185	862.661
971.272	864.51
972.36	864.598
973.448	863.186
974.536	861.475
975.623	859.416
976.71	857.126
977.796	854.516
978.883	850.818
979.969	847.263
981.055	843.694
982.141	840.583
983.226	837.934
984.311	835.879
985.395	835.072
986.48	835.57
987.563	836.476
988.648	836.63
989.731	835.227
990.814	833.995
991.898	833.252
992.981	832.58
994.063	831.972
995.145	831.485
996.227	831.14
997.308	830.876
998.39	830.472
999.471	829.836
1000.55	828.935
1001.63	826.595
1002.71	823.996
1003.79	821.285
1004.87	818.617
1005.95	816.03
1007.03	813.794
1008.11	811.532
1009.19	808.088
1010.27	804.629
1011.34	803.195
1012.42	800.711
1013.5	796.386
1014.58	791.179
1015.65	786.87
1016.73	783.633
1017.81	781.675
1018.88	780.896
1019.96	781.117
1021.03	782.188
1022.11	784.049
1023.18	786.487
1024.26	789.266
1025.33	792.089
1026.41	794.876
1027.48	797.421
1028.55	798.527
1029.63	799.259
1030.7	799.825
1031.77	800.244
1032.84	800.102
1033.92	800.13
1034.99	801.305
1036.06	803.154
1037.13	803.221
1038.2	802.904
1039.27	802.643
1040.34	802.508
1041.41	802.512
1042.48	802.643
1043.55	802.749
1044.62	802.702
1045.69	802.808
1046.76	803.193
1047.83	801.432
1048.9	799.968
1049.97	799.404
1051.03	800.081
1052.1	802.073
1053.17	805.221
1054.23	809.744
1055.3	815.327
1056.37	821.21
1057.43	826.256
1058.5	831.449
1059.56	835.903
1060.63	839.398
1061.69	841.934
1062.76	843.502
1063.82	842.931
1064.89	841.215
1065.95	838.671
1067.01	835.294
1068.08	831.115
1069.14	827.035
1070.2	822.557
1071.27	817.345
1072.33	811.349
1073.39	803.891
1074.45	797.652
1075.51	791.869
1076.57	786.545
1077.63	780.75
1078.69	775.843
1079.76	772.187
1080.81	769.067
1081.87	767.024
1082.93	765.728
1083.99	765.186
1085.05	764.06
1086.11	764.501
1087.17	765.946
1088.23	769.135
1089.28	772.624
1090.34	776.182
1091.4	779.101
1092.46	781.137
1093.51	782.589
1094.57	783.33
1095.62	783.377
1096.68	782.494
1097.74	780.793
1098.79	778.288
1099.85	775.041
1100.9	770.816
1101.95	765.63
1103.01	759.652
1104.06	753.377
1105.12	748.309
1106.17	743.878
1107.22	741.777
1108.28	740.681
1109.33	738.912
1110.38	735.89
1111.43	733.545
1112.48	731.685
1113.53	730.73
1114.59	730.601
1115.64	731.305
1116.69	732.858
1117.74	735.292
1118.79	738.577
1119.84	742.848
1120.89	748.399
1121.93	754.576
1122.98	761.377
1124.03	768.708
1125.08	777.491
1126.13	787.386
1127.18	798.881
1128.22	811.213
1129.27	824.161
1130.32	836.469
1131.36	844.99
1132.41	852.667
1133.46	859.143
1134.5	861.041
1135.55	859.37
1136.59	854.06
1137.64	844.37
1138.68	839.047
1139.73	829.009
1140.77	822.896
1141.82	813.546
1142.86	806.82
1143.9	801.59
1144.95	801.028
1145.99	802.438
1147.03	802.656
1148.07	804.081
1149.12	812.001
1150.16	818.317
1151.2	824.699
1152.24	831.695
1153.28	838.777
1154.32	845.231
1155.36	850.88
1156.4	855.522
1157.44	855.973
1158.48	855.354
1159.52	854.1
1160.56	852.169
1161.6	849.29
1162.64	845.835
1163.67	841.699
1164.71	837.638
1165.75	834.243
1166.79	830.752
1167.82	826.642
1168.86	821.288
1169.9	813.738
1170.93	806.194
1171.97	799.942
1173	793.12
1174.04	785.625
1175.08	778.893
1176.11	772.774
1177.14	767.628
1178.18	762.86
1179.21	758.418
1180.25	754.462
1181.28	751.605
1182.31	750.503
1183.35	752.195
1184.38	752.279
1185.41	753.124
1186.44	754.8
1187.47	754.019
1188.51	752.807
1189.54	751.89
1190.57	752.008
1191.6	753.309
1192.63	755.319
1193.66	757.988
1194.69	760.997
1195.72	764.084
1196.75	764.329
1197.78	764.04
1198.81	764.032
1199.84	764.46
1200.86	765.18
1201.89	766.491
1202.92	768.331
1203.95	773.515
1204.97	776.151
1206	778.956
1207.03	782.372
1208.05	785.891
1209.08	787.198
1210.11	788.784
1211.13	791.192
1212.16	793.854
1213.18	796.408
1214.21	798.543
1215.23	800.314
1216.25	801.164
1217.28	801.122
1218.3	800.618
1219.33	799.777
1220.35	798.46
1221.37	796.09
1222.39	792.715
1223.42	789.026
1224.44	785.255
1225.46	781.726
1226.48	778.689
1227.5	776.744
1228.52	775.387
1229.54	774.729
1230.56	774.532
1231.58	774.901
1232.6	775.313
1233.62	775.749
1234.64	775.874
1235.66	775.975
1236.68	776.144
1237.7	776.158
1238.72	776.359
1239.73	776.717
1240.75	777.118
1241.77	776.937
1242.79	776.144
1243.8	774.292
1244.82	772.788
1245.84	772.815
1246.85	776.747
1247.87	783.065
1248.88	792.999
1249.9	804.495
1250.91	814.184
1251.93	826.514
1252.94	841.841
1253.96	858.556
1254.97	875.234
1255.98	890.798
1257	916.784
1258.01	940.601
1259.02	944.058
1260.04	938.718
1261.05	931.381
1262.06	906.863
1263.07	892.09
1264.08	855.024
1265.09	824.849
1266.1	793.579
1267.12	770.391
1268.13	762.883
1269.14	763.615
1270.15	756.663
1271.15	760.487
1272.16	758.884
1273.17	755.931
1274.18	752.019
1275.19	748.65
1276.2	746.061
1277.21	744.197
1278.21	742.932
1279.22	742.183
1280.23	741.873
1281.23	742.093
1282.24	742.73
1283.25	743.931
1284.25	745.758
1285.26	748.426
1286.26	751.766
1287.27	756.081
1288.27	761.811
1289.28	768.216
1290.28	775.983
1291.29	783.63
1292.29	790.272
1293.29	793.954
1294.3	796.322
1295.3	797.216
1296.3	796.992
1297.31	795.659
1298.31	792.976
1299.31	788.782
1300.31	783.824
1301.31	779.382
1302.31	776.069
1303.31	773.806
1304.32	772.63
1305.32	771.891
1306.32	770.42
1307.32	770.036
1308.32	771.823
1309.31	774.87
1310.31	779.235
1311.31	783.816
1312.31	788.799
1313.31	793.564
1314.31	798.502
1315.3	803.351
1316.3	807.866
1317.3	811.427
1318.3	823.356
1319.29	834.401
1320.29	850.489
1321.28	866.716
1322.28	884.066
1323.27	900.065
1324.27	915.479
1325.27	930.8
1326.26	944.205
1327.25	955.464
1328.25	962.362
1329.24	965.701
1330.24	965.149
1331.23	961.399
1332.22	951.799
1333.21	940.657
1334.21	928.84
1335.2	916.554
1336.19	903.017
1337.18	889.952
1338.17	880.21
1339.17	869.176
1340.16	862.195
1341.15	853.121
1342.14	846.653
1343.13	842.94
1344.12	843.904
1345.11	848.99
1346.1	855.716
1347.08	860.553
1348.07	861.281
1349.06	862.162
1350.05	860.441
1351.04	860.956
1352.03	859.108
1353.01	859.576
1354	863.635
1354.99	867.798
1355.97	870.599
1356.96	873.494
1357.95	876.766
1358.93	880.408
1359.92	883.808
1360.9	886.015
1361.89	885.8
1362.87	884.566
1363.86	882.036
1364.84	878.58
1365.82	874.674
1366.81	870.905
1367.79	869.862
1368.77	869.513
1369.76	869.519
1370.74	869.415
1371.72	870.16
1372.7	871.257
1373.69	872.421
1374.67	873.714
1375.65	874.608
1376.63	874.919
1377.61	874.608
1378.59	873.672
1379.57	871.78
1380.55	869.147
1381.53	865.698
1382.51	861.182
1383.49	855.672
1384.47	854.235
1385.45	854.104
1386.42	854.953
1387.4	855.88
1388.38	856.517
1389.36	856.848
1390.34	856.576
1391.31	855.718
1392.29	854.456
1393.27	852.648
1394.24	850.263
1395.22	847.329
1396.19	843.722
1397.17	839.16
1398.14	839.039
1399.12	839.008
1400.09	839.343
1401.07	839.186
1402.04	838.982
1403.02	835.417
1403.99	829.836
1404.96	826.013
1405.93	823.688
1406.91	822.978
1407.88	823.637
1408.85	825.213
1409.82	827.12
1410.8	829.394
1411.77	831.512
1412.74	833.012
1413.71	833.845
1414.68	834.055
1415.65	833.863
1416.62	833.294
1417.59	832.556
1418.56	831.673
1419.53	830.791
1420.5	830.132
1421.47	829.584
1422.43	829.051
1423.4	828.768
1424.37	828.447
1425.34	828.482
1426.3	828.627
1427.27	827.133
1428.24	825.59
1429.21	824.879
1430.17	824.485
1431.14	824.197
1432.1	823.915
1433.07	822.346
1434.03	819.972
1435	816.501
1435.96	812.716
1436.93	808.689
1437.89	804.816
1438.86	801.146
1439.82	797.477
1440.78	794.349
1441.75	791.669
1442.71	787.876
1443.67	784.513
1444.64	781.806
1445.6	779.405
1446.56	777.491
1447.52	776.011
1448.48	775.005
1449.44	774.531
1450.4	774.423
1451.36	775.04
1452.32	776.165
1453.28	778.203
1454.24	780.63
1455.2	783.385
1456.16	786.088
1457.12	787.362
1458.08	788.271
1459.04	788.347
1460	786.895
1460.95	784.601
1461.91	781.786
1462.87	778.592
1463.83	775.28
1464.78	771.792
1465.74	768.218
1466.7	764.4
1467.65	760.725
1468.61	756.915
1469.56	753.056
1470.52	749.077
1471.47	743.625
1472.43	738.253
1473.38	733.084
1474.34	728.52
1475.29	724.548
1476.24	720.941
1477.2	717.682
1478.15	714.881
1479.1	712.553
1480.06	711.211
1481.01	711.328
1481.96	712.299
1482.91	713.578
1483.86	714.466
1484.81	715.756
1485.76	716.651
1486.72	717.058
1487.67	717.035
1488.62	716.076
1489.57	714.174
1490.52	711.355
1491.46	708.336
1492.41	704.903
1493.36	701.18
1494.31	697.831
1495.26	693.878
1496.21	689.195
1497.16	684.279
1498.1	680.107
1499.05	677.457
1500	675.243
1500.94	673.238
1501.89	671.099
1502.84	669.675
1503.78	668.452
1504.73	668.006
1505.67	667.654
1506.62	666.868
1507.56	666.202
1508.51	665.635
1509.45	664.812
1510.4	664.074
1511.34	663.359
1512.29	662.754
1513.23	662.555
1514.17	662.487
1515.11	659.673
1516.06	656.583
1517	654.099
1517.94	652.901
1518.88	652.275
1519.83	652.037
1520.77	651.66
1521.71	650.864
1522.65	650.367
1523.59	650.112
1524.53	650.109
1525.47	649.683
1526.41	648.805
1527.35	648.069
1528.29	647.507
1529.23	647.213
1530.16	647.266
1531.1	647.802
1532.04	649.092
1532.98	650.641
1533.92	652.425
1534.85	654.287
1535.79	656.029
1536.73	657.004
1537.66	657.169
1538.6	657.042
1539.54	656.745
1540.47	656.103
1541.41	655.102
1542.34	653.841
1543.28	651.836
1544.21	649.962
1545.15	647.937
1546.08	645.144
1547.01	641.777
1547.95	638.562
1548.88	635.329
1549.82	634.325
1550.75	633.868
1551.68	633.053
1552.61	632.595
1553.55	631.892
1554.48	631.215
1555.41	630.55
1556.34	629.862
1557.27	629.07
1558.2	628.295
1559.13	627.627
1560.06	626.967
1560.99	626.415
1561.92	625.717
1562.85	625.127
1563.78	624.438
1564.71	623.713
1565.64	622.938
1566.57	622.145
1567.5	621.351
1568.42	620.628
1569.35	619.967
1570.28	619.254
1571.21	618.5
1572.13	617.915
1573.06	617.45
1573.99	617.3
1574.91	616.587
1575.84	616.153
1576.76	616.811
1577.69	618.053
1578.61	619.573
1579.54	621.354
1580.46	623.697
1581.39	626.31
1582.31	628.817
1583.24	631.23
1584.16	633.43
1585.08	635.27
1586.01	636.865
1586.93	638.21
1587.85	638.669
1588.77	638.858
1589.69	639.119
1590.62	640.19
1591.54	641.386
1592.46	642.643
1593.38	643.78
1594.3	645.35
1595.22	646.983
1596.14	648.558
1597.06	649.981
1597.98	651.341
1598.9	651.582
1599.82	650.947
1600.74	650.436
1601.66	650.708
1602.57	651.294
1603.49	652.169
1604.41	653.246
1605.33	654.427
1606.25	655.55
1607.16	656.945
1608.08	658.873
1609	660.212
1609.91	661.722
1610.83	663.372
1611.74	665.22
1612.66	667.275
1613.57	669.473
1614.49	671.861
1615.4	674.336
1616.32	676.909
1617.23	679.491
1618.15	681.929
1619.06	684.176
1619.97	685.75
1620.89	686.828
1621.8	686.076
1622.71	685.478
1623.63	685.706
1624.54	686.634
1625.45	687.973
1626.36	689.479
1627.27	691.189
1628.18	692.727
1629.09	693.013
1630	692.816
1630.92	692.592
1631.82	692.386
1632.73	692.541
1633.64	692.746
1634.55	692.945
1635.46	691.231
1636.37	689.733
1637.28	688.153
1638.19	686.196
1639.1	684.167
1640	682.187
1640.91	680.337
1641.82	678.816
1642.73	678.575
1643.63	678.476
1644.54	678.543
1645.44	677.417
1646.35	675.673
1647.26	673.912
1648.16	671.926
1649.07	669.89
1649.97	667.831
1650.88	665.71
1651.78	663.724
1652.69	661.88
1653.59	660.149
1654.49	658.591
1655.4	657.37
1656.3	655.992
1657.2	654.423
1658.1	652.73
1659.01	650.659
1659.91	648.435
1660.81	646.233
1661.71	644.699
1662.61	643.487
1663.52	642.255
1664.42	637.334
1665.32	630.834
1666.22	623.98
1667.12	617.137
1668.02	610.353
1668.92	603.943
1669.81	598.074
1670.71	592.865
1671.61	588.18
1672.51	584.046
1673.41	580.355
1674.31	576.89
1675.21	574.553
1676.1	572.767
1677	571.265
1677.9	567.6
1678.79	562.802
1679.69	558.491
1680.59	554.563
1681.48	550.887
1682.38	547.325
1683.27	543.683
1684.17	539.905
1685.06	536.047
1685.96	532.093
1686.85	528.161
1687.75	524.391
1688.64	520.888
1689.53	517.585
1690.43	514.314
1691.32	511.054
1692.21	507.793
1693.11	504.606
1694	501.6
1694.89	498.838
1695.78	496.24
1696.67	493.787
1697.57	491.436
1698.46	488.367
1699.35	485.073
1700.24	481.441
1701.13	477.497
1702.02	473.372
1702.91	469.154
1703.8	464.928
1704.69	460.73
1705.58	456.657
1706.47	452.351
1707.35	448.082
1708.24	443.82
1709.13	439.919
1710.02	436.227
1710.91	432.872
1711.79	429.864
1712.68	427.02
1713.57	424.387
1714.45	421.954
1715.34	419.647
1716.22	417.541
1717.11	415.553
1718	413.747
1718.88	412.079
1719.77	410.628
1720.65	409.222
1721.54	408.235
1722.42	407.317
1723.3	405.879
1724.19	402.93
1725.07	400.005
1725.95	397.228
1726.84	395.005
1727.72	392.815
1728.6	391.063
1729.48	389.577
1730.37	388.104
1731.25	385.602
1732.13	382.476
1733.01	379.752
1733.89	377.194
1734.77	374.857
1735.65	372.725
1736.53	370.943
1737.41	369.257
1738.29	367.646
1739.17	366.134
1740.05	364.606
1740.93	362.995
1741.81	361.105
1742.69	359.005
1743.57	356.53
1744.44	354.172
1745.32	351.995
1746.2	350.103
1747.07	348.565
1747.95	347.902
1748.83	347.471
1749.7	347.183
1750.58	346.963
1751.46	346.571
1752.33	345.861
1753.21	344.829
1754.08	343.562
1754.96	342.114
1755.83	340.461
1756.71	338.488
1757.58	336.88
1758.45	334.732
1759.33	332.544
1760.2	330.31
1761.07	328.201
1761.95	326.279
1762.82	324.231
1763.69	322.345
1764.56	320.564
1765.44	319.018
1766.31	317.526
1767.18	316.455
1768.05	315.48
1768.92	314.651
1769.79	313.92
1770.66	313.305
1771.53	312.805
1772.4	312.372
1773.27	312.082
1774.14	311.783
1775.01	311.502
1775.88	311.312
1776.75	310.904
1777.61	310.639
1778.48	310.471
1779.35	310.285
1780.22	310.15
1781.08	309.872
1781.95	309.067
1782.82	308.227
1783.69	307.311
1784.55	306.391
1785.42	305.464
1786.28	304.546
1787.15	303.582
1788.01	302.643
1788.88	301.667
1789.74	300.7
1790.61	299.738
1791.47	298.917
1792.34	298.288
1793.2	297.442
1794.06	296.659
1794.93	295.947
1795.79	295.268
1796.65	294.565
1797.52	294.561
1798.38	294.905
1799.24	295.494
1800.1	295.971
1800.96	296.369
1801.82	296.736
1802.68	297.058
1803.55	296.403
1804.41	294.547
1805.27	292.856
1806.13	291.39
1806.99	290.198
1807.85	289.511
1808.7	289.321
1809.56	289.61
1810.42	290.294
1811.28	291.262
1812.14	292.305
1813	293.321
1813.85	294.201
1814.71	294.639
1815.57	295.03
1816.43	295.301
1817.28	295.13
1818.14	294.087
1819	292.384
1819.85	289.766
1820.71	286.192
1821.56	281.633
1822.42	275.997
