# Supplementary material for: Conserved interfaces mediate multiple protein–protein interactions in a prokaryotic metabolon
Source: Mol Syst Biol. 2025 Sep 3;21(11):1490–521. doi: 10.1038/s44320-025-00139-9 (PMC12583656; doi:10.1038/s44320-025-00139-9)
Supplement: Supplementary file 10 — Source data Fig. 5 [file 44320_2025_139_MOESM10_ESM.zip › Figure5G/DHFR_HPPK.txt]

1600.74	0.0167502
1601.66	0.0240031
1602.57	0.0305744
1603.49	0.0412701
1604.41	0.0505408
1605.33	0.0602503
1606.25	0.073508
1607.16	0.0904752
1608.08	0.0986653
1609	0.126384
1609.91	0.147063
1610.83	0.168791
1611.74	0.192064
1612.66	0.209562
1613.57	0.236924
1614.49	0.258524
1615.4	0.305176
1616.32	0.334727
1617.23	0.358633
1618.15	0.380001
1619.06	0.401136
1619.97	0.421716
1620.89	0.441073
1621.8	0.460219
1622.71	0.479259
1623.63	0.498846
1624.54	0.51822
1625.45	0.536219
1626.36	0.551719
1627.27	0.567218
1628.18	0.585734
1629.09	0.597128
1630	0.622424
1630.92	0.644741
1631.82	0.667923
1632.73	0.704788
1633.64	0.714955
1634.55	0.730478
1635.46	0.749365
1636.37	0.767248
1637.28	0.777991
1638.19	0.790001
1639.1	0.802013
1640	0.813893
1640.91	0.825905
1641.82	0.837905
1642.73	0.849882
1643.63	0.861209
1644.54	0.876751
1645.44	0.890328
1646.35	0.90444
1647.26	0.912972
1648.16	0.914472
1649.07	0.931743
1649.97	0.931646
1650.88	0.945394
1651.78	0.950514
1652.69	0.95222
1653.59	0.95222
1654.49	0.95222
1655.4	0.952101
1656.3	0.948599
1657.2	0.930037
1658.1	0.902438
1659.01	0.842719
1659.91	0.806914
1660.81	0.788403
1661.71	0.79011
1662.61	0.7954
1663.52	0.824238
1664.42	0.831064
1665.32	0.834477
1666.22	0.822532
1667.12	0.774172
1668.02	0.723395
1668.92	0.689431
1669.81	0.67755
1670.71	0.657104
1671.61	0.635075
1672.51	0.595731
1673.41	0.570347
1674.31	0.525826
1675.21	0.496848
1676.1	0.45995
1677	0.430999
1677.9	0.39984
1678.79	0.367968
1679.69	0.338639
1680.59	0.316485
1681.48	0.293684
1682.38	0.271807
1683.27	0.261522
1684.17	0.243566
1685.06	0.228408
1685.96	0.205531
1686.85	0.197252
1687.75	0.185448
1688.64	0.171616
1689.53	0.164223
1690.43	0.151254
1691.32	0.142271
1692.21	0.124604
1693.11	0.127973
1694	0.105833
1694.89	0.0970631
1695.78	0.0785302
1696.67	0.0716281
1697.57	0.0477694
1698.46	0.0170989
1699.35	0.00856676
1700.24	3.46291e-005
1701.13	-0.0016718
