# Supplementary material for: Conserved interfaces mediate multiple protein–protein interactions in a prokaryotic metabolon
Source: Mol Syst Biol. 2025 Sep 3;21(11):1490–521. doi: 10.1038/s44320-025-00139-9 (PMC12583656; doi:10.1038/s44320-025-00139-9)
Supplement: Supplementary file 10 — Source data Fig. 5 [file 44320_2025_139_MOESM10_ESM.zip › Figure5G/E139I+folK.txt]

#Acq. time (s)=	60
#Accumulations=	2
#Range=	Off
#Autofocus=	Off
#AutoExposure=	Off
#Spike filter=	Multiple accum.
#Delay time (s)=	0
#Binning=	1
#Readout mode=	Signal
#DeNoise=	Standard
#ICS correction=	Off
#Dark correction=	Off
#Inst. Process=	Off
#Detector temperature (�C)=	-60.1
#Instrument=	XploRA Plus
#Detector=	Syncerity OE
#Objective=	x50_VIS_LWD_DF
#Grating=	1200 (750nm)
#Filter=	100%
#Laser=	785nm_Edge
#Spectro (cm-�)=	1350.05
#Slit (�m)=	200
#Hole (�m)=	500
#Illuminator=	Dark field
#StageXY (mm)=	75x50
#StageZ=	Z motor
#X (�m)=	2556
#Y (�m)=	15627.5
#Z (�m)=	666.8
#Full time(mm:ss)=	2:01
#Project=	03-15-2023
#Sample=
#Site=
#Title=	E139I+H
#Remark=
#Date=	15.03.2023 15:29
#Acquired=	15.03.2023 15:29:49
831.923	1274.19
833.046	1269.89
834.17	1267.85
835.293	1264.74
836.416	1263.2
837.539	1261.58
838.66	1261.02
839.783	1259.55
840.904	1257.05
842.026	1253.57
843.147	1249.14
844.267	1243.79
845.388	1237.38
846.508	1229.9
847.628	1221.96
848.748	1214.56
849.867	1207.81
850.987	1201.37
852.105	1195.1
853.224	1188.15
854.342	1181.66
855.46	1175.52
856.578	1170.43
857.695	1166.76
858.812	1164.3
859.929	1161.57
861.046	1159.18
862.162	1155.97
863.277	1148.86
864.393	1144.25
865.509	1141.53
866.624	1136.19
867.739	1130.27
868.853	1125.85
869.967	1122.66
871.081	1120.14
872.195	1118.75
873.308	1117.77
874.422	1116.86
875.535	1114.87
876.648	1113.95
877.759	1113.38
878.872	1112.39
879.983	1112.72
881.095	1109.32
882.206	1104.45
883.317	1100
884.427	1096.31
885.537	1093.95
886.648	1091.55
887.757	1089.38
888.867	1088.25
889.976	1086.86
891.085	1082.12
892.194	1077.62
893.302	1073.29
894.41	1069.3
895.517	1065.69
896.626	1062.63
897.733	1058.45
898.84	1054.54
899.946	1050.92
901.052	1047.84
902.158	1045.28
903.265	1043.48
904.37	1042.65
905.475	1040.18
906.58	1034.84
907.684	1030.81
908.789	1028.19
909.893	1026.18
910.997	1025.5
912.1	1025.79
913.204	1026.3
914.307	1026.55
915.409	1027.06
916.512	1026.71
917.613	1025.36
918.716	1018.25
919.817	1008.89
920.918	999.286
922.019	986.611
923.12	976.081
924.22	966.63
925.321	958.414
926.421	951.49
927.52	945.078
928.62	939.599
929.718	935.317
930.817	932.293
931.916	930.765
933.014	930.512
934.112	931.619
935.209	934.107
936.307	932.834
937.404	930.814
938.501	930.337
939.597	929.858
940.693	928.121
941.789	924.077
942.885	919.435
943.98	915.244
945.075	910.159
946.17	904.728
947.264	898.824
948.359	893.445
949.453	888.703
950.547	884.997
951.639	882.301
952.733	880.806
953.825	880.947
954.918	881.489
956.011	881.512
957.102	880.822
958.194	879.54
959.286	877.819
960.377	875.669
961.468	873.023
962.558	870.197
963.648	866.605
964.738	864.76
965.828	862.775
966.917	860.433
968.006	858.694
969.095	857.919
970.185	857.796
971.272	857.985
972.36	858.47
973.448	858.896
974.536	859.043
975.623	859.318
976.71	859.503
977.796	858.795
978.883	857.43
979.969	857.511
981.055	857.844
982.141	856.138
983.226	852.437
984.311	849.355
985.395	846.596
986.48	842.074
987.563	839.032
988.648	835.34
989.731	834.609
990.814	835.147
991.898	833.808
992.981	830.733
994.063	828.216
995.145	826.714
996.227	825.567
997.308	825.092
998.39	824.874
999.471	824.824
1000.55	824.659
1001.63	824.576
1002.71	824.218
1003.79	823.419
1004.87	822.301
1005.95	820.025
1007.03	817.688
1008.11	816.173
1009.19	814.657
1010.27	813.325
1011.34	812.099
1012.42	810.421
1013.5	808.437
1014.58	806.248
1015.65	804.155
1016.73	799.808
1017.81	795.453
1018.88	792.351
1019.96	788.725
1021.03	785.71
1022.11	784.055
1023.18	788.293
1024.26	788.198
1025.33	788.944
1026.41	790.269
1027.48	788.607
1028.55	787.883
1029.63	788.545
1030.7	789.202
1031.77	790.033
1032.84	794.425
1033.92	797.041
1034.99	790.352
1036.06	777.009
1037.13	785.682
1038.2	794.969
1039.27	800.714
1040.34	812.585
1041.41	820.384
1042.48	821.414
1043.55	822.704
1044.62	821.135
1045.69	815.141
1046.76	807.092
1047.83	802.322
1048.9	799.474
1049.97	797.538
1051.03	796.843
1052.1	796.194
1053.17	795.548
1054.23	795.241
1055.3	795.298
1056.37	795.654
1057.43	796.223
1058.5	797.451
1059.56	799.758
1060.63	803.723
1061.69	808.347
1062.76	812.431
1063.82	816.764
1064.89	821.144
1065.95	823.141
1067.01	821.736
1068.08	816.562
1069.14	811.005
1070.2	806.117
1071.27	799.735
1072.33	793.276
1073.39	788.345
1074.45	784.2
1075.51	778.463
1076.57	773.224
1077.63	768.653
1078.69	764.702
1079.76	761.995
1080.81	760.858
1081.87	761.816
1082.93	762.401
1083.99	763.371
1085.05	764.465
1086.11	765.115
1087.17	764.855
1088.23	765.333
1089.28	766.316
1090.34	768.418
1091.4	771.088
1092.46	772.374
1093.51	774.042
1094.57	775.538
1095.62	776.984
1096.68	777.635
1097.74	777.456
1098.79	775.964
1099.85	773.051
1100.9	769.044
1101.95	764.339
1103.01	758.458
1104.06	753.596
1105.12	748.918
1106.17	743.395
1107.22	738.159
1108.28	733.735
1109.33	730.269
1110.38	727.579
1111.43	725.664
1112.48	724.54
1113.53	724.278
1114.59	724.922
1115.64	726.396
1116.69	728.767
1117.74	731.173
1118.79	733.81
1119.84	736.009
1120.89	739.18
1121.93	739.958
1122.98	750.291
1124.03	757.371
1125.08	760.607
1126.13	776.888
1127.18	786.398
1128.22	796.396
1129.27	806.113
1130.32	814.688
1131.36	822.226
1132.41	828.193
1133.46	830.898
1134.5	831.204
1135.55	828.713
1136.59	824.441
1137.64	820.243
1138.68	814.965
1139.73	808.874
1140.77	802.5
1141.82	795.548
1142.86	791.8
1143.9	790.192
1144.95	788.953
1145.99	788.84
1147.03	785.961
1148.07	784.896
1149.12	785.716
1150.16	787.474
1151.2	792.455
1152.24	798.889
1153.28	808.418
1154.32	816.426
1155.36	822.54
1156.4	826.981
1157.44	829.726
1158.48	830.767
1159.52	830.248
1160.56	827.479
1161.6	820.144
1162.64	815.877
1163.67	810.886
1164.71	805.054
1165.75	798.471
1166.79	791.55
1167.82	784.271
1168.86	777.49
1169.9	774.661
1170.93	769.951
1171.97	765.202
1173	760.468
1174.04	756.051
1175.08	752.038
1176.11	748.063
1177.14	743.899
1178.18	740.205
1179.21	737.03
1180.25	735.205
1181.28	734.663
1182.31	733.431
1183.35	733.782
1184.38	733.032
1185.41	732.177
1186.44	730.875
1187.47	729.543
1188.51	728.642
1189.54	729.47
1190.57	730.688
1191.6	732.37
1192.63	734.126
1193.66	736.893
1194.69	739.73
1195.72	741.602
1196.75	740.458
1197.78	740.318
1198.81	740.141
1199.84	740.31
1200.86	741.41
1201.89	743.951
1202.92	746.617
1203.95	749.654
1204.97	752.373
1206	752.958
1207.03	752.258
1208.05	752.963
1209.08	754.255
1210.11	755.675
1211.13	756.826
1212.16	757.907
1213.18	758.826
1214.21	759.755
1215.23	760.616
1216.25	761.074
1217.28	760.832
1218.3	757.978
1219.33	757.402
1220.35	756.956
1221.37	753.415
1222.39	750.664
1223.42	747.345
1224.44	745.104
1225.46	738.598
1226.48	725.698
1227.5	733.788
1228.52	740.068
1229.54	740.906
1230.56	739.497
1231.58	739.913
1232.6	736.724
1233.62	736.082
1234.64	734.992
1235.66	734.565
1236.68	734.481
1237.7	735.209
1238.72	733.388
1239.73	731.641
1240.75	730.946
1241.77	730.879
1242.79	731.461
1243.8	730.63
1244.82	732.292
1245.84	733.175
1246.85	737.884
1247.87	742.861
1248.88	745.272
1249.9	759.371
1250.91	774.749
1251.93	785.377
1252.94	804.65
1253.96	824.984
1254.97	845.632
1255.98	864.34
1257	886.137
1258.01	899.541
1259.02	918.796
1260.04	921.066
1261.05	918.08
1262.06	904.403
1263.07	865.383
1264.08	838.94
1265.09	810.709
1266.1	769.309
1267.12	734.945
1268.13	725.266
1269.14	721.905
1270.15	724.22
1271.15	719.867
1272.16	715.679
1273.17	711.453
1274.18	708.005
1275.19	705.377
1276.2	703.932
1277.21	703.552
1278.21	704.641
1279.22	704.601
1280.23	702.98
1281.23	694.975
1282.24	690.709
1283.25	685.864
1284.25	686.716
1285.26	691.047
1286.26	696.614
1287.27	701.669
1288.27	705.43
1289.28	709.705
1290.28	713.009
1291.29	716.449
1292.29	719.323
1293.29	721.534
1294.3	723.042
1295.3	723.772
1296.3	723.336
1297.31	722.153
1298.31	720.236
1299.31	717.253
1300.31	714.01
1301.31	711.261
1302.31	709.263
1303.31	707.884
1304.32	706.886
1305.32	706.11
1306.32	705.469
1307.32	706.404
1308.32	709.608
1309.31	712.048
1310.31	715.004
1311.31	718.291
1312.31	721.969
1313.31	725.781
1314.31	729.729
1315.3	733.64
1316.3	737.699
1317.3	737.578
1318.3	745.411
1319.29	755.898
1320.29	769.017
1321.28	782.581
1322.28	796.578
1323.27	810.826
1324.27	824.977
1325.27	834.623
1326.26	842.824
1327.25	848.469
1328.25	849.862
1329.24	847.925
1330.24	844.045
1331.23	837.819
1332.22	829.252
1333.21	819.602
1334.21	809.693
1335.2	800.091
1336.19	790.984
1337.18	781.731
1338.17	773.341
1339.17	765.681
1340.16	759.357
1341.15	752.028
1342.14	753.535
1343.13	751.595
1344.12	750.638
1345.11	749.352
1346.1	748.196
1347.08	745.939
1348.07	747.079
1349.06	748.838
1350.05	752.443
1351.04	757.312
1352.03	762.347
1353.01	760.413
1354	756.549
1354.99	753.99
1355.97	760.593
1356.96	761.594
1357.95	762.271
1358.93	761.995
1359.92	762.906
1360.9	763.621
1361.89	764.29
1362.87	764.652
1363.86	765.457
1364.84	763.362
1365.82	760.408
1366.81	757.603
1367.79	756.358
1368.77	755.79
1369.76	755.738
1370.74	756.165
1371.72	756.696
1372.7	757.829
1373.69	759.116
1374.67	760.398
1375.65	760.44
1376.63	760.626
1377.61	759.74
1378.59	758.519
1379.57	757.692
1380.55	755.788
1381.53	753.602
1382.51	751.309
1383.49	750.99
1384.47	750.821
1385.45	750.047
1386.42	749.428
1387.4	748.563
1388.38	747.84
1389.36	746.754
1390.34	745.427
1391.31	744.141
1392.29	742.011
1393.27	739.363
1394.24	736.085
1395.22	733.154
1396.19	729.732
1397.17	726.29
1398.14	723.095
1399.12	720.185
1400.09	718.119
1401.07	716.044
1402.04	714.135
1403.02	712.236
1403.99	710.976
1404.96	711.841
1405.93	711.674
1406.91	712.401
1407.88	712.472
1408.85	715.274
1409.82	719.294
1410.8	723.422
1411.77	726.877
1412.74	724.392
1413.71	722.286
1414.68	721.08
1415.65	720.509
1416.62	721.379
1417.59	722.74
1418.56	725.218
1419.53	728.386
1420.5	731.089
1421.47	733.992
1422.43	737.618
1423.4	740.882
1424.37	741.777
1425.34	741.784
1426.3	743.595
1427.27	742.891
1428.24	741.234
1429.21	738.184
1430.17	734.667
1431.14	729.371
1432.1	723.967
1433.07	718.927
1434.03	715.164
1435	712.047
1435.96	709.181
1436.93	707.111
1437.89	706.77
1438.86	706.466
1439.82	705.819
1440.78	703.456
1441.75	701.603
1442.71	700.365
1443.67	699.163
1444.64	697.792
1445.6	696.121
1446.56	694.159
1447.52	692.557
1448.48	691.471
1449.44	690.926
1450.4	690.552
1451.36	690.536
1452.32	690.55
1453.28	689.533
1454.24	688.564
1455.2	688.923
1456.16	689.981
1457.12	691.451
1458.08	693.736
1459.04	694.093
1460	693.847
1460.95	692.997
1461.91	692.151
1462.87	690.397
1463.83	687.497
1464.78	684.147
1465.74	681.089
1466.7	678.108
1467.65	675.279
1468.61	672.68
1469.56	670.28
1470.52	668.302
1471.47	666.221
1472.43	663.645
1473.38	661.977
1474.34	661.687
1475.29	661.211
1476.24	660.859
1477.2	658.497
1478.15	656.019
1479.1	653.597
1480.06	651.526
1481.01	649.14
1481.96	646.781
1482.91	644.424
1483.86	642.413
1484.81	640.733
1485.76	639.403
1486.72	638.301
1487.67	637.656
1488.62	637.142
1489.57	636.684
1490.52	636.107
1491.46	634.942
1492.41	633.497
1493.36	630.747
1494.31	626.397
1495.26	622
1496.21	618.282
1497.16	615.284
1498.1	612.222
1499.05	610.48
1500	609.204
1500.94	608.632
1501.89	607.627
1502.84	605.773
1503.78	604.064
1504.73	602.615
1505.67	601.383
1506.62	600.419
1507.56	599.632
1508.51	599.066
1509.45	598.74
1510.4	598.65
1511.34	599.013
1512.29	599.403
1513.23	597.563
1514.17	594.829
1515.11	592.535
1516.06	590.376
1517	588.578
1517.94	587.217
1518.88	586.508
1519.83	586.083
1520.77	586.113
1521.71	586.988
1522.65	588.123
1523.59	588.156
1524.53	588.39
1525.47	588.736
1526.41	589.719
1527.35	590.786
1528.29	591.846
1529.23	592.781
1530.16	593.683
1531.1	594.378
1532.04	594.871
1532.98	595.277
1533.92	595.573
1534.85	595.678
1535.79	595.673
1536.73	595.508
1537.66	595.169
1538.6	594.655
1539.54	593.928
1540.47	593.079
1541.41	591.84
1542.34	590.032
1543.28	585.711
1544.21	582.254
1545.15	579.356
1546.08	577.007
1547.01	575.375
1547.95	574.257
1548.88	573.491
1549.82	573.249
1550.75	573.765
1551.68	572.9
1552.61	573.255
1553.55	574.031
1554.48	574.802
1555.41	575.43
1556.34	572.514
1557.27	569.283
1558.2	566.021
1559.13	562.944
1560.06	560.319
1560.99	557.928
1561.92	556.008
1562.85	554.442
1563.78	553.448
1564.71	553.284
1565.64	554.309
1566.57	557.195
1567.5	558.975
1568.42	561.056
1569.35	563.198
1570.28	565.659
1571.21	568.085
1572.13	570.547
1573.06	572.787
1573.99	575.383
1574.91	577.797
1575.84	580.021
1576.76	581.871
1577.69	583.212
1578.61	584.148
1579.54	584.916
1580.46	585.123
1581.39	584.807
1582.31	584.252
1583.24	583.466
1584.16	582.454
1585.08	581.284
1586.01	580.617
1586.93	580.011
1587.85	580.254
1588.77	581.374
1589.69	583.011
1590.62	585.006
1591.54	587.27
1592.46	589.429
1593.38	591.755
1594.3	594.605
1595.22	597.301
1596.14	599.685
1597.06	601.413
1597.98	602.829
1598.9	603.464
1599.82	603.69
1600.74	603.678
1601.66	604.179
1602.57	603.945
1603.49	605.343
1604.41	605.47
1605.33	605.729
1606.25	606.529
1607.16	608.268
1608.08	610.021
1609	611.732
1609.91	613.149
1610.83	614.616
1611.74	616.323
1612.66	618.321
1613.57	619.445
1614.49	620.027
1615.4	621.237
1616.32	622.801
1617.23	624.385
1618.15	626.129
1619.06	627.944
1619.97	629.715
1620.89	631.306
1621.8	632.546
1622.71	633.704
1623.63	634.844
1624.54	636.126
1625.45	636.005
1626.36	635.325
1627.27	635.089
1628.18	636.152
1629.09	637.203
1630	638.221
1630.92	640.62
1631.82	642.23
1632.73	643.027
1633.64	643.751
1634.55	644.891
1635.46	646.008
1636.37	647.529
1637.28	648.874
1638.19	650.208
1639.1	651.579
1640	651.865
1640.91	651.423
1641.82	648.626
1642.73	646.013
1643.63	643.449
1644.54	641.109
1645.44	639.142
1646.35	637.716
1647.26	636.172
1648.16	637.898
1649.07	635.932
1649.97	633.736
1650.88	631.376
1651.78	628.708
1652.69	625.327
1653.59	620.563
1654.49	614.575
1655.4	612.266
1656.3	610.945
1657.2	610.502
1658.1	610.367
1659.01	611.496
1659.91	610.208
1660.81	608.97
1661.71	607.628
1662.61	604.546
1663.52	600.456
1664.42	597.005
1665.32	594.432
1666.22	591.575
1667.12	582.133
1668.02	575.905
1668.92	570.198
1669.81	564.981
1670.71	560.158
1671.61	555.6
1672.51	551.52
1673.41	547.809
1674.31	544.457
1675.21	541.422
1676.1	538.981
1677	536.539
1677.9	534.135
1678.79	530.35
1679.69	526.097
1680.59	522.183
1681.48	517.623
1682.38	513.663
1683.27	510.048
1684.17	506.651
1685.06	502.822
1685.96	498.931
1686.85	494.084
1687.75	489.784
1688.64	484.307
1689.53	479.948
1690.43	476.278
1691.32	473.982
1692.21	471.478
1693.11	469.335
1694	465.711
1694.89	461.272
1695.78	456.284
1696.67	450.875
1697.57	445.251
1698.46	440.063
1699.35	435.762
1700.24	432.235
1701.13	429.567
1702.02	427.527
1702.91	425.986
1703.8	424.87
1704.69	423.795
1705.58	422.622
1706.47	421.237
1707.35	419.462
1708.24	417.272
1709.13	415.263
1710.02	413.129
1710.91	410.618
1711.79	407.613
1712.68	403.491
1713.57	399.498
1714.45	396.279
1715.34	393.417
1716.22	390.834
1717.11	388.478
1718	386.967
1718.88	385.737
1719.77	384.617
1720.65	383.312
1721.54	381.245
1722.42	379.167
1723.3	376.874
1724.19	374.408
1725.07	371.865
1725.95	369.327
1726.84	366.692
1727.72	363.83
1728.6	360.794
1729.48	358.095
1730.37	356.492
1731.25	355.324
1732.13	354.29
1733.01	353.532
1733.89	352.716
1734.77	352.151
1735.65	351.893
1736.53	351.187
1737.41	346.959
1738.29	343.559
1739.17	340.28
1740.05	338.18
1740.93	335.763
1741.81	333.735
1742.69	332.052
1743.57	331.371
1744.44	330.402
1745.32	328.703
1746.2	327.352
1747.07	326.059
1747.95	324.421
1748.83	322.897
1749.7	321.475
1750.58	320.223
1751.46	319.045
1752.33	318.005
1753.21	317.08
1754.08	315.783
1754.96	314.628
1755.83	313.506
1756.71	312.862
1757.58	312.186
1758.45	310.913
1759.33	309.593
1760.2	309.467
1761.07	308.45
1761.95	306.724
1762.82	304.943
1763.69	303.665
1764.56	302.614
1765.44	301.282
1766.31	300.535
1767.18	299.536
1768.05	297.929
1768.92	296.681
1769.79	295.057
1770.66	294.579
1771.53	294.865
1772.4	295.24
1773.27	294.664
1774.14	293.576
1775.01	292.29
1775.88	291.272
1776.75	290.582
1777.61	289.765
1778.48	288.788
1779.35	286.977
1780.22	285.08
1781.08	283.164
1781.95	281.698
1782.82	280.642
1783.69	279.606
1784.55	278.698
1785.42	278.07
1786.28	278.043
1787.15	278.205
1788.01	278.785
1788.88	279.501
1789.74	280.118
1790.61	280.64
1791.47	280.998
1792.34	281.24
1793.2	281.338
1794.06	281.047
1794.93	279.749
1795.79	277.516
1796.65	275.233
1797.52	273.063
1798.38	271.119
1799.24	269.461
1800.1	268.147
1800.96	267.21
1801.82	266.679
1802.68	266.386
1803.55	266.422
1804.41	266.804
1805.27	267.392
1806.13	267.901
1806.99	267.57
1807.85	267.438
1808.7	266.95
1809.56	266.544
1810.42	266.453
1811.28	266.34
1812.14	265.586
1813	264.378
1813.85	263.218
1814.71	262.012
1815.57	261.043
1816.43	260.485
1817.28	260.382
1818.14	260.663
1819	260.936
1819.85	261.238
1820.71	262.217
1821.56	260.981
1822.42	265.829
