# Supplementary material for: Conserved interfaces mediate multiple protein–protein interactions in a prokaryotic metabolon
Source: Mol Syst Biol. 2025 Sep 3;21(11):1490–521. doi: 10.1038/s44320-025-00139-9 (PMC12583656; doi:10.1038/s44320-025-00139-9)
Supplement: Supplementary file 10 — Source data Fig. 5 [file 44320_2025_139_MOESM10_ESM.zip › Figure5G/water_02.txt]

#Acq. time (s)=	60
#Accumulations=	2
#Range=	Off
#Autofocus=	Off
#AutoExposure=	Off
#Spike filter=	Multiple accum.
#Delay time (s)=	0
#Binning=	1
#Readout mode=	Signal
#DeNoise=	Standard
#ICS correction=	Off
#Dark correction=	Off
#Inst. Process=	Off
#Detector temperature (�C)=	-60.1
#Instrument=	XploRA Plus
#Detector=	Syncerity OE
#Objective=	x50_VIS_LWD_DF
#Grating=	1200 (750nm)
#Filter=	100%
#Laser=	785nm_Edge
#Spectro (cm-�)=	1350.05
#Slit (�m)=	200
#Hole (�m)=	500
#Illuminator=	Dark field
#StageXY (mm)=	75x50
#StageZ=	Z motor
#X (�m)=	2597.1
#Y (�m)=	11984.9
#Z (�m)=	666.8
#Full time(mm:ss)=	2:01
#Project=	03-15-2023
#Sample=
#Site=
#Title=	water
#Remark=
#Date=	15.03.2023 14:47
#Acquired=	15.03.2023 14:47:34
831.923	1156.19
833.046	1148.4
834.17	1145.33
835.293	1140.54
836.416	1138.16
837.539	1137.41
838.66	1137.76
839.783	1136.37
840.904	1140.98
842.026	1137.7
843.147	1132.14
844.267	1124.88
845.388	1116.92
846.508	1108.82
847.628	1101
848.748	1093.22
849.867	1085.25
850.987	1077.38
852.105	1069.92
853.224	1063.21
854.342	1057.75
855.46	1053.52
856.578	1049.38
857.695	1048.46
858.812	1044.56
859.929	1041.28
861.046	1038.26
862.162	1035.56
863.277	1033.2
864.393	1030.7
865.509	1026.98
866.624	1022.74
867.739	1019.89
868.853	1017.18
869.967	1014.63
871.081	1012.05
872.195	1007.35
873.308	1000.89
874.422	994.964
875.535	989.548
876.648	984.855
877.759	980.933
878.872	977.963
879.983	975.563
881.095	972.59
882.206	969.019
883.317	965.838
884.427	962.882
885.537	960.422
886.648	958.499
887.757	956.876
888.867	954.213
889.976	952.144
891.085	950.147
892.194	948.884
893.302	948.114
894.41	947.644
895.517	946.418
896.626	945.37
897.733	944.174
898.84	941.828
899.946	938.682
901.052	935.557
902.158	932.319
903.265	929.183
904.37	925.886
905.475	922.618
906.58	919.12
907.684	915.623
908.789	911.829
909.893	907.816
910.997	903.711
912.1	899.486
913.204	895.165
914.307	890.825
915.409	886.399
916.512	881.988
917.613	877.996
918.716	873.461
919.817	868.816
920.918	863.944
922.019	860.3
923.12	858.005
924.22	855.768
925.321	853.6
926.421	851.531
927.52	849.588
928.62	847.593
929.718	845.627
930.817	843.677
931.916	841.691
933.014	838.011
934.112	832.914
935.209	828.091
936.307	824.983
937.404	822.459
938.501	819.898
939.597	817.048
940.693	814.557
941.789	812.583
942.885	811.973
943.98	811.515
945.075	810.825
946.17	808.89
947.264	805.488
948.359	800.636
949.453	796.55
950.547	793.477
951.639	790.474
952.733	787.244
953.825	783.88
954.918	779.314
956.011	776.625
957.102	774.215
958.194	772.312
959.286	770.634
960.377	769.849
961.468	769.78
962.558	770.496
963.648	771.832
964.738	773.425
965.828	774.728
966.917	775.006
968.006	775.069
969.095	775.443
970.185	776.442
971.272	777.469
972.36	776.857
973.448	776.173
974.536	773.336
975.623	768.963
976.71	763.592
977.796	758.705
978.883	754.556
979.969	751.581
981.055	748.461
982.141	746.699
983.226	746.569
984.311	744.459
985.395	740.752
986.48	736.749
987.563	736.115
988.648	735.578
989.731	736.643
990.814	735.796
991.898	735.036
992.981	734.772
994.063	734.52
995.145	732.953
996.227	730.887
997.308	728.619
998.39	726.904
999.471	725.638
1000.55	724.264
1001.63	722.031
1002.71	719.892
1003.79	717.566
1004.87	714.889
1005.95	710.419
1007.03	706.07
1008.11	702.222
1009.19	698.268
1010.27	695.008
1011.34	693.059
1012.42	692.142
1013.5	691.478
1014.58	691.198
1015.65	690.824
1016.73	690.099
1017.81	689.649
1018.88	689.715
1019.96	689.479
1021.03	688.687
1022.11	688.5
1023.18	688.031
1024.26	687.325
1025.33	687.064
1026.41	687.153
1027.48	687.58
1028.55	688.745
1029.63	689.269
1030.7	689.78
1031.77	690.662
1032.84	692.243
1033.92	693.873
1034.99	695.351
1036.06	696.089
1037.13	696.432
1038.2	696.495
1039.27	696.313
1040.34	695.723
1041.41	694.813
1042.48	693.742
1043.55	692.02
1044.62	690.171
1045.69	688.268
1046.76	686.41
1047.83	684.841
1048.9	684.349
1049.97	683.871
1051.03	683.262
1052.1	682.414
1053.17	683.623
1054.23	684.027
1055.3	683.077
1056.37	681.467
1057.43	679.868
1058.5	678.308
1059.56	676.832
1060.63	675.749
1061.69	675.745
1062.76	675.849
1063.82	676.141
1064.89	676.773
1065.95	677.297
1067.01	677.302
1068.08	677.115
1069.14	676.263
1070.2	674.228
1071.27	672.102
1072.33	670.511
1073.39	667.217
1074.45	663.847
1075.51	661.266
1076.57	659.255
1077.63	657.434
1078.69	656.41
1079.76	655.661
1080.81	655.204
1081.87	654.937
1082.93	653.391
1083.99	651.566
1085.05	649.871
1086.11	649.447
1087.17	649.156
1088.23	648.363
1089.28	646.444
1090.34	644.507
1091.4	642.099
1092.46	639.58
1093.51	637.914
1094.57	636.694
1095.62	635.888
1096.68	635.213
1097.74	634.775
1098.79	634.482
1099.85	634.103
1100.9	634.076
1101.95	634.25
1103.01	634.608
1104.06	635.126
1105.12	635.945
1106.17	636.997
1107.22	638.567
1108.28	639.617
1109.33	639.293
1110.38	638.744
1111.43	638.072
1112.48	637.469
1113.53	637.067
1114.59	636.858
1115.64	635.963
1116.69	634.413
1117.74	633.045
1118.79	632.268
1119.84	631.241
1120.89	630.527
1121.93	629.941
1122.98	629.479
1124.03	628.966
1125.08	628.614
1126.13	628.531
1127.18	628.688
1128.22	628.766
1129.27	627.528
1130.32	626.237
1131.36	625.358
1132.41	625.983
1133.46	623.828
1134.5	621.102
1135.55	618.657
1136.59	616.388
1137.64	613.959
1138.68	612.032
1139.73	611.221
1140.77	613.457
1141.82	617.266
1142.86	621.967
1143.9	623.186
1144.95	629.235
1145.99	630.59
1147.03	632.157
1148.07	633.937
1149.12	636.782
1150.16	639.504
1151.2	640.023
1152.24	637.956
1153.28	638.385
1154.32	637.874
1155.36	637.369
1156.4	636.886
1157.44	636.381
1158.48	635.187
1159.52	633.327
1160.56	632.104
1161.6	631.608
1162.64	632.181
1163.67	634.474
1164.71	635.809
1165.75	639.52
1166.79	639.781
1167.82	638.417
1168.86	637.052
1169.9	636.807
1170.93	636.738
1171.97	636.778
1173	634.372
1174.04	632.074
1175.08	630.285
1176.11	629.115
1177.14	628.664
1178.18	628.791
1179.21	629.605
1180.25	631.258
1181.28	633.702
1182.31	636.652
1183.35	640.004
1184.38	640.566
1185.41	641.126
1186.44	641.759
1187.47	642.473
1188.51	643.223
1189.54	644.085
1190.57	645.107
1191.6	646.399
1192.63	647.909
1193.66	649.415
1194.69	651.075
1195.72	652.867
1196.75	654.581
1197.78	656.163
1198.81	657.52
1199.84	657.817
1200.86	657.256
1201.89	656.715
1202.92	656.076
1203.95	655.515
1204.97	655.367
1206	656.427
1207.03	659.103
1208.05	662.723
1209.08	662.971
1210.11	663.01
1211.13	662.968
1212.16	662.853
1213.18	662.62
1214.21	662.336
1215.23	661.92
1216.25	661.38
1217.28	660.699
1218.3	659.88
1219.33	659.024
1220.35	658.094
1221.37	657.142
1222.39	656.132
1223.42	655.083
1224.44	654.111
1225.46	654.193
1226.48	654.077
1227.5	653.749
1228.52	651.263
1229.54	648.872
1230.56	646.693
1231.58	645.319
1232.6	644.485
1233.62	644.145
1234.64	644.464
1235.66	645.438
1236.68	647.331
1237.7	649.487
1238.72	651.737
1239.73	653.335
1240.75	654.395
1241.77	654.221
1242.79	654.126
1243.8	653.866
1244.82	652.106
1245.84	649.84
1246.85	647.487
1247.87	644.681
1248.88	641.916
1249.9	639.359
1250.91	637.313
1251.93	635.852
1252.94	634.646
1253.96	633.797
1254.97	633.3
1255.98	633.153
1257	633.258
1258.01	633.666
1259.02	634.389
1260.04	635.394
1261.05	632.27
1262.06	634.316
1263.07	638.692
1264.08	641.779
1265.09	643.981
1266.1	645.372
1267.12	645.001
1268.13	644.115
1269.14	642.52
1270.15	640.647
1271.15	638.458
1272.16	636.067
1273.17	633.687
1274.18	632.256
1275.19	631.527
1276.2	631.106
1277.21	632.086
1278.21	635.46
1279.22	633.01
1280.23	631.513
1281.23	630.003
1282.24	629.03
1283.25	628.751
1284.25	628.139
1285.26	628.155
1286.26	637.142
1287.27	638.299
1288.27	647.584
1289.28	709.549
1290.28	785.177
1291.29	812.04
1292.29	831.187
1293.29	833.421
1294.3	844.184
1295.3	831.008
1296.3	808.948
1297.31	794.704
1298.31	777.129
1299.31	742.294
1300.31	687.744
1301.31	670.74
1302.31	654.815
1303.31	647.517
1304.32	648.422
1305.32	650.524
1306.32	657.634
1307.32	661.183
1308.32	663.686
1309.31	666.369
1310.31	669.283
1311.31	654.342
1312.31	662.426
1313.31	670.7
1314.31	680.751
1315.3	675.794
1316.3	663.727
1317.3	668.43
1318.3	677.353
1319.29	673.848
1320.29	675.18
1321.28	676.567
1322.28	677.251
1323.27	678.671
1324.27	680.787
1325.27	683.717
1326.26	687.67
1327.25	690.303
1328.25	692.023
1329.24	694.058
1330.24	695.874
1331.23	695.258
1332.22	693.458
1333.21	690.753
1334.21	688.338
1335.2	686.492
1336.19	685.18
1337.18	684.909
1338.17	685.638
1339.17	687.637
1340.16	690.091
1341.15	696.476
1342.14	698.998
1343.13	701.519
1344.12	702.311
1345.11	703.559
1346.1	705.418
1347.08	707.809
1348.07	709.901
1349.06	711.455
1350.05	712.663
1351.04	712.725
1352.03	712.931
1353.01	713.033
1354	714.368
1354.99	715.617
1355.97	716.755
1356.96	717.418
1357.95	717.609
1358.93	717.599
1359.92	717.154
1360.9	716.462
1361.89	715.622
1362.87	714.608
1363.86	713.586
1364.84	711.898
1365.82	710.347
1366.81	709.116
1367.79	708.866
1368.77	709.063
1369.76	709.895
1370.74	711.019
1371.72	712.322
1372.7	713.162
1373.69	714.367
1374.67	715.333
1375.65	716.173
1376.63	716.775
1377.61	717.058
1378.59	716.952
1379.57	716.245
1380.55	715.166
1381.53	713.513
1382.51	711.596
1383.49	709.496
1384.47	707.27
1385.45	705.353
1386.42	703.418
1387.4	701.857
1388.38	700.591
1389.36	699.976
1390.34	699.497
1391.31	698.734
1392.29	697.409
1393.27	695.344
1394.24	692.975
1395.22	690.479
1396.19	687.842
1397.17	685.198
1398.14	682.163
1399.12	679.144
1400.09	676.059
1401.07	673.055
1402.04	671.132
1403.02	668.799
1403.99	669.426
1404.96	669.617
1405.93	669.356
1406.91	666.396
1407.88	662.918
1408.85	659.273
1409.82	654.992
1410.8	649.923
1411.77	650.237
1412.74	647.026
1413.71	644.469
1414.68	642.146
1415.65	640.34
1416.62	638.799
1417.59	637.684
1418.56	637.671
1419.53	633.618
1420.5	644.436
1421.47	652.612
1422.43	652.904
1423.4	652.61
1424.37	640.651
1425.34	616.198
1426.3	618.948
1427.27	619.919
1428.24	628.98
1429.21	631.396
1430.17	639.901
1431.14	643.084
1432.1	641.718
1433.07	636.151
1434.03	619.898
1435	619.698
1435.96	624.11
1436.93	631.573
1437.89	635.747
1438.86	638.344
1439.82	636.244
1440.78	632.089
1441.75	630.09
1442.71	630.524
1443.67	630.548
1444.64	630.597
1445.6	630.363
1446.56	630.448
1447.52	630.464
1448.48	630.653
1449.44	630.019
1450.4	628.95
1451.36	627.861
1452.32	626.761
1453.28	625.837
1454.24	625.421
1455.2	625.164
1456.16	625.054
1457.12	625.196
1458.08	625.958
1459.04	626.787
1460	627.331
1460.95	626.584
1461.91	625.11
1462.87	623.247
1463.83	620.93
1464.78	619.434
1465.74	617.727
1466.7	615.646
1467.65	613.308
1468.61	609.436
1469.56	604.344
1470.52	599.844
1471.47	596.116
1472.43	593.889
1473.38	592.822
1474.34	590.374
1475.29	587.537
1476.24	585.341
1477.2	583.09
1478.15	579.96
1479.1	576.767
1480.06	573.274
1481.01	572.517
1481.96	573.864
1482.91	578.01
1483.86	579.821
1484.81	580.836
1485.76	576.756
1486.72	574.357
1487.67	572.831
1488.62	573.192
1489.57	573.146
1490.52	572.75
1491.46	572.226
1492.41	571.628
1493.36	570.929
1494.31	570.321
1495.26	569.903
1496.21	569.564
1497.16	569.251
1498.1	566.448
1499.05	563.596
1500	561.215
1500.94	559.568
1501.89	558.262
1502.84	557.679
1503.78	557.489
1504.73	557.713
1505.67	555.98
1506.62	554.393
1507.56	553.915
1508.51	554.082
1509.45	553.678
1510.4	552.612
1511.34	553.116
1512.29	554.804
1513.23	556.536
1514.17	557.819
1515.11	557.894
1516.06	556.978
1517	555.541
1517.94	553.516
1518.88	551.27
1519.83	551.345
1520.77	552.179
1521.71	552.798
1522.65	553.435
1523.59	554.027
1524.53	554.6
1525.47	555.139
1526.41	555.718
1527.35	556.042
1528.29	556.315
1529.23	556.456
1530.16	556.564
1531.1	556.077
1532.04	552.437
1532.98	548.876
1533.92	545.886
1534.85	543.939
1535.79	542.901
1536.73	542.63
1537.66	543.11
1538.6	544.162
1539.54	546.119
1540.47	547.588
1541.41	548.199
1542.34	547.774
1543.28	547.678
1544.21	548.365
1545.15	548.699
1546.08	548.931
1547.01	548.903
1547.95	548.843
1548.88	548.758
1549.82	548.502
1550.75	548.394
1551.68	548.198
1552.61	548.179
1553.55	548.169
1554.48	547.393
1555.41	546.629
1556.34	545.87
1557.27	545.485
1558.2	545.084
1559.13	543.181
1560.06	541.122
1560.99	539.384
1561.92	539.613
1562.85	540.929
1563.78	542.659
1564.71	544.873
1565.64	547.282
1566.57	544.457
1567.5	543.241
1568.42	542.643
1569.35	542.85
1570.28	546.307
1571.21	547.658
1572.13	548.847
1573.06	549.783
1573.99	551.066
1574.91	549.031
1575.84	549.59
1576.76	549.985
1577.69	550.619
1578.61	551.312
1579.54	552.144
1580.46	553.051
1581.39	553.928
1582.31	555.107
1583.24	556.824
1584.16	560.799
1585.08	561.22
1586.01	561.628
1586.93	562.322
1587.85	563.197
1588.77	564.329
1589.69	565.651
1590.62	567.144
1591.54	568.415
1592.46	569.466
1593.38	570.514
1594.3	571.411
1595.22	572.273
1596.14	573.188
1597.06	573.782
1597.98	574.393
1598.9	574.869
1599.82	575.251
1600.74	576.373
1601.66	578.124
1602.57	580.016
1603.49	581.945
1604.41	583.763
1605.33	585.812
1606.25	588.018
1607.16	590.396
1608.08	590.707
1609	590.072
1609.91	589.253
1610.83	587.935
1611.74	589.227
1612.66	591.551
1613.57	594.397
1614.49	597.217
1615.4	600.507
1616.32	604.083
1617.23	607.739
1618.15	611.377
1619.06	614.506
1619.97	618.125
1620.89	619.116
1621.8	618.449
1622.71	616.851
1623.63	615.58
1624.54	615.388
1625.45	615.562
1626.36	615.717
1627.27	616.077
1628.18	616.421
1629.09	616.815
1630	617.359
1630.92	617.898
1631.82	618.774
1632.73	620.022
1633.64	619.947
1634.55	620.042
1635.46	620.453
1636.37	620.385
1637.28	618.728
1638.19	616.796
1639.1	614.443
1640	612.636
1640.91	609.693
1641.82	611.97
1642.73	614.557
1643.63	618.888
1644.54	622.389
1645.44	619.618
1646.35	616.118
1647.26	612.366
1648.16	608.247
1649.07	604.141
1649.97	600.151
1650.88	596.691
1651.78	593.334
1652.69	590.446
1653.59	587.858
1654.49	585.552
1655.4	583.626
1656.3	582.01
1657.2	580.465
1658.1	579.483
1659.01	578.646
1659.91	576.57
1660.81	572.777
1661.71	568.513
1662.61	564.299
1663.52	560.037
1664.42	555.909
1665.32	551.986
1666.22	549.68
1667.12	547.553
1668.02	545.47
1668.92	541.838
1669.81	537.228
1670.71	532.777
1671.61	528.483
1672.51	524.295
1673.41	520.668
1674.31	517.554
1675.21	514.794
1676.1	512.407
1677	509.754
1677.9	506.647
1678.79	502.838
1679.69	500.536
1680.59	495.729
1681.48	491.098
1682.38	486.456
1683.27	482.328
1684.17	478.699
1685.06	475.276
1685.96	471.975
1686.85	468.775
1687.75	466.027
1688.64	460.522
1689.53	453.507
1690.43	446.435
1691.32	439.46
1692.21	433.575
1693.11	428.218
1694	423.647
1694.89	419.902
1695.78	416.641
1696.67	414.058
1697.57	412.142
1698.46	410.649
1699.35	409.573
1700.24	408.492
1701.13	407.358
1702.02	406.205
1702.91	404.633
1703.8	402.352
1704.69	401.809
1705.58	399.432
1706.47	396.062
1707.35	392.933
1708.24	390.014
1709.13	387.769
1710.02	386.288
1710.91	384.916
1711.79	383.628
1712.68	382.41
1713.57	381.199
1714.45	380.044
1715.34	377.548
1716.22	374.889
1717.11	372.27
1718	369.751
1718.88	367.312
1719.77	364.97
1720.65	362.622
1721.54	360.34
1722.42	358.447
1723.3	356.615
1724.19	354.854
1725.07	353.219
1725.95	351.035
1726.84	347.68
1727.72	345.068
1728.6	342.657
1729.48	340.723
1730.37	338.811
1731.25	337.058
1732.13	335.387
1733.01	333.738
1733.89	332.238
1734.77	330.66
1735.65	328.042
1736.53	325.475
1737.41	323.024
1738.29	320.76
1739.17	318.585
1740.05	316.616
1740.93	314.864
1741.81	313.122
1742.69	311.936
1743.57	310.79
1744.44	309.91
1745.32	309.077
1746.2	308.37
1747.07	307.054
1747.95	305.142
1748.83	303.258
1749.7	301.41
1750.58	299.874
1751.46	298.424
1752.33	297.301
1753.21	296.257
1754.08	295.478
1754.96	295.009
1755.83	294.491
1756.71	293.963
1757.58	293.579
1758.45	293.168
1759.33	292.508
1760.2	291.677
1761.07	290.483
1761.95	289.174
1762.82	287.514
1763.69	285.556
1764.56	283.091
1765.44	279.905
1766.31	276.528
1767.18	273.156
1768.05	269.914
1768.92	267.811
1769.79	266.165
1770.66	264.938
1771.53	264.202
1772.4	264.779
1773.27	265.86
1774.14	266.403
1775.01	267.123
1775.88	265.185
1776.75	263.707
1777.61	263.237
1778.48	264.341
1779.35	266.208
1780.22	267.368
1781.08	265.826
1781.95	264.215
1782.82	262.597
1783.69	261.553
1784.55	261.302
1785.42	261.044
1786.28	261.1
1787.15	260.995
1788.01	260.815
1788.88	260.397
1789.74	259.759
1790.61	258.999
1791.47	258.251
1792.34	257.204
1793.2	255.228
1794.06	253.557
1794.93	252.056
1795.79	251.078
1796.65	250.52
1797.52	250.204
1798.38	250.298
1799.24	250.459
1800.1	250.717
1800.96	251.043
1801.82	251.293
1802.68	251.094
1803.55	250.883
1804.41	250.413
1805.27	249.546
1806.13	248.592
1806.99	247.651
1807.85	246.868
1808.7	246.511
1809.56	246.43
1810.42	246.685
1811.28	247.179
1812.14	246.868
1813	245.972
1813.85	244.967
1814.71	243.852
1815.57	242.375
1816.43	240.542
1817.28	238.891
1818.14	237.323
1819	236.688
1819.85	236.659
1820.71	237.274
1821.56	238.873
1822.42	242.749
