# Supplementary material for: Conserved interfaces mediate multiple protein–protein interactions in a prokaryotic metabolon
Source: Mol Syst Biol. 2025 Sep 3;21(11):1490–521. doi: 10.1038/s44320-025-00139-9 (PMC12583656; doi:10.1038/s44320-025-00139-9)
Supplement: Supplementary file 10 — Source data Fig. 5 [file 44320_2025_139_MOESM10_ESM.zip › Figure5G/F140S.txt]

#Acq. time (s)=	60
#Accumulations=	2
#Range=	Off
#Autofocus=	Off
#AutoExposure=	Off
#Spike filter=	Multiple accum.
#Delay time (s)=	0
#Binning=	1
#Readout mode=	Signal
#DeNoise=	Standard
#ICS correction=	Off
#Dark correction=	Off
#Inst. Process=	Off
#Detector temperature (�C)=	-60.1
#Instrument=	XploRA Plus
#Detector=	Syncerity OE
#Objective=	x50_VIS_LWD_DF
#Grating=	1200 (750nm)
#Filter=	100%
#Laser=	785nm_Edge
#Spectro (cm-�)=	1350.05
#Slit (�m)=	200
#Hole (�m)=	500
#Illuminator=	Dark field
#StageXY (mm)=	75x50
#StageZ=	Z motor
#X (�m)=	4226.6
#Y (�m)=	18564.5
#Z (�m)=	666.8
#Full time(mm:ss)=	2:01
#Project=	03-15-2023
#Sample=
#Site=
#Title=	F140S
#Remark=
#Date=	15.03.2023 15:32
#Acquired=	15.03.2023 15:32:52
831.923	1226.16
833.046	1199.45
834.17	1217.7
835.293	1222.63
836.416	1221.19
837.539	1219.62
838.66	1218.14
839.783	1216.37
840.904	1213.8
842.026	1208.14
843.147	1200.65
844.267	1198.17
845.388	1191.41
846.508	1182.81
847.628	1173.89
848.748	1165.31
849.867	1157.91
850.987	1151.08
852.105	1145.42
853.224	1139.24
854.342	1133.48
855.46	1127.35
856.578	1122.17
857.695	1117.42
858.812	1113.47
859.929	1110.36
861.046	1108.09
862.162	1106.08
863.277	1104.29
864.393	1102.41
865.509	1100.49
866.624	1098.37
867.739	1094.76
868.853	1090.08
869.967	1085.4
871.081	1080.94
872.195	1077.12
873.308	1073.71
874.422	1070.66
875.535	1067.91
876.648	1065.59
877.759	1063.6
878.872	1061.97
879.983	1060.73
881.095	1059.45
882.206	1058.9
883.317	1059.07
884.427	1058.83
885.537	1057.78
886.648	1057.22
887.757	1055.1
888.867	1051.92
889.976	1047.82
891.085	1043.96
892.194	1040.78
893.302	1036.86
894.41	1033
895.517	1029.19
896.626	1025.62
897.733	1022.46
898.84	1020.14
899.946	1018.42
901.052	1014.17
902.158	1008.29
903.265	1004.26
904.37	1002.24
905.475	1000.45
906.58	998.138
907.684	995.783
908.789	993.521
909.893	991.431
910.997	989.289
912.1	989.162
913.204	984.823
914.307	979.592
915.409	974.717
916.512	970.894
917.613	967.693
918.716	961.941
919.817	955.714
920.918	948.897
922.019	941.974
923.12	935.13
924.22	929.319
925.321	923.613
926.421	919.026
927.52	914.931
928.62	911.295
929.718	908.092
930.817	905.118
931.916	902.464
933.014	899.581
934.112	897.239
935.209	893.965
936.307	889.445
937.404	885.099
938.501	889.024
939.597	885.171
940.693	880.986
941.789	876.766
942.885	873.316
943.98	870.397
945.075	868.255
946.17	866.841
947.264	863.905
948.359	860.863
949.453	856.324
950.547	851.424
951.639	846.888
952.733	843.181
953.825	839.412
954.918	836.257
956.011	833.664
957.102	833.233
958.194	833.514
959.286	831.308
960.377	828.987
961.468	827.612
962.558	827.397
963.648	828.185
964.738	830.574
965.828	832.092
966.917	833.309
968.006	834.159
969.095	834.676
970.185	834.906
971.272	834.853
972.36	834.659
973.448	834.448
974.536	833.844
975.623	832.36
976.71	829.601
977.796	827.309
978.883	824.677
979.969	822.014
981.055	819.563
982.141	817.319
983.226	815.135
984.311	812.665
985.395	809.921
986.48	806.404
987.563	803.062
988.648	800.591
989.731	798.452
990.814	796.895
991.898	796.2
992.981	795.98
994.063	795.614
995.145	795.394
996.227	795.464
997.308	795.781
998.39	794.807
999.471	794.005
1000.55	793.073
1001.63	792.037
1002.71	791.031
1003.79	789.496
1004.87	787.501
1005.95	785.137
1007.03	782.178
1008.11	779.442
1009.19	776.569
1010.27	773.935
1011.34	768.94
1012.42	763.885
1013.5	757.454
1014.58	751.765
1015.65	748.378
1016.73	746.125
1017.81	744.817
1018.88	744.028
1019.96	744.219
1021.03	745.329
1022.11	747.487
1023.18	749.966
1024.26	751.852
1025.33	753.443
1026.41	753.422
1027.48	752.203
1028.55	751.183
1029.63	750.703
1030.7	750.468
1031.77	750.485
1032.84	750.883
1033.92	751.703
1034.99	752.928
1036.06	754.538
1037.13	756.49
1038.2	758.747
1039.27	761.991
1040.34	765.526
1041.41	768.946
1042.48	772.192
1043.55	774.691
1044.62	774.608
1045.69	773.052
1046.76	771.249
1047.83	769.425
1048.9	767.701
1049.97	766.75
1051.03	766.058
1052.1	765.718
1053.17	765.667
1054.23	765.788
1055.3	766.587
1056.37	767.773
1057.43	769.279
1058.5	771.254
1059.56	773.517
1060.63	775.75
1061.69	777.394
1062.76	778.782
1063.82	779.273
1064.89	779.312
1065.95	778.592
1067.01	777.04
1068.08	775.121
1069.14	772.834
1070.2	771.036
1071.27	768.998
1072.33	766.955
1073.39	763.973
1074.45	760.623
1075.51	757.154
1076.57	752.883
1077.63	748.562
1078.69	744.086
1079.76	739.815
1080.81	735.711
1081.87	732.65
1082.93	731.467
1083.99	730.95
1085.05	730.966
1086.11	729.842
1087.17	727.218
1088.23	725.388
1089.28	728.303
1090.34	728.046
1091.4	728.237
1092.46	728.38
1093.51	729.053
1094.57	729.646
1095.62	730.073
1096.68	729.91
1097.74	729.454
1098.79	728.444
1099.85	724.484
1100.9	720.026
1101.95	715.454
1103.01	711.557
1104.06	707.847
1105.12	704.215
1106.17	700.304
1107.22	696.717
1108.28	693.749
1109.33	691.262
1110.38	690.486
1111.43	691.319
1112.48	689.982
1113.53	689.713
1114.59	690.461
1115.64	691.682
1116.69	692.96
1117.74	694.988
1118.79	697.013
1119.84	699.518
1120.89	702.883
1121.93	708.074
1122.98	714.822
1124.03	723.149
1125.08	733.369
1126.13	742.58
1127.18	753.557
1128.22	765.054
1129.27	777.657
1130.32	785.38
1131.36	787.549
1132.41	786.951
1133.46	795.416
1134.5	804.138
1135.55	807.809
1136.59	803.068
1137.64	797.919
1138.68	785.255
1139.73	766.606
1140.77	757.369
1141.82	753.108
1142.86	749.878
1143.9	743.195
1144.95	738.851
1145.99	736.686
1147.03	736.32
1148.07	737.888
1149.12	741.385
1150.16	745.597
1151.2	748.969
1152.24	755.052
1153.28	760.823
1154.32	767.336
1155.36	772.734
1156.4	777.275
1157.44	781.231
1158.48	784.917
1159.52	786.6
1160.56	785.657
1161.6	783.366
1162.64	780.96
1163.67	778.089
1164.71	773.084
1165.75	767.378
1166.79	761.052
1167.82	752.94
1168.86	744.667
1169.9	737.907
1170.93	732.411
1171.97	727.712
1173	723.49
1174.04	715.078
1175.08	706.872
1176.11	699.285
1177.14	692.727
1178.18	687.225
1179.21	682.918
1180.25	679.995
1181.28	678.352
1182.31	678.131
1183.35	679.632
1184.38	682.149
1185.41	684.415
1186.44	683.767
1187.47	683.399
1188.51	683.481
1189.54	684.02
1190.57	684.856
1191.6	685.939
1192.63	687.563
1193.66	689.468
1194.69	691.544
1195.72	692.272
1196.75	690.613
1197.78	688.997
1198.81	687.308
1199.84	686.007
1200.86	685.243
1201.89	685.181
1202.92	685.749
1203.95	687.044
1204.97	689.126
1206	692.145
1207.03	695.566
1208.05	699.113
1209.08	702.895
1210.11	706.108
1211.13	709.173
1212.16	709.623
1213.18	710.129
1214.21	710.721
1215.23	711.477
1216.25	712.23
1217.28	712.94
1218.3	713.597
1219.33	714.342
1220.35	714.781
1221.37	714.572
1222.39	712.621
1223.42	710.16
1224.44	707.563
1225.46	705.958
1226.48	702.243
1227.5	697.502
1228.52	692.734
1229.54	689.207
1230.56	686.602
1231.58	684.282
1232.6	682.666
1233.62	681.808
1234.64	682.081
1235.66	683.37
1236.68	685.296
1237.7	687.182
1238.72	689.739
1239.73	693.075
1240.75	697.647
1241.77	697.2
1242.79	696.93
1243.8	696.953
1244.82	697.479
1245.84	698.883
1246.85	701.085
1247.87	704.291
1248.88	707.936
1249.9	713.132
1250.91	721.014
1251.93	732.218
1252.94	740.369
1253.96	766.337
1254.97	794.866
1255.98	825.941
1257	850.948
1258.01	872.645
1259.02	887.507
1260.04	877.301
1261.05	861.548
1262.06	836.616
1263.07	807.227
1264.08	778.51
1265.09	746.785
1266.1	714.422
1267.12	690.047
1268.13	674.236
1269.14	667.876
1270.15	665.289
1271.15	663.288
1272.16	660.865
1273.17	657.225
1274.18	653.274
1275.19	650.779
1276.2	649.419
1277.21	649.588
1278.21	650.271
1279.22	651.592
1280.23	652.613
1281.23	651.609
1282.24	651.156
1283.25	651.311
1284.25	651.785
1285.26	652.847
1286.26	654.425
1287.27	656.76
1288.27	660.716
1289.28	665.361
1290.28	670.855
1291.29	675.695
1292.29	679.686
1293.29	682.776
1294.3	683.895
1295.3	682.558
1296.3	680.342
1297.31	678.334
1298.31	675.264
1299.31	672.27
1300.31	668.799
1301.31	665.183
1302.31	660.936
1303.31	657.011
1304.32	653.718
1305.32	652.563
1306.32	652.771
1307.32	653.955
1308.32	655.85
1309.31	658.533
1310.31	661.42
1311.31	664.917
1312.31	666.045
1313.31	667.289
1314.31	668.684
1315.3	670.4
1316.3	673.346
1317.3	676.568
1318.3	683.121
1319.29	682.147
1320.29	697.21
1321.28	714.082
1322.28	731.752
1323.27	742.536
1324.27	754.563
1325.27	766.579
1326.26	777.437
1327.25	785.253
1328.25	790.359
1329.24	792.255
1330.24	790.647
1331.23	786.044
1332.22	778.566
1333.21	768.324
1334.21	757.246
1335.2	742.845
1336.19	730.66
1337.18	716.812
1338.17	704.737
1339.17	694.097
1340.16	685.464
1341.15	685.654
1342.14	689.911
1343.13	688.659
1344.12	685.528
1345.11	683.447
1346.1	681.148
1347.08	679.801
1348.07	678.074
1349.06	676.383
1350.05	674.774
1351.04	673.547
1352.03	672.881
1353.01	672.522
1354	672.958
1354.99	673.623
1355.97	674.593
1356.96	676.555
1357.95	678.719
1358.93	680.794
1359.92	682.97
1360.9	684.225
1361.89	683.946
1362.87	683.533
1363.86	683.006
1364.84	682.265
1365.82	681.555
1366.81	681.459
1367.79	681.184
1368.77	681.091
1369.76	680.911
1370.74	680.814
1371.72	680.8
1372.7	680.877
1373.69	682.878
1374.67	684.125
1375.65	684.085
1376.63	683.012
1377.61	680.554
1378.59	676.776
1379.57	672.238
1380.55	668.889
1381.53	666.712
1382.51	665.667
1383.49	668.408
1384.47	669.271
1385.45	669.744
1386.42	670.984
1387.4	672.15
1388.38	672.957
1389.36	673.951
1390.34	674.724
1391.31	672.192
1392.29	669.185
1393.27	665.643
1394.24	661.954
1395.22	659.34
1396.19	656.632
1397.17	654.377
1398.14	652.453
1399.12	651.3
1400.09	649.134
1401.07	645.879
1402.04	643.478
1403.02	642.217
1403.99	641.991
1404.96	642.478
1405.93	644.594
1406.91	647.088
1407.88	649.74
1408.85	652.175
1409.82	654.663
1410.8	657.182
1411.77	658.889
1412.74	658.456
1413.71	658.002
1414.68	657.639
1415.65	658.134
1416.62	660.156
1417.59	662.331
1418.56	664.704
1419.53	667.167
1420.5	669.402
1421.47	671.311
1422.43	673.855
1423.4	675.322
1424.37	675.98
1425.34	675.685
1426.3	674.568
1427.27	673.272
1428.24	671.781
1429.21	670.297
1430.17	668.762
1431.14	667.274
1432.1	665.871
1433.07	664.263
1434.03	661.58
1435	658.794
1435.96	656.197
1436.93	653.802
1437.89	651.022
1438.86	648.375
1439.82	646.146
1440.78	644.383
1441.75	643.301
1442.71	642.143
1443.67	638.309
1444.64	632.538
1445.6	628.186
1446.56	626.8
1447.52	628.803
1448.48	633.374
1449.44	634.931
1450.4	635.254
1451.36	633.43
1452.32	631.773
1453.28	630.433
1454.24	629.646
1455.2	629.505
1456.16	629.76
1457.12	630.826
1458.08	632.27
1459.04	633.556
1460	634.526
1460.95	634.949
1461.91	634.931
1462.87	634.457
1463.83	633.146
1464.78	631.247
1465.74	629.003
1466.7	626.324
1467.65	623.543
1468.61	620.922
1469.56	618.185
1470.52	615.157
1471.47	611.989
1472.43	608.636
1473.38	605.397
1474.34	602.44
1475.29	599.774
1476.24	597.72
1477.2	595.945
1478.15	595.064
1479.1	594.532
1480.06	593.69
1481.01	594.487
1481.96	595.894
1482.91	597.689
1483.86	599.041
1484.81	600.205
1485.76	601.109
1486.72	601.61
1487.67	601.697
1488.62	601.206
1489.57	599.362
1490.52	596.918
1491.46	593.828
1492.41	590.114
1493.36	585.596
1494.31	580.831
1495.26	575.959
1496.21	572.326
1497.16	569.489
1498.1	567.014
1499.05	564.717
1500	562.754
1500.94	560.845
1501.89	559.313
1502.84	557.812
1503.78	556.149
1504.73	554.786
1505.67	553.551
1506.62	552.517
1507.56	551.011
1508.51	550.163
1509.45	549.379
1510.4	548.476
1511.34	547.015
1512.29	545.118
1513.23	543.414
1514.17	541.91
1515.11	540.731
1516.06	539.673
1517	538.911
1517.94	538.666
1518.88	538.646
1519.83	538.885
1520.77	539.412
1521.71	539.909
1522.65	540.44
1523.59	541.155
1524.53	541.915
1525.47	542.646
1526.41	543.643
1527.35	544.675
1528.29	545.772
1529.23	546.87
1530.16	548.01
1531.1	549.026
1532.04	550.016
1532.98	550.428
1533.92	550.716
1534.85	550.967
1535.79	551.036
1536.73	551.077
1537.66	551.825
1538.6	552.699
1539.54	551.444
1540.47	549.553
1541.41	549.125
1542.34	548.436
1543.28	547.164
1544.21	545.709
1545.15	545.624
1546.08	543.238
1547.01	541.945
1547.95	541.854
1548.88	540.552
1549.82	539.333
1550.75	538.457
1551.68	537.604
1552.61	535.895
1553.55	532.47
1554.48	529.338
1555.41	527.764
1556.34	526.985
1557.27	527.154
1558.2	528.108
1559.13	529.58
1560.06	531.582
1560.99	532.968
1561.92	536.12
1562.85	536.445
1563.78	536.191
1564.71	535.287
1565.64	534.252
1566.57	532.25
1567.5	530.245
1568.42	528.537
1569.35	527.354
1570.28	526.652
1571.21	526.766
1572.13	527.884
1573.06	528.325
1573.99	528.313
1574.91	529.253
1575.84	531.834
1576.76	536.815
1577.69	536.918
1578.61	535.469
1579.54	534.351
1580.46	533.79
1581.39	533.699
1582.31	534.085
1583.24	532.075
1584.16	531.217
1585.08	533.823
1586.01	539.555
1586.93	543.326
1587.85	546.488
1588.77	549.254
1589.69	551.938
1590.62	554.45
1591.54	556.902
1592.46	559.349
1593.38	561.082
1594.3	562.32
1595.22	563.283
1596.14	563.799
1597.06	563.648
1597.98	563.293
1598.9	561.432
1599.82	559.587
1600.74	558.028
1601.66	557.184
1602.57	557.221
1603.49	557.786
1604.41	559.141
1605.33	561.19
1606.25	563.789
1607.16	567.11
1608.08	570.878
1609	574.866
1609.91	578.147
1610.83	580.634
1611.74	582.706
1612.66	583.971
1613.57	584.518
1614.49	586.694
1615.4	587.736
1616.32	588.5
1617.23	589.427
1618.15	591.008
1619.06	593.526
1619.97	595.982
1620.89	596.86
1621.8	598.322
1622.71	599.899
1623.63	601.381
1624.54	602.561
1625.45	603.664
1626.36	604.412
1627.27	605.262
1628.18	606.093
1629.09	606.892
1630	607.746
1630.92	608.634
1631.82	609.472
1632.73	610.428
1633.64	611.464
1634.55	612.497
1635.46	613.702
1636.37	614.925
1637.28	616.091
1638.19	617.112
1639.1	617.106
1640	613.861
1640.91	610.964
1641.82	608.033
1642.73	604.946
1643.63	602.062
1644.54	599.643
1645.44	597.965
1646.35	596.914
1647.26	596.612
1648.16	597.122
1649.07	598.298
1649.97	600.36
1650.88	601.774
1651.78	601.459
1652.69	602.575
1653.59	600.986
1654.49	598.816
1655.4	596.028
1656.3	592.687
1657.2	589.377
1658.1	585.445
1659.01	581.426
1659.91	577.343
1660.81	573.088
1661.71	568.375
1662.61	563.688
1663.52	558.733
1664.42	554.736
1665.32	552.532
1666.22	550.759
1667.12	548.96
1668.02	546.63
1668.92	543.48
1669.81	539.836
1670.71	536.203
1671.61	533.59
1672.51	531.752
1673.41	528.37
1674.31	523.308
1675.21	518.787
1676.1	514.765
1677	511.067
1677.9	507.933
1678.79	505.059
1679.69	501.603
1680.59	496.87
1681.48	492.133
1682.38	487.331
1683.27	482.651
1684.17	477.758
1685.06	473.011
1685.96	468.387
1686.85	464.55
1687.75	461.981
1688.64	459.339
1689.53	456.834
1690.43	454.473
1691.32	451.899
1692.21	448.905
1693.11	445.225
1694	441.482
1694.89	437.123
1695.78	432.632
1696.67	428.172
1697.57	423.851
1698.46	419.77
1699.35	415.888
1700.24	412.301
1701.13	408.984
1702.02	405.878
1702.91	402.954
1703.8	400.263
1704.69	397.775
1705.58	395.484
1706.47	393.376
1707.35	391.534
1708.24	389.991
1709.13	386.916
1710.02	384.308
1710.91	381.717
1711.79	379.231
1712.68	376.864
1713.57	374.521
1714.45	372.116
1715.34	369.695
1716.22	367.38
1717.11	365.059
1718	362.783
1718.88	360.353
1719.77	358.026
1720.65	355.295
1721.54	352.52
1722.42	349.467
1723.3	346.731
1724.19	344.271
1725.07	343.26
1725.95	343.108
1726.84	342.637
1727.72	340.102
1728.6	340.302
1729.48	339.981
1730.37	338.589
1731.25	336.461
1732.13	334.101
1733.01	331.553
1733.89	325.974
1734.77	322.127
1735.65	319.1
1736.53	316.403
1737.41	313.929
1738.29	311.714
1739.17	309.506
1740.05	307.494
1740.93	305.814
1741.81	304.07
1742.69	302.862
1743.57	301.925
1744.44	301.089
1745.32	300.463
1746.2	299.718
1747.07	298.921
1747.95	298.063
1748.83	296.714
1749.7	295.458
1750.58	294.724
1751.46	293.078
1752.33	291.067
1753.21	289.549
1754.08	288.381
1754.96	290.654
1755.83	287.643
1756.71	287.01
1757.58	285.697
1758.45	283.725
1759.33	281.825
1760.2	280.2
1761.07	278.865
1761.95	277.733
1762.82	277.176
1763.69	276.811
1764.56	275.416
1765.44	273.352
1766.31	271.322
1767.18	269.699
1768.05	267.989
1768.92	266.173
1769.79	264.971
1770.66	264.144
1771.53	263.576
1772.4	263.077
1773.27	262.58
1774.14	262.127
1775.01	261.719
1775.88	261.345
1776.75	261.055
1777.61	260.68
1778.48	260.351
1779.35	259.861
1780.22	259.311
1781.08	258.813
1781.95	258.125
1782.82	257.821
1783.69	257.551
1784.55	257.568
1785.42	257.382
1786.28	256.942
1787.15	256.512
1788.01	256.249
1788.88	255.579
1789.74	254.891
1790.61	254.303
1791.47	253.659
1792.34	252.577
1793.2	251.39
1794.06	250.523
1794.93	249.829
1795.79	249.393
1796.65	249.542
1797.52	249.807
1798.38	250.384
1799.24	250.808
1800.1	251.189
1800.96	251.467
1801.82	251.19
1802.68	250.056
1803.55	248.694
1804.41	247.244
1805.27	245.721
1806.13	244.252
1806.99	242.956
1807.85	242.179
1808.7	241.729
1809.56	241.652
1810.42	241.778
1811.28	241.608
1812.14	241.415
1813	241.256
1813.85	241.253
1814.71	241.894
1815.57	242.807
1816.43	243.402
1817.28	243.554
1818.14	243.479
1819	243.151
1819.85	242.766
1820.71	240.501
1821.56	236.741
1822.42	232.698
