# Supplementary material for: Conserved interfaces mediate multiple protein–protein interactions in a prokaryotic metabolon
Source: Mol Syst Biol. 2025 Sep 3;21(11):1490–521. doi: 10.1038/s44320-025-00139-9 (PMC12583656; doi:10.1038/s44320-025-00139-9)
Supplement: Supplementary file 10 — Source data Fig. 5 [file 44320_2025_139_MOESM10_ESM.zip › Figure5G/R159L.txt]

#Acq. time (s)=	60
#Accumulations=	2
#Range=	Off
#Autofocus=	Off
#AutoExposure=	Off
#Spike filter=	Multiple accum.
#Delay time (s)=	0
#Binning=	1
#Readout mode=	Signal
#DeNoise=	Standard
#ICS correction=	Off
#Dark correction=	Off
#Inst. Process=	Off
#Detector temperature (�C)=	-60.29
#Instrument=	XploRA Plus
#Detector=	Syncerity OE
#Objective=	x50_VIS_LWD_DF
#Grating=	1200 (750nm)
#Filter=	100%
#Laser=	785nm_Edge
#Spectro (cm-�)=	1350.05
#Slit (�m)=	200
#Hole (�m)=	500
#Illuminator=	Dark field
#StageXY (mm)=	75x50
#StageZ=	Z motor
#X (�m)=	1122.9
#Y (�m)=	16774.6
#Z (�m)=	666.8
#Full time(mm:ss)=	2:01
#Project=	03-15-2023
#Sample=
#Site=
#Title=	R159L
#Remark=
#Date=	15.03.2023 15:46
#Acquired=	15.03.2023 15:46:27
831.923	1191.81
833.046	1194.35
834.17	1195.69
835.293	1195.51
836.416	1192.57
837.539	1188.84
838.66	1184.22
839.783	1179.61
840.904	1174.14
842.026	1168.03
843.147	1161.73
844.267	1155.29
845.388	1148.91
846.508	1142.5
847.628	1136.82
848.748	1131.15
849.867	1125.37
850.987	1119.53
852.105	1113.85
853.224	1108.27
854.342	1102.8
855.46	1097.79
856.578	1093.43
857.695	1088.83
858.812	1084.44
859.929	1081.57
861.046	1075.7
862.162	1071.04
863.277	1067.26
864.393	1064.13
865.509	1061.59
866.624	1059.21
867.739	1057.7
868.853	1056.92
869.967	1046.07
871.081	1031.8
872.195	1041.31
873.308	1057.84
874.422	1055.83
875.535	1053.16
876.648	1046.61
877.759	1040.52
878.872	1038.21
879.983	1032.99
881.095	1027.52
882.206	1022.53
883.317	1018.11
884.427	1013.81
885.537	1008.61
886.648	1004.03
887.757	999.784
888.867	998.314
889.976	997.566
891.085	997.154
892.194	996.888
893.302	996.003
894.41	995.258
895.517	994.41
896.626	993.277
897.733	991.934
898.84	990.498
899.946	988.969
901.052	987.594
902.158	986.481
903.265	984.667
904.37	982.434
905.475	980.124
906.58	976.75
907.684	973.519
908.789	970.306
909.893	967.107
910.997	963.42
912.1	959.222
913.204	953.696
914.307	947.139
915.409	938.903
916.512	933.908
917.613	929.076
918.716	924.761
919.817	921.327
920.918	920.133
922.019	916.661
923.12	912.872
924.22	908.728
925.321	904.396
926.421	896.506
927.52	889.448
928.62	883.963
929.718	879.685
930.817	876.369
931.916	873.833
933.014	871.814
934.112	871.477
935.209	871.512
936.307	869.877
937.404	866.393
938.501	862.86
939.597	859.412
940.693	855.205
941.789	850.386
942.885	845.513
943.98	841.608
945.075	837.896
946.17	834.58
947.264	831.43
948.359	828.929
949.453	827.499
950.547	826.571
951.639	822.377
952.733	818.659
953.825	815.128
954.918	813.26
956.011	812.15
957.102	811.578
958.194	811.42
959.286	811.576
960.377	811.303
961.468	811.17
962.558	811.37
963.648	811.701
964.738	812.039
965.828	812.366
966.917	812.673
968.006	812.62
969.095	811.523
970.185	809.841
971.272	808.144
972.36	806.145
973.448	804.129
974.536	801.973
975.623	799.813
976.71	797.643
977.796	795.506
978.883	793.879
979.969	792.724
981.055	789.997
982.141	785.141
983.226	782.326
984.311	780.339
985.395	778.55
986.48	780.157
987.563	776.146
988.648	772.341
989.731	768.824
990.814	766.544
991.898	764.402
992.981	762.768
994.063	761.329
995.145	760.148
996.227	759.067
997.308	758.112
998.39	757.177
999.471	756.24
1000.55	755.314
1001.63	754.418
1002.71	753.393
1003.79	752.613
1004.87	752.114
1005.95	751.567
1007.03	751.065
1008.11	750.474
1009.19	749.849
1010.27	749.274
1011.34	748.674
1012.42	748.001
1013.5	745.503
1014.58	742.986
1015.65	741.52
1016.73	740.224
1017.81	739.236
1018.88	738.4
1019.96	737.559
1021.03	736.678
1022.11	735.737
1023.18	734.339
1024.26	732.985
1025.33	731.73
1026.41	730.602
1027.48	729.692
1028.55	729.2
1029.63	728.682
1030.7	728.438
1031.77	728.532
1032.84	728.961
1033.92	730.105
1034.99	732.034
1036.06	734.01
1037.13	736.223
1038.2	738.635
1039.27	741.077
1040.34	743.03
1041.41	745.055
1042.48	745.783
1043.55	746.213
1044.62	746.112
1045.69	745.681
1046.76	745.231
1047.83	744.836
1048.9	744.533
1049.97	744.636
1051.03	745.265
1052.1	746.124
1053.17	747.176
1054.23	748.393
1055.3	749.844
1056.37	751.282
1057.43	753.112
1058.5	754.966
1059.56	756.831
1060.63	757.65
1061.69	758.963
1062.76	760.607
1063.82	763.186
1064.89	767.775
1065.95	767.14
1067.01	764.961
1068.08	761.283
1069.14	756.102
1070.2	747.603
1071.27	740.262
1072.33	734.583
1073.39	728.413
1074.45	729.034
1075.51	726.476
1076.57	723.943
1077.63	721.254
1078.69	719.109
1079.76	717.963
1080.81	719.059
1081.87	717.347
1082.93	711.54
1083.99	707.688
1085.05	699.632
1086.11	691.43
1087.17	685.735
1088.23	701.261
1089.28	702.859
1090.34	701.776
1091.4	704.518
1092.46	707.21
1093.51	709.347
1094.57	710.987
1095.62	711.931
1096.68	712.462
1097.74	712.366
1098.79	711.654
1099.85	710.339
1100.9	708.56
1101.95	706.253
1103.01	703.509
1104.06	699.798
1105.12	695.047
1106.17	690.091
1107.22	685.09
1108.28	680.995
1109.33	677.269
1110.38	673.576
1111.43	670.478
1112.48	667.796
1113.53	665.793
1114.59	664.357
1115.64	663.77
1116.69	663.989
1117.74	665.661
1118.79	668.42
1119.84	671.95
1120.89	674.565
1121.93	678.198
1122.98	687.305
1124.03	696.327
1125.08	706.096
1126.13	717.543
1127.18	731.454
1128.22	743.597
1129.27	758.814
1130.32	771.347
1131.36	781.123
1132.41	789.982
1133.46	794.267
1134.5	793.969
1135.55	789.042
1136.59	784.979
1137.64	778.964
1138.68	771.396
1139.73	763.922
1140.77	756.601
1141.82	749.46
1142.86	742.607
1143.9	737.146
1144.95	735.28
1145.99	730.828
1147.03	728.671
1148.07	727.847
1149.12	728.585
1150.16	730.357
1151.2	732.932
1152.24	737.234
1153.28	742.293
1154.32	747.669
1155.36	752.858
1156.4	757.49
1157.44	761.808
1158.48	766.404
1159.52	769.911
1160.56	770.97
1161.6	770.252
1162.64	766.679
1163.67	762.227
1164.71	757.315
1165.75	751.919
1166.79	746.109
1167.82	738.646
1168.86	730.566
1169.9	722.398
1170.93	714.41
1171.97	706.892
1173	699.799
1174.04	696.141
1175.08	691.791
1176.11	688.006
1177.14	684.889
1178.18	682.76
1179.21	682.144
1180.25	682.635
1181.28	681.547
1182.31	678.218
1183.35	676.273
1184.38	674.864
1185.41	674.59
1186.44	674.47
1187.47	674.392
1188.51	674.463
1189.54	672.74
1190.57	670.906
1191.6	668.923
1192.63	665.983
1193.66	662.861
1194.69	662.234
1195.72	663.124
1196.75	665.432
1197.78	668.626
1198.81	672.943
1199.84	677.467
1200.86	681.643
1201.89	684.854
1202.92	686.215
1203.95	686.63
1204.97	686.656
1206	687.062
1207.03	687.561
1208.05	688.131
1209.08	688.802
1210.11	689.527
1211.13	690.362
1212.16	691.259
1213.18	692.351
1214.21	693.469
1215.23	694.982
1216.25	696.422
1217.28	697.495
1218.3	697.386
1219.33	696.746
1220.35	695.484
1221.37	693.586
1222.39	690.921
1223.42	688.144
1224.44	685.46
1225.46	684.083
1226.48	683.474
1227.5	683.874
1228.52	683.608
1229.54	681.165
1230.56	680.751
1231.58	679.79
1232.6	678.22
1233.62	676.149
1234.64	673.52
1235.66	670.863
1236.68	668.4
1237.7	666.222
1238.72	664.587
1239.73	663.77
1240.75	663.405
1241.77	663.417
1242.79	664.167
1243.8	665.786
1244.82	668.439
1245.84	672.296
1246.85	677.868
1247.87	682.644
1248.88	692.425
1249.9	700.866
1250.91	712.252
1251.93	726.266
1252.94	738.337
1253.96	756.676
1254.97	779.692
1255.98	801.368
1257	824.238
1258.01	847.067
1259.02	857.372
1260.04	863.45
1261.05	851.113
1262.06	832.682
1263.07	799.089
1264.08	766.287
1265.09	735.41
1266.1	712.018
1267.12	692.628
1268.13	678.743
1269.14	672.713
1270.15	664.424
1271.15	658.02
1272.16	653.531
1273.17	650.57
1274.18	648.24
1275.19	646.76
1276.2	645.805
1277.21	645.306
1278.21	645.092
1279.22	645.132
1280.23	645.317
1281.23	645.871
1282.24	645.894
1283.25	645.645
1284.25	645.613
1285.26	645.988
1286.26	647.002
1287.27	648.055
1288.27	649.78
1289.28	651.572
1290.28	653.279
1291.29	654.919
1292.29	656.311
1293.29	657.4
1294.3	658.032
1295.3	658.36
1296.3	658.413
1297.31	658.17
1298.31	657.715
1299.31	657.016
1300.31	655.929
1301.31	654.772
1302.31	653.675
1303.31	652.999
1304.32	653.335
1305.32	653.649
1306.32	654.537
1307.32	656.022
1308.32	656.975
1309.31	657.912
1310.31	659.076
1311.31	660.372
1312.31	661.736
1313.31	663.105
1314.31	664.917
1315.3	667.063
1316.3	671.813
1317.3	672.945
1318.3	680.743
1319.29	688.117
1320.29	699.174
1321.28	711.241
1322.28	723.801
1323.27	736.061
1324.27	748.469
1325.27	760.626
1326.26	771.076
1327.25	780.73
1328.25	791.748
1329.24	796.659
1330.24	794.987
1331.23	788.475
1332.22	775.847
1333.21	761.234
1334.21	748.606
1335.2	735.142
1336.19	722.366
1337.18	710.736
1338.17	701.73
1339.17	693.297
1340.16	684.853
1341.15	677.829
1342.14	675.174
1343.13	674.144
1344.12	679.264
1345.11	680.044
1346.1	680.774
1347.08	682.128
1348.07	684.058
1349.06	685.656
1350.05	685.465
1351.04	685.262
1352.03	684.628
1353.01	683.839
1354	682.535
1354.99	679.509
1355.97	677.169
1356.96	677.133
1357.95	677.979
1358.93	679.256
1359.92	680.939
1360.9	682.776
1361.89	684.356
1362.87	686.598
1363.86	688.736
1364.84	687.612
1365.82	686.368
1366.81	685.578
1367.79	684.377
1368.77	682.653
1369.76	680.849
1370.74	679.149
1371.72	677.945
1372.7	678.287
1373.69	679.152
1374.67	680.391
1375.65	680.742
1376.63	679.296
1377.61	677.948
1378.59	676.928
1379.57	672.612
1380.55	671.922
1381.53	673.134
1382.51	674.921
1383.49	676.767
1384.47	678.646
1385.45	680.505
1386.42	682.359
1387.4	683.952
1388.38	685.229
1389.36	685.403
1390.34	684.073
1391.31	682.484
1392.29	680.585
1393.27	678.668
1394.24	676.436
1395.22	674.036
1396.19	671.64
1397.17	671.296
1398.14	669.304
1399.12	666.743
1400.09	664.299
1401.07	662.105
1402.04	659.993
1403.02	657.991
1403.99	656.424
1404.96	655.086
1405.93	653.969
1406.91	653.066
1407.88	652.391
1408.85	651.927
1409.82	651.691
1410.8	651.872
1411.77	652.289
1412.74	652.752
1413.71	653.261
1414.68	653.977
1415.65	654.854
1416.62	655.929
1417.59	657.058
1418.56	658.277
1419.53	659.687
1420.5	661.432
1421.47	663.193
1422.43	664.93
1423.4	666.428
1424.37	667.894
1425.34	668.988
1426.3	669.783
1427.27	668.119
1428.24	665.748
1429.21	664.302
1430.17	662.765
1431.14	661.574
1432.1	660.735
1433.07	660.091
1434.03	659.339
1435	657.898
1435.96	655.152
1436.93	651.941
1437.89	649.202
1438.86	647.531
1439.82	646.015
1440.78	644.388
1441.75	640.753
1442.71	638.196
1443.67	636.386
1444.64	634.673
1445.6	633.148
1446.56	631.873
1447.52	630.801
1448.48	630.579
1449.44	630.419
1450.4	630.277
1451.36	630.35
1452.32	629.701
1453.28	628.222
1454.24	626.789
1455.2	625.628
1456.16	624.66
1457.12	623.882
1458.08	623.785
1459.04	623.603
1460	623.596
1460.95	623.707
1461.91	623.896
1462.87	623.872
1463.83	624.351
1464.78	624.835
1465.74	625.245
1466.7	625.366
1467.65	625.302
1468.61	624.037
1469.56	622.544
1470.52	620.917
1471.47	619.15
1472.43	617.283
1473.38	612.134
1474.34	604.248
1475.29	594.481
1476.24	587.461
1477.2	583.171
1478.15	586.364
1479.1	586.288
1480.06	582.788
1481.01	582.077
1481.96	582.406
1482.91	583.611
1483.86	585.031
1484.81	586.499
1485.76	588.549
1486.72	590.278
1487.67	591.684
1488.62	592.457
1489.57	592.572
1490.52	591.923
1491.46	590.89
1492.41	589.323
1493.36	587.002
1494.31	583.195
1495.26	579.103
1496.21	574.508
1497.16	569.836
1498.1	565.249
1499.05	560.824
1500	557.253
1500.94	554.447
1501.89	552.492
1502.84	551.101
1503.78	550.267
1504.73	549.783
1505.67	549.567
1506.62	549.481
1507.56	549.891
1508.51	550.247
1509.45	550.551
1510.4	550.537
1511.34	549.74
1512.29	548.825
1513.23	547.512
1514.17	545.175
1515.11	542.826
1516.06	540.626
1517	538.607
1517.94	537.137
1518.88	536.204
1519.83	535.511
1520.77	535.434
1521.71	535.723
1522.65	536.324
1523.59	537.205
1524.53	538.751
1525.47	540.545
1526.41	542.633
1527.35	544.812
1528.29	547.28
1529.23	548.349
1530.16	548.2
1531.1	548.775
1532.04	549.333
1532.98	549.628
1533.92	549.679
1534.85	549.442
1535.79	548.566
1536.73	547.152
1537.66	545.115
1538.6	542.558
1539.54	539.801
1540.47	537.059
1541.41	534.993
1542.34	532.729
1543.28	530.82
1544.21	529.342
1545.15	528.298
1546.08	527.91
1547.01	528.363
1547.95	529.563
1548.88	531.714
1549.82	534.04
1550.75	536.416
1551.68	537.327
1552.61	537.848
1553.55	538.544
1554.48	539.378
1555.41	539.967
1556.34	539.128
1557.27	538.525
1558.2	538.497
1559.13	538.686
1560.06	538.542
1560.99	537.821
1561.92	536.62
1562.85	535.169
1563.78	533.919
1564.71	532.89
1565.64	532.517
1566.57	532.291
1567.5	532.361
1568.42	532.618
1569.35	533.033
1570.28	533.521
1571.21	534.148
1572.13	534.704
1573.06	535.385
1573.99	536.246
1574.91	537.23
1575.84	538.104
1576.76	538.734
1577.69	539.258
1578.61	539.515
1579.54	539.84
1580.46	540.362
1581.39	541.075
1582.31	542.061
1583.24	543.677
1584.16	546.348
1585.08	547.958
1586.01	549.168
1586.93	549.728
1587.85	550.212
1588.77	550.172
1589.69	550.01
1590.62	550.045
1591.54	550.443
1592.46	550.979
1593.38	551.405
1594.3	551.828
1595.22	553.175
1596.14	555.288
1597.06	557.469
1597.98	559.72
1598.9	561.828
1599.82	564.253
1600.74	567.018
1601.66	569.41
1602.57	571.9
1603.49	574.186
1604.41	575.454
1605.33	577.635
1606.25	578.088
1607.16	577.25
1608.08	576.435
1609	576.297
1609.91	576.716
1610.83	578.134
1611.74	580.182
1612.66	582.611
1613.57	585.512
1614.49	588.663
1615.4	592.01
1616.32	594.988
1617.23	593.072
1618.15	590.947
1619.06	589.118
1619.97	587.637
1620.89	586.986
1621.8	587.134
1622.71	588.121
1623.63	589.777
1624.54	592.758
1625.45	602.394
1626.36	608.78
1627.27	612.303
1628.18	616.167
1629.09	610.443
1630	591.283
1630.92	597.894
1631.82	604.024
1632.73	597.997
1633.64	596.913
1634.55	599.164
1635.46	602.618
1636.37	612.816
1637.28	616.742
1638.19	616.599
1639.1	615.996
1640	615.582
1640.91	614.927
1641.82	614.106
1642.73	613.101
1643.63	611.841
1644.54	610.226
1645.44	608.319
1646.35	605.86
1647.26	602.76
1648.16	599.537
1649.07	596.327
1649.97	593.174
1650.88	590.418
1651.78	587.838
1652.69	585.511
1653.59	583.453
1654.49	581.586
1655.4	580.02
1656.3	578.855
1657.2	577.548
1658.1	576.241
1659.01	575.084
1659.91	573.813
1660.81	571.881
1661.71	568.319
1662.61	563.658
1663.52	558.241
1664.42	552.467
1665.32	547.499
1666.22	543.439
1667.12	539.595
1668.02	535.055
1668.92	530.355
1669.81	526.217
1670.71	522.638
1671.61	519.859
1672.51	516.963
1673.41	514.514
1674.31	512.229
1675.21	508.275
1676.1	503.738
1677	499.869
1677.9	496.612
1678.79	493.877
1679.69	491.383
1680.59	489.327
1681.48	487.405
1682.38	483.768
1683.27	479.351
1684.17	474.642
1685.06	469.586
1685.96	464.407
1686.85	459.19
1687.75	454.155
1688.64	449.842
1689.53	445.729
1690.43	441.897
1691.32	438.169
1692.21	434.439
1693.11	430.684
1694	426.967
1694.89	422.45
1695.78	418.095
1696.67	413.978
1697.57	410.697
1698.46	408.551
1699.35	406.539
1700.24	405.012
1701.13	403.763
1702.02	402.518
1702.91	401.216
1703.8	399.718
1704.69	397.136
1705.58	393.998
1706.47	390.946
1707.35	387.816
1708.24	384.777
1709.13	381.907
1710.02	379.173
1710.91	375.285
1711.79	372.811
1712.68	370.942
1713.57	369.476
1714.45	368.304
1715.34	367.184
1716.22	365.881
1717.11	364.935
1718	363.97
1718.88	362.481
1719.77	360.459
1720.65	358.498
1721.54	356.231
1722.42	353.595
1723.3	350.831
1724.19	348.051
1725.07	345.389
1725.95	342.869
1726.84	340.649
1727.72	338.872
1728.6	337.319
1729.48	335.662
1730.37	333.285
1731.25	330.73
1732.13	327.535
1733.01	324.53
1733.89	321.606
1734.77	318.836
1735.65	316.4
1736.53	314.807
1737.41	313.283
1738.29	312.156
1739.17	311.353
1740.05	310.822
1740.93	310.883
1741.81	311.002
1742.69	311.126
1743.57	311.198
1744.44	308.79
1745.32	306.413
1746.2	304.107
1747.07	301.944
1747.95	300.175
1748.83	298.464
1749.7	296.903
1750.58	295.575
1751.46	294.484
1752.33	293.728
1753.21	293.166
1754.08	292.678
1754.96	291.867
1755.83	290.518
1756.71	289.085
1757.58	287.727
1758.45	286.311
1759.33	284.934
1760.2	283.559
1761.07	282.202
1761.95	280.938
1762.82	279.837
1763.69	278.547
1764.56	275.748
1765.44	273.274
1766.31	270.931
1767.18	268.847
1768.05	267.136
1768.92	265.569
1769.79	264.324
1770.66	263.489
1771.53	262.989
1772.4	264.248
1773.27	263.856
1774.14	261.417
1775.01	259.113
1775.88	257.007
1776.75	255.154
1777.61	253.527
1778.48	252.496
1779.35	251.972
1780.22	251.778
1781.08	251.919
1781.95	252.215
1782.82	252.773
1783.69	253.479
1784.55	254.348
1785.42	254.431
1786.28	253.7
1787.15	253.312
1788.01	253.331
1788.88	254.438
1789.74	255.762
1790.61	257.153
1791.47	257.704
1792.34	256.996
1793.2	255.973
1794.06	254.747
1794.93	253.251
1795.79	252.293
1796.65	252.341
1797.52	252.082
1798.38	251.372
1799.24	250.203
1800.1	249.252
1800.96	247.938
1801.82	246.366
1802.68	244.934
1803.55	243.928
1804.41	243.216
1805.27	242.704
1806.13	242.36
1806.99	242.194
1807.85	242.147
1808.7	242.229
1809.56	242.431
1810.42	242.662
1811.28	242.938
1812.14	243.423
1813	244.004
1813.85	243.77
1814.71	243.114
1815.57	242.394
1816.43	241.674
1817.28	241.028
1818.14	240.306
1819	239.565
1819.85	238.732
1820.71	237.585
1821.56	234.236
1822.42	228.68
