# Supplementary material for: Conserved interfaces mediate multiple protein–protein interactions in a prokaryotic metabolon
Source: Mol Syst Biol. 2025 Sep 3;21(11):1490–521. doi: 10.1038/s44320-025-00139-9 (PMC12583656; doi:10.1038/s44320-025-00139-9)
Supplement: Supplementary file 10 — Source data Fig. 5 [file 44320_2025_139_MOESM10_ESM.zip › Figure5G/A143L+folK.txt]

#Acq. time (s)=	60
#Accumulations=	2
#Range=	Off
#Autofocus=	Off
#AutoExposure=	Off
#Spike filter=	Multiple accum.
#Delay time (s)=	0
#Binning=	1
#Readout mode=	Signal
#DeNoise=	Standard
#ICS correction=	Off
#Dark correction=	Off
#Inst. Process=	Off
#Detector temperature (�C)=	-60.29
#Instrument=	XploRA Plus
#Detector=	Syncerity OE
#Objective=	x50_VIS_LWD_DF
#Grating=	1200 (750nm)
#Filter=	100%
#Laser=	785nm_Edge
#Spectro (cm-�)=	1350.05
#Slit (�m)=	200
#Hole (�m)=	500
#Illuminator=	Dark field
#StageXY (mm)=	75x50
#StageZ=	Z motor
#X (�m)=	6827.1
#Y (�m)=	13618.7
#Z (�m)=	666.8
#Full time(mm:ss)=	2:03
#Project=	03-15-2023
#Sample=
#Site=
#Title=	A143L+H
#Remark=
#Date=	15.03.2023 15:43
#Acquired=	15.03.2023 15:43:15
831.923	1258.03
833.046	1253.92
834.17	1248.16
835.293	1242.82
836.416	1245.1
837.539	1246.82
838.66	1248.11
839.783	1250.9
840.904	1251.33
842.026	1250.18
843.147	1244.49
844.267	1238.53
845.388	1231.66
846.508	1224.14
847.628	1211.4
848.748	1198.22
849.867	1185.77
850.987	1186.67
852.105	1182.13
853.224	1174.72
854.342	1167.19
855.46	1160.13
856.578	1154.12
857.695	1149.71
858.812	1147.87
859.929	1146.53
861.046	1145.51
862.162	1143.75
863.277	1142.02
864.393	1140.27
865.509	1138.77
866.624	1136.12
867.739	1133.03
868.853	1129.57
869.967	1126.46
871.081	1123.02
872.195	1118.42
873.308	1113.99
874.422	1109.72
875.535	1105.77
876.648	1101.44
877.759	1096.21
878.872	1092.51
879.983	1088.99
881.095	1085.87
882.206	1082.8
883.317	1080.42
884.427	1078.55
885.537	1074.98
886.648	1071.96
887.757	1070.17
888.867	1068.2
889.976	1067.29
891.085	1065.48
892.194	1063.55
893.302	1061.53
894.41	1058.93
895.517	1056.51
896.626	1053.8
897.733	1051.99
898.84	1049.76
899.946	1047.03
901.052	1045.77
902.158	1044.31
903.265	1042.73
904.37	1041.79
905.475	1039.84
906.58	1037.78
907.684	1035.97
908.789	1034.17
909.893	1032.48
910.997	1030.63
912.1	1029.14
913.204	1027.72
914.307	1026.12
915.409	1023.29
916.512	1018.7
917.613	1012.29
918.716	1005.25
919.817	999.438
920.918	992.082
922.019	984.569
923.12	978.188
924.22	969.752
925.321	963.701
926.421	958.426
927.52	953.063
928.62	948.904
929.718	944.66
930.817	941.709
931.916	937.766
933.014	932.328
934.112	926.333
935.209	919.843
936.307	914.752
937.404	912.766
938.501	909.821
939.597	906.04
940.693	902.428
941.789	898.407
942.885	893.739
943.98	890.413
945.075	888.185
946.17	886.075
947.264	887.023
948.359	886.314
949.453	884.723
950.547	883.694
951.639	883.497
952.733	882.133
953.825	877.352
954.918	873.404
956.011	870.482
957.102	868.839
958.194	867.951
959.286	867.951
960.377	868.416
961.468	869.378
962.558	870.499
963.648	869.811
964.738	867.944
965.828	866.193
966.917	865.567
968.006	864.531
969.095	861.018
970.185	859.581
971.272	859.379
972.36	860.032
973.448	862.741
974.536	863.027
975.623	861.782
976.71	860.176
977.796	858.026
978.883	855.268
979.969	851.432
981.055	847.939
982.141	845.371
983.226	842.356
984.311	839.758
985.395	835.35
986.48	831.642
987.563	829.016
988.648	825.671
989.731	823.581
990.814	821.503
991.898	821.387
992.981	823.628
994.063	824.207
995.145	825.333
996.227	825.281
997.308	826.782
998.39	826.189
999.471	823.325
1000.55	820.388
1001.63	813.653
1002.71	808.925
1003.79	805.184
1004.87	797.967
1005.95	797.664
1007.03	797.89
1008.11	794.298
1009.19	807.299
1010.27	812.377
1011.34	817.134
1012.42	806.693
1013.5	800.325
1014.58	787.705
1015.65	786.166
1016.73	789.958
1017.81	792.183
1018.88	790.265
1019.96	789.427
1021.03	786.331
1022.11	784.105
1023.18	782.429
1024.26	780.705
1025.33	780.388
1026.41	783.239
1027.48	784.563
1028.55	787.742
1029.63	789.698
1030.7	791.952
1031.77	794.218
1032.84	799.461
1033.92	801.542
1034.99	801.731
1036.06	801.934
1037.13	802.948
1038.2	804.162
1039.27	803.44
1040.34	802.038
1041.41	801.811
1042.48	802.447
1043.55	803.65
1044.62	805.433
1045.69	805.636
1046.76	805.871
1047.83	806.443
1048.9	806.731
1049.97	807.094
1051.03	807.557
1052.1	808.05
1053.17	808.477
1054.23	809.411
1055.3	808.627
1056.37	808.936
1057.43	809.605
1058.5	809.788
1059.56	810.939
1060.63	811.444
1061.69	811.905
1062.76	811.119
1063.82	810.42
1064.89	811.819
1065.95	813.147
1067.01	812.223
1068.08	810.075
1069.14	807.434
1070.2	804.131
1071.27	800.912
1072.33	795.926
1073.39	790.277
1074.45	784.98
1075.51	780.187
1076.57	775.26
1077.63	770.602
1078.69	765.472
1079.76	760.634
1080.81	757.217
1081.87	754.977
1082.93	753.78
1083.99	753.514
1085.05	754.114
1086.11	755.177
1087.17	757.162
1088.23	760.359
1089.28	762.274
1090.34	762.234
1091.4	762.559
1092.46	762.549
1093.51	762.014
1094.57	762.231
1095.62	762.626
1096.68	761.773
1097.74	760.751
1098.79	759.078
1099.85	755.986
1100.9	753.326
1101.95	750.496
1103.01	747.242
1104.06	744.346
1105.12	740.332
1106.17	736.331
1107.22	732.549
1108.28	729.394
1109.33	725.149
1110.38	721.304
1111.43	713.674
1112.48	710.886
1113.53	709.191
1114.59	709.14
1115.64	711.105
1116.69	713.406
1117.74	717.59
1118.79	721.88
1119.84	728.95
1120.89	735.18
1121.93	743.947
1122.98	751.393
1124.03	760.404
1125.08	768.547
1126.13	774.768
1127.18	783.66
1128.22	792.9
1129.27	805.083
1130.32	812.182
1131.36	818.879
1132.41	822.971
1133.46	825.06
1134.5	823.342
1135.55	820.198
1136.59	813.421
1137.64	807.661
1138.68	796.459
1139.73	790.389
1140.77	788.002
1141.82	783.639
1142.86	779.46
1143.9	776.383
1144.95	774.03
1145.99	772.299
1147.03	774.041
1148.07	777.443
1149.12	778.435
1150.16	780.522
1151.2	784.862
1152.24	790.815
1153.28	796.881
1154.32	800.938
1155.36	802.402
1156.4	805.179
1157.44	807.514
1158.48	805.759
1159.52	806.778
1160.56	807.348
1161.6	807.415
1162.64	806.705
1163.67	804.973
1164.71	799.55
1165.75	794.24
1166.79	789.729
1167.82	783.704
1168.86	776.541
1169.9	768.806
1170.93	761.957
1171.97	755.816
1173	750.475
1174.04	745.117
1175.08	738.908
1176.11	732.135
1177.14	726.012
1178.18	721.942
1179.21	718.835
1180.25	715.756
1181.28	713.262
1182.31	711.653
1183.35	711.227
1184.38	711.225
1185.41	711.859
1186.44	712.673
1187.47	713.384
1188.51	713.83
1189.54	714.663
1190.57	714.916
1191.6	716.397
1192.63	718.183
1193.66	719.747
1194.69	720.493
1195.72	721.901
1196.75	723.916
1197.78	724.307
1198.81	724.963
1199.84	726.253
1200.86	726.684
1201.89	727.238
1202.92	727.937
1203.95	729.864
1204.97	730.902
1206	732.112
1207.03	734.006
1208.05	735.635
1209.08	737.13
1210.11	738.595
1211.13	740.117
1212.16	742.246
1213.18	744.421
1214.21	745.929
1215.23	745.054
1216.25	745.349
1217.28	745.646
1218.3	745.749
1219.33	745.489
1220.35	745.267
1221.37	744.569
1222.39	741.882
1223.42	739.656
1224.44	736.791
1225.46	733.538
1226.48	729.284
1227.5	725.093
1228.52	722.448
1229.54	721.095
1230.56	719.55
1231.58	718.218
1232.6	717.58
1233.62	716.15
1234.64	714.688
1235.66	714.549
1236.68	714.403
1237.7	714.327
1238.72	714.855
1239.73	715.174
1240.75	719.154
1241.77	720.96
1242.79	722.29
1243.8	722.995
1244.82	724.247
1245.84	723.451
1246.85	726.233
1247.87	729.191
1248.88	733.252
1249.9	743.418
1250.91	753.225
1251.93	763.344
1252.94	781.545
1253.96	799.936
1254.97	819.247
1255.98	839.957
1257	861.782
1258.01	875.764
1259.02	886.706
1260.04	884.586
1261.05	865.662
1262.06	849.89
1263.07	830.487
1264.08	808.458
1265.09	790.148
1266.1	771.037
1267.12	753.335
1268.13	734.381
1269.14	716.916
1270.15	705.205
1271.15	704.342
1272.16	698.68
1273.17	693.105
1274.18	690.169
1275.19	687.964
1276.2	685.893
1277.21	684.305
1278.21	683.838
1279.22	683.771
1280.23	684.656
1281.23	685.243
1282.24	685.621
1283.25	686.565
1284.25	684.332
1285.26	685.417
1286.26	685.327
1287.27	687.148
1288.27	689.395
1289.28	692.593
1290.28	694.835
1291.29	699.059
1292.29	703.339
1293.29	706.287
1294.3	710.373
1295.3	712.951
1296.3	712.303
1297.31	709.966
1298.31	706.285
1299.31	702.386
1300.31	696.518
1301.31	692.489
1302.31	688.475
1303.31	685.219
1304.32	683.621
1305.32	691.565
1306.32	691.043
1307.32	688.709
1308.32	687.716
1309.31	688.538
1310.31	690.505
1311.31	691.645
1312.31	693.558
1313.31	696.439
1314.31	700.292
1315.3	704.851
1316.3	710.896
1317.3	709.832
1318.3	714.192
1319.29	724.556
1320.29	735.924
1321.28	748.287
1322.28	756.95
1323.27	769.279
1324.27	783.565
1325.27	794.196
1326.26	805.71
1327.25	819.802
1328.25	826.102
1329.24	829.101
1330.24	829.909
1331.23	825.571
1332.22	808.816
1333.21	794.473
1334.21	782.797
1335.2	770.952
1336.19	759.756
1337.18	749.174
1338.17	738.713
1339.17	733.225
1340.16	727.165
1341.15	722.75
1342.14	718.227
1343.13	718.912
1344.12	718.999
1345.11	718.736
1346.1	719.403
1347.08	720.253
1348.07	720.629
1349.06	721.697
1350.05	721.209
1351.04	720.211
1352.03	720.172
1353.01	721.123
1354	722.643
1354.99	724.427
1355.97	726.347
1356.96	728.182
1357.95	730.246
1358.93	731.92
1359.92	733.147
1360.9	735.183
1361.89	736.829
1362.87	737.479
1363.86	738.248
1364.84	740.47
1365.82	740.319
1366.81	739.538
1367.79	738.247
1368.77	736.614
1369.76	734.938
1370.74	732.613
1371.72	730.533
1372.7	728.918
1373.69	727.85
1374.67	727.886
1375.65	727.671
1376.63	728.476
1377.61	729.427
1378.59	730.007
1379.57	727.525
1380.55	725.808
1381.53	724.885
1382.51	724.828
1383.49	725.217
1384.47	723.41
1385.45	720.857
1386.42	719.828
1387.4	719.638
1388.38	718.119
1389.36	716.9
1390.34	715.764
1391.31	714.963
1392.29	713.64
1393.27	712.919
1394.24	712.253
1395.22	712.317
1396.19	712.497
1397.17	711.524
1398.14	709.854
1399.12	706.746
1400.09	704.553
1401.07	703.539
1402.04	702.378
1403.02	701.054
1403.99	699.194
1404.96	698.359
1405.93	698.277
1406.91	697.883
1407.88	697.14
1408.85	697.174
1409.82	697.735
1410.8	698.949
1411.77	700.033
1412.74	701.091
1413.71	703.46
1414.68	705.994
1415.65	707.378
1416.62	708.915
1417.59	710.25
1418.56	710.952
1419.53	712.179
1420.5	712.477
1421.47	712.043
1422.43	711.583
1423.4	711.989
1424.37	710.947
1425.34	709.027
1426.3	707.768
1427.27	706.13
1428.24	705.161
1429.21	703.419
1430.17	702.937
1431.14	701.152
1432.1	699.546
1433.07	698.208
1434.03	696.781
1435	696.266
1435.96	696.387
1436.93	696.519
1437.89	695.456
1438.86	693.656
1439.82	692.245
1440.78	689.864
1441.75	687.135
1442.71	684.68
1443.67	681.675
1444.64	678.278
1445.6	675.705
1446.56	673.259
1447.52	671.278
1448.48	670.31
1449.44	670.594
1450.4	669.951
1451.36	669.938
1452.32	670.135
1453.28	670.934
1454.24	672.245
1455.2	673.683
1456.16	674.675
1457.12	675.419
1458.08	675.274
1459.04	675.476
1460	671.467
1460.95	667.623
1461.91	664.482
1462.87	660.536
1463.83	657.74
1464.78	657.004
1465.74	656.04
1466.7	654.11
1467.65	652.795
1468.61	652.004
1469.56	650.753
1470.52	650.144
1471.47	649.561
1472.43	648.671
1473.38	646.768
1474.34	645.025
1475.29	642.837
1476.24	639.464
1477.2	637.608
1478.15	636.87
1479.1	636.498
1480.06	636.221
1481.01	636.009
1481.96	636.17
1482.91	636.614
1483.86	637.295
1484.81	637.845
1485.76	636.917
1486.72	635.361
1487.67	633.187
1488.62	631.08
1489.57	628.75
1490.52	624.919
1491.46	621.587
1492.41	618.507
1493.36	615.796
1494.31	613.436
1495.26	611.808
1496.21	610.534
1497.16	609.416
1498.1	607.626
1499.05	605.916
1500	604.181
1500.94	603.419
1501.89	602.29
1502.84	598.325
1503.78	594.49
1504.73	590.352
1505.67	588.243
1506.62	585.71
1507.56	583.532
1508.51	581.378
1509.45	579.883
1510.4	579.61
1511.34	580.74
1512.29	583.064
1513.23	584.952
1514.17	586.928
1515.11	587.183
1516.06	586.787
1517	586.224
1517.94	586.094
1518.88	583.305
1519.83	582.07
1520.77	581.677
1521.71	581.579
1522.65	580.769
1523.59	580.496
1524.53	580.672
1525.47	580.976
1526.41	581.528
1527.35	582.312
1528.29	583.551
1529.23	585.253
1530.16	587.136
1531.1	589.221
1532.04	591.653
1532.98	593.794
1533.92	595.449
1534.85	595.425
1535.79	592.614
1536.73	590.763
1537.66	588.571
1538.6	586.418
1539.54	586.229
1540.47	583.591
1541.41	580.862
1542.34	578.767
1543.28	577.854
1544.21	576.163
1545.15	573.635
1546.08	569.116
1547.01	565.321
1547.95	562.835
1548.88	561.215
1549.82	561.194
1550.75	561.672
1551.68	563.15
1552.61	564.398
1553.55	569.488
1554.48	570.102
1555.41	570.799
1556.34	570.504
1557.27	570.265
1558.2	569.848
1559.13	567.311
1560.06	562.936
1560.99	558.776
1561.92	564.07
1562.85	562.357
1563.78	561.111
1564.71	559.894
1565.64	558.729
1566.57	557.585
1567.5	556.331
1568.42	556.8
1569.35	557.108
1570.28	556.58
1571.21	556.831
1572.13	556.756
1573.06	556.816
1573.99	557.462
1574.91	558.268
1575.84	559.921
1576.76	561.715
1577.69	563.024
1578.61	564.801
1579.54	566.503
1580.46	567.082
1581.39	568.941
1582.31	571.308
1583.24	573.024
1584.16	572.968
1585.08	573.105
1586.01	575.151
1586.93	577.555
1587.85	579.044
1588.77	580.567
1589.69	582.33
1590.62	585.212
1591.54	588.106
1592.46	590.391
1593.38	590.344
1594.3	589.4
1595.22	589.393
1596.14	589.367
1597.06	589.768
1597.98	591.258
1598.9	591.56
1599.82	591.768
1600.74	592.492
1601.66	593.403
1602.57	594.29
1603.49	595.575
1604.41	597.224
1605.33	598.672
1606.25	599.304
1607.16	599.981
1608.08	600.981
1609	601.825
1609.91	603.831
1610.83	605.054
1611.74	606.393
1612.66	607.719
1613.57	610.146
1614.49	612.627
1615.4	615.044
1616.32	617.61
1617.23	619.913
1618.15	621.877
1619.06	623.249
1619.97	623.962
1620.89	625.304
1621.8	627.571
1622.71	628.875
1623.63	629.83
1624.54	630.247
1625.45	629.944
1626.36	630.058
1627.27	629.18
1628.18	627.974
1629.09	626.812
1630	625.148
1630.92	622.915
1631.82	621.841
1632.73	621.808
1633.64	621.186
1634.55	620.159
1635.46	619.502
1636.37	619.448
1637.28	619.964
1638.19	620.01
1639.1	621.135
1640	622.028
1640.91	621.782
1641.82	623.111
1642.73	622.971
1643.63	623.596
1644.54	624.528
1645.44	624.4
1646.35	623.042
1647.26	621.083
1648.16	619.091
1649.07	617.22
1649.97	615.616
1650.88	614.422
1651.78	613.908
1652.69	614.345
1653.59	614.168
1654.49	613.425
1655.4	612.032
1656.3	608.037
1657.2	603.245
1658.1	598.364
1659.01	593.08
1659.91	588.562
1660.81	584.777
1661.71	581.056
1662.61	576.817
1663.52	573.432
1664.42	571.49
1665.32	569.507
1666.22	567.824
1667.12	566.086
1668.02	564.586
1668.92	562.204
1669.81	560.251
1670.71	558.363
1671.61	555.063
1672.51	550.352
1673.41	545.36
1674.31	540.1
1675.21	534.698
1676.1	529.119
1677	523.24
1677.9	517.255
1678.79	511.967
1679.69	506.379
1680.59	501.384
1681.48	497.192
1682.38	494.569
1683.27	493.19
1684.17	492.648
1685.06	492.012
1685.96	490.903
1686.85	489.578
1687.75	486.244
1688.64	482.297
1689.53	477.564
1690.43	472.016
1691.32	466.677
1692.21	462.498
1693.11	459.389
1694	456.345
1694.89	453.353
1695.78	451.322
1696.67	446.451
1697.57	441.306
1698.46	437.239
1699.35	434.479
1700.24	432.289
1701.13	429.971
1702.02	427.718
1702.91	423.92
1703.8	421.431
1704.69	419.915
1705.58	419.055
1706.47	414.361
1707.35	409.823
1708.24	405.437
1709.13	401.803
1710.02	398.945
1710.91	398.05
1711.79	397.279
1712.68	396.106
1713.57	396.284
1714.45	401.213
1715.34	400.39
1716.22	397.205
1717.11	391.945
1718	384.764
1718.88	379.016
1719.77	376.106
1720.65	375.321
1721.54	374.743
1722.42	377.246
1723.3	378.378
1724.19	377.551
1725.07	376.096
1725.95	374.143
1726.84	371.585
1727.72	368.682
1728.6	365.455
1729.48	357.637
1730.37	353.981
1731.25	352.493
1732.13	349.74
1733.01	347.038
1733.89	344.651
1734.77	342.707
1735.65	341.156
1736.53	338.738
1737.41	335.921
1738.29	331.913
1739.17	330.053
1740.05	329.129
1740.93	328.145
1741.81	327.924
1742.69	328.03
1743.57	328.437
1744.44	329.708
1745.32	329.681
1746.2	329.033
1747.07	328.197
1747.95	326.281
1748.83	323.634
1749.7	321.252
1750.58	318.074
1751.46	314.627
1752.33	312.268
1753.21	310.065
1754.08	307.906
1754.96	306.518
1755.83	304.621
1756.71	303.688
1757.58	302.121
1758.45	300.611
1759.33	300.083
1760.2	299.296
1761.07	297.781
1761.95	296.917
1762.82	295.974
1763.69	294.588
1764.56	293.601
1765.44	292.818
1766.31	292.838
1767.18	292.607
1768.05	292.677
1768.92	293.249
1769.79	293.188
1770.66	292.924
1771.53	291.004
1772.4	289.309
1773.27	288.019
1774.14	287.337
1775.01	287.152
1775.88	287.174
1776.75	286.857
1777.61	284.638
1778.48	282.625
1779.35	280.042
1780.22	277.718
1781.08	276.066
1781.95	274.528
1782.82	273.598
1783.69	272.952
1784.55	272.831
1785.42	273.257
1786.28	273.853
1787.15	273.898
1788.01	275.533
1788.88	276.48
1789.74	277.492
1790.61	278.087
1791.47	278.185
1792.34	277.514
1793.2	276.674
1794.06	274.108
1794.93	272.555
1795.79	271.711
1796.65	271.47
1797.52	270.783
1798.38	270.503
1799.24	270.347
1800.1	270.024
1800.96	269.934
1801.82	269.864
1802.68	269.586
1803.55	269.734
1804.41	269.921
1805.27	270.457
1806.13	270.066
1806.99	269.589
1807.85	268.574
1808.7	266.999
1809.56	265.822
1810.42	264.778
1811.28	264.055
1812.14	263.483
1813	263.111
1813.85	262.88
1814.71	262.785
1815.57	262.736
1816.43	262.809
1817.28	262.895
1818.14	262.993
1819	262.665
1819.85	261.325
1820.71	259.537
1821.56	256.657
1822.42	252.389
