# Supplementary material for: Conserved interfaces mediate multiple protein–protein interactions in a prokaryotic metabolon
Source: Mol Syst Biol. 2025 Sep 3;21(11):1490–521. doi: 10.1038/s44320-025-00139-9 (PMC12583656; doi:10.1038/s44320-025-00139-9)
Supplement: Supplementary file 10 — Source data Fig. 5 [file 44320_2025_139_MOESM10_ESM.zip › Figure5G/N23V.txt]

#Acq. time (s)=	60
#Accumulations=	2
#Range=	Off
#Autofocus=	Off
#AutoExposure=	Off
#Spike filter=	Multiple accum.
#Delay time (s)=	0
#Binning=	1
#Readout mode=	Signal
#DeNoise=	Standard
#ICS correction=	Off
#Dark correction=	Off
#Inst. Process=	Off
#Detector temperature (�C)=	-60.1
#Instrument=	XploRA Plus
#Detector=	Syncerity OE
#Objective=	x50_VIS_LWD_DF
#Grating=	1200 (750nm)
#Filter=	100%
#Laser=	785nm_Edge
#Spectro (cm-�)=	1350.05
#Slit (�m)=	200
#Hole (�m)=	500
#Illuminator=	Dark field
#StageXY (mm)=	75x50
#StageZ=	Z motor
#X (�m)=	3555.9
#Y (�m)=	11951.5
#Z (�m)=	666.8
#Full time(mm:ss)=	2:01
#Project=	03-15-2023
#Sample=
#Site=
#Title=	N23B
#Remark=
#Date=	15.03.2023 14:50
#Acquired=	15.03.2023 14:50:52
831.923	1025.84
833.046	1030.71
834.17	1036.72
835.293	1038.27
836.416	1039.3
837.539	1038.84
838.66	1037.01
839.783	1033.62
840.904	1031.61
842.026	1026.63
843.147	1021.15
844.267	1015.58
845.388	1010.48
846.508	1003.36
847.628	996.296
848.748	989.252
849.867	982.437
850.987	975.943
852.105	969.394
853.224	963.008
854.342	957.072
855.46	951.869
856.578	945.877
857.695	941.406
858.812	937.55
859.929	934.472
861.046	931.329
862.162	928.364
863.277	925.358
864.393	921.959
865.509	918.648
866.624	917.033
867.739	915.728
868.853	914.593
869.967	913.506
871.081	912.167
872.195	910.933
873.308	907.654
874.422	902.378
875.535	895.571
876.648	892.26
877.759	889.917
878.872	887.469
879.983	883.871
881.095	887.057
882.206	889.948
883.317	890.277
884.427	888.454
885.537	886.353
886.648	882.76
887.757	872.215
888.867	862.572
889.976	857.014
891.085	857.258
892.194	862.658
893.302	867.179
894.41	871.135
895.517	869.785
896.626	864.908
897.733	862.279
898.84	861.543
899.946	858.008
901.052	854.251
902.158	851.125
903.265	848.747
904.37	846.387
905.475	844.079
906.58	841.457
907.684	838.533
908.789	835.332
909.893	831.839
910.997	826.998
912.1	822.344
913.204	818.693
914.307	815.445
915.409	812.654
916.512	810.147
917.613	806.913
918.716	801.297
919.817	797.029
920.918	790.945
922.019	788.43
923.12	786.252
924.22	783.934
925.321	781.377
926.421	778.545
927.52	775.51
928.62	772.328
929.718	769.184
930.817	766.156
931.916	761.494
933.014	757.949
934.112	754.261
935.209	750.559
936.307	746.722
937.404	742.29
938.501	738.167
939.597	734.352
940.693	731.385
941.789	728.867
942.885	726.641
943.98	724.651
945.075	722.901
946.17	720.888
947.264	718.551
948.359	715.972
949.453	713.053
950.547	710.479
951.639	708.667
952.733	707.984
953.825	707.244
954.918	705.398
956.011	703.741
957.102	702.314
958.194	701.097
959.286	700.227
960.377	699.498
961.468	698.997
962.558	699.12
963.648	699.101
964.738	699.142
965.828	699.053
966.917	698.463
968.006	696.949
969.095	695.363
970.185	694.48
971.272	694.778
972.36	695.986
973.448	698.483
974.536	700.229
975.623	700.724
976.71	698.207
977.796	694.411
978.883	689.557
979.969	685.11
981.055	682.186
982.141	679.55
983.226	676.267
984.311	673.696
985.395	672.207
986.48	671.588
987.563	671.442
988.648	671.892
989.731	672.718
990.814	674.064
991.898	675.816
992.981	677.732
994.063	679.613
995.145	681.026
996.227	680.542
997.308	676.559
998.39	671.56
999.471	666.525
1000.55	661.739
1001.63	657.286
1002.71	653.189
1003.79	649.824
1004.87	647.015
1005.95	644.954
1007.03	641.929
1008.11	636.723
1009.19	632.557
1010.27	629.452
1011.34	628.959
1012.42	633.446
1013.5	631.631
1014.58	629.907
1015.65	628.251
1016.73	626.838
1017.81	625.589
1018.88	624.602
1019.96	623.88
1021.03	623.414
1022.11	623.183
1023.18	623.212
1024.26	623.55
1025.33	624.101
1026.41	625.059
1027.48	626.265
1028.55	627.867
1029.63	629.567
1030.7	631.944
1031.77	634.625
1032.84	637.361
1033.92	639.957
1034.99	641.163
1036.06	642.161
1037.13	642.392
1038.2	642.292
1039.27	641.446
1040.34	640.22
1041.41	638.941
1042.48	638.044
1043.55	637.63
1044.62	637.979
1045.69	638.88
1046.76	640.152
1047.83	641.942
1048.9	643.984
1049.97	646.234
1051.03	648.05
1052.1	648.11
1053.17	648.789
1054.23	649.913
1055.3	650.352
1056.37	650.763
1057.43	652.563
1058.5	655.475
1059.56	660.313
1060.63	663.748
1061.69	663.612
1062.76	663.062
1063.82	667.21
1064.89	670.5
1065.95	670.067
1067.01	668.408
1068.08	665.02
1069.14	661.017
1070.2	653.967
1071.27	642.121
1072.33	644.032
1073.39	642.797
1074.45	638.788
1075.51	633.848
1076.57	629.297
1077.63	626.034
1078.69	623.501
1079.76	621.967
1080.81	621.278
1081.87	621.125
1082.93	620.561
1083.99	619.946
1085.05	619.764
1086.11	620.082
1087.17	615.851
1088.23	613.406
1089.28	612.486
1090.34	612.652
1091.4	613.545
1092.46	615.23
1093.51	617.662
1094.57	619.634
1095.62	621.112
1096.68	621.179
1097.74	620.591
1098.79	619.536
1099.85	618.076
1100.9	616.184
1101.95	612.754
1103.01	609.3
1104.06	605.804
1105.12	602.367
1106.17	599.243
1107.22	596.38
1108.28	593.779
1109.33	591.228
1110.38	587.522
1111.43	585.143
1112.48	584.216
1113.53	585.958
1114.59	586.529
1115.64	587.978
1116.69	589.783
1117.74	589.898
1118.79	590.913
1119.84	593.523
1120.89	597.114
1121.93	601.042
1122.98	606.592
1124.03	612.954
1125.08	619.957
1126.13	627.503
1127.18	635.671
1128.22	643.791
1129.27	652.134
1130.32	657.453
1131.36	661.939
1132.41	666.079
1133.46	669.264
1134.5	671.43
1135.55	672.425
1136.59	672.137
1137.64	670.111
1138.68	666.787
1139.73	661.549
1140.77	656.513
1141.82	652.408
1142.86	649.228
1143.9	647.058
1144.95	645.301
1145.99	643.721
1147.03	642.988
1148.07	642.819
1149.12	643.371
1150.16	644.146
1151.2	645.475
1152.24	647.218
1153.28	649.723
1154.32	652.525
1155.36	655.318
1156.4	658.007
1157.44	659.952
1158.48	661.452
1159.52	662.929
1160.56	663.92
1161.6	664.231
1162.64	663.784
1163.67	662.456
1164.71	659.642
1165.75	655.9
1166.79	651.298
1167.82	645.372
1168.86	638.987
1169.9	632.315
1170.93	626.206
1171.97	620.338
1173	614.819
1174.04	609.485
1175.08	604.9
1176.11	600.819
1177.14	597.047
1178.18	593.501
1179.21	590.735
1180.25	587.917
1181.28	585.626
1182.31	584.261
1183.35	583.352
1184.38	582.349
1185.41	581.67
1186.44	581.65
1187.47	582.254
1188.51	583.237
1189.54	584.83
1190.57	587.099
1191.6	589.505
1192.63	592.098
1193.66	594.656
1194.69	597.843
1195.72	600.871
1196.75	602.201
1197.78	602.942
1198.81	603.383
1199.84	603.243
1200.86	602.701
1201.89	602.06
1202.92	602.195
1203.95	603.095
1204.97	603.752
1206	604.25
1207.03	604.812
1208.05	606.075
1209.08	607.708
1210.11	610.194
1211.13	612.381
1212.16	614.25
1213.18	615.768
1214.21	616.866
1215.23	617.744
1216.25	617.594
1217.28	616.742
1218.3	616.291
1219.33	615.652
1220.35	615.657
1221.37	613.968
1222.39	611.845
1223.42	609.642
1224.44	604.05
1225.46	601.945
1226.48	600.003
1227.5	601.73
1228.52	599.985
1229.54	598.144
1230.56	596.527
1231.58	595.101
1232.6	593.951
1233.62	593.227
1234.64	592.772
1235.66	592.901
1236.68	593.239
1237.7	594.319
1238.72	595.829
1239.73	595.744
1240.75	594.711
1241.77	594.255
1242.79	594.083
1243.8	594.278
1244.82	594.868
1245.84	595.809
1246.85	597.325
1247.87	602.472
1248.88	607.451
1249.9	614.964
1250.91	626.499
1251.93	631.756
1252.94	642.622
1253.96	658.426
1254.97	681.46
1255.98	701.263
1257	723.961
1258.01	740.215
1259.02	747.938
1260.04	748.509
1261.05	740.717
1262.06	718.143
1263.07	689.312
1264.08	666.2
1265.09	649.785
1266.1	635.521
1267.12	620.473
1268.13	604.137
1269.14	601.381
1270.15	593.456
1271.15	586.576
1272.16	580.907
1273.17	576.326
1274.18	572.825
1275.19	570.505
1276.2	569.286
1277.21	569.335
1278.21	570.686
1279.22	572.909
1280.23	572.966
1281.23	571.185
1282.24	570.252
1283.25	570.356
1284.25	571.087
1285.26	564.857
1286.26	576.261
1287.27	588.118
1288.27	604.638
1289.28	621.567
1290.28	638.882
1291.29	658.497
1292.29	671.433
1293.29	675.311
1294.3	666.405
1295.3	667.286
1296.3	666.041
1297.31	663.846
1298.31	647.043
1299.31	629.308
1300.31	603.94
1301.31	598.887
1302.31	592.098
1303.31	586.401
1304.32	581.687
1305.32	578.343
1306.32	576.432
1307.32	575.604
1308.32	575.919
1309.31	576.674
1310.31	579.146
1311.31	582.055
1312.31	585.303
1313.31	589.013
1314.31	592.869
1315.3	597.158
1316.3	601.604
1317.3	607.572
1318.3	610.267
1319.29	617.047
1320.29	624.954
1321.28	634.915
1322.28	645.519
1323.27	656.176
1324.27	667.644
1325.27	679.369
1326.26	688.166
1327.25	697.135
1328.25	703.617
1329.24	703.229
1330.24	700.462
1331.23	694.794
1332.22	686.773
1333.21	677.008
1334.21	665.663
1335.2	655.15
1336.19	644.257
1337.18	634.244
1338.17	625.349
1339.17	618.756
1340.16	619.89
1341.15	617.558
1342.14	617.038
1343.13	615.543
1344.12	612.602
1345.11	612.138
1346.1	615.253
1347.08	617.306
1348.07	618.718
1349.06	619.55
1350.05	620.393
1351.04	620.239
1352.03	622.252
1353.01	622.168
1354	619.023
1354.99	619.466
1355.97	620.975
1356.96	623.633
1357.95	626.617
1358.93	627.582
1359.92	627.072
1360.9	626.849
1361.89	626.703
1362.87	626.576
1363.86	626.351
1364.84	624.619
1365.82	618.47
1366.81	614.196
1367.79	611.741
1368.77	611.932
1369.76	615.683
1370.74	613.167
1371.72	614.148
1372.7	615.43
1373.69	616.707
1374.67	617.33
1375.65	617.308
1376.63	617.685
1377.61	618.064
1378.59	618.677
1379.57	620.151
1380.55	621.553
1381.53	621.41
1382.51	618.864
1383.49	616.846
1384.47	614.925
1385.45	613.387
1386.42	612.214
1387.4	611.803
1388.38	611.481
1389.36	611.423
1390.34	611.307
1391.31	610.808
1392.29	610.024
1393.27	608.639
1394.24	607.244
1395.22	606.033
1396.19	604.836
1397.17	603.745
1398.14	602.438
1399.12	601.107
1400.09	599.685
1401.07	598.117
1402.04	596.437
1403.02	594.745
1403.99	593.051
1404.96	591.555
1405.93	590.215
1406.91	589.254
1407.88	588.424
1408.85	588.027
1409.82	588.087
1410.8	588.365
1411.77	588.846
1412.74	589.58
1413.71	590.683
1414.68	591.984
1415.65	593.446
1416.62	595.282
1417.59	596.525
1418.56	597.372
1419.53	598.312
1420.5	599.458
1421.47	600.656
1422.43	601.972
1423.4	603.418
1424.37	605.084
1425.34	606.655
1426.3	607.179
1427.27	605.113
1428.24	602.686
1429.21	599.348
1430.17	595.936
1431.14	592.526
1432.1	590.595
1433.07	590.017
1434.03	590.088
1435	590.545
1435.96	591.563
1436.93	592.797
1437.89	593.782
1438.86	592.428
1439.82	589.643
1440.78	587.134
1441.75	584.915
1442.71	582.969
1443.67	581.199
1444.64	579.759
1445.6	578.548
1446.56	577.487
1447.52	577.036
1448.48	576.808
1449.44	577.036
1450.4	577.276
1451.36	577.65
1452.32	578.384
1453.28	579.64
1454.24	580.944
1455.2	582.376
1456.16	584.453
1457.12	586.139
1458.08	586.679
1459.04	585.661
1460	584.125
1460.95	582.146
1461.91	580.124
1462.87	578.047
1463.83	576.06
1464.78	574.497
1465.74	573.725
1466.7	570.561
1467.65	567.741
1468.61	565.744
1469.56	563.823
1470.52	562.052
1471.47	559.706
1472.43	557.469
1473.38	555.614
1474.34	555.48
1475.29	553.525
1476.24	548.086
1477.2	543.488
1478.15	540.063
1479.1	537.904
1480.06	536.382
1481.01	540.759
1481.96	544.345
1482.91	547.502
1483.86	547.087
1484.81	545.356
1485.76	543.304
1486.72	540.92
1487.67	538.484
1488.62	535.945
1489.57	533.422
1490.52	531.015
1491.46	529.143
1492.41	527.755
1493.36	526.72
1494.31	525.9
1495.26	522.982
1496.21	520.809
1497.16	519.242
1498.1	518.009
1499.05	517.074
1500	516.333
1500.94	514.559
1501.89	512.051
1502.84	510.082
1503.78	508.462
1504.73	507.34
1505.67	506.784
1506.62	506.96
1507.56	507.564
1508.51	507.356
1509.45	505.982
1510.4	504.759
1511.34	503.471
1512.29	502.143
1513.23	500.812
1514.17	499.524
1515.11	498.193
1516.06	496.638
1517	495.218
1517.94	493.78
1518.88	492.418
1519.83	491.31
1520.77	490.34
1521.71	489.749
1522.65	489.827
1523.59	490.892
1524.53	492.458
1525.47	494.637
1526.41	496.837
1527.35	499.526
1528.29	501.847
1529.23	503.997
1530.16	505.655
1531.1	506.857
1532.04	507.765
1532.98	506.956
1533.92	505.114
1534.85	502.515
1535.79	499.63
1536.73	497.691
1537.66	495.725
1538.6	493.667
1539.54	491.687
1540.47	490.09
1541.41	488.638
1542.34	487.316
1543.28	486.16
1544.21	485.094
1545.15	484.032
1546.08	483.156
1547.01	482.38
1547.95	481.812
1548.88	481.398
1549.82	481.254
1550.75	481.339
1551.68	482.005
1552.61	483.007
1553.55	484.884
1554.48	486.519
1555.41	487.823
1556.34	488.626
1557.27	488.879
1558.2	488.794
1559.13	488.933
1560.06	489.169
1560.99	489.111
1561.92	488.707
1562.85	487.816
1563.78	485.945
1564.71	483.896
1565.64	482.608
1566.57	481.2
1567.5	480.062
1568.42	479.188
1569.35	479.04
1570.28	478.748
1571.21	478.867
1572.13	478.519
1573.06	477.55
1573.99	476.801
1574.91	476.23
1575.84	475.923
1576.76	476.013
1577.69	476.552
1578.61	478.357
1579.54	480.606
1580.46	483.43
1581.39	486.541
1582.31	489.641
1583.24	492.806
1584.16	493.649
1585.08	493.332
1586.01	493.042
1586.93	492.729
1587.85	492.581
1588.77	492.615
1589.69	492.818
1590.62	493.707
1591.54	494.693
1592.46	496.472
1593.38	498.41
1594.3	500.441
1595.22	502.423
1596.14	503.941
1597.06	505.581
1597.98	507.466
1598.9	509.517
1599.82	511.54
1600.74	513.431
1601.66	515.099
1602.57	516.284
1603.49	516.883
1604.41	517.259
1605.33	517.119
1606.25	516.801
1607.16	516.377
1608.08	516.785
1609	517.35
1609.91	518.31
1610.83	520.158
1611.74	520.616
1612.66	521.034
1613.57	521.747
1614.49	522.946
1615.4	524.529
1616.32	526.461
1617.23	528.354
1618.15	530.226
1619.06	531.96
1619.97	532.886
1620.89	533.633
1621.8	534.224
1622.71	534.731
1623.63	534.856
1624.54	535.271
1625.45	535.71
1626.36	536.543
1627.27	537
1628.18	537.276
1629.09	537.354
1630	537.258
1630.92	537.264
1631.82	537.295
1632.73	537.392
1633.64	537.756
1634.55	538.252
1635.46	539.342
1636.37	540.671
1637.28	542.046
1638.19	543.066
1639.1	542.981
1640	536
1640.91	541.442
1641.82	535.968
1642.73	536.713
1643.63	536.134
1644.54	535.171
1645.44	533.708
1646.35	530.816
1647.26	529.695
1648.16	528.64
1649.07	527.886
1649.97	527.313
1650.88	526.948
1651.78	526.75
1652.69	526.654
1653.59	526.724
1654.49	526.84
1655.4	525.846
1656.3	524.621
1657.2	523.187
1658.1	521.107
1659.01	518.793
1659.91	516.288
1660.81	513.435
1661.71	509.671
1662.61	505.613
1663.52	501.539
1664.42	497.578
1665.32	493.04
1666.22	487.024
1667.12	481.444
1668.02	476.297
1668.92	471.683
1669.81	468.715
1670.71	466.579
1671.61	464.08
1672.51	461.78
1673.41	459.76
1674.31	456.31
1675.21	453.063
1676.1	449.964
1677	447.01
1677.9	444.229
1678.79	441.536
1679.69	438.89
1680.59	436.608
1681.48	434.467
1682.38	432.35
1683.27	430.25
1684.17	428.112
1685.06	425.764
1685.96	423.36
1686.85	420.531
1687.75	416.202
1688.64	412.047
1689.53	408.788
1690.43	405.607
1691.32	402.53
1692.21	399.418
1693.11	396.358
1694	393.114
1694.89	389.765
1695.78	386.339
1696.67	382.59
1697.57	378.917
1698.46	375.708
1699.35	373.355
1700.24	371.058
1701.13	368.797
1702.02	366.606
1702.91	364.428
1703.8	362.245
1704.69	360.047
1705.58	357.722
1706.47	355.434
1707.35	352.916
1708.24	350.236
1709.13	346.902
1710.02	344.04
1710.91	341.54
1711.79	338.857
1712.68	336.066
1713.57	333.429
1714.45	331.37
1715.34	329.653
1716.22	328.309
1717.11	327.038
1718	326.277
1718.88	325.76
1719.77	325.291
1720.65	324.863
1721.54	323.47
1722.42	320.855
1723.3	318.82
1724.19	316.865
1725.07	315.675
1725.95	313.891
1726.84	311.851
1727.72	309.68
1728.6	307.174
1729.48	304.744
1730.37	302.454
1731.25	300.692
1732.13	299.111
1733.01	297.993
1733.89	297.133
1734.77	296.543
1735.65	296.574
1736.53	296.669
1737.41	296.741
1738.29	296.036
1739.17	292.408
1740.05	288.483
1740.93	284.546
1741.81	281.289
1742.69	277.362
1743.57	274.036
1744.44	263.202
1745.32	267.422
1746.2	273.293
1747.07	281.221
1747.95	283.087
1748.83	280.952
1749.7	278.779
1750.58	276.527
1751.46	274.352
1752.33	272.039
1753.21	269.952
1754.08	267.927
1754.96	265.542
1755.83	263.245
1756.71	260.952
1757.58	258.807
1758.45	257.181
1759.33	256.393
1760.2	255.878
1761.07	255.359
1761.95	254.95
1762.82	254.497
1763.69	254.351
1764.56	253.953
1765.44	253.699
1766.31	253.41
1767.18	252.874
1768.05	251.335
1768.92	249.818
1769.79	248.353
1770.66	247.093
1771.53	246.616
1772.4	246.382
1773.27	246.097
1774.14	244.995
1775.01	244.038
1775.88	243.738
1776.75	243.554
1777.61	243.524
1778.48	243.652
1779.35	243.723
1780.22	243.81
1781.08	243.81
1781.95	243.565
1782.82	243.194
1783.69	242.505
1784.55	241.168
1785.42	239.888
1786.28	238.917
1787.15	237.424
1788.01	231.708
1788.88	231.296
1789.74	231.257
1790.61	231.6
1791.47	231.366
1792.34	230.619
1793.2	229.962
1794.06	229.429
1794.93	229.123
1795.79	228.819
1796.65	229.044
1797.52	229.297
1798.38	229.639
1799.24	230.002
1800.1	230.376
1800.96	230.775
1801.82	231.08
1802.68	230.802
1803.55	230.604
1804.41	230.239
1805.27	229.741
1806.13	229.277
1806.99	228.396
1807.85	227.453
1808.7	226.48
1809.56	225.548
1810.42	224.639
1811.28	223.757
1812.14	223.322
1813	223.009
1813.85	222.783
1814.71	222.697
1815.57	222.687
1816.43	222.833
1817.28	223.136
1818.14	223.596
1819	224.294
1819.85	225.106
1820.71	226.248
1821.56	227.454
1822.42	228.449
