# Supplementary material for: Conserved interfaces mediate multiple protein–protein interactions in a prokaryotic metabolon
Source: Mol Syst Biol. 2025 Sep 3;21(11):1490–521. doi: 10.1038/s44320-025-00139-9 (PMC12583656; doi:10.1038/s44320-025-00139-9)
Supplement: Supplementary file 10 — Source data Fig. 5 [file 44320_2025_139_MOESM10_ESM.zip › Figure5G/D132H+folK.txt]

#Acq. time (s)=	60
#Accumulations=	2
#Range=	Off
#Autofocus=	Off
#AutoExposure=	Off
#Spike filter=	Multiple accum.
#Delay time (s)=	0
#Binning=	1
#Readout mode=	Signal
#DeNoise=	Standard
#ICS correction=	Off
#Dark correction=	Off
#Inst. Process=	Off
#Detector temperature (�C)=	-60.29
#Instrument=	XploRA Plus
#Detector=	Syncerity OE
#Objective=	x50_VIS_LWD_DF
#Grating=	1200 (750nm)
#Filter=	100%
#Laser=	785nm_Edge
#Spectro (cm-�)=	1350.05
#Slit (�m)=	200
#Hole (�m)=	500
#Illuminator=	Dark field
#StageXY (mm)=	75x50
#StageZ=	Z motor
#X (�m)=	-184
#Y (�m)=	16038.6
#Z (�m)=	666.8
#Full time(mm:ss)=	2:02
#Project=	03-15-2023
#Sample=
#Site=
#Title=	D132H+H
#Remark=
#Date=	15.03.2023 15:05
#Acquired=	15.03.2023 15:05:00
831.923	1202.77
833.046	1222.24
834.17	1231.97
835.293	1237.77
836.416	1239.21
837.539	1237.43
838.66	1234.75
839.783	1231.02
840.904	1226.48
842.026	1221.25
843.147	1215.75
844.267	1208.69
845.388	1199.19
846.508	1189.16
847.628	1176.58
848.748	1169.38
849.867	1163.73
850.987	1158.21
852.105	1152.41
853.224	1145.96
854.342	1139.85
855.46	1134.7
856.578	1130.32
857.695	1125.69
858.812	1121.08
859.929	1116.32
861.046	1111.66
862.162	1107.13
863.277	1102.75
864.393	1098.34
865.509	1093.99
866.624	1090.28
867.739	1086.88
868.853	1084.62
869.967	1082.41
871.081	1080.32
872.195	1078.58
873.308	1076.64
874.422	1075.67
875.535	1074.91
876.648	1074.1
877.759	1072.29
878.872	1070.35
879.983	1068.07
881.095	1065.56
882.206	1062.84
883.317	1059.13
884.427	1056.54
885.537	1053.09
886.648	1047.41
887.757	1041.78
888.867	1037.05
889.976	1032.99
891.085	1028.91
892.194	1025.16
893.302	1021.96
894.41	1019.3
895.517	1016.86
896.626	1014.64
897.733	1011.23
898.84	1007.8
899.946	1004.32
901.052	1002.44
902.158	998.968
903.265	994.1
904.37	990.176
905.475	987.216
906.58	985.321
907.684	984.151
908.789	983.966
909.893	981.239
910.997	976.692
912.1	976.12
913.204	974.651
914.307	971.745
915.409	967.85
916.512	962.733
917.613	957.216
918.716	952.219
919.817	947.963
920.918	943.784
922.019	939.294
923.12	933.707
924.22	928.268
925.321	922.865
926.421	916.262
927.52	905.381
928.62	905.267
929.718	904.398
930.817	900.171
931.916	898.411
933.014	894.312
934.112	890.012
935.209	885.74
936.307	881.779
937.404	878.384
938.501	873.307
939.597	874.249
940.693	870.341
941.789	866.487
942.885	863.31
943.98	860.451
945.075	858.961
946.17	857.656
947.264	856.527
948.359	855.525
949.453	854.05
950.547	849.79
951.639	845.099
952.733	840.281
953.825	835.705
954.918	831.116
956.011	827.217
957.102	824.103
958.194	822.177
959.286	821.117
960.377	821.335
961.468	823.497
962.558	826.035
963.648	828.73
964.738	830.297
965.828	830.986
966.917	831.228
968.006	830.993
969.095	830.468
970.185	830.664
971.272	830.368
972.36	829.54
973.448	827.797
974.536	825.157
975.623	821.913
976.71	818.54
977.796	814.972
978.883	812.495
979.969	810.398
981.055	808.465
982.141	806.442
983.226	804.201
984.311	801.956
985.395	799.691
986.48	797.533
987.563	795.393
988.648	793.311
989.731	791.668
990.814	790.834
991.898	790.062
992.981	789.031
994.063	787.125
995.145	784.972
996.227	782.112
997.308	778.907
998.39	775.524
999.471	771.973
1000.55	768.45
1001.63	766.065
1002.71	764.413
1003.79	761.388
1004.87	758.835
1005.95	756.469
1007.03	753.91
1008.11	751.8
1009.19	750.428
1010.27	749.369
1011.34	748.567
1012.42	747.95
1013.5	747.443
1014.58	746.975
1015.65	746.563
1016.73	746.152
1017.81	745.947
1018.88	745.76
1019.96	745.691
1021.03	745.633
1022.11	745.662
1023.18	745.617
1024.26	745.695
1025.33	745.815
1026.41	745.946
1027.48	746.023
1028.55	746.021
1029.63	745.979
1030.7	745.699
1031.77	744.787
1032.84	744.891
1033.92	746.034
1034.99	747.519
1036.06	749.183
1037.13	751.095
1038.2	752.996
1039.27	755.141
1040.34	757.632
1041.41	760.324
1042.48	763.16
1043.55	766.047
1044.62	769.122
1045.69	771.443
1046.76	770.431
1047.83	769.032
1048.9	767.685
1049.97	766.743
1051.03	766.382
1052.1	766.68
1053.17	767.673
1054.23	769.3
1055.3	771.173
1056.37	772.615
1057.43	772.687
1058.5	772.392
1059.56	771.6
1060.63	770.852
1061.69	769.954
1062.76	769.106
1063.82	768.474
1064.89	767.887
1065.95	767.099
1067.01	765.83
1068.08	763.729
1069.14	760.795
1070.2	755.802
1071.27	750.834
1072.33	747.136
1073.39	742.657
1074.45	737.999
1075.51	735.484
1076.57	733.468
1077.63	731.968
1078.69	730.733
1079.76	729.479
1080.81	728.44
1081.87	727.577
1082.93	726.826
1083.99	726.062
1085.05	725.262
1086.11	724.293
1087.17	723.431
1088.23	722.829
1089.28	722.524
1090.34	722.672
1091.4	723.99
1092.46	726.067
1093.51	728.759
1094.57	729.61
1095.62	729.929
1096.68	729.455
1097.74	729.301
1098.79	728.604
1099.85	727.303
1100.9	725.45
1101.95	723.688
1103.01	721.566
1104.06	718.669
1105.12	715.206
1106.17	711.509
1107.22	707.475
1108.28	702.752
1109.33	698.248
1110.38	694.334
1111.43	691.036
1112.48	688.501
1113.53	686.514
1114.59	685.374
1115.64	684.869
1116.69	685.073
1117.74	686.073
1118.79	687.426
1119.84	688.976
1120.89	688.476
1121.93	690.767
1122.98	694.28
1124.03	700.056
1125.08	707.41
1126.13	717.577
1127.18	731.589
1128.22	745.911
1129.27	765.335
1130.32	778.314
1131.36	787.362
1132.41	792.294
1133.46	794.543
1134.5	793.357
1135.55	791.116
1136.59	784.146
1137.64	779.015
1138.68	774.013
1139.73	768.959
1140.77	763.617
1141.82	758.834
1142.86	754.543
1143.9	748.393
1144.95	743.457
1145.99	742.838
1147.03	744.474
1148.07	745.429
1149.12	746.954
1150.16	749.38
1151.2	752.252
1152.24	755.07
1153.28	757.948
1154.32	759.055
1155.36	761.79
1156.4	765.214
1157.44	769.392
1158.48	774.047
1159.52	778.568
1160.56	782.707
1161.6	785.932
1162.64	784.488
1163.67	781.381
1164.71	777.725
1165.75	773.575
1166.79	768.772
1167.82	763.545
1168.86	757.9
1169.9	750.753
1170.93	741.879
1171.97	733.18
1173	725.021
1174.04	717.199
1175.08	709.477
1176.11	702.644
1177.14	698.171
1178.18	696.096
1179.21	694.693
1180.25	693.934
1181.28	692.967
1182.31	692.01
1183.35	691.952
1184.38	692.101
1185.41	692.339
1186.44	692.648
1187.47	692.924
1188.51	693.31
1189.54	693.412
1190.57	692.975
1191.6	692.55
1192.63	692.198
1193.66	691.772
1194.69	691.523
1195.72	691.444
1196.75	691.431
1197.78	692.067
1198.81	692.499
1199.84	692.681
1200.86	692.91
1201.89	693.271
1202.92	693.922
1203.95	695.508
1204.97	697.902
1206	700.091
1207.03	702.379
1208.05	704.27
1209.08	706.214
1210.11	707.981
1211.13	709.879
1212.16	711.928
1213.18	713.985
1214.21	716.379
1215.23	718.604
1216.25	720.518
1217.28	721.922
1218.3	722.212
1219.33	721.831
1220.35	720.374
1221.37	718.259
1222.39	715.562
1223.42	712.433
1224.44	709.566
1225.46	707.794
1226.48	706.351
1227.5	704.712
1228.52	703.295
1229.54	702.164
1230.56	700.719
1231.58	699.187
1232.6	697.653
1233.62	696.418
1234.64	695.64
1235.66	696.062
1236.68	696.317
1237.7	696.209
1238.72	693.959
1239.73	689.484
1240.75	684.498
1241.77	680.562
1242.79	677.875
1243.8	677.065
1244.82	677.93
1245.84	680.896
1246.85	685.727
1247.87	692.534
1248.88	701.085
1249.9	711.398
1250.91	723.929
1251.93	735.415
1252.94	754.709
1253.96	773.478
1254.97	797.315
1255.98	818.613
1257	837.373
1258.01	857.588
1259.02	872.471
1260.04	877.233
1261.05	870.244
1262.06	831.279
1263.07	806.063
1264.08	783.025
1265.09	760.362
1266.1	739.175
1267.12	727.401
1268.13	707.766
1269.14	699.596
1270.15	692.887
1271.15	687.2
1272.16	681.814
1273.17	676.834
1274.18	672.858
1275.19	668.014
1276.2	664.666
1277.21	662.971
1278.21	662.113
1279.22	661.625
1280.23	661.131
1281.23	660.299
1282.24	659.996
1283.25	660.362
1284.25	661.783
1285.26	664.736
1286.26	669.018
1287.27	674.692
1288.27	681.446
1289.28	688.075
1290.28	693.032
1291.29	697.417
1292.29	702.285
1293.29	705.798
1294.3	707.96
1295.3	707.93
1296.3	706.582
1297.31	703.966
1298.31	699.843
1299.31	691.049
1300.31	682.756
1301.31	675.831
1302.31	670.032
1303.31	665.626
1304.32	663.044
1305.32	661.923
1306.32	662.96
1307.32	665.866
1308.32	673.028
1309.31	674.775
1310.31	675.945
1311.31	677.092
1312.31	678.65
1313.31	680.715
1314.31	683.362
1315.3	687.048
1316.3	691.229
1317.3	696.323
1318.3	698.447
1319.29	706.676
1320.29	716.253
1321.28	728.395
1322.28	741.699
1323.27	755.395
1324.27	769.643
1325.27	789.134
1326.26	800.114
1327.25	807.325
1328.25	810.882
1329.24	810.744
1330.24	807.614
1331.23	800.791
1332.22	790.643
1333.21	775.886
1334.21	762.318
1335.2	750.591
1336.19	740.224
1337.18	731.454
1338.17	723.948
1339.17	717.555
1340.16	711.648
1341.15	712.153
1342.14	709.659
1343.13	707.6
1344.12	706.366
1345.11	705.307
1346.1	705.373
1347.08	706.159
1348.07	707.406
1349.06	708.877
1350.05	710.616
1351.04	712.418
1352.03	713.714
1353.01	715.343
1354	717.011
1354.99	719.063
1355.97	720.708
1356.96	722.192
1357.95	723.613
1358.93	724.672
1359.92	723.895
1360.9	722.131
1361.89	720.011
1362.87	718.007
1363.86	716.423
1364.84	714.959
1365.82	713.528
1366.81	712.111
1367.79	710.735
1368.77	709.132
1369.76	707.308
1370.74	705.415
1371.72	703.643
1372.7	702.075
1373.69	700.848
1374.67	700.435
1375.65	700.222
1376.63	700.51
1377.61	701.053
1378.59	702.056
1379.57	703.316
1380.55	705.032
1381.53	706.835
1382.51	708.2
1383.49	708.426
1384.47	707.886
1385.45	706.089
1386.42	704.183
1387.4	702.228
1388.38	700.499
1389.36	698.885
1390.34	697.593
1391.31	696.647
1392.29	696.074
1393.27	695.711
1394.24	695.583
1395.22	695.79
1396.19	696.135
1397.17	696.661
1398.14	697.648
1399.12	698.612
1400.09	698.1
1401.07	695.984
1402.04	693.333
1403.02	690.34
1403.99	687.299
1404.96	684.56
1405.93	682.328
1406.91	680.327
1407.88	678.81
1408.85	677.666
1409.82	676.915
1410.8	676
1411.77	671.683
1412.74	669.02
1413.71	667.546
1414.68	667.124
1415.65	667.283
1416.62	668.404
1417.59	670.096
1418.56	673.227
1419.53	677.18
1420.5	681.273
1421.47	685.328
1422.43	689.286
1423.4	692.534
1424.37	694.286
1425.34	694.707
1426.3	694.265
1427.27	693.183
1428.24	691.634
1429.21	689.395
1430.17	686.813
1431.14	684.216
1432.1	681.538
1433.07	678.783
1434.03	675.936
1435	673.183
1435.96	670.507
1436.93	667.931
1437.89	665.48
1438.86	663.083
1439.82	660.65
1440.78	658.311
1441.75	655.763
1442.71	653.38
1443.67	651.256
1444.64	649.51
1445.6	648.444
1446.56	648.679
1447.52	649.777
1448.48	651.647
1449.44	653.852
1450.4	656.435
1451.36	656.782
1452.32	657.118
1453.28	657.667
1454.24	658.42
1455.2	659.5
1456.16	660.563
1457.12	661.506
1458.08	662.274
1459.04	662.437
1460	662.299
1460.95	660.606
1461.91	656.255
1462.87	651.642
1463.83	647.371
1464.78	644.358
1465.74	641.943
1466.7	638.891
1467.65	635.694
1468.61	631.994
1469.56	628.798
1470.52	626.212
1471.47	623.954
1472.43	621.869
1473.38	620.095
1474.34	618.515
1475.29	617.293
1476.24	616.302
1477.2	615.667
1478.15	615.485
1479.1	615.835
1480.06	616.734
1481.01	617.924
1481.96	619.451
1482.91	620.87
1483.86	621.887
1484.81	622.277
1485.76	621.921
1486.72	620.827
1487.67	619.036
1488.62	616.702
1489.57	614.212
1490.52	610.443
1491.46	606.189
1492.41	601.522
1493.36	596.811
1494.31	592.366
1495.26	588.608
1496.21	585.477
1497.16	582.665
1498.1	580.515
1499.05	579.06
1500	578.254
1500.94	577.846
1501.89	577.708
1502.84	577.673
1503.78	577.576
1504.73	577.067
1505.67	576.133
1506.62	575.237
1507.56	574.302
1508.51	573.394
1509.45	572.595
1510.4	571.723
1511.34	570.628
1512.29	569.441
1513.23	568.263
1514.17	567.203
1515.11	566.231
1516.06	565.505
1517	564.809
1517.94	564.352
1518.88	564.234
1519.83	564.399
1520.77	564.683
1521.71	565.014
1522.65	565.334
1523.59	565.59
1524.53	565.669
1525.47	565.652
1526.41	565.591
1527.35	565.557
1528.29	565.471
1529.23	564.78
1530.16	563.84
1531.1	562.879
1532.04	562.113
1532.98	561.902
1533.92	561.841
1534.85	561.726
1535.79	561.825
1536.73	562.077
1537.66	562.923
1538.6	563.988
1539.54	565.059
1540.47	566.05
1541.41	566.695
1542.34	566.512
1543.28	565.905
1544.21	565.051
1545.15	561.884
1546.08	558.348
1547.01	554.256
1547.95	550.148
1548.88	546.77
1549.82	545.828
1550.75	545.217
1551.68	545.134
1552.61	545.254
1553.55	545.743
1554.48	546.278
1555.41	547.084
1556.34	548.165
1557.27	549.434
1558.2	550.019
1559.13	550.47
1560.06	550.565
1560.99	550.561
1561.92	550.463
1562.85	549.753
1563.78	549.048
1564.71	547.383
1565.64	545.864
1566.57	544.581
1567.5	543.837
1568.42	543.761
1569.35	544.108
1570.28	545.311
1571.21	544.996
1572.13	544.151
1573.06	543.184
1573.99	542.327
1574.91	541.559
1575.84	540.923
1576.76	540.572
1577.69	540.905
1578.61	541.614
1579.54	542.756
1580.46	544.508
1581.39	546.725
1582.31	549.349
1583.24	552.262
1584.16	555.343
1585.08	558.469
1586.01	561.594
1586.93	564.528
1587.85	567.183
1588.77	569.618
1589.69	571.356
1590.62	572.823
1591.54	574.153
1592.46	575.328
1593.38	576.498
1594.3	577.823
1595.22	579.385
1596.14	580.968
1597.06	582.602
1597.98	584.187
1598.9	585.693
1599.82	587.199
1600.74	588.528
1601.66	586.647
1602.57	585.112
1603.49	585.13
1604.41	585.753
1605.33	586.981
1606.25	589.083
1607.16	591.682
1608.08	594.229
1609	594.631
1609.91	595.311
1610.83	596.461
1611.74	598.292
1612.66	600.744
1613.57	603.067
1614.49	605.438
1615.4	607.659
1616.32	610.385
1617.23	612.918
1618.15	615.587
1619.06	618.067
1619.97	620.358
1620.89	622.331
1621.8	623.965
1622.71	623.39
1623.63	622.022
1624.54	622.141
1625.45	622.818
1626.36	623.789
1627.27	622.587
1628.18	621.428
1629.09	620.761
1630	621.13
1630.92	621.723
1631.82	622.473
1632.73	623.573
1633.64	625.013
1634.55	626.818
1635.46	628.97
1636.37	631.568
1637.28	634.13
1638.19	632.312
1639.1	630.323
1640	628.949
1640.91	627.38
1641.82	626.18
1642.73	625.441
1643.63	625.052
1644.54	624.925
1645.44	623.677
1646.35	619.489
1647.26	616.057
1648.16	613.035
1649.07	610.132
1649.97	607.638
1650.88	605.331
1651.78	603.544
1652.69	601.922
1653.59	600.366
1654.49	598.732
1655.4	596.833
1656.3	594.861
1657.2	592.544
1658.1	590.362
1659.01	587.761
1659.91	585.107
1660.81	582.216
1661.71	578.775
1662.61	574.713
1663.52	570.938
1664.42	567.447
1665.32	564.138
1666.22	561.492
1667.12	559.127
1668.02	556.829
1668.92	554.487
1669.81	551.814
1670.71	546.763
1671.61	540.722
1672.51	533.748
1673.41	527.265
1674.31	521.887
1675.21	517.425
1676.1	513.479
1677	496.91
1677.9	500.38
1678.79	503.185
1679.69	500.002
1680.59	498.156
1681.48	496.581
1682.38	495.018
1683.27	492.163
1684.17	487.645
1685.06	484.11
1685.96	480.522
1686.85	477.011
1687.75	473.046
1688.64	469.538
1689.53	465.965
1690.43	462.427
1691.32	458.76
1692.21	454.977
1693.11	450.998
1694	446.907
1694.89	442.56
1695.78	438.151
1696.67	433.874
1697.57	429.851
1698.46	426.432
1699.35	423.212
1700.24	416.585
1701.13	410.733
1702.02	412.127
1702.91	411.839
1703.8	411.312
1704.69	408.932
1705.58	406.295
1706.47	401.629
1707.35	398.795
1708.24	396.384
1709.13	394.193
1710.02	392.007
1710.91	389.91
1711.79	387.78
1712.68	385.461
1713.57	383.341
1714.45	381.159
1715.34	379.015
1716.22	376.879
1717.11	374.639
1718	372.435
1718.88	369.717
1719.77	366.933
1720.65	364.01
1721.54	361.293
1722.42	358.716
1723.3	356.348
1724.19	354.376
1725.07	352.616
1725.95	351.202
1726.84	350.158
1727.72	349.278
1728.6	348.574
1729.48	347.925
1730.37	347.79
1731.25	347.142
1732.13	344.566
1733.01	342.361
1733.89	339.923
1734.77	337.536
1735.65	335.135
1736.53	332.098
1737.41	328.823
1738.29	325.789
1739.17	322.959
1740.05	320.478
1740.93	319.082
1741.81	317.848
1742.69	316.746
1743.57	314.489
1744.44	312.945
1745.32	311.695
1746.2	311.282
1747.07	311.194
1747.95	311.332
1748.83	311.214
1749.7	309.615
1750.58	307.975
1751.46	305.717
1752.33	303.801
1753.21	302.101
1754.08	300.254
1754.96	298.075
1755.83	296.897
1756.71	295.755
1757.58	294.804
1758.45	293.472
1759.33	292.233
1760.2	291.01
1761.07	289.864
1761.95	288.711
1762.82	287.608
1763.69	286.512
1764.56	285.414
1765.44	284.689
1766.31	283.998
1767.18	283.403
1768.05	283.113
1768.92	282.696
1769.79	282.179
1770.66	281.511
1771.53	280.925
1772.4	280.329
1773.27	279.646
1774.14	278.892
1775.01	277.928
1775.88	276.839
1776.75	275.636
1777.61	273.923
1778.48	272.049
1779.35	269.538
1780.22	267.259
1781.08	265.063
1781.95	263.099
1782.82	261.793
1783.69	261.21
1784.55	261.046
1785.42	261.214
1786.28	261.864
1787.15	262.9
1788.01	262.932
1788.88	258.284
1789.74	254.743
1790.61	253.608
1791.47	255.673
1792.34	258.165
1793.2	260.252
1794.06	262.112
1794.93	263.423
1795.79	264.569
1796.65	263.227
1797.52	262.346
1798.38	261.471
1799.24	260.726
1800.1	260.044
1800.96	259.354
1801.82	258.685
1802.68	258.016
1803.55	257.147
1804.41	256.278
1805.27	253.943
1806.13	252.218
1806.99	251.403
1807.85	250.844
1808.7	250.298
1809.56	249.925
1810.42	249.222
1811.28	248.329
1812.14	248.179
1813	248.549
1813.85	249.394
1814.71	250.308
1815.57	251.24
1816.43	251.73
1817.28	252.139
1818.14	252.55
1819	252.606
1819.85	252.724
1820.71	252.771
1821.56	253.111
1822.42	253.903
