# Supplementary material for: Conserved interfaces mediate multiple protein–protein interactions in a prokaryotic metabolon
Source: Mol Syst Biol. 2025 Sep 3;21(11):1490–521. doi: 10.1038/s44320-025-00139-9 (PMC12583656; doi:10.1038/s44320-025-00139-9)
Supplement: Supplementary file 10 — Source data Fig. 5 [file 44320_2025_139_MOESM10_ESM.zip › Data_Panel5A.xlsx]

## Sheet: Figure5_A
Wavenumber cm-1	DHFR	HPPK	DHFR-HPPK
1600.74	0.01973	0.000388571	0.01675
1601.66	0.01936	0.02221	0.024
1602.57	0.03448	0.04547	0.03057
1603.49	0.04595	0.06994	0.04127
1604.41	0.05415	0.09567	0.05054
1605.33	0.05481	0.11931	0.06025
1606.25	0.06822	0.14156	0.07351
1607.16	0.08856	0.16251	0.09048
1608.08	0.10495	0.18566	0.09867
1609	0.11811	0.2079	0.12638
1609.91	0.1396	0.22373	0.14706
1610.83	0.16116	0.24049	0.16879
1611.74	0.19345	0.25038	0.19206
1612.66	0.22459	0.27082	0.20956
1613.57	0.24589	0.28229	0.23692
1614.49	0.25188	0.30493	0.25852
1615.4	0.27852	0.32892	0.30518
1616.32	0.29684	0.35687	0.33473
1617.23	0.3175	0.39057	0.35863
1618.15	0.3798	0.41527	0.38
1619.06	0.40885	0.42818	0.40114
1619.97	0.43763	0.46404	0.42172
1620.89	0.44714	0.50193	0.44107
1621.8	0.45859	0.52143	0.46022
1622.71	0.47511	0.53971	0.47926
1623.63	0.49343	0.54866	0.49885
1624.54	0.51722	0.55825	0.51822
1625.45	0.54579	0.57309	0.53622
1626.36	0.55775	0.59174	0.55172
1627.27	0.57264	0.6145	0.56722
1628.18	0.58916	0.63253	0.58573
1629.09	0.62446	0.64905	0.59713
1630	0.6474	0.66507	0.62242
1630.92	0.66691	0.69235	0.64474
1631.82	0.6982	0.71312	0.66792
1632.73	0.72279	0.73049	0.70479
1633.64	0.74238	0.74088	0.71496
1634.55	0.77523	0.75653	0.73048
1635.46	0.79489	0.75908	0.74936
1636.37	0.81456	0.7565	0.76725
1637.28	0.83095	0.74771	0.77799
1638.19	0.84078	0.73707	0.79
1639.1	0.84734	0.72926	0.80201
1640	0.85717	0.72579	0.81389
1640.91	0.867	0.73272	0.82591
1641.82	0.8752	0.73883	0.83791
1642.73	0.87795	0.74709	0.84988
1643.63	0.89158	0.7625	0.86121
1644.54	0.89322	0.80434	0.87675
1645.44	0.8965	0.81817	0.89033
1646.35	0.8965	0.82207	0.90444
1647.26	0.8965	0.83366	0.91297
1648.16	0.8965	0.84451	0.91447
1649.07	0.89322	0.85368	0.93174
1649.97	0.88994	0.85902	0.93165
1650.88	0.88667	0.86518	0.94539
1651.78	0.88339	0.86667	0.95051
1652.69	0.88324	0.86489	0.95222
1653.59	0.87659	0.85521	0.95222
1654.49	0.85862	0.84623	0.95222
1655.4	0.83705	0.84238	0.9521
1656.3	0.8079	0.83212	0.9486
1657.2	0.80266	0.82046	0.93004
1658.1	0.79236	0.80843	0.90244
1659.01	0.78478	0.7901	0.84272
1659.91	0.77006	0.76515	0.80691
1660.81	0.75534	0.74611	0.7884
1661.71	0.74351	0.73303	0.79011
1662.61	0.73499	0.71852	0.7954
1663.52	0.72754	0.70364	0.82424
1664.42	0.72042	0.69392	0.83106
1665.32	0.71047	0.68904	0.83448
1666.22	0.70132	0.68077	0.82253
1667.12	0.69146	0.66788	0.77417
1668.02	0.67354	0.65467	0.7234
1668.92	0.6587	0.64487	0.68943
1669.81	0.63822	0.62862	0.67755
1670.71	0.61867	0.61343	0.6571
1671.61	0.60005	0.59299	0.63507
1672.51	0.56546	0.56956	0.59573
1673.41	0.5477	0.54236	0.57035
1674.31	0.52587	0.51015	0.52583
1675.21	0.49991	0.48557	0.49685
1676.1	0.46592	0.46361	0.45995
1677	0.42848	0.44497	0.431
1677.9	0.41218	0.43089	0.39984
1678.79	0.34161	0.42527	0.36797
1679.69	0.32674	0.4172	0.33864
1680.59	0.28893	0.41065	0.31649
1681.48	0.25828	0.39953	0.29368
1682.38	0.23981	0.3897	0.27181
1683.27	0.2319	0.37926	0.26152
1684.17	0.22104	0.36367	0.24357
1685.06	0.21171	0.34637	0.22841
1685.96	0.20269	0.32928	0.20553
1686.85	0.19097	0.31318	0.19725
1687.75	0.18524	0.29015	0.18545
1688.64	0.17722	0.26509	0.17162
1689.53	0.16267	0.23439	0.16422
1690.43	0.15652	0.20924	0.15125
1691.32	0.13995	0.1836	0.14227
1692.21	0.12539	0.15666	0.1246
1693.11	0.11394	0.13463	0.12797
1694	0.09927	0.11498	0.10583
1694.89	0.08365	0.0946	0.09706
1695.78	0.06726	0.07529	0.07853
1696.67	0.05407	0.05956	0.07163
1697.57	0.02793	0.04333	0.04777
1698.46	0.02152	0.02467	0.0171
1699.35	0.01352	0.0104	0.00857
1700.24	-0.00485	0.00421	3.46e-05
--	--	0	--
