# Supplementary material for: Conserved interfaces mediate multiple protein–protein interactions in a prokaryotic metabolon
Source: Mol Syst Biol. 2025 Sep 3;21(11):1490–521. doi: 10.1038/s44320-025-00139-9 (PMC12583656; doi:10.1038/s44320-025-00139-9)
Supplement: Supplementary file 10 — Source data Fig. 5 [file 44320_2025_139_MOESM10_ESM.zip › Data_Panel5B.xlsx]

## Sheet: Figure5_B
Wavenumber, cm-1	7.5µM	10µM	12.5µM	15µM	17.5µM	20µM	22.5µM	25µM	30µM	40µM	50µM
1600.74	0.015	0.01408	0.01469	0.01675	0.02178	0.02345	0.02513	0.02848	0.02931	0.03015	0.03183
1601.66	0.015	0.02017	0.02105	0.024	0.0312	0.0336	0.036	0.04081	0.04201	0.04321	0.04561
1602.57	0.015	0.02569	0.02682	0.03057	0.03975	0.0428	0.04586	0.05198	0.05351	0.05503	0.05809
1603.49	0.01908	0.03468	0.0362	0.04127	0.05365	0.05778	0.06191	0.07016	0.07222	0.07429	0.07841
1604.41	0.0226	0.04247	0.04433	0.05054	0.0657	0.07076	0.07581	0.08592	0.08845	0.09097	0.09603
1605.33	0.03112	0.05063	0.05285	0.06025	0.07833	0.08435	0.09038	0.10243	0.10544	0.10845	0.11448
1606.25	0.03693	0.06177	0.06448	0.07351	0.09556	0.10291	0.11026	0.12496	0.12864	0.13231	0.13967
1607.16	0.05174	0.07603	0.07937	0.09048	0.11762	0.12667	0.13571	0.15381	0.15833	0.16286	0.1719
1608.08	0.05792	0.08292	0.08655	0.09867	0.12826	0.13813	0.148	0.16773	0.17266	0.1776	0.18746
1609	0.07052	0.1062	0.11086	0.12638	0.1643	0.17694	0.18958	0.21485	0.22117	0.22749	0.24013
1609.91	0.0898	0.12358	0.129	0.14706	0.19118	0.20589	0.22059	0.25001	0.25736	0.26471	0.27942
1610.83	0.09968	0.14184	0.14806	0.16879	0.21943	0.23631	0.25319	0.28694	0.29538	0.30382	0.3207
1611.74	0.11215	0.16139	0.16847	0.19206	0.24968	0.26889	0.2881	0.32651	0.33611	0.34572	0.36492
1612.66	0.13594	0.1761	0.18382	0.20956	0.27243	0.29339	0.31434	0.35626	0.36673	0.37721	0.39817
1613.57	0.15059	0.19909	0.20782	0.23692	0.308	0.33169	0.38403	0.40277	0.41462	0.42646	0.45016
1614.49	0.17302	0.21724	0.22677	0.25852	0.33608	0.36193	0.41578	0.43949	0.45242	0.46534	0.4912
1615.4	0.1919	0.25645	0.2677	0.30518	0.39673	0.42725	0.45387	0.5188	0.53406	0.54932	0.57983
1616.32	0.20962	0.28129	0.29362	0.33473	0.43515	0.46862	0.47413	0.56904	0.58577	0.60251	0.63598
1617.23	0.24861	0.30137	0.31459	0.35863	0.46622	0.50209	0.52052	0.60968	0.62761	0.64554	0.6814
1618.15	0.2693	0.31933	0.33333	0.38	0.494	0.532	0.54592	0.646	0.665	0.684	0.722
1619.06	0.29274	0.33709	0.35188	0.40114	0.52148	0.56159	0.57131	0.68193	0.70199	0.72204	0.76216
1619.97	0.31337	0.35439	0.36993	0.42172	0.54823	0.5904	0.5967	0.71692	0.738	0.75909	0.80126
1620.89	0.32533	0.37065	0.3869	0.44107	0.57339	0.6175	0.6221	0.74982	0.77188	0.79393	0.83804
1621.8	0.35478	0.38674	0.4037	0.46022	0.59828	0.64431	0.63653	0.78237	0.80538	0.82839	0.87442
1622.71	0.37541	0.40274	0.4204	0.47926	0.62304	0.67096	0.66511	0.81474	0.8387	0.86267	0.91059
1623.63	0.39074	0.4192	0.43759	0.49885	0.6485	0.69838	0.69708	0.84804	0.87298	0.89792	0.94781
1624.54	0.41442	0.43548	0.45458	0.51822	0.67369	0.72551	0.74272	0.88097	0.90689	0.9328	0.98462
1625.45	0.42656	0.45061	0.47037	0.53622	0.69708	0.75071	0.75743	0.91157	0.93838	0.96519	1.01882
1626.36	0.44909	0.46363	0.48396	0.55172	0.71723	0.77241	0.77852	0.93792	0.96551	0.99309	1.04827
1627.27	0.45966	0.47666	0.49756	0.56722	0.73738	0.79411	0.80825	0.96427	0.99263	1.02099	1.07771
1628.18	0.47622	0.49221	0.5138	0.58573	0.76145	0.82003	0.83366	0.99575	1.02503	1.05432	1.11289
1629.09	0.49318	0.50179	0.5238	0.59713	0.77627	0.83598	0.86968	1.01512	1.04497	1.07483	1.13454
1630	0.5015	0.52304	0.54598	0.62242	0.80915	0.87139	0.90142	1.05812	1.08924	1.12036	1.1744
1630.92	0.53346	0.5418	0.56556	0.64474	0.83816	0.90264	0.91242	1.09606	1.1283	1.16053	1.20614
1631.82	0.5457	0.56128	0.58589	0.66792	0.8683	0.93509	0.96491	1.13547	1.16887	1.20226	1.22784
1632.73	0.5702	0.59226	0.61824	0.70479	0.91622	0.9867	0.97873	1.19814	1.23338	1.26862	1.24536
1633.64	0.57961	0.60081	0.62716	0.71496	0.92944	1.00094	1.01151	1.21542	1.25117	1.28692	1.28766
1634.55	0.6015	0.61385	0.64077	0.73048	0.94962	1.02267	1.04109	1.24181	1.27834	1.31486	1.30851
1635.46	0.6095	0.62971	0.65733	0.74936	0.97417	1.04911	1.05183	1.27392	1.31139	1.34886	1.33303
1636.37	0.622	0.64475	0.67303	0.76725	0.99742	1.07415	1.08139	1.30432	1.34268	1.38105	1.35557
1637.28	0.63919	0.65377	0.68245	0.77799	1.01139	1.08919	1.11727	1.32258	1.36148	1.40038	1.37927
1638.19	0.64018	0.66387	0.69298	0.79	1.027	1.106	1.13268	1.343	1.3825	1.422	1.40071
1639.1	0.6542	0.67396	0.70352	0.80201	1.04262	1.12282	1.15929	1.36342	1.40352	1.44362	1.4303
1640	0.65959	0.68394	0.71394	0.81389	1.05806	1.13945	1.16779	1.38362	1.42431	1.46501	1.48547
1640.91	0.67603	0.69404	0.72448	0.82591	1.07368	1.15627	1.18156	1.40404	1.44533	1.48663	1.50239
1641.82	0.68322	0.70413	0.73501	0.83791	1.08928	1.17307	1.19532	1.42444	1.46633	1.50823	1.51932
1642.73	0.69376	0.71418	0.74551	0.84988	1.10485	1.18983	1.22519	1.4448	1.48729	1.52979	1.54473
1643.63	0.71423	0.72371	0.75545	0.86121	1.11957	1.20569	1.24679	1.46406	1.50712	1.55018	1.56358
1644.54	0.71786	0.73676	0.76908	0.87675	1.13978	1.22745	1.25888	1.49048	1.53431	1.57815	1.59657
1645.44	0.73333	0.74818	0.78099	0.89033	1.15743	1.25058	1.2855	1.51356	1.55807	1.60259	1.61879
1646.35	0.74561	0.76003	0.79337	0.90444	1.17577	1.25553	1.29044	1.53755	1.58277	1.62799	1.63554
1647.26	0.76062	0.7672	0.80085	0.91297	1.18686	1.2728	1.31089	1.55205	1.5977	1.64335	1.64914
1648.16	0.7688	0.76846	0.80217	0.91447	1.18881	1.27757	1.32676	1.5546	1.60033	1.64605	1.66957
1649.07	0.77426	0.78297	0.81732	0.93174	1.21127	1.30137	1.33946	1.58396	1.63055	1.67714	1.67592
1649.97	0.77699	0.7829	0.81724	0.93165	1.21114	1.31407	1.34405	1.5838	1.63038	1.67696	1.68227
1650.88	0.78108	0.79445	0.82929	0.94539	1.22901	1.31233	1.36803	1.60717	1.65444	1.70171	1.68862
1651.78	0.78108	0.79875	0.83378	0.95051	1.23567	1.33311	1.37755	1.61587	1.6634	1.71093	1.69497
1652.69	0.78244	0.80018	0.83528	0.95222	1.23789	1.33946	1.38072	1.61877	1.66639	1.714	1.70132
1653.59	0.78517	0.80018	0.83528	0.95222	1.23789	1.34263	1.38072	1.61877	1.66639	1.714	1.70767
1654.49	0.77699	0.80018	0.83528	0.95222	1.23789	1.34581	1.3712	1.61877	1.66639	1.714	1.71084
1655.4	0.77153	0.80008	0.83518	0.9521	1.23773	1.34581	1.3712	1.61857	1.66618	1.71378	1.6977
1656.3	0.75516	0.79714	0.83211	0.9486	1.23318	1.34263	1.37685	1.61262	1.66005	1.70748	1.67592
1657.2	0.74269	0.78155	0.81582	0.93004	1.20905	1.33311	1.358	1.58106	1.62756	1.67407	1.6537
1658.1	0.70059	0.75835	0.79161	0.90244	1.17317	1.32026	1.31058	1.53414	1.57927	1.62439	1.61816
1659.01	0.68148	0.70817	0.73923	0.84272	1.09553	1.23121	1.26311	1.43262	1.47476	1.51689	1.43469
1659.91	0.65634	0.67808	0.70782	0.80691	1.03474	1.18696	1.24244	1.37175	1.4121	1.45245	1.40612
1660.81	0.63101	0.66252	0.69158	0.7884	1.02839	1.10457	1.10775	1.34029	1.37971	1.41913	1.40612
1661.71	0.63373	0.66396	0.69308	0.79011	1.02839	1.11409	1.10775	1.34319	1.38269	1.4222	1.42199
1662.61	0.63961	0.6684	0.69772	0.7954	1.03157	1.14222	1.12635	1.35218	1.39195	1.43172	1.44377
1663.52	0.64874	0.69264	0.72302	0.82424	1.06606	1.24106	1.23154	1.4012	1.44242	1.48363	1.47278
1664.42	0.65011	0.69837	0.729	0.83106	1.14266	1.25693	1.25632	1.41281	1.45436	1.49592	1.49182
1665.32	0.65024	0.70124	0.732	0.83448	1.15853	1.26328	1.27834	1.41861	1.46033	1.50206	1.49182
1666.22	0.63242	0.6912	0.72152	0.82253	1.15853	1.26378	1.26011	1.3983	1.43943	1.48056	1.48547
1667.12	0.6105	0.65056	0.6791	0.77417	1.15874	1.24424	1.20932	1.31609	1.3548	1.39351	1.42953
1668.02	0.59132	0.6079	0.63456	0.7234	1.125	1.20614	1.18849	1.22977	1.26594	1.30211	1.37445
1668.92	0.56258	0.57935	0.60476	0.68943	1.0871	1.17361	1.1617	1.17203	1.2065	1.24098	1.30992
1669.81	0.53398	0.56937	0.59434	0.67755	1.01441	1.14464	1.13631	1.15183	1.18571	1.21959	1.28735
1670.71	0.5148	0.55218	0.5764	0.6571	0.9574	1.10457	1.11994	1.11708	1.14993	1.18279	1.2485
1671.61	0.48912	0.53367	0.55708	0.63507	0.90535	1.09661	1.06648	1.07963	1.11138	1.14314	1.20664
1672.51	0.47097	0.50061	0.52257	0.59573	0.83732	1.05634	1.06904	1.01274	1.04253	1.07232	1.13189
1673.41	0.45538	0.47929	0.50031	0.57035	0.80517	1.02617	1.05294	0.96959	0.99811	1.02662	1.08366
1674.31	0.41896	0.44187	0.46125	0.52583	0.7607	0.99472	1.00912	0.8939	0.9202	0.94649	0.99907
1675.21	0.37112	0.41752	0.43583	0.49685	0.70651	0.95849	0.97118	0.84464	0.86948	0.89433	0.94401
1676.1	0.34525	0.38651	0.40346	0.45995	0.6583	0.91497	0.94342	0.78192	0.80491	0.82791	0.87391
1677	0.31312	0.36218	0.37807	0.431	0.61223	0.86376	0.89937	0.7327	0.75425	0.7758	0.8189
1677.9	0.30006	0.336	0.35074	0.39984	0.55936	0.77671	0.85774	0.67973	0.69972	0.71971	0.7597
1678.79	0.27628	0.30922	0.32278	0.36797	0.53069	0.69423	0.80215	0.62555	0.64394	0.66234	0.69914
1679.69	0.25718	0.28457	0.29705	0.33864	0.50878	0.65201	0.75493	0.57569	0.59262	0.60955	0.64341
1680.59	0.23831	0.26596	0.27762	0.31649	0.47833	0.62917	0.66544	0.53802	0.55385	0.56967	0.60132
1681.48	0.22035	0.24679	0.25761	0.29368	0.44566	0.59864	0.6523	0.49926	0.51395	0.52863	0.558
1682.38	0.2108	0.22841	0.23843	0.27181	0.42101	0.58406	0.58879	0.46207	0.47566	0.48925	0.51643
1683.27	0.19579	0.21976	0.2294	0.26152	0.39663	0.53194	0.49068	0.44459	0.45766	0.47074	0.49689
1684.17	0.18937	0.20468	0.21366	0.24357	0.36897	0.49287	0.4498	0.41406	0.42624	0.43842	0.46278
1685.06	0.17577	0.19194	0.20036	0.22841	0.33633	0.45699	0.40621	0.38829	0.39971	0.41113	0.43398
1685.96	0.15895	0.17271	0.18029	0.20553	0.31148	0.42862	0.36506	0.3494	0.35968	0.36996	0.39051
1686.85	0.15234	0.16576	0.17303	0.19725	0.26397	0.39756	0.35284	0.33533	0.34519	0.35505	0.37478
1687.75	0.13882	0.15584	0.16268	0.18545	0.24511	0.37086	0.32764	0.31526	0.32453	0.33381	0.35235
1688.64	0.13167	0.14422	0.15054	0.17162	0.21695	0.3269	0.31332	0.29175	0.30033	0.30891	0.32607
1689.53	0.12937	0.138	0.14405	0.16422	0.1983	0.31072	0.28401	0.27918	0.28739	0.2956	0.31202
1690.43	0.11837	0.1271	0.13268	0.15125	0.16501	0.29007	0.26515	0.25713	0.26469	0.27226	0.28738
1691.32	0.09892	0.11955	0.1248	0.14227	0.15232	0.26238	0.23909	0.24186	0.24897	0.25609	0.27031
1692.21	0.09256	0.10471	0.1093	0.1246	0.13327	0.23104	0.21263	0.21183	0.21806	0.22429	0.23675
1693.11	0.07436	0.10754	0.11225	0.12797	0.1174	0.21628	0.20584	0.21755	0.22395	0.23035	0.24315
1694	0.0698	0.08893	0.09283	0.10583	0.11105	0.19091	0.17768	0.17992	0.18521	0.1905	0.20108
1694.89	0.05799	0.08156	0.08514	0.09706	0.10153	0.16202	0.14951	0.16501	0.16986	0.17471	0.18442
1695.78	0.05117	0.06599	0.06889	0.07853	0.09201	0.14433	0.12769	0.1335	0.13743	0.14135	0.14921
1696.67	0.04435	0.06019	0.06283	0.07163	0.08683	0.1027	0.10905	0.12177	0.12535	0.12893	0.13609
1697.57	0.04076	0.04014	0.0419	0.04777	0.06661	0.07115	0.03624	0.08121	0.0836	0.08598	0.09076
1698.46	0.00751	0.01437	0.015	0.0171	0.03805	0.02535	0.02852	0.02907	0.02992	0.03078	0.03249
1699.35	0.00751	0.0072	0.00752	0.00857	0.02535	0.02535	0.00948	0.01456	0.01499	0.01542	0.01628
1700.24	-0.00204	2.90756e-05	3.03509e-05	3.46e-05	4.5e-05	4.85e-05	0.00948	5.89e-05	6.06e-05	6.23e-05	6.58e-05
--	--	--	--	--	--	--	--				--
