# Supplementary material for: Conserved interfaces mediate multiple protein–protein interactions in a prokaryotic metabolon
Source: Mol Syst Biol. 2025 Sep 3;21(11):1490–521. doi: 10.1038/s44320-025-00139-9 (PMC12583656; doi:10.1038/s44320-025-00139-9)
Supplement: Supplementary file 10 — Source data Fig. 5 [file 44320_2025_139_MOESM10_ESM.zip › Data_Panel5C.xlsx]

## Sheet: Figure5_C
Concentration	Peak Area	SD	n
5	6.5	3.6	3
7.5	8.5	2	3
10	12.5	2.5	3
15	18	3.1	3
20	22	2.1	3
25	23	2.6	3
30	26	2.2	3
40	27	1	3
50	27.5	1.5	3
