# Supplementary material for: Conserved interfaces mediate multiple protein–protein interactions in a prokaryotic metabolon
Source: Mol Syst Biol. 2025 Sep 3;21(11):1490–521. doi: 10.1038/s44320-025-00139-9 (PMC12583656; doi:10.1038/s44320-025-00139-9)
Supplement: Supplementary file 10 — Source data Fig. 5 [file 44320_2025_139_MOESM10_ESM.zip › Data_Panel5D.xlsx]

## Sheet: Figure5_D
Concentration	Peak Area	SD	n
5	15	3	3
7.5	20	2	3
10	28	3	3
15	30	1	3
20	32	3	3
25	34	4	3
30	35	1	3
40	37	1	3
50	38	1	3
