# Supplementary material for: Conserved interfaces mediate multiple protein–protein interactions in a prokaryotic metabolon
Source: Mol Syst Biol. 2025 Sep 3;21(11):1490–521. doi: 10.1038/s44320-025-00139-9 (PMC12583656; doi:10.1038/s44320-025-00139-9)
Supplement: Supplementary file 10 — Source data Fig. 5 [file 44320_2025_139_MOESM10_ESM.zip › Data_Panel5F.xlsx]

## Sheet: Figure5_F
Concentration	Peak Area	SD	n
5	19	5	3
7.5	23	4	3
10	31	3	3
15	33	1	3
20	35	4	3
25	35	4	3
30	36	1	3
40	37	1	3
50	37	1	3
