# Supplementary material for: Conserved interfaces mediate multiple protein–protein interactions in a prokaryotic metabolon
Source: Mol Syst Biol. 2025 Sep 3;21(11):1490–521. doi: 10.1038/s44320-025-00139-9 (PMC12583656; doi:10.1038/s44320-025-00139-9)
Supplement: Supplementary file 11 — Source data Fig. 6 [file 44320_2025_139_MOESM11_ESM.zip]

Archive with 17 entries (13 files):
- Figure6/
- Figure6/Fig6B/
- Figure6/Fig6B/README.txt
- Figure6/Fig6B/analyze_stats.py
- Figure6/Fig6B/folate_stats.dat
- Figure6/Fig6B/pyrimidine_stats.dat
- Figure6/Fig6B/purine_stats.dat
- Figure6/Fig6B/sensitivity-map-contour-largest.py
- Figure6/Fig6B/raw_pathway_data_for_6B/
- Figure6/Fig6B/raw_pathway_data_for_6B/pyrimidine-ppi-matrix-sim.dat
- Figure6/Fig6B/raw_pathway_data_for_6B/purine-ppi-matrix-sim.dat
- Figure6/Fig6B/raw_pathway_data_for_6B/folate-ppi-matrix-sim.dat
- Figure6/Fig6B/raw_pathway_data_for_6B/combine_fol_pur_pyr.dat
- Figure6/Fig6B/raw_pathway_data_for_6B/analyze_stats.py
- Figure6/Fig6B/raw_pathway_data_for_6B/sensitivity-map-contour-largest.py
- Figure6/Fig6C/
- Figure6/Fig6C/folA_folK_sim.pdb
