# Supplementary material for: Conserved interfaces mediate multiple protein–protein interactions in a prokaryotic metabolon
Source: Mol Syst Biol. 2025 Sep 3;21(11):1490–521. doi: 10.1038/s44320-025-00139-9 (PMC12583656; doi:10.1038/s44320-025-00139-9)
Supplement: Supplementary file 11 — Source data Fig. 6 [file 44320_2025_139_MOESM11_ESM.zip › Figure6/Fig6B/README.txt]

This folder contains the raw data from simulations used to compare predictions from simulations with fluoresence data from experiments. This data is relevant to Fig.6B and Fig. S10.
There are files (named after the pathway the data is for) in raw_pathway_data and each of which contains values from dG calculations of protein-protein interactions from metadynamics simulations. The files are structured in the format such as 
"i j free_energy facs_data" where i and j are labels for the protein in indices 1 to 10. The 3rd column contains free energy in kcal/mol from simulations and the last column holds facs data information. 
The "combine_fol_pur_pyr.dat" in the intra-pathway-ppi folder contains all the data from 3 pathways in a combined file to perform the sensitivity analysis for true prediction presented in Fig.S10. The python script for the sensitivity analysis has been shared in the intra-pathway-ppi as well named "sensitivity-map-contour-largest.py".

The protein keys from 1 to 10 for different pathways is as follows:
Folate - ("folE" 1, "folM" 2, "pabC" 3, "folC" 4, "pabA" 5, "nudB" 6, "folK" 7, "folA" 8, "glyA" 9, "folD" 10)
Purine - ("purF" 1, "purD" 2, "purN" 3, "purT" 4, "purM" 5, "purK" 6, "purE" 7, "purC" 8, "purB" 9, "purH" 10)
Pyrimidine - ("pyrB" 1, "pyrI" 2, "pyrC" 3, "pyrD" 4, "pyrE" 5, "pyrF" 6, "pyrH" 7, "pyrG" 8, "mdD" 9, "dcd" 10, "thyA" 11, "tmk" 12, "ndk" 13, "adk" 14).
