# Supplementary material for: Conserved interfaces mediate multiple protein–protein interactions in a prokaryotic metabolon
Source: Mol Syst Biol. 2025 Sep 3;21(11):1490–521. doi: 10.1038/s44320-025-00139-9 (PMC12583656; doi:10.1038/s44320-025-00139-9)
Supplement: Supplementary file 11 — Source data Fig. 6 [file 44320_2025_139_MOESM11_ESM.zip › Figure6/Fig6B/analyze_stats.py]

import pandas as pd
from scipy.stats import chi2_contingency

def analyze_binding_predictions(file_path):
    try:
        # Read the CSV data into a DataFrame, assuming a space delimiter
        df = pd.read_csv(file_path, delimiter='\s+')
        
        # Check if the DataFrame has been loaded correctly
        if df.shape[1] < 4:
            raise ValueError("The dataset does not have the expected number of columns.")

        # Normalize column names to lower case to avoid case sensitivity issues
        df.columns = [col.strip().lower() for col in df.columns]
        
        # Identify the third and fifth columns
        delta_f_partition_col = df.columns[2]
        facs_col = df.columns[3]
        
        # Ensure the columns are identified correctly
        print(f"Using '{delta_f_partition_col}' for simulation data and '{facs_col}' for experimental data.")

        # Define the thresholds for binding prediction
        binding_threshold_simulation = -1.5
        binding_threshold_experimental = 600

        # Create columns for binding predictions
        df['predicted_binding_simulation'] = df[delta_f_partition_col] < binding_threshold_simulation
        df['predicted_binding_experimental'] = df[facs_col] > binding_threshold_experimental

        # Calculate true positives, false positives, true negatives, and false negatives
        true_positives = ((df['predicted_binding_simulation'] == True) & (df['predicted_binding_experimental'] == True)).sum()
        false_positives = ((df['predicted_binding_simulation'] == True) & (df['predicted_binding_experimental'] == False)).sum()
        true_negatives = ((df['predicted_binding_simulation'] == False) & (df['predicted_binding_experimental'] == False)).sum()
        false_negatives = ((df['predicted_binding_simulation'] == False) & (df['predicted_binding_experimental'] == True)).sum()

        # Calculate experimental positives and negatives
        experimental_positives = (df['predicted_binding_experimental'] == True).sum()
        experimental_negatives = (df['predicted_binding_experimental'] == False).sum()

        # Create a contingency table
        contingency_table = [
            [true_positives, false_negatives],  # Predictions of binding
            [false_positives, true_negatives]   # Predictions of non-binding
        ]

        # Perform the Chi-Square test
        chi2, p_value, dof, expected = chi2_contingency(contingency_table)

        # Print the results
        print(f"True Positives (TP): {true_positives}")
        print(f"False Positives (FP): {false_positives}")
        print(f"True Negatives (TN): {true_negatives}")
        print(f"False Negatives (FN): {false_negatives}")
        print(f"Chi-Square Statistic (χ²): {chi2}")
        print(f"P-Value: {p_value}")
        print(f"Degrees of Freedom (dof): {dof}")
        print(f"Expected Frequencies: {expected}")

        # Hypothesis testing interpretation
        alpha = 0.1
        if p_value < alpha:
            print("The p-value is less than 0.05, suggesting a non-random prediction and a correlation between experiment and theory.")
            print("We reject the null hypothesis that there is no association between the simulation predictions and the experimental results.")
        else:
            print("The p-value is greater than or equal to 0.05, suggesting that the predictions might be random and there is no significant correlation between experiment and theory.")
            print("We fail to reject the null hypothesis that there is no association between the simulation predictions and the experimental results.")
        
        # Print experimental positives and negatives
        print(f"Experimental Positives: {experimental_positives}, Experimental Negatives: {experimental_negatives}")

    except pd.errors.EmptyDataError:
        print("The file is empty or does not exist.")
    except ValueError as ve:
        print(f"ValueError: {ve}")
    except Exception as e:
        print(f"An unexpected error occurred: {e}")
       

# Example usage
file_path = 'combine_fol_pur_pyr.dat'  # Replace with the actual file path
analyze_binding_predictions(file_path)
