# Supplementary material for: Conserved interfaces mediate multiple protein–protein interactions in a prokaryotic metabolon
Source: Mol Syst Biol. 2025 Sep 3;21(11):1490–521. doi: 10.1038/s44320-025-00139-9 (PMC12583656; doi:10.1038/s44320-025-00139-9)
Supplement: Supplementary file 11 — Source data Fig. 6 [file 44320_2025_139_MOESM11_ESM.zip › Figure6/Fig6B/pyrimidine_stats.dat]

Using 'df_distance' for simulation data and 'facs_data' for experimental data.
True Positives (TP): 7
False Positives (FP): 5
True Negatives (TN): 42
False Negatives (FN): 1
Chi-Square Statistic (χ²): 19.385121587910277
P-Value: 1.0683616405140556e-05
Degrees of Freedom (dof): 1
Expected Frequencies: [[ 1.74545455  6.25454545]
 [10.25454545 36.74545455]]
The p-value is less than 0.05, suggesting a non-random prediction and a correlation between experiment and theory.
We reject the null hypothesis that there is no association between the simulation predictions and the experimental results.
Experimental Positives: 8, Experimental Negatives: 47
