# Supplementary material for: Conserved interfaces mediate multiple protein–protein interactions in a prokaryotic metabolon
Source: Mol Syst Biol. 2025 Sep 3;21(11):1490–521. doi: 10.1038/s44320-025-00139-9 (PMC12583656; doi:10.1038/s44320-025-00139-9)
Supplement: Supplementary file 11 — Source data Fig. 6 [file 44320_2025_139_MOESM11_ESM.zip › Figure6/Fig6B/sensitivity-map-contour-largest.py]

import pandas as pd
import numpy as np
import matplotlib.pyplot as plt
import seaborn as sns
from scipy.stats import chi2_contingency
from matplotlib.colors import LinearSegmentedColormap
from skimage.measure import label, regionprops, find_contours

def save_legend_as_separate_file(legend_elements, legend_title, output_file):
    """
    Create and save a standalone figure for the legend.
    """
    fig, ax = plt.subplots(figsize=(2, 2))
    ax.axis('off')
    legend = ax.legend(
        handles=legend_elements,
        title=legend_title,
        loc='center',
        frameon=True,
        fontsize=10,
        title_fontsize=12
    )
    fig.savefig(output_file, format='png', bbox_inches='tight')
    plt.close(fig)

def plot_true_predictions_with_contour(simulation_thresholds, experimental_thresholds, true_predictions_percent, p_values, pathway_label):
    """
    Generate a heatmap for true predictions and overlay contours for the largest regions
    with p < 0.05 and true prediction% > 65%, and p < 0.01 and true prediction% > 65%.
    """
    # Define the custom colormap for true predictions
    true_pred_colors = [(0.8, 0.8, 0.8), (0.5, 0.5, 0.5), (0.0, 0.0, 0.0)]
    true_pred_cmap = LinearSegmentedColormap.from_list("true_pred_grey_scale", true_pred_colors)

    # Create binary masks for the target regions
    region_mask_05 = (true_predictions_percent > 65) & (p_values < 0.05)
    region_mask_01 = (true_predictions_percent > 65) & (p_values < 0.001)

    # Label connected regions
    labeled_regions_05 = label(region_mask_05, connectivity=2)
    labeled_regions_01 = label(region_mask_01, connectivity=2)

    regions_05 = regionprops(labeled_regions_05)
    regions_01 = regionprops(labeled_regions_01)

    # Find the largest region for each mask
    largest_region_05 = max(regions_05, key=lambda r: r.area) if regions_05 else None
    largest_region_01 = max(regions_01, key=lambda r: r.area) if regions_01 else None

    # Create a figure for the heatmap
    plt.figure(figsize=(12, 6))
    ax = sns.heatmap(
        true_predictions_percent, 
        cmap=true_pred_cmap, 
        xticklabels=experimental_thresholds, 
        yticklabels=simulation_thresholds, 
        cbar_kws={'label': '% True Predictions'}, 
        annot=False
    )

    # Adjust x-axis ticks to show every 5th tick
    ax.set_xticks(np.arange(0, len(experimental_thresholds), 5))
    ax.set_xticklabels([f"{experimental_thresholds[i]:.1f}" for i in range(0, len(experimental_thresholds), 5)])

    # Adjust y-axis ticks to show every 3rd tick
    ax.set_yticks(np.arange(len(simulation_thresholds)))
    ax.set_yticklabels([f"{simulation_thresholds[i]:.1f}" if i % 3 == 0 else "" for i in range(len(simulation_thresholds))])

    # Overlay the contour for the largest region with p < 0.05
    if largest_region_05:
        contour_05 = find_contours(labeled_regions_05 == largest_region_05.label, level=0.5)[0]
        plt.plot(
            contour_05[:, 1], 
            contour_05[:, 0], 
            color='blue', 
            linewidth=2, 
            label='p < 0.05 & True Predictions > 65%'
        )

    # Overlay the contour for the largest region with p < 0.01
    if largest_region_01:
        contour_01 = find_contours(labeled_regions_01 == largest_region_01.label, level=0.5)[0]
        plt.plot(
            contour_01[:, 1], 
            contour_01[:, 0], 
            color='red', 
            linewidth=2, 
            label='p < 0.001 & True Predictions > 65%'
        )

    #plt.title(f"{pathway_label} True Predictions with Largest Region Contours")
    plt.xlabel('Experimental Threshold')
    plt.ylabel('Simulation Threshold')
    plt.legend(loc='upper right')
    plt.tight_layout()
    plt.savefig(f'{pathway_label}_heatmap_with_contours.png', format='png', bbox_inches='tight')
    plt.savefig(f'{pathway_label}_heatmap_with_contours.eps', format='eps', bbox_inches='tight')
    plt.close()
    plt.show()
    
def analyze_and_plot_from_file(file_path, pathway_label):
    """
    Analyze data from a file and generate heatmaps with contours for significant regions.
    """
    df = pd.read_csv(file_path, sep='\s+', header=0)
    df.columns = [col.strip().lower() for col in df.columns]
    delta_f_partition_col = df.columns[2]
    facs_col = df.columns[3]

    simulation_thresholds = np.arange(-5, 0, 0.1)
    experimental_thresholds = np.arange(600, 800, 2)

    p_values = np.zeros((len(simulation_thresholds), len(experimental_thresholds)))
    true_predictions_percent = np.zeros((len(simulation_thresholds), len(experimental_thresholds)))

    for i, sim_threshold in enumerate(simulation_thresholds):
        for j, exp_threshold in enumerate(experimental_thresholds):
            df['predicted_binding_simulation'] = df[delta_f_partition_col] < sim_threshold
            df['predicted_binding_experimental'] = df[facs_col] > exp_threshold

            true_positives = ((df['predicted_binding_simulation'] == True) & (df['predicted_binding_experimental'] == True)).sum()
            false_positives = ((df['predicted_binding_simulation'] == True) & (df['predicted_binding_experimental'] == False)).sum()
            true_negatives = ((df['predicted_binding_simulation'] == False) & (df['predicted_binding_experimental'] == False)).sum()
            false_negatives = ((df['predicted_binding_simulation'] == False) & (df['predicted_binding_experimental'] == True)).sum()

            experimental_positives = (df['predicted_binding_experimental'] == True).sum()
            experimental_negatives = (df['predicted_binding_experimental'] == False).sum()

            contingency_table = [
                [true_positives, false_negatives], 
                [false_positives, true_negatives]
            ]

            if 0 in np.array(contingency_table).sum(axis=0) or 0 in np.array(contingency_table).sum(axis=1):
                p_value = 1.0
            else:
                chi2, p_value, dof, expected = chi2_contingency(contingency_table)

            total_predictions = experimental_positives + experimental_negatives
            true_predictions = true_positives + true_negatives
            percentage_true_predictions = (true_predictions / total_predictions) * 100 if total_predictions > 0 else 0

            p_values[i, j] = p_value
            true_predictions_percent[i, j] = percentage_true_predictions

    # Generate the plot with the largest region contours
    plot_true_predictions_with_contour(simulation_thresholds, experimental_thresholds, true_predictions_percent, p_values, pathway_label)

file_path = 'combine_fol_pur_pyr.dat'  # Replace with your actual file path
analyze_and_plot_from_file(file_path, "All Pathways")
