# Supplementary material for: Conserved interfaces mediate multiple protein–protein interactions in a prokaryotic metabolon
Source: Mol Syst Biol. 2025 Sep 3;21(11):1490–521. doi: 10.1038/s44320-025-00139-9 (PMC12583656; doi:10.1038/s44320-025-00139-9)
Supplement: Supplementary file 11 — Source data Fig. 6 [file 44320_2025_139_MOESM11_ESM.zip › Figure6/Fig6B/raw_pathway_data_for_6B/pyrimidine-ppi-matrix-sim.dat]

I	j	dF_distance	facs_data
1	1	-6.632	1153
1	2	-6.266	691
1	3	-3.89	571
1	4	-3.408	633
1	5	0.014	482
1	6	-0.032	572
1	7	0	564
1	8	-1.046	614
1	9	-0.112	503
1	10	-1.47	547
2	2	-6.802	851
2	3	-0.914	660
2	4	-2.25	690
2	5	-1.004	632
2	6	-0.15	676
2	7	-0.888	563
2	8	-1.65	599
2	9	-0.028	734
2	10	-4.636	653
3	3	-8.654	536
3	4	-0.18	724
3	5	-0.124	536
3	6	0	619
3	7	-0.078	519
3	8	0	565
3	9	0	591
3	10	-0.666	540
4	4	-7.31	650
4	5	-0.46	750
4	6	-0.38	703
4	7	-0.578	647
4	8	-0.182	566
4	9	-0.016	654
4	10	-3.196	815
5	5	-7.906001	1124
5	6	-0.004	681
5	7	-0.024	485
5	8	-0.006	612
5	9	0	623
5	10	-2.554	474
6	6	-12.424001	911
6	7	0.004	583
6	8	0	628
6	9	-0.026	542
6	10	-0.534	609
7	7	-6.208	856
7	8	-0.006	510
7	9	-0.002	589
7	10	-1.24	512
8	8	-9.64	856
8	9	0	644
8	10	-0.758	640
9	9	0	543
9	10	-0.192	627
10	10	-7.522	1236
