# Supplementary material for: Conserved interfaces mediate multiple protein–protein interactions in a prokaryotic metabolon
Source: Mol Syst Biol. 2025 Sep 3;21(11):1490–521. doi: 10.1038/s44320-025-00139-9 (PMC12583656; doi:10.1038/s44320-025-00139-9)
Supplement: Supplementary file 11 — Source data Fig. 6 [file 44320_2025_139_MOESM11_ESM.zip › Figure6/Fig6B/raw_pathway_data_for_6B/purine-ppi-matrix-sim.dat]

I	j	dF_distance	facs_data
1	1	-15.076001	793
1	2	-1.75	681
1	3	-0.054	615
1	4	-1.702	610
1	5	-0.358	581
1	6	-3.306	689
1	7	-0.6	385
1	8	-2.028	649
1	9	0.002	727
1	10	0	648
2	2	-1.438	885
2	3	-0.52	901
2	4	-0.068	1049
2	5	-1.464	851
2	6	-0.424	818
2	7	-0.314	495
2	8	-1.232	824
2	9	0.004	762
2	10	-1.012	947
3	3	-13.854001	842
3	4	-0.168	175
3	5	-1.484	656
3	6	-0.186	837
3	7	-2.102	528
3	8	-1.592	779
3	9	0	554
3	10	-1.578	678
4	4	-4.384	813
4	5	-0.012	813
4	6	-2.594	760
4	7	-0.006	470
4	8	-0.014	767
4	9	0.002	616
4	10	-0.006	779
5	5	-17.959999	859
5	6	-0.004	780
5	7	-0.618	520
5	8	0.014	709
5	9	0	646
5	10	-0.002	664
6	6	-10.778001	1346
6	7	0	669
6	8	0.002	510
6	9	0.002	667
6	10	-0.078	769
7	7	-9.492	803
7	8	0	803
7	9	0	753
7	10	-0.01	546
8	8	-8.142	719
8	9	0	719
8	10	0	758
9	9	-31.398001	1220
9	10	0	727
10	10	-50.032001	253
