# Supplementary material for: Conserved interfaces mediate multiple protein–protein interactions in a prokaryotic metabolon
Source: Mol Syst Biol. 2025 Sep 3;21(11):1490–521. doi: 10.1038/s44320-025-00139-9 (PMC12583656; doi:10.1038/s44320-025-00139-9)
Supplement: Supplementary file 11 — Source data Fig. 6 [file 44320_2025_139_MOESM11_ESM.zip › Figure6/Fig6B/raw_pathway_data_for_6B/combine_fol_pur_pyr.dat]

i j dF_distance facs_data
1	1	-15.828	992
1	2	-1.554711	680
1	3	0.238287	425
1	4	-0.98	541
1	5	-0.064	648
1	6	-2.592	614
1	7	-0.2	536
1	8	-1.804	671
1	9	-0.002	565
1	10	-0.006	519
2	2	-7.74	590
2	3	0	622
2	4	-3.82	561
2	5	-3.478	602
2	6	-1.398	751
2	7	-3.58	701
2	8	-2.466	720
2	9	0	541
2	10	0	495
3	3	-13.058	762
3	4	-0.688	500
3	5	-2.928	531
3	6	-1.436	561
3	7	-0.874	685
3	8	-2.786	547
3	9	0	996
3	10	-0.02	502
4	4	-5.206	639
4	5	-3.144	639
4	6	-4.356	642
4	7	-7.904001	711
4	8	-1.932	550
4	9	-0.268	443
4	10	-1.058	485
5	5	-3.226	648
5	6	-2.698	602
5	7	-2.166	548
5	8	-2.19	831
5	9	-0.08	789
5	10	-0.118	421
6	6	-4.802	676
6	7	-3.04	651
6	8	-2.268	1175
6	9	-1.74	601
6	10	-1.44	458
7	7	-0.98	593
7	8	-2.444	1419
7	9	-0.418	1274
7	10	-0.312	597
8	8	-8.956001	787
8	9	-0.77	1002
8	10	-2.496	1076
9	9	-29.416	1102
9	10	0	1008
10	10	-11.072	709
1	1	-15.076001	793
1	2	-1.75	681
1	3	-0.054	615
1	4	-1.702	610
1	5	-0.358	581
1	6	-3.306	689
1	7	-0.6	385
1	8	-2.028	649
1	9	0.002	727
1	10	0	648
2	2	-1.438	885
2	3	-0.52	901
2	4	-0.068	1049
2	5	-1.464	851
2	6	-0.424	818
2	7	-0.314	495
2	8	-1.232	824
2	9	0.004	762
2	10	-1.012	947
3	3	-13.854001	842
3	4	-0.168	175
3	5	-1.484	656
3	6	-0.186	837
3	7	-2.102	528
3	8	-1.592	779
3	9	0	554
3	10	-1.578	678
4	4	-4.384	813
4	5	-0.012	813
4	6	-2.594	760
4	7	-0.006	470
4	8	-0.014	767
4	9	0.002	616
4	10	-0.006	779
5	5	-17.959999	859
5	6	-0.004	780
5	7	-0.618	520
5	8	0.014	709
5	9	0	646
5	10	-0.002	664
6	6	-10.778001	1346
6	7	0	669
6	8	0.002	510
6	9	0.002	667
6	10	-0.078	769
7	7	-9.492	803
7	8	0	803
7	9	0	753
7	10	-0.01	546
8	8	-8.142	719
8	9	0	719
8	10	0	758
9	9	-31.398001	1220
9	10	0	727
10	10	-50.032001	253
1	1	-6.632	1153
1	2	-6.266	691
1	3	-3.89	571
1	4	-3.408	633
1	5	0.014	482
1	6	-0.032	572
1	7	0	564
1	8	-1.046	614
1	9	-0.112	503
1	10	-1.47	547
2	2	-6.802	851
2	3	-0.914	660
2	4	-2.25	690
2	5	-1.004	632
2	6	-0.15	676
2	7	-0.888	563
2	8	-1.65	599
2	9	-0.028	734
2	10	-4.636	653
3	3	-8.654	536
3	4	-0.18	724
3	5	-0.124	536
3	6	0	619
3	7	-0.078	519
3	8	0	565
3	9	0	591
3	10	-0.666	540
4	4	-7.31	650
4	5	-0.46	750
4	6	-0.38	703
4	7	-0.578	647
4	8	-0.182	566
4	9	-0.016	654
4	10	-3.196	815
5	5	-7.906001	1124
5	6	-0.004	681
5	7	-0.024	485
5	8	-0.006	612
5	9	0	623
5	10	-2.554	474
6	6	-12.424001	911
6	7	0.004	583
6	8	0	628
6	9	-0.026	542
6	10	-0.534	609
7	7	-6.208	856
7	8	-0.006	510
7	9	-0.002	589
7	10	-1.24	512
8	8	-9.64	856
8	9	0	644
8	10	-0.758	640
9	9	0	543
9	10	-0.192	627
10	10	-7.522	1236
