# Supplementary material for: Conserved interfaces mediate multiple protein–protein interactions in a prokaryotic metabolon
Source: Mol Syst Biol. 2025 Sep 3;21(11):1490–521. doi: 10.1038/s44320-025-00139-9 (PMC12583656; doi:10.1038/s44320-025-00139-9)
Supplement: Supplementary file 11 — Source data Fig. 6 [file 44320_2025_139_MOESM11_ESM.zip › Figure6/Fig6C/folA_folK_sim.pdb]

COMPND    45de5af5a616ffb3 
AUTHOR    GENERATED BY OPEN BABEL 3.1.1
ATOM      1  N   MET A   1      11.450  21.617  -5.179  1.00  0.00           N  
ATOM      2  CA  MET A   1      10.708  20.409  -5.571  1.00  0.00           C  
ATOM      3  C   MET A   1      11.518  19.649  -6.605  1.00  0.00           C  
ATOM      4  O   MET A   1      12.309  20.243  -7.330  1.00  0.00           O  
ATOM      5  CB  MET A   1       9.303  20.749  -6.080  1.00  0.00           C  
ATOM      6  CG  MET A   1       8.442  21.327  -4.952  1.00  0.00           C  
ATOM      7  SD  MET A   1       6.743  21.695  -5.423  1.00  0.00           S  
ATOM      8  CE  MET A   1       6.020  20.044  -5.447  1.00  0.00           C  
ATOM      9  N   THR A   2      11.344  18.327  -6.649  1.00  0.00           N  
ATOM     10  CA  THR A   2      12.080  17.415  -7.526  1.00  0.00           C  
ATOM     11  C   THR A   2      11.091  16.690  -8.425  1.00  0.00           C  
ATOM     12  O   THR A   2       9.988  16.376  -7.992  1.00  0.00           O  
ATOM     13  CB  THR A   2      12.905  16.431  -6.695  1.00  0.00           C  
ATOM     14  OG1 THR A   2      13.833  17.146  -5.917  1.00  0.00           O  
ATOM     15  CG2 THR A   2      13.709  15.457  -7.552  1.00  0.00           C  
ATOM     16  N   VAL A   3      11.449  16.406  -9.665  1.00  0.00           N  
ATOM     17  CA  VAL A   3      10.640  15.578 -10.564  1.00  0.00           C  
ATOM     18  C   VAL A   3      11.123  14.137 -10.480  1.00  0.00           C  
ATOM     19  O   VAL A   3      12.243  13.826 -10.881  1.00  0.00           O  
ATOM     20  CB  VAL A   3      10.654  16.102 -12.010  1.00  0.00           C  
ATOM     21  CG1 VAL A   3       9.755  15.247 -12.896  1.00  0.00           C  
ATOM     22  CG2 VAL A   3      10.157  17.547 -12.072  1.00  0.00           C  
ATOM     23  N   ALA A   4      10.260  13.259  -9.982  1.00  0.00           N  
ATOM     24  CA  ALA A   4      10.440  11.818 -10.056  1.00  0.00           C  
ATOM     25  C   ALA A   4       9.721  11.262 -11.291  1.00  0.00           C  
ATOM     26  O   ALA A   4       8.650  11.729 -11.669  1.00  0.00           O  
ATOM     27  CB  ALA A   4       9.945  11.183  -8.760  1.00  0.00           C  
ATOM     28  N   TYR A   5      10.293  10.231 -11.910  1.00  0.00           N  
ATOM     29  CA  TYR A   5       9.658   9.487 -12.986  1.00  0.00           C  
ATOM     30  C   TYR A   5       9.355   8.072 -12.517  1.00  0.00           C  
ATOM     31  O   TYR A   5      10.261   7.335 -12.140  1.00  0.00           O  
ATOM     32  CB  TYR A   5      10.536   9.495 -14.237  1.00  0.00           C  
ATOM     33  CG  TYR A   5      10.704  10.866 -14.855  1.00  0.00           C  
ATOM     34  CD1 TYR A   5       9.715  11.381 -15.710  1.00  0.00           C  
ATOM     35  CD2 TYR A   5      11.847  11.633 -14.572  1.00  0.00           C  
ATOM     36  CE1 TYR A   5       9.863  12.647 -16.288  1.00  0.00           C  
ATOM     37  CE2 TYR A   5      12.009  12.905 -15.147  1.00  0.00           C  
ATOM     38  CZ  TYR A   5      11.013  13.409 -16.011  1.00  0.00           C  
ATOM     39  OH  TYR A   5      11.171  14.645 -16.583  1.00  0.00           O  
ATOM     40  N   ILE A   6       8.082   7.702 -12.551  1.00  0.00           N  
ATOM     41  CA  ILE A   6       7.572   6.426 -12.057  1.00  0.00           C  
ATOM     42  C   ILE A   6       7.065   5.614 -13.247  1.00  0.00           C  
ATOM     43  O   ILE A   6       6.294   6.109 -14.060  1.00  0.00           O  
ATOM     44  CB  ILE A   6       6.490   6.650 -10.984  1.00  0.00           C  
ATOM     45  CG1 ILE A   6       7.048   7.492  -9.809  1.00  0.00           C  
ATOM     46  CG2 ILE A   6       5.956   5.298 -10.470  1.00  0.00           C  
ATOM     47  CD1 ILE A   6       6.000   7.912  -8.775  1.00  0.00           C  
ATOM     48  N   ALA A   7       7.500   4.349 -13.343  1.00  0.00           N  
ATOM     49  CA  ALA A   7       6.924   3.385 -14.267  1.00  0.00           C  
ATOM     50  C   ALA A   7       5.734   2.692 -13.604  1.00  0.00           C  
ATOM     51  O   ALA A   7       5.829   2.270 -12.453  1.00  0.00           O  
ATOM     52  CB  ALA A   7       7.993   2.382 -14.707  1.00  0.00           C  
ATOM     53  N   ILE A   8       4.634   2.557 -14.336  1.00  0.00           N  
ATOM     54  CA  ILE A   8       3.472   1.767 -13.931  1.00  0.00           C  
ATOM     55  C   ILE A   8       3.404   0.539 -14.830  1.00  0.00           C  
ATOM     56  O   ILE A   8       3.477   0.666 -16.057  1.00  0.00           O  
ATOM     57  CB  ILE A   8       2.164   2.581 -14.000  1.00  0.00           C  
ATOM     58  CG1 ILE A   8       2.290   3.899 -13.204  1.00  0.00           C  
ATOM     59  CG2 ILE A   8       0.994   1.724 -13.491  1.00  0.00           C  
ATOM     60  CD1 ILE A   8       1.005   4.728 -13.161  1.00  0.00           C  
ATOM     61  N   GLY A   9       3.221  -0.648 -14.237  1.00  0.00           N  
ATOM     62  CA  GLY A   9       2.945  -1.895 -14.937  1.00  0.00           C  
ATOM     63  C   GLY A   9       1.753  -2.612 -14.312  1.00  0.00           C  
ATOM     64  O   GLY A   9       1.652  -2.713 -13.097  1.00  0.00           O  
ATOM     65  N   SER A  10       0.837  -3.142 -15.149  1.00  0.00           N  
ATOM     66  CA  SER A  10      -0.236  -4.011 -14.685  1.00  0.00           C  
ATOM     67  C   SER A  10      -0.584  -5.052 -15.746  1.00  0.00           C  
ATOM     68  O   SER A  10      -0.707  -4.709 -16.918  1.00  0.00           O  
ATOM     69  CB  SER A  10      -1.482  -3.191 -14.332  1.00  0.00           C  
ATOM     70  OG  SER A  10      -2.535  -4.052 -13.927  1.00  0.00           O  
ATOM     71  N   ASN A  11      -0.772  -6.311 -15.354  1.00  0.00           N  
ATOM     72  CA  ASN A  11      -1.134  -7.414 -16.252  1.00  0.00           C  
ATOM     73  C   ASN A  11      -2.396  -8.162 -15.815  1.00  0.00           C  
ATOM     74  O   ASN A  11      -2.562  -9.345 -16.110  1.00  0.00           O  
ATOM     75  CB  ASN A  11       0.073  -8.333 -16.480  1.00  0.00           C  
ATOM     76  CG  ASN A  11       0.392  -9.237 -15.309  1.00  0.00           C  
ATOM     77  OD1 ASN A  11       0.088  -8.972 -14.164  1.00  0.00           O  
ATOM     78  ND2 ASN A  11       1.040 -10.341 -15.578  1.00  0.00           N  
ATOM     79  N   LEU A  12      -3.285  -7.508 -15.105  1.00  0.00           N  
ATOM     80  CA  LEU A  12      -4.570  -8.098 -14.760  1.00  0.00           C  
ATOM     81  C   LEU A  12      -5.563  -8.085 -15.930  1.00  0.00           C  
ATOM     82  O   LEU A  12      -5.344  -7.495 -16.977  1.00  0.00           O  
ATOM     83  CB  LEU A  12      -5.156  -7.442 -13.507  1.00  0.00           C  
ATOM     84  CG  LEU A  12      -4.502  -7.855 -12.191  1.00  0.00           C  
ATOM     85  CD1 LEU A  12      -5.467  -7.473 -11.074  1.00  0.00           C  
ATOM     86  CD2 LEU A  12      -4.260  -9.358 -12.054  1.00  0.00           C  
ATOM     87  N   ALA A  13      -6.713  -8.729 -15.718  1.00  0.00           N  
ATOM     88  CA  ALA A  13      -7.782  -8.816 -16.713  1.00  0.00           C  
ATOM     89  C   ALA A  13      -8.392  -7.440 -17.074  1.00  0.00           C  
ATOM     90  O   ALA A  13      -8.786  -7.232 -18.212  1.00  0.00           O  
ATOM     91  CB  ALA A  13      -8.840  -9.776 -16.171  1.00  0.00           C  
ATOM     92  N   SER A  14      -8.462  -6.515 -16.102  1.00  0.00           N  
ATOM     93  CA  SER A  14      -8.972  -5.149 -16.280  1.00  0.00           C  
ATOM     94  C   SER A  14      -7.911  -4.106 -15.898  1.00  0.00           C  
ATOM     95  O   SER A  14      -8.081  -3.362 -14.927  1.00  0.00           O  
ATOM     96  CB  SER A  14     -10.273  -4.957 -15.493  1.00  0.00           C  
ATOM     97  OG  SER A  14     -11.261  -5.853 -15.947  1.00  0.00           O  
ATOM     98  N   PRO A  15      -6.776  -4.044 -16.633  1.00  0.00           N  
ATOM     99  CA  PRO A  15      -5.640  -3.226 -16.218  1.00  0.00           C  
ATOM    100  C   PRO A  15      -5.940  -1.731 -16.282  1.00  0.00           C  
ATOM    101  O   PRO A  15      -5.349  -0.968 -15.525  1.00  0.00           O  
ATOM    102  CB  PRO A  15      -4.495  -3.641 -17.139  1.00  0.00           C  
ATOM    103  CG  PRO A  15      -5.216  -4.086 -18.404  1.00  0.00           C  
ATOM    104  CD  PRO A  15      -6.488  -4.726 -17.868  1.00  0.00           C  
ATOM    105  N   LEU A  16      -6.881  -1.285 -17.141  1.00  0.00           N  
ATOM    106  CA  LEU A  16      -7.253   0.130 -17.250  1.00  0.00           C  
ATOM    107  C   LEU A  16      -7.796   0.697 -15.936  1.00  0.00           C  
ATOM    108  O   LEU A  16      -7.369   1.762 -15.521  1.00  0.00           O  
ATOM    109  CB  LEU A  16      -8.298   0.309 -18.362  1.00  0.00           C  
ATOM    110  CG  LEU A  16      -7.730   0.273 -19.781  1.00  0.00           C  
ATOM    111  CD1 LEU A  16      -8.877   0.224 -20.787  1.00  0.00           C  
ATOM    112  CD2 LEU A  16      -6.885   1.511 -20.090  1.00  0.00           C  
ATOM    113  N   GLU A  17      -8.724  -0.014 -15.286  1.00  0.00           N  
ATOM    114  CA  GLU A  17      -9.302   0.430 -14.016  1.00  0.00           C  
ATOM    115  C   GLU A  17      -8.234   0.513 -12.921  1.00  0.00           C  
ATOM    116  O   GLU A  17      -8.169   1.497 -12.194  1.00  0.00           O  
ATOM    117  CB  GLU A  17     -10.424  -0.516 -13.583  1.00  0.00           C  
ATOM    118  CG  GLU A  17     -11.649  -0.402 -14.498  1.00  0.00           C  
ATOM    119  CD  GLU A  17     -12.792  -1.349 -14.114  1.00  0.00           C  
ATOM    120  OE1 GLU A  17     -13.878  -1.183 -14.710  1.00  0.00           O  
ATOM    121  OE2 GLU A  17     -12.566  -2.251 -13.284  1.00  0.00           O  
ATOM    122  N   GLN A  18      -7.337  -0.468 -12.873  1.00  0.00           N  
ATOM    123  CA  GLN A  18      -6.277  -0.516 -11.871  1.00  0.00           C  
ATOM    124  C   GLN A  18      -5.217   0.544 -12.083  1.00  0.00           C  
ATOM    125  O   GLN A  18      -4.783   1.173 -11.126  1.00  0.00           O  
ATOM    126  CB  GLN A  18      -5.630  -1.884 -11.904  1.00  0.00           C  
ATOM    127  CG  GLN A  18      -6.640  -2.870 -11.336  1.00  0.00           C  
ATOM    128  CD  GLN A  18      -6.252  -4.282 -11.622  1.00  0.00           C  
ATOM    129  OE1 GLN A  18      -5.227  -4.583 -12.209  1.00  0.00           O  
ATOM    130  NE2 GLN A  18      -7.116  -5.174 -11.221  1.00  0.00           N  
ATOM    131  N   VAL A  19      -4.811   0.774 -13.338  1.00  0.00           N  
ATOM    132  CA  VAL A  19      -3.866   1.848 -13.647  1.00  0.00           C  
ATOM    133  C   VAL A  19      -4.487   3.208 -13.355  1.00  0.00           C  
ATOM    134  O   VAL A  19      -3.811   4.065 -12.799  1.00  0.00           O  
ATOM    135  CB  VAL A  19      -3.344   1.722 -15.090  1.00  0.00           C  
ATOM    136  CG1 VAL A  19      -2.515   2.942 -15.506  1.00  0.00           C  
ATOM    137  CG2 VAL A  19      -2.446   0.490 -15.203  1.00  0.00           C  
ATOM    138  N   ASN A  20      -5.779   3.403 -13.624  1.00  0.00           N  
ATOM    139  CA  ASN A  20      -6.459   4.644 -13.248  1.00  0.00           C  
ATOM    140  C   ASN A  20      -6.564   4.816 -11.727  1.00  0.00           C  
ATOM    141  O   ASN A  20      -6.331   5.916 -11.222  1.00  0.00           O  
ATOM    142  CB  ASN A  20      -7.841   4.693 -13.915  1.00  0.00           C  
ATOM    143  CG  ASN A  20      -7.760   5.010 -15.394  1.00  0.00           C  
ATOM    144  OD1 ASN A  20      -6.970   5.814 -15.859  1.00  0.00           O  
ATOM    145  ND2 ASN A  20      -8.603   4.400 -16.199  1.00  0.00           N  
ATOM    146  N   ALA A  21      -6.826   3.738 -10.988  1.00  0.00           N  
ATOM    147  CA  ALA A  21      -6.810   3.768  -9.526  1.00  0.00           C  
ATOM    148  C   ALA A  21      -5.398   4.071  -8.980  1.00  0.00           C  
ATOM    149  O   ALA A  21      -5.249   4.886  -8.067  1.00  0.00           O  
ATOM    150  CB  ALA A  21      -7.366   2.440  -9.005  1.00  0.00           C  
ATOM    151  N   ALA A  22      -4.355   3.496  -9.591  1.00  0.00           N  
ATOM    152  CA  ALA A  22      -2.972   3.791  -9.250  1.00  0.00           C  
ATOM    153  C   ALA A  22      -2.603   5.254  -9.523  1.00  0.00           C  
ATOM    154  O   ALA A  22      -1.977   5.894  -8.682  1.00  0.00           O  
ATOM    155  CB  ALA A  22      -2.043   2.847 -10.027  1.00  0.00           C  
ATOM    156  N   LEU A  23      -3.039   5.806 -10.658  1.00  0.00           N  
ATOM    157  CA  LEU A  23      -2.835   7.211 -10.992  1.00  0.00           C  
ATOM    158  C   LEU A  23      -3.517   8.138  -9.983  1.00  0.00           C  
ATOM    159  O   LEU A  23      -2.898   9.109  -9.558  1.00  0.00           O  
ATOM    160  CB  LEU A  23      -3.357   7.491 -12.409  1.00  0.00           C  
ATOM    161  CG  LEU A  23      -2.453   6.936 -13.528  1.00  0.00           C  
ATOM    162  CD1 LEU A  23      -3.177   7.072 -14.869  1.00  0.00           C  
ATOM    163  CD2 LEU A  23      -1.130   7.687 -13.617  1.00  0.00           C  
ATOM    164  N   LYS A  24      -4.757   7.828  -9.571  1.00  0.00           N  
ATOM    165  CA  LYS A  24      -5.432   8.591  -8.517  1.00  0.00           C  
ATOM    166  C   LYS A  24      -4.624   8.544  -7.218  1.00  0.00           C  
ATOM    167  O   LYS A  24      -4.317   9.592  -6.664  1.00  0.00           O  
ATOM    168  CB  LYS A  24      -6.875   8.083  -8.300  1.00  0.00           C  
ATOM    169  CG  LYS A  24      -7.633   8.979  -7.297  1.00  0.00           C  
ATOM    170  CD  LYS A  24      -9.070   8.490  -6.999  1.00  0.00           C  
ATOM    171  CE  LYS A  24      -9.822   9.462  -6.065  1.00  0.00           C  
ATOM    172  NZ  LYS A  24      -9.296   9.548  -4.675  1.00  0.00           N  
ATOM    173  N   ALA A  25      -4.205   7.358  -6.788  1.00  0.00           N  
ATOM    174  CA  ALA A  25      -3.430   7.196  -5.563  1.00  0.00           C  
ATOM    175  C   ALA A  25      -2.062   7.906  -5.614  1.00  0.00           C  
ATOM    176  O   ALA A  25      -1.646   8.491  -4.619  1.00  0.00           O  
ATOM    177  CB  ALA A  25      -3.284   5.700  -5.286  1.00  0.00           C  
ATOM    178  N   LEU A  26      -1.381   7.908  -6.765  1.00  0.00           N  
ATOM    179  CA  LEU A  26      -0.158   8.686  -6.964  1.00  0.00           C  
ATOM    180  C   LEU A  26      -0.413  10.194  -6.844  1.00  0.00           C  
ATOM    181  O   LEU A  26       0.403  10.900  -6.263  1.00  0.00           O  
ATOM    182  CB  LEU A  26       0.453   8.367  -8.337  1.00  0.00           C  
ATOM    183  CG  LEU A  26       1.150   6.995  -8.457  1.00  0.00           C  
ATOM    184  CD1 LEU A  26       1.520   6.735  -9.913  1.00  0.00           C  
ATOM    185  CD2 LEU A  26       2.430   6.924  -7.635  1.00  0.00           C  
ATOM    186  N   GLY A  27      -1.537  10.679  -7.363  1.00  0.00           N  
ATOM    187  CA  GLY A  27      -1.945  12.083  -7.243  1.00  0.00           C  
ATOM    188  C   GLY A  27      -2.296  12.508  -5.811  1.00  0.00           C  
ATOM    189  O   GLY A  27      -2.167  13.684  -5.484  1.00  0.00           O  
ATOM    190  N   ASP A  28      -2.684  11.550  -4.966  1.00  0.00           N  
ATOM    191  CA  ASP A  28      -3.037  11.766  -3.562  1.00  0.00           C  
ATOM    192  C   ASP A  28      -1.823  11.640  -2.605  1.00  0.00           C  
ATOM    193  O   ASP A  28      -1.971  11.771  -1.388  1.00  0.00           O  
ATOM    194  CB  ASP A  28      -4.173  10.788  -3.164  1.00  0.00           C  
ATOM    195  CG  ASP A  28      -5.520  11.006  -3.892  1.00  0.00           C  
ATOM    196  OD1 ASP A  28      -5.798  12.125  -4.354  1.00  0.00           O  
ATOM    197  OD2 ASP A  28      -6.310  10.031  -3.960  1.00  0.00           O  
ATOM    198  N   ILE A  29      -0.614  11.377  -3.120  1.00  0.00           N  
ATOM    199  CA  ILE A  29       0.603  11.337  -2.295  1.00  0.00           C  
ATOM    200  C   ILE A  29       0.871  12.733  -1.713  1.00  0.00           C  
ATOM    201  O   ILE A  29       0.903  13.711  -2.463  1.00  0.00           O  
ATOM    202  CB  ILE A  29       1.822  10.802  -3.083  1.00  0.00           C  
ATOM    203  CG1 ILE A  29       1.631   9.297  -3.406  1.00  0.00           C  
ATOM    204  CG2 ILE A  29       3.134  10.981  -2.287  1.00  0.00           C  
ATOM    205  CD1 ILE A  29       2.734   8.693  -4.297  1.00  0.00           C  
ATOM    206  N   PRO A  30       1.118  12.852  -0.380  1.00  0.00           N  
ATOM    207  CA  PRO A  30       1.441  14.120   0.256  1.00  0.00           C  
ATOM    208  C   PRO A  30       2.625  14.834  -0.420  1.00  0.00           C  
ATOM    209  O   PRO A  30       3.524  14.189  -0.954  1.00  0.00           O  
ATOM    210  CB  PRO A  30       1.771  13.787   1.718  1.00  0.00           C  
ATOM    211  CG  PRO A  30       0.997  12.502   1.965  1.00  0.00           C  
ATOM    212  CD  PRO A  30       1.060  11.797   0.619  1.00  0.00           C  
ATOM    213  N   GLU A  31       2.620  16.154  -0.378  1.00  0.00           N  
ATOM    214  CA  GLU A  31       3.699  17.004  -0.917  1.00  0.00           C  
ATOM    215  C   GLU A  31       4.071  16.704  -2.382  1.00  0.00           C  
ATOM    216  O   GLU A  31       5.205  16.950  -2.814  1.00  0.00           O  
ATOM    217  CB  GLU A  31       4.921  16.965   0.013  1.00  0.00           C  
ATOM    218  CG  GLU A  31       4.622  17.436   1.437  1.00  0.00           C  
ATOM    219  CD  GLU A  31       5.918  17.460   2.267  1.00  0.00           C  
ATOM    220  OE1 GLU A  31       5.975  16.742   3.282  1.00  0.00           O  
ATOM    221  OE2 GLU A  31       6.851  18.184   1.849  1.00  0.00           O  
ATOM    222  N   SER A  32       3.132  16.149  -3.142  1.00  0.00           N  
ATOM    223  CA  SER A  32       3.369  15.657  -4.494  1.00  0.00           C  
ATOM    224  C   SER A  32       2.181  15.940  -5.406  1.00  0.00           C  
ATOM    225  O   SER A  32       1.030  15.977  -4.973  1.00  0.00           O  
ATOM    226  CB  SER A  32       3.646  14.143  -4.469  1.00  0.00           C  
ATOM    227  OG  SER A  32       4.701  13.827  -3.594  1.00  0.00           O  
ATOM    228  N   HIS A  33       2.430  16.088  -6.706  1.00  0.00           N  
ATOM    229  CA  HIS A  33       1.380  16.181  -7.711  1.00  0.00           C  
ATOM    230  C   HIS A  33       1.853  15.661  -9.070  1.00  0.00           C  
ATOM    231  O   HIS A  33       3.026  15.770  -9.429  1.00  0.00           O  
ATOM    232  CB  HIS A  33       0.836  17.614  -7.801  1.00  0.00           C  
ATOM    233  CG  HIS A  33       1.834  18.616  -8.303  1.00  0.00           C  
ATOM    234  ND1 HIS A  33       2.808  19.253  -7.568  1.00  0.00           N  
ATOM    235  CD2 HIS A  33       1.900  19.120  -9.579  1.00  0.00           C  
ATOM    236  CE1 HIS A  33       3.437  20.121  -8.376  1.00  0.00           C  
ATOM    237  NE2 HIS A  33       2.913  20.069  -9.606  1.00  0.00           N  
ATOM    238  N   ILE A  34       0.927  15.111  -9.837  1.00  0.00           N  
ATOM    239  CA  ILE A  34       1.213  14.608 -11.178  1.00  0.00           C  
ATOM    240  C   ILE A  34       1.380  15.792 -12.141  1.00  0.00           C  
ATOM    241  O   ILE A  34       0.476  16.604 -12.306  1.00  0.00           O  
ATOM    242  CB  ILE A  34       0.124  13.617 -11.640  1.00  0.00           C  
ATOM    243  CG1 ILE A  34       0.122  12.373 -10.728  1.00  0.00           C  
ATOM    244  CG2 ILE A  34       0.343  13.225 -13.113  1.00  0.00           C  
ATOM    245  CD1 ILE A  34      -1.011  11.375 -11.019  1.00  0.00           C  
ATOM    246  N   LEU A  35       2.527  15.852 -12.820  1.00  0.00           N  
ATOM    247  CA  LEU A  35       2.784  16.809 -13.899  1.00  0.00           C  
ATOM    248  C   LEU A  35       2.219  16.314 -15.229  1.00  0.00           C  
ATOM    249  O   LEU A  35       1.580  17.064 -15.972  1.00  0.00           O  
ATOM    250  CB  LEU A  35       4.299  17.049 -14.034  1.00  0.00           C  
ATOM    251  CG  LEU A  35       4.971  17.733 -12.837  1.00  0.00           C  
ATOM    252  CD1 LEU A  35       6.483  17.793 -13.078  1.00  0.00           C  
ATOM    253  CD2 LEU A  35       4.455  19.164 -12.641  1.00  0.00           C  
ATOM    254  N   THR A  36       2.486  15.043 -15.560  1.00  0.00           N  
ATOM    255  CA  THR A  36       2.026  14.433 -16.807  1.00  0.00           C  
ATOM    256  C   THR A  36       2.038  12.907 -16.726  1.00  0.00           C  
ATOM    257  O   THR A  36       2.784  12.319 -15.943  1.00  0.00           O  
ATOM    258  CB  THR A  36       2.852  14.950 -17.997  1.00  0.00           C  
ATOM    259  OG1 THR A  36       2.322  14.483 -19.214  1.00  0.00           O  
ATOM    260  CG2 THR A  36       4.325  14.570 -17.961  1.00  0.00           C  
ATOM    261  N   VAL A  37       1.216  12.277 -17.557  1.00  0.00           N  
ATOM    262  CA  VAL A  37       1.102  10.826 -17.714  1.00  0.00           C  
ATOM    263  C   VAL A  37       1.276  10.493 -19.185  1.00  0.00           C  
ATOM    264  O   VAL A  37       0.713  11.180 -20.044  1.00  0.00           O  
ATOM    265  CB  VAL A  37      -0.255  10.315 -17.188  1.00  0.00           C  
ATOM    266  CG1 VAL A  37      -0.330   8.790 -17.223  1.00  0.00           C  
ATOM    267  CG2 VAL A  37      -0.519  10.768 -15.749  1.00  0.00           C  
ATOM    268  N   SER A  38       2.053   9.463 -19.503  1.00  0.00           N  
ATOM    269  CA  SER A  38       2.210   8.970 -20.862  1.00  0.00           C  
ATOM    270  C   SER A  38       0.914   8.349 -21.394  1.00  0.00           C  
ATOM    271  O   SER A  38      -0.041   8.078 -20.649  1.00  0.00           O  
ATOM    272  CB  SER A  38       3.363   7.963 -20.942  1.00  0.00           C  
ATOM    273  OG  SER A  38       2.996   6.706 -20.411  1.00  0.00           O  
ATOM    274  N   SER A  39       0.902   8.025 -22.696  1.00  0.00           N  
ATOM    275  CA  SER A  39      -0.058   7.057 -23.226  1.00  0.00           C  
ATOM    276  C   SER A  39       0.078   5.710 -22.506  1.00  0.00           C  
ATOM    277  O   SER A  39       1.119   5.396 -21.928  1.00  0.00           O  
ATOM    278  CB  SER A  39       0.161   6.856 -24.726  1.00  0.00           C  
ATOM    279  OG  SER A  39       0.034   8.080 -25.439  1.00  0.00           O  
ATOM    280  N   PHE A  40      -0.971   4.901 -22.583  1.00  0.00           N  
ATOM    281  CA  PHE A  40      -0.923   3.517 -22.138  1.00  0.00           C  
ATOM    282  C   PHE A  40      -0.460   2.621 -23.283  1.00  0.00           C  
ATOM    283  O   PHE A  40      -0.942   2.731 -24.415  1.00  0.00           O  
ATOM    284  CB  PHE A  40      -2.286   3.087 -21.582  1.00  0.00           C  
ATOM    285  CG  PHE A  40      -2.810   3.869 -20.384  1.00  0.00           C  
ATOM    286  CD1 PHE A  40      -1.970   4.661 -19.583  1.00  0.00           C  
ATOM    287  CD2 PHE A  40      -4.186   3.794 -20.059  1.00  0.00           C  
ATOM    288  CE1 PHE A  40      -2.482   5.375 -18.486  1.00  0.00           C  
ATOM    289  CE2 PHE A  40      -4.694   4.494 -18.962  1.00  0.00           C  
ATOM    290  CZ  PHE A  40      -3.850   5.283 -18.174  1.00  0.00           C  
ATOM    291  N   TYR A  41       0.496   1.736 -22.983  1.00  0.00           N  
ATOM    292  CA  TYR A  41       1.142   0.855 -23.946  1.00  0.00           C  
ATOM    293  C   TYR A  41       0.909  -0.603 -23.584  1.00  0.00           C  
ATOM    294  O   TYR A  41       0.984  -0.973 -22.420  1.00  0.00           O  
ATOM    295  CB  TYR A  41       2.634   1.165 -24.006  1.00  0.00           C  
ATOM    296  CG  TYR A  41       2.940   2.539 -24.552  1.00  0.00           C  
ATOM    297  CD1 TYR A  41       3.057   2.736 -25.940  1.00  0.00           C  
ATOM    298  CD2 TYR A  41       3.113   3.641 -23.685  1.00  0.00           C  
ATOM    299  CE1 TYR A  41       3.359   3.993 -26.468  1.00  0.00           C  
ATOM    300  CE2 TYR A  41       3.414   4.915 -24.204  1.00  0.00           C  
ATOM    301  CZ  TYR A  41       3.542   5.081 -25.601  1.00  0.00           C  
ATOM    302  OH  TYR A  41       3.846   6.308 -26.136  1.00  0.00           O  
ATOM    303  N   ARG A  42       0.672  -1.435 -24.601  1.00  0.00           N  
ATOM    304  CA  ARG A  42       0.562  -2.882 -24.459  1.00  0.00           C  
ATOM    305  C   ARG A  42       1.906  -3.530 -24.756  1.00  0.00           C  
ATOM    306  O   ARG A  42       2.469  -3.320 -25.831  1.00  0.00           O  
ATOM    307  CB  ARG A  42      -0.546  -3.390 -25.390  1.00  0.00           C  
ATOM    308  CG  ARG A  42      -0.798  -4.889 -25.210  1.00  0.00           C  
ATOM    309  CD  ARG A  42      -1.863  -5.380 -26.209  1.00  0.00           C  
ATOM    310  NE  ARG A  42      -3.185  -4.797 -25.947  1.00  0.00           N  
ATOM    311  CZ  ARG A  42      -4.140  -5.303 -25.178  1.00  0.00           C  
ATOM    312  NH1 ARG A  42      -3.992  -6.432 -24.546  1.00  0.00           N  
ATOM    313  NH2 ARG A  42      -5.267  -4.677 -25.046  1.00  0.00           N  
ATOM    314  N   THR A  43       2.413  -4.331 -23.823  1.00  0.00           N  
ATOM    315  CA  THR A  43       3.696  -5.023 -23.967  1.00  0.00           C  
ATOM    316  C   THR A  43       3.584  -6.481 -23.534  1.00  0.00           C  
ATOM    317  O   THR A  43       2.861  -6.784 -22.589  1.00  0.00           O  
ATOM    318  CB  THR A  43       4.814  -4.338 -23.177  1.00  0.00           C  
ATOM    319  OG1 THR A  43       4.553  -4.391 -21.812  1.00  0.00           O  
ATOM    320  CG2 THR A  43       4.969  -2.867 -23.555  1.00  0.00           C  
ATOM    321  N   PRO A  44       4.299  -7.410 -24.197  1.00  0.00           N  
ATOM    322  CA  PRO A  44       4.329  -8.798 -23.765  1.00  0.00           C  
ATOM    323  C   PRO A  44       5.017  -8.934 -22.395  1.00  0.00           C  
ATOM    324  O   PRO A  44       5.911  -8.134 -22.071  1.00  0.00           O  
ATOM    325  CB  PRO A  44       5.068  -9.549 -24.874  1.00  0.00           C  
ATOM    326  CG  PRO A  44       5.991  -8.480 -25.466  1.00  0.00           C  
ATOM    327  CD  PRO A  44       5.173  -7.199 -25.337  1.00  0.00           C  
ATOM    328  N   PRO A  45       4.658  -9.952 -21.590  1.00  0.00           N  
ATOM    329  CA  PRO A  45       5.312 -10.200 -20.309  1.00  0.00           C  
ATOM    330  C   PRO A  45       6.792 -10.573 -20.502  1.00  0.00           C  
ATOM    331  O   PRO A  45       7.165 -11.229 -21.474  1.00  0.00           O  
ATOM    332  CB  PRO A  45       4.495 -11.321 -19.647  1.00  0.00           C  
ATOM    333  CG  PRO A  45       3.900 -12.079 -20.842  1.00  0.00           C  
ATOM    334  CD  PRO A  45       3.658 -10.978 -21.860  1.00  0.00           C  
ATOM    335  N   LEU A  46       7.648 -10.196 -19.542  1.00  0.00           N  
ATOM    336  CA  LEU A  46       9.069 -10.576 -19.540  1.00  0.00           C  
ATOM    337  C   LEU A  46       9.301 -12.049 -19.183  1.00  0.00           C  
ATOM    338  O   LEU A  46      10.325 -12.618 -19.531  1.00  0.00           O  
ATOM    339  CB  LEU A  46       9.826  -9.708 -18.518  1.00  0.00           C  
ATOM    340  CG  LEU A  46      10.102  -8.268 -18.968  1.00  0.00           C  
ATOM    341  CD1 LEU A  46      10.657  -7.481 -17.775  1.00  0.00           C  
ATOM    342  CD2 LEU A  46      11.144  -8.211 -20.089  1.00  0.00           C  
ATOM    343  N   GLY A  47       8.382 -12.638 -18.425  1.00  0.00           N  
ATOM    344  CA  GLY A  47       8.449 -14.018 -17.963  1.00  0.00           C  
ATOM    345  C   GLY A  47       7.783 -15.011 -18.930  1.00  0.00           C  
ATOM    346  O   GLY A  47       7.834 -14.824 -20.152  1.00  0.00           O  
ATOM    347  N   PRO A  48       7.145 -16.059 -18.390  1.00  0.00           N  
ATOM    348  CA  PRO A  48       6.392 -17.039 -19.175  1.00  0.00           C  
ATOM    349  C   PRO A  48       5.355 -16.383 -20.094  1.00  0.00           C  
ATOM    350  O   PRO A  48       4.664 -15.445 -19.708  1.00  0.00           O  
ATOM    351  CB  PRO A  48       5.742 -17.971 -18.146  1.00  0.00           C  
ATOM    352  CG  PRO A  48       6.665 -17.876 -16.943  1.00  0.00           C  
ATOM    353  CD  PRO A  48       7.145 -16.423 -16.985  1.00  0.00           C  
ATOM    354  N   GLN A  49       5.233 -16.901 -21.344  1.00  0.00           N  
ATOM    355  CA  GLN A  49       4.384 -16.316 -22.393  1.00  0.00           C  
ATOM    356  C   GLN A  49       2.884 -16.597 -22.221  1.00  0.00           C  
ATOM    357  O   GLN A  49       2.069 -16.039 -22.955  1.00  0.00           O  
ATOM    358  CB  GLN A  49       4.870 -16.813 -23.765  1.00  0.00           C  
ATOM    359  CG  GLN A  49       6.284 -16.329 -24.122  1.00  0.00           C  
ATOM    360  CD  GLN A  49       6.361 -14.811 -24.294  1.00  0.00           C  
ATOM    361  OE1 GLN A  49       5.529 -14.204 -24.949  1.00  0.00           O  
ATOM    362  NE2 GLN A  49       7.346 -14.164 -23.732  1.00  0.00           N  
ATOM    363  N   ASP A  50       2.518 -17.458 -21.284  1.00  0.00           N  
ATOM    364  CA  ASP A  50       1.133 -17.791 -20.925  1.00  0.00           C  
ATOM    365  C   ASP A  50       0.506 -16.776 -19.957  1.00  0.00           C  
ATOM    366  O   ASP A  50      -0.606 -16.977 -19.452  1.00  0.00           O  
ATOM    367  CB  ASP A  50       1.077 -19.228 -20.392  1.00  0.00           C  
ATOM    368  CG  ASP A  50       1.882 -19.460 -19.104  1.00  0.00           C  
ATOM    369  OD1 ASP A  50       2.943 -18.810 -18.939  1.00  0.00           O  
ATOM    370  OD2 ASP A  50       1.470 -20.339 -18.317  1.00  0.00           O  
ATOM    371  N   GLN A  51       1.191 -15.651 -19.702  1.00  0.00           N  
ATOM    372  CA  GLN A  51       0.685 -14.548 -18.900  1.00  0.00           C  
ATOM    373  C   GLN A  51      -0.005 -13.493 -19.774  1.00  0.00           C  
ATOM    374  O   GLN A  51       0.353 -13.331 -20.949  1.00  0.00           O  
ATOM    375  CB  GLN A  51       1.816 -13.930 -18.073  1.00  0.00           C  
ATOM    376  CG  GLN A  51       2.444 -14.942 -17.112  1.00  0.00           C  
ATOM    377  CD  GLN A  51       3.465 -14.306 -16.183  1.00  0.00           C  
ATOM    378  OE1 GLN A  51       3.421 -13.126 -15.874  1.00  0.00           O  
ATOM    379  NE2 GLN A  51       4.411 -15.069 -15.684  1.00  0.00           N  
ATOM    380  N   PRO A  52      -0.964 -12.727 -19.227  1.00  0.00           N  
ATOM    381  CA  PRO A  52      -1.563 -11.600 -19.931  1.00  0.00           C  
ATOM    382  C   PRO A  52      -0.520 -10.534 -20.303  1.00  0.00           C  
ATOM    383  O   PRO A  52       0.476 -10.354 -19.603  1.00  0.00           O  
ATOM    384  CB  PRO A  52      -2.624 -11.025 -18.986  1.00  0.00           C  
ATOM    385  CG  PRO A  52      -2.908 -12.172 -18.016  1.00  0.00           C  
ATOM    386  CD  PRO A  52      -1.573 -12.896 -17.921  1.00  0.00           C  
ATOM    387  N   ASP A  53      -0.804  -9.780 -21.367  1.00  0.00           N  
ATOM    388  CA  ASP A  53      -0.035  -8.588 -21.709  1.00  0.00           C  
ATOM    389  C   ASP A  53      -0.039  -7.576 -20.554  1.00  0.00           C  
ATOM    390  O   ASP A  53      -1.040  -7.397 -19.855  1.00  0.00           O  
ATOM    391  CB  ASP A  53      -0.609  -7.909 -22.956  1.00  0.00           C  
ATOM    392  CG  ASP A  53      -0.454  -8.673 -24.259  1.00  0.00           C  
ATOM    393  OD1 ASP A  53       0.488  -9.482 -24.384  1.00  0.00           O  
ATOM    394  OD2 ASP A  53      -1.262  -8.385 -25.169  1.00  0.00           O  
ATOM    395  N   TYR A  54       1.070  -6.854 -20.408  1.00  0.00           N  
ATOM    396  CA  TYR A  54       1.158  -5.729 -19.494  1.00  0.00           C  
ATOM    397  C   TYR A  54       0.642  -4.457 -20.156  1.00  0.00           C  
ATOM    398  O   TYR A  54       1.004  -4.137 -21.287  1.00  0.00           O  
ATOM    399  CB  TYR A  54       2.598  -5.537 -18.998  1.00  0.00           C  
ATOM    400  CG  TYR A  54       2.981  -6.437 -17.851  1.00  0.00           C  
ATOM    401  CD1 TYR A  54       3.028  -5.929 -16.532  1.00  0.00           C  
ATOM    402  CD2 TYR A  54       3.300  -7.791 -18.080  1.00  0.00           C  
ATOM    403  CE1 TYR A  54       3.388  -6.749 -15.465  1.00  0.00           C  
ATOM    404  CE2 TYR A  54       3.652  -8.626 -17.009  1.00  0.00           C  
ATOM    405  CZ  TYR A  54       3.699  -8.102 -15.704  1.00  0.00           C  
ATOM    406  OH  TYR A  54       4.032  -8.923 -14.660  1.00  0.00           O  
ATOM    407  N   LEU A  55      -0.136  -3.678 -19.408  1.00  0.00           N  
ATOM    408  CA  LEU A  55      -0.285  -2.245 -19.632  1.00  0.00           C  
ATOM    409  C   LEU A  55       0.882  -1.541 -18.949  1.00  0.00           C  
ATOM    410  O   LEU A  55       1.068  -1.694 -17.739  1.00  0.00           O  
ATOM    411  CB  LEU A  55      -1.660  -1.794 -19.123  1.00  0.00           C  
ATOM    412  CG  LEU A  55      -2.057  -0.358 -19.535  1.00  0.00           C  
ATOM    413  CD1 LEU A  55      -3.555  -0.172 -19.341  1.00  0.00           C  
ATOM    414  CD2 LEU A  55      -1.354   0.736 -18.740  1.00  0.00           C  
ATOM    415  N   ASN A  56       1.662  -0.778 -19.712  1.00  0.00           N  
ATOM    416  CA  ASN A  56       2.745   0.034 -19.186  1.00  0.00           C  
ATOM    417  C   ASN A  56       2.494   1.521 -19.452  1.00  0.00           C  
ATOM    418  O   ASN A  56       2.004   1.901 -20.518  1.00  0.00           O  
ATOM    419  CB  ASN A  56       4.089  -0.417 -19.774  1.00  0.00           C  
ATOM    420  CG  ASN A  56       4.509  -1.770 -19.229  1.00  0.00           C  
ATOM    421  OD1 ASN A  56       5.098  -1.895 -18.174  1.00  0.00           O  
ATOM    422  ND2 ASN A  56       4.210  -2.838 -19.924  1.00  0.00           N  
ATOM    423  N   ALA A  57       2.877   2.367 -18.489  1.00  0.00           N  
ATOM    424  CA  ALA A  57       2.849   3.814 -18.598  1.00  0.00           C  
ATOM    425  C   ALA A  57       4.021   4.432 -17.818  1.00  0.00           C  
ATOM    426  O   ALA A  57       4.668   3.768 -17.015  1.00  0.00           O  
ATOM    427  CB  ALA A  57       1.488   4.321 -18.093  1.00  0.00           C  
ATOM    428  N   ALA A  58       4.284   5.713 -18.051  1.00  0.00           N  
ATOM    429  CA  ALA A  58       5.205   6.513 -17.251  1.00  0.00           C  
ATOM    430  C   ALA A  58       4.487   7.753 -16.708  1.00  0.00           C  
ATOM    431  O   ALA A  58       3.642   8.339 -17.377  1.00  0.00           O  
ATOM    432  CB  ALA A  58       6.439   6.872 -18.082  1.00  0.00           C  
ATOM    433  N   VAL A  59       4.856   8.154 -15.499  1.00  0.00           N  
ATOM    434  CA  VAL A  59       4.314   9.320 -14.802  1.00  0.00           C  
ATOM    435  C   VAL A  59       5.465  10.229 -14.407  1.00  0.00           C  
ATOM    436  O   VAL A  59       6.459   9.758 -13.862  1.00  0.00           O  
ATOM    437  CB  VAL A  59       3.505   8.894 -13.566  1.00  0.00           C  
ATOM    438  CG1 VAL A  59       2.870  10.091 -12.862  1.00  0.00           C  
ATOM    439  CG2 VAL A  59       2.386   7.921 -13.946  1.00  0.00           C  
ATOM    440  N   ALA A  60       5.335  11.528 -14.661  1.00  0.00           N  
ATOM    441  CA  ALA A  60       6.168  12.541 -14.035  1.00  0.00           C  
ATOM    442  C   ALA A  60       5.427  13.079 -12.806  1.00  0.00           C  
ATOM    443  O   ALA A  60       4.320  13.603 -12.925  1.00  0.00           O  
ATOM    444  CB  ALA A  60       6.496  13.640 -15.049  1.00  0.00           C  
ATOM    445  N   LEU A  61       6.034  12.925 -11.636  1.00  0.00           N  
ATOM    446  CA  LEU A  61       5.507  13.368 -10.350  1.00  0.00           C  
ATOM    447  C   LEU A  61       6.433  14.443  -9.785  1.00  0.00           C  
ATOM    448  O   LEU A  61       7.607  14.173  -9.534  1.00  0.00           O  
ATOM    449  CB  LEU A  61       5.407  12.141  -9.420  1.00  0.00           C  
ATOM    450  CG  LEU A  61       4.684  12.430  -8.089  1.00  0.00           C  
ATOM    451  CD1 LEU A  61       3.166  12.457  -8.286  1.00  0.00           C  
ATOM    452  CD2 LEU A  61       5.005  11.339  -7.078  1.00  0.00           C  
ATOM    453  N   GLU A  62       5.926  15.650  -9.571  1.00  0.00           N  
ATOM    454  CA  GLU A  62       6.654  16.648  -8.795  1.00  0.00           C  
ATOM    455  C   GLU A  62       6.448  16.358  -7.301  1.00  0.00           C  
ATOM    456  O   GLU A  62       5.320  16.127  -6.874  1.00  0.00           O  
ATOM    457  CB  GLU A  62       6.251  18.067  -9.195  1.00  0.00           C  
ATOM    458  CG  GLU A  62       7.213  19.093  -8.584  1.00  0.00           C  
ATOM    459  CD  GLU A  62       7.005  20.521  -9.109  1.00  0.00           C  
ATOM    460  OE1 GLU A  62       8.023  21.232  -9.291  1.00  0.00           O  
ATOM    461  OE2 GLU A  62       5.848  20.942  -9.295  1.00  0.00           O  
ATOM    462  N   THR A  63       7.528  16.365  -6.516  1.00  0.00           N  
ATOM    463  CA  THR A  63       7.488  16.032  -5.096  1.00  0.00           C  
ATOM    464  C   THR A  63       8.534  16.810  -4.299  1.00  0.00           C  
ATOM    465  O   THR A  63       9.612  17.122  -4.806  1.00  0.00           O  
ATOM    466  CB  THR A  63       7.629  14.515  -4.893  1.00  0.00           C  
ATOM    467  OG1 THR A  63       7.445  14.187  -3.540  1.00  0.00           O  
ATOM    468  CG2 THR A  63       8.986  13.952  -5.333  1.00  0.00           C  
ATOM    469  N   SER A  64       8.219  17.105  -3.026  1.00  0.00           N  
ATOM    470  CA  SER A  64       9.169  17.581  -2.021  1.00  0.00           C  
ATOM    471  C   SER A  64       9.588  16.487  -1.032  1.00  0.00           C  
ATOM    472  O   SER A  64      10.430  16.746  -0.175  1.00  0.00           O  
ATOM    473  CB  SER A  64       8.644  18.818  -1.278  1.00  0.00           C  
ATOM    474  OG  SER A  64       7.274  18.774  -1.007  1.00  0.00           O  
ATOM    475  N   LEU A  65       9.056  15.280  -1.169  1.00  0.00           N  
ATOM    476  CA  LEU A  65       9.438  14.135  -0.342  1.00  0.00           C  
ATOM    477  C   LEU A  65      10.888  13.714  -0.616  1.00  0.00           C  
ATOM    478  O   LEU A  65      11.419  13.891  -1.717  1.00  0.00           O  
ATOM    479  CB  LEU A  65       8.498  12.950  -0.608  1.00  0.00           C  
ATOM    480  CG  LEU A  65       7.020  13.180  -0.238  1.00  0.00           C  
ATOM    481  CD1 LEU A  65       6.217  11.943  -0.618  1.00  0.00           C  
ATOM    482  CD2 LEU A  65       6.826  13.450   1.246  1.00  0.00           C  
ATOM    483  N   ALA A  66      11.513  13.090   0.388  1.00  0.00           N  
ATOM    484  CA  ALA A  66      12.752  12.367   0.190  1.00  0.00           C  
ATOM    485  C   ALA A  66      12.523  11.099  -0.669  1.00  0.00           C  
ATOM    486  O   ALA A  66      11.415  10.551  -0.683  1.00  0.00           O  
ATOM    487  CB  ALA A  66      13.367  12.038   1.559  1.00  0.00           C  
ATOM    488  N   PRO A  67      13.549  10.575  -1.358  1.00  0.00           N  
ATOM    489  CA  PRO A  67      13.398   9.405  -2.231  1.00  0.00           C  
ATOM    490  C   PRO A  67      12.820   8.170  -1.531  1.00  0.00           C  
ATOM    491  O   PRO A  67      11.959   7.489  -2.083  1.00  0.00           O  
ATOM    492  CB  PRO A  67      14.807   9.125  -2.763  1.00  0.00           C  
ATOM    493  CG  PRO A  67      15.509  10.477  -2.692  1.00  0.00           C  
ATOM    494  CD  PRO A  67      14.877  11.140  -1.476  1.00  0.00           C  
ATOM    495  N   GLU A  68      13.260   7.883  -0.300  1.00  0.00           N  
ATOM    496  CA  GLU A  68      12.752   6.741   0.467  1.00  0.00           C  
ATOM    497  C   GLU A  68      11.333   6.973   1.010  1.00  0.00           C  
ATOM    498  O   GLU A  68      10.576   6.017   1.152  1.00  0.00           O  
ATOM    499  CB  GLU A  68      13.705   6.362   1.611  1.00  0.00           C  
ATOM    500  CG  GLU A  68      15.062   5.864   1.096  1.00  0.00           C  
ATOM    501  CD  GLU A  68      15.916   5.155   2.161  1.00  0.00           C  
ATOM    502  OE1 GLU A  68      16.825   4.401   1.749  1.00  0.00           O  
ATOM    503  OE2 GLU A  68      15.645   5.325   3.373  1.00  0.00           O  
ATOM    504  N   GLU A  69      10.924   8.217   1.260  1.00  0.00           N  
ATOM    505  CA  GLU A  69       9.542   8.548   1.621  1.00  0.00           C  
ATOM    506  C   GLU A  69       8.613   8.338   0.422  1.00  0.00           C  
ATOM    507  O   GLU A  69       7.554   7.729   0.564  1.00  0.00           O  
ATOM    508  CB  GLU A  69       9.442   9.999   2.113  1.00  0.00           C  
ATOM    509  CG  GLU A  69      10.188  10.242   3.430  1.00  0.00           C  
ATOM    510  CD  GLU A  69      10.169  11.722   3.840  1.00  0.00           C  
ATOM    511  OE1 GLU A  69      10.091  11.977   5.064  1.00  0.00           O  
ATOM    512  OE2 GLU A  69      10.267  12.584   2.940  1.00  0.00           O  
ATOM    513  N   LEU A  70       9.036   8.754  -0.775  1.00  0.00           N  
ATOM    514  CA  LEU A  70       8.298   8.445  -1.997  1.00  0.00           C  
ATOM    515  C   LEU A  70       8.184   6.926  -2.206  1.00  0.00           C  
ATOM    516  O   LEU A  70       7.096   6.442  -2.522  1.00  0.00           O  
ATOM    517  CB  LEU A  70       8.953   9.142  -3.201  1.00  0.00           C  
ATOM    518  CG  LEU A  70       8.212   8.878  -4.524  1.00  0.00           C  
ATOM    519  CD1 LEU A  70       6.782   9.408  -4.519  1.00  0.00           C  
ATOM    520  CD2 LEU A  70       8.959   9.539  -5.679  1.00  0.00           C  
ATOM    521  N   LEU A  71       9.263   6.168  -1.982  1.00  0.00           N  
ATOM    522  CA  LEU A  71       9.249   4.710  -2.059  1.00  0.00           C  
ATOM    523  C   LEU A  71       8.245   4.096  -1.070  1.00  0.00           C  
ATOM    524  O   LEU A  71       7.522   3.180  -1.444  1.00  0.00           O  
ATOM    525  CB  LEU A  71      10.666   4.172  -1.814  1.00  0.00           C  
ATOM    526  CG  LEU A  71      10.771   2.640  -1.888  1.00  0.00           C  
ATOM    527  CD1 LEU A  71      10.507   2.108  -3.295  1.00  0.00           C  
ATOM    528  CD2 LEU A  71      12.170   2.191  -1.451  1.00  0.00           C  
ATOM    529  N   ASN A  72       8.151   4.611   0.161  1.00  0.00           N  
ATOM    530  CA  ASN A  72       7.157   4.156   1.122  1.00  0.00           C  
ATOM    531  C   ASN A  72       5.734   4.323   0.570  1.00  0.00           C  
ATOM    532  O   ASN A  72       4.910   3.417   0.695  1.00  0.00           O  
ATOM    533  CB  ASN A  72       7.299   4.925   2.449  1.00  0.00           C  
ATOM    534  CG  ASN A  72       8.559   4.614   3.235  1.00  0.00           C  
ATOM    535  OD1 ASN A  72       9.194   3.579   3.104  1.00  0.00           O  
ATOM    536  ND2 ASN A  72       8.922   5.503   4.137  1.00  0.00           N  
ATOM    537  N   HIS A  73       5.446   5.460  -0.077  1.00  0.00           N  
ATOM    538  CA  HIS A  73       4.137   5.711  -0.672  1.00  0.00           C  
ATOM    539  C   HIS A  73       3.850   4.818  -1.880  1.00  0.00           C  
ATOM    540  O   HIS A  73       2.765   4.243  -1.945  1.00  0.00           O  
ATOM    541  CB  HIS A  73       4.008   7.195  -1.044  1.00  0.00           C  
ATOM    542  CG  HIS A  73       3.781   8.074   0.150  1.00  0.00           C  
ATOM    543  ND1 HIS A  73       2.629   8.111   0.925  1.00  0.00           N  
ATOM    544  CD2 HIS A  73       4.661   8.973   0.698  1.00  0.00           C  
ATOM    545  CE1 HIS A  73       2.816   9.016   1.901  1.00  0.00           C  
ATOM    546  NE2 HIS A  73       4.036   9.555   1.792  1.00  0.00           N  
ATOM    547  N   THR A  74       4.785   4.628  -2.801  1.00  0.00           N  
ATOM    548  CA  THR A  74       4.564   3.764  -3.971  1.00  0.00           C  
ATOM    549  C   THR A  74       4.362   2.306  -3.552  1.00  0.00           C  
ATOM    550  O   THR A  74       3.426   1.667  -4.031  1.00  0.00           O  
ATOM    551  CB  THR A  74       5.694   3.860  -5.006  1.00  0.00           C  
ATOM    552  OG1 THR A  74       6.946   3.548  -4.458  1.00  0.00           O  
ATOM    553  CG2 THR A  74       5.786   5.261  -5.614  1.00  0.00           C  
ATOM    554  N   GLN A  75       5.135   1.800  -2.600  1.00  0.00           N  
ATOM    555  CA  GLN A  75       4.986   0.440  -2.095  1.00  0.00           C  
ATOM    556  C   GLN A  75       3.690   0.251  -1.296  1.00  0.00           C  
ATOM    557  O   GLN A  75       3.040  -0.789  -1.418  1.00  0.00           O  
ATOM    558  CB  GLN A  75       6.203   0.084  -1.240  1.00  0.00           C  
ATOM    559  CG  GLN A  75       7.455  -0.119  -2.093  1.00  0.00           C  
ATOM    560  CD  GLN A  75       8.685  -0.494  -1.263  1.00  0.00           C  
ATOM    561  OE1 GLN A  75       8.904  -0.026  -0.161  1.00  0.00           O  
ATOM    562  NE2 GLN A  75       9.530  -1.366  -1.758  1.00  0.00           N  
ATOM    563  N   ARG A  76       3.252   1.259  -0.542  1.00  0.00           N  
ATOM    564  CA  ARG A  76       1.927   1.259   0.098  1.00  0.00           C  
ATOM    565  C   ARG A  76       0.802   1.144  -0.936  1.00  0.00           C  
ATOM    566  O   ARG A  76      -0.113   0.353  -0.741  1.00  0.00           O  
ATOM    567  CB  ARG A  76       1.768   2.528   0.952  1.00  0.00           C  
ATOM    568  CG  ARG A  76       0.381   2.649   1.593  1.00  0.00           C  
ATOM    569  CD  ARG A  76       0.224   3.984   2.316  1.00  0.00           C  
ATOM    570  NE  ARG A  76       0.326   5.139   1.413  1.00  0.00           N  
ATOM    571  CZ  ARG A  76      -0.642   5.688   0.695  1.00  0.00           C  
ATOM    572  NH1 ARG A  76      -1.856   5.234   0.698  1.00  0.00           N  
ATOM    573  NH2 ARG A  76      -0.386   6.739  -0.054  1.00  0.00           N  
ATOM    574  N   ILE A  77       0.873   1.901  -2.035  1.00  0.00           N  
ATOM    575  CA  ILE A  77      -0.123   1.849  -3.113  1.00  0.00           C  
ATOM    576  C   ILE A  77      -0.133   0.453  -3.757  1.00  0.00           C  
ATOM    577  O   ILE A  77      -1.207  -0.114  -3.937  1.00  0.00           O  
ATOM    578  CB  ILE A  77       0.122   2.961  -4.152  1.00  0.00           C  
ATOM    579  CG1 ILE A  77      -0.143   4.357  -3.529  1.00  0.00           C  
ATOM    580  CG2 ILE A  77      -0.786   2.771  -5.382  1.00  0.00           C  
ATOM    581  CD1 ILE A  77       0.466   5.499  -4.343  1.00  0.00           C  
ATOM    582  N   GLU A  78       1.029  -0.141  -4.039  1.00  0.00           N  
ATOM    583  CA  GLU A  78       1.112  -1.519  -4.551  1.00  0.00           C  
ATOM    584  C   GLU A  78       0.424  -2.528  -3.616  1.00  0.00           C  
ATOM    585  O   GLU A  78      -0.295  -3.406  -4.083  1.00  0.00           O  
ATOM    586  CB  GLU A  78       2.571  -1.967  -4.720  1.00  0.00           C  
ATOM    587  CG  GLU A  78       3.321  -1.320  -5.891  1.00  0.00           C  
ATOM    588  CD  GLU A  78       4.709  -1.973  -6.084  1.00  0.00           C  
ATOM    589  OE1 GLU A  78       5.178  -2.060  -7.239  1.00  0.00           O  
ATOM    590  OE2 GLU A  78       5.315  -2.473  -5.104  1.00  0.00           O  
ATOM    591  N   LEU A  79       0.619  -2.410  -2.300  1.00  0.00           N  
ATOM    592  CA  LEU A  79       0.000  -3.283  -1.304  1.00  0.00           C  
ATOM    593  C   LEU A  79      -1.519  -3.080  -1.218  1.00  0.00           C  
ATOM    594  O   LEU A  79      -2.270  -4.050  -1.208  1.00  0.00           O  
ATOM    595  CB  LEU A  79       0.640  -3.034   0.075  1.00  0.00           C  
ATOM    596  CG  LEU A  79       2.082  -3.547   0.219  1.00  0.00           C  
ATOM    597  CD1 LEU A  79       2.630  -3.138   1.588  1.00  0.00           C  
ATOM    598  CD2 LEU A  79       2.162  -5.068   0.126  1.00  0.00           C  
ATOM    599  N   GLN A  80      -1.975  -1.832  -1.179  1.00  0.00           N  
ATOM    600  CA  GLN A  80      -3.390  -1.493  -1.043  1.00  0.00           C  
ATOM    601  C   GLN A  80      -4.216  -1.883  -2.276  1.00  0.00           C  
ATOM    602  O   GLN A  80      -5.345  -2.341  -2.140  1.00  0.00           O  
ATOM    603  CB  GLN A  80      -3.533   0.013  -0.807  1.00  0.00           C  
ATOM    604  CG  GLN A  80      -3.148   0.431   0.613  1.00  0.00           C  
ATOM    605  CD  GLN A  80      -3.216   1.944   0.799  1.00  0.00           C  
ATOM    606  OE1 GLN A  80      -3.186   2.717  -0.138  1.00  0.00           O  
ATOM    607  NE2 GLN A  80      -3.325   2.411   2.023  1.00  0.00           N  
ATOM    608  N   GLN A  81      -3.651  -1.701  -3.483  1.00  0.00           N  
ATOM    609  CA  GLN A  81      -4.334  -2.019  -4.740  1.00  0.00           C  
ATOM    610  C   GLN A  81      -4.134  -3.471  -5.191  1.00  0.00           C  
ATOM    611  O   GLN A  81      -4.573  -3.872  -6.268  1.00  0.00           O  
ATOM    612  CB  GLN A  81      -3.954  -1.005  -5.819  1.00  0.00           C  
ATOM    613  CG  GLN A  81      -4.398   0.407  -5.397  1.00  0.00           C  
ATOM    614  CD  GLN A  81      -4.353   1.404  -6.536  1.00  0.00           C  
ATOM    615  OE1 GLN A  81      -4.079   1.086  -7.676  1.00  0.00           O  
ATOM    616  NE2 GLN A  81      -4.663   2.651  -6.257  1.00  0.00           N  
ATOM    617  N   GLY A  82      -3.519  -4.267  -4.341  1.00  0.00           N  
ATOM    618  CA  GLY A  82      -3.392  -5.696  -4.512  1.00  0.00           C  
ATOM    619  C   GLY A  82      -2.149  -6.086  -5.305  1.00  0.00           C  
ATOM    620  O   GLY A  82      -2.181  -6.196  -6.520  1.00  0.00           O  
ATOM    621  N   ARG A  83      -1.082  -6.428  -4.614  1.00  0.00           N  
ATOM    622  CA  ARG A  83      -0.152  -7.420  -5.135  1.00  0.00           C  
ATOM    623  C   ARG A  83      -0.805  -8.789  -4.981  1.00  0.00           C  
ATOM    624  O   ARG A  83      -0.771  -9.374  -3.901  1.00  0.00           O  
ATOM    625  CB  ARG A  83       1.205  -7.344  -4.417  1.00  0.00           C  
ATOM    626  CG  ARG A  83       2.257  -6.668  -5.278  1.00  0.00           C  
ATOM    627  CD  ARG A  83       3.596  -6.685  -4.559  1.00  0.00           C  
ATOM    628  NE  ARG A  83       4.639  -6.033  -5.371  1.00  0.00           N  
ATOM    629  CZ  ARG A  83       5.844  -5.695  -4.972  1.00  0.00           C  
ATOM    630  NH1 ARG A  83       6.314  -6.058  -3.811  1.00  0.00           N  
ATOM    631  NH2 ARG A  83       6.589  -4.960  -5.733  1.00  0.00           N  
ATOM    632  N   VAL A  84      -1.311  -9.339  -6.065  1.00  0.00           N  
ATOM    633  CA  VAL A  84      -1.516 -10.794  -6.113  1.00  0.00           C  
ATOM    634  C   VAL A  84      -0.131 -11.434  -6.217  1.00  0.00           C  
ATOM    635  O   VAL A  84       0.375 -11.695  -7.300  1.00  0.00           O  
ATOM    636  CB  VAL A  84      -2.471 -11.239  -7.243  1.00  0.00           C  
ATOM    637  CG1 VAL A  84      -2.736 -12.737  -7.168  1.00  0.00           C  
ATOM    638  CG2 VAL A  84      -3.826 -10.525  -7.144  1.00  0.00           C  
ATOM    639  N   ARG A  85       0.528 -11.648  -5.075  1.00  0.00           N  
ATOM    640  CA  ARG A  85       1.749 -12.455  -5.024  1.00  0.00           C  
ATOM    641  C   ARG A  85       1.365 -13.912  -5.258  1.00  0.00           C  
ATOM    642  O   ARG A  85       1.156 -14.679  -4.323  1.00  0.00           O  
ATOM    643  CB  ARG A  85       2.523 -12.277  -3.707  1.00  0.00           C  
ATOM    644  CG  ARG A  85       3.477 -11.080  -3.737  1.00  0.00           C  
ATOM    645  CD  ARG A  85       4.368 -11.114  -2.490  1.00  0.00           C  
ATOM    646  NE  ARG A  85       5.305  -9.976  -2.462  1.00  0.00           N  
ATOM    647  CZ  ARG A  85       6.276  -9.791  -1.575  1.00  0.00           C  
ATOM    648  NH1 ARG A  85       6.549 -10.666  -0.654  1.00  0.00           N  
ATOM    649  NH2 ARG A  85       6.973  -8.703  -1.606  1.00  0.00           N  
ATOM    650  N   LYS A  86       1.355 -14.318  -6.518  1.00  0.00           N  
ATOM    651  CA  LYS A  86       1.557 -15.734  -6.814  1.00  0.00           C  
ATOM    652  C   LYS A  86       3.007 -16.101  -6.475  1.00  0.00           C  
ATOM    653  O   LYS A  86       3.893 -15.249  -6.460  1.00  0.00           O  
ATOM    654  CB  LYS A  86       1.162 -16.053  -8.260  1.00  0.00           C  
ATOM    655  CG  LYS A  86      -0.366 -16.006  -8.431  1.00  0.00           C  
ATOM    656  CD  LYS A  86      -0.792 -16.533  -9.803  1.00  0.00           C  
ATOM    657  CE  LYS A  86      -2.317 -16.529  -9.910  1.00  0.00           C  
ATOM    658  NZ  LYS A  86      -2.787 -17.068 -11.208  1.00  0.00           N  
ATOM    659  N   ALA A  87       3.235 -17.380  -6.182  1.00  0.00           N  
ATOM    660  CA  ALA A  87       4.501 -17.902  -5.658  1.00  0.00           C  
ATOM    661  C   ALA A  87       5.752 -17.565  -6.501  1.00  0.00           C  
ATOM    662  O   ALA A  87       6.864 -17.516  -5.971  1.00  0.00           O  
ATOM    663  CB  ALA A  87       4.336 -19.423  -5.536  1.00  0.00           C  
ATOM    664  N   GLU A  88       5.589 -17.354  -7.809  1.00  0.00           N  
ATOM    665  CA  GLU A  88       6.702 -17.035  -8.697  1.00  0.00           C  
ATOM    666  C   GLU A  88       6.991 -15.534  -8.712  1.00  0.00           C  
ATOM    667  O   GLU A  88       6.102 -14.716  -8.893  1.00  0.00           O  
ATOM    668  CB  GLU A  88       6.438 -17.569 -10.109  1.00  0.00           C  
ATOM    669  CG  GLU A  88       6.409 -19.103 -10.129  1.00  0.00           C  
ATOM    670  CD  GLU A  88       6.260 -19.686 -11.539  1.00  0.00           C  
ATOM    671  OE1 GLU A  88       6.347 -20.927 -11.647  1.00  0.00           O  
ATOM    672  OE2 GLU A  88       6.073 -18.902 -12.493  1.00  0.00           O  
ATOM    673  N   ARG A  89       8.278 -15.179  -8.611  1.00  0.00           N  
ATOM    674  CA  ARG A  89       8.766 -13.786  -8.637  1.00  0.00           C  
ATOM    675  C   ARG A  89       8.298 -12.994  -9.861  1.00  0.00           C  
ATOM    676  O   ARG A  89       8.133 -11.782  -9.778  1.00  0.00           O  
ATOM    677  CB  ARG A  89      10.305 -13.822  -8.564  1.00  0.00           C  
ATOM    678  CG  ARG A  89      10.929 -12.427  -8.447  1.00  0.00           C  
ATOM    679  CD  ARG A  89      12.453 -12.528  -8.334  1.00  0.00           C  
ATOM    680  NE  ARG A  89      13.067 -11.203  -8.192  1.00  0.00           N  
ATOM    681  CZ  ARG A  89      14.363 -10.938  -8.074  1.00  0.00           C  
ATOM    682  NH1 ARG A  89      15.262 -11.878  -8.088  1.00  0.00           N  
ATOM    683  NH2 ARG A  89      14.775  -9.707  -7.925  1.00  0.00           N  
ATOM    684  N   TRP A  90       8.108 -13.677 -10.984  1.00  0.00           N  
ATOM    685  CA  TRP A  90       7.634 -13.119 -12.248  1.00  0.00           C  
ATOM    686  C   TRP A  90       6.156 -13.431 -12.513  1.00  0.00           C  
ATOM    687  O   TRP A  90       5.691 -13.266 -13.638  1.00  0.00           O  
ATOM    688  CB  TRP A  90       8.527 -13.645 -13.381  1.00  0.00           C  
ATOM    689  CG  TRP A  90       9.993 -13.384 -13.202  1.00  0.00           C  
ATOM    690  CD1 TRP A  90      10.919 -14.315 -12.875  1.00  0.00           C  
ATOM    691  CD2 TRP A  90      10.701 -12.118 -13.352  1.00  0.00           C  
ATOM    692  NE1 TRP A  90      12.174 -13.708 -12.823  1.00  0.00           N  
ATOM    693  CE2 TRP A  90      12.075 -12.367 -13.123  1.00  0.00           C  
ATOM    694  CE3 TRP A  90      10.302 -10.802 -13.691  1.00  0.00           C  
ATOM    695  CZ2 TRP A  90      13.046 -11.337 -13.221  1.00  0.00           C  
ATOM    696  CZ3 TRP A  90      11.270  -9.783 -13.786  1.00  0.00           C  
ATOM    697  CH2 TRP A  90      12.617 -10.053 -13.555  1.00  0.00           C  
ATOM    698  N   GLY A  91       5.438 -13.915 -11.522  1.00  0.00           N  
ATOM    699  CA  GLY A  91       4.012 -14.175 -11.627  1.00  0.00           C  
ATOM    700  C   GLY A  91       3.225 -12.890 -11.897  1.00  0.00           C  
ATOM    701  O   GLY A  91       3.727 -11.789 -11.682  1.00  0.00           O  
ATOM    702  N   PRO A  92       1.968 -13.038 -12.373  1.00  0.00           N  
ATOM    703  CA  PRO A  92       1.109 -11.896 -12.612  1.00  0.00           C  
ATOM    704  C   PRO A  92       0.953 -11.096 -11.322  1.00  0.00           C  
ATOM    705  O   PRO A  92       0.519 -11.608 -10.289  1.00  0.00           O  
ATOM    706  CB  PRO A  92      -0.217 -12.477 -13.119  1.00  0.00           C  
ATOM    707  CG  PRO A  92      -0.220 -13.915 -12.610  1.00  0.00           C  
ATOM    708  CD  PRO A  92       1.260 -14.279 -12.587  1.00  0.00           C  
ATOM    709  N   ARG A  93       1.324  -9.814 -11.399  1.00  0.00           N  
ATOM    710  CA  ARG A  93       1.100  -8.830 -10.355  1.00  0.00           C  
ATOM    711  C   ARG A  93      -0.016  -7.915 -10.801  1.00  0.00           C  
ATOM    712  O   ARG A  93      -0.157  -7.613 -11.981  1.00  0.00           O  
ATOM    713  CB  ARG A  93       2.374  -8.037 -10.065  1.00  0.00           C  
ATOM    714  CG  ARG A  93       3.499  -8.922  -9.511  1.00  0.00           C  
ATOM    715  CD  ARG A  93       4.680  -8.019  -9.225  1.00  0.00           C  
ATOM    716  NE  ARG A  93       5.852  -8.755  -8.725  1.00  0.00           N  
ATOM    717  CZ  ARG A  93       7.003  -8.172  -8.441  1.00  0.00           C  
ATOM    718  NH1 ARG A  93       7.168  -6.885  -8.589  1.00  0.00           N  
ATOM    719  NH2 ARG A  93       8.008  -8.870  -8.015  1.00  0.00           N  
ATOM    720  N   THR A  94      -0.800  -7.453  -9.841  1.00  0.00           N  
ATOM    721  CA  THR A  94      -1.863  -6.490 -10.089  1.00  0.00           C  
ATOM    722  C   THR A  94      -1.322  -5.139 -10.503  1.00  0.00           C  
ATOM    723  O   THR A  94      -1.798  -4.568 -11.476  1.00  0.00           O  
ATOM    724  CB  THR A  94      -2.706  -6.360  -8.816  1.00  0.00           C  
ATOM    725  OG1 THR A  94      -1.908  -6.726  -7.711  1.00  0.00           O  
ATOM    726  CG2 THR A  94      -3.866  -7.325  -8.809  1.00  0.00           C  
ATOM    727  N   LEU A  95      -0.282  -4.670  -9.799  1.00  0.00           N  
ATOM    728  CA  LEU A  95       0.311  -3.362  -9.997  1.00  0.00           C  
ATOM    729  C   LEU A  95       1.787  -3.403  -9.604  1.00  0.00           C  
ATOM    730  O   LEU A  95       2.124  -3.864  -8.513  1.00  0.00           O  
ATOM    731  CB  LEU A  95      -0.471  -2.378  -9.123  1.00  0.00           C  
ATOM    732  CG  LEU A  95       0.006  -0.922  -9.223  1.00  0.00           C  
ATOM    733  CD1 LEU A  95      -0.255  -0.334 -10.607  1.00  0.00           C  
ATOM    734  CD2 LEU A  95      -0.731  -0.093  -8.175  1.00  0.00           C  
ATOM    735  N   ASP A  96       2.659  -2.890 -10.487  1.00  0.00           N  
ATOM    736  CA  ASP A  96       4.054  -2.587 -10.196  1.00  0.00           C  
ATOM    737  C   ASP A  96       4.264  -1.074 -10.351  1.00  0.00           C  
ATOM    738  O   ASP A  96       3.879  -0.491 -11.370  1.00  0.00           O  
ATOM    739  CB  ASP A  96       4.999  -3.377 -11.119  1.00  0.00           C  
ATOM    740  CG  ASP A  96       5.043  -4.892 -10.889  1.00  0.00           C  
ATOM    741  OD1 ASP A  96       5.441  -5.340  -9.789  1.00  0.00           O  
ATOM    742  OD2 ASP A  96       4.808  -5.648 -11.852  1.00  0.00           O  
ATOM    743  N   LEU A  97       4.880  -0.438  -9.351  1.00  0.00           N  
ATOM    744  CA  LEU A  97       5.256   0.978  -9.344  1.00  0.00           C  
ATOM    745  C   LEU A  97       6.771   1.096  -9.089  1.00  0.00           C  
ATOM    746  O   LEU A  97       7.235   1.015  -7.959  1.00  0.00           O  
ATOM    747  CB  LEU A  97       4.477   1.744  -8.265  1.00  0.00           C  
ATOM    748  CG  LEU A  97       2.949   1.802  -8.448  1.00  0.00           C  
ATOM    749  CD1 LEU A  97       2.325   2.571  -7.295  1.00  0.00           C  
ATOM    750  CD2 LEU A  97       2.543   2.493  -9.746  1.00  0.00           C  
ATOM    751  N   ASP A  98       7.528   1.340 -10.144  1.00  0.00           N  
ATOM    752  CA  ASP A  98       8.982   1.460 -10.075  1.00  0.00           C  
ATOM    753  C   ASP A  98       9.419   2.929 -10.185  1.00  0.00           C  
ATOM    754  O   ASP A  98       9.135   3.594 -11.177  1.00  0.00           O  
ATOM    755  CB  ASP A  98       9.637   0.617 -11.175  1.00  0.00           C  
ATOM    756  CG  ASP A  98       9.610  -0.897 -10.934  1.00  0.00           C  
ATOM    757  OD1 ASP A  98      10.069  -1.314  -9.848  1.00  0.00           O  
ATOM    758  OD2 ASP A  98       9.306  -1.626 -11.897  1.00  0.00           O  
ATOM    759  N   ILE A  99      10.208   3.424  -9.222  1.00  0.00           N  
ATOM    760  CA  ILE A  99      10.879   4.722  -9.341  1.00  0.00           C  
ATOM    761  C   ILE A  99      12.034   4.569 -10.341  1.00  0.00           C  
ATOM    762  O   ILE A  99      13.065   3.969 -10.048  1.00  0.00           O  
ATOM    763  CB  ILE A  99      11.354   5.264  -7.974  1.00  0.00           C  
ATOM    764  CG1 ILE A  99      10.161   5.404  -6.994  1.00  0.00           C  
ATOM    765  CG2 ILE A  99      12.052   6.630  -8.174  1.00  0.00           C  
ATOM    766  CD1 ILE A  99      10.572   5.779  -5.562  1.00  0.00           C  
ATOM    767  N   MET A 100      11.859   5.115 -11.545  1.00  0.00           N  
ATOM    768  CA  MET A 100      12.884   5.086 -12.584  1.00  0.00           C  
ATOM    769  C   MET A 100      13.994   6.104 -12.312  1.00  0.00           C  
ATOM    770  O   MET A 100      15.172   5.777 -12.411  1.00  0.00           O  
ATOM    771  CB  MET A 100      12.266   5.357 -13.961  1.00  0.00           C  
ATOM    772  CG  MET A 100      11.332   4.239 -14.433  1.00  0.00           C  
ATOM    773  SD  MET A 100      10.795   4.443 -16.152  1.00  0.00           S  
ATOM    774  CE  MET A 100       9.592   5.776 -15.946  1.00  0.00           C  
ATOM    775  N   LEU A 101      13.601   7.329 -12.000  1.00  0.00           N  
ATOM    776  CA  LEU A 101      14.493   8.464 -11.778  1.00  0.00           C  
ATOM    777  C   LEU A 101      13.939   9.337 -10.654  1.00  0.00           C  
ATOM    778  O   LEU A 101      12.723   9.484 -10.529  1.00  0.00           O  
ATOM    779  CB  LEU A 101      14.613   9.293 -13.068  1.00  0.00           C  
ATOM    780  CG  LEU A 101      15.372   8.585 -14.207  1.00  0.00           C  
ATOM    781  CD1 LEU A 101      15.143   9.323 -15.511  1.00  0.00           C  
ATOM    782  CD2 LEU A 101      16.878   8.545 -13.944  1.00  0.00           C  
ATOM    783  N   PHE A 102      14.835   9.976  -9.897  1.00  0.00           N  
ATOM    784  CA  PHE A 102      14.493  10.964  -8.882  1.00  0.00           C  
ATOM    785  C   PHE A 102      15.338  12.216  -9.099  1.00  0.00           C  
ATOM    786  O   PHE A 102      16.491  12.298  -8.664  1.00  0.00           O  
ATOM    787  CB  PHE A 102      14.663  10.333  -7.490  1.00  0.00           C  
ATOM    788  CG  PHE A 102      14.000  11.141  -6.397  1.00  0.00           C  
ATOM    789  CD1 PHE A 102      14.635  12.266  -5.846  1.00  0.00           C  
ATOM    790  CD2 PHE A 102      12.719  10.782  -5.947  1.00  0.00           C  
ATOM    791  CE1 PHE A 102      13.993  13.025  -4.858  1.00  0.00           C  
ATOM    792  CE2 PHE A 102      12.079  11.536  -4.953  1.00  0.00           C  
ATOM    793  CZ  PHE A 102      12.711  12.661  -4.402  1.00  0.00           C  
ATOM    794  N   GLY A 103      14.788  13.172  -9.838  1.00  0.00           N  
ATOM    795  CA  GLY A 103      15.548  14.315 -10.318  1.00  0.00           C  
ATOM    796  C   GLY A 103      16.799  13.875 -11.073  1.00  0.00           C  
ATOM    797  O   GLY A 103      16.733  13.058 -11.992  1.00  0.00           O  
ATOM    798  N   ASN A 104      17.949  14.411 -10.657  1.00  0.00           N  
ATOM    799  CA  ASN A 104      19.263  14.038 -11.175  1.00  0.00           C  
ATOM    800  C   ASN A 104      20.092  13.248 -10.146  1.00  0.00           C  
ATOM    801  O   ASN A 104      21.322  13.242 -10.194  1.00  0.00           O  
ATOM    802  CB  ASN A 104      19.963  15.309 -11.682  1.00  0.00           C  
ATOM    803  CG  ASN A 104      21.114  14.987 -12.627  1.00  0.00           C  
ATOM    804  OD1 ASN A 104      20.972  14.262 -13.591  1.00  0.00           O  
ATOM    805  ND2 ASN A 104      22.284  15.526 -12.381  1.00  0.00           N  
ATOM    806  N   GLU A 105      19.434  12.606  -9.168  1.00  0.00           N  
ATOM    807  CA  GLU A 105      20.114  11.900  -8.085  1.00  0.00           C  
ATOM    808  C   GLU A 105      20.549  10.491  -8.488  1.00  0.00           C  
ATOM    809  O   GLU A 105      19.879   9.786  -9.247  1.00  0.00           O  
ATOM    810  CB  GLU A 105      19.254  11.877  -6.814  1.00  0.00           C  
ATOM    811  CG  GLU A 105      19.040  13.295  -6.255  1.00  0.00           C  
ATOM    812  CD  GLU A 105      18.289  13.315  -4.916  1.00  0.00           C  
ATOM    813  OE1 GLU A 105      17.562  14.300  -4.682  1.00  0.00           O  
ATOM    814  OE2 GLU A 105      18.456  12.349  -4.134  1.00  0.00           O  
ATOM    815  N   VAL A 106      21.695  10.068  -7.937  1.00  0.00           N  
ATOM    816  CA  VAL A 106      22.144   8.679  -7.941  1.00  0.00           C  
ATOM    817  C   VAL A 106      22.002   8.159  -6.519  1.00  0.00           C  
ATOM    818  O   VAL A 106      22.665   8.653  -5.605  1.00  0.00           O  
ATOM    819  CB  VAL A 106      23.591   8.538  -8.441  1.00  0.00           C  
ATOM    820  CG1 VAL A 106      24.050   7.082  -8.421  1.00  0.00           C  
ATOM    821  CG2 VAL A 106      23.729   9.053  -9.886  1.00  0.00           C  
ATOM    822  N   ILE A 107      21.138   7.175  -6.329  1.00  0.00           N  
ATOM    823  CA  ILE A 107      20.805   6.604  -5.029  1.00  0.00           C  
ATOM    824  C   ILE A 107      21.177   5.128  -5.054  1.00  0.00           C  
ATOM    825  O   ILE A 107      20.827   4.409  -5.993  1.00  0.00           O  
ATOM    826  CB  ILE A 107      19.312   6.831  -4.697  1.00  0.00           C  
ATOM    827  CG1 ILE A 107      18.927   8.327  -4.796  1.00  0.00           C  
ATOM    828  CG2 ILE A 107      18.996   6.281  -3.295  1.00  0.00           C  
ATOM    829  CD1 ILE A 107      17.417   8.571  -4.826  1.00  0.00           C  
ATOM    830  N   ASN A 108      21.887   4.674  -4.032  1.00  0.00           N  
ATOM    831  CA  ASN A 108      22.248   3.272  -3.877  1.00  0.00           C  
ATOM    832  C   ASN A 108      22.193   2.903  -2.398  1.00  0.00           C  
ATOM    833  O   ASN A 108      23.209   2.909  -1.699  1.00  0.00           O  
ATOM    834  CB  ASN A 108      23.620   3.024  -4.527  1.00  0.00           C  
ATOM    835  CG  ASN A 108      23.954   1.551  -4.606  1.00  0.00           C  
ATOM    836  OD1 ASN A 108      23.117   0.667  -4.541  1.00  0.00           O  
ATOM    837  ND2 ASN A 108      25.210   1.214  -4.787  1.00  0.00           N  
ATOM    838  N   THR A 109      20.987   2.638  -1.916  1.00  0.00           N  
ATOM    839  CA  THR A 109      20.718   2.177  -0.555  1.00  0.00           C  
ATOM    840  C   THR A 109      20.258   0.717  -0.575  1.00  0.00           C  
ATOM    841  O   THR A 109      20.060   0.132  -1.639  1.00  0.00           O  
ATOM    842  CB  THR A 109      19.712   3.080   0.184  1.00  0.00           C  
ATOM    843  OG1 THR A 109      18.417   2.930  -0.335  1.00  0.00           O  
ATOM    844  CG2 THR A 109      20.086   4.557   0.120  1.00  0.00           C  
ATOM    845  N   GLU A 110      20.076   0.126   0.598  1.00  0.00           N  
ATOM    846  CA  GLU A 110      19.563  -1.243   0.710  1.00  0.00           C  
ATOM    847  C   GLU A 110      18.146  -1.381   0.123  1.00  0.00           C  
ATOM    848  O   GLU A 110      17.795  -2.415  -0.437  1.00  0.00           O  
ATOM    849  CB  GLU A 110      19.597  -1.634   2.196  1.00  0.00           C  
ATOM    850  CG  GLU A 110      19.239  -3.100   2.432  1.00  0.00           C  
ATOM    851  CD  GLU A 110      19.388  -3.529   3.915  1.00  0.00           C  
ATOM    852  OE1 GLU A 110      19.244  -4.744   4.179  1.00  0.00           O  
ATOM    853  OE2 GLU A 110      19.671  -2.650   4.756  1.00  0.00           O  
ATOM    854  N   ARG A 111      17.341  -0.311   0.206  1.00  0.00           N  
ATOM    855  CA  ARG A 111      15.936  -0.307  -0.214  1.00  0.00           C  
ATOM    856  C   ARG A 111      15.707   0.252  -1.612  1.00  0.00           C  
ATOM    857  O   ARG A 111      14.704  -0.079  -2.239  1.00  0.00           O  
ATOM    858  CB  ARG A 111      15.102   0.483   0.802  1.00  0.00           C  
ATOM    859  CG  ARG A 111      15.103  -0.172   2.202  1.00  0.00           C  
ATOM    860  CD  ARG A 111      14.228   0.617   3.184  1.00  0.00           C  
ATOM    861  NE  ARG A 111      12.820   0.620   2.765  1.00  0.00           N  
ATOM    862  CZ  ARG A 111      11.946   1.609   2.869  1.00  0.00           C  
ATOM    863  NH1 ARG A 111      12.211   2.721   3.493  1.00  0.00           N  
ATOM    864  NH2 ARG A 111      10.773   1.501   2.324  1.00  0.00           N  
ATOM    865  N   LEU A 112      16.588   1.132  -2.092  1.00  0.00           N  
ATOM    866  CA  LEU A 112      16.336   1.914  -3.295  1.00  0.00           C  
ATOM    867  C   LEU A 112      17.597   2.046  -4.154  1.00  0.00           C  
ATOM    868  O   LEU A 112      18.642   2.506  -3.693  1.00  0.00           O  
ATOM    869  CB  LEU A 112      15.778   3.283  -2.876  1.00  0.00           C  
ATOM    870  CG  LEU A 112      15.392   4.207  -4.044  1.00  0.00           C  
ATOM    871  CD1 LEU A 112      14.287   3.605  -4.916  1.00  0.00           C  
ATOM    872  CD2 LEU A 112      14.895   5.541  -3.497  1.00  0.00           C  
ATOM    873  N   THR A 113      17.458   1.703  -5.438  1.00  0.00           N  
ATOM    874  CA  THR A 113      18.470   1.964  -6.467  1.00  0.00           C  
ATOM    875  C   THR A 113      17.873   2.866  -7.542  1.00  0.00           C  
ATOM    876  O   THR A 113      16.942   2.463  -8.238  1.00  0.00           O  
ATOM    877  CB  THR A 113      19.010   0.664  -7.073  1.00  0.00           C  
ATOM    878  OG1 THR A 113      19.547  -0.167  -6.073  1.00  0.00           O  
ATOM    879  CG2 THR A 113      20.140   0.919  -8.077  1.00  0.00           C  
ATOM    880  N   VAL A 114      18.421   4.070  -7.690  1.00  0.00           N  
ATOM    881  CA  VAL A 114      18.026   5.050  -8.709  1.00  0.00           C  
ATOM    882  C   VAL A 114      19.283   5.560  -9.427  1.00  0.00           C  
ATOM    883  O   VAL A 114      20.246   5.934  -8.767  1.00  0.00           O  
ATOM    884  CB  VAL A 114      17.235   6.222  -8.081  1.00  0.00           C  
ATOM    885  CG1 VAL A 114      16.910   7.308  -9.098  1.00  0.00           C  
ATOM    886  CG2 VAL A 114      15.910   5.732  -7.497  1.00  0.00           C  
ATOM    887  N   PRO A 115      19.319   5.599 -10.781  1.00  0.00           N  
ATOM    888  CA  PRO A 115      18.279   5.156 -11.714  1.00  0.00           C  
ATOM    889  C   PRO A 115      17.921   3.678 -11.566  1.00  0.00           C  
ATOM    890  O   PRO A 115      18.752   2.876 -11.142  1.00  0.00           O  
ATOM    891  CB  PRO A 115      18.831   5.445 -13.109  1.00  0.00           C  
ATOM    892  CG  PRO A 115      19.861   6.546 -12.870  1.00  0.00           C  
ATOM    893  CD  PRO A 115      20.424   6.191 -11.499  1.00  0.00           C  
ATOM    894  N   HIS A 116      16.703   3.301 -11.954  1.00  0.00           N  
ATOM    895  CA  HIS A 116      16.266   1.905 -11.914  1.00  0.00           C  
ATOM    896  C   HIS A 116      17.272   1.009 -12.644  1.00  0.00           C  
ATOM    897  O   HIS A 116      17.588   1.234 -13.814  1.00  0.00           O  
ATOM    898  CB  HIS A 116      14.864   1.766 -12.511  1.00  0.00           C  
ATOM    899  CG  HIS A 116      14.370   0.345 -12.523  1.00  0.00           C  
ATOM    900  ND1 HIS A 116      14.686  -0.612 -13.450  1.00  0.00           N  
ATOM    901  CD2 HIS A 116      13.579  -0.261 -11.579  1.00  0.00           C  
ATOM    902  CE1 HIS A 116      14.104  -1.767 -13.079  1.00  0.00           C  
ATOM    903  NE2 HIS A 116      13.425  -1.596 -11.945  1.00  0.00           N  
ATOM    904  N   TYR A 117      17.761  -0.031 -11.957  1.00  0.00           N  
ATOM    905  CA  TYR A 117      18.960  -0.785 -12.350  1.00  0.00           C  
ATOM    906  C   TYR A 117      18.929  -1.370 -13.770  1.00  0.00           C  
ATOM    907  O   TYR A 117      19.976  -1.585 -14.376  1.00  0.00           O  
ATOM    908  CB  TYR A 117      19.184  -1.908 -11.320  1.00  0.00           C  
ATOM    909  CG  TYR A 117      18.200  -3.067 -11.435  1.00  0.00           C  
ATOM    910  CD1 TYR A 117      16.940  -3.019 -10.799  1.00  0.00           C  
ATOM    911  CD2 TYR A 117      18.536  -4.194 -12.208  1.00  0.00           C  
ATOM    912  CE1 TYR A 117      16.025  -4.065 -10.954  1.00  0.00           C  
ATOM    913  CE2 TYR A 117      17.621  -5.253 -12.365  1.00  0.00           C  
ATOM    914  CZ  TYR A 117      16.365  -5.184 -11.742  1.00  0.00           C  
ATOM    915  OH  TYR A 117      15.469  -6.203 -11.909  1.00  0.00           O  
ATOM    916  N   ASP A 118      17.751  -1.634 -14.323  1.00  0.00           N  
ATOM    917  CA  ASP A 118      17.579  -2.301 -15.620  1.00  0.00           C  
ATOM    918  C   ASP A 118      16.781  -1.461 -16.634  1.00  0.00           C  
ATOM    919  O   ASP A 118      16.532  -1.916 -17.748  1.00  0.00           O  
ATOM    920  CB  ASP A 118      16.960  -3.681 -15.358  1.00  0.00           C  
ATOM    921  CG  ASP A 118      17.071  -4.635 -16.558  1.00  0.00           C  
ATOM    922  OD1 ASP A 118      18.172  -4.725 -17.146  1.00  0.00           O  
ATOM    923  OD2 ASP A 118      16.048  -5.289 -16.848  1.00  0.00           O  
ATOM    924  N   MET A 119      16.389  -0.217 -16.302  1.00  0.00           N  
ATOM    925  CA  MET A 119      15.513   0.590 -17.170  1.00  0.00           C  
ATOM    926  C   MET A 119      16.114   0.839 -18.558  1.00  0.00           C  
ATOM    927  O   MET A 119      15.400   0.795 -19.553  1.00  0.00           O  
ATOM    928  CB  MET A 119      15.121   1.910 -16.496  1.00  0.00           C  
ATOM    929  CG  MET A 119      16.265   2.928 -16.408  1.00  0.00           C  
ATOM    930  SD  MET A 119      15.823   4.513 -15.620  1.00  0.00           S  
ATOM    931  CE  MET A 119      14.648   5.168 -16.819  1.00  0.00           C  
ATOM    932  N   LYS A 120      17.443   0.989 -18.663  1.00  0.00           N  
ATOM    933  CA  LYS A 120      18.157   1.184 -19.933  1.00  0.00           C  
ATOM    934  C   LYS A 120      18.089  -0.041 -20.869  1.00  0.00           C  
ATOM    935  O   LYS A 120      18.408   0.071 -22.048  1.00  0.00           O  
ATOM    936  CB  LYS A 120      19.619   1.609 -19.669  1.00  0.00           C  
ATOM    937  CG  LYS A 120      19.746   2.992 -19.016  1.00  0.00           C  
ATOM    938  CD  LYS A 120      21.219   3.456 -18.932  1.00  0.00           C  
ATOM    939  CE  LYS A 120      21.322   4.863 -18.335  1.00  0.00           C  
ATOM    940  NZ  LYS A 120      22.715   5.388 -18.322  1.00  0.00           N  
ATOM    941  N   ASN A 121      17.632  -1.199 -20.365  1.00  0.00           N  
ATOM    942  CA  ASN A 121      17.415  -2.422 -21.133  1.00  0.00           C  
ATOM    943  C   ASN A 121      15.940  -2.687 -21.448  1.00  0.00           C  
ATOM    944  O   ASN A 121      15.641  -3.660 -22.150  1.00  0.00           O  
ATOM    945  CB  ASN A 121      18.051  -3.604 -20.386  1.00  0.00           C  
ATOM    946  CG  ASN A 121      19.547  -3.446 -20.218  1.00  0.00           C  
ATOM    947  OD1 ASN A 121      20.265  -3.098 -21.142  1.00  0.00           O  
ATOM    948  ND2 ASN A 121      20.051  -3.720 -19.041  1.00  0.00           N  
ATOM    949  N   ARG A 122      15.011  -1.843 -20.979  1.00  0.00           N  
ATOM    950  CA  ARG A 122      13.571  -2.094 -21.045  1.00  0.00           C  
ATOM    951  C   ARG A 122      12.872  -1.053 -21.921  1.00  0.00           C  
ATOM    952  O   ARG A 122      12.551   0.039 -21.464  1.00  0.00           O  
ATOM    953  CB  ARG A 122      12.991  -2.116 -19.622  1.00  0.00           C  
ATOM    954  CG  ARG A 122      13.541  -3.280 -18.788  1.00  0.00           C  
ATOM    955  CD  ARG A 122      12.934  -3.241 -17.385  1.00  0.00           C  
ATOM    956  NE  ARG A 122      13.545  -4.235 -16.516  1.00  0.00           N  
ATOM    957  CZ  ARG A 122      13.173  -4.542 -15.283  1.00  0.00           C  
ATOM    958  NH1 ARG A 122      12.128  -3.999 -14.718  1.00  0.00           N  
ATOM    959  NH2 ARG A 122      13.867  -5.397 -14.600  1.00  0.00           N  
ATOM    960  N   GLY A 123      12.572  -1.420 -23.167  1.00  0.00           N  
ATOM    961  CA  GLY A 123      11.818  -0.553 -24.085  1.00  0.00           C  
ATOM    962  C   GLY A 123      10.472  -0.097 -23.516  1.00  0.00           C  
ATOM    963  O   GLY A 123      10.093   1.057 -23.705  1.00  0.00           O  
ATOM    964  N   PHE A 124       9.801  -0.951 -22.754  1.00  0.00           N  
ATOM    965  CA  PHE A 124       8.524  -0.634 -22.103  1.00  0.00           C  
ATOM    966  C   PHE A 124       8.624   0.397 -20.962  1.00  0.00           C  
ATOM    967  O   PHE A 124       7.600   0.942 -20.558  1.00  0.00           O  
ATOM    968  CB  PHE A 124       7.869  -1.931 -21.617  1.00  0.00           C  
ATOM    969  CG  PHE A 124       8.600  -2.622 -20.490  1.00  0.00           C  
ATOM    970  CD1 PHE A 124       9.460  -3.704 -20.752  1.00  0.00           C  
ATOM    971  CD2 PHE A 124       8.406  -2.196 -19.164  1.00  0.00           C  
ATOM    972  CE1 PHE A 124      10.117  -4.353 -19.702  1.00  0.00           C  
ATOM    973  CE2 PHE A 124       9.061  -2.840 -18.109  1.00  0.00           C  
ATOM    974  CZ  PHE A 124       9.916  -3.920 -18.371  1.00  0.00           C  
ATOM    975  N   MET A 125       9.819   0.673 -20.445  1.00  0.00           N  
ATOM    976  CA  MET A 125      10.071   1.804 -19.550  1.00  0.00           C  
ATOM    977  C   MET A 125      10.516   3.033 -20.343  1.00  0.00           C  
ATOM    978  O   MET A 125      10.014   4.132 -20.132  1.00  0.00           O  
ATOM    979  CB  MET A 125      11.132   1.432 -18.499  1.00  0.00           C  
ATOM    980  CG  MET A 125      10.594   0.486 -17.415  1.00  0.00           C  
ATOM    981  SD  MET A 125      11.842   0.027 -16.180  1.00  0.00           S  
ATOM    982  CE  MET A 125      10.782  -0.519 -14.833  1.00  0.00           C  
ATOM    983  N   LEU A 126      11.433   2.842 -21.297  1.00  0.00           N  
ATOM    984  CA  LEU A 126      12.058   3.952 -22.016  1.00  0.00           C  
ATOM    985  C   LEU A 126      11.114   4.665 -22.995  1.00  0.00           C  
ATOM    986  O   LEU A 126      11.179   5.881 -23.095  1.00  0.00           O  
ATOM    987  CB  LEU A 126      13.309   3.458 -22.758  1.00  0.00           C  
ATOM    988  CG  LEU A 126      14.448   2.903 -21.874  1.00  0.00           C  
ATOM    989  CD1 LEU A 126      15.616   2.517 -22.790  1.00  0.00           C  
ATOM    990  CD2 LEU A 126      14.948   3.916 -20.849  1.00  0.00           C  
ATOM    991  N   TRP A 127      10.250   3.932 -23.726  1.00  0.00           N  
ATOM    992  CA  TRP A 127       9.349   4.560 -24.702  1.00  0.00           C  
ATOM    993  C   TRP A 127       8.282   5.458 -24.045  1.00  0.00           C  
ATOM    994  O   TRP A 127       8.162   6.604 -24.479  1.00  0.00           O  
ATOM    995  CB  TRP A 127       8.731   3.516 -25.628  1.00  0.00           C  
ATOM    996  CG  TRP A 127       9.609   3.057 -26.756  1.00  0.00           C  
ATOM    997  CD1 TRP A 127      10.024   1.788 -26.971  1.00  0.00           C  
ATOM    998  CD2 TRP A 127      10.156   3.859 -27.848  1.00  0.00           C  
ATOM    999  NE1 TRP A 127      10.796   1.738 -28.130  1.00  0.00           N  
ATOM   1000  CE2 TRP A 127      10.904   2.990 -28.682  1.00  0.00           C  
ATOM   1001  CE3 TRP A 127      10.090   5.226 -28.195  1.00  0.00           C  
ATOM   1002  CZ2 TRP A 127      11.583   3.463 -29.837  1.00  0.00           C  
ATOM   1003  CZ3 TRP A 127      10.767   5.695 -29.336  1.00  0.00           C  
ATOM   1004  CH2 TRP A 127      11.509   4.821 -30.142  1.00  0.00           C  
ATOM   1005  N   PRO A 128       7.572   5.007 -22.992  1.00  0.00           N  
ATOM   1006  CA  PRO A 128       6.664   5.892 -22.268  1.00  0.00           C  
ATOM   1007  C   PRO A 128       7.377   7.091 -21.639  1.00  0.00           C  
ATOM   1008  O   PRO A 128       6.879   8.211 -21.695  1.00  0.00           O  
ATOM   1009  CB  PRO A 128       6.001   5.015 -21.198  1.00  0.00           C  
ATOM   1010  CG  PRO A 128       6.121   3.602 -21.757  1.00  0.00           C  
ATOM   1011  CD  PRO A 128       7.461   3.651 -22.491  1.00  0.00           C  
ATOM   1012  N   LEU A 129       8.586   6.890 -21.104  1.00  0.00           N  
ATOM   1013  CA  LEU A 129       9.397   7.973 -20.549  1.00  0.00           C  
ATOM   1014  C   LEU A 129       9.798   8.989 -21.624  1.00  0.00           C  
ATOM   1015  O   LEU A 129       9.723  10.194 -21.396  1.00  0.00           O  
ATOM   1016  CB  LEU A 129      10.625   7.365 -19.852  1.00  0.00           C  
ATOM   1017  CG  LEU A 129      11.521   8.403 -19.143  1.00  0.00           C  
ATOM   1018  CD1 LEU A 129      10.788   9.128 -18.025  1.00  0.00           C  
ATOM   1019  CD2 LEU A 129      12.732   7.687 -18.545  1.00  0.00           C  
ATOM   1020  N   PHE A 130      10.165   8.519 -22.814  1.00  0.00           N  
ATOM   1021  CA  PHE A 130      10.512   9.389 -23.935  1.00  0.00           C  
ATOM   1022  C   PHE A 130       9.317  10.197 -24.454  1.00  0.00           C  
ATOM   1023  O   PHE A 130       9.501  11.331 -24.905  1.00  0.00           O  
ATOM   1024  CB  PHE A 130      11.121   8.541 -25.060  1.00  0.00           C  
ATOM   1025  CG  PHE A 130      11.568   9.347 -26.258  1.00  0.00           C  
ATOM   1026  CD1 PHE A 130      10.801   9.360 -27.441  1.00  0.00           C  
ATOM   1027  CD2 PHE A 130      12.741  10.115 -26.183  1.00  0.00           C  
ATOM   1028  CE1 PHE A 130      11.209  10.136 -28.542  1.00  0.00           C  
ATOM   1029  CE2 PHE A 130      13.155  10.884 -27.286  1.00  0.00           C  
ATOM   1030  CZ  PHE A 130      12.384  10.896 -28.458  1.00  0.00           C  
ATOM   1031  N   GLU A 131       8.099   9.666 -24.357  1.00  0.00           N  
ATOM   1032  CA  GLU A 131       6.900  10.419 -24.719  1.00  0.00           C  
ATOM   1033  C   GLU A 131       6.720  11.667 -23.846  1.00  0.00           C  
ATOM   1034  O   GLU A 131       6.414  12.737 -24.363  1.00  0.00           O  
ATOM   1035  CB  GLU A 131       5.670   9.500 -24.620  1.00  0.00           C  
ATOM   1036  CG  GLU A 131       4.372  10.187 -25.090  1.00  0.00           C  
ATOM   1037  CD  GLU A 131       3.118   9.316 -24.913  1.00  0.00           C  
ATOM   1038  OE1 GLU A 131       1.990   9.819 -25.118  1.00  0.00           O  
ATOM   1039  OE2 GLU A 131       3.233   8.116 -24.590  1.00  0.00           O  
ATOM   1040  N   ILE A 132       6.960  11.550 -22.542  1.00  0.00           N  
ATOM   1041  CA  ILE A 132       6.729  12.636 -21.575  1.00  0.00           C  
ATOM   1042  C   ILE A 132       7.971  13.483 -21.287  1.00  0.00           C  
ATOM   1043  O   ILE A 132       7.847  14.610 -20.819  1.00  0.00           O  
ATOM   1044  CB  ILE A 132       6.093  12.098 -20.278  1.00  0.00           C  
ATOM   1045  CG1 ILE A 132       7.031  11.125 -19.517  1.00  0.00           C  
ATOM   1046  CG2 ILE A 132       4.735  11.435 -20.601  1.00  0.00           C  
ATOM   1047  CD1 ILE A 132       6.514  10.734 -18.130  1.00  0.00           C  
ATOM   1048  N   ALA A 133       9.176  12.958 -21.569  1.00  0.00           N  
ATOM   1049  CA  ALA A 133      10.449  13.620 -21.302  1.00  0.00           C  
ATOM   1050  C   ALA A 133      11.469  13.376 -22.436  1.00  0.00           C  
ATOM   1051  O   ALA A 133      12.501  12.733 -22.236  1.00  0.00           O  
ATOM   1052  CB  ALA A 133      10.948  13.168 -19.929  1.00  0.00           C  
ATOM   1053  N   PRO A 134      11.223  13.880 -23.669  1.00  0.00           N  
ATOM   1054  CA  PRO A 134      12.052  13.566 -24.834  1.00  0.00           C  
ATOM   1055  C   PRO A 134      13.484  14.111 -24.753  1.00  0.00           C  
ATOM   1056  O   PRO A 134      14.378  13.570 -25.403  1.00  0.00           O  
ATOM   1057  CB  PRO A 134      11.287  14.165 -26.027  1.00  0.00           C  
ATOM   1058  CG  PRO A 134      10.455  15.286 -25.407  1.00  0.00           C  
ATOM   1059  CD  PRO A 134      10.097  14.724 -24.041  1.00  0.00           C  
ATOM   1060  N   GLU A 135      13.710  15.149 -23.952  1.00  0.00           N  
ATOM   1061  CA  GLU A 135      15.021  15.777 -23.752  1.00  0.00           C  
ATOM   1062  C   GLU A 135      15.714  15.313 -22.456  1.00  0.00           C  
ATOM   1063  O   GLU A 135      16.672  15.937 -21.999  1.00  0.00           O  
ATOM   1064  CB  GLU A 135      14.881  17.310 -23.799  1.00  0.00           C  
ATOM   1065  CG  GLU A 135      14.231  17.856 -25.085  1.00  0.00           C  
ATOM   1066  CD  GLU A 135      14.902  17.345 -26.381  1.00  0.00           C  
ATOM   1067  OE1 GLU A 135      14.182  16.947 -27.318  1.00  0.00           O  
ATOM   1068  OE2 GLU A 135      16.150  17.318 -26.460  1.00  0.00           O  
ATOM   1069  N   LEU A 136      15.243  14.242 -21.844  1.00  0.00           N  
ATOM   1070  CA  LEU A 136      15.769  13.753 -20.578  1.00  0.00           C  
ATOM   1071  C   LEU A 136      17.234  13.331 -20.703  1.00  0.00           C  
ATOM   1072  O   LEU A 136      17.638  12.611 -21.618  1.00  0.00           O  
ATOM   1073  CB  LEU A 136      14.856  12.631 -20.054  1.00  0.00           C  
ATOM   1074  CG  LEU A 136      15.237  12.125 -18.643  1.00  0.00           C  
ATOM   1075  CD1 LEU A 136      13.967  11.761 -17.894  1.00  0.00           C  
ATOM   1076  CD2 LEU A 136      16.127  10.878 -18.692  1.00  0.00           C  
ATOM   1077  N   VAL A 137      18.025  13.767 -19.716  1.00  0.00           N  
ATOM   1078  CA  VAL A 137      19.428  13.388 -19.514  1.00  0.00           C  
ATOM   1079  C   VAL A 137      19.526  12.640 -18.188  1.00  0.00           C  
ATOM   1080  O   VAL A 137      19.038  13.115 -17.163  1.00  0.00           O  
ATOM   1081  CB  VAL A 137      20.352  14.616 -19.541  1.00  0.00           C  
ATOM   1082  CG1 VAL A 137      21.824  14.211 -19.472  1.00  0.00           C  
ATOM   1083  CG2 VAL A 137      20.168  15.433 -20.825  1.00  0.00           C  
ATOM   1084  N   PHE A 138      20.133  11.462 -18.205  1.00  0.00           N  
ATOM   1085  CA  PHE A 138      20.386  10.662 -17.012  1.00  0.00           C  
ATOM   1086  C   PHE A 138      21.468  11.312 -16.129  1.00  0.00           C  
ATOM   1087  O   PHE A 138      22.267  12.104 -16.631  1.00  0.00           O  
ATOM   1088  CB  PHE A 138      20.789   9.239 -17.428  1.00  0.00           C  
ATOM   1089  CG  PHE A 138      19.640   8.405 -17.940  1.00  0.00           C  
ATOM   1090  CD1 PHE A 138      18.976   7.529 -17.068  1.00  0.00           C  
ATOM   1091  CD2 PHE A 138      19.219   8.507 -19.275  1.00  0.00           C  
ATOM   1092  CE1 PHE A 138      17.899   6.752 -17.529  1.00  0.00           C  
ATOM   1093  CE2 PHE A 138      18.143   7.734 -19.740  1.00  0.00           C  
ATOM   1094  CZ  PHE A 138      17.476   6.855 -18.867  1.00  0.00           C  
ATOM   1095  N   PRO A 139      21.563  10.945 -14.842  1.00  0.00           N  
ATOM   1096  CA  PRO A 139      22.594  11.466 -13.941  1.00  0.00           C  
ATOM   1097  C   PRO A 139      24.037  11.255 -14.435  1.00  0.00           C  
ATOM   1098  O   PRO A 139      24.915  12.061 -14.132  1.00  0.00           O  
ATOM   1099  CB  PRO A 139      22.360  10.746 -12.611  1.00  0.00           C  
ATOM   1100  CG  PRO A 139      20.867  10.428 -12.631  1.00  0.00           C  
ATOM   1101  CD  PRO A 139      20.610  10.129 -14.104  1.00  0.00           C  
ATOM   1102  N   ASP A 140      24.277  10.197 -15.215  1.00  0.00           N  
ATOM   1103  CA  ASP A 140      25.582   9.903 -15.822  1.00  0.00           C  
ATOM   1104  C   ASP A 140      25.878  10.730 -17.097  1.00  0.00           C  
ATOM   1105  O   ASP A 140      26.948  10.594 -17.689  1.00  0.00           O  
ATOM   1106  CB  ASP A 140      25.702   8.389 -16.075  1.00  0.00           C  
ATOM   1107  CG  ASP A 140      24.688   7.800 -17.072  1.00  0.00           C  
ATOM   1108  OD1 ASP A 140      23.912   8.559 -17.680  1.00  0.00           O  
ATOM   1109  OD2 ASP A 140      24.622   6.566 -17.203  1.00  0.00           O  
ATOM   1110  N   GLY A 141      24.948  11.580 -17.525  1.00  0.00           N  
ATOM   1111  CA  GLY A 141      25.056  12.414 -18.717  1.00  0.00           C  
ATOM   1112  C   GLY A 141      24.553  11.760 -20.004  1.00  0.00           C  
ATOM   1113  O   GLY A 141      24.534  12.420 -21.052  1.00  0.00           O  
ATOM   1114  N   GLU A 142      24.126  10.505 -19.972  1.00  0.00           N  
ATOM   1115  CA  GLU A 142      23.570   9.836 -21.142  1.00  0.00           C  
ATOM   1116  C   GLU A 142      22.168  10.384 -21.460  1.00  0.00           C  
ATOM   1117  O   GLU A 142      21.321  10.543 -20.582  1.00  0.00           O  
ATOM   1118  CB  GLU A 142      23.583   8.312 -20.948  1.00  0.00           C  
ATOM   1119  CG  GLU A 142      23.381   7.562 -22.276  1.00  0.00           C  
ATOM   1120  CD  GLU A 142      23.458   6.031 -22.153  1.00  0.00           C  
ATOM   1121  OE1 GLU A 142      23.576   5.365 -23.205  1.00  0.00           O  
ATOM   1122  OE2 GLU A 142      23.362   5.495 -21.029  1.00  0.00           O  
ATOM   1123  N   MET A 143      21.906  10.684 -22.738  1.00  0.00           N  
ATOM   1124  CA  MET A 143      20.594  11.161 -23.169  1.00  0.00           C  
ATOM   1125  C   MET A 143      19.660   9.991 -23.469  1.00  0.00           C  
ATOM   1126  O   MET A 143      20.014   9.095 -24.238  1.00  0.00           O  
ATOM   1127  CB  MET A 143      20.723  12.052 -24.406  1.00  0.00           C  
ATOM   1128  CG  MET A 143      21.460  13.368 -24.135  1.00  0.00           C  
ATOM   1129  SD  MET A 143      21.585  14.449 -25.604  1.00  0.00           S  
ATOM   1130  CE  MET A 143      22.859  13.569 -26.534  1.00  0.00           C  
ATOM   1131  N   LEU A 144      18.412  10.062 -22.987  1.00  0.00           N  
ATOM   1132  CA  LEU A 144      17.382   9.059 -23.276  1.00  0.00           C  
ATOM   1133  C   LEU A 144      17.194   8.829 -24.785  1.00  0.00           C  
ATOM   1134  O   LEU A 144      17.133   7.688 -25.248  1.00  0.00           O  
ATOM   1135  CB  LEU A 144      16.070   9.524 -22.615  1.00  0.00           C  
ATOM   1136  CG  LEU A 144      14.847   8.647 -22.928  1.00  0.00           C  
ATOM   1137  CD1 LEU A 144      15.042   7.192 -22.512  1.00  0.00           C  
ATOM   1138  CD2 LEU A 144      13.634   9.196 -22.188  1.00  0.00           C  
ATOM   1139  N   ARG A 145      17.188   9.897 -25.570  1.00  0.00           N  
ATOM   1140  CA  ARG A 145      17.120   9.844 -27.034  1.00  0.00           C  
ATOM   1141  C   ARG A 145      18.266   9.019 -27.641  1.00  0.00           C  
ATOM   1142  O   ARG A 145      18.038   8.262 -28.582  1.00  0.00           O  
ATOM   1143  CB  ARG A 145      17.123  11.288 -27.566  1.00  0.00           C  
ATOM   1144  CG  ARG A 145      16.872  11.352 -29.074  1.00  0.00           C  
ATOM   1145  CD  ARG A 145      16.981  12.790 -29.605  1.00  0.00           C  
ATOM   1146  NE  ARG A 145      15.938  13.676 -29.056  1.00  0.00           N  
ATOM   1147  CZ  ARG A 145      15.261  14.605 -29.717  1.00  0.00           C  
ATOM   1148  NH1 ARG A 145      15.452  14.820 -30.982  1.00  0.00           N  
ATOM   1149  NH2 ARG A 145      14.379  15.339 -29.110  1.00  0.00           N  
ATOM   1150  N   GLN A 146      19.481   9.151 -27.094  1.00  0.00           N  
ATOM   1151  CA  GLN A 146      20.652   8.427 -27.563  1.00  0.00           C  
ATOM   1152  C   GLN A 146      20.559   6.934 -27.230  1.00  0.00           C  
ATOM   1153  O   GLN A 146      20.871   6.104 -28.087  1.00  0.00           O  
ATOM   1154  CB  GLN A 146      21.925   9.071 -26.977  1.00  0.00           C  
ATOM   1155  CG  GLN A 146      23.217   8.492 -27.561  1.00  0.00           C  
ATOM   1156  CD  GLN A 146      23.375   8.758 -29.065  1.00  0.00           C  
ATOM   1157  OE1 GLN A 146      22.836   9.708 -29.619  1.00  0.00           O  
ATOM   1158  NE2 GLN A 146      24.111   7.945 -29.768  1.00  0.00           N  
ATOM   1159  N   ILE A 147      20.067   6.584 -26.041  1.00  0.00           N  
ATOM   1160  CA  ILE A 147      19.853   5.187 -25.636  1.00  0.00           C  
ATOM   1161  C   ILE A 147      18.869   4.506 -26.593  1.00  0.00           C  
ATOM   1162  O   ILE A 147      19.173   3.451 -27.142  1.00  0.00           O  
ATOM   1163  CB  ILE A 147      19.350   5.080 -24.180  1.00  0.00           C  
ATOM   1164  CG1 ILE A 147      20.355   5.725 -23.208  1.00  0.00           C  
ATOM   1165  CG2 ILE A 147      19.125   3.601 -23.804  1.00  0.00           C  
ATOM   1166  CD1 ILE A 147      19.857   5.796 -21.762  1.00  0.00           C  
ATOM   1167  N   LEU A 148      17.717   5.131 -26.855  1.00  0.00           N  
ATOM   1168  CA  LEU A 148      16.707   4.590 -27.770  1.00  0.00           C  
ATOM   1169  C   LEU A 148      17.247   4.433 -29.193  1.00  0.00           C  
ATOM   1170  O   LEU A 148      16.987   3.422 -29.837  1.00  0.00           O  
ATOM   1171  CB  LEU A 148      15.472   5.509 -27.768  1.00  0.00           C  
ATOM   1172  CG  LEU A 148      14.609   5.378 -26.504  1.00  0.00           C  
ATOM   1173  CD1 LEU A 148      13.553   6.469 -26.512  1.00  0.00           C  
ATOM   1174  CD2 LEU A 148      13.898   4.021 -26.445  1.00  0.00           C  
ATOM   1175  N   HIS A 149      18.048   5.402 -29.663  1.00  0.00           N  
ATOM   1176  CA  HIS A 149      18.675   5.330 -30.979  1.00  0.00           C  
ATOM   1177  C   HIS A 149      19.700   4.194 -31.069  1.00  0.00           C  
ATOM   1178  O   HIS A 149      19.688   3.424 -32.032  1.00  0.00           O  
ATOM   1179  CB  HIS A 149      19.319   6.685 -31.294  1.00  0.00           C  
ATOM   1180  CG  HIS A 149      19.947   6.722 -32.662  1.00  0.00           C  
ATOM   1181  ND1 HIS A 149      19.285   6.559 -33.853  1.00  0.00           N  
ATOM   1182  CD2 HIS A 149      21.279   6.861 -32.963  1.00  0.00           C  
ATOM   1183  CE1 HIS A 149      20.187   6.604 -34.843  1.00  0.00           C  
ATOM   1184  NE2 HIS A 149      21.413   6.789 -34.343  1.00  0.00           N  
ATOM   1185  N   THR A 150      20.564   4.043 -30.068  1.00  0.00           N  
ATOM   1186  CA  THR A 150      21.646   3.050 -30.070  1.00  0.00           C  
ATOM   1187  C   THR A 150      21.127   1.635 -29.848  1.00  0.00           C  
ATOM   1188  O   THR A 150      21.612   0.687 -30.456  1.00  0.00           O  
ATOM   1189  CB  THR A 150      22.688   3.394 -28.989  1.00  0.00           C  
ATOM   1190  OG1 THR A 150      23.191   4.688 -29.226  1.00  0.00           O  
ATOM   1191  CG2 THR A 150      23.900   2.465 -29.002  1.00  0.00           C  
ATOM   1192  N   ARG A 151      20.129   1.470 -28.965  1.00  0.00           N  
ATOM   1193  CA  ARG A 151      19.570   0.161 -28.619  1.00  0.00           C  
ATOM   1194  C   ARG A 151      18.516  -0.321 -29.607  1.00  0.00           C  
ATOM   1195  O   ARG A 151      18.265  -1.528 -29.647  1.00  0.00           O  
ATOM   1196  CB  ARG A 151      19.031   0.189 -27.179  1.00  0.00           C  
ATOM   1197  CG  ARG A 151      20.128   0.430 -26.116  1.00  0.00           C  
ATOM   1198  CD  ARG A 151      21.154  -0.723 -26.038  1.00  0.00           C  
ATOM   1199  NE  ARG A 151      20.515  -1.983 -25.604  1.00  0.00           N  
ATOM   1200  CZ  ARG A 151      20.359  -2.387 -24.360  1.00  0.00           C  
ATOM   1201  NH1 ARG A 151      20.824  -1.719 -23.354  1.00  0.00           N  
ATOM   1202  NH2 ARG A 151      19.721  -3.492 -24.100  1.00  0.00           N  
ATOM   1203  N   ALA A 152      17.951   0.575 -30.403  1.00  0.00           N  
ATOM   1204  CA  ALA A 152      16.964   0.277 -31.436  1.00  0.00           C  
ATOM   1205  C   ALA A 152      15.804  -0.616 -30.946  1.00  0.00           C  
ATOM   1206  O   ALA A 152      15.424  -1.577 -31.608  1.00  0.00           O  
ATOM   1207  CB  ALA A 152      17.689  -0.260 -32.682  1.00  0.00           C  
ATOM   1208  N   PHE A 153      15.265  -0.311 -29.769  1.00  0.00           N  
ATOM   1209  CA  PHE A 153      14.098  -1.030 -29.252  1.00  0.00           C  
ATOM   1210  C   PHE A 153      12.900  -0.852 -30.188  1.00  0.00           C  
ATOM   1211  O   PHE A 153      12.627   0.256 -30.649  1.00  0.00           O  
ATOM   1212  CB  PHE A 153      13.729  -0.531 -27.857  1.00  0.00           C  
ATOM   1213  CG  PHE A 153      14.778  -0.783 -26.800  1.00  0.00           C  
ATOM   1214  CD1 PHE A 153      14.989  -2.082 -26.317  1.00  0.00           C  
ATOM   1215  CD2 PHE A 153      15.516   0.287 -26.279  1.00  0.00           C  
ATOM   1216  CE1 PHE A 153      15.934  -2.314 -25.311  1.00  0.00           C  
ATOM   1217  CE2 PHE A 153      16.463   0.066 -25.259  1.00  0.00           C  
ATOM   1218  CZ  PHE A 153      16.669  -1.239 -24.780  1.00  0.00           C  
ATOM   1219  N   ASP A 154      12.142  -1.939 -30.392  1.00  0.00           N  
ATOM   1220  CA  ASP A 154      10.884  -1.869 -31.110  1.00  0.00           C  
ATOM   1221  C   ASP A 154       9.924  -0.884 -30.439  1.00  0.00           C  
ATOM   1222  O   ASP A 154       9.833  -0.803 -29.210  1.00  0.00           O  
ATOM   1223  CB  ASP A 154      10.254  -3.255 -31.240  1.00  0.00           C  
ATOM   1224  CG  ASP A 154      11.038  -4.169 -32.188  1.00  0.00           C  
ATOM   1225  OD1 ASP A 154      11.505  -3.649 -33.229  1.00  0.00           O  
ATOM   1226  OD2 ASP A 154      11.149  -5.368 -31.876  1.00  0.00           O  
ATOM   1227  N   LYS A 155       9.197  -0.120 -31.261  1.00  0.00           N  
ATOM   1228  CA  LYS A 155       8.147   0.754 -30.753  1.00  0.00           C  
ATOM   1229  C   LYS A 155       7.024  -0.072 -30.149  1.00  0.00           C  
ATOM   1230  O   LYS A 155       6.623  -1.094 -30.692  1.00  0.00           O  
ATOM   1231  CB  LYS A 155       7.603   1.682 -31.846  1.00  0.00           C  
ATOM   1232  CG  LYS A 155       8.619   2.758 -32.210  1.00  0.00           C  
ATOM   1233  CD  LYS A 155       7.976   3.793 -33.141  1.00  0.00           C  
ATOM   1234  CE  LYS A 155       8.970   4.911 -33.431  1.00  0.00           C  
ATOM   1235  NZ  LYS A 155       8.359   6.000 -34.223  1.00  0.00           N  
ATOM   1236  N   LEU A 156       6.478   0.426 -29.054  1.00  0.00           N  
ATOM   1237  CA  LEU A 156       5.368  -0.214 -28.376  1.00  0.00           C  
ATOM   1238  C   LEU A 156       4.052   0.084 -29.095  1.00  0.00           C  
ATOM   1239  O   LEU A 156       3.831   1.191 -29.598  1.00  0.00           O  
ATOM   1240  CB  LEU A 156       5.317   0.256 -26.915  1.00  0.00           C  
ATOM   1241  CG  LEU A 156       6.629   0.083 -26.134  1.00  0.00           C  
ATOM   1242  CD1 LEU A 156       6.432   0.597 -24.715  1.00  0.00           C  
ATOM   1243  CD2 LEU A 156       7.092  -1.379 -26.083  1.00  0.00           C  
ATOM   1244  N   ASN A 157       3.142  -0.887 -29.071  1.00  0.00           N  
ATOM   1245  CA  ASN A 157       1.753  -0.654 -29.432  1.00  0.00           C  
ATOM   1246  C   ASN A 157       1.049   0.089 -28.295  1.00  0.00           C  
ATOM   1247  O   ASN A 157       1.284  -0.196 -27.120  1.00  0.00           O  
ATOM   1248  CB  ASN A 157       1.082  -1.982 -29.778  1.00  0.00           C  
ATOM   1249  CG  ASN A 157       1.675  -2.589 -31.043  1.00  0.00           C  
ATOM   1250  OD1 ASN A 157       1.904  -1.925 -32.034  1.00  0.00           O  
ATOM   1251  ND2 ASN A 157       1.943  -3.874 -31.040  1.00  0.00           N  
ATOM   1252  N   LYS A 158       0.165   1.030 -28.638  1.00  0.00           N  
ATOM   1253  CA  LYS A 158      -0.753   1.612 -27.652  1.00  0.00           C  
ATOM   1254  C   LYS A 158      -1.762   0.563 -27.200  1.00  0.00           C  
ATOM   1255  O   LYS A 158      -2.033  -0.391 -27.940  1.00  0.00           O  
ATOM   1256  CB  LYS A 158      -1.429   2.884 -28.187  1.00  0.00           C  
ATOM   1257  CG  LYS A 158      -0.401   4.001 -28.375  1.00  0.00           C  
ATOM   1258  CD  LYS A 158      -1.069   5.361 -28.603  1.00  0.00           C  
ATOM   1259  CE  LYS A 158       0.013   6.439 -28.673  1.00  0.00           C  
ATOM   1260  NZ  LYS A 158      -0.526   7.804 -28.434  1.00  0.00           N  
ATOM   1261  N   TRP A 159      -2.276   0.726 -25.987  1.00  0.00           N  
ATOM   1262  CA  TRP A 159      -3.271  -0.165 -25.389  1.00  0.00           C  
ATOM   1263  C   TRP A 159      -4.557  -0.201 -26.224  1.00  0.00           C  
ATOM   1264  O   TRP A 159      -5.064   0.880 -26.589  1.00  0.00           O  
ATOM   1265  CB  TRP A 159      -3.547   0.227 -23.938  1.00  0.00           C  
ATOM   1266  CG  TRP A 159      -4.416  -0.754 -23.229  1.00  0.00           C  
ATOM   1267  CD1 TRP A 159      -5.755  -0.673 -23.080  1.00  0.00           C  
ATOM   1268  CD2 TRP A 159      -4.016  -2.026 -22.632  1.00  0.00           C  
ATOM   1269  NE1 TRP A 159      -6.224  -1.803 -22.434  1.00  0.00           N  
ATOM   1270  CE2 TRP A 159      -5.184  -2.659 -22.157  1.00  0.00           C  
ATOM   1271  CE3 TRP A 159      -2.787  -2.689 -22.468  1.00  0.00           C  
ATOM   1272  CZ2 TRP A 159      -5.147  -3.939 -21.552  1.00  0.00           C  
ATOM   1273  CZ3 TRP A 159      -2.748  -3.957 -21.863  1.00  0.00           C  
ATOM   1274  CH2 TRP A 159      -3.911  -4.577 -21.411  1.00  0.00           C  
ATOM   1275  OXT TRP A 159      -5.026  -1.323 -26.466  1.00  0.00           O  
ATOM   1276  N   MET B   1      -9.400  12.151  21.459  1.00  0.00           N  
ATOM   1277  CA  MET B   1      -9.871  11.664  20.144  1.00  0.00           C  
ATOM   1278  C   MET B   1     -10.108  10.163  20.192  1.00  0.00           C  
ATOM   1279  O   MET B   1      -9.652   9.500  21.119  1.00  0.00           O  
ATOM   1280  CB  MET B   1      -8.875  12.053  19.030  1.00  0.00           C  
ATOM   1281  CG  MET B   1      -7.574  11.244  19.076  1.00  0.00           C  
ATOM   1282  SD  MET B   1      -6.359  11.718  17.816  1.00  0.00           S  
ATOM   1283  CE  MET B   1      -5.690  13.221  18.537  1.00  0.00           C  
ATOM   1284  N   ILE B   2     -10.814   9.624  19.193  1.00  0.00           N  
ATOM   1285  CA  ILE B   2     -10.970   8.184  18.977  1.00  0.00           C  
ATOM   1286  C   ILE B   2     -10.116   7.792  17.776  1.00  0.00           C  
ATOM   1287  O   ILE B   2     -10.176   8.450  16.740  1.00  0.00           O  
ATOM   1288  CB  ILE B   2     -12.455   7.808  18.800  1.00  0.00           C  
ATOM   1289  CG1 ILE B   2     -13.230   8.090  20.104  1.00  0.00           C  
ATOM   1290  CG2 ILE B   2     -12.597   6.329  18.389  1.00  0.00           C  
ATOM   1291  CD1 ILE B   2     -14.754   8.014  19.958  1.00  0.00           C  
ATOM   1292  N   SER B   3      -9.342   6.713  17.926  1.00  0.00           N  
ATOM   1293  CA  SER B   3      -8.523   6.142  16.862  1.00  0.00           C  
ATOM   1294  C   SER B   3      -8.827   4.660  16.690  1.00  0.00           C  
ATOM   1295  O   SER B   3      -9.066   3.962  17.673  1.00  0.00           O  
ATOM   1296  CB  SER B   3      -7.035   6.343  17.157  1.00  0.00           C  
ATOM   1297  OG  SER B   3      -6.739   7.723  17.349  1.00  0.00           O  
ATOM   1298  N   LEU B   4      -8.825   4.170  15.448  1.00  0.00           N  
ATOM   1299  CA  LEU B   4      -8.874   2.737  15.156  1.00  0.00           C  
ATOM   1300  C   LEU B   4      -7.458   2.252  14.850  1.00  0.00           C  
ATOM   1301  O   LEU B   4      -6.695   2.959  14.204  1.00  0.00           O  
ATOM   1302  CB  LEU B   4      -9.827   2.450  13.981  1.00  0.00           C  
ATOM   1303  CG  LEU B   4     -11.328   2.401  14.335  1.00  0.00           C  
ATOM   1304  CD1 LEU B   4     -11.872   3.681  14.971  1.00  0.00           C  
ATOM   1305  CD2 LEU B   4     -12.158   2.153  13.073  1.00  0.00           C  
ATOM   1306  N   ILE B   5      -7.114   1.040  15.302  1.00  0.00           N  
ATOM   1307  CA  ILE B   5      -5.876   0.361  14.907  1.00  0.00           C  
ATOM   1308  C   ILE B   5      -6.210  -1.049  14.413  1.00  0.00           C  
ATOM   1309  O   ILE B   5      -6.902  -1.795  15.106  1.00  0.00           O  
ATOM   1310  CB  ILE B   5      -4.807   0.404  16.024  1.00  0.00           C  
ATOM   1311  CG1 ILE B   5      -3.475  -0.183  15.525  1.00  0.00           C  
ATOM   1312  CG2 ILE B   5      -5.283  -0.276  17.319  1.00  0.00           C  
ATOM   1313  CD1 ILE B   5      -2.284   0.156  16.434  1.00  0.00           C  
ATOM   1314  N   ALA B   6      -5.745  -1.405  13.206  1.00  0.00           N  
ATOM   1315  CA  ALA B   6      -6.064  -2.666  12.555  1.00  0.00           C  
ATOM   1316  C   ALA B   6      -4.900  -3.169  11.690  1.00  0.00           C  
ATOM   1317  O   ALA B   6      -4.142  -2.376  11.141  1.00  0.00           O  
ATOM   1318  CB  ALA B   6      -7.337  -2.482  11.717  1.00  0.00           C  
ATOM   1319  N   ALA B   7      -4.806  -4.496  11.559  1.00  0.00           N  
ATOM   1320  CA  ALA B   7      -3.967  -5.156  10.566  1.00  0.00           C  
ATOM   1321  C   ALA B   7      -4.864  -5.704   9.450  1.00  0.00           C  
ATOM   1322  O   ALA B   7      -5.843  -6.398   9.730  1.00  0.00           O  
ATOM   1323  CB  ALA B   7      -3.141  -6.248  11.247  1.00  0.00           C  
ATOM   1324  N   LEU B   8      -4.541  -5.372   8.202  1.00  0.00           N  
ATOM   1325  CA  LEU B   8      -5.337  -5.660   7.014  1.00  0.00           C  
ATOM   1326  C   LEU B   8      -4.516  -6.534   6.064  1.00  0.00           C  
ATOM   1327  O   LEU B   8      -3.403  -6.163   5.698  1.00  0.00           O  
ATOM   1328  CB  LEU B   8      -5.747  -4.345   6.318  1.00  0.00           C  
ATOM   1329  CG  LEU B   8      -6.341  -3.244   7.214  1.00  0.00           C  
ATOM   1330  CD1 LEU B   8      -6.700  -2.015   6.383  1.00  0.00           C  
ATOM   1331  CD2 LEU B   8      -7.603  -3.700   7.936  1.00  0.00           C  
ATOM   1332  N   ALA B   9      -5.075  -7.671   5.649  1.00  0.00           N  
ATOM   1333  CA  ALA B   9      -4.531  -8.406   4.519  1.00  0.00           C  
ATOM   1334  C   ALA B   9      -4.885  -7.705   3.188  1.00  0.00           C  
ATOM   1335  O   ALA B   9      -5.517  -6.644   3.171  1.00  0.00           O  
ATOM   1336  CB  ALA B   9      -5.039  -9.856   4.603  1.00  0.00           C  
ATOM   1337  N   VAL B  10      -4.491  -8.316   2.069  1.00  0.00           N  
ATOM   1338  CA  VAL B  10      -4.961  -7.909   0.736  1.00  0.00           C  
ATOM   1339  C   VAL B  10      -6.499  -7.829   0.733  1.00  0.00           C  
ATOM   1340  O   VAL B  10      -7.168  -8.594   1.428  1.00  0.00           O  
ATOM   1341  CB  VAL B  10      -4.428  -8.867  -0.340  1.00  0.00           C  
ATOM   1342  CG1 VAL B  10      -4.982  -8.564  -1.729  1.00  0.00           C  
ATOM   1343  CG2 VAL B  10      -2.902  -8.768  -0.431  1.00  0.00           C  
ATOM   1344  N   ASP B  11      -7.035  -6.875  -0.022  1.00  0.00           N  
ATOM   1345  CA  ASP B  11      -8.476  -6.589  -0.100  1.00  0.00           C  
ATOM   1346  C   ASP B  11      -9.119  -6.209   1.250  1.00  0.00           C  
ATOM   1347  O   ASP B  11     -10.301  -6.420   1.505  1.00  0.00           O  
ATOM   1348  CB  ASP B  11      -9.189  -7.711  -0.863  1.00  0.00           C  
ATOM   1349  CG  ASP B  11     -10.545  -7.297  -1.414  1.00  0.00           C  
ATOM   1350  OD1 ASP B  11     -10.705  -6.093  -1.727  1.00  0.00           O  
ATOM   1351  OD2 ASP B  11     -11.411  -8.193  -1.552  1.00  0.00           O  
ATOM   1352  N   ARG B  12      -8.336  -5.649   2.156  1.00  0.00           N  
ATOM   1353  CA  ARG B  12      -8.766  -5.190   3.493  1.00  0.00           C  
ATOM   1354  C   ARG B  12      -9.367  -6.293   4.369  1.00  0.00           C  
ATOM   1355  O   ARG B  12     -10.097  -5.989   5.310  1.00  0.00           O  
ATOM   1356  CB  ARG B  12      -9.709  -3.973   3.389  1.00  0.00           C  
ATOM   1357  CG  ARG B  12      -9.158  -2.820   2.545  1.00  0.00           C  
ATOM   1358  CD  ARG B  12     -10.137  -1.647   2.511  1.00  0.00           C  
ATOM   1359  NE  ARG B  12     -11.394  -2.032   1.837  1.00  0.00           N  
ATOM   1360  CZ  ARG B  12     -12.423  -1.232   1.608  1.00  0.00           C  
ATOM   1361  NH1 ARG B  12     -12.408   0.012   1.963  1.00  0.00           N  
ATOM   1362  NH2 ARG B  12     -13.490  -1.657   1.007  1.00  0.00           N  
ATOM   1363  N   VAL B  13      -9.053  -7.554   4.097  1.00  0.00           N  
ATOM   1364  CA  VAL B  13      -9.510  -8.675   4.928  1.00  0.00           C  
ATOM   1365  C   VAL B  13      -8.944  -8.541   6.341  1.00  0.00           C  
ATOM   1366  O   VAL B  13      -7.741  -8.351   6.530  1.00  0.00           O  
ATOM   1367  CB  VAL B  13      -9.156 -10.035   4.304  1.00  0.00           C  
ATOM   1368  CG1 VAL B  13      -9.567 -11.206   5.202  1.00  0.00           C  
ATOM   1369  CG2 VAL B  13      -9.872 -10.223   2.962  1.00  0.00           C  
ATOM   1370  N   ILE B  14      -9.816  -8.669   7.339  1.00  0.00           N  
ATOM   1371  CA  ILE B  14      -9.446  -8.698   8.755  1.00  0.00           C  
ATOM   1372  C   ILE B  14      -9.786 -10.053   9.358  1.00  0.00           C  
ATOM   1373  O   ILE B  14     -10.866 -10.606   9.149  1.00  0.00           O  
ATOM   1374  CB  ILE B  14     -10.068  -7.523   9.547  1.00  0.00           C  
ATOM   1375  CG1 ILE B  14     -11.612  -7.493   9.479  1.00  0.00           C  
ATOM   1376  CG2 ILE B  14      -9.464  -6.193   9.064  1.00  0.00           C  
ATOM   1377  CD1 ILE B  14     -12.246  -6.444  10.395  1.00  0.00           C  
ATOM   1378  N   GLY B  15      -8.868 -10.594  10.159  1.00  0.00           N  
ATOM   1379  CA  GLY B  15      -9.152 -11.789  10.941  1.00  0.00           C  
ATOM   1380  C   GLY B  15     -10.117 -11.468  12.080  1.00  0.00           C  
ATOM   1381  O   GLY B  15      -9.898 -10.521  12.822  1.00  0.00           O  
ATOM   1382  N   MET B  16     -11.172 -12.273  12.241  1.00  0.00           N  
ATOM   1383  CA  MET B  16     -12.049 -12.195  13.414  1.00  0.00           C  
ATOM   1384  C   MET B  16     -11.508 -13.057  14.557  1.00  0.00           C  
ATOM   1385  O   MET B  16     -10.865 -12.542  15.467  1.00  0.00           O  
ATOM   1386  CB  MET B  16     -13.503 -12.576  13.057  1.00  0.00           C  
ATOM   1387  CG  MET B  16     -14.253 -11.426  12.410  1.00  0.00           C  
ATOM   1388  SD  MET B  16     -16.055 -11.705  12.327  1.00  0.00           S  
ATOM   1389  CE  MET B  16     -16.653 -10.131  12.939  1.00  0.00           C  
ATOM   1390  N   GLU B  17     -11.780 -14.367  14.528  1.00  0.00           N  
ATOM   1391  CA  GLU B  17     -11.483 -15.280  15.638  1.00  0.00           C  
ATOM   1392  C   GLU B  17     -10.243 -16.141  15.394  1.00  0.00           C  
ATOM   1393  O   GLU B  17      -9.574 -16.554  16.339  1.00  0.00           O  
ATOM   1394  CB  GLU B  17     -12.687 -16.198  15.882  1.00  0.00           C  
ATOM   1395  CG  GLU B  17     -13.935 -15.426  16.325  1.00  0.00           C  
ATOM   1396  CD  GLU B  17     -15.139 -16.332  16.625  1.00  0.00           C  
ATOM   1397  OE1 GLU B  17     -16.164 -15.785  17.071  1.00  0.00           O  
ATOM   1398  OE2 GLU B  17     -15.040 -17.563  16.422  1.00  0.00           O  
ATOM   1399  N   ASN B  18      -9.948 -16.432  14.127  1.00  0.00           N  
ATOM   1400  CA  ASN B  18      -8.852 -17.313  13.769  1.00  0.00           C  
ATOM   1401  C   ASN B  18      -7.520 -16.558  13.779  1.00  0.00           C  
ATOM   1402  O   ASN B  18      -7.443 -15.369  13.492  1.00  0.00           O  
ATOM   1403  CB  ASN B  18      -9.145 -17.975  12.411  1.00  0.00           C  
ATOM   1404  CG  ASN B  18     -10.298 -18.970  12.499  1.00  0.00           C  
ATOM   1405  OD1 ASN B  18     -10.607 -19.537  13.538  1.00  0.00           O  
ATOM   1406  ND2 ASN B  18     -10.956 -19.237  11.396  1.00  0.00           N  
ATOM   1407  N   ALA B  19      -6.448 -17.293  14.068  1.00  0.00           N  
ATOM   1408  CA  ALA B  19      -5.105 -16.766  13.909  1.00  0.00           C  
ATOM   1409  C   ALA B  19      -4.880 -16.367  12.443  1.00  0.00           C  
ATOM   1410  O   ALA B  19      -5.114 -17.158  11.531  1.00  0.00           O  
ATOM   1411  CB  ALA B  19      -4.090 -17.813  14.381  1.00  0.00           C  
ATOM   1412  N   MET B  20      -4.396 -15.150  12.225  1.00  0.00           N  
ATOM   1413  CA  MET B  20      -3.996 -14.717  10.897  1.00  0.00           C  
ATOM   1414  C   MET B  20      -2.796 -15.544  10.426  1.00  0.00           C  
ATOM   1415  O   MET B  20      -1.947 -15.906  11.247  1.00  0.00           O  
ATOM   1416  CB  MET B  20      -3.698 -13.210  10.897  1.00  0.00           C  
ATOM   1417  CG  MET B  20      -4.942 -12.373  11.223  1.00  0.00           C  
ATOM   1418  SD  MET B  20      -6.342 -12.618  10.091  1.00  0.00           S  
ATOM   1419  CE  MET B  20      -5.901 -11.545   8.716  1.00  0.00           C  
ATOM   1420  N   PRO B  21      -2.687 -15.863   9.116  1.00  0.00           N  
ATOM   1421  CA  PRO B  21      -1.668 -16.773   8.589  1.00  0.00           C  
ATOM   1422  C   PRO B  21      -0.288 -16.117   8.432  1.00  0.00           C  
ATOM   1423  O   PRO B  21       0.482 -16.464   7.544  1.00  0.00           O  
ATOM   1424  CB  PRO B  21      -2.259 -17.279   7.269  1.00  0.00           C  
ATOM   1425  CG  PRO B  21      -3.025 -16.062   6.769  1.00  0.00           C  
ATOM   1426  CD  PRO B  21      -3.603 -15.477   8.061  1.00  0.00           C  
ATOM   1427  N   TRP B  22       0.042 -15.168   9.297  1.00  0.00           N  
ATOM   1428  CA  TRP B  22       1.325 -14.470   9.301  1.00  0.00           C  
ATOM   1429  C   TRP B  22       1.924 -14.389  10.704  1.00  0.00           C  
ATOM   1430  O   TRP B  22       1.237 -14.485  11.718  1.00  0.00           O  
ATOM   1431  CB  TRP B  22       1.168 -13.074   8.689  1.00  0.00           C  
ATOM   1432  CG  TRP B  22       0.180 -12.168   9.355  1.00  0.00           C  
ATOM   1433  CD1 TRP B  22       0.317 -11.582  10.567  1.00  0.00           C  
ATOM   1434  CD2 TRP B  22      -1.099 -11.702   8.822  1.00  0.00           C  
ATOM   1435  NE1 TRP B  22      -0.780 -10.772  10.824  1.00  0.00           N  
ATOM   1436  CE2 TRP B  22      -1.667 -10.793   9.763  1.00  0.00           C  
ATOM   1437  CE3 TRP B  22      -1.803 -11.937   7.624  1.00  0.00           C  
ATOM   1438  CZ2 TRP B  22      -2.869 -10.114   9.510  1.00  0.00           C  
ATOM   1439  CZ3 TRP B  22      -3.007 -11.269   7.374  1.00  0.00           C  
ATOM   1440  CH2 TRP B  22      -3.533 -10.356   8.307  1.00  0.00           C  
ATOM   1441  N   ASN B  23       3.232 -14.173  10.754  1.00  0.00           N  
ATOM   1442  CA  ASN B  23       3.968 -13.875  11.966  1.00  0.00           C  
ATOM   1443  C   ASN B  23       4.743 -12.568  11.750  1.00  0.00           C  
ATOM   1444  O   ASN B  23       5.730 -12.546  11.015  1.00  0.00           O  
ATOM   1445  CB  ASN B  23       4.885 -15.057  12.312  1.00  0.00           C  
ATOM   1446  CG  ASN B  23       5.641 -14.829  13.608  1.00  0.00           C  
ATOM   1447  OD1 ASN B  23       5.210 -14.118  14.505  1.00  0.00           O  
ATOM   1448  ND2 ASN B  23       6.790 -15.436  13.759  1.00  0.00           N  
ATOM   1449  N   LEU B  24       4.278 -11.492  12.385  1.00  0.00           N  
ATOM   1450  CA  LEU B  24       4.830 -10.148  12.248  1.00  0.00           C  
ATOM   1451  C   LEU B  24       5.154  -9.547  13.628  1.00  0.00           C  
ATOM   1452  O   LEU B  24       4.389  -8.747  14.164  1.00  0.00           O  
ATOM   1453  CB  LEU B  24       3.858  -9.267  11.446  1.00  0.00           C  
ATOM   1454  CG  LEU B  24       3.652  -9.672   9.971  1.00  0.00           C  
ATOM   1455  CD1 LEU B  24       2.624  -8.747   9.340  1.00  0.00           C  
ATOM   1456  CD2 LEU B  24       4.932  -9.571   9.151  1.00  0.00           C  
ATOM   1457  N   PRO B  25       6.310  -9.893  14.223  1.00  0.00           N  
ATOM   1458  CA  PRO B  25       6.765  -9.260  15.464  1.00  0.00           C  
ATOM   1459  C   PRO B  25       6.848  -7.734  15.376  1.00  0.00           C  
ATOM   1460  O   PRO B  25       6.582  -7.042  16.364  1.00  0.00           O  
ATOM   1461  CB  PRO B  25       8.149  -9.867  15.740  1.00  0.00           C  
ATOM   1462  CG  PRO B  25       8.096 -11.222  15.036  1.00  0.00           C  
ATOM   1463  CD  PRO B  25       7.223 -10.952  13.820  1.00  0.00           C  
ATOM   1464  N   ALA B  26       7.166  -7.204  14.193  1.00  0.00           N  
ATOM   1465  CA  ALA B  26       7.190  -5.765  13.937  1.00  0.00           C  
ATOM   1466  C   ALA B  26       5.802  -5.120  14.094  1.00  0.00           C  
ATOM   1467  O   ALA B  26       5.692  -4.078  14.745  1.00  0.00           O  
ATOM   1468  CB  ALA B  26       7.770  -5.536  12.543  1.00  0.00           C  
ATOM   1469  N   ASP B  27       4.735  -5.763  13.599  1.00  0.00           N  
ATOM   1470  CA  ASP B  27       3.370  -5.283  13.789  1.00  0.00           C  
ATOM   1471  C   ASP B  27       2.937  -5.349  15.262  1.00  0.00           C  
ATOM   1472  O   ASP B  27       2.360  -4.395  15.798  1.00  0.00           O  
ATOM   1473  CB  ASP B  27       2.390  -6.066  12.900  1.00  0.00           C  
ATOM   1474  CG  ASP B  27       0.977  -5.504  13.067  1.00  0.00           C  
ATOM   1475  OD1 ASP B  27       0.790  -4.300  12.794  1.00  0.00           O  
ATOM   1476  OD2 ASP B  27       0.106  -6.255  13.564  1.00  0.00           O  
ATOM   1477  N   LEU B  28       3.317  -6.400  15.987  1.00  0.00           N  
ATOM   1478  CA  LEU B  28       3.072  -6.479  17.428  1.00  0.00           C  
ATOM   1479  C   LEU B  28       3.784  -5.350  18.198  1.00  0.00           C  
ATOM   1480  O   LEU B  28       3.225  -4.795  19.159  1.00  0.00           O  
ATOM   1481  CB  LEU B  28       3.534  -7.845  17.966  1.00  0.00           C  
ATOM   1482  CG  LEU B  28       2.767  -9.065  17.403  1.00  0.00           C  
ATOM   1483  CD1 LEU B  28       3.370 -10.348  17.991  1.00  0.00           C  
ATOM   1484  CD2 LEU B  28       1.281  -9.028  17.763  1.00  0.00           C  
ATOM   1485  N   ALA B  29       4.998  -4.984  17.777  1.00  0.00           N  
ATOM   1486  CA  ALA B  29       5.735  -3.860  18.353  1.00  0.00           C  
ATOM   1487  C   ALA B  29       5.064  -2.512  18.019  1.00  0.00           C  
ATOM   1488  O   ALA B  29       4.887  -1.679  18.915  1.00  0.00           O  
ATOM   1489  CB  ALA B  29       7.194  -3.920  17.877  1.00  0.00           C  
ATOM   1490  N   TRP B  30       4.627  -2.329  16.767  1.00  0.00           N  
ATOM   1491  CA  TRP B  30       3.853  -1.165  16.309  1.00  0.00           C  
ATOM   1492  C   TRP B  30       2.547  -1.016  17.099  1.00  0.00           C  
ATOM   1493  O   TRP B  30       2.291   0.027  17.692  1.00  0.00           O  
ATOM   1494  CB  TRP B  30       3.569  -1.317  14.813  1.00  0.00           C  
ATOM   1495  CG  TRP B  30       2.577  -0.338  14.253  1.00  0.00           C  
ATOM   1496  CD1 TRP B  30       1.267  -0.579  13.996  1.00  0.00           C  
ATOM   1497  CD2 TRP B  30       2.813   1.041  13.844  1.00  0.00           C  
ATOM   1498  NE1 TRP B  30       0.685   0.549  13.435  1.00  0.00           N  
ATOM   1499  CE2 TRP B  30       1.600   1.562  13.325  1.00  0.00           C  
ATOM   1500  CE3 TRP B  30       3.950   1.879  13.844  1.00  0.00           C  
ATOM   1501  CZ2 TRP B  30       1.509   2.879  12.808  1.00  0.00           C  
ATOM   1502  CZ3 TRP B  30       3.857   3.190  13.328  1.00  0.00           C  
ATOM   1503  CH2 TRP B  30       2.650   3.679  12.814  1.00  0.00           C  
ATOM   1504  N   PHE B  31       1.760  -2.094  17.204  1.00  0.00           N  
ATOM   1505  CA  PHE B  31       0.534  -2.136  17.985  1.00  0.00           C  
ATOM   1506  C   PHE B  31       0.779  -1.767  19.454  1.00  0.00           C  
ATOM   1507  O   PHE B  31       0.091  -0.920  20.024  1.00  0.00           O  
ATOM   1508  CB  PHE B  31      -0.084  -3.537  17.873  1.00  0.00           C  
ATOM   1509  CG  PHE B  31      -1.352  -3.689  18.692  1.00  0.00           C  
ATOM   1510  CD1 PHE B  31      -1.299  -4.188  20.006  1.00  0.00           C  
ATOM   1511  CD2 PHE B  31      -2.580  -3.295  18.145  1.00  0.00           C  
ATOM   1512  CE1 PHE B  31      -2.477  -4.298  20.769  1.00  0.00           C  
ATOM   1513  CE2 PHE B  31      -3.761  -3.402  18.900  1.00  0.00           C  
ATOM   1514  CZ  PHE B  31      -3.706  -3.903  20.213  1.00  0.00           C  
ATOM   1515  N   LYS B  32       1.807  -2.353  20.069  1.00  0.00           N  
ATOM   1516  CA  LYS B  32       2.174  -2.036  21.450  1.00  0.00           C  
ATOM   1517  C   LYS B  32       2.540  -0.563  21.604  1.00  0.00           C  
ATOM   1518  O   LYS B  32       2.024   0.080  22.515  1.00  0.00           O  
ATOM   1519  CB  LYS B  32       3.292  -2.968  21.927  1.00  0.00           C  
ATOM   1520  CG  LYS B  32       3.648  -2.732  23.406  1.00  0.00           C  
ATOM   1521  CD  LYS B  32       4.769  -3.681  23.852  1.00  0.00           C  
ATOM   1522  CE  LYS B  32       5.161  -3.386  25.300  1.00  0.00           C  
ATOM   1523  NZ  LYS B  32       6.325  -4.218  25.723  1.00  0.00           N  
ATOM   1524  N   ARG B  33       3.395  -0.030  20.742  1.00  0.00           N  
ATOM   1525  CA  ARG B  33       3.847   1.365  20.793  1.00  0.00           C  
ATOM   1526  C   ARG B  33       2.683   2.352  20.714  1.00  0.00           C  
ATOM   1527  O   ARG B  33       2.635   3.297  21.492  1.00  0.00           O  
ATOM   1528  CB  ARG B  33       4.873   1.597  19.660  1.00  0.00           C  
ATOM   1529  CG  ARG B  33       5.480   3.010  19.681  1.00  0.00           C  
ATOM   1530  CD  ARG B  33       6.564   3.178  18.587  1.00  0.00           C  
ATOM   1531  NE  ARG B  33       5.990   3.211  17.232  1.00  0.00           N  
ATOM   1532  CZ  ARG B  33       6.673   3.111  16.087  1.00  0.00           C  
ATOM   1533  NH1 ARG B  33       7.962   2.907  16.067  1.00  0.00           N  
ATOM   1534  NH2 ARG B  33       6.074   3.235  14.944  1.00  0.00           N  
ATOM   1535  N   ASN B  34       1.728   2.097  19.824  1.00  0.00           N  
ATOM   1536  CA  ASN B  34       0.609   3.007  19.571  1.00  0.00           C  
ATOM   1537  C   ASN B  34      -0.554   2.852  20.560  1.00  0.00           C  
ATOM   1538  O   ASN B  34      -1.388   3.751  20.651  1.00  0.00           O  
ATOM   1539  CB  ASN B  34       0.181   2.863  18.104  1.00  0.00           C  
ATOM   1540  CG  ASN B  34       1.253   3.402  17.173  1.00  0.00           C  
ATOM   1541  OD1 ASN B  34       1.795   4.482  17.368  1.00  0.00           O  
ATOM   1542  ND2 ASN B  34       1.632   2.647  16.171  1.00  0.00           N  
ATOM   1543  N   THR B  35      -0.612   1.769  21.337  1.00  0.00           N  
ATOM   1544  CA  THR B  35      -1.685   1.518  22.319  1.00  0.00           C  
ATOM   1545  C   THR B  35      -1.238   1.620  23.782  1.00  0.00           C  
ATOM   1546  O   THR B  35      -2.076   1.717  24.671  1.00  0.00           O  
ATOM   1547  CB  THR B  35      -2.370   0.167  22.089  1.00  0.00           C  
ATOM   1548  OG1 THR B  35      -1.445  -0.893  22.240  1.00  0.00           O  
ATOM   1549  CG2 THR B  35      -3.011   0.044  20.707  1.00  0.00           C  
ATOM   1550  N   LEU B  36       0.062   1.590  24.062  1.00  0.00           N  
ATOM   1551  CA  LEU B  36       0.574   1.601  25.432  1.00  0.00           C  
ATOM   1552  C   LEU B  36       0.167   2.889  26.159  1.00  0.00           C  
ATOM   1553  O   LEU B  36       0.231   3.973  25.590  1.00  0.00           O  
ATOM   1554  CB  LEU B  36       2.103   1.400  25.421  1.00  0.00           C  
ATOM   1555  CG  LEU B  36       2.708   1.112  26.808  1.00  0.00           C  
ATOM   1556  CD1 LEU B  36       2.287  -0.264  27.336  1.00  0.00           C  
ATOM   1557  CD2 LEU B  36       4.235   1.124  26.728  1.00  0.00           C  
ATOM   1558  N   ASN B  37      -0.241   2.756  27.421  1.00  0.00           N  
ATOM   1559  CA  ASN B  37      -0.743   3.845  28.267  1.00  0.00           C  
ATOM   1560  C   ASN B  37      -2.005   4.546  27.731  1.00  0.00           C  
ATOM   1561  O   ASN B  37      -2.325   5.648  28.163  1.00  0.00           O  
ATOM   1562  CB  ASN B  37       0.386   4.838  28.600  1.00  0.00           C  
ATOM   1563  CG  ASN B  37       1.587   4.178  29.265  1.00  0.00           C  
ATOM   1564  OD1 ASN B  37       1.479   3.288  30.091  1.00  0.00           O  
ATOM   1565  ND2 ASN B  37       2.784   4.616  28.933  1.00  0.00           N  
ATOM   1566  N   LYS B  38      -2.755   3.900  26.832  1.00  0.00           N  
ATOM   1567  CA  LYS B  38      -4.046   4.376  26.323  1.00  0.00           C  
ATOM   1568  C   LYS B  38      -5.134   3.351  26.656  1.00  0.00           C  
ATOM   1569  O   LYS B  38      -4.842   2.160  26.745  1.00  0.00           O  
ATOM   1570  CB  LYS B  38      -3.964   4.637  24.808  1.00  0.00           C  
ATOM   1571  CG  LYS B  38      -2.837   5.607  24.406  1.00  0.00           C  
ATOM   1572  CD  LYS B  38      -2.790   5.761  22.884  1.00  0.00           C  
ATOM   1573  CE  LYS B  38      -1.549   6.539  22.417  1.00  0.00           C  
ATOM   1574  NZ  LYS B  38      -1.424   6.525  20.945  1.00  0.00           N  
ATOM   1575  N   PRO B  39      -6.397   3.780  26.874  1.00  0.00           N  
ATOM   1576  CA  PRO B  39      -7.495   2.827  26.949  1.00  0.00           C  
ATOM   1577  C   PRO B  39      -7.688   2.137  25.594  1.00  0.00           C  
ATOM   1578  O   PRO B  39      -7.596   2.767  24.545  1.00  0.00           O  
ATOM   1579  CB  PRO B  39      -8.716   3.648  27.372  1.00  0.00           C  
ATOM   1580  CG  PRO B  39      -8.408   5.038  26.826  1.00  0.00           C  
ATOM   1581  CD  PRO B  39      -6.883   5.145  26.940  1.00  0.00           C  
ATOM   1582  N   VAL B  40      -7.977   0.830  25.646  1.00  0.00           N  
ATOM   1583  CA  VAL B  40      -8.276   0.016  24.459  1.00  0.00           C  
ATOM   1584  C   VAL B  40      -9.700  -0.523  24.550  1.00  0.00           C  
ATOM   1585  O   VAL B  40     -10.074  -1.135  25.552  1.00  0.00           O  
ATOM   1586  CB  VAL B  40      -7.250  -1.106  24.220  1.00  0.00           C  
ATOM   1587  CG1 VAL B  40      -5.866  -0.525  23.910  1.00  0.00           C  
ATOM   1588  CG2 VAL B  40      -7.099  -2.080  25.392  1.00  0.00           C  
ATOM   1589  N   ILE B  41     -10.499  -0.289  23.515  1.00  0.00           N  
ATOM   1590  CA  ILE B  41     -11.856  -0.819  23.371  1.00  0.00           C  
ATOM   1591  C   ILE B  41     -11.819  -1.976  22.373  1.00  0.00           C  
ATOM   1592  O   ILE B  41     -11.284  -1.822  21.277  1.00  0.00           O  
ATOM   1593  CB  ILE B  41     -12.860   0.277  22.953  1.00  0.00           C  
ATOM   1594  CG1 ILE B  41     -12.919   1.408  24.010  1.00  0.00           C  
ATOM   1595  CG2 ILE B  41     -14.263  -0.332  22.740  1.00  0.00           C  
ATOM   1596  CD1 ILE B  41     -13.735   2.634  23.572  1.00  0.00           C  
ATOM   1597  N   MET B  42     -12.431  -3.111  22.751  1.00  0.00           N  
ATOM   1598  CA  MET B  42     -12.539  -4.286  21.883  1.00  0.00           C  
ATOM   1599  C   MET B  42     -13.889  -4.978  22.041  1.00  0.00           C  
ATOM   1600  O   MET B  42     -14.568  -4.845  23.065  1.00  0.00           O  
ATOM   1601  CB  MET B  42     -11.363  -5.240  22.151  1.00  0.00           C  
ATOM   1602  CG  MET B  42     -11.441  -5.953  23.503  1.00  0.00           C  
ATOM   1603  SD  MET B  42      -9.907  -6.785  24.030  1.00  0.00           S  
ATOM   1604  CE  MET B  42      -9.000  -5.372  24.688  1.00  0.00           C  
ATOM   1605  N   GLY B  43     -14.288  -5.762  21.042  1.00  0.00           N  
ATOM   1606  CA  GLY B  43     -15.417  -6.670  21.132  1.00  0.00           C  
ATOM   1607  C   GLY B  43     -15.075  -7.939  21.915  1.00  0.00           C  
ATOM   1608  O   GLY B  43     -13.906  -8.256  22.127  1.00  0.00           O  
ATOM   1609  N   ARG B  44     -16.120  -8.701  22.303  1.00  0.00           N  
ATOM   1610  CA  ARG B  44     -15.954  -9.956  23.056  1.00  0.00           C  
ATOM   1611  C   ARG B  44     -15.100 -10.978  22.305  1.00  0.00           C  
ATOM   1612  O   ARG B  44     -14.209 -11.548  22.923  1.00  0.00           O  
ATOM   1613  CB  ARG B  44     -17.338 -10.523  23.421  1.00  0.00           C  
ATOM   1614  CG  ARG B  44     -17.242 -11.876  24.150  1.00  0.00           C  
ATOM   1615  CD  ARG B  44     -18.615 -12.397  24.597  1.00  0.00           C  
ATOM   1616  NE  ARG B  44     -19.140 -11.653  25.750  1.00  0.00           N  
ATOM   1617  CZ  ARG B  44     -19.062 -12.008  27.032  1.00  0.00           C  
ATOM   1618  NH1 ARG B  44     -18.471 -13.101  27.420  1.00  0.00           N  
ATOM   1619  NH2 ARG B  44     -19.607 -11.279  27.957  1.00  0.00           N  
ATOM   1620  N   HIS B  45     -15.297 -11.170  20.992  1.00  0.00           N  
ATOM   1621  CA  HIS B  45     -14.502 -12.140  20.221  1.00  0.00           C  
ATOM   1622  C   HIS B  45     -13.015 -11.769  20.175  1.00  0.00           C  
ATOM   1623  O   HIS B  45     -12.147 -12.621  20.361  1.00  0.00           O  
ATOM   1624  CB  HIS B  45     -15.090 -12.281  18.813  1.00  0.00           C  
ATOM   1625  CG  HIS B  45     -16.464 -12.886  18.814  1.00  0.00           C  
ATOM   1626  ND1 HIS B  45     -16.785 -14.170  19.191  1.00  0.00           N  
ATOM   1627  CD2 HIS B  45     -17.644 -12.267  18.488  1.00  0.00           C  
ATOM   1628  CE1 HIS B  45     -18.112 -14.323  19.086  1.00  0.00           C  
ATOM   1629  NE2 HIS B  45     -18.677 -13.185  18.668  1.00  0.00           N  
ATOM   1630  N   THR B  46     -12.699 -10.489  20.034  1.00  0.00           N  
ATOM   1631  CA  THR B  46     -11.313 -10.008  20.105  1.00  0.00           C  
ATOM   1632  C   THR B  46     -10.717 -10.203  21.500  1.00  0.00           C  
ATOM   1633  O   THR B  46      -9.539 -10.522  21.629  1.00  0.00           O  
ATOM   1634  CB  THR B  46     -11.237  -8.529  19.714  1.00  0.00           C  
ATOM   1635  OG1 THR B  46     -11.874  -8.333  18.470  1.00  0.00           O  
ATOM   1636  CG2 THR B  46      -9.814  -8.009  19.576  1.00  0.00           C  
ATOM   1637  N   TRP B  47     -11.506 -10.027  22.557  1.00  0.00           N  
ATOM   1638  CA  TRP B  47     -11.074 -10.328  23.919  1.00  0.00           C  
ATOM   1639  C   TRP B  47     -10.732 -11.809  24.092  1.00  0.00           C  
ATOM   1640  O   TRP B  47      -9.675 -12.139  24.627  1.00  0.00           O  
ATOM   1641  CB  TRP B  47     -12.159  -9.899  24.910  1.00  0.00           C  
ATOM   1642  CG  TRP B  47     -12.021 -10.514  26.268  1.00  0.00           C  
ATOM   1643  CD1 TRP B  47     -12.824 -11.475  26.793  1.00  0.00           C  
ATOM   1644  CD2 TRP B  47     -10.970 -10.295  27.248  1.00  0.00           C  
ATOM   1645  NE1 TRP B  47     -12.349 -11.854  28.049  1.00  0.00           N  
ATOM   1646  CE2 TRP B  47     -11.207 -11.153  28.348  1.00  0.00           C  
ATOM   1647  CE3 TRP B  47      -9.834  -9.447  27.294  1.00  0.00           C  
ATOM   1648  CZ2 TRP B  47     -10.344 -11.189  29.469  1.00  0.00           C  
ATOM   1649  CZ3 TRP B  47      -8.981  -9.476  28.407  1.00  0.00           C  
ATOM   1650  CH2 TRP B  47      -9.235 -10.348  29.483  1.00  0.00           C  
ATOM   1651  N   GLU B  48     -11.620 -12.691  23.606  1.00  0.00           N  
ATOM   1652  CA  GLU B  48     -11.461 -14.143  23.688  1.00  0.00           C  
ATOM   1653  C   GLU B  48     -10.244 -14.632  22.892  1.00  0.00           C  
ATOM   1654  O   GLU B  48      -9.515 -15.496  23.386  1.00  0.00           O  
ATOM   1655  CB  GLU B  48     -12.766 -14.821  23.234  1.00  0.00           C  
ATOM   1656  CG  GLU B  48     -13.875 -14.650  24.284  1.00  0.00           C  
ATOM   1657  CD  GLU B  48     -15.298 -15.016  23.817  1.00  0.00           C  
ATOM   1658  OE1 GLU B  48     -16.224 -14.880  24.663  1.00  0.00           O  
ATOM   1659  OE2 GLU B  48     -15.478 -15.371  22.638  1.00  0.00           O  
ATOM   1660  N   SER B  49      -9.942 -14.030  21.739  1.00  0.00           N  
ATOM   1661  CA  SER B  49      -8.754 -14.380  20.951  1.00  0.00           C  
ATOM   1662  C   SER B  49      -7.445 -13.940  21.621  1.00  0.00           C  
ATOM   1663  O   SER B  49      -6.444 -14.654  21.553  1.00  0.00           O  
ATOM   1664  CB  SER B  49      -8.854 -13.821  19.527  1.00  0.00           C  
ATOM   1665  OG  SER B  49      -8.737 -12.416  19.497  1.00  0.00           O  
ATOM   1666  N   ILE B  50      -7.436 -12.805  22.318  1.00  0.00           N  
ATOM   1667  CA  ILE B  50      -6.263 -12.349  23.091  1.00  0.00           C  
ATOM   1668  C   ILE B  50      -6.084 -13.189  24.364  1.00  0.00           C  
ATOM   1669  O   ILE B  50      -4.957 -13.479  24.784  1.00  0.00           O  
ATOM   1670  CB  ILE B  50      -6.385 -10.842  23.401  1.00  0.00           C  
ATOM   1671  CG1 ILE B  50      -6.348  -9.997  22.099  1.00  0.00           C  
ATOM   1672  CG2 ILE B  50      -5.252 -10.374  24.327  1.00  0.00           C  
ATOM   1673  CD1 ILE B  50      -6.796  -8.536  22.300  1.00  0.00           C  
ATOM   1674  N   GLY B  51      -7.194 -13.563  25.010  1.00  0.00           N  
ATOM   1675  CA  GLY B  51      -7.259 -14.455  26.160  1.00  0.00           C  
ATOM   1676  C   GLY B  51      -6.755 -13.884  27.493  1.00  0.00           C  
ATOM   1677  O   GLY B  51      -6.899 -14.525  28.543  1.00  0.00           O  
ATOM   1678  N   ARG B  52      -6.155 -12.695  27.502  1.00  0.00           N  
ATOM   1679  CA  ARG B  52      -5.627 -12.031  28.702  1.00  0.00           C  
ATOM   1680  C   ARG B  52      -5.639 -10.508  28.557  1.00  0.00           C  
ATOM   1681  O   ARG B  52      -5.537 -10.009  27.441  1.00  0.00           O  
ATOM   1682  CB  ARG B  52      -4.210 -12.558  29.009  1.00  0.00           C  
ATOM   1683  CG  ARG B  52      -3.189 -12.266  27.900  1.00  0.00           C  
ATOM   1684  CD  ARG B  52      -1.815 -12.858  28.242  1.00  0.00           C  
ATOM   1685  NE  ARG B  52      -0.854 -12.635  27.169  1.00  0.00           N  
ATOM   1686  CZ  ARG B  52       0.401 -13.067  27.119  1.00  0.00           C  
ATOM   1687  NH1 ARG B  52       0.913 -13.749  28.109  1.00  0.00           N  
ATOM   1688  NH2 ARG B  52       1.137 -12.827  26.077  1.00  0.00           N  
ATOM   1689  N   PRO B  53      -5.674  -9.743  29.665  1.00  0.00           N  
ATOM   1690  CA  PRO B  53      -5.581  -8.288  29.594  1.00  0.00           C  
ATOM   1691  C   PRO B  53      -4.276  -7.836  28.939  1.00  0.00           C  
ATOM   1692  O   PRO B  53      -3.191  -8.339  29.267  1.00  0.00           O  
ATOM   1693  CB  PRO B  53      -5.696  -7.784  31.031  1.00  0.00           C  
ATOM   1694  CG  PRO B  53      -6.366  -8.941  31.775  1.00  0.00           C  
ATOM   1695  CD  PRO B  53      -5.852 -10.169  31.042  1.00  0.00           C  
ATOM   1696  N   LEU B  54      -4.373  -6.861  28.053  1.00  0.00           N  
ATOM   1697  CA  LEU B  54      -3.201  -6.195  27.502  1.00  0.00           C  
ATOM   1698  C   LEU B  54      -2.545  -5.349  28.607  1.00  0.00           C  
ATOM   1699  O   LEU B  54      -3.184  -4.425  29.121  1.00  0.00           O  
ATOM   1700  CB  LEU B  54      -3.609  -5.342  26.297  1.00  0.00           C  
ATOM   1701  CG  LEU B  54      -4.082  -6.145  25.069  1.00  0.00           C  
ATOM   1702  CD1 LEU B  54      -4.583  -5.174  24.001  1.00  0.00           C  
ATOM   1703  CD2 LEU B  54      -2.972  -6.999  24.464  1.00  0.00           C  
ATOM   1704  N   PRO B  55      -1.283  -5.625  28.991  1.00  0.00           N  
ATOM   1705  CA  PRO B  55      -0.636  -4.918  30.092  1.00  0.00           C  
ATOM   1706  C   PRO B  55      -0.362  -3.449  29.753  1.00  0.00           C  
ATOM   1707  O   PRO B  55      -0.125  -3.093  28.596  1.00  0.00           O  
ATOM   1708  CB  PRO B  55       0.650  -5.704  30.375  1.00  0.00           C  
ATOM   1709  CG  PRO B  55       0.981  -6.344  29.021  1.00  0.00           C  
ATOM   1710  CD  PRO B  55      -0.398  -6.630  28.433  1.00  0.00           C  
ATOM   1711  N   GLY B  56      -0.397  -2.589  30.771  1.00  0.00           N  
ATOM   1712  CA  GLY B  56      -0.146  -1.155  30.625  1.00  0.00           C  
ATOM   1713  C   GLY B  56      -1.255  -0.390  29.891  1.00  0.00           C  
ATOM   1714  O   GLY B  56      -1.021   0.733  29.452  1.00  0.00           O  
ATOM   1715  N   ARG B  57      -2.435  -1.000  29.732  1.00  0.00           N  
ATOM   1716  CA  ARG B  57      -3.601  -0.398  29.065  1.00  0.00           C  
ATOM   1717  C   ARG B  57      -4.869  -0.687  29.852  1.00  0.00           C  
ATOM   1718  O   ARG B  57      -5.023  -1.785  30.390  1.00  0.00           O  
ATOM   1719  CB  ARG B  57      -3.724  -0.966  27.634  1.00  0.00           C  
ATOM   1720  CG  ARG B  57      -2.644  -0.415  26.690  1.00  0.00           C  
ATOM   1721  CD  ARG B  57      -2.335  -1.378  25.537  1.00  0.00           C  
ATOM   1722  NE  ARG B  57      -1.497  -2.493  25.995  1.00  0.00           N  
ATOM   1723  CZ  ARG B  57      -0.822  -3.336  25.229  1.00  0.00           C  
ATOM   1724  NH1 ARG B  57      -0.904  -3.304  23.933  1.00  0.00           N  
ATOM   1725  NH2 ARG B  57      -0.040  -4.228  25.757  1.00  0.00           N  
ATOM   1726  N   LYS B  58      -5.809   0.256  29.907  1.00  0.00           N  
ATOM   1727  CA  LYS B  58      -7.157  -0.011  30.410  1.00  0.00           C  
ATOM   1728  C   LYS B  58      -7.912  -0.814  29.354  1.00  0.00           C  
ATOM   1729  O   LYS B  58      -8.167  -0.299  28.272  1.00  0.00           O  
ATOM   1730  CB  LYS B  58      -7.854   1.305  30.774  1.00  0.00           C  
ATOM   1731  CG  LYS B  58      -9.224   1.045  31.412  1.00  0.00           C  
ATOM   1732  CD  LYS B  58      -9.862   2.352  31.900  1.00  0.00           C  
ATOM   1733  CE  LYS B  58     -11.194   2.050  32.583  1.00  0.00           C  
ATOM   1734  NZ  LYS B  58     -11.849   3.277  33.091  1.00  0.00           N  
ATOM   1735  N   ASN B  59      -8.248  -2.070  29.650  1.00  0.00           N  
ATOM   1736  CA  ASN B  59      -8.965  -2.946  28.725  1.00  0.00           C  
ATOM   1737  C   ASN B  59     -10.466  -2.778  28.940  1.00  0.00           C  
ATOM   1738  O   ASN B  59     -10.952  -2.977  30.056  1.00  0.00           O  
ATOM   1739  CB  ASN B  59      -8.518  -4.407  28.929  1.00  0.00           C  
ATOM   1740  CG  ASN B  59      -7.083  -4.700  28.524  1.00  0.00           C  
ATOM   1741  OD1 ASN B  59      -6.813  -5.509  27.646  1.00  0.00           O  
ATOM   1742  ND2 ASN B  59      -6.110  -4.098  29.154  1.00  0.00           N  
ATOM   1743  N   ILE B  60     -11.202  -2.409  27.885  1.00  0.00           N  
ATOM   1744  CA  ILE B  60     -12.647  -2.187  27.900  1.00  0.00           C  
ATOM   1745  C   ILE B  60     -13.283  -3.115  26.866  1.00  0.00           C  
ATOM   1746  O   ILE B  60     -12.957  -3.036  25.684  1.00  0.00           O  
ATOM   1747  CB  ILE B  60     -12.981  -0.705  27.630  1.00  0.00           C  
ATOM   1748  CG1 ILE B  60     -12.352   0.210  28.712  1.00  0.00           C  
ATOM   1749  CG2 ILE B  60     -14.504  -0.489  27.572  1.00  0.00           C  
ATOM   1750  CD1 ILE B  60     -12.349   1.697  28.337  1.00  0.00           C  
ATOM   1751  N   ILE B  61     -14.174  -4.008  27.322  1.00  0.00           N  
ATOM   1752  CA  ILE B  61     -14.801  -5.010  26.470  1.00  0.00           C  
ATOM   1753  C   ILE B  61     -16.252  -4.616  26.218  1.00  0.00           C  
ATOM   1754  O   ILE B  61     -17.052  -4.567  27.152  1.00  0.00           O  
ATOM   1755  CB  ILE B  61     -14.700  -6.427  27.073  1.00  0.00           C  
ATOM   1756  CG1 ILE B  61     -13.313  -6.762  27.694  1.00  0.00           C  
ATOM   1757  CG2 ILE B  61     -15.064  -7.466  26.001  1.00  0.00           C  
ATOM   1758  CD1 ILE B  61     -12.113  -6.571  26.774  1.00  0.00           C  
ATOM   1759  N   LEU B  62     -16.594  -4.366  24.957  1.00  0.00           N  
ATOM   1760  CA  LEU B  62     -17.955  -4.103  24.524  1.00  0.00           C  
ATOM   1761  C   LEU B  62     -18.692  -5.426  24.294  1.00  0.00           C  
ATOM   1762  O   LEU B  62     -18.368  -6.183  23.378  1.00  0.00           O  
ATOM   1763  CB  LEU B  62     -17.920  -3.193  23.278  1.00  0.00           C  
ATOM   1764  CG  LEU B  62     -19.317  -2.807  22.740  1.00  0.00           C  
ATOM   1765  CD1 LEU B  62     -20.131  -2.012  23.748  1.00  0.00           C  
ATOM   1766  CD2 LEU B  62     -19.155  -1.952  21.486  1.00  0.00           C  
ATOM   1767  N   SER B  63     -19.717  -5.712  25.116  1.00  0.00           N  
ATOM   1768  CA  SER B  63     -20.532  -6.915  24.995  1.00  0.00           C  
ATOM   1769  C   SER B  63     -21.944  -6.691  25.528  1.00  0.00           C  
ATOM   1770  O   SER B  63     -22.135  -6.109  26.589  1.00  0.00           O  
ATOM   1771  CB  SER B  63     -19.879  -8.061  25.771  1.00  0.00           C  
ATOM   1772  OG  SER B  63     -20.633  -9.257  25.616  1.00  0.00           O  
ATOM   1773  N   SER B  64     -22.948  -7.229  24.826  1.00  0.00           N  
ATOM   1774  CA  SER B  64     -24.330  -7.247  25.325  1.00  0.00           C  
ATOM   1775  C   SER B  64     -24.535  -8.201  26.508  1.00  0.00           C  
ATOM   1776  O   SER B  64     -25.496  -8.058  27.271  1.00  0.00           O  
ATOM   1777  CB  SER B  64     -25.273  -7.626  24.176  1.00  0.00           C  
ATOM   1778  OG  SER B  64     -24.879  -8.861  23.608  1.00  0.00           O  
ATOM   1779  N   GLN B  65     -23.628  -9.174  26.678  1.00  0.00           N  
ATOM   1780  CA  GLN B  65     -23.683 -10.171  27.746  1.00  0.00           C  
ATOM   1781  C   GLN B  65     -22.901  -9.720  28.991  1.00  0.00           C  
ATOM   1782  O   GLN B  65     -22.001  -8.882  28.880  1.00  0.00           O  
ATOM   1783  CB  GLN B  65     -23.154 -11.514  27.236  1.00  0.00           C  
ATOM   1784  CG  GLN B  65     -23.983 -12.077  26.070  1.00  0.00           C  
ATOM   1785  CD  GLN B  65     -23.546 -13.496  25.694  1.00  0.00           C  
ATOM   1786  OE1 GLN B  65     -22.714 -14.105  26.342  1.00  0.00           O  
ATOM   1787  NE2 GLN B  65     -24.093 -14.067  24.647  1.00  0.00           N  
ATOM   1788  N   PRO B  66     -23.197 -10.286  30.170  1.00  0.00           N  
ATOM   1789  CA  PRO B  66     -22.441 -10.017  31.388  1.00  0.00           C  
ATOM   1790  C   PRO B  66     -20.937 -10.279  31.215  1.00  0.00           C  
ATOM   1791  O   PRO B  66     -20.524 -11.154  30.448  1.00  0.00           O  
ATOM   1792  CB  PRO B  66     -23.043 -10.915  32.472  1.00  0.00           C  
ATOM   1793  CG  PRO B  66     -24.462 -11.171  31.971  1.00  0.00           C  
ATOM   1794  CD  PRO B  66     -24.290 -11.206  30.458  1.00  0.00           C  
ATOM   1795  N   GLY B  67     -20.120  -9.531  31.940  1.00  0.00           N  
ATOM   1796  CA  GLY B  67     -18.691  -9.753  32.024  1.00  0.00           C  
ATOM   1797  C   GLY B  67     -18.354 -11.089  32.675  1.00  0.00           C  
ATOM   1798  O   GLY B  67     -19.099 -11.578  33.524  1.00  0.00           O  
ATOM   1799  N   THR B  68     -17.231 -11.691  32.261  1.00  0.00           N  
ATOM   1800  CA  THR B  68     -16.767 -13.007  32.735  1.00  0.00           C  
ATOM   1801  C   THR B  68     -15.355 -12.963  33.326  1.00  0.00           C  
ATOM   1802  O   THR B  68     -14.819 -14.001  33.696  1.00  0.00           O  
ATOM   1803  CB  THR B  68     -16.823 -14.046  31.601  1.00  0.00           C  
ATOM   1804  OG1 THR B  68     -16.041 -13.614  30.503  1.00  0.00           O  
ATOM   1805  CG2 THR B  68     -18.240 -14.277  31.090  1.00  0.00           C  
ATOM   1806  N   ASP B  69     -14.731 -11.779  33.374  1.00  0.00           N  
ATOM   1807  CA  ASP B  69     -13.381 -11.580  33.888  1.00  0.00           C  
ATOM   1808  C   ASP B  69     -13.279 -10.189  34.530  1.00  0.00           C  
ATOM   1809  O   ASP B  69     -13.531  -9.176  33.888  1.00  0.00           O  
ATOM   1810  CB  ASP B  69     -12.374 -11.765  32.749  1.00  0.00           C  
ATOM   1811  CG  ASP B  69     -10.923 -11.885  33.213  1.00  0.00           C  
ATOM   1812  OD1 ASP B  69     -10.489 -11.179  34.149  1.00  0.00           O  
ATOM   1813  OD2 ASP B  69     -10.185 -12.694  32.615  1.00  0.00           O  
ATOM   1814  N   ASP B  70     -12.918 -10.154  35.791  1.00  0.00           N  
ATOM   1815  CA  ASP B  70     -12.888  -8.970  36.641  1.00  0.00           C  
ATOM   1816  C   ASP B  70     -11.609  -8.137  36.450  1.00  0.00           C  
ATOM   1817  O   ASP B  70     -11.509  -7.008  36.937  1.00  0.00           O  
ATOM   1818  CB  ASP B  70     -13.131  -9.347  38.124  1.00  0.00           C  
ATOM   1819  CG  ASP B  70     -13.009 -10.816  38.538  1.00  0.00           C  
ATOM   1820  OD1 ASP B  70     -13.342 -11.727  37.733  1.00  0.00           O  
ATOM   1821  OD2 ASP B  70     -12.608 -11.058  39.692  1.00  0.00           O  
ATOM   1822  N   ARG B  71     -10.648  -8.633  35.661  1.00  0.00           N  
ATOM   1823  CA  ARG B  71      -9.419  -7.909  35.320  1.00  0.00           C  
ATOM   1824  C   ARG B  71      -9.632  -6.830  34.254  1.00  0.00           C  
ATOM   1825  O   ARG B  71      -8.718  -6.045  33.993  1.00  0.00           O  
ATOM   1826  CB  ARG B  71      -8.346  -8.898  34.858  1.00  0.00           C  
ATOM   1827  CG  ARG B  71      -8.035  -9.997  35.894  1.00  0.00           C  
ATOM   1828  CD  ARG B  71      -7.057 -11.026  35.322  1.00  0.00           C  
ATOM   1829  NE  ARG B  71      -7.663 -11.796  34.228  1.00  0.00           N  
ATOM   1830  CZ  ARG B  71      -7.051 -12.660  33.426  1.00  0.00           C  
ATOM   1831  NH1 ARG B  71      -5.776 -12.916  33.535  1.00  0.00           N  
ATOM   1832  NH2 ARG B  71      -7.716 -13.269  32.505  1.00  0.00           N  
ATOM   1833  N   VAL B  72     -10.809  -6.819  33.610  1.00  0.00           N  
ATOM   1834  CA  VAL B  72     -11.152  -5.899  32.520  1.00  0.00           C  
ATOM   1835  C   VAL B  72     -12.477  -5.188  32.801  1.00  0.00           C  
ATOM   1836  O   VAL B  72     -13.301  -5.663  33.574  1.00  0.00           O  
ATOM   1837  CB  VAL B  72     -11.160  -6.605  31.152  1.00  0.00           C  
ATOM   1838  CG1 VAL B  72      -9.800  -7.236  30.863  1.00  0.00           C  
ATOM   1839  CG2 VAL B  72     -12.254  -7.672  31.029  1.00  0.00           C  
ATOM   1840  N   THR B  73     -12.691  -4.033  32.170  1.00  0.00           N  
ATOM   1841  CA  THR B  73     -13.942  -3.282  32.293  1.00  0.00           C  
ATOM   1842  C   THR B  73     -14.923  -3.745  31.226  1.00  0.00           C  
ATOM   1843  O   THR B  73     -14.607  -3.708  30.042  1.00  0.00           O  
ATOM   1844  CB  THR B  73     -13.690  -1.774  32.186  1.00  0.00           C  
ATOM   1845  OG1 THR B  73     -12.756  -1.365  33.177  1.00  0.00           O  
ATOM   1846  CG2 THR B  73     -14.951  -0.945  32.408  1.00  0.00           C  
ATOM   1847  N   TRP B  74     -16.123  -4.143  31.628  1.00  0.00           N  
ATOM   1848  CA  TRP B  74     -17.196  -4.562  30.722  1.00  0.00           C  
ATOM   1849  C   TRP B  74     -18.211  -3.431  30.537  1.00  0.00           C  
ATOM   1850  O   TRP B  74     -18.629  -2.813  31.512  1.00  0.00           O  
ATOM   1851  CB  TRP B  74     -17.857  -5.824  31.264  1.00  0.00           C  
ATOM   1852  CG  TRP B  74     -16.942  -7.008  31.318  1.00  0.00           C  
ATOM   1853  CD1 TRP B  74     -16.121  -7.320  32.357  1.00  0.00           C  
ATOM   1854  CD2 TRP B  74     -16.708  -8.023  30.289  1.00  0.00           C  
ATOM   1855  NE1 TRP B  74     -15.402  -8.468  32.037  1.00  0.00           N  
ATOM   1856  CE2 TRP B  74     -15.729  -8.927  30.790  1.00  0.00           C  
ATOM   1857  CE3 TRP B  74     -17.230  -8.247  29.001  1.00  0.00           C  
ATOM   1858  CZ2 TRP B  74     -15.289 -10.035  30.035  1.00  0.00           C  
ATOM   1859  CZ3 TRP B  74     -16.785  -9.358  28.246  1.00  0.00           C  
ATOM   1860  CH2 TRP B  74     -15.828 -10.235  28.759  1.00  0.00           C  
ATOM   1861  N   VAL B  75     -18.613  -3.206  29.281  1.00  0.00           N  
ATOM   1862  CA  VAL B  75     -19.592  -2.192  28.895  1.00  0.00           C  
ATOM   1863  C   VAL B  75     -20.564  -2.762  27.855  1.00  0.00           C  
ATOM   1864  O   VAL B  75     -20.251  -3.747  27.176  1.00  0.00           O  
ATOM   1865  CB  VAL B  75     -18.910  -0.919  28.356  1.00  0.00           C  
ATOM   1866  CG1 VAL B  75     -18.033  -0.251  29.424  1.00  0.00           C  
ATOM   1867  CG2 VAL B  75     -18.054  -1.188  27.112  1.00  0.00           C  
ATOM   1868  N   LYS B  76     -21.748  -2.162  27.723  1.00  0.00           N  
ATOM   1869  CA  LYS B  76     -22.847  -2.681  26.885  1.00  0.00           C  
ATOM   1870  C   LYS B  76     -23.191  -1.803  25.686  1.00  0.00           C  
ATOM   1871  O   LYS B  76     -23.987  -2.215  24.842  1.00  0.00           O  
ATOM   1872  CB  LYS B  76     -24.080  -2.920  27.761  1.00  0.00           C  
ATOM   1873  CG  LYS B  76     -23.819  -3.984  28.838  1.00  0.00           C  
ATOM   1874  CD  LYS B  76     -25.095  -4.244  29.631  1.00  0.00           C  
ATOM   1875  CE  LYS B  76     -24.811  -5.304  30.689  1.00  0.00           C  
ATOM   1876  NZ  LYS B  76     -26.017  -5.580  31.501  1.00  0.00           N  
ATOM   1877  N   SER B  77     -22.612  -0.614  25.597  1.00  0.00           N  
ATOM   1878  CA  SER B  77     -22.853   0.313  24.489  1.00  0.00           C  
ATOM   1879  C   SER B  77     -21.590   1.088  24.106  1.00  0.00           C  
ATOM   1880  O   SER B  77     -20.632   1.169  24.877  1.00  0.00           O  
ATOM   1881  CB  SER B  77     -23.996   1.270  24.844  1.00  0.00           C  
ATOM   1882  OG  SER B  77     -23.592   2.195  25.833  1.00  0.00           O  
ATOM   1883  N   VAL B  78     -21.610   1.670  22.907  1.00  0.00           N  
ATOM   1884  CA  VAL B  78     -20.541   2.556  22.424  1.00  0.00           C  
ATOM   1885  C   VAL B  78     -20.353   3.754  23.359  1.00  0.00           C  
ATOM   1886  O   VAL B  78     -19.227   4.049  23.747  1.00  0.00           O  
ATOM   1887  CB  VAL B  78     -20.858   3.031  20.993  1.00  0.00           C  
ATOM   1888  CG1 VAL B  78     -19.899   4.109  20.498  1.00  0.00           C  
ATOM   1889  CG2 VAL B  78     -20.786   1.852  20.010  1.00  0.00           C  
ATOM   1890  N   ASP B  79     -21.438   4.387  23.783  1.00  0.00           N  
ATOM   1891  CA  ASP B  79     -21.364   5.561  24.653  1.00  0.00           C  
ATOM   1892  C   ASP B  79     -20.824   5.201  26.047  1.00  0.00           C  
ATOM   1893  O   ASP B  79     -20.004   5.929  26.603  1.00  0.00           O  
ATOM   1894  CB  ASP B  79     -22.746   6.220  24.750  1.00  0.00           C  
ATOM   1895  CG  ASP B  79     -23.244   6.768  23.402  1.00  0.00           C  
ATOM   1896  OD1 ASP B  79     -22.406   7.143  22.543  1.00  0.00           O  
ATOM   1897  OD2 ASP B  79     -24.483   6.788  23.226  1.00  0.00           O  
ATOM   1898  N   GLU B  80     -21.208   4.041  26.575  1.00  0.00           N  
ATOM   1899  CA  GLU B  80     -20.669   3.526  27.836  1.00  0.00           C  
ATOM   1900  C   GLU B  80     -19.174   3.200  27.716  1.00  0.00           C  
ATOM   1901  O   GLU B  80     -18.395   3.502  28.622  1.00  0.00           O  
ATOM   1902  CB  GLU B  80     -21.494   2.289  28.267  1.00  0.00           C  
ATOM   1903  CG  GLU B  80     -21.221   1.853  29.708  1.00  0.00           C  
ATOM   1904  CD  GLU B  80     -21.976   0.554  30.115  1.00  0.00           C  
ATOM   1905  OE1 GLU B  80     -21.835   0.140  31.278  1.00  0.00           O  
ATOM   1906  OE2 GLU B  80     -22.666  -0.049  29.265  1.00  0.00           O  
ATOM   1907  N   ALA B  81     -18.739   2.646  26.571  1.00  0.00           N  
ATOM   1908  CA  ALA B  81     -17.330   2.388  26.304  1.00  0.00           C  
ATOM   1909  C   ALA B  81     -16.497   3.678  26.298  1.00  0.00           C  
ATOM   1910  O   ALA B  81     -15.445   3.739  26.944  1.00  0.00           O  
ATOM   1911  CB  ALA B  81     -17.199   1.631  24.972  1.00  0.00           C  
ATOM   1912  N   ILE B  82     -16.997   4.723  25.631  1.00  0.00           N  
ATOM   1913  CA  ILE B  82     -16.344   6.035  25.585  1.00  0.00           C  
ATOM   1914  C   ILE B  82     -16.299   6.654  26.985  1.00  0.00           C  
ATOM   1915  O   ILE B  82     -15.229   7.080  27.436  1.00  0.00           O  
ATOM   1916  CB  ILE B  82     -17.047   6.953  24.564  1.00  0.00           C  
ATOM   1917  CG1 ILE B  82     -16.871   6.398  23.129  1.00  0.00           C  
ATOM   1918  CG2 ILE B  82     -16.491   8.394  24.631  1.00  0.00           C  
ATOM   1919  CD1 ILE B  82     -17.798   7.061  22.092  1.00  0.00           C  
ATOM   1920  N   ALA B  83     -17.422   6.637  27.708  1.00  0.00           N  
ATOM   1921  CA  ALA B  83     -17.492   7.158  29.073  1.00  0.00           C  
ATOM   1922  C   ALA B  83     -16.518   6.428  30.021  1.00  0.00           C  
ATOM   1923  O   ALA B  83     -15.844   7.061  30.842  1.00  0.00           O  
ATOM   1924  CB  ALA B  83     -18.941   7.048  29.556  1.00  0.00           C  
ATOM   1925  N   ALA B  84     -16.371   5.110  29.872  1.00  0.00           N  
ATOM   1926  CA  ALA B  84     -15.445   4.308  30.664  1.00  0.00           C  
ATOM   1927  C   ALA B  84     -13.967   4.680  30.437  1.00  0.00           C  
ATOM   1928  O   ALA B  84     -13.140   4.421  31.319  1.00  0.00           O  
ATOM   1929  CB  ALA B  84     -15.697   2.829  30.366  1.00  0.00           C  
ATOM   1930  N   CYS B  85     -13.622   5.295  29.298  1.00  0.00           N  
ATOM   1931  CA  CYS B  85     -12.259   5.768  29.045  1.00  0.00           C  
ATOM   1932  C   CYS B  85     -11.886   6.985  29.901  1.00  0.00           C  
ATOM   1933  O   CYS B  85     -10.714   7.144  30.254  1.00  0.00           O  
ATOM   1934  CB  CYS B  85     -12.088   6.078  27.549  1.00  0.00           C  
ATOM   1935  SG  CYS B  85     -12.317   4.573  26.549  1.00  0.00           S  
ATOM   1936  N   GLY B  86     -12.856   7.805  30.280  1.00  0.00           N  
ATOM   1937  CA  GLY B  86     -12.627   9.063  30.982  1.00  0.00           C  
ATOM   1938  C   GLY B  86     -12.059  10.159  30.069  1.00  0.00           C  
ATOM   1939  O   GLY B  86     -12.186  10.086  28.847  1.00  0.00           O  
ATOM   1940  N   ASP B  87     -11.429  11.161  30.686  1.00  0.00           N  
ATOM   1941  CA  ASP B  87     -10.783  12.257  29.960  1.00  0.00           C  
ATOM   1942  C   ASP B  87      -9.331  11.879  29.627  1.00  0.00           C  
ATOM   1943  O   ASP B  87      -8.431  11.972  30.456  1.00  0.00           O  
ATOM   1944  CB  ASP B  87     -10.898  13.546  30.772  1.00  0.00           C  
ATOM   1945  CG  ASP B  87     -10.478  14.786  29.968  1.00  0.00           C  
ATOM   1946  OD1 ASP B  87     -10.435  14.685  28.726  1.00  0.00           O  
ATOM   1947  OD2 ASP B  87     -10.248  15.828  30.616  1.00  0.00           O  
ATOM   1948  N   VAL B  88      -9.145  11.370  28.417  1.00  0.00           N  
ATOM   1949  CA  VAL B  88      -7.835  10.952  27.908  1.00  0.00           C  
ATOM   1950  C   VAL B  88      -7.596  11.546  26.514  1.00  0.00           C  
ATOM   1951  O   VAL B  88      -8.552  11.740  25.761  1.00  0.00           O  
ATOM   1952  CB  VAL B  88      -7.669   9.414  27.871  1.00  0.00           C  
ATOM   1953  CG1 VAL B  88      -7.725   8.816  29.273  1.00  0.00           C  
ATOM   1954  CG2 VAL B  88      -8.721   8.724  26.986  1.00  0.00           C  
ATOM   1955  N   PRO B  89      -6.330  11.789  26.114  1.00  0.00           N  
ATOM   1956  CA  PRO B  89      -6.031  12.367  24.808  1.00  0.00           C  
ATOM   1957  C   PRO B  89      -6.479  11.495  23.629  1.00  0.00           C  
ATOM   1958  O   PRO B  89      -6.950  12.018  22.615  1.00  0.00           O  
ATOM   1959  CB  PRO B  89      -4.511  12.570  24.797  1.00  0.00           C  
ATOM   1960  CG  PRO B  89      -4.144  12.665  26.278  1.00  0.00           C  
ATOM   1961  CD  PRO B  89      -5.139  11.720  26.940  1.00  0.00           C  
ATOM   1962  N   GLU B  90      -6.342  10.168  23.766  1.00  0.00           N  
ATOM   1963  CA  GLU B  90      -6.602   9.222  22.682  1.00  0.00           C  
ATOM   1964  C   GLU B  90      -7.142   7.882  23.185  1.00  0.00           C  
ATOM   1965  O   GLU B  90      -6.554   7.244  24.052  1.00  0.00           O  
ATOM   1966  CB  GLU B  90      -5.319   9.057  21.865  1.00  0.00           C  
ATOM   1967  CG  GLU B  90      -5.548   8.301  20.552  1.00  0.00           C  
ATOM   1968  CD  GLU B  90      -4.288   8.274  19.687  1.00  0.00           C  
ATOM   1969  OE1 GLU B  90      -4.416   8.233  18.442  1.00  0.00           O  
ATOM   1970  OE2 GLU B  90      -3.162   8.255  20.248  1.00  0.00           O  
ATOM   1971  N   ILE B  91      -8.263   7.458  22.612  1.00  0.00           N  
ATOM   1972  CA  ILE B  91      -8.899   6.156  22.819  1.00  0.00           C  
ATOM   1973  C   ILE B  91      -8.555   5.266  21.630  1.00  0.00           C  
ATOM   1974  O   ILE B  91      -8.795   5.660  20.486  1.00  0.00           O  
ATOM   1975  CB  ILE B  91     -10.432   6.328  22.951  1.00  0.00           C  
ATOM   1976  CG1 ILE B  91     -10.792   7.226  24.163  1.00  0.00           C  
ATOM   1977  CG2 ILE B  91     -11.118   4.955  23.056  1.00  0.00           C  
ATOM   1978  CD1 ILE B  91     -12.280   7.601  24.256  1.00  0.00           C  
ATOM   1979  N   MET B  92      -8.060   4.049  21.882  1.00  0.00           N  
ATOM   1980  CA  MET B  92      -7.700   3.089  20.837  1.00  0.00           C  
ATOM   1981  C   MET B  92      -8.763   2.001  20.700  1.00  0.00           C  
ATOM   1982  O   MET B  92      -9.004   1.231  21.627  1.00  0.00           O  
ATOM   1983  CB  MET B  92      -6.330   2.468  21.137  1.00  0.00           C  
ATOM   1984  CG  MET B  92      -5.196   3.498  21.256  1.00  0.00           C  
ATOM   1985  SD  MET B  92      -4.944   4.595  19.837  1.00  0.00           S  
ATOM   1986  CE  MET B  92      -4.541   3.417  18.535  1.00  0.00           C  
ATOM   1987  N   VAL B  93      -9.393   1.904  19.540  1.00  0.00           N  
ATOM   1988  CA  VAL B  93     -10.333   0.837  19.196  1.00  0.00           C  
ATOM   1989  C   VAL B  93      -9.569  -0.255  18.447  1.00  0.00           C  
ATOM   1990  O   VAL B  93      -9.014   0.005  17.387  1.00  0.00           O  
ATOM   1991  CB  VAL B  93     -11.508   1.380  18.367  1.00  0.00           C  
ATOM   1992  CG1 VAL B  93     -12.511   0.277  18.030  1.00  0.00           C  
ATOM   1993  CG2 VAL B  93     -12.253   2.488  19.127  1.00  0.00           C  
ATOM   1994  N   ILE B  94      -9.561  -1.473  18.987  1.00  0.00           N  
ATOM   1995  CA  ILE B  94      -8.714  -2.582  18.511  1.00  0.00           C  
ATOM   1996  C   ILE B  94      -9.505  -3.728  17.855  1.00  0.00           C  
ATOM   1997  O   ILE B  94      -8.996  -4.839  17.708  1.00  0.00           O  
ATOM   1998  CB  ILE B  94      -7.735  -3.054  19.609  1.00  0.00           C  
ATOM   1999  CG1 ILE B  94      -8.456  -3.783  20.764  1.00  0.00           C  
ATOM   2000  CG2 ILE B  94      -6.926  -1.855  20.158  1.00  0.00           C  
ATOM   2001  CD1 ILE B  94      -7.471  -4.507  21.703  1.00  0.00           C  
ATOM   2002  N   GLY B  95     -10.763  -3.481  17.479  1.00  0.00           N  
ATOM   2003  CA  GLY B  95     -11.607  -4.406  16.732  1.00  0.00           C  
ATOM   2004  C   GLY B  95     -12.553  -5.263  17.576  1.00  0.00           C  
ATOM   2005  O   GLY B  95     -12.732  -5.037  18.768  1.00  0.00           O  
ATOM   2006  N   GLY B  96     -13.227  -6.268  16.966  1.00  0.00           N  
ATOM   2007  CA  GLY B  96     -13.175  -6.679  15.561  1.00  0.00           C  
ATOM   2008  C   GLY B  96     -14.115  -5.893  14.624  1.00  0.00           C  
ATOM   2009  O   GLY B  96     -14.532  -4.787  14.965  1.00  0.00           O  
ATOM   2010  N   GLY B  97     -14.477  -6.477  13.480  1.00  0.00           N  
ATOM   2011  CA  GLY B  97     -15.220  -5.810  12.407  1.00  0.00           C  
ATOM   2012  C   GLY B  97     -16.424  -4.967  12.850  1.00  0.00           C  
ATOM   2013  O   GLY B  97     -16.452  -3.760  12.611  1.00  0.00           O  
ATOM   2014  N   ARG B  98     -17.364  -5.547  13.615  1.00  0.00           N  
ATOM   2015  CA  ARG B  98     -18.544  -4.824  14.132  1.00  0.00           C  
ATOM   2016  C   ARG B  98     -18.205  -3.639  15.039  1.00  0.00           C  
ATOM   2017  O   ARG B  98     -18.971  -2.687  15.131  1.00  0.00           O  
ATOM   2018  CB  ARG B  98     -19.451  -5.779  14.918  1.00  0.00           C  
ATOM   2019  CG  ARG B  98     -20.150  -6.802  14.018  1.00  0.00           C  
ATOM   2020  CD  ARG B  98     -21.132  -7.619  14.863  1.00  0.00           C  
ATOM   2021  NE  ARG B  98     -21.854  -8.604  14.051  1.00  0.00           N  
ATOM   2022  CZ  ARG B  98     -22.730  -9.491  14.487  1.00  0.00           C  
ATOM   2023  NH1 ARG B  98     -23.053  -9.562  15.749  1.00  0.00           N  
ATOM   2024  NH2 ARG B  98     -23.293 -10.324  13.655  1.00  0.00           N  
ATOM   2025  N   VAL B  99     -17.100  -3.720  15.762  1.00  0.00           N  
ATOM   2026  CA  VAL B  99     -16.648  -2.633  16.629  1.00  0.00           C  
ATOM   2027  C   VAL B  99     -16.034  -1.524  15.777  1.00  0.00           C  
ATOM   2028  O   VAL B  99     -16.383  -0.363  15.973  1.00  0.00           O  
ATOM   2029  CB  VAL B  99     -15.688  -3.127  17.721  1.00  0.00           C  
ATOM   2030  CG1 VAL B  99     -15.285  -2.007  18.677  1.00  0.00           C  
ATOM   2031  CG2 VAL B  99     -16.354  -4.224  18.564  1.00  0.00           C  
ATOM   2032  N   TYR B 100     -15.227  -1.881  14.783  1.00  0.00           N  
ATOM   2033  CA  TYR B 100     -14.718  -0.898  13.822  1.00  0.00           C  
ATOM   2034  C   TYR B 100     -15.847  -0.155  13.099  1.00  0.00           C  
ATOM   2035  O   TYR B 100     -15.836   1.070  13.102  1.00  0.00           O  
ATOM   2036  CB  TYR B 100     -13.788  -1.570  12.809  1.00  0.00           C  
ATOM   2037  CG  TYR B 100     -12.475  -2.090  13.353  1.00  0.00           C  
ATOM   2038  CD1 TYR B 100     -11.662  -1.289  14.184  1.00  0.00           C  
ATOM   2039  CD2 TYR B 100     -12.022  -3.371  12.968  1.00  0.00           C  
ATOM   2040  CE1 TYR B 100     -10.412  -1.756  14.632  1.00  0.00           C  
ATOM   2041  CE2 TYR B 100     -10.775  -3.842  13.405  1.00  0.00           C  
ATOM   2042  CZ  TYR B 100      -9.968  -3.034  14.230  1.00  0.00           C  
ATOM   2043  OH  TYR B 100      -8.753  -3.495  14.655  1.00  0.00           O  
ATOM   2044  N   GLU B 101     -16.868  -0.847  12.590  1.00  0.00           N  
ATOM   2045  CA  GLU B 101     -18.029  -0.228  11.940  1.00  0.00           C  
ATOM   2046  C   GLU B 101     -18.715   0.821  12.831  1.00  0.00           C  
ATOM   2047  O   GLU B 101     -19.067   1.912  12.380  1.00  0.00           O  
ATOM   2048  CB  GLU B 101     -19.065  -1.299  11.588  1.00  0.00           C  
ATOM   2049  CG  GLU B 101     -18.676  -2.156  10.377  1.00  0.00           C  
ATOM   2050  CD  GLU B 101     -19.636  -3.336  10.146  1.00  0.00           C  
ATOM   2051  OE1 GLU B 101     -19.436  -4.050   9.146  1.00  0.00           O  
ATOM   2052  OE2 GLU B 101     -20.540  -3.560  10.993  1.00  0.00           O  
ATOM   2053  N   GLN B 102     -18.882   0.519  14.113  1.00  0.00           N  
ATOM   2054  CA  GLN B 102     -19.558   1.419  15.054  1.00  0.00           C  
ATOM   2055  C   GLN B 102     -18.713   2.639  15.439  1.00  0.00           C  
ATOM   2056  O   GLN B 102     -19.261   3.703  15.737  1.00  0.00           O  
ATOM   2057  CB  GLN B 102     -19.937   0.633  16.308  1.00  0.00           C  
ATOM   2058  CG  GLN B 102     -21.078  -0.360  16.050  1.00  0.00           C  
ATOM   2059  CD  GLN B 102     -21.309  -1.272  17.249  1.00  0.00           C  
ATOM   2060  OE1 GLN B 102     -21.364  -0.857  18.399  1.00  0.00           O  
ATOM   2061  NE2 GLN B 102     -21.463  -2.552  17.031  1.00  0.00           N  
ATOM   2062  N   PHE B 103     -17.394   2.495  15.471  1.00  0.00           N  
ATOM   2063  CA  PHE B 103     -16.489   3.554  15.912  1.00  0.00           C  
ATOM   2064  C   PHE B 103     -15.899   4.390  14.768  1.00  0.00           C  
ATOM   2065  O   PHE B 103     -15.538   5.546  15.014  1.00  0.00           O  
ATOM   2066  CB  PHE B 103     -15.397   2.960  16.803  1.00  0.00           C  
ATOM   2067  CG  PHE B 103     -15.841   2.749  18.243  1.00  0.00           C  
ATOM   2068  CD1 PHE B 103     -15.714   3.794  19.178  1.00  0.00           C  
ATOM   2069  CD2 PHE B 103     -16.371   1.523  18.664  1.00  0.00           C  
ATOM   2070  CE1 PHE B 103     -16.091   3.601  20.520  1.00  0.00           C  
ATOM   2071  CE2 PHE B 103     -16.757   1.322  20.000  1.00  0.00           C  
ATOM   2072  CZ  PHE B 103     -16.613   2.357  20.931  1.00  0.00           C  
ATOM   2073  N   LEU B 104     -15.835   3.869  13.528  1.00  0.00           N  
ATOM   2074  CA  LEU B 104     -15.287   4.591  12.373  1.00  0.00           C  
ATOM   2075  C   LEU B 104     -15.916   5.988  12.172  1.00  0.00           C  
ATOM   2076  O   LEU B 104     -15.157   6.946  12.045  1.00  0.00           O  
ATOM   2077  CB  LEU B 104     -15.371   3.701  11.115  1.00  0.00           C  
ATOM   2078  CG  LEU B 104     -14.822   4.367   9.836  1.00  0.00           C  
ATOM   2079  CD1 LEU B 104     -13.327   4.632   9.930  1.00  0.00           C  
ATOM   2080  CD2 LEU B 104     -15.073   3.462   8.630  1.00  0.00           C  
ATOM   2081  N   PRO B 105     -17.254   6.175  12.254  1.00  0.00           N  
ATOM   2082  CA  PRO B 105     -17.861   7.507  12.115  1.00  0.00           C  
ATOM   2083  C   PRO B 105     -17.448   8.508  13.206  1.00  0.00           C  
ATOM   2084  O   PRO B 105     -17.584   9.714  13.026  1.00  0.00           O  
ATOM   2085  CB  PRO B 105     -19.380   7.267  12.146  1.00  0.00           C  
ATOM   2086  CG  PRO B 105     -19.535   5.803  11.742  1.00  0.00           C  
ATOM   2087  CD  PRO B 105     -18.293   5.163  12.351  1.00  0.00           C  
ATOM   2088  N   LYS B 106     -16.964   8.021  14.348  1.00  0.00           N  
ATOM   2089  CA  LYS B 106     -16.513   8.821  15.498  1.00  0.00           C  
ATOM   2090  C   LYS B 106     -14.995   8.992  15.538  1.00  0.00           C  
ATOM   2091  O   LYS B 106     -14.489   9.759  16.358  1.00  0.00           O  
ATOM   2092  CB  LYS B 106     -17.010   8.157  16.799  1.00  0.00           C  
ATOM   2093  CG  LYS B 106     -18.545   8.032  16.900  1.00  0.00           C  
ATOM   2094  CD  LYS B 106     -18.937   7.261  18.165  1.00  0.00           C  
ATOM   2095  CE  LYS B 106     -20.454   7.084  18.313  1.00  0.00           C  
ATOM   2096  NZ  LYS B 106     -21.126   8.279  18.893  1.00  0.00           N  
ATOM   2097  N   ALA B 107     -14.251   8.265  14.693  1.00  0.00           N  
ATOM   2098  CA  ALA B 107     -12.802   8.261  14.704  1.00  0.00           C  
ATOM   2099  C   ALA B 107     -12.219   9.500  14.003  1.00  0.00           C  
ATOM   2100  O   ALA B 107     -12.790  10.030  13.048  1.00  0.00           O  
ATOM   2101  CB  ALA B 107     -12.292   6.956  14.084  1.00  0.00           C  
ATOM   2102  N   GLN B 108     -11.049   9.942  14.485  1.00  0.00           N  
ATOM   2103  CA  GLN B 108     -10.236  11.005  13.881  1.00  0.00           C  
ATOM   2104  C   GLN B 108      -8.903  10.483  13.350  1.00  0.00           C  
ATOM   2105  O   GLN B 108      -8.252  11.187  12.587  1.00  0.00           O  
ATOM   2106  CB  GLN B 108      -9.989  12.109  14.909  1.00  0.00           C  
ATOM   2107  CG  GLN B 108     -11.275  12.859  15.272  1.00  0.00           C  
ATOM   2108  CD  GLN B 108     -11.012  14.046  16.195  1.00  0.00           C  
ATOM   2109  OE1 GLN B 108      -9.992  14.158  16.855  1.00  0.00           O  
ATOM   2110  NE2 GLN B 108     -11.930  14.978  16.278  1.00  0.00           N  
ATOM   2111  N   LYS B 109      -8.473   9.274  13.746  1.00  0.00           N  
ATOM   2112  CA  LYS B 109      -7.260   8.631  13.229  1.00  0.00           C  
ATOM   2113  C   LYS B 109      -7.476   7.156  12.937  1.00  0.00           C  
ATOM   2114  O   LYS B 109      -8.205   6.467  13.652  1.00  0.00           O  
ATOM   2115  CB  LYS B 109      -6.071   8.797  14.188  1.00  0.00           C  
ATOM   2116  CG  LYS B 109      -5.639  10.259  14.353  1.00  0.00           C  
ATOM   2117  CD  LYS B 109      -4.246  10.372  14.978  1.00  0.00           C  
ATOM   2118  CE  LYS B 109      -3.897  11.851  15.092  1.00  0.00           C  
ATOM   2119  NZ  LYS B 109      -2.436  12.099  15.056  1.00  0.00           N  
ATOM   2120  N   LEU B 110      -6.774   6.666  11.911  1.00  0.00           N  
ATOM   2121  CA  LEU B 110      -6.629   5.248  11.599  1.00  0.00           C  
ATOM   2122  C   LEU B 110      -5.139   4.899  11.639  1.00  0.00           C  
ATOM   2123  O   LEU B 110      -4.332   5.572  11.009  1.00  0.00           O  
ATOM   2124  CB  LEU B 110      -7.228   4.939  10.213  1.00  0.00           C  
ATOM   2125  CG  LEU B 110      -8.692   5.383   9.997  1.00  0.00           C  
ATOM   2126  CD1 LEU B 110      -9.144   5.033   8.581  1.00  0.00           C  
ATOM   2127  CD2 LEU B 110      -9.650   4.710  10.986  1.00  0.00           C  
ATOM   2128  N   TYR B 111      -4.789   3.848  12.378  1.00  0.00           N  
ATOM   2129  CA  TYR B 111      -3.465   3.229  12.370  1.00  0.00           C  
ATOM   2130  C   TYR B 111      -3.604   1.874  11.674  1.00  0.00           C  
ATOM   2131  O   TYR B 111      -4.145   0.933  12.252  1.00  0.00           O  
ATOM   2132  CB  TYR B 111      -2.946   3.051  13.796  1.00  0.00           C  
ATOM   2133  CG  TYR B 111      -2.722   4.320  14.584  1.00  0.00           C  
ATOM   2134  CD1 TYR B 111      -1.420   4.813  14.772  1.00  0.00           C  
ATOM   2135  CD2 TYR B 111      -3.811   4.995  15.173  1.00  0.00           C  
ATOM   2136  CE1 TYR B 111      -1.202   5.968  15.541  1.00  0.00           C  
ATOM   2137  CE2 TYR B 111      -3.603   6.162  15.933  1.00  0.00           C  
ATOM   2138  CZ  TYR B 111      -2.292   6.638  16.117  1.00  0.00           C  
ATOM   2139  OH  TYR B 111      -2.079   7.773  16.865  1.00  0.00           O  
ATOM   2140  N   LEU B 112      -3.155   1.793  10.427  1.00  0.00           N  
ATOM   2141  CA  LEU B 112      -3.322   0.597   9.612  1.00  0.00           C  
ATOM   2142  C   LEU B 112      -1.964  -0.062   9.370  1.00  0.00           C  
ATOM   2143  O   LEU B 112      -0.973   0.612   9.109  1.00  0.00           O  
ATOM   2144  CB  LEU B 112      -4.048   0.941   8.292  1.00  0.00           C  
ATOM   2145  CG  LEU B 112      -5.395   1.689   8.469  1.00  0.00           C  
ATOM   2146  CD1 LEU B 112      -6.051   1.894   7.107  1.00  0.00           C  
ATOM   2147  CD2 LEU B 112      -6.382   0.932   9.359  1.00  0.00           C  
ATOM   2148  N   THR B 113      -1.937  -1.394   9.445  1.00  0.00           N  
ATOM   2149  CA  THR B 113      -0.836  -2.197   8.919  1.00  0.00           C  
ATOM   2150  C   THR B 113      -1.356  -2.944   7.705  1.00  0.00           C  
ATOM   2151  O   THR B 113      -2.164  -3.858   7.852  1.00  0.00           O  
ATOM   2152  CB  THR B 113      -0.277  -3.172   9.962  1.00  0.00           C  
ATOM   2153  OG1 THR B 113       0.062  -2.490  11.145  1.00  0.00           O  
ATOM   2154  CG2 THR B 113       0.988  -3.860   9.443  1.00  0.00           C  
ATOM   2155  N   HIS B 114      -0.916  -2.569   6.518  1.00  0.00           N  
ATOM   2156  CA  HIS B 114      -1.228  -3.280   5.276  1.00  0.00           C  
ATOM   2157  C   HIS B 114      -0.243  -4.429   5.117  1.00  0.00           C  
ATOM   2158  O   HIS B 114       0.958  -4.200   5.088  1.00  0.00           O  
ATOM   2159  CB  HIS B 114      -1.160  -2.312   4.089  1.00  0.00           C  
ATOM   2160  CG  HIS B 114      -2.088  -1.145   4.234  1.00  0.00           C  
ATOM   2161  ND1 HIS B 114      -3.449  -1.141   3.954  1.00  0.00           N  
ATOM   2162  CD2 HIS B 114      -1.754   0.105   4.706  1.00  0.00           C  
ATOM   2163  CE1 HIS B 114      -3.909   0.081   4.241  1.00  0.00           C  
ATOM   2164  NE2 HIS B 114      -2.910   0.852   4.704  1.00  0.00           N  
ATOM   2165  N   ILE B 115      -0.737  -5.663   5.031  1.00  0.00           N  
ATOM   2166  CA  ILE B 115       0.084  -6.872   4.977  1.00  0.00           C  
ATOM   2167  C   ILE B 115      -0.074  -7.520   3.604  1.00  0.00           C  
ATOM   2168  O   ILE B 115      -1.194  -7.781   3.161  1.00  0.00           O  
ATOM   2169  CB  ILE B 115      -0.288  -7.839   6.128  1.00  0.00           C  
ATOM   2170  CG1 ILE B 115      -0.199  -7.120   7.494  1.00  0.00           C  
ATOM   2171  CG2 ILE B 115       0.639  -9.066   6.093  1.00  0.00           C  
ATOM   2172  CD1 ILE B 115      -0.725  -7.941   8.682  1.00  0.00           C  
ATOM   2173  N   ASP B 116       1.045  -7.818   2.950  1.00  0.00           N  
ATOM   2174  CA  ASP B 116       1.082  -8.499   1.647  1.00  0.00           C  
ATOM   2175  C   ASP B 116       0.854 -10.008   1.823  1.00  0.00           C  
ATOM   2176  O   ASP B 116       1.758 -10.836   1.656  1.00  0.00           O  
ATOM   2177  CB  ASP B 116       2.393  -8.137   0.938  1.00  0.00           C  
ATOM   2178  CG  ASP B 116       2.443  -8.574  -0.528  1.00  0.00           C  
ATOM   2179  OD1 ASP B 116       1.387  -8.840  -1.136  1.00  0.00           O  
ATOM   2180  OD2 ASP B 116       3.574  -8.600  -1.082  1.00  0.00           O  
ATOM   2181  N   ALA B 117      -0.363 -10.359   2.239  1.00  0.00           N  
ATOM   2182  CA  ALA B 117      -0.814 -11.720   2.441  1.00  0.00           C  
ATOM   2183  C   ALA B 117      -2.210 -11.905   1.832  1.00  0.00           C  
ATOM   2184  O   ALA B 117      -3.141 -11.176   2.158  1.00  0.00           O  
ATOM   2185  CB  ALA B 117      -0.816 -12.042   3.942  1.00  0.00           C  
ATOM   2186  N   GLU B 118      -2.368 -12.924   0.980  1.00  0.00           N  
ATOM   2187  CA  GLU B 118      -3.678 -13.367   0.523  1.00  0.00           C  
ATOM   2188  C   GLU B 118      -4.320 -14.236   1.617  1.00  0.00           C  
ATOM   2189  O   GLU B 118      -3.774 -15.267   2.016  1.00  0.00           O  
ATOM   2190  CB  GLU B 118      -3.579 -14.129  -0.804  1.00  0.00           C  
ATOM   2191  CG  GLU B 118      -3.178 -13.207  -1.959  1.00  0.00           C  
ATOM   2192  CD  GLU B 118      -3.145 -13.919  -3.328  1.00  0.00           C  
ATOM   2193  OE1 GLU B 118      -3.022 -13.204  -4.344  1.00  0.00           O  
ATOM   2194  OE2 GLU B 118      -3.214 -15.172  -3.391  1.00  0.00           O  
ATOM   2195  N   VAL B 119      -5.468 -13.800   2.104  1.00  0.00           N  
ATOM   2196  CA  VAL B 119      -6.211 -14.501   3.148  1.00  0.00           C  
ATOM   2197  C   VAL B 119      -7.643 -14.688   2.667  1.00  0.00           C  
ATOM   2198  O   VAL B 119      -8.305 -13.728   2.281  1.00  0.00           O  
ATOM   2199  CB  VAL B 119      -6.175 -13.741   4.485  1.00  0.00           C  
ATOM   2200  CG1 VAL B 119      -6.851 -14.542   5.604  1.00  0.00           C  
ATOM   2201  CG2 VAL B 119      -4.734 -13.463   4.924  1.00  0.00           C  
ATOM   2202  N   GLU B 120      -8.127 -15.922   2.718  1.00  0.00           N  
ATOM   2203  CA  GLU B 120      -9.541 -16.198   2.506  1.00  0.00           C  
ATOM   2204  C   GLU B 120     -10.348 -15.644   3.689  1.00  0.00           C  
ATOM   2205  O   GLU B 120     -10.121 -16.009   4.846  1.00  0.00           O  
ATOM   2206  CB  GLU B 120      -9.787 -17.698   2.315  1.00  0.00           C  
ATOM   2207  CG  GLU B 120      -9.168 -18.236   1.020  1.00  0.00           C  
ATOM   2208  CD  GLU B 120      -9.509 -19.716   0.752  1.00  0.00           C  
ATOM   2209  OE1 GLU B 120      -9.178 -20.204  -0.352  1.00  0.00           O  
ATOM   2210  OE2 GLU B 120     -10.094 -20.377   1.639  1.00  0.00           O  
ATOM   2211  N   GLY B 121     -11.297 -14.761   3.380  1.00  0.00           N  
ATOM   2212  CA  GLY B 121     -12.171 -14.177   4.376  1.00  0.00           C  
ATOM   2213  C   GLY B 121     -13.269 -13.341   3.728  1.00  0.00           C  
ATOM   2214  O   GLY B 121     -13.087 -12.771   2.664  1.00  0.00           O  
ATOM   2215  N   ASP B 122     -14.422 -13.275   4.396  1.00  0.00           N  
ATOM   2216  CA  ASP B 122     -15.580 -12.462   4.022  1.00  0.00           C  
ATOM   2217  C   ASP B 122     -15.698 -11.193   4.869  1.00  0.00           C  
ATOM   2218  O   ASP B 122     -16.526 -10.321   4.608  1.00  0.00           O  
ATOM   2219  CB  ASP B 122     -16.844 -13.338   4.132  1.00  0.00           C  
ATOM   2220  CG  ASP B 122     -17.136 -13.844   5.556  1.00  0.00           C  
ATOM   2221  OD1 ASP B 122     -16.238 -13.777   6.430  1.00  0.00           O  
ATOM   2222  OD2 ASP B 122     -18.279 -14.308   5.774  1.00  0.00           O  
ATOM   2223  N   THR B 123     -14.859 -11.054   5.895  1.00  0.00           N  
ATOM   2224  CA  THR B 123     -14.853  -9.909   6.786  1.00  0.00           C  
ATOM   2225  C   THR B 123     -13.762  -8.933   6.364  1.00  0.00           C  
ATOM   2226  O   THR B 123     -12.578  -9.261   6.399  1.00  0.00           O  
ATOM   2227  CB  THR B 123     -14.675 -10.328   8.246  1.00  0.00           C  
ATOM   2228  OG1 THR B 123     -15.668 -11.286   8.593  1.00  0.00           O  
ATOM   2229  CG2 THR B 123     -14.857  -9.148   9.196  1.00  0.00           C  
ATOM   2230  N   HIS B 124     -14.168  -7.719   6.037  1.00  0.00           N  
ATOM   2231  CA  HIS B 124     -13.286  -6.638   5.634  1.00  0.00           C  
ATOM   2232  C   HIS B 124     -13.268  -5.536   6.694  1.00  0.00           C  
ATOM   2233  O   HIS B 124     -14.207  -5.375   7.474  1.00  0.00           O  
ATOM   2234  CB  HIS B 124     -13.708  -6.127   4.247  1.00  0.00           C  
ATOM   2235  CG  HIS B 124     -13.695  -7.215   3.194  1.00  0.00           C  
ATOM   2236  ND1 HIS B 124     -14.649  -8.206   3.035  1.00  0.00           N  
ATOM   2237  CD2 HIS B 124     -12.723  -7.434   2.256  1.00  0.00           C  
ATOM   2238  CE1 HIS B 124     -14.252  -8.989   2.029  1.00  0.00           C  
ATOM   2239  NE2 HIS B 124     -13.094  -8.557   1.532  1.00  0.00           N  
ATOM   2240  N   PHE B 125     -12.178  -4.769   6.736  1.00  0.00           N  
ATOM   2241  CA  PHE B 125     -12.178  -3.493   7.438  1.00  0.00           C  
ATOM   2242  C   PHE B 125     -13.277  -2.596   6.833  1.00  0.00           C  
ATOM   2243  O   PHE B 125     -13.464  -2.642   5.610  1.00  0.00           O  
ATOM   2244  CB  PHE B 125     -10.794  -2.834   7.340  1.00  0.00           C  
ATOM   2245  CG  PHE B 125     -10.640  -1.623   8.228  1.00  0.00           C  
ATOM   2246  CD1 PHE B 125     -10.753  -0.321   7.704  1.00  0.00           C  
ATOM   2247  CD2 PHE B 125     -10.409  -1.791   9.613  1.00  0.00           C  
ATOM   2248  CE1 PHE B 125     -10.638   0.793   8.542  1.00  0.00           C  
ATOM   2249  CE2 PHE B 125     -10.291  -0.674  10.452  1.00  0.00           C  
ATOM   2250  CZ  PHE B 125     -10.403   0.616   9.921  1.00  0.00           C  
ATOM   2251  N   PRO B 126     -14.021  -1.834   7.644  1.00  0.00           N  
ATOM   2252  CA  PRO B 126     -15.107  -0.996   7.149  1.00  0.00           C  
ATOM   2253  C   PRO B 126     -14.666  -0.110   5.990  1.00  0.00           C  
ATOM   2254  O   PRO B 126     -13.566   0.451   6.016  1.00  0.00           O  
ATOM   2255  CB  PRO B 126     -15.565  -0.149   8.332  1.00  0.00           C  
ATOM   2256  CG  PRO B 126     -15.184  -1.005   9.539  1.00  0.00           C  
ATOM   2257  CD  PRO B 126     -13.923  -1.721   9.082  1.00  0.00           C  
ATOM   2258  N   ASP B 127     -15.537   0.037   4.993  1.00  0.00           N  
ATOM   2259  CA  ASP B 127     -15.280   0.964   3.905  1.00  0.00           C  
ATOM   2260  C   ASP B 127     -15.255   2.397   4.441  1.00  0.00           C  
ATOM   2261  O   ASP B 127     -16.113   2.793   5.237  1.00  0.00           O  
ATOM   2262  CB  ASP B 127     -16.321   0.780   2.784  1.00  0.00           C  
ATOM   2263  CG  ASP B 127     -15.709   0.914   1.390  1.00  0.00           C  
ATOM   2264  OD1 ASP B 127     -14.502   1.226   1.282  1.00  0.00           O  
ATOM   2265  OD2 ASP B 127     -16.391   0.561   0.401  1.00  0.00           O  
ATOM   2266  N   TYR B 128     -14.244   3.156   4.050  1.00  0.00           N  
ATOM   2267  CA  TYR B 128     -14.111   4.560   4.396  1.00  0.00           C  
ATOM   2268  C   TYR B 128     -13.876   5.349   3.114  1.00  0.00           C  
ATOM   2269  O   TYR B 128     -13.125   4.899   2.241  1.00  0.00           O  
ATOM   2270  CB  TYR B 128     -13.011   4.776   5.448  1.00  0.00           C  
ATOM   2271  CG  TYR B 128     -11.619   4.328   5.051  1.00  0.00           C  
ATOM   2272  CD1 TYR B 128     -11.192   3.003   5.329  1.00  0.00           C  
ATOM   2273  CD2 TYR B 128     -10.739   5.207   4.402  1.00  0.00           C  
ATOM   2274  CE1 TYR B 128      -9.909   2.574   4.960  1.00  0.00           C  
ATOM   2275  CE2 TYR B 128      -9.449   4.786   4.019  1.00  0.00           C  
ATOM   2276  CZ  TYR B 128      -9.038   3.468   4.301  1.00  0.00           C  
ATOM   2277  OH  TYR B 128      -7.786   3.054   3.921  1.00  0.00           O  
ATOM   2278  N   GLU B 129     -14.519   6.499   3.000  1.00  0.00           N  
ATOM   2279  CA  GLU B 129     -14.353   7.364   1.847  1.00  0.00           C  
ATOM   2280  C   GLU B 129     -12.921   7.922   1.843  1.00  0.00           C  
ATOM   2281  O   GLU B 129     -12.568   8.649   2.776  1.00  0.00           O  
ATOM   2282  CB  GLU B 129     -15.414   8.481   1.877  1.00  0.00           C  
ATOM   2283  CG  GLU B 129     -15.488   9.280   0.561  1.00  0.00           C  
ATOM   2284  CD  GLU B 129     -15.810   8.374  -0.635  1.00  0.00           C  
ATOM   2285  OE1 GLU B 129     -15.000   8.365  -1.589  1.00  0.00           O  
ATOM   2286  OE2 GLU B 129     -16.815   7.639  -0.570  1.00  0.00           O  
ATOM   2287  N   PRO B 130     -12.069   7.590   0.840  1.00  0.00           N  
ATOM   2288  CA  PRO B 130     -10.669   8.024   0.849  1.00  0.00           C  
ATOM   2289  C   PRO B 130     -10.507   9.541   0.929  1.00  0.00           C  
ATOM   2290  O   PRO B 130      -9.573  10.021   1.566  1.00  0.00           O  
ATOM   2291  CB  PRO B 130     -10.067   7.461  -0.447  1.00  0.00           C  
ATOM   2292  CG  PRO B 130     -10.925   6.224  -0.730  1.00  0.00           C  
ATOM   2293  CD  PRO B 130     -12.316   6.671  -0.253  1.00  0.00           C  
ATOM   2294  N   ASP B 131     -11.441  10.296   0.347  1.00  0.00           N  
ATOM   2295  CA  ASP B 131     -11.401  11.753   0.328  1.00  0.00           C  
ATOM   2296  C   ASP B 131     -11.638  12.381   1.725  1.00  0.00           C  
ATOM   2297  O   ASP B 131     -11.223  13.516   1.964  1.00  0.00           O  
ATOM   2298  CB  ASP B 131     -12.410  12.272  -0.713  1.00  0.00           C  
ATOM   2299  CG  ASP B 131     -12.089  11.899  -2.181  1.00  0.00           C  
ATOM   2300  OD1 ASP B 131     -10.996  11.370  -2.491  1.00  0.00           O  
ATOM   2301  OD2 ASP B 131     -12.962  12.168  -3.042  1.00  0.00           O  
ATOM   2302  N   ASP B 132     -12.220  11.629   2.675  1.00  0.00           N  
ATOM   2303  CA  ASP B 132     -12.404  12.057   4.070  1.00  0.00           C  
ATOM   2304  C   ASP B 132     -11.138  11.877   4.923  1.00  0.00           C  
ATOM   2305  O   ASP B 132     -11.088  12.321   6.079  1.00  0.00           O  
ATOM   2306  CB  ASP B 132     -13.553  11.265   4.724  1.00  0.00           C  
ATOM   2307  CG  ASP B 132     -14.966  11.636   4.262  1.00  0.00           C  
ATOM   2308  OD1 ASP B 132     -15.137  12.714   3.660  1.00  0.00           O  
ATOM   2309  OD2 ASP B 132     -15.890  10.873   4.654  1.00  0.00           O  
ATOM   2310  N   TRP B 133     -10.114  11.205   4.392  1.00  0.00           N  
ATOM   2311  CA  TRP B 133      -8.917  10.812   5.128  1.00  0.00           C  
ATOM   2312  C   TRP B 133      -7.640  11.269   4.421  1.00  0.00           C  
ATOM   2313  O   TRP B 133      -7.468  11.091   3.218  1.00  0.00           O  
ATOM   2314  CB  TRP B 133      -8.920   9.301   5.362  1.00  0.00           C  
ATOM   2315  CG  TRP B 133     -10.041   8.801   6.235  1.00  0.00           C  
ATOM   2316  CD1 TRP B 133     -11.246   8.375   5.789  1.00  0.00           C  
ATOM   2317  CD2 TRP B 133     -10.092   8.715   7.692  1.00  0.00           C  
ATOM   2318  NE1 TRP B 133     -12.044   8.021   6.871  1.00  0.00           N  
ATOM   2319  CE2 TRP B 133     -11.370   8.218   8.057  1.00  0.00           C  
ATOM   2320  CE3 TRP B 133      -9.183   9.018   8.730  1.00  0.00           C  
ATOM   2321  CZ2 TRP B 133     -11.745   8.030   9.411  1.00  0.00           C  
ATOM   2322  CZ3 TRP B 133      -9.553   8.827  10.076  1.00  0.00           C  
ATOM   2323  CH2 TRP B 133     -10.822   8.345  10.410  1.00  0.00           C  
ATOM   2324  N   GLU B 134      -6.707  11.813   5.196  1.00  0.00           N  
ATOM   2325  CA  GLU B 134      -5.383  12.196   4.735  1.00  0.00           C  
ATOM   2326  C   GLU B 134      -4.341  11.218   5.291  1.00  0.00           C  
ATOM   2327  O   GLU B 134      -4.234  11.040   6.499  1.00  0.00           O  
ATOM   2328  CB  GLU B 134      -5.094  13.641   5.153  1.00  0.00           C  
ATOM   2329  CG  GLU B 134      -3.741  14.137   4.644  1.00  0.00           C  
ATOM   2330  CD  GLU B 134      -3.499  15.627   4.916  1.00  0.00           C  
ATOM   2331  OE1 GLU B 134      -2.596  16.194   4.253  1.00  0.00           O  
ATOM   2332  OE2 GLU B 134      -4.224  16.211   5.754  1.00  0.00           O  
ATOM   2333  N   SER B 135      -3.556  10.602   4.412  1.00  0.00           N  
ATOM   2334  CA  SER B 135      -2.413   9.785   4.821  1.00  0.00           C  
ATOM   2335  C   SER B 135      -1.274  10.707   5.275  1.00  0.00           C  
ATOM   2336  O   SER B 135      -0.690  11.421   4.466  1.00  0.00           O  
ATOM   2337  CB  SER B 135      -1.963   8.876   3.663  1.00  0.00           C  
ATOM   2338  OG  SER B 135      -0.989   7.942   4.102  1.00  0.00           O  
ATOM   2339  N   VAL B 136      -0.958  10.690   6.574  1.00  0.00           N  
ATOM   2340  CA  VAL B 136       0.044  11.578   7.193  1.00  0.00           C  
ATOM   2341  C   VAL B 136       1.352  10.862   7.525  1.00  0.00           C  
ATOM   2342  O   VAL B 136       2.358  11.504   7.824  1.00  0.00           O  
ATOM   2343  CB  VAL B 136      -0.511  12.289   8.446  1.00  0.00           C  
ATOM   2344  CG1 VAL B 136      -1.719  13.167   8.090  1.00  0.00           C  
ATOM   2345  CG2 VAL B 136      -0.915  11.309   9.555  1.00  0.00           C  
ATOM   2346  N   PHE B 137       1.360   9.531   7.480  1.00  0.00           N  
ATOM   2347  CA  PHE B 137       2.547   8.708   7.689  1.00  0.00           C  
ATOM   2348  C   PHE B 137       2.399   7.393   6.941  1.00  0.00           C  
ATOM   2349  O   PHE B 137       1.349   6.754   7.027  1.00  0.00           O  
ATOM   2350  CB  PHE B 137       2.741   8.458   9.194  1.00  0.00           C  
ATOM   2351  CG  PHE B 137       3.864   7.499   9.528  1.00  0.00           C  
ATOM   2352  CD1 PHE B 137       3.601   6.124   9.686  1.00  0.00           C  
ATOM   2353  CD2 PHE B 137       5.185   7.971   9.670  1.00  0.00           C  
ATOM   2354  CE1 PHE B 137       4.650   5.239   9.977  1.00  0.00           C  
ATOM   2355  CE2 PHE B 137       6.229   7.089   9.965  1.00  0.00           C  
ATOM   2356  CZ  PHE B 137       5.969   5.715  10.123  1.00  0.00           C  
ATOM   2357  N   SER B 138       3.464   6.947   6.274  1.00  0.00           N  
ATOM   2358  CA  SER B 138       3.566   5.586   5.755  1.00  0.00           C  
ATOM   2359  C   SER B 138       5.011   5.098   5.822  1.00  0.00           C  
ATOM   2360  O   SER B 138       5.947   5.872   5.630  1.00  0.00           O  
ATOM   2361  CB  SER B 138       3.019   5.491   4.330  1.00  0.00           C  
ATOM   2362  OG  SER B 138       3.791   6.257   3.431  1.00  0.00           O  
ATOM   2363  N   GLU B 139       5.195   3.809   6.124  1.00  0.00           N  
ATOM   2364  CA  GLU B 139       6.514   3.187   6.239  1.00  0.00           C  
ATOM   2365  C   GLU B 139       6.437   1.721   5.793  1.00  0.00           C  
ATOM   2366  O   GLU B 139       5.794   0.897   6.437  1.00  0.00           O  
ATOM   2367  CB  GLU B 139       7.004   3.310   7.697  1.00  0.00           C  
ATOM   2368  CG  GLU B 139       8.443   2.828   7.906  1.00  0.00           C  
ATOM   2369  CD  GLU B 139       8.790   2.933   9.403  1.00  0.00           C  
ATOM   2370  OE1 GLU B 139       8.684   1.899  10.105  1.00  0.00           O  
ATOM   2371  OE2 GLU B 139       9.113   4.040   9.880  1.00  0.00           O  
ATOM   2372  N   PHE B 140       7.090   1.408   4.675  1.00  0.00           N  
ATOM   2373  CA  PHE B 140       7.141   0.063   4.120  1.00  0.00           C  
ATOM   2374  C   PHE B 140       8.345  -0.724   4.636  1.00  0.00           C  
ATOM   2375  O   PHE B 140       9.452  -0.195   4.746  1.00  0.00           O  
ATOM   2376  CB  PHE B 140       7.146   0.132   2.592  1.00  0.00           C  
ATOM   2377  CG  PHE B 140       7.273  -1.225   1.935  1.00  0.00           C  
ATOM   2378  CD1 PHE B 140       8.542  -1.754   1.619  1.00  0.00           C  
ATOM   2379  CD2 PHE B 140       6.126  -1.991   1.671  1.00  0.00           C  
ATOM   2380  CE1 PHE B 140       8.659  -3.022   1.033  1.00  0.00           C  
ATOM   2381  CE2 PHE B 140       6.244  -3.260   1.073  1.00  0.00           C  
ATOM   2382  CZ  PHE B 140       7.512  -3.775   0.753  1.00  0.00           C  
ATOM   2383  N   HIS B 141       8.123  -2.025   4.857  1.00  0.00           N  
ATOM   2384  CA  HIS B 141       9.159  -2.996   5.184  1.00  0.00           C  
ATOM   2385  C   HIS B 141       8.975  -4.279   4.370  1.00  0.00           C  
ATOM   2386  O   HIS B 141       7.878  -4.839   4.322  1.00  0.00           O  
ATOM   2387  CB  HIS B 141       9.122  -3.304   6.680  1.00  0.00           C  
ATOM   2388  CG  HIS B 141       9.451  -2.129   7.554  1.00  0.00           C  
ATOM   2389  ND1 HIS B 141      10.716  -1.791   8.034  1.00  0.00           N  
ATOM   2390  CD2 HIS B 141       8.563  -1.191   8.007  1.00  0.00           C  
ATOM   2391  CE1 HIS B 141      10.575  -0.671   8.751  1.00  0.00           C  
ATOM   2392  NE2 HIS B 141       9.289  -0.289   8.763  1.00  0.00           N  
ATOM   2393  N   ASP B 142      10.058  -4.785   3.780  1.00  0.00           N  
ATOM   2394  CA  ASP B 142      10.066  -6.123   3.213  1.00  0.00           C  
ATOM   2395  C   ASP B 142       9.981  -7.201   4.309  1.00  0.00           C  
ATOM   2396  O   ASP B 142      10.286  -6.965   5.478  1.00  0.00           O  
ATOM   2397  CB  ASP B 142      11.294  -6.335   2.310  1.00  0.00           C  
ATOM   2398  CG  ASP B 142      11.030  -5.948   0.855  1.00  0.00           C  
ATOM   2399  OD1 ASP B 142       9.922  -6.260   0.349  1.00  0.00           O  
ATOM   2400  OD2 ASP B 142      11.960  -5.395   0.218  1.00  0.00           O  
ATOM   2401  N   ALA B 143       9.570  -8.416   3.898  1.00  0.00           N  
ATOM   2402  CA  ALA B 143       9.687  -9.577   4.755  1.00  0.00           C  
ATOM   2403  C   ALA B 143      11.163  -9.852   5.078  1.00  0.00           C  
ATOM   2404  O   ALA B 143      12.037  -9.667   4.234  1.00  0.00           O  
ATOM   2405  CB  ALA B 143       9.038 -10.783   4.058  1.00  0.00           C  
ATOM   2406  N   ASP B 144      11.436 -10.343   6.284  1.00  0.00           N  
ATOM   2407  CA  ASP B 144      12.780 -10.686   6.737  1.00  0.00           C  
ATOM   2408  C   ASP B 144      12.786 -12.012   7.525  1.00  0.00           C  
ATOM   2409  O   ASP B 144      11.806 -12.774   7.527  1.00  0.00           O  
ATOM   2410  CB  ASP B 144      13.374  -9.470   7.500  1.00  0.00           C  
ATOM   2411  CG  ASP B 144      12.652  -9.124   8.815  1.00  0.00           C  
ATOM   2412  OD1 ASP B 144      12.168 -10.054   9.495  1.00  0.00           O  
ATOM   2413  OD2 ASP B 144      12.616  -7.936   9.192  1.00  0.00           O  
ATOM   2414  N   ALA B 145      13.879 -12.311   8.202  1.00  0.00           N  
ATOM   2415  CA  ALA B 145      14.001 -13.535   8.988  1.00  0.00           C  
ATOM   2416  C   ALA B 145      13.011 -13.635  10.164  1.00  0.00           C  
ATOM   2417  O   ALA B 145      12.784 -14.733  10.687  1.00  0.00           O  
ATOM   2418  CB  ALA B 145      15.453 -13.628   9.481  1.00  0.00           C  
ATOM   2419  N   GLN B 146      12.446 -12.512  10.629  1.00  0.00           N  
ATOM   2420  CA  GLN B 146      11.523 -12.444  11.760  1.00  0.00           C  
ATOM   2421  C   GLN B 146      10.080 -12.217  11.320  1.00  0.00           C  
ATOM   2422  O   GLN B 146       9.155 -12.693  11.987  1.00  0.00           O  
ATOM   2423  CB  GLN B 146      11.960 -11.333  12.722  1.00  0.00           C  
ATOM   2424  CG  GLN B 146      13.380 -11.553  13.268  1.00  0.00           C  
ATOM   2425  CD  GLN B 146      13.789 -10.531  14.335  1.00  0.00           C  
ATOM   2426  OE1 GLN B 146      12.991  -9.822  14.930  1.00  0.00           O  
ATOM   2427  NE2 GLN B 146      15.060 -10.437  14.625  1.00  0.00           N  
ATOM   2428  N   ASN B 147       9.876 -11.503  10.204  1.00  0.00           N  
ATOM   2429  CA  ASN B 147       8.580 -11.083   9.692  1.00  0.00           C  
ATOM   2430  C   ASN B 147       8.263 -11.832   8.391  1.00  0.00           C  
ATOM   2431  O   ASN B 147       8.918 -11.633   7.374  1.00  0.00           O  
ATOM   2432  CB  ASN B 147       8.585  -9.559   9.510  1.00  0.00           C  
ATOM   2433  CG  ASN B 147       8.851  -8.822  10.815  1.00  0.00           C  
ATOM   2434  OD1 ASN B 147       7.992  -8.697  11.670  1.00  0.00           O  
ATOM   2435  ND2 ASN B 147      10.064  -8.353  11.015  1.00  0.00           N  
ATOM   2436  N   SER B 148       7.248 -12.701   8.427  1.00  0.00           N  
ATOM   2437  CA  SER B 148       6.954 -13.642   7.344  1.00  0.00           C  
ATOM   2438  C   SER B 148       6.497 -12.997   6.032  1.00  0.00           C  
ATOM   2439  O   SER B 148       6.596 -13.634   4.981  1.00  0.00           O  
ATOM   2440  CB  SER B 148       5.888 -14.641   7.806  1.00  0.00           C  
ATOM   2441  OG  SER B 148       4.708 -13.973   8.213  1.00  0.00           O  
ATOM   2442  N   HIS B 149       5.972 -11.772   6.069  1.00  0.00           N  
ATOM   2443  CA  HIS B 149       5.395 -11.065   4.932  1.00  0.00           C  
ATOM   2444  C   HIS B 149       5.873  -9.612   4.908  1.00  0.00           C  
ATOM   2445  O   HIS B 149       6.228  -9.061   5.947  1.00  0.00           O  
ATOM   2446  CB  HIS B 149       3.855 -11.125   4.998  1.00  0.00           C  
ATOM   2447  CG  HIS B 149       3.297 -12.517   4.933  1.00  0.00           C  
ATOM   2448  ND1 HIS B 149       3.262 -13.431   5.969  1.00  0.00           N  
ATOM   2449  CD2 HIS B 149       2.754 -13.150   3.841  1.00  0.00           C  
ATOM   2450  CE1 HIS B 149       2.724 -14.574   5.513  1.00  0.00           C  
ATOM   2451  NE2 HIS B 149       2.394 -14.443   4.219  1.00  0.00           N  
ATOM   2452  N   SER B 150       5.853  -9.007   3.715  1.00  0.00           N  
ATOM   2453  CA  SER B 150       6.034  -7.560   3.583  1.00  0.00           C  
ATOM   2454  C   SER B 150       4.839  -6.829   4.200  1.00  0.00           C  
ATOM   2455  O   SER B 150       3.713  -7.328   4.161  1.00  0.00           O  
ATOM   2456  CB  SER B 150       6.195  -7.149   2.112  1.00  0.00           C  
ATOM   2457  OG  SER B 150       7.185  -7.926   1.449  1.00  0.00           O  
ATOM   2458  N   TYR B 151       5.073  -5.647   4.751  1.00  0.00           N  
ATOM   2459  CA  TYR B 151       4.031  -4.859   5.384  1.00  0.00           C  
ATOM   2460  C   TYR B 151       4.307  -3.356   5.252  1.00  0.00           C  
ATOM   2461  O   TYR B 151       5.449  -2.928   5.101  1.00  0.00           O  
ATOM   2462  CB  TYR B 151       3.857  -5.278   6.855  1.00  0.00           C  
ATOM   2463  CG  TYR B 151       5.116  -5.138   7.701  1.00  0.00           C  
ATOM   2464  CD1 TYR B 151       6.060  -6.189   7.731  1.00  0.00           C  
ATOM   2465  CD2 TYR B 151       5.374  -3.964   8.420  1.00  0.00           C  
ATOM   2466  CE1 TYR B 151       7.254  -6.051   8.438  1.00  0.00           C  
ATOM   2467  CE2 TYR B 151       6.574  -3.811   9.137  1.00  0.00           C  
ATOM   2468  CZ  TYR B 151       7.524  -4.857   9.133  1.00  0.00           C  
ATOM   2469  OH  TYR B 151       8.712  -4.695   9.794  1.00  0.00           O  
ATOM   2470  N   CYS B 152       3.241  -2.562   5.342  1.00  0.00           N  
ATOM   2471  CA  CYS B 152       3.327  -1.105   5.340  1.00  0.00           C  
ATOM   2472  C   CYS B 152       2.509  -0.557   6.510  1.00  0.00           C  
ATOM   2473  O   CYS B 152       1.307  -0.813   6.596  1.00  0.00           O  
ATOM   2474  CB  CYS B 152       2.831  -0.582   3.989  1.00  0.00           C  
ATOM   2475  SG  CYS B 152       3.057   1.212   3.889  1.00  0.00           S  
ATOM   2476  N   PHE B 153       3.144   0.201   7.401  1.00  0.00           N  
ATOM   2477  CA  PHE B 153       2.433   0.993   8.396  1.00  0.00           C  
ATOM   2478  C   PHE B 153       1.886   2.259   7.744  1.00  0.00           C  
ATOM   2479  O   PHE B 153       2.585   2.905   6.970  1.00  0.00           O  
ATOM   2480  CB  PHE B 153       3.348   1.342   9.573  1.00  0.00           C  
ATOM   2481  CG  PHE B 153       3.926   0.144  10.303  1.00  0.00           C  
ATOM   2482  CD1 PHE B 153       3.083  -0.866  10.778  1.00  0.00           C  
ATOM   2483  CD2 PHE B 153       5.320   0.036  10.485  1.00  0.00           C  
ATOM   2484  CE1 PHE B 153       3.619  -1.999  11.429  1.00  0.00           C  
ATOM   2485  CE2 PHE B 153       5.858  -1.088  11.136  1.00  0.00           C  
ATOM   2486  CZ  PHE B 153       5.008  -2.111  11.599  1.00  0.00           C  
ATOM   2487  N   GLU B 154       0.662   2.627   8.109  1.00  0.00           N  
ATOM   2488  CA  GLU B 154       0.041   3.876   7.679  1.00  0.00           C  
ATOM   2489  C   GLU B 154      -0.716   4.522   8.837  1.00  0.00           C  
ATOM   2490  O   GLU B 154      -1.355   3.844   9.641  1.00  0.00           O  
ATOM   2491  CB  GLU B 154      -0.870   3.608   6.468  1.00  0.00           C  
ATOM   2492  CG  GLU B 154      -1.447   4.895   5.875  1.00  0.00           C  
ATOM   2493  CD  GLU B 154      -2.308   4.632   4.632  1.00  0.00           C  
ATOM   2494  OE1 GLU B 154      -2.288   5.481   3.706  1.00  0.00           O  
ATOM   2495  OE2 GLU B 154      -2.993   3.594   4.569  1.00  0.00           O  
ATOM   2496  N   ILE B 155      -0.646   5.852   8.928  1.00  0.00           N  
ATOM   2497  CA  ILE B 155      -1.518   6.653   9.783  1.00  0.00           C  
ATOM   2498  C   ILE B 155      -2.312   7.588   8.886  1.00  0.00           C  
ATOM   2499  O   ILE B 155      -1.728   8.338   8.105  1.00  0.00           O  
ATOM   2500  CB  ILE B 155      -0.738   7.417  10.878  1.00  0.00           C  
ATOM   2501  CG1 ILE B 155       0.123   6.457  11.732  1.00  0.00           C  
ATOM   2502  CG2 ILE B 155      -1.720   8.209  11.763  1.00  0.00           C  
ATOM   2503  CD1 ILE B 155       1.031   7.157  12.754  1.00  0.00           C  
ATOM   2504  N   LEU B 156      -3.639   7.553   9.023  1.00  0.00           N  
ATOM   2505  CA  LEU B 156      -4.537   8.504   8.385  1.00  0.00           C  
ATOM   2506  C   LEU B 156      -5.190   9.392   9.436  1.00  0.00           C  
ATOM   2507  O   LEU B 156      -5.551   8.923  10.513  1.00  0.00           O  
ATOM   2508  CB  LEU B 156      -5.586   7.796   7.507  1.00  0.00           C  
ATOM   2509  CG  LEU B 156      -5.024   6.813   6.459  1.00  0.00           C  
ATOM   2510  CD1 LEU B 156      -5.046   5.370   6.983  1.00  0.00           C  
ATOM   2511  CD2 LEU B 156      -5.861   6.859   5.181  1.00  0.00           C  
ATOM   2512  N   GLU B 157      -5.382  10.670   9.109  1.00  0.00           N  
ATOM   2513  CA  GLU B 157      -6.151  11.625   9.900  1.00  0.00           C  
ATOM   2514  C   GLU B 157      -7.394  12.056   9.120  1.00  0.00           C  
ATOM   2515  O   GLU B 157      -7.342  12.242   7.913  1.00  0.00           O  
ATOM   2516  CB  GLU B 157      -5.297  12.830  10.330  1.00  0.00           C  
ATOM   2517  CG  GLU B 157      -4.054  12.388  11.122  1.00  0.00           C  
ATOM   2518  CD  GLU B 157      -3.346  13.484  11.921  1.00  0.00           C  
ATOM   2519  OE1 GLU B 157      -2.400  13.130  12.682  1.00  0.00           O  
ATOM   2520  OE2 GLU B 157      -3.782  14.650  11.928  1.00  0.00           O  
ATOM   2521  N   ARG B 158      -8.541  12.190   9.817  1.00  0.00           N  
ATOM   2522  CA  ARG B 158      -9.763  12.682   9.193  1.00  0.00           C  
ATOM   2523  C   ARG B 158      -9.593  14.158   8.834  1.00  0.00           C  
ATOM   2524  O   ARG B 158      -9.158  14.947   9.664  1.00  0.00           O  
ATOM   2525  CB  ARG B 158     -10.968  12.432  10.108  1.00  0.00           C  
ATOM   2526  CG  ARG B 158     -12.280  12.773   9.395  1.00  0.00           C  
ATOM   2527  CD  ARG B 158     -13.498  12.543  10.301  1.00  0.00           C  
ATOM   2528  NE  ARG B 158     -13.744  11.122  10.601  1.00  0.00           N  
ATOM   2529  CZ  ARG B 158     -14.393  10.252   9.837  1.00  0.00           C  
ATOM   2530  NH1 ARG B 158     -14.869  10.570   8.658  1.00  0.00           N  
ATOM   2531  NH2 ARG B 158     -14.599   9.034  10.251  1.00  0.00           N  
ATOM   2532  N   ARG B 159      -9.955  14.505   7.604  1.00  0.00           N  
ATOM   2533  CA  ARG B 159      -9.936  15.872   7.081  1.00  0.00           C  
ATOM   2534  C   ARG B 159     -11.062  16.727   7.671  1.00  0.00           C  
ATOM   2535  O   ARG B 159     -12.116  16.178   8.037  1.00  0.00           O  
ATOM   2536  CB  ARG B 159     -10.003  15.876   5.544  1.00  0.00           C  
ATOM   2537  CG  ARG B 159      -8.788  15.193   4.902  1.00  0.00           C  
ATOM   2538  CD  ARG B 159      -8.843  15.353   3.375  1.00  0.00           C  
ATOM   2539  NE  ARG B 159      -7.777  14.565   2.722  1.00  0.00           N  
ATOM   2540  CZ  ARG B 159      -7.336  14.732   1.486  1.00  0.00           C  
ATOM   2541  NH1 ARG B 159      -7.774  15.683   0.721  1.00  0.00           N  
ATOM   2542  NH2 ARG B 159      -6.434  13.933   1.006  1.00  0.00           N  
ATOM   2543  OXT ARG B 159     -10.865  17.980   7.726  1.00  0.00           O  
CONECT    1    2                                                      
CONECT    2    3    5    1                                            
CONECT    3    4    4    9    2                                       
CONECT    4    3    3                                                 
CONECT    5    2    6                                                 
CONECT    6    5    7                                                 
CONECT    7    8    6                                                 
CONECT    8    7                                                      
CONECT    9   10    3                                                 
CONECT   10   11   13    9                                            
CONECT   11   16   12   12   10                                       
CONECT   12   11   11                                                 
CONECT   13   15   10   14                                            
CONECT   14   13                                                      
CONECT   15   13                                                      
CONECT   16   17   11                                                 
CONECT   17   20   18   16                                            
CONECT   18   19   19   17   23                                       
CONECT   19   18   18                                                 
CONECT   20   21   22   17                                            
CONECT   21   20                                                      
CONECT   22   20                                                      
CONECT   23   18   24                                                 
CONECT   24   25   23   27                                            
CONECT   25   28   26   26   24                                       
CONECT   26   25   25                                                 
CONECT   27   24                                                      
CONECT   28   29   25                                                 
CONECT   29   32   30   28                                            
CONECT   30   29   40   31   31                                       
CONECT   31   30   30                                                 
CONECT   32   33   29                                                 
CONECT   33   34   34   35   32                                       
CONECT   34   36   33   33                                            
CONECT   35   37   37   33                                            
CONECT   36   38   38   34                                            
CONECT   37   38   35   35                                            
CONECT   38   39   36   36   37                                       
CONECT   39   38                                                      
CONECT   40   30   41                                                 
CONECT   41   42   40   44                                            
CONECT   42   43   43   48   41                                       
CONECT   43   42   42                                                 
CONECT   44   41   46   45                                            
CONECT   45   44   47                                                 
CONECT   46   44                                                      
CONECT   47   45                                                      
CONECT   48   49   42                                                 
CONECT   49   52   50   48                                            
CONECT   50   53   49   51   51                                       
CONECT   51   50   50                                                 
CONECT   52   49                                                      
CONECT   53   54   50                                                 
CONECT   54   55   53   57                                            
CONECT   55   56   56   61   54                                       
CONECT   56   55   55                                                 
CONECT   57   54   59   58                                            
CONECT   58   57   60                                                 
CONECT   59   57                                                      
CONECT   60   58                                                      
CONECT   61   62   55                                                 
CONECT   62   63   61                                                 
CONECT   63   65   62   64   64                                       
CONECT   64   63   63                                                 
CONECT   65   66   63                                                 
CONECT   66   67   65   69                                            
CONECT   67   68   68   71   66                                       
CONECT   68   67   67                                                 
CONECT   69   66   70                                                 
CONECT   70   69                                                      
CONECT   71   72   67                                                 
CONECT   72   75   73   71                                            
CONECT   73   72   74   74   79                                       
CONECT   74   73   73                                                 
CONECT   75   72   76                                                 
CONECT   76   75   78   77   77                                       
CONECT   77   76   76                                                 
CONECT   78   76                                                      
CONECT   79   73   80                                                 
CONECT   80   81   79   83                                            
CONECT   81   82   82   87   80                                       
CONECT   82   81   81                                                 
CONECT   83   80   84                                                 
CONECT   84   83   86   85                                            
CONECT   85   84                                                      
CONECT   86   84                                                      
CONECT   87   88   81                                                 
CONECT   88   89   91   87                                            
CONECT   89   90   90   88   92                                       
CONECT   90   89   89                                                 
CONECT   91   88                                                      
CONECT   92   89   93                                                 
CONECT   93   92   94   96                                            
CONECT   94   98   93   95   95                                       
CONECT   95   94   94                                                 
CONECT   96   93   97                                                 
CONECT   97   96                                                      
CONECT   98  104   99   94                                            
CONECT   99  102   98  100                                            
CONECT  100  105   99  101  101                                       
CONECT  101  100  100                                                 
CONECT  102  103   99                                                 
CONECT  103  104  102                                                 
CONECT  104  103   98                                                 
CONECT  105  106  100                                                 
CONECT  106  109  105  107                                            
CONECT  107  106  108  108  113                                       
CONECT  108  107  107                                                 
CONECT  109  110  106                                                 
CONECT  110  111  112  109                                            
CONECT  111  110                                                      
CONECT  112  110                                                      
CONECT  113  107  114                                                 
CONECT  114  113  117  115                                            
CONECT  115  114  122  116  116                                       
CONECT  116  115  115                                                 
CONECT  117  118  114                                                 
CONECT  118  119  117                                                 
CONECT  119  120  120  118  121                                       
CONECT  120  119  119                                                 
CONECT  121  119                                                      
CONECT  122  115  123                                                 
CONECT  123  122  124  126                                            
CONECT  124  131  123  125  125                                       
CONECT  125  124  124                                                 
CONECT  126  123  127                                                 
CONECT  127  126  128                                                 
CONECT  128  129  129  127  130                                       
CONECT  129  128  128                                                 
CONECT  130  128                                                      
CONECT  131  132  124                                                 
CONECT  132  135  133  131                                            
CONECT  133  132  138  134  134                                       
CONECT  134  133  133                                                 
CONECT  135  136  137  132                                            
CONECT  136  135                                                      
CONECT  137  135                                                      
CONECT  138  133  139                                                 
CONECT  139  142  138  140                                            
CONECT  140  139  141  141  146                                       
CONECT  141  140  140                                                 
CONECT  142  143  139                                                 
CONECT  143  145  144  144  142                                       
CONECT  144  143  143                                                 
CONECT  145  143                                                      
CONECT  146  140  147                                                 
CONECT  147  146  150  148                                            
CONECT  148  151  147  149  149                                       
CONECT  149  148  148                                                 
CONECT  150  147                                                      
CONECT  151  152  148                                                 
CONECT  152  155  151  153                                            
CONECT  153  156  152  154  154                                       
CONECT  154  153  153                                                 
CONECT  155  152                                                      
CONECT  156  157  153                                                 
CONECT  157  160  156  158                                            
CONECT  158  157  164  159  159                                       
CONECT  159  158  158                                                 
CONECT  160  161  157                                                 
CONECT  161  162  163  160                                            
CONECT  162  161                                                      
CONECT  163  161                                                      
CONECT  164  158  165                                                 
CONECT  165  164  168  166                                            
CONECT  166  165  173  167  167                                       
CONECT  167  166  166                                                 
CONECT  168  165  169                                                 
CONECT  169  168  170                                                 
CONECT  170  169  171                                                 
CONECT  171  170  172                                                 
CONECT  172  171                                                      
CONECT  173  166  174                                                 
CONECT  174  173  175  177                                            
CONECT  175  178  174  176  176                                       
CONECT  176  175  175                                                 
CONECT  177  174                                                      
CONECT  178  179  175                                                 
CONECT  179  182  180  178                                            
CONECT  180  186  179  181  181                                       
CONECT  181  180  180                                                 
CONECT  182  183  179                                                 
CONECT  183  184  182  185                                            
CONECT  184  183                                                      
CONECT  185  183                                                      
CONECT  186  187  180                                                 
CONECT  187  186  188                                                 
CONECT  188  187  189  189  190                                       
CONECT  189  188  188                                                 
CONECT  190  188  191                                                 
CONECT  191  190  194  192                                            
CONECT  192  191  198  193  193                                       
CONECT  193  192  192                                                 
CONECT  194  195  191                                                 
CONECT  195  196  196  197  194                                       
CONECT  196  195  195                                                 
CONECT  197  195                                                      
CONECT  198  192  199                                                 
CONECT  199  198  202  200                                            
CONECT  200  201  201  199  206                                       
CONECT  201  200  200                                                 
CONECT  202  203  199  204                                            
CONECT  203  205  202                                                 
CONECT  204  202                                                      
CONECT  205  203                                                      
CONECT  206  200  207  212                                            
CONECT  207  208  206  210                                            
CONECT  208  209  209  213  207                                       
CONECT  209  208  208                                                 
CONECT  210  207  211                                                 
CONECT  211  212  210                                                 
CONECT  212  206  211                                                 
CONECT  213  214  208                                                 
CONECT  214  215  213  217                                            
CONECT  215  222  216  216  214                                       
CONECT  216  215  215                                                 
CONECT  217  214  218                                                 
CONECT  218  217  219                                                 
CONECT  219  218  221  221  220                                       
CONECT  220  219                                                      
CONECT  221  219  219                                                 
CONECT  222  223  215                                                 
CONECT  223  224  226  222                                            
CONECT  224  228  225  225  223                                       
CONECT  225  224  224                                                 
CONECT  226  223  227                                                 
CONECT  227  226                                                      
CONECT  228  229  224                                                 
CONECT  229  230  232  228                                            
CONECT  230  238  231  231  229                                       
CONECT  231  230  230                                                 
CONECT  232  233  229                                                 
CONECT  233  235  235  232  234                                       
CONECT  234  236  233                                                 
CONECT  235  237  233  233                                            
CONECT  236  237  237  234                                            
CONECT  237  235  236  236                                            
CONECT  238  239  230                                                 
CONECT  239  240  242  238                                            
CONECT  240  246  241  241  239                                       
CONECT  241  240  240                                                 
CONECT  242  244  239  243                                            
CONECT  243  242  245                                                 
CONECT  244  242                                                      
CONECT  245  243                                                      
CONECT  246  247  240                                                 
CONECT  247  248  250  246                                            
CONECT  248  249  249  254  247                                       
CONECT  249  248  248                                                 
CONECT  250  247  251                                                 
CONECT  251  250  252  253                                            
CONECT  252  251                                                      
CONECT  253  251                                                      
CONECT  254  255  248                                                 
CONECT  255  258  256  254                                            
CONECT  256  261  255  257  257                                       
CONECT  257  256  256                                                 
CONECT  258  259  260  255                                            
CONECT  259  258                                                      
CONECT  260  258                                                      
CONECT  261  262  256                                                 
CONECT  262  263  261  265                                            
CONECT  263  264  264  268  262                                       
CONECT  264  263  263                                                 
CONECT  265  262  266  267                                            
CONECT  266  265                                                      
CONECT  267  265                                                      
CONECT  268  269  263                                                 
CONECT  269  270  272  268                                            
CONECT  270  274  269  271  271                                       
CONECT  271  270  270                                                 
CONECT  272  269  273                                                 
CONECT  273  272                                                      
CONECT  274  275  270                                                 
CONECT  275  278  274  276                                            
CONECT  276  275  280  277  277                                       
CONECT  277  276  276                                                 
CONECT  278  279  275                                                 
CONECT  279  278                                                      
CONECT  280  276  281                                                 
CONECT  281  282  280  284                                            
CONECT  282  283  283  291  281                                       
CONECT  283  282  282                                                 
CONECT  284  281  285                                                 
CONECT  285  284  287  287  286                                       
CONECT  286  285  288  288                                            
CONECT  287  285  285  289                                            
CONECT  288  286  286  290                                            
CONECT  289  287  290  290                                            
CONECT  290  289  289  288                                            
CONECT  291  292  282                                                 
CONECT  292  295  293  291                                            
CONECT  293  303  292  294  294                                       
CONECT  294  293  293                                                 
CONECT  295  296  292                                                 
CONECT  296  297  297  295  298                                       
CONECT  297  299  296  296                                            
CONECT  298  296  300  300                                            
CONECT  299  297  301  301                                            
CONECT  300  301  298  298                                            
CONECT  301  299  299  302  300                                       
CONECT  302  301                                                      
CONECT  303  304  293                                                 
CONECT  304  307  305  303                                            
CONECT  305  306  306  304  314                                       
CONECT  306  305  305                                                 
CONECT  307  308  304                                                 
CONECT  308  309  307                                                 
CONECT  309  310  308                                                 
CONECT  310  309  311  311                                            
CONECT  311  310  310  313  312                                       
CONECT  312  311                                                      
CONECT  313  311                                                      
CONECT  314  305  315                                                 
CONECT  315  314  316  318                                            
CONECT  316  321  315  317  317                                       
CONECT  317  316  316                                                 
CONECT  318  315  320  319                                            
CONECT  319  318                                                      
CONECT  320  318                                                      
CONECT  321  327  322  316                                            
CONECT  322  325  321  323                                            
CONECT  323  322  324  324  328                                       
CONECT  324  323  323                                                 
CONECT  325  326  322                                                 
CONECT  326  327  325                                                 
CONECT  327  326  321                                                 
CONECT  328  323  334  329                                            
CONECT  329  328  330  332                                            
CONECT  330  331  331  329  335                                       
CONECT  331  330  330                                                 
CONECT  332  333  329                                                 
CONECT  333  334  332                                                 
CONECT  334  328  333                                                 
CONECT  335  330  336                                                 
CONECT  336  335  337  339                                            
CONECT  337  336  338  338  343                                       
CONECT  338  337  337                                                 
CONECT  339  336  340                                                 
CONECT  340  342  339  341                                            
CONECT  341  340                                                      
CONECT  342  340                                                      
CONECT  343  337  344                                                 
CONECT  344  345  343                                                 
CONECT  345  346  346  347  344                                       
CONECT  346  345  345                                                 
CONECT  347  348  345  353                                            
CONECT  348  349  347  351                                            
CONECT  349  354  350  350  348                                       
CONECT  350  349  349                                                 
CONECT  351  348  352                                                 
CONECT  352  351  353                                                 
CONECT  353  347  352                                                 
CONECT  354  355  349                                                 
CONECT  355  358  356  354                                            
CONECT  356  357  357  355  363                                       
CONECT  357  356  356                                                 
CONECT  358  359  355                                                 
CONECT  359  360  358                                                 
CONECT  360  361  361  359  362                                       
CONECT  361  360  360                                                 
CONECT  362  360                                                      
CONECT  363  356  364                                                 
CONECT  364  363  367  365                                            
CONECT  365  364  371  366  366                                       
CONECT  366  365  365                                                 
CONECT  367  364  368                                                 
CONECT  368  367  369  369  370                                       
CONECT  369  368  368                                                 
CONECT  370  368                                                      
CONECT  371  365  372                                                 
CONECT  372  373  371  375                                            
CONECT  373  374  374  380  372                                       
CONECT  374  373  373                                                 
CONECT  375  372  376                                                 
CONECT  376  375  377                                                 
CONECT  377  376  378  378  379                                       
CONECT  378  377  377                                                 
CONECT  379  377                                                      
CONECT  380  381  373  386                                            
CONECT  381  382  380  384                                            
CONECT  382  387  381  383  383                                       
CONECT  383  382  382                                                 
CONECT  384  381  385                                                 
CONECT  385  384  386                                                 
CONECT  386  380  385                                                 
CONECT  387  388  382                                                 
CONECT  388  391  387  389                                            
CONECT  389  388  395  390  390                                       
CONECT  390  389  389                                                 
CONECT  391  392  388                                                 
CONECT  392  394  394  393  391                                       
CONECT  393  392                                                      
CONECT  394  392  392                                                 
CONECT  395  389  396                                                 
CONECT  396  395  397  399                                            
CONECT  397  398  398  396  407                                       
CONECT  398  397  397                                                 
CONECT  399  396  400                                                 
CONECT  400  399  402  402  401                                       
CONECT  401  400  403  403                                            
CONECT  402  400  400  404                                            
CONECT  403  401  401  405                                            
CONECT  404  402  405  405                                            
CONECT  405  404  404  403  406                                       
CONECT  406  405                                                      
CONECT  407  397  408                                                 
CONECT  408  407  411  409                                            
CONECT  409  415  408  410  410                                       
CONECT  410  409  409                                                 
CONECT  411  408  412                                                 
CONECT  412  413  411  414                                            
CONECT  413  412                                                      
CONECT  414  412                                                      
CONECT  415  416  409                                                 
CONECT  416  419  415  417                                            
CONECT  417  418  418  416  423                                       
CONECT  418  417  417                                                 
CONECT  419  420  416                                                 
CONECT  420  422  419  421  421                                       
CONECT  421  420  420                                                 
CONECT  422  420                                                      
CONECT  423  417  424                                                 
CONECT  424  423  427  425                                            
CONECT  425  424  428  426  426                                       
CONECT  426  425  425                                                 
CONECT  427  424                                                      
CONECT  428  425  429                                                 
CONECT  429  432  428  430                                            
CONECT  430  431  431  429  433                                       
CONECT  431  430  430                                                 
CONECT  432  429                                                      
CONECT  433  430  434                                                 
CONECT  434  433  435  437                                            
CONECT  435  434  440  436  436                                       
CONECT  436  435  435                                                 
CONECT  437  434  439  438                                            
CONECT  438  437                                                      
CONECT  439  437                                                      
CONECT  440  435  441                                                 
CONECT  441  444  440  442                                            
CONECT  442  441  443  443  445                                       
CONECT  443  442  442                                                 
CONECT  444  441                                                      
CONECT  445  442  446                                                 
CONECT  446  445  447  449                                            
CONECT  447  446  453  448  448                                       
CONECT  448  447  447                                                 
CONECT  449  446  450                                                 
CONECT  450  449  451  452                                            
CONECT  451  450                                                      
CONECT  452  450                                                      
CONECT  453  447  454                                                 
CONECT  454  453  457  455                                            
CONECT  455  454  456  456  462                                       
CONECT  456  455  455                                                 
CONECT  457  454  458                                                 
CONECT  458  457  459                                                 
CONECT  459  461  461  460  458                                       
CONECT  460  459                                                      
CONECT  461  459  459                                                 
CONECT  462  455  463                                                 
CONECT  463  462  466  464                                            
CONECT  464  463  465  465  469                                       
CONECT  465  464  464                                                 
CONECT  466  468  463  467                                            
CONECT  467  466                                                      
CONECT  468  466                                                      
CONECT  469  464  470                                                 
CONECT  470  469  473  471                                            
CONECT  471  470  475  472  472                                       
CONECT  472  471  471                                                 
CONECT  473  470  474                                                 
CONECT  474  473                                                      
CONECT  475  471  476                                                 
CONECT  476  475  477  479                                            
CONECT  477  478  478  476  483                                       
CONECT  478  477  477                                                 
CONECT  479  476  480                                                 
CONECT  480  481  479  482                                            
CONECT  481  480                                                      
CONECT  482  480                                                      
CONECT  483  477  484                                                 
CONECT  484  485  483  487                                            
CONECT  485  488  486  486  484                                       
CONECT  486  485  485                                                 
CONECT  487  484                                                      
CONECT  488  489  494  485                                            
CONECT  489  492  490  488                                            
CONECT  490  489  491  491  495                                       
CONECT  491  490  490                                                 
CONECT  492  493  489                                                 
CONECT  493  492  494                                                 
CONECT  494  493  488                                                 
CONECT  495  490  496                                                 
CONECT  496  495  497  499                                            
CONECT  497  496  498  498  504                                       
CONECT  498  497  497                                                 
CONECT  499  496  500                                                 
CONECT  500  499  501                                                 
CONECT  501  500  502  502  503                                       
CONECT  502  501  501                                                 
CONECT  503  501                                                      
CONECT  504  497  505                                                 
CONECT  505  506  504  508                                            
CONECT  506  513  507  507  505                                       
CONECT  507  506  506                                                 
CONECT  508  505  509                                                 
CONECT  509  508  510                                                 
CONECT  510  512  512  509  511                                       
CONECT  511  510                                                      
CONECT  512  510  510                                                 
CONECT  513  514  506                                                 
CONECT  514  517  515  513                                            
CONECT  515  516  516  514  521                                       
CONECT  516  515  515                                                 
CONECT  517  518  514                                                 
CONECT  518  520  519  517                                            
CONECT  519  518                                                      
CONECT  520  518                                                      
CONECT  521  515  522                                                 
CONECT  522  521  525  523                                            
CONECT  523  522  524  524  529                                       
CONECT  524  523  523                                                 
CONECT  525  522  526                                                 
CONECT  526  527  525  528                                            
CONECT  527  526                                                      
CONECT  528  526                                                      
CONECT  529  523  530                                                 
CONECT  530  529  531  533                                            
CONECT  531  537  532  532  530                                       
CONECT  532  531  531                                                 
CONECT  533  530  534                                                 
CONECT  534  533  535  535  536                                       
CONECT  535  534  534                                                 
CONECT  536  534                                                      
CONECT  537  538  531                                                 
CONECT  538  539  541  537                                            
CONECT  539  547  540  540  538                                       
CONECT  540  539  539                                                 
CONECT  541  538  542                                                 
CONECT  542  541  544  544  543                                       
CONECT  543  542  545                                                 
CONECT  544  542  542  546                                            
CONECT  545  543  546  546                                            
CONECT  546  544  545  545                                            
CONECT  547  548  539                                                 
CONECT  548  551  549  547                                            
CONECT  549  550  550  548  554                                       
CONECT  550  549  549                                                 
CONECT  551  553  552  548                                            
CONECT  552  551                                                      
CONECT  553  551                                                      
CONECT  554  549  555                                                 
CONECT  555  554  556  558                                            
CONECT  556  555  557  557  563                                       
CONECT  557  556  556                                                 
CONECT  558  555  559                                                 
CONECT  559  560  558                                                 
CONECT  560  559  562  561  561                                       
CONECT  561  560  560                                                 
CONECT  562  560                                                      
CONECT  563  556  564                                                 
CONECT  564  565  563  567                                            
CONECT  565  574  566  566  564                                       
CONECT  566  565  565                                                 
CONECT  567  564  568                                                 
CONECT  568  567  569                                                 
CONECT  569  570  568                                                 
CONECT  570  571  571  569                                            
CONECT  571  573  572  570  570                                       
CONECT  572  571                                                      
CONECT  573  571                                                      
CONECT  574  575  565                                                 
CONECT  575  578  576  574                                            
CONECT  576  582  577  577  575                                       
CONECT  577  576  576                                                 
CONECT  578  580  579  575                                            
CONECT  579  581  578                                                 
CONECT  580  578                                                      
CONECT  581  579                                                      
CONECT  582  583  576                                                 
CONECT  583  586  582  584                                            
CONECT  584  583  585  585  591                                       
CONECT  585  584  584                                                 
CONECT  586  587  583                                                 
CONECT  587  588  586                                                 
CONECT  588  589  589  587  590                                       
CONECT  589  588  588                                                 
CONECT  590  588                                                      
CONECT  591  584  592                                                 
CONECT  592  591  593  595                                            
CONECT  593  592  594  594  599                                       
CONECT  594  593  593                                                 
CONECT  595  592  596                                                 
CONECT  596  595  598  597                                            
CONECT  597  596                                                      
CONECT  598  596                                                      
CONECT  599  593  600                                                 
CONECT  600  601  599  603                                            
CONECT  601  608  602  602  600                                       
CONECT  602  601  601                                                 
CONECT  603  600  604                                                 
CONECT  604  603  605                                                 
CONECT  605  606  606  604  607                                       
CONECT  606  605  605                                                 
CONECT  607  605                                                      
CONECT  608  609  601                                                 
CONECT  609  612  610  608                                            
CONECT  610  611  611  609  617                                       
CONECT  611  610  610                                                 
CONECT  612  613  609                                                 
CONECT  613  614  612                                                 
CONECT  614  615  615  616  613                                       
CONECT  615  614  614                                                 
CONECT  616  614                                                      
CONECT  617  610  618                                                 
CONECT  618  619  617                                                 
CONECT  619  620  621  621  618                                       
CONECT  620  725  619                                                 
CONECT  621  619  619  622                                            
CONECT  622  623  621  625                                            
CONECT  623  632  622  624  624                                       
CONECT  624  623  623                                                 
CONECT  625  626  622                                                 
CONECT  626  627  625                                                 
CONECT  627  628  626                                                 
CONECT  628  629  629  627                                            
CONECT  629  631  628  628  630                                       
CONECT  630  629                                                      
CONECT  631  629                                                      
CONECT  632  633  623                                                 
CONECT  633  636  634  632                                            
CONECT  634  635  635  633  639                                       
CONECT  635  634  634                                                 
CONECT  636  637  638  633                                            
CONECT  637  636                                                      
CONECT  638  636                                                      
CONECT  639  634  640                                                 
CONECT  640  641  639  643                                            
CONECT  641  650  640  642  642                                       
CONECT  642  641  641                                                 
CONECT  643  640  644                                                 
CONECT  644  643  645                                                 
CONECT  645  644  646                                                 
CONECT  646  645  647  647                                            
CONECT  647  646  646  649  648                                       
CONECT  648  647                                                      
CONECT  649  647                                                      
CONECT  650  651  641                                                 
CONECT  651  654  650  652                                            
CONECT  652  651  653  653  659                                       
CONECT  653  652  652                                                 
CONECT  654  655  651                                                 
CONECT  655  656  654                                                 
CONECT  656  657  655                                                 
CONECT  657  658  656                                                 
CONECT  658  657                                                      
CONECT  659  652  660                                                 
CONECT  660  661  659  663                                            
CONECT  661  664  662  662  660                                       
CONECT  662  661  661                                                 
CONECT  663  660                                                      
CONECT  664  665  661                                                 
CONECT  665  668  666  664                                            
CONECT  666  667  667  665  673                                       
CONECT  667  666  666                                                 
CONECT  668  669  665                                                 
CONECT  669  670  668                                                 
CONECT  670  672  672  671  669                                       
CONECT  671  670                                                      
CONECT  672  670  670                                                 
CONECT  673  666  674                                                 
CONECT  674  675  673  677                                            
CONECT  675  684  676  676  674                                       
CONECT  676  675  675                                                 
CONECT  677  674  678                                                 
CONECT  678  677  679                                                 
CONECT  679  678  680                                                 
CONECT  680  679  681  681                                            
CONECT  681  680  680  682  683                                       
CONECT  682  681                                                      
CONECT  683  681                                                      
CONECT  684  685  675                                                 
CONECT  685  688  686  684                                            
CONECT  686  687  687  685  698                                       
CONECT  687  686  686                                                 
CONECT  688  689  685                                                 
CONECT  689  688  691  691  690                                       
CONECT  690  689  692                                                 
CONECT  691  694  689  689  693                                       
CONECT  692  693  693  690                                            
CONECT  693  691  695  692  692                                       
CONECT  694  696  696  691                                            
CONECT  695  697  697  693                                            
CONECT  696  694  694  697                                            
CONECT  697  696  695  695                                            
CONECT  698  686  699                                                 
CONECT  699  700  698                                                 
CONECT  700  702  701  701  699                                       
CONECT  701  700  700                                                 
CONECT  702  703  708  700                                            
CONECT  703  706  702  704                                            
CONECT  704  703  709  705  705                                       
CONECT  705  704  704                                                 
CONECT  706  703  707                                                 
CONECT  707  706  708                                                 
CONECT  708  707  702                                                 
CONECT  709  704  710                                                 
CONECT  710  709  711  713                                            
CONECT  711  712  712  710  720                                       
CONECT  712  711  711                                                 
CONECT  713  710  714                                                 
CONECT  714  713  715                                                 
CONECT  715  714  716                                                 
CONECT  716  715  717  717                                            
CONECT  717  716  716  718  719                                       
CONECT  718  717                                                      
CONECT  719  717                                                      
CONECT  720  711  721                                                 
CONECT  721  722  720  724                                            
CONECT  722  723  723  721  727                                       
CONECT  723  722  722                                                 
CONECT  724  721  726  725                                            
CONECT  725  724  620                                                 
CONECT  726  724                                                      
CONECT  727  722  728                                                 
CONECT  728  727  729  731                                            
CONECT  729  735  728  730  730                                       
CONECT  730  729  729                                                 
CONECT  731  728  732                                                 
CONECT  732  733  731  734                                            
CONECT  733  732                                                      
CONECT  734  732                                                      
CONECT  735  736  729                                                 
CONECT  736  739  735  737                                            
CONECT  737  738  738  736  743                                       
CONECT  738  737  737                                                 
CONECT  739  740  736                                                 
CONECT  740  742  742  739  741                                       
CONECT  741  740                                                      
CONECT  742  740  740                                                 
CONECT  743  737  744                                                 
CONECT  744  743  745  747                                            
CONECT  745  751  744  746  746                                       
CONECT  746  745  745                                                 
CONECT  747  744  748                                                 
CONECT  748  750  747  749                                            
CONECT  749  748                                                      
CONECT  750  748                                                      
CONECT  751  752  745                                                 
CONECT  752  755  753  751                                            
CONECT  753  754  754  752  759                                       
CONECT  754  753  753                                                 
CONECT  755  756  752                                                 
CONECT  756  758  758  755  757                                       
CONECT  757  756                                                      
CONECT  758  756  756                                                 
CONECT  759  753  760                                                 
CONECT  760  761  759  763                                            
CONECT  761  767  762  762  760                                       
CONECT  762  761  761                                                 
CONECT  763  760  765  764                                            
CONECT  764  763  766                                                 
CONECT  765  763                                                      
CONECT  766  764                                                      
CONECT  767  768  761                                                 
CONECT  768  771  769  767                                            
CONECT  769  768  770  770  775                                       
CONECT  770  769  769                                                 
CONECT  771  772  768                                                 
CONECT  772  773  771                                                 
CONECT  773  774  772                                                 
CONECT  774  773                                                      
CONECT  775  769  776                                                 
CONECT  776  779  775  777                                            
CONECT  777  776  778  778  783                                       
CONECT  778  777  777                                                 
CONECT  779  780  776                                                 
CONECT  780  781  782  779                                            
CONECT  781  780                                                      
CONECT  782  780                                                      
CONECT  783  777  784                                                 
CONECT  784  783  785  787                                            
CONECT  785  794  784  786  786                                       
CONECT  786  785  785                                                 
CONECT  787  784  788                                                 
CONECT  788  787  790  790  789                                       
CONECT  789  788  791  791                                            
CONECT  790  788  788  792                                            
CONECT  791  789  789  793                                            
CONECT  792  790  793  793                                            
CONECT  793  792  792  791                                            
CONECT  794  795  785                                                 
CONECT  795  796  794                                                 
CONECT  796  797  797  798  795                                       
CONECT  797  796  796                                                 
CONECT  798  799  796                                                 
CONECT  799  802  798  800                                            
CONECT  800  799  801  801  806                                       
CONECT  801  800  800                                                 
CONECT  802  803  799                                                 
CONECT  803  804  804  805  802                                       
CONECT  804  803  803                                                 
CONECT  805  803                                                      
CONECT  806  800  807                                                 
CONECT  807  806  808  810                                            
CONECT  808  809  809  807  815                                       
CONECT  809  808  808                                                 
CONECT  810  807  811                                                 
CONECT  811  810  812                                                 
CONECT  812  811  813  813  814                                       
CONECT  813  812  812                                                 
CONECT  814  812                                                      
CONECT  815  808  816                                                 
CONECT  816  819  815  817                                            
CONECT  817  816  822  818  818                                       
CONECT  818  817  817                                                 
CONECT  819  821  820  816                                            
CONECT  820  819                                                      
CONECT  821  819                                                      
CONECT  822  817  823                                                 
CONECT  823  822  824  826                                            
CONECT  824  825  825  823  830                                       
CONECT  825  824  824                                                 
CONECT  826  823  827  828                                            
CONECT  827  829  826                                                 
CONECT  828  826                                                      
CONECT  829  827                                                      
CONECT  830  824  831                                                 
CONECT  831  834  830  832                                            
CONECT  832  831  838  833  833                                       
CONECT  833  832  832                                                 
CONECT  834  835  831                                                 
CONECT  835  837  836  836  834                                       
CONECT  836  835  835                                                 
CONECT  837  835                                                      
CONECT  838  832  839                                                 
CONECT  839  838  840  842                                            
CONECT  840  841  841  839  845                                       
CONECT  841  840  840                                                 
CONECT  842  839  843  844                                            
CONECT  843  842                                                      
CONECT  844  842                                                      
CONECT  845  840  846                                                 
CONECT  846  847  845  849                                            
CONECT  847  848  848  854  846                                       
CONECT  848  847  847                                                 
CONECT  849  846  850                                                 
CONECT  850  849  851                                                 
CONECT  851  850  852  852  853                                       
CONECT  852  851  851                                                 
CONECT  853  851                                                      
CONECT  854  855  847                                                 
CONECT  855  856  854  858                                            
CONECT  856  857  857  865  855                                       
CONECT  857  856  856                                                 
CONECT  858  855  859                                                 
CONECT  859  858  860                                                 
CONECT  860  859  861                                                 
CONECT  861  862  862  860                                            
CONECT  862  864  861  861  863                                       
CONECT  863  862                                                      
CONECT  864  862                                                      
CONECT  865  866  856                                                 
CONECT  866  867  869  865                                            
CONECT  867  873  868  868  866                                       
CONECT  868  867  867                                                 
CONECT  869  870  866                                                 
CONECT  870  871  872  869                                            
CONECT  871  870                                                      
CONECT  872  870                                                      
CONECT  873  874  867                                                 
CONECT  874  875  877  873                                            
CONECT  875  876  876  880  874                                       
CONECT  876  875  875                                                 
CONECT  877  879  874  878                                            
CONECT  878  877                                                      
CONECT  879  877                                                      
CONECT  880  881  875                                                 
CONECT  881  882  884  880                                            
CONECT  882  887  883  883  881                                       
CONECT  883  882  882                                                 
CONECT  884  885  881  886                                            
CONECT  885  884                                                      
CONECT  886  884                                                      
CONECT  887  888  893  882                                            
CONECT  888  891  889  887                                            
CONECT  889  894  888  890  890                                       
CONECT  890  889  889                                                 
CONECT  891  892  888                                                 
CONECT  892  891  893                                                 
CONECT  893  892  887                                                 
CONECT  894  895  889                                                 
CONECT  895  896  898  894                                            
CONECT  896  897  897  904  895                                       
CONECT  897  896  896                                                 
CONECT  898  899  895                                                 
CONECT  899  900  900  898  901                                       
CONECT  900  902  899  899                                            
CONECT  901  899  903                                                 
CONECT  902  900  903  903                                            
CONECT  903  902  902  901                                            
CONECT  904  896  905                                                 
CONECT  905  906  904  908                                            
CONECT  906  907  907  916  905                                       
CONECT  907  906  906                                                 
CONECT  908  905  909                                                 
CONECT  909  911  911  908  910                                       
CONECT  910  909  912  912                                            
CONECT  911  913  909  909                                            
CONECT  912  914  910  910                                            
CONECT  913  911  914  914                                            
CONECT  914  913  913  915  912                                       
CONECT  915  914                                                      
CONECT  916  917  906                                                 
CONECT  917  918  920  916                                            
CONECT  918  919  919  924  917                                       
CONECT  919  918  918                                                 
CONECT  920  921  917                                                 
CONECT  921  922  922  923  920                                       
CONECT  922  921  921                                                 
CONECT  923  921                                                      
CONECT  924  925  918                                                 
CONECT  925  926  928  924                                            
CONECT  926  927  927  932  925                                       
CONECT  927  926  926                                                 
CONECT  928  925  929                                                 
CONECT  929  928  930                                                 
CONECT  930  931  929                                                 
CONECT  931  930                                                      
CONECT  932  933  926                                                 
CONECT  933  934  936  932                                            
CONECT  934  935  935  941  933                                       
CONECT  935  934  934                                                 
CONECT  936  933  937                                                 
CONECT  937  936  938                                                 
CONECT  938  937  939                                                 
CONECT  939  938  940                                                 
CONECT  940  939                                                      
CONECT  941  942  934                                                 
CONECT  942  943  945  941                                            
CONECT  943  944  944  942  949                                       
CONECT  944  943  943                                                 
CONECT  945  942  946                                                 
CONECT  946  947  947  945  948                                       
CONECT  947  946  946                                                 
CONECT  948  946                                                      
CONECT  949  943  950                                                 
CONECT  950  951  949  953                                            
CONECT  951  960  952  952  950                                       
CONECT  952  951  951                                                 
CONECT  953  950  954                                                 
CONECT  954  953  955                                                 
CONECT  955  954  956                                                 
CONECT  956  955  957  957                                            
CONECT  957  956  956  958  959                                       
CONECT  958  957                                                      
CONECT  959  957                                                      
CONECT  960  961  951                                                 
CONECT  961  962  960                                                 
CONECT  962  961  963  963  964                                       
CONECT  963  962  962                                                 
CONECT  964  962  965                                                 
CONECT  965  964  968  966                                            
CONECT  966  965  967  967  975                                       
CONECT  967  966  966                                                 
CONECT  968  965  969                                                 
CONECT  969  968  970  970  971                                       
CONECT  970  969  969  972                                            
CONECT  971  969  973  973                                            
CONECT  972  970  974  974                                            
CONECT  973  971  971  974                                            
CONECT  974  972  972  973                                            
CONECT  975  966  976                                                 
CONECT  976  975  977  979                                            
CONECT  977  983  978  978  976                                       
CONECT  978  977  977                                                 
CONECT  979  976  980                                                 
CONECT  980  979  981                                                 
CONECT  981  980  982                                                 
CONECT  982  981                                                      
CONECT  983  984  977                                                 
CONECT  984  985  987  983                                            
CONECT  985  991  986  986  984                                       
CONECT  986  985  985                                                 
CONECT  987  984  988                                                 
CONECT  988  989  987  990                                            
CONECT  989  988                                                      
CONECT  990  988                                                      
CONECT  991  992  985                                                 
CONECT  992  995  993  991                                            
CONECT  993  992  994  994 1005                                       
CONECT  994  993  993                                                 
CONECT  995  996  992                                                 
CONECT  996  998  998  997  995                                       
CONECT  997  999  996                                                 
CONECT  998 1000 1001  996  996                                       
CONECT  999 1000 1000  997                                            
CONECT 1000 1002  999  999  998                                       
CONECT 1001 1003 1003  998                                            
CONECT 1002 1004 1004 1000                                            
CONECT 1003 1004 1001 1001                                            
CONECT 1004 1002 1002 1003                                            
CONECT 1005  993 1011 1006                                            
CONECT 1006 1005 1007 1009                                            
CONECT 1007 1006 1008 1008 1012                                       
CONECT 1008 1007 1007                                                 
CONECT 1009 1006 1010                                                 
CONECT 1010 1011 1009                                                 
CONECT 1011 1005 1010                                                 
CONECT 1012 1007 1013                                                 
CONECT 1013 1014 1012 1016                                            
CONECT 1014 1020 1015 1015 1013                                       
CONECT 1015 1014 1014                                                 
CONECT 1016 1013 1017                                                 
CONECT 1017 1016 1019 1018                                            
CONECT 1018 1017                                                      
CONECT 1019 1017                                                      
CONECT 1020 1021 1014                                                 
CONECT 1021 1024 1022 1020                                            
CONECT 1022 1023 1023 1031 1021                                       
CONECT 1023 1022 1022                                                 
CONECT 1024 1025 1021                                                 
CONECT 1025 1026 1026 1027 1024                                       
CONECT 1026 1028 1025 1025                                            
CONECT 1027 1029 1029 1025                                            
CONECT 1028 1030 1030 1026                                            
CONECT 1029 1030 1027 1027                                            
CONECT 1030 1028 1028 1029                                            
CONECT 1031 1032 1022                                                 
CONECT 1032 1035 1031 1033                                            
CONECT 1033 1032 1034 1034 1040                                       
CONECT 1034 1033 1033                                                 
CONECT 1035 1036 1032                                                 
CONECT 1036 1037 1035                                                 
CONECT 1037 1038 1038 1036 1039                                       
CONECT 1038 1037 1037                                                 
CONECT 1039 1037                                                      
CONECT 1040 1033 1041                                                 
CONECT 1041 1040 1042 1044                                            
CONECT 1042 1041 1048 1043 1043                                       
CONECT 1043 1042 1042                                                 
CONECT 1044 1041 1046 1045                                            
CONECT 1045 1044 1047                                                 
CONECT 1046 1044                                                      
CONECT 1047 1045                                                      
CONECT 1048 1049 1042                                                 
CONECT 1049 1050 1048 1052                                            
CONECT 1050 1053 1051 1051 1049                                       
CONECT 1051 1050 1050                                                 
CONECT 1052 1049                                                      
CONECT 1053 1054 1059 1050                                            
CONECT 1054 1057 1055 1053                                            
CONECT 1055 1056 1056 1054 1060                                       
CONECT 1056 1055 1055                                                 
CONECT 1057 1058 1054                                                 
CONECT 1058 1057 1059                                                 
CONECT 1059 1058 1053                                                 
CONECT 1060 1055 1061                                                 
CONECT 1061 1060 1064 1062                                            
CONECT 1062 1061 1063 1063 1069                                       
CONECT 1063 1062 1062                                                 
CONECT 1064 1065 1061                                                 
CONECT 1065 1066 1064                                                 
CONECT 1066 1067 1067 1068 1065                                       
CONECT 1067 1066 1066                                                 
CONECT 1068 1066                                                      
CONECT 1069 1062 1070                                                 
CONECT 1070 1069 1071 1073                                            
CONECT 1071 1072 1072 1070 1077                                       
CONECT 1072 1071 1071                                                 
CONECT 1073 1070 1074                                                 
CONECT 1074 1073 1076 1075                                            
CONECT 1075 1074                                                      
CONECT 1076 1074                                                      
CONECT 1077 1071 1078                                                 
CONECT 1078 1077 1081 1079                                            
CONECT 1079 1078 1084 1080 1080                                       
CONECT 1080 1079 1079                                                 
CONECT 1081 1083 1078 1082                                            
CONECT 1082 1081                                                      
CONECT 1083 1081                                                      
CONECT 1084 1079 1085                                                 
CONECT 1085 1084 1088 1086                                            
CONECT 1086 1085 1087 1087 1095                                       
CONECT 1087 1086 1086                                                 
CONECT 1088 1089 1085                                                 
CONECT 1089 1091 1091 1088 1090                                       
CONECT 1090 1089 1092 1092                                            
CONECT 1091 1093 1089 1089                                            
CONECT 1092 1094 1090 1090                                            
CONECT 1093 1091 1094 1094                                            
CONECT 1094 1093 1093 1092                                            
CONECT 1095 1086 1101 1096                                            
CONECT 1096 1095 1097 1099                                            
CONECT 1097 1102 1098 1098 1096                                       
CONECT 1098 1097 1097                                                 
CONECT 1099 1096 1100                                                 
CONECT 1100 1101 1099                                                 
CONECT 1101 1095 1100                                                 
CONECT 1102 1103 1097                                                 
CONECT 1103 1104 1106 1102                                            
CONECT 1104 1105 1105 1110 1103                                       
CONECT 1105 1104 1104                                                 
CONECT 1106 1107 1103                                                 
CONECT 1107 1108 1108 1109 1106                                       
CONECT 1108 1107 1107                                                 
CONECT 1109 1107                                                      
CONECT 1110 1111 1104                                                 
CONECT 1111 1112 1110                                                 
CONECT 1112 1113 1113 1114 1111                                       
CONECT 1113 1112 1112                                                 
CONECT 1114 1115 1112                                                 
CONECT 1115 1116 1118 1114                                            
CONECT 1116 1123 1115 1117 1117                                       
CONECT 1117 1116 1116                                                 
CONECT 1118 1119 1115                                                 
CONECT 1119 1120 1118                                                 
CONECT 1120 1121 1121 1119 1122                                       
CONECT 1121 1120 1120                                                 
CONECT 1122 1120                                                      
CONECT 1123 1124 1116                                                 
CONECT 1124 1127 1125 1123                                            
CONECT 1125 1126 1126 1124 1131                                       
CONECT 1126 1125 1125                                                 
CONECT 1127 1128 1124                                                 
CONECT 1128 1129 1127                                                 
CONECT 1129 1130 1128                                                 
CONECT 1130 1129                                                      
CONECT 1131 1125 1132                                                 
CONECT 1132 1133 1131 1135                                            
CONECT 1133 1139 1134 1134 1132                                       
CONECT 1134 1133 1133                                                 
CONECT 1135 1132 1136                                                 
CONECT 1136 1135 1137 1138                                            
CONECT 1137 1136                                                      
CONECT 1138 1136                                                      
CONECT 1139 1140 1133                                                 
CONECT 1140 1141 1143 1139                                            
CONECT 1141 1142 1142 1150 1140                                       
CONECT 1142 1141 1141                                                 
CONECT 1143 1144 1140                                                 
CONECT 1144 1145 1143                                                 
CONECT 1145 1144 1146                                                 
CONECT 1146 1147 1147 1145                                            
CONECT 1147 1148 1149 1146 1146                                       
CONECT 1148 1147                                                      
CONECT 1149 1147                                                      
CONECT 1150 1141 1151                                                 
CONECT 1151 1152 1150 1154                                            
CONECT 1152 1153 1153 1151 1159                                       
CONECT 1153 1152 1152                                                 
CONECT 1154 1151 1155                                                 
CONECT 1155 1156 1154                                                 
CONECT 1156 1158 1157 1157 1155                                       
CONECT 1157 1156 1156                                                 
CONECT 1158 1156                                                      
CONECT 1159 1152 1160                                                 
CONECT 1160 1161 1159 1163                                            
CONECT 1161 1162 1162 1167 1160                                       
CONECT 1162 1161 1161                                                 
CONECT 1163 1160 1165 1164                                            
CONECT 1164 1163 1166                                                 
CONECT 1165 1163                                                      
CONECT 1166 1164                                                      
CONECT 1167 1168 1161                                                 
CONECT 1168 1169 1171 1167                                            
CONECT 1169 1170 1170 1175 1168                                       
CONECT 1170 1169 1169                                                 
CONECT 1171 1168 1172                                                 
CONECT 1172 1171 1173 1174                                            
CONECT 1173 1172                                                      
CONECT 1174 1172                                                      
CONECT 1175 1176 1169                                                 
CONECT 1176 1179 1177 1175                                            
CONECT 1177 1178 1178 1176 1185                                       
CONECT 1178 1177 1177                                                 
CONECT 1179 1180 1176                                                 
CONECT 1180 1181 1181 1182 1179                                       
CONECT 1181 1183 1180 1180                                            
CONECT 1182 1184 1180                                                 
CONECT 1183 1184 1184 1181                                            
CONECT 1184 1183 1183 1182                                            
CONECT 1185 1177 1186                                                 
CONECT 1186 1185 1187 1189                                            
CONECT 1187 1188 1188 1186 1192                                       
CONECT 1188 1187 1187                                                 
CONECT 1189 1186 1190 1191                                            
CONECT 1190 1189                                                      
CONECT 1191 1189                                                      
CONECT 1192 1187 1193                                                 
CONECT 1193 1194 1192 1196                                            
CONECT 1194 1203 1195 1195 1193                                       
CONECT 1195 1194 1194                                                 
CONECT 1196 1193 1197                                                 
CONECT 1197 1196 1198                                                 
CONECT 1198 1197 1199                                                 
CONECT 1199 1198 1200 1200                                            
CONECT 1200 1199 1199 1202 1201                                       
CONECT 1201 1200                                                      
CONECT 1202 1200                                                      
CONECT 1203 1204 1194                                                 
CONECT 1204 1207 1205 1203                                            
CONECT 1205 1206 1206 1204 1208                                       
CONECT 1206 1205 1205                                                 
CONECT 1207 1204                                                      
CONECT 1208 1205 1209                                                 
CONECT 1209 1210 1208 1212                                            
CONECT 1210 1211 1211 1219 1209                                       
CONECT 1211 1210 1210                                                 
CONECT 1212 1209 1213                                                 
CONECT 1213 1212 1214 1214 1215                                       
CONECT 1214 1213 1213 1216                                            
CONECT 1215 1213 1217 1217                                            
CONECT 1216 1214 1218 1218                                            
CONECT 1217 1215 1215 1218                                            
CONECT 1218 1216 1216 1217                                            
CONECT 1219 1220 1210                                                 
CONECT 1220 1223 1221 1219                                            
CONECT 1221 1227 1220 1222 1222                                       
CONECT 1222 1221 1221                                                 
CONECT 1223 1224 1220                                                 
CONECT 1224 1225 1225 1226 1223                                       
CONECT 1225 1224 1224                                                 
CONECT 1226 1224                                                      
CONECT 1227 1228 1221                                                 
CONECT 1228 1231 1227 1229                                            
CONECT 1229 1228 1230 1230 1236                                       
CONECT 1230 1229 1229                                                 
CONECT 1231 1232 1228                                                 
CONECT 1232 1233 1231                                                 
CONECT 1233 1234 1232                                                 
CONECT 1234 1235 1233                                                 
CONECT 1235 1234                                                      
CONECT 1236 1229 1237                                                 
CONECT 1237 1238 1236 1240                                            
CONECT 1238 1239 1239 1244 1237                                       
CONECT 1239 1238 1238                                                 
CONECT 1240 1237 1241                                                 
CONECT 1241 1240 1243 1242                                            
CONECT 1242 1241                                                      
CONECT 1243 1241                                                      
CONECT 1244 1245 1238                                                 
CONECT 1245 1248 1244 1246                                            
CONECT 1246 1245 1252 1247 1247                                       
CONECT 1247 1246 1246                                                 
CONECT 1248 1249 1245                                                 
CONECT 1249 1250 1250 1251 1248                                       
CONECT 1250 1249 1249                                                 
CONECT 1251 1249                                                      
CONECT 1252 1246 1253                                                 
CONECT 1253 1252 1256 1254                                            
CONECT 1254 1255 1255 1253 1261                                       
CONECT 1255 1254 1254                                                 
CONECT 1256 1257 1253                                                 
CONECT 1257 1258 1256                                                 
CONECT 1258 1259 1257                                                 
CONECT 1259 1258 1260                                                 
CONECT 1260 1259                                                      
CONECT 1261 1254 1262                                                 
CONECT 1262 1263 1261 1265                                            
CONECT 1263 1264 1264 1275 1262                                       
CONECT 1264 1263 1263                                                 
CONECT 1265 1262 1266                                                 
CONECT 1266 1265 1267 1267 1268                                       
CONECT 1267 1266 1266 1269                                            
CONECT 1268 1266 1271 1270                                            
CONECT 1269 1267 1270 1270                                            
CONECT 1270 1268 1269 1269 1272                                       
CONECT 1271 1268 1273 1273                                            
CONECT 1272 1270 1274 1274                                            
CONECT 1273 1271 1271 1274                                            
CONECT 1274 1273 1272 1272                                            
CONECT 1275 1263                                                      
CONECT 1276 1277                                                      
CONECT 1277 1280 1278 1276                                            
CONECT 1278 1284 1277 1279 1279                                       
CONECT 1279 1278 1278                                                 
CONECT 1280 1281 1277                                                 
CONECT 1281 1282 1280                                                 
CONECT 1282 1283 1281                                                 
CONECT 1283 1282                                                      
CONECT 1284 1285 1278                                                 
CONECT 1285 1286 1288 1284                                            
CONECT 1286 1287 1287 1292 1285                                       
CONECT 1287 1286 1286                                                 
CONECT 1288 1290 1285 1289                                            
CONECT 1289 1288 1291                                                 
CONECT 1290 1288                                                      
CONECT 1291 1289                                                      
CONECT 1292 1293 1286                                                 
CONECT 1293 1294 1296 1292                                            
CONECT 1294 1298 1293 1295 1295                                       
CONECT 1295 1294 1294                                                 
CONECT 1296 1293 1297                                                 
CONECT 1297 1296                                                      
CONECT 1298 1299 1294                                                 
CONECT 1299 1302 1300 1298                                            
CONECT 1300 1301 1301 1299 1306                                       
CONECT 1301 1300 1300                                                 
CONECT 1302 1303 1299                                                 
CONECT 1303 1305 1302 1304                                            
CONECT 1304 1303                                                      
CONECT 1305 1303                                                      
CONECT 1306 1300 1307                                                 
CONECT 1307 1308 1306 1310                                            
CONECT 1308 1314 1307 1309 1309                                       
CONECT 1309 1308 1308                                                 
CONECT 1310 1307 1311 1312                                            
CONECT 1311 1310 1313                                                 
CONECT 1312 1310                                                      
CONECT 1313 1311                                                      
CONECT 1314 1315 1308                                                 
CONECT 1315 1316 1318 1314                                            
CONECT 1316 1317 1317 1319 1315                                       
CONECT 1317 1316 1316                                                 
CONECT 1318 1315                                                      
CONECT 1319 1320 1316                                                 
CONECT 1320 1321 1323 1319                                            
CONECT 1321 1324 1322 1322 1320                                       
CONECT 1322 1321 1321                                                 
CONECT 1323 1320                                                      
CONECT 1324 1325 1321                                                 
CONECT 1325 1326 1328 1324                                            
CONECT 1326 1332 1327 1327 1325                                       
CONECT 1327 1326 1326                                                 
CONECT 1328 1325 1329                                                 
CONECT 1329 1328 1330 1331                                            
CONECT 1330 1329                                                      
CONECT 1331 1329                                                      
CONECT 1332 1333 1326                                                 
CONECT 1333 1334 1336 1332                                            
CONECT 1334 1337 1335 1335 1333                                       
CONECT 1335 1334 1334                                                 
CONECT 1336 1333                                                      
CONECT 1337 1338 1334                                                 
CONECT 1338 1341 1339 1337                                            
CONECT 1339 1344 1338 1340 1340                                       
CONECT 1340 1339 1339                                                 
CONECT 1341 1342 1343 1338                                            
CONECT 1342 1341                                                      
CONECT 1343 1341                                                      
CONECT 1344 1345 1339                                                 
CONECT 1345 1348 1344 1346                                            
CONECT 1346 1345 1347 1347 1352                                       
CONECT 1347 1346 1346                                                 
CONECT 1348 1349 1345                                                 
CONECT 1349 1350 1350 1351 1348                                       
CONECT 1350 1349 1349                                                 
CONECT 1351 1349                                                      
CONECT 1352 1346 1353                                                 
CONECT 1353 1352 1356 1354                                            
CONECT 1354 1353 1363 1355 1355                                       
CONECT 1355 1354 1354                                                 
CONECT 1356 1357 1353                                                 
CONECT 1357 1358 1356                                                 
CONECT 1358 1359 1357                                                 
CONECT 1359 1360 1360 1358                                            
CONECT 1360 1362 1359 1359 1361                                       
CONECT 1361 1360                                                      
CONECT 1362 1360                                                      
CONECT 1363 1354 1364                                                 
CONECT 1364 1363 1367 1365                                            
CONECT 1365 1364 1366 1366 1370                                       
CONECT 1366 1365 1365                                                 
CONECT 1367 1369 1364 1368                                            
CONECT 1368 1367                                                      
CONECT 1369 1367                                                      
CONECT 1370 1365 1371                                                 
CONECT 1371 1370 1372 1374                                            
CONECT 1372 1371 1373 1373 1378                                       
CONECT 1373 1372 1372                                                 
CONECT 1374 1371 1376 1375                                            
CONECT 1375 1374 1377                                                 
CONECT 1376 1374                                                      
CONECT 1377 1375                                                      
CONECT 1378 1372 1379                                                 
CONECT 1379 1378 1380                                                 
CONECT 1380 1379 1382 1381 1381                                       
CONECT 1381 1380 1380                                                 
CONECT 1382 1380 1383                                                 
CONECT 1383 1382 1386 1384                                            
CONECT 1384 1383 1390 1385 1385                                       
CONECT 1385 1384 1384                                                 
CONECT 1386 1387 1383                                                 
CONECT 1387 1388 1386                                                 
CONECT 1388 1387 1389                                                 
CONECT 1389 1388                                                      
CONECT 1390 1384 1391                                                 
CONECT 1391 1390 1392 1394                                            
CONECT 1392 1399 1391 1393 1393                                       
CONECT 1393 1392 1392                                                 
CONECT 1394 1391 1395                                                 
CONECT 1395 1394 1396                                                 
CONECT 1396 1395 1398 1398 1397                                       
CONECT 1397 1396                                                      
CONECT 1398 1396 1396                                                 
CONECT 1399 1400 1392                                                 
CONECT 1400 1403 1401 1399                                            
CONECT 1401 1402 1402 1400 1407                                       
CONECT 1402 1401 1401                                                 
CONECT 1403 1404 1400                                                 
CONECT 1404 1406 1403 1405 1405                                       
CONECT 1405 1404 1404                                                 
CONECT 1406 1404                                                      
CONECT 1407 1401 1408                                                 
CONECT 1408 1409 1407 1411                                            
CONECT 1409 1410 1410 1412 1408                                       
CONECT 1410 1409 1409                                                 
CONECT 1411 1408                                                      
CONECT 1412 1413 1409                                                 
CONECT 1413 1414 1416 1412                                            
CONECT 1414 1420 1413 1415 1415                                       
CONECT 1415 1414 1414                                                 
CONECT 1416 1413 1417                                                 
CONECT 1417 1418 1416                                                 
CONECT 1418 1419 1417                                                 
CONECT 1419 1418                                                      
CONECT 1420 1426 1421 1414                                            
CONECT 1421 1424 1422 1420                                            
CONECT 1422 1423 1423 1421 1427                                       
CONECT 1423 1422 1422                                                 
CONECT 1424 1425 1421                                                 
CONECT 1425 1424 1426                                                 
CONECT 1426 1425 1420                                                 
CONECT 1427 1422 1428                                                 
CONECT 1428 1431 1427 1429                                            
CONECT 1429 1428 1441 1430 1430                                       
CONECT 1430 1429 1429                                                 
CONECT 1431 1428 1432                                                 
CONECT 1432 1431 1434 1434 1433                                       
CONECT 1433 1432 1435                                                 
CONECT 1434 1437 1432 1432 1436                                       
CONECT 1435 1436 1436 1433                                            
CONECT 1436 1434 1438 1435 1435                                       
CONECT 1437 1439 1439 1434                                            
CONECT 1438 1440 1440 1436                                            
CONECT 1439 1437 1437 1440                                            
CONECT 1440 1439 1438 1438                                            
CONECT 1441 1429 1442                                                 
CONECT 1442 1441 1443 1445                                            
CONECT 1443 1444 1444 1442 1449                                       
CONECT 1444 1443 1443                                                 
CONECT 1445 1442 1446                                                 
CONECT 1446 1445 1448 1447 1447                                       
CONECT 1447 1446 1446                                                 
CONECT 1448 1446                                                      
CONECT 1449 1443 1450                                                 
CONECT 1450 1453 1449 1451                                            
CONECT 1451 1450 1452 1452 1457                                       
CONECT 1452 1451 1451                                                 
CONECT 1453 1454 1450                                                 
CONECT 1454 1456 1455 1453                                            
CONECT 1455 1454                                                      
CONECT 1456 1454                                                      
CONECT 1457 1451 1463 1458                                            
CONECT 1458 1457 1459 1461                                            
CONECT 1459 1464 1458 1460 1460                                       
CONECT 1460 1459 1459                                                 
CONECT 1461 1462 1458                                                 
CONECT 1462 1463 1461                                                 
CONECT 1463 1457 1462                                                 
CONECT 1464 1465 1459                                                 
CONECT 1465 1468 1466 1464                                            
CONECT 1466 1469 1465 1467 1467                                       
CONECT 1467 1466 1466                                                 
CONECT 1468 1465                                                      
CONECT 1469 1470 1466                                                 
CONECT 1470 1473 1469 1471                                            
CONECT 1471 1470 1472 1472 1477                                       
CONECT 1472 1471 1471                                                 
CONECT 1473 1474 1470                                                 
CONECT 1474 1475 1475 1473 1476                                       
CONECT 1475 1474 1474                                                 
CONECT 1476 1474                                                      
CONECT 1477 1471 1478                                                 
CONECT 1478 1477 1481 1479                                            
CONECT 1479 1478 1485 1480 1480                                       
CONECT 1480 1479 1479                                                 
CONECT 1481 1482 1478                                                 
CONECT 1482 1484 1481 1483                                            
CONECT 1483 1482                                                      
CONECT 1484 1482                                                      
CONECT 1485 1479 1486                                                 
CONECT 1486 1485 1489 1487                                            
CONECT 1487 1490 1486 1488 1488                                       
CONECT 1488 1487 1487                                                 
CONECT 1489 1486                                                      
CONECT 1490 1491 1487                                                 
CONECT 1491 1494 1490 1492                                            
CONECT 1492 1491 1504 1493 1493                                       
CONECT 1493 1492 1492                                                 
CONECT 1494 1495 1491                                                 
CONECT 1495 1497 1497 1496 1494                                       
CONECT 1496 1498 1495                                                 
CONECT 1497 1499 1500 1495 1495                                       
CONECT 1498 1499 1499 1496                                            
CONECT 1499 1501 1498 1498 1497                                       
CONECT 1500 1502 1502 1497                                            
CONECT 1501 1503 1503 1499                                            
CONECT 1502 1503 1500 1500                                            
CONECT 1503 1501 1501 1502                                            
CONECT 1504 1492 1505                                                 
CONECT 1505 1504 1508 1506                                            
CONECT 1506 1505 1507 1507 1515                                       
CONECT 1507 1506 1506                                                 
CONECT 1508 1505 1509                                                 
CONECT 1509 1508 1511 1511 1510                                       
CONECT 1510 1509 1512 1512                                            
CONECT 1511 1509 1509 1513                                            
CONECT 1512 1510 1510 1514                                            
CONECT 1513 1511 1514 1514                                            
CONECT 1514 1513 1513 1512                                            
CONECT 1515 1506 1516                                                 
CONECT 1516 1515 1517 1519                                            
CONECT 1517 1524 1516 1518 1518                                       
CONECT 1518 1517 1517                                                 
CONECT 1519 1516 1520                                                 
CONECT 1520 1519 1521                                                 
CONECT 1521 1520 1522                                                 
CONECT 1522 1521 1523                                                 
CONECT 1523 1522                                                      
CONECT 1524 1525 1517                                                 
CONECT 1525 1528 1526 1524                                            
CONECT 1526 1535 1525 1527 1527                                       
CONECT 1527 1526 1526                                                 
CONECT 1528 1529 1525                                                 
CONECT 1529 1530 1528                                                 
CONECT 1530 1531 1529                                                 
CONECT 1531 1532 1532 1530                                            
CONECT 1532 1534 1533 1531 1531                                       
CONECT 1533 1532                                                      
CONECT 1534 1532                                                      
CONECT 1535 1536 1526                                                 
CONECT 1536 1539 1535 1537                                            
CONECT 1537 1536 1538 1538 1543                                       
CONECT 1538 1537 1537                                                 
CONECT 1539 1540 1536                                                 
CONECT 1540 1542 1541 1541 1539                                       
CONECT 1541 1540 1540                                                 
CONECT 1542 1540                                                      
CONECT 1543 1537 1544                                                 
CONECT 1544 1543 1547 1545                                            
CONECT 1545 1544 1550 1546 1546                                       
CONECT 1546 1545 1545                                                 
CONECT 1547 1549 1548 1544                                            
CONECT 1548 1547                                                      
CONECT 1549 1547                                                      
CONECT 1550 1545 1551                                                 
CONECT 1551 1550 1554 1552                                            
CONECT 1552 1551 1553 1553 1558                                       
CONECT 1553 1552 1552                                                 
CONECT 1554 1551 1555                                                 
CONECT 1555 1554 1557 1556                                            
CONECT 1556 1555                                                      
CONECT 1557 1555                                                      
CONECT 1558 1552 1559                                                 
CONECT 1559 1558 1560 1562                                            
CONECT 1560 1566 1561 1561 1559                                       
CONECT 1561 1560 1560                                                 
CONECT 1562 1559 1563                                                 
CONECT 1563 1562 1565 1564 1564                                       
CONECT 1564 1563 1563                                                 
CONECT 1565 1563                                                      
CONECT 1566 1567 1560                                                 
CONECT 1567 1570 1568 1566                                            
CONECT 1568 1567 1569 1569 1575                                       
CONECT 1569 1568 1568                                                 
CONECT 1570 1571 1567                                                 
CONECT 1571 1572 1570                                                 
CONECT 1572 1573 1571                                                 
CONECT 1573 1574 1572                                                 
CONECT 1574 1573                                                      
CONECT 1575 1568 1581 1576                                            
CONECT 1576 1577 1575 1579                                            
CONECT 1577 1578 1578 1582 1576                                       
CONECT 1578 1577 1577                                                 
CONECT 1579 1580 1576                                                 
CONECT 1580 1581 1579                                                 
CONECT 1581 1580 1575                                                 
CONECT 1582 1583 1577                                                 
CONECT 1583 1586 1584 1582                                            
CONECT 1584 1589 1583 1585 1585                                       
CONECT 1585 1584 1584                                                 
CONECT 1586 1587 1583 1588                                            
CONECT 1587 1586                                                      
CONECT 1588 1586                                                      
CONECT 1589 1590 1584                                                 
CONECT 1590 1591 1593 1589                                            
CONECT 1591 1592 1592 1597 1590                                       
CONECT 1592 1591 1591                                                 
CONECT 1593 1595 1590 1594                                            
CONECT 1594 1593 1596                                                 
CONECT 1595 1593                                                      
CONECT 1596 1594                                                      
CONECT 1597 1598 1591                                                 
CONECT 1598 1599 1601 1597                                            
CONECT 1599 1605 1598 1600 1600                                       
CONECT 1600 1599 1599                                                 
CONECT 1601 1598 1602                                                 
CONECT 1602 1601 1603                                                 
CONECT 1603 1602 1604                                                 
CONECT 1604 1603                                                      
CONECT 1605 1606 1599                                                 
CONECT 1606 1605 1607                                                 
CONECT 1607 1606 1608 1608 1609                                       
CONECT 1608 1607 1607                                                 
CONECT 1609 1607 1610                                                 
CONECT 1610 1609 1611 1613                                            
CONECT 1611 1620 1612 1612 1610                                       
CONECT 1612 1611 1611                                                 
CONECT 1613 1610 1614                                                 
CONECT 1614 1613 1615                                                 
CONECT 1615 1614 1616                                                 
CONECT 1616 1615 1617 1617                                            
CONECT 1617 1616 1616 1618 1619                                       
CONECT 1618 1617                                                      
CONECT 1619 1617                                                      
CONECT 1620 1621 1611                                                 
CONECT 1621 1624 1622 1620                                            
CONECT 1622 1630 1621 1623 1623                                       
CONECT 1623 1622 1622                                                 
CONECT 1624 1625 1621                                                 
CONECT 1625 1627 1627 1624 1626                                       
CONECT 1626 1625 1628                                                 
CONECT 1627 1629 1625 1625                                            
CONECT 1628 1629 1629 1626                                            
CONECT 1629 1627 1628 1628                                            
CONECT 1630 1631 1622                                                 
CONECT 1631 1634 1630 1632                                            
CONECT 1632 1631 1633 1633 1637                                       
CONECT 1633 1632 1632                                                 
CONECT 1634 1635 1636 1631                                            
CONECT 1635 1634                                                      
CONECT 1636 1634                                                      
CONECT 1637 1632 1638                                                 
CONECT 1638 1637 1639 1641                                            
CONECT 1639 1651 1638 1640 1640                                       
CONECT 1640 1639 1639                                                 
CONECT 1641 1638 1642                                                 
CONECT 1642 1641 1643 1643 1644                                       
CONECT 1643 1642 1642 1645                                            
CONECT 1644 1642 1647 1646                                            
CONECT 1645 1643 1646 1646                                            
CONECT 1646 1644 1645 1645 1648                                       
CONECT 1647 1644 1649 1649                                            
CONECT 1648 1646 1650 1650                                            
CONECT 1649 1647 1647 1650                                            
CONECT 1650 1649 1648 1648                                            
CONECT 1651 1652 1639                                                 
CONECT 1652 1653 1655 1651                                            
CONECT 1653 1660 1654 1654 1652                                       
CONECT 1654 1653 1653                                                 
CONECT 1655 1652 1656                                                 
CONECT 1656 1655 1657                                                 
CONECT 1657 1659 1659 1656 1658                                       
CONECT 1658 1657                                                      
CONECT 1659 1657 1657                                                 
CONECT 1660 1661 1653                                                 
CONECT 1661 1664 1662 1660                                            
CONECT 1662 1661 1663 1663 1666                                       
CONECT 1663 1662 1662                                                 
CONECT 1664 1665 1661                                                 
CONECT 1665 1664                                                      
CONECT 1666 1662 1667                                                 
CONECT 1667 1666 1670 1668                                            
CONECT 1668 1667 1669 1669 1674                                       
CONECT 1669 1668 1668                                                 
CONECT 1670 1671 1667 1672                                            
CONECT 1671 1673 1670                                                 
CONECT 1672 1670                                                      
CONECT 1673 1671                                                      
CONECT 1674 1668 1675                                                 
CONECT 1675 1674 1676                                                 
CONECT 1676 1675 1678 1677 1677                                       
CONECT 1677 1676 1676                                                 
CONECT 1678 1676 1679                                                 
CONECT 1679 1678 1680 1682                                            
CONECT 1680 1681 1681 1679 1689                                       
CONECT 1681 1680 1680                                                 
CONECT 1682 1683 1679                                                 
CONECT 1683 1684 1682                                                 
CONECT 1684 1685 1683                                                 
CONECT 1685 1686 1686 1684                                            
CONECT 1686 1688 1685 1685 1687                                       
CONECT 1687 1686                                                      
CONECT 1688 1686                                                      
CONECT 1689 1680 1690 1695                                            
CONECT 1690 1691 1689 1693                                            
CONECT 1691 1696 1692 1692 1690                                       
CONECT 1692 1691 1691                                                 
CONECT 1693 1690 1694                                                 
CONECT 1694 1693 1695                                                 
CONECT 1695 1689 1694                                                 
CONECT 1696 1697 1691                                                 
CONECT 1697 1700 1696 1698                                            
CONECT 1698 1697 1704 1699 1699                                       
CONECT 1699 1698 1698                                                 
CONECT 1700 1701 1697                                                 
CONECT 1701 1702 1703 1700                                            
CONECT 1702 1701                                                      
CONECT 1703 1701                                                      
CONECT 1704 1710 1698 1705                                            
CONECT 1705 1704 1706 1708                                            
CONECT 1706 1707 1707 1705 1711                                       
CONECT 1707 1706 1706                                                 
CONECT 1708 1709 1705                                                 
CONECT 1709 1710 1708                                                 
CONECT 1710 1704 1709                                                 
CONECT 1711 1706 1712                                                 
CONECT 1712 1713 1711                                                 
CONECT 1713 1714 1714 1715 1712                                       
CONECT 1714 1713 1713                                                 
CONECT 1715 1716 1713                                                 
CONECT 1716 1719 1715 1717                                            
CONECT 1717 1716 1726 1718 1718                                       
CONECT 1718 1717 1717                                                 
CONECT 1719 1720 1716                                                 
CONECT 1720 1721 1719                                                 
CONECT 1721 1722 1720                                                 
CONECT 1722 1723 1723 1721                                            
CONECT 1723 1724 1725 1722 1722                                       
CONECT 1724 1723                                                      
CONECT 1725 1723                                                      
CONECT 1726 1717 1727                                                 
CONECT 1727 1728 1726 1730                                            
CONECT 1728 1729 1729 1735 1727                                       
CONECT 1729 1728 1728                                                 
CONECT 1730 1727 1731                                                 
CONECT 1731 1730 1732                                                 
CONECT 1732 1731 1733                                                 
CONECT 1733 1732 1734                                                 
CONECT 1734 1733                                                      
CONECT 1735 1736 1728                                                 
CONECT 1736 1739 1737 1735                                            
CONECT 1737 1743 1736 1738 1738                                       
CONECT 1738 1737 1737                                                 
CONECT 1739 1740 1736                                                 
CONECT 1740 1741 1741 1739 1742                                       
CONECT 1741 1740 1740                                                 
CONECT 1742 1740                                                      
CONECT 1743 1744 1737                                                 
CONECT 1744 1745 1747 1743                                            
CONECT 1745 1746 1746 1751 1744                                       
CONECT 1746 1745 1745                                                 
CONECT 1747 1749 1744 1748                                            
CONECT 1748 1747 1750                                                 
CONECT 1749 1747                                                      
CONECT 1750 1748                                                      
CONECT 1751 1752 1745                                                 
CONECT 1752 1753 1755 1751                                            
CONECT 1753 1759 1752 1754 1754                                       
CONECT 1754 1753 1753                                                 
CONECT 1755 1757 1752 1756                                            
CONECT 1756 1758 1755                                                 
CONECT 1757 1755                                                      
CONECT 1758 1756                                                      
CONECT 1759 1760 1753                                                 
CONECT 1760 1763 1761 1759                                            
CONECT 1761 1762 1762 1760 1767                                       
CONECT 1762 1761 1761                                                 
CONECT 1763 1764 1760                                                 
CONECT 1764 1766 1763 1765                                            
CONECT 1765 1764                                                      
CONECT 1766 1764                                                      
CONECT 1767 1761 1768                                                 
CONECT 1768 1767 1769 1771                                            
CONECT 1769 1773 1768 1770 1770                                       
CONECT 1770 1769 1769                                                 
CONECT 1771 1768 1772                                                 
CONECT 1772 1771                                                      
CONECT 1773 1774 1769                                                 
CONECT 1774 1777 1773 1775                                            
CONECT 1775 1774 1779 1776 1776                                       
CONECT 1776 1775 1775                                                 
CONECT 1777 1778 1774                                                 
CONECT 1778 1777                                                      
CONECT 1779 1775 1780                                                 
CONECT 1780 1779 1783 1781                                            
CONECT 1781 1780 1782 1782 1788                                       
CONECT 1782 1781 1781                                                 
CONECT 1783 1784 1780                                                 
CONECT 1784 1785 1783                                                 
CONECT 1785 1787 1784 1786 1786                                       
CONECT 1786 1785 1785                                                 
CONECT 1787 1785                                                      
CONECT 1788 1781 1794 1789                                            
CONECT 1789 1788 1790 1792                                            
CONECT 1790 1791 1791 1789 1795                                       
CONECT 1791 1790 1790                                                 
CONECT 1792 1789 1793                                                 
CONECT 1793 1794 1792                                                 
CONECT 1794 1788 1793                                                 
CONECT 1795 1790 1796                                                 
CONECT 1796 1795 1797                                                 
CONECT 1797 1796 1799 1798 1798                                       
CONECT 1798 1797 1797                                                 
CONECT 1799 1797 1800                                                 
CONECT 1800 1803 1799 1801                                            
CONECT 1801 1800 1806 1802 1802                                       
CONECT 1802 1801 1801                                                 
CONECT 1803 1804 1805 1800                                            
CONECT 1804 1803                                                      
CONECT 1805 1803                                                      
CONECT 1806 1801 1807                                                 
CONECT 1807 1810 1806 1808                                            
CONECT 1808 1809 1809 1807 1814                                       
CONECT 1809 1808 1808                                                 
CONECT 1810 1811 1807                                                 
CONECT 1811 1813 1813 1810 1812                                       
CONECT 1812 1811                                                      
CONECT 1813 1811 1811                                                 
CONECT 1814 1808 1815                                                 
CONECT 1815 1814 1816 1818                                            
CONECT 1816 1822 1815 1817 1817                                       
CONECT 1817 1816 1816                                                 
CONECT 1818 1815 1819                                                 
CONECT 1819 1820 1820 1818 1821                                       
CONECT 1820 1819 1819                                                 
CONECT 1821 1819                                                      
CONECT 1822 1823 1816                                                 
CONECT 1823 1824 1826 1822                                            
CONECT 1824 1833 1825 1825 1823                                       
CONECT 1825 1824 1824                                                 
CONECT 1826 1823 1827                                                 
CONECT 1827 1826 1828                                                 
CONECT 1828 1829 1827                                                 
CONECT 1829 1830 1830 1828                                            
CONECT 1830 1832 1831 1829 1829                                       
CONECT 1831 1830                                                      
CONECT 1832 1830                                                      
CONECT 1833 1834 1824                                                 
CONECT 1834 1837 1835 1833                                            
CONECT 1835 1840 1834 1836 1836                                       
CONECT 1836 1835 1835                                                 
CONECT 1837 1838 1839 1834                                            
CONECT 1838 1837                                                      
CONECT 1839 1837                                                      
CONECT 1840 1841 1835                                                 
CONECT 1841 1842 1840 1844                                            
CONECT 1842 1843 1843 1847 1841                                       
CONECT 1843 1842 1842                                                 
CONECT 1844 1841 1846 1845                                            
CONECT 1845 1844                                                      
CONECT 1846 1844                                                      
CONECT 1847 1848 1842                                                 
CONECT 1848 1849 1851 1847                                            
CONECT 1849 1861 1848 1850 1850                                       
CONECT 1850 1849 1849                                                 
CONECT 1851 1848 1852                                                 
CONECT 1852 1854 1854 1851 1853                                       
CONECT 1853 1852 1855                                                 
CONECT 1854 1857 1856 1852 1852                                       
CONECT 1855 1856 1856 1853                                            
CONECT 1856 1858 1854 1855 1855                                       
CONECT 1857 1859 1859 1854                                            
CONECT 1858 1860 1860 1856                                            
CONECT 1859 1860 1857 1857                                            
CONECT 1860 1859 1858 1858                                            
CONECT 1861 1862 1849                                                 
CONECT 1862 1863 1865 1861                                            
CONECT 1863 1864 1864 1868 1862                                       
CONECT 1864 1863 1863                                                 
CONECT 1865 1867 1862 1866                                            
CONECT 1866 1865                                                      
CONECT 1867 1865                                                      
CONECT 1868 1869 1863                                                 
CONECT 1869 1870 1868 1872                                            
CONECT 1870 1871 1871 1877 1869                                       
CONECT 1871 1870 1870                                                 
CONECT 1872 1869 1873                                                 
CONECT 1873 1872 1874                                                 
CONECT 1874 1873 1875                                                 
CONECT 1875 1874 1876                                                 
CONECT 1876 1875                                                      
CONECT 1877 1878 1870                                                 
CONECT 1878 1879 1881 1877                                            
CONECT 1879 1883 1878 1880 1880                                       
CONECT 1880 1879 1879                                                 
CONECT 1881 1878 1882                                                 
CONECT 1882 1881                                                      
CONECT 1883 1884 1879                                                 
CONECT 1884 1887 1883 1885                                            
CONECT 1885 1884 1886 1886 1890                                       
CONECT 1886 1885 1885                                                 
CONECT 1887 1889 1888 1884                                            
CONECT 1888 1887                                                      
CONECT 1889 1887                                                      
CONECT 1890 1885 1891                                                 
CONECT 1891 1890 1894 1892                                            
CONECT 1892 1891 1898 1893 1893                                       
CONECT 1893 1892 1892                                                 
CONECT 1894 1895 1891                                                 
CONECT 1895 1896 1896 1897 1894                                       
CONECT 1896 1895 1895                                                 
CONECT 1897 1895                                                      
CONECT 1898 1892 1899                                                 
CONECT 1899 1898 1900 1902                                            
CONECT 1900 1907 1899 1901 1901                                       
CONECT 1901 1900 1900                                                 
CONECT 1902 1899 1903                                                 
CONECT 1903 1902 1904                                                 
CONECT 1904 1906 1906 1903 1905                                       
CONECT 1905 1904                                                      
CONECT 1906 1904 1904                                                 
CONECT 1907 1908 1900                                                 
CONECT 1908 1911 1909 1907                                            
CONECT 1909 1912 1908 1910 1910                                       
CONECT 1910 1909 1909                                                 
CONECT 1911 1908                                                      
CONECT 1912 1913 1909                                                 
CONECT 1913 1916 1912 1914                                            
CONECT 1914 1913 1915 1915 1920                                       
CONECT 1915 1914 1914                                                 
CONECT 1916 1917 1918 1913                                            
CONECT 1917 1919 1916                                                 
CONECT 1918 1916                                                      
CONECT 1919 1917                                                      
CONECT 1920 1914 1921                                                 
CONECT 1921 1920 1924 1922                                            
CONECT 1922 1921 1925 1923 1923                                       
CONECT 1923 1922 1922                                                 
CONECT 1924 1921                                                      
CONECT 1925 1922 1926                                                 
CONECT 1926 1925 1929 1927                                            
CONECT 1927 1930 1926 1928 1928                                       
CONECT 1928 1927 1927                                                 
CONECT 1929 1926                                                      
CONECT 1930 1931 1927                                                 
CONECT 1931 1934 1930 1932                                            
CONECT 1932 1931 1933 1933 1936                                       
CONECT 1933 1932 1932                                                 
CONECT 1934 1935 1931                                                 
CONECT 1935 1934                                                      
CONECT 1936 1932 1937                                                 
CONECT 1937 1938 1936                                                 
CONECT 1938 1939 1939 1940 1937                                       
CONECT 1939 1938 1938                                                 
CONECT 1940 1941 1938                                                 
CONECT 1941 1942 1940 1944                                            
CONECT 1942 1948 1941 1943 1943                                       
CONECT 1943 1942 1942                                                 
CONECT 1944 1941 1945                                                 
CONECT 1945 1946 1946 1947 1944                                       
CONECT 1946 1945 1945                                                 
CONECT 1947 1945                                                      
CONECT 1948 1949 1942                                                 
CONECT 1949 1950 1952 1948                                            
CONECT 1950 1951 1951 1955 1949                                       
CONECT 1951 1950 1950                                                 
CONECT 1952 1954 1949 1953                                            
CONECT 1953 1952                                                      
CONECT 1954 1952                                                      
CONECT 1955 1956 1950 1961                                            
CONECT 1956 1957 1959 1955                                            
CONECT 1957 1958 1958 1962 1956                                       
CONECT 1958 1957 1957                                                 
CONECT 1959 1956 1960                                                 
CONECT 1960 1959 1961                                                 
CONECT 1961 1955 1960                                                 
CONECT 1962 1963 1957                                                 
CONECT 1963 1966 1964 1962                                            
CONECT 1964 1971 1963 1965 1965                                       
CONECT 1965 1964 1964                                                 
CONECT 1966 1967 1963                                                 
CONECT 1967 1968 1966                                                 
CONECT 1968 1969 1969 1970 1967                                       
CONECT 1969 1968 1968                                                 
CONECT 1970 1968                                                      
CONECT 1971 1972 1964                                                 
CONECT 1972 1973 1971 1975                                            
CONECT 1973 1974 1974 1979 1972                                       
CONECT 1974 1973 1973                                                 
CONECT 1975 1972 1977 1976                                            
CONECT 1976 1975 1978                                                 
CONECT 1977 1975                                                      
CONECT 1978 1976                                                      
CONECT 1979 1980 1973                                                 
CONECT 1980 1981 1983 1979                                            
CONECT 1981 1987 1980 1982 1982                                       
CONECT 1982 1981 1981                                                 
CONECT 1983 1980 1984                                                 
CONECT 1984 1985 1983                                                 
CONECT 1985 1986 1984                                                 
CONECT 1986 1985                                                      
CONECT 1987 1988 1981                                                 
CONECT 1988 1991 1989 1987                                            
CONECT 1989 1990 1990 1994 1988                                       
CONECT 1990 1989 1989                                                 
CONECT 1991 1992 1993 1988                                            
CONECT 1992 1991                                                      
CONECT 1993 1991                                                      
CONECT 1994 1989 1995                                                 
CONECT 1995 1996 1994 1998                                            
CONECT 1996 2002 1997 1997 1995                                       
CONECT 1997 1996 1996                                                 
CONECT 1998 1995 2000 1999                                            
CONECT 1999 1998 2001                                                 
CONECT 2000 1998                                                      
CONECT 2001 1999                                                      
CONECT 2002 2003 1996                                                 
CONECT 2003 2002 2004                                                 
CONECT 2004 2003 2006 2005 2005                                       
CONECT 2005 2004 2004                                                 
CONECT 2006 2007 2004                                                 
CONECT 2007 2008 2006                                                 
CONECT 2008 2010 2009 2009 2007                                       
CONECT 2009 2008 2008                                                 
CONECT 2010 2011 2008                                                 
CONECT 2011 2012 2010                                                 
CONECT 2012 2011 2013 2013 2014                                       
CONECT 2013 2012 2012                                                 
CONECT 2014 2012 2015                                                 
CONECT 2015 2014 2018 2016                                            
CONECT 2016 2015 2017 2017 2025                                       
CONECT 2017 2016 2016                                                 
CONECT 2018 2019 2015                                                 
CONECT 2019 2020 2018                                                 
CONECT 2020 2019 2021                                                 
CONECT 2021 2022 2022 2020                                            
CONECT 2022 2024 2021 2021 2023                                       
CONECT 2023 2022                                                      
CONECT 2024 2022                                                      
CONECT 2025 2016 2026                                                 
CONECT 2026 2025 2027 2029                                            
CONECT 2027 2032 2028 2028 2026                                       
CONECT 2028 2027 2027                                                 
CONECT 2029 2026 2031 2030                                            
CONECT 2030 2029                                                      
CONECT 2031 2029                                                      
CONECT 2032 2033 2027                                                 
CONECT 2033 2036 2034 2032                                            
CONECT 2034 2044 2035 2035 2033                                       
CONECT 2035 2034 2034                                                 
CONECT 2036 2037 2033                                                 
CONECT 2037 2036 2039 2039 2038                                       
CONECT 2038 2037 2040 2040                                            
CONECT 2039 2037 2037 2041                                            
CONECT 2040 2038 2038 2042                                            
CONECT 2041 2039 2042 2042                                            
CONECT 2042 2041 2041 2040 2043                                       
CONECT 2043 2042                                                      
CONECT 2044 2045 2034                                                 
CONECT 2045 2048 2044 2046                                            
CONECT 2046 2045 2047 2047 2053                                       
CONECT 2047 2046 2046                                                 
CONECT 2048 2049 2045                                                 
CONECT 2049 2050 2048                                                 
CONECT 2050 2051 2051 2049 2052                                       
CONECT 2051 2050 2050                                                 
CONECT 2052 2050                                                      
CONECT 2053 2046 2054                                                 
CONECT 2054 2053 2055 2057                                            
CONECT 2055 2054 2062 2056 2056                                       
CONECT 2056 2055 2055                                                 
CONECT 2057 2054 2058                                                 
CONECT 2058 2057 2059                                                 
CONECT 2059 2058 2061 2060 2060                                       
CONECT 2060 2059 2059                                                 
CONECT 2061 2059                                                      
CONECT 2062 2055 2063                                                 
CONECT 2063 2064 2062 2066                                            
CONECT 2064 2073 2065 2065 2063                                       
CONECT 2065 2064 2064                                                 
CONECT 2066 2063 2067                                                 
CONECT 2067 2066 2069 2069 2068                                       
CONECT 2068 2067 2070 2070                                            
CONECT 2069 2067 2067 2071                                            
CONECT 2070 2068 2068 2072                                            
CONECT 2071 2069 2072 2072                                            
CONECT 2072 2071 2071 2070                                            
CONECT 2073 2074 2064                                                 
CONECT 2074 2077 2075 2073                                            
CONECT 2075 2076 2076 2081 2074                                       
CONECT 2076 2075 2075                                                 
CONECT 2077 2078 2074                                                 
CONECT 2078 2080 2079 2077                                            
CONECT 2079 2078                                                      
CONECT 2080 2078                                                      
CONECT 2081 2082 2075 2087                                            
CONECT 2082 2085 2081 2083                                            
CONECT 2083 2082 2084 2084 2088                                       
CONECT 2084 2083 2083                                                 
CONECT 2085 2086 2082                                                 
CONECT 2086 2085 2087                                                 
CONECT 2087 2086 2081                                                 
CONECT 2088 2083 2089                                                 
CONECT 2089 2088 2090 2092                                            
CONECT 2090 2097 2089 2091 2091                                       
CONECT 2091 2090 2090                                                 
CONECT 2092 2089 2093                                                 
CONECT 2093 2092 2094                                                 
CONECT 2094 2093 2095                                                 
CONECT 2095 2094 2096                                                 
CONECT 2096 2095                                                      
CONECT 2097 2098 2090                                                 
CONECT 2098 2099 2101 2097                                            
CONECT 2099 2100 2100 2102 2098                                       
CONECT 2100 2099 2099                                                 
CONECT 2101 2098                                                      
CONECT 2102 2103 2099                                                 
CONECT 2103 2104 2102 2106                                            
CONECT 2104 2105 2105 2111 2103                                       
CONECT 2105 2104 2104                                                 
CONECT 2106 2103 2107                                                 
CONECT 2107 2106 2108                                                 
CONECT 2108 2107 2110 2109 2109                                       
CONECT 2109 2108 2108                                                 
CONECT 2110 2108                                                      
CONECT 2111 2112 2104                                                 
CONECT 2112 2113 2111 2115                                            
CONECT 2113 2120 2112 2114 2114                                       
CONECT 2114 2113 2113                                                 
CONECT 2115 2112 2116                                                 
CONECT 2116 2115 2117                                                 
CONECT 2117 2116 2118                                                 
CONECT 2118 2117 2119                                                 
CONECT 2119 2118                                                      
CONECT 2120 2121 2113                                                 
CONECT 2121 2124 2122 2120                                            
CONECT 2122 2123 2123 2121 2128                                       
CONECT 2123 2122 2122                                                 
CONECT 2124 2125 2121                                                 
CONECT 2125 2126 2124 2127                                            
CONECT 2126 2125                                                      
CONECT 2127 2125                                                      
CONECT 2128 2122 2129                                                 
CONECT 2129 2130 2128 2132                                            
CONECT 2130 2140 2131 2131 2129                                       
CONECT 2131 2130 2130                                                 
CONECT 2132 2129 2133                                                 
CONECT 2133 2132 2134 2134 2135                                       
CONECT 2134 2133 2133 2136                                            
CONECT 2135 2133 2137 2137                                            
CONECT 2136 2134 2138 2138                                            
CONECT 2137 2135 2135 2138                                            
CONECT 2138 2136 2136 2137 2139                                       
CONECT 2139 2138                                                      
CONECT 2140 2141 2130                                                 
CONECT 2141 2144 2142 2140                                            
CONECT 2142 2143 2143 2148 2141                                       
CONECT 2143 2142 2142                                                 
CONECT 2144 2145 2141                                                 
CONECT 2145 2146 2144 2147                                            
CONECT 2146 2145                                                      
CONECT 2147 2145                                                      
CONECT 2148 2149 2142                                                 
CONECT 2149 2150 2148 2152                                            
CONECT 2150 2155 2151 2151 2149                                       
CONECT 2151 2150 2150                                                 
CONECT 2152 2149 2154 2153                                            
CONECT 2153 2152                                                      
CONECT 2154 2152                                                      
CONECT 2155 2156 2150                                                 
CONECT 2156 2159 2157 2155                                            
CONECT 2157 2165 2158 2158 2156                                       
CONECT 2158 2157 2157                                                 
CONECT 2159 2160 2156                                                 
CONECT 2160 2161 2161 2159 2162                                       
CONECT 2161 2160 2160 2163                                            
CONECT 2162 2160 2164                                                 
CONECT 2163 2161 2164 2164                                            
CONECT 2164 2163 2163 2162                                            
CONECT 2165 2166 2157                                                 
CONECT 2166 2167 2165 2169                                            
CONECT 2167 2173 2168 2168 2166                                       
CONECT 2168 2167 2167                                                 
CONECT 2169 2166 2171 2170                                            
CONECT 2170 2169 2172                                                 
CONECT 2171 2169                                                      
CONECT 2172 2170                                                      
CONECT 2173 2174 2167                                                 
CONECT 2174 2177 2175 2173                                            
CONECT 2175 2174 2176 2176 2181                                       
CONECT 2176 2175 2175                                                 
CONECT 2177 2178 2174                                                 
CONECT 2178 2179 2179 2180 2177                                       
CONECT 2179 2178 2178                                                 
CONECT 2180 2178                                                      
CONECT 2181 2175 2182                                                 
CONECT 2182 2183 2181 2185                                            
CONECT 2183 2186 2184 2184 2182                                       
CONECT 2184 2183 2183                                                 
CONECT 2185 2182                                                      
CONECT 2186 2187 2183                                                 
CONECT 2187 2190 2186 2188                                            
CONECT 2188 2187 2189 2189 2195                                       
CONECT 2189 2188 2188                                                 
CONECT 2190 2191 2187                                                 
CONECT 2191 2192 2190                                                 
CONECT 2192 2193 2193 2194 2191                                       
CONECT 2193 2192 2192                                                 
CONECT 2194 2192                                                      
CONECT 2195 2188 2196                                                 
CONECT 2196 2195 2197 2199                                            
CONECT 2197 2198 2198 2202 2196                                       
CONECT 2198 2197 2197                                                 
CONECT 2199 2196 2201 2200                                            
CONECT 2200 2199                                                      
CONECT 2201 2199                                                      
CONECT 2202 2203 2197                                                 
CONECT 2203 2206 2202 2204                                            
CONECT 2204 2203 2211 2205 2205                                       
CONECT 2205 2204 2204                                                 
CONECT 2206 2207 2203                                                 
CONECT 2207 2208 2206                                                 
CONECT 2208 2209 2209 2207 2210                                       
CONECT 2209 2208 2208                                                 
CONECT 2210 2208                                                      
CONECT 2211 2204 2212                                                 
CONECT 2212 2211 2213                                                 
CONECT 2213 2214 2214 2212 2215                                       
CONECT 2214 2213 2213                                                 
CONECT 2215 2213 2216                                                 
CONECT 2216 2219 2215 2217                                            
CONECT 2217 2216 2218 2218 2223                                       
CONECT 2218 2217 2217                                                 
CONECT 2219 2216 2220                                                 
CONECT 2220 2219 2222 2222 2221                                       
CONECT 2221 2220                                                      
CONECT 2222 2220 2220                                                 
CONECT 2223 2217 2224                                                 
CONECT 2224 2223 2225 2227                                            
CONECT 2225 2230 2226 2226 2224                                       
CONECT 2226 2225 2225                                                 
CONECT 2227 2224 2228 2229                                            
CONECT 2228 2227                                                      
CONECT 2229 2227                                                      
CONECT 2230 2231 2225                                                 
CONECT 2231 2234 2230 2232                                            
CONECT 2232 2231 2240 2233 2233                                       
CONECT 2233 2232 2232                                                 
CONECT 2234 2235 2231                                                 
CONECT 2235 2237 2237 2236 2234                                       
CONECT 2236 2238 2235                                                 
CONECT 2237 2239 2235 2235                                            
CONECT 2238 2239 2239 2236                                            
CONECT 2239 2238 2238 2237                                            
CONECT 2240 2232 2241                                                 
CONECT 2241 2240 2242 2244                                            
CONECT 2242 2243 2243 2241 2251                                       
CONECT 2243 2242 2242                                                 
CONECT 2244 2241 2245                                                 
CONECT 2245 2244 2246 2246 2247                                       
CONECT 2246 2245 2245 2248                                            
CONECT 2247 2245 2249 2249                                            
CONECT 2248 2246 2250 2250                                            
CONECT 2249 2247 2247 2250                                            
CONECT 2250 2248 2248 2249                                            
CONECT 2251 2242 2252 2257                                            
CONECT 2252 2253 2251 2255                                            
CONECT 2253 2258 2254 2254 2252                                       
CONECT 2254 2253 2253                                                 
CONECT 2255 2252 2256                                                 
CONECT 2256 2255 2257                                                 
CONECT 2257 2251 2256                                                 
CONECT 2258 2259 2253                                                 
CONECT 2259 2262 2260 2258                                            
CONECT 2260 2259 2266 2261 2261                                       
CONECT 2261 2260 2260                                                 
CONECT 2262 2263 2259                                                 
CONECT 2263 2265 2265 2264 2262                                       
CONECT 2264 2263                                                      
CONECT 2265 2263 2263                                                 
CONECT 2266 2267 2260                                                 
CONECT 2267 2268 2266 2270                                            
CONECT 2268 2269 2269 2278 2267                                       
CONECT 2269 2268 2268                                                 
CONECT 2270 2267 2271                                                 
CONECT 2271 2273 2273 2272 2270                                       
CONECT 2272 2274 2274 2271                                            
CONECT 2273 2275 2271 2271                                            
CONECT 2274 2276 2272 2272                                            
CONECT 2275 2276 2276 2273                                            
CONECT 2276 2277 2275 2275 2274                                       
CONECT 2277 2276                                                      
CONECT 2278 2279 2268                                                 
CONECT 2279 2280 2282 2278                                            
CONECT 2280 2287 2279 2281 2281                                       
CONECT 2281 2280 2280                                                 
CONECT 2282 2283 2279                                                 
CONECT 2283 2284 2282                                                 
CONECT 2284 2285 2285 2286 2283                                       
CONECT 2285 2284 2284                                                 
CONECT 2286 2284                                                      
CONECT 2287 2293 2288 2280                                            
CONECT 2288 2291 2287 2289                                            
CONECT 2289 2294 2288 2290 2290                                       
CONECT 2290 2289 2289                                                 
CONECT 2291 2292 2288                                                 
CONECT 2292 2291 2293                                                 
CONECT 2293 2292 2287                                                 
CONECT 2294 2295 2289                                                 
CONECT 2295 2298 2294 2296                                            
CONECT 2296 2295 2297 2297 2302                                       
CONECT 2297 2296 2296                                                 
CONECT 2298 2299 2295                                                 
CONECT 2299 2301 2301 2300 2298                                       
CONECT 2300 2299                                                      
CONECT 2301 2299 2299                                                 
CONECT 2302 2296 2303                                                 
CONECT 2303 2302 2306 2304                                            
CONECT 2304 2303 2310 2305 2305                                       
CONECT 2305 2304 2304                                                 
CONECT 2306 2303 2307                                                 
CONECT 2307 2308 2308 2309 2306                                       
CONECT 2308 2307 2307                                                 
CONECT 2309 2307                                                      
CONECT 2310 2304 2311                                                 
CONECT 2311 2310 2312 2314                                            
CONECT 2312 2313 2313 2311 2324                                       
CONECT 2313 2312 2312                                                 
CONECT 2314 2311 2315                                                 
CONECT 2315 2314 2316 2316 2317                                       
CONECT 2316 2315 2315 2318                                            
CONECT 2317 2315 2319 2320                                            
CONECT 2318 2316 2319 2319                                            
CONECT 2319 2318 2318 2317 2321                                       
CONECT 2320 2317 2322 2322                                            
CONECT 2321 2319 2323 2323                                            
CONECT 2322 2320 2320 2323                                            
CONECT 2323 2321 2321 2322                                            
CONECT 2324 2312 2325                                                 
CONECT 2325 2328 2324 2326                                            
CONECT 2326 2333 2325 2327 2327                                       
CONECT 2327 2326 2326                                                 
CONECT 2328 2329 2325                                                 
CONECT 2329 2330 2328                                                 
CONECT 2330 2331 2331 2329 2332                                       
CONECT 2331 2330 2330                                                 
CONECT 2332 2330                                                      
CONECT 2333 2334 2326                                                 
CONECT 2334 2337 2333 2335                                            
CONECT 2335 2336 2336 2334 2339                                       
CONECT 2336 2335 2335                                                 
CONECT 2337 2338 2334                                                 
CONECT 2338 2337                                                      
CONECT 2339 2335 2340                                                 
CONECT 2340 2339 2341 2343                                            
CONECT 2341 2340 2346 2342 2342                                       
CONECT 2342 2341 2341                                                 
CONECT 2343 2340 2344 2345                                            
CONECT 2344 2343                                                      
CONECT 2345 2343                                                      
CONECT 2346 2341 2347                                                 
CONECT 2347 2348 2346 2350                                            
CONECT 2348 2357 2349 2349 2347                                       
CONECT 2349 2348 2348                                                 
CONECT 2350 2347 2351                                                 
CONECT 2351 2350 2353 2353 2352                                       
CONECT 2352 2351 2354 2354                                            
CONECT 2353 2351 2351 2355                                            
CONECT 2354 2352 2352 2356                                            
CONECT 2355 2353 2356 2356                                            
CONECT 2356 2355 2355 2354                                            
CONECT 2357 2358 2348                                                 
CONECT 2358 2361 2359 2357                                            
CONECT 2359 2360 2360 2358 2363                                       
CONECT 2360 2359 2359                                                 
CONECT 2361 2362 2358                                                 
CONECT 2362 2361                                                      
CONECT 2363 2359 2364                                                 
CONECT 2364 2365 2363 2367                                            
CONECT 2365 2372 2364 2366 2366                                       
CONECT 2366 2365 2365                                                 
CONECT 2367 2364 2368                                                 
CONECT 2368 2367 2369                                                 
CONECT 2369 2368 2371 2371 2370                                       
CONECT 2370 2369                                                      
CONECT 2371 2369 2369                                                 
CONECT 2372 2373 2365                                                 
CONECT 2373 2376 2374 2372                                            
CONECT 2374 2373 2375 2375 2383                                       
CONECT 2375 2374 2374                                                 
CONECT 2376 2377 2373                                                 
CONECT 2377 2378 2378 2379 2376                                       
CONECT 2378 2380 2377 2377                                            
CONECT 2379 2381 2381 2377                                            
CONECT 2380 2382 2382 2378                                            
CONECT 2381 2382 2379 2379                                            
CONECT 2382 2380 2380 2381                                            
CONECT 2383 2374 2384                                                 
CONECT 2384 2385 2383 2387                                            
CONECT 2385 2393 2386 2386 2384                                       
CONECT 2386 2385 2385                                                 
CONECT 2387 2384 2388                                                 
CONECT 2388 2387 2390 2390 2389                                       
CONECT 2389 2388 2391                                                 
CONECT 2390 2388 2388 2392                                            
CONECT 2391 2389 2392 2392                                            
CONECT 2392 2390 2391 2391                                            
CONECT 2393 2394 2385                                                 
CONECT 2394 2397 2393 2395                                            
CONECT 2395 2394 2401 2396 2396                                       
CONECT 2396 2395 2395                                                 
CONECT 2397 2398 2394                                                 
CONECT 2398 2400 2400 2399 2397                                       
CONECT 2399 2398                                                      
CONECT 2400 2398 2398                                                 
CONECT 2401 2395 2402                                                 
CONECT 2402 2401 2405 2403                                            
CONECT 2403 2404 2404 2402 2406                                       
CONECT 2404 2403 2403                                                 
CONECT 2405 2402                                                      
CONECT 2406 2403 2407                                                 
CONECT 2407 2406 2410 2408                                            
CONECT 2408 2407 2409 2409 2414                                       
CONECT 2409 2408 2408                                                 
CONECT 2410 2407 2411                                                 
CONECT 2411 2410 2413 2413 2412                                       
CONECT 2412 2411                                                      
CONECT 2413 2411 2411                                                 
CONECT 2414 2408 2415                                                 
CONECT 2415 2414 2418 2416                                            
CONECT 2416 2415 2419 2417 2417                                       
CONECT 2417 2416 2416                                                 
CONECT 2418 2415                                                      
CONECT 2419 2416 2420                                                 
CONECT 2420 2419 2421 2423                                            
CONECT 2421 2428 2420 2422 2422                                       
CONECT 2422 2421 2421                                                 
CONECT 2423 2420 2424                                                 
CONECT 2424 2423 2425                                                 
CONECT 2425 2424 2427 2426 2426                                       
CONECT 2426 2425 2425                                                 
CONECT 2427 2425                                                      
CONECT 2428 2429 2421                                                 
CONECT 2429 2430 2432 2428                                            
CONECT 2430 2431 2431 2436 2429                                       
CONECT 2431 2430 2430                                                 
CONECT 2432 2429 2433                                                 
CONECT 2433 2432 2435 2434 2434                                       
CONECT 2434 2433 2433                                                 
CONECT 2435 2433                                                      
CONECT 2436 2437 2430                                                 
CONECT 2437 2438 2440 2436                                            
CONECT 2438 2439 2439 2442 2437                                       
CONECT 2439 2438 2438                                                 
CONECT 2440 2437 2441                                                 
CONECT 2441 2440                                                      
CONECT 2442 2443 2438                                                 
CONECT 2443 2444 2446 2442                                            
CONECT 2444 2452 2443 2445 2445                                       
CONECT 2445 2444 2444                                                 
CONECT 2446 2443 2447                                                 
CONECT 2447 2449 2449 2446 2448                                       
CONECT 2448 2447 2450                                                 
CONECT 2449 2451 2447 2447                                            
CONECT 2450 2451 2451 2448                                            
CONECT 2451 2449 2450 2450                                            
CONECT 2452 2453 2444                                                 
CONECT 2453 2456 2452 2454                                            
CONECT 2454 2453 2455 2455 2458                                       
CONECT 2455 2454 2454                                                 
CONECT 2456 2457 2453                                                 
CONECT 2457 2456                                                      
CONECT 2458 2454 2459                                                 
CONECT 2459 2458 2460 2462                                            
CONECT 2460 2461 2461 2470 2459                                       
CONECT 2461 2460 2460                                                 
CONECT 2462 2459 2463                                                 
CONECT 2463 2462 2464 2464 2465                                       
CONECT 2464 2463 2463 2466                                            
CONECT 2465 2463 2467 2467                                            
CONECT 2466 2464 2468 2468                                            
CONECT 2467 2465 2465 2468                                            
CONECT 2468 2466 2466 2467 2469                                       
CONECT 2469 2468                                                      
CONECT 2470 2460 2471                                                 
CONECT 2471 2474 2470 2472                                            
CONECT 2472 2471 2473 2473 2476                                       
CONECT 2473 2472 2472                                                 
CONECT 2474 2475 2471                                                 
CONECT 2475 2474                                                      
CONECT 2476 2472 2477                                                 
CONECT 2477 2476 2478 2480                                            
CONECT 2478 2479 2479 2487 2477                                       
CONECT 2479 2478 2478                                                 
CONECT 2480 2477 2481                                                 
CONECT 2481 2480 2483 2483 2482                                       
CONECT 2482 2481 2484 2484                                            
CONECT 2483 2481 2481 2485                                            
CONECT 2484 2482 2482 2486                                            
CONECT 2485 2483 2486 2486                                            
CONECT 2486 2485 2485 2484                                            
CONECT 2487 2488 2478                                                 
CONECT 2488 2491 2487 2489                                            
CONECT 2489 2488 2496 2490 2490                                       
CONECT 2490 2489 2489                                                 
CONECT 2491 2492 2488                                                 
CONECT 2492 2493 2491                                                 
CONECT 2493 2494 2494 2495 2492                                       
CONECT 2494 2493 2493                                                 
CONECT 2495 2493                                                      
CONECT 2496 2489 2497                                                 
CONECT 2497 2498 2496 2500                                            
CONECT 2498 2499 2499 2504 2497                                       
CONECT 2499 2498 2498                                                 
CONECT 2500 2497 2501 2502                                            
CONECT 2501 2500 2503                                                 
CONECT 2502 2500                                                      
CONECT 2503 2501                                                      
CONECT 2504 2505 2498                                                 
CONECT 2505 2508 2504 2506                                            
CONECT 2506 2505 2512 2507 2507                                       
CONECT 2507 2506 2506                                                 
CONECT 2508 2509 2505                                                 
CONECT 2509 2511 2510 2508                                            
CONECT 2510 2509                                                      
CONECT 2511 2509                                                      
CONECT 2512 2506 2513                                                 
CONECT 2513 2512 2514 2516                                            
CONECT 2514 2515 2515 2521 2513                                       
CONECT 2515 2514 2514                                                 
CONECT 2516 2513 2517                                                 
CONECT 2517 2516 2518                                                 
CONECT 2518 2517 2520 2520 2519                                       
CONECT 2519 2518                                                      
CONECT 2520 2518 2518                                                 
CONECT 2521 2514 2522                                                 
CONECT 2522 2523 2521 2525                                            
CONECT 2523 2532 2522 2524 2524                                       
CONECT 2524 2523 2523                                                 
CONECT 2525 2522 2526                                                 
CONECT 2526 2525 2527                                                 
CONECT 2527 2526 2528                                                 
CONECT 2528 2529 2529 2527                                            
CONECT 2529 2530 2531 2528 2528                                       
CONECT 2530 2529                                                      
CONECT 2531 2529                                                      
CONECT 2532 2533 2523                                                 
CONECT 2533 2536 2532 2534                                            
CONECT 2534 2533 2543 2543 2535                                       
CONECT 2535 2534                                                      
CONECT 2536 2537 2533                                                 
CONECT 2537 2538 2536                                                 
CONECT 2538 2539 2537                                                 
CONECT 2539 2540 2540 2538                                            
CONECT 2540 2541 2542 2539 2539                                       
CONECT 2541 2540                                                      
CONECT 2542 2540                                                      
CONECT 2543 2534 2534                                                 
MASTER        0    0    0    0    0    0    0    0 2543    0 2543    0
END
