# Supplementary material for: Conserved interfaces mediate multiple protein–protein interactions in a prokaryotic metabolon
Source: Mol Syst Biol. 2025 Sep 3;21(11):1490–521. doi: 10.1038/s44320-025-00139-9 (PMC12583656; doi:10.1038/s44320-025-00139-9)
Supplement: Supplementary file 12 — Source data Fig. 7 [file 44320_2025_139_MOESM12_ESM.zip]

Archive with 161 entries (155 files):
- Figure7_data/
- Figure7_data/Fig7A/
- Figure7_data/Fig7A/ppi-interface-residues-list.py
- Figure7_data/Fig7A/protein_key.txt
- Figure7_data/Fig7A/prep_structures.tcl
- Figure7_data/Fig7A/4_9.out
- Figure7_data/Fig7A/6_6.pdb
- Figure7_data/Fig7A/6_7.pdb
- Figure7_data/Fig7A/6_8.pdb
- Figure7_data/Fig7A/8_8.pdb
- Figure7_data/Fig7A/7_7.pdb
- Figure7_data/Fig7A/7_8.pdb
- Figure7_data/Fig7A/5_6.pdb
- Figure7_data/Fig7A/5_7.pdb
- Figure7_data/Fig7A/5_8.pdb
- Figure7_data/Fig7A/5_5.pdb
- Figure7_data/Fig7A/1_6.pdb
- Figure7_data/Fig7A/1_8.pdb
- Figure7_data/Fig7A/1_7.pdb
- Figure7_data/Fig7A/2_6.pdb
- Figure7_data/Fig7A/2_8.pdb
- Figure7_data/Fig7A/2_7.pdb
- Figure7_data/Fig7A/1_5.pdb
- Figure7_data/Fig7A/3_6.pdb
- Figure7_data/Fig7A/3_8.pdb
- Figure7_data/Fig7A/2_5.pdb
- Figure7_data/Fig7A/3_7.pdb
- Figure7_data/Fig7A/6_10.pdb
- Figure7_data/Fig7A/8_10.pdb
- Figure7_data/Fig7A/7_10.pdb
- Figure7_data/Fig7A/1_1.pdb
- Figure7_data/Fig7A/3_5.pdb
- Figure7_data/Fig7A/1_2.pdb
- Figure7_data/Fig7A/5_10.pdb
- Figure7_data/Fig7A/2_2.pdb
- Figure7_data/Fig7A/1_3.pdb
- Figure7_data/Fig7A/1_10.pdb
- Figure7_data/Fig7A/2_3.pdb
- Figure7_data/Fig7A/2_10.pdb
- Figure7_data/Fig7A/3_3.pdb
- Figure7_data/Fig7A/3_10.pdb
- Figure7_data/Fig7A/10_10.pdb
- Figure7_data/Fig7A/6_9.pdb
- Figure7_data/Fig7A/4_6.pdb
- Figure7_data/Fig7A/8_9.pdb
- Figure7_data/Fig7A/7_9.pdb
- Figure7_data/Fig7A/4_8.pdb
- Figure7_data/Fig7A/4_7.pdb
- Figure7_data/Fig7A/5_9.pdb
- Figure7_data/Fig7A/4_5.pdb
- Figure7_data/Fig7A/1_9.pdb
- Figure7_data/Fig7A/1_4.pdb
- Figure7_data/Fig7A/2_4.pdb
- Figure7_data/Fig7A/2_9.pdb
- Figure7_data/Fig7A/3_9.pdb
- Figure7_data/Fig7A/3_4.pdb
- Figure7_data/Fig7A/9_10.pdb
- Figure7_data/Fig7A/4_10.pdb
- Figure7_data/Fig7A/4_4.pdb
- Figure7_data/Fig7A/9_9.pdb
- Figure7_data/Fig7A/4_9.pdb
- Figure7_data/Fig7A/interface_residue_lists/
- Figure7_data/Fig7A/interface_residue_lists/protein_1_interfaces.txt
- Figure7_data/Fig7A/interface_residue_lists/protein_2_interfaces.txt
- Figure7_data/Fig7A/interface_residue_lists/protein_3_interfaces.txt
- Figure7_data/Fig7A/interface_residue_lists/protein_4_interfaces.txt
- Figure7_data/Fig7A/interface_residue_lists/protein_5_interfaces.txt
- Figure7_data/Fig7A/interface_residue_lists/protein_6_interfaces.txt
- Figure7_data/Fig7A/interface_residue_lists/protein_7_interfaces.txt
- Figure7_data/Fig7A/interface_residue_lists/protein_8_interfaces.txt
- Figure7_data/Fig7A/interface_residue_lists/protein_9_interfaces.txt
- Figure7_data/Fig7A/interface_residue_lists/protein_10_interfaces.txt
- Figure7_data/Fig7A/color_residues.py
- Figure7_data/Fig7B/
- Figure7_data/Fig7B/5.pdb
- Figure7_data/Fig7B/interface_residue_lists/
- Figure7_data/Fig7B/interface_residue_lists/protein_1_interfaces.txt
- Figure7_data/Fig7B/interface_residue_lists/protein_2_interfaces.txt
- Figure7_data/Fig7B/interface_residue_lists/protein_3_interfaces.txt
- Figure7_data/Fig7B/interface_residue_lists/protein_4_interfaces.txt
- Figure7_data/Fig7B/interface_residue_lists/protein_5_interfaces.txt
- Figure7_data/Fig7B/interface_residue_lists/protein_6_interfaces.txt
- Figure7_data/Fig7B/interface_residue_lists/protein_7_interfaces.txt
- Figure7_data/Fig7B/interface_residue_lists/protein_8_interfaces.txt
- Figure7_data/Fig7B/interface_residue_lists/protein_9_interfaces.txt
- Figure7_data/Fig7B/interface_residue_lists/protein_10_interfaces.txt
- Figure7_data/Fig7B/1_1.pdb
- Figure7_data/Fig7B/1_2.pdb
- Figure7_data/Fig7B/1_3.pdb
- Figure7_data/Fig7B/1_4.pdb
- Figure7_data/Fig7B/1_5.pdb
- Figure7_data/Fig7B/1_6.pdb
- Figure7_data/Fig7B/1_7.pdb
- Figure7_data/Fig7B/1_8.pdb
- Figure7_data/Fig7B/1_9.pdb
- Figure7_data/Fig7B/1_10.pdb
- Figure7_data/Fig7B/2_2.pdb
- Figure7_data/Fig7B/2_3.pdb
- Figure7_data/Fig7B/2_4.pdb
- Figure7_data/Fig7B/2_5.pdb
- Figure7_data/Fig7B/2_6.pdb
- Figure7_data/Fig7B/2_7.pdb
- Figure7_data/Fig7B/2_8.pdb
- Figure7_data/Fig7B/2_9.pdb
- Figure7_data/Fig7B/2_10.pdb
- Figure7_data/Fig7B/3_3.pdb
- Figure7_data/Fig7B/3_4.pdb
- Figure7_data/Fig7B/3_5.pdb
- Figure7_data/Fig7B/3_6.pdb
- Figure7_data/Fig7B/3_7.pdb
- Figure7_data/Fig7B/3_8.pdb
- Figure7_data/Fig7B/3_9.pdb
- Figure7_data/Fig7B/3_10.pdb
- Figure7_data/Fig7B/4_4.pdb
- Figure7_data/Fig7B/4_5.pdb
- Figure7_data/Fig7B/4_6.pdb
- Figure7_data/Fig7B/4_7.pdb
- Figure7_data/Fig7B/4_8.pdb
- Figure7_data/Fig7B/4_9.out
- Figure7_data/Fig7B/4_9.pdb
- Figure7_data/Fig7B/4_10.pdb
- Figure7_data/Fig7B/5_5.pdb
- Figure7_data/Fig7B/5_6.pdb
- Figure7_data/Fig7B/5_7.pdb
- Figure7_data/Fig7B/5_8.pdb
- Figure7_data/Fig7B/5_9.pdb
- Figure7_data/Fig7B/5_10.pdb
- Figure7_data/Fig7B/6_6.pdb
- Figure7_data/Fig7B/6_7.pdb
- Figure7_data/Fig7B/6_8.pdb
- Figure7_data/Fig7B/6_9.pdb
- Figure7_data/Fig7B/6_10.pdb
- Figure7_data/Fig7B/7_7.pdb
- Figure7_data/Fig7B/7_8.pdb
- Figure7_data/Fig7B/7_9.pdb
- Figure7_data/Fig7B/7_10.pdb
- Figure7_data/Fig7B/8_8.pdb
- Figure7_data/Fig7B/8_9.pdb
- Figure7_data/Fig7B/8_10.pdb
- Figure7_data/Fig7B/9_9.pdb
- Figure7_data/Fig7B/9_10.pdb
- Figure7_data/Fig7B/10_10.pdb
- Figure7_data/Fig7B/ppi-interface-residues-list.py
- Figure7_data/Fig7B/prep_structures.tcl
- Figure7_data/Fig7B/protein_key.txt
- Figure7_data/Fig7B/statistical_analysis_sufrace_overlap.py
- Figure7_data/Fig7B/README.txt
- Figure7_data/Fig7B/1.pdb
- Figure7_data/Fig7B/2.pdb
- Figure7_data/Fig7B/3.pdb
- Figure7_data/Fig7B/4.pdb
- Figure7_data/Fig7B/6.pdb
- Figure7_data/Fig7B/7.pdb
- Figure7_data/Fig7B/8.pdb
- Figure7_data/Fig7B/9.pdb
- Figure7_data/Fig7B/10.pdb
- Figure7_data/scripts/
- Figure7_data/scripts/color_residues.py
- Figure7_data/scripts/ppi-interface-residues-list.py
- Figure7_data/scripts/README.txt
- Figure7_data/scripts/statistical_analysis_sufrace_overlap.py
