# Supplementary material for: Conserved interfaces mediate multiple protein–protein interactions in a prokaryotic metabolon
Source: Mol Syst Biol. 2025 Sep 3;21(11):1490–521. doi: 10.1038/s44320-025-00139-9 (PMC12583656; doi:10.1038/s44320-025-00139-9)
Supplement: Supplementary file 12 — Source data Fig. 7 [file 44320_2025_139_MOESM12_ESM.zip › Figure7_data/Fig7A/protein_key.txt]

Folate - ("folE" 1, "folM" 2, "pabC" 3, "folC" 4, "pabA" 5, "nudB" 6, "folK" 7, "folA" 8, "glyA" 9, "folD" 10)
