# Supplementary material for: Conserved interfaces mediate multiple protein–protein interactions in a prokaryotic metabolon
Source: Mol Syst Biol. 2025 Sep 3;21(11):1490–521. doi: 10.1038/s44320-025-00139-9 (PMC12583656; doi:10.1038/s44320-025-00139-9)
Supplement: Supplementary file 12 — Source data Fig. 7 [file 44320_2025_139_MOESM12_ESM.zip › Figure7_data/Fig7A/prep_structures.tcl]

# Load packages
package require psfgen
package require solvate
package require autoionize

# Define base name
set base_name "1_1"
set top_dir "complexes"

# Reset psfgen state
resetpsf

# Load topology file (change if you're using a different one)
topology top_all36_prot.rtf

# Build segment
segment PROT {
    pdb "$top_dir/$base_name.pdb"
    auto none
}
coordpdb "$top_dir/$base_name.pdb" PROT
guesscoord

# Write initial psf/pdb
writepsf "$top_dir/$base_name.psfgen.psf"
writepdb "$top_dir/$base_name.psfgen.pdb"

# Load into VMD for solvation
mol new "$top_dir/$base_name.psfgen.psf"
mol addfile "$top_dir/$base_name.psfgen.pdb"

# Solvate (box buffer 12 Å)
solvate "$top_dir/$base_name.psfgen.psf" "$top_dir/$base_name.psfgen.pdb" -o "$top_dir/$base_name-solvated" -b 12

# Ionize: neutralize + 0.15 M NaCl
autoionize -psf "$top_dir/$base_name-solvated.psf" -pdb "$top_dir/$base_name-solvated.pdb" -o "$top_dir/$base_name-ionized" -neutralize -salt 0.15

# Load the final structure to extract box info
mol new "$top_dir/$base_name-ionized.psf"
mol addfile "$top_dir/$base_name-ionized.pdb"

# Write .xsc file
animate write xsc "$top_dir/$base_name-ionized.xsc"

mol delete all
exit
