# Supplementary material for: Conserved interfaces mediate multiple protein–protein interactions in a prokaryotic metabolon
Source: Mol Syst Biol. 2025 Sep 3;21(11):1490–521. doi: 10.1038/s44320-025-00139-9 (PMC12583656; doi:10.1038/s44320-025-00139-9)
Supplement: Supplementary file 12 — Source data Fig. 7 [file 44320_2025_139_MOESM12_ESM.zip › Figure7_data/Fig7A/4_9.out]

   ********************************************
   ***                                      ***
   ***             FoldX 5.1 (c)            ***
   ***                                      ***
   ***     code by the FoldX Consortium     ***
   ***                                      ***
   ***     Jesper Borg, Frederic Rousseau   ***
   ***    Joost Schymkowitz, Luis Serrano   ***
   ***    Peter Vanhee, Erik Verschueren    ***
   ***     Lies Baeten, Javier Delgado      ***
   ***       and Francois Stricher          ***
   *** and any other of the 9! permutations ***
   ***   based on an original concept by    ***
   ***   Raphael Guerois and Luis Serrano   ***
   ********************************************

Start FoldX AnalyseComplex >>>

1 models read: 4_9.pdb
RUNNING COMPLEX ANALYSIS
./4_9.pdb

BackHbond       =               -637.36
SideHbond       =               -191.97
Energy_VdW      =               -965.31
Electro         =               -47.06
Energy_SolvP    =               1343.59
Energy_SolvH    =               -1280.93
Energy_vdwclash =               103.76
energy_torsion  =               7.29
backbone_vdwclash=              561.99
Entropy_sidec   =               463.57
Entropy_mainc   =               1254.95
water bonds     =               0.00
helix dipole    =               -5.52
loop_entropy    =               0.00
cis_bond        =               3.37
disulfide       =               0.00
kn electrostatic=               0.10
partial covalent interactions = 0.00
Energy_Ionisation =             4.23
Entropy Complex =               0.00
-----------------------------------------------------------
Total          = 				  52.70

Group 0 is composed of chains : A(0)
Group 1 is composed of chains : B(1)
Total 

BackHbond       =               -637.36
SideHbond       =               -191.97
Energy_VdW      =               -965.49
Electro         =               -47.06
Energy_SolvP    =               1343.59
Energy_SolvH    =               -1281.35
Energy_vdwclash =               103.76
energy_torsion  =               7.29
backbone_vdwclash=              561.99
Entropy_sidec   =               463.63
Entropy_mainc   =               1254.95
water bonds     =               0.00
helix dipole    =               -5.52
loop_entropy    =               0.00
cis_bond        =               3.37
disulfide       =               0.00
kn electrostatic=               0.10
partial covalent interactions = 0.00
Energy_Ionisation =             4.23
Entropy Complex =               0.00
-----------------------------------------------------------
Total          = 				  52.17

interaction between A and B

BackHbond       =               -1.58
SideHbond       =               -6.51
Energy_VdW      =               -13.26
Electro         =               -0.02
Energy_SolvP    =               28.55
Energy_SolvH    =               -14.76
Energy_vdwclash =               20.07
energy_torsion  =               0.07
backbone_vdwclash=              4.63
Entropy_sidec   =               11.09
Entropy_mainc   =               3.79
water bonds     =               0.00
helix dipole    =               -0.09
loop_entropy    =               0.00
cis_bond        =               0.00
disulfide       =               0.00
kn electrostatic=               0.10
partial covalent interactions = 0.00
Energy_Ionisation =             0.10
Entropy Complex =               2.38
-----------------------------------------------------------
Total          = 				  27.55

Complex Analysis of ./4_9.pdb went fine

Your file run OK
End time of FoldX: Thu Oct  3 20:52:32 2024
Total time spend: 2.84 seconds.
