# Supplementary material for: Conserved interfaces mediate multiple protein–protein interactions in a prokaryotic metabolon
Source: Mol Syst Biol. 2025 Sep 3;21(11):1490–521. doi: 10.1038/s44320-025-00139-9 (PMC12583656; doi:10.1038/s44320-025-00139-9)
Supplement: Supplementary file 12 — Source data Fig. 7 [file 44320_2025_139_MOESM12_ESM.zip › Figure7_data/Fig7A/6_6.pdb]

COMPND    3b5e160b77fab52d 
AUTHOR    GENERATED BY OPEN BABEL 3.1.1
ATOM      1  N   VAL A   1       2.894  25.619  -7.716  1.00  0.00           N  
ATOM      2  CA  VAL A   1       2.182  26.758  -7.096  1.00  0.00           C  
ATOM      3  C   VAL A   1       1.487  26.230  -5.849  1.00  0.00           C  
ATOM      4  O   VAL A   1       0.800  25.216  -5.929  1.00  0.00           O  
ATOM      5  CB  VAL A   1       1.176  27.405  -8.057  1.00  0.00           C  
ATOM      6  CG1 VAL A   1       0.497  28.617  -7.422  1.00  0.00           C  
ATOM      7  CG2 VAL A   1       1.886  27.862  -9.337  1.00  0.00           C  
ATOM      8  N   LYS A   2       1.706  26.852  -4.694  1.00  0.00           N  
ATOM      9  CA  LYS A   2       1.048  26.420  -3.448  1.00  0.00           C  
ATOM     10  C   LYS A   2      -0.339  27.049  -3.378  1.00  0.00           C  
ATOM     11  O   LYS A   2      -0.469  28.271  -3.445  1.00  0.00           O  
ATOM     12  CB  LYS A   2       1.886  26.821  -2.219  1.00  0.00           C  
ATOM     13  CG  LYS A   2       3.196  26.040  -2.104  1.00  0.00           C  
ATOM     14  CD  LYS A   2       3.957  26.420  -0.821  1.00  0.00           C  
ATOM     15  CE  LYS A   2       5.245  25.632  -0.704  1.00  0.00           C  
ATOM     16  NZ  LYS A   2       5.956  25.933   0.555  1.00  0.00           N  
ATOM     17  N   ASP A   3      -1.372  26.214  -3.230  1.00  0.00           N  
ATOM     18  CA  ASP A   3      -2.688  26.741  -2.894  1.00  0.00           C  
ATOM     19  C   ASP A   3      -2.632  27.361  -1.492  1.00  0.00           C  
ATOM     20  O   ASP A   3      -1.922  26.886  -0.610  1.00  0.00           O  
ATOM     21  CB  ASP A   3      -3.765  25.661  -2.970  1.00  0.00           C  
ATOM     22  CG  ASP A   3      -3.784  24.963  -4.322  1.00  0.00           C  
ATOM     23  OD1 ASP A   3      -3.735  25.681  -5.341  1.00  0.00           O  
ATOM     24  OD2 ASP A   3      -3.790  23.722  -4.308  1.00  0.00           O  
ATOM     25  N   LYS A   4      -3.370  28.443  -1.302  1.00  0.00           N  
ATOM     26  CA  LYS A   4      -3.352  29.194  -0.043  1.00  0.00           C  
ATOM     27  C   LYS A   4      -4.307  28.635   1.009  1.00  0.00           C  
ATOM     28  O   LYS A   4      -4.178  28.973   2.181  1.00  0.00           O  
ATOM     29  CB  LYS A   4      -3.660  30.673  -0.323  1.00  0.00           C  
ATOM     30  CG  LYS A   4      -2.566  31.372  -1.121  1.00  0.00           C  
ATOM     31  CD  LYS A   4      -2.897  32.847  -1.300  1.00  0.00           C  
ATOM     32  CE  LYS A   4      -1.792  33.562  -2.076  1.00  0.00           C  
ATOM     33  NZ  LYS A   4      -2.100  35.010  -2.242  1.00  0.00           N  
ATOM     34  N   VAL A   5      -5.256  27.814   0.586  1.00  0.00           N  
ATOM     35  CA  VAL A   5      -6.241  27.213   1.484  1.00  0.00           C  
ATOM     36  C   VAL A   5      -5.664  25.913   2.057  1.00  0.00           C  
ATOM     37  O   VAL A   5      -5.100  25.113   1.315  1.00  0.00           O  
ATOM     38  CB  VAL A   5      -7.582  26.970   0.772  1.00  0.00           C  
ATOM     39  CG1 VAL A   5      -8.635  26.428   1.740  1.00  0.00           C  
ATOM     40  CG2 VAL A   5      -8.115  28.269   0.155  1.00  0.00           C  
ATOM     41  N   TYR A   6      -5.803  25.719   3.354  1.00  0.00           N  
ATOM     42  CA  TYR A   6      -5.387  24.472   3.986  1.00  0.00           C  
ATOM     43  C   TYR A   6      -6.266  23.306   3.540  1.00  0.00           C  
ATOM     44  O   TYR A   6      -7.493  23.423   3.480  1.00  0.00           O  
ATOM     45  CB  TYR A   6      -5.418  24.606   5.513  1.00  0.00           C  
ATOM     46  CG  TYR A   6      -4.403  25.566   6.077  1.00  0.00           C  
ATOM     47  CD1 TYR A   6      -3.031  25.361   5.853  1.00  0.00           C  
ATOM     48  CD2 TYR A   6      -4.807  26.681   6.830  1.00  0.00           C  
ATOM     49  CE1 TYR A   6      -2.076  26.248   6.371  1.00  0.00           C  
ATOM     50  CE2 TYR A   6      -3.868  27.567   7.351  1.00  0.00           C  
ATOM     51  CZ  TYR A   6      -2.505  27.348   7.121  1.00  0.00           C  
ATOM     52  OH  TYR A   6      -1.574  28.222   7.622  1.00  0.00           O  
ATOM     53  N   LYS A   7      -5.645  22.170   3.270  1.00  0.00           N  
ATOM     54  CA  LYS A   7      -6.364  20.907   3.126  1.00  0.00           C  
ATOM     55  C   LYS A   7      -6.970  20.519   4.471  1.00  0.00           C  
ATOM     56  O   LYS A   7      -6.352  20.713   5.520  1.00  0.00           O  
ATOM     57  CB  LYS A   7      -5.430  19.806   2.615  1.00  0.00           C  
ATOM     58  CG  LYS A   7      -4.952  20.037   1.184  1.00  0.00           C  
ATOM     59  CD  LYS A   7      -4.031  18.919   0.690  1.00  0.00           C  
ATOM     60  CE  LYS A   7      -4.730  17.572   0.513  1.00  0.00           C  
ATOM     61  NZ  LYS A   7      -5.717  17.564  -0.590  1.00  0.00           N  
ATOM     62  N   ARG A   8      -8.176  19.956   4.439  1.00  0.00           N  
ATOM     63  CA  ARG A   8      -8.775  19.383   5.641  1.00  0.00           C  
ATOM     64  C   ARG A   8      -8.191  17.977   5.873  1.00  0.00           C  
ATOM     65  O   ARG A   8      -7.964  17.251   4.904  1.00  0.00           O  
ATOM     66  CB  ARG A   8     -10.301  19.341   5.519  1.00  0.00           C  
ATOM     67  CG  ARG A   8     -10.912  20.749   5.448  1.00  0.00           C  
ATOM     68  CD  ARG A   8     -12.437  20.709   5.355  1.00  0.00           C  
ATOM     69  NE  ARG A   8     -13.059  20.259   6.608  1.00  0.00           N  
ATOM     70  CZ  ARG A   8     -14.130  19.471   6.718  1.00  0.00           C  
ATOM     71  NH1 ARG A   8     -14.744  18.990   5.664  1.00  0.00           N  
ATOM     72  NH2 ARG A   8     -14.604  19.167   7.896  1.00  0.00           N  
ATOM     73  N   PRO A   9      -7.960  17.569   7.132  1.00  0.00           N  
ATOM     74  CA  PRO A   9      -7.409  16.240   7.447  1.00  0.00           C  
ATOM     75  C   PRO A   9      -8.469  15.133   7.455  1.00  0.00           C  
ATOM     76  O   PRO A   9      -8.391  14.179   8.232  1.00  0.00           O  
ATOM     77  CB  PRO A   9      -6.734  16.450   8.808  1.00  0.00           C  
ATOM     78  CG  PRO A   9      -7.652  17.450   9.484  1.00  0.00           C  
ATOM     79  CD  PRO A   9      -8.085  18.374   8.349  1.00  0.00           C  
ATOM     80  N   VAL A  10      -9.472  15.278   6.606  1.00  0.00           N  
ATOM     81  CA  VAL A  10     -10.504  14.277   6.328  1.00  0.00           C  
ATOM     82  C   VAL A  10     -10.571  14.185   4.811  1.00  0.00           C  
ATOM     83  O   VAL A  10     -10.884  15.174   4.149  1.00  0.00           O  
ATOM     84  CB  VAL A  10     -11.875  14.666   6.918  1.00  0.00           C  
ATOM     85  CG1 VAL A  10     -12.912  13.589   6.611  1.00  0.00           C  
ATOM     86  CG2 VAL A  10     -11.797  14.866   8.437  1.00  0.00           C  
ATOM     87  N   SER A  11     -10.251  13.024   4.261  1.00  0.00           N  
ATOM     88  CA  SER A  11     -10.091  12.861   2.821  1.00  0.00           C  
ATOM     89  C   SER A  11     -10.769  11.613   2.295  1.00  0.00           C  
ATOM     90  O   SER A  11     -11.231  10.747   3.047  1.00  0.00           O  
ATOM     91  CB  SER A  11      -8.598  12.880   2.445  1.00  0.00           C  
ATOM     92  OG  SER A  11      -7.950  11.688   2.836  1.00  0.00           O  
ATOM     93  N   ILE A  12     -10.836  11.534   0.983  1.00  0.00           N  
ATOM     94  CA  ILE A  12     -11.246  10.346   0.252  1.00  0.00           C  
ATOM     95  C   ILE A  12     -10.072   9.797  -0.559  1.00  0.00           C  
ATOM     96  O   ILE A  12      -9.136  10.527  -0.910  1.00  0.00           O  
ATOM     97  CB  ILE A  12     -12.499  10.595  -0.616  1.00  0.00           C  
ATOM     98  CG1 ILE A  12     -12.338  11.742  -1.634  1.00  0.00           C  
ATOM     99  CG2 ILE A  12     -13.715  10.900   0.292  1.00  0.00           C  
ATOM    100  CD1 ILE A  12     -11.617  11.368  -2.922  1.00  0.00           C  
ATOM    101  N   LEU A  13     -10.145   8.513  -0.853  1.00  0.00           N  
ATOM    102  CA  LEU A  13      -9.328   7.826  -1.844  1.00  0.00           C  
ATOM    103  C   LEU A  13     -10.293   7.151  -2.817  1.00  0.00           C  
ATOM    104  O   LEU A  13     -11.209   6.456  -2.380  1.00  0.00           O  
ATOM    105  CB  LEU A  13      -8.445   6.793  -1.137  1.00  0.00           C  
ATOM    106  CG  LEU A  13      -7.687   5.818  -2.057  1.00  0.00           C  
ATOM    107  CD1 LEU A  13      -6.596   6.530  -2.840  1.00  0.00           C  
ATOM    108  CD2 LEU A  13      -7.056   4.698  -1.229  1.00  0.00           C  
ATOM    109  N   VAL A  14     -10.085   7.344  -4.117  1.00  0.00           N  
ATOM    110  CA  VAL A  14     -10.843   6.622  -5.152  1.00  0.00           C  
ATOM    111  C   VAL A  14      -9.869   5.817  -6.002  1.00  0.00           C  
ATOM    112  O   VAL A  14      -9.137   6.374  -6.820  1.00  0.00           O  
ATOM    113  CB  VAL A  14     -11.700   7.556  -6.036  1.00  0.00           C  
ATOM    114  CG1 VAL A  14     -12.607   6.716  -6.936  1.00  0.00           C  
ATOM    115  CG2 VAL A  14     -12.556   8.508  -5.206  1.00  0.00           C  
ATOM    116  N   VAL A  15      -9.865   4.504  -5.816  1.00  0.00           N  
ATOM    117  CA  VAL A  15      -9.079   3.599  -6.655  1.00  0.00           C  
ATOM    118  C   VAL A  15      -9.828   3.400  -7.972  1.00  0.00           C  
ATOM    119  O   VAL A  15     -10.870   2.749  -8.013  1.00  0.00           O  
ATOM    120  CB  VAL A  15      -8.817   2.258  -5.952  1.00  0.00           C  
ATOM    121  CG1 VAL A  15      -8.018   1.320  -6.861  1.00  0.00           C  
ATOM    122  CG2 VAL A  15      -8.025   2.465  -4.655  1.00  0.00           C  
ATOM    123  N   ILE A  16      -9.296   3.979  -9.039  1.00  0.00           N  
ATOM    124  CA  ILE A  16      -9.863   3.838 -10.380  1.00  0.00           C  
ATOM    125  C   ILE A  16      -9.129   2.716 -11.106  1.00  0.00           C  
ATOM    126  O   ILE A  16      -7.899   2.692 -11.135  1.00  0.00           O  
ATOM    127  CB  ILE A  16      -9.797   5.170 -11.171  1.00  0.00           C  
ATOM    128  CG1 ILE A  16     -10.512   6.296 -10.390  1.00  0.00           C  
ATOM    129  CG2 ILE A  16     -10.421   4.987 -12.563  1.00  0.00           C  
ATOM    130  CD1 ILE A  16     -10.453   7.665 -11.059  1.00  0.00           C  
ATOM    131  N   TYR A  17      -9.870   1.794 -11.699  1.00  0.00           N  
ATOM    132  CA  TYR A  17      -9.309   0.697 -12.479  1.00  0.00           C  
ATOM    133  C   TYR A  17     -10.198   0.363 -13.673  1.00  0.00           C  
ATOM    134  O   TYR A  17     -11.349   0.793 -13.744  1.00  0.00           O  
ATOM    135  CB  TYR A  17      -9.070  -0.529 -11.581  1.00  0.00           C  
ATOM    136  CG  TYR A  17     -10.326  -1.228 -11.091  1.00  0.00           C  
ATOM    137  CD1 TYR A  17     -11.049  -0.720 -10.000  1.00  0.00           C  
ATOM    138  CD2 TYR A  17     -10.762  -2.402 -11.714  1.00  0.00           C  
ATOM    139  CE1 TYR A  17     -12.190  -1.374  -9.541  1.00  0.00           C  
ATOM    140  CE2 TYR A  17     -11.904  -3.067 -11.255  1.00  0.00           C  
ATOM    141  CZ  TYR A  17     -12.615  -2.551 -10.171  1.00  0.00           C  
ATOM    142  OH  TYR A  17     -13.735  -3.202  -9.718  1.00  0.00           O  
ATOM    143  N   ALA A  18      -9.654  -0.380 -14.633  1.00  0.00           N  
ATOM    144  CA  ALA A  18     -10.410  -0.874 -15.775  1.00  0.00           C  
ATOM    145  C   ALA A  18     -10.906  -2.298 -15.492  1.00  0.00           C  
ATOM    146  O   ALA A  18     -10.125  -3.176 -15.121  1.00  0.00           O  
ATOM    147  CB  ALA A  18      -9.541  -0.817 -17.024  1.00  0.00           C  
ATOM    148  N   GLN A  19     -12.204  -2.541 -15.678  1.00  0.00           N  
ATOM    149  CA  GLN A  19     -12.818  -3.828 -15.342  1.00  0.00           C  
ATOM    150  C   GLN A  19     -12.333  -4.967 -16.245  1.00  0.00           C  
ATOM    151  O   GLN A  19     -12.235  -6.110 -15.793  1.00  0.00           O  
ATOM    152  CB  GLN A  19     -14.347  -3.685 -15.402  1.00  0.00           C  
ATOM    153  CG  GLN A  19     -15.118  -4.954 -14.986  1.00  0.00           C  
ATOM    154  CD  GLN A  19     -14.865  -5.384 -13.538  1.00  0.00           C  
ATOM    155  OE1 GLN A  19     -14.339  -4.650 -12.718  1.00  0.00           O  
ATOM    156  NE2 GLN A  19     -15.233  -6.591 -13.200  1.00  0.00           N  
ATOM    157  N   ASP A  20     -12.022  -4.663 -17.509  1.00  0.00           N  
ATOM    158  CA  ASP A  20     -11.574  -5.647 -18.487  1.00  0.00           C  
ATOM    159  C   ASP A  20     -10.118  -6.090 -18.266  1.00  0.00           C  
ATOM    160  O   ASP A  20      -9.843  -7.285 -18.176  1.00  0.00           O  
ATOM    161  CB  ASP A  20     -11.809  -5.113 -19.914  1.00  0.00           C  
ATOM    162  CG  ASP A  20     -11.075  -3.817 -20.261  1.00  0.00           C  
ATOM    163  OD1 ASP A  20     -10.586  -3.120 -19.347  1.00  0.00           O  
ATOM    164  OD2 ASP A  20     -11.000  -3.507 -21.463  1.00  0.00           O  
ATOM    165  N   THR A  21      -9.192  -5.139 -18.137  1.00  0.00           N  
ATOM    166  CA  THR A  21      -7.758  -5.435 -17.997  1.00  0.00           C  
ATOM    167  C   THR A  21      -7.304  -5.572 -16.546  1.00  0.00           C  
ATOM    168  O   THR A  21      -6.200  -6.067 -16.299  1.00  0.00           O  
ATOM    169  CB  THR A  21      -6.897  -4.361 -18.677  1.00  0.00           C  
ATOM    170  OG1 THR A  21      -7.041  -3.117 -18.011  1.00  0.00           O  
ATOM    171  CG2 THR A  21      -7.258  -4.181 -20.151  1.00  0.00           C  
ATOM    172  N   LYS A  22      -8.098  -5.127 -15.599  1.00  0.00           N  
ATOM    173  CA  LYS A  22      -7.752  -4.997 -14.175  1.00  0.00           C  
ATOM    174  C   LYS A  22      -6.553  -4.071 -13.907  1.00  0.00           C  
ATOM    175  O   LYS A  22      -6.008  -4.074 -12.804  1.00  0.00           O  
ATOM    176  CB  LYS A  22      -7.562  -6.385 -13.516  1.00  0.00           C  
ATOM    177  CG  LYS A  22      -8.784  -7.291 -13.617  1.00  0.00           C  
ATOM    178  CD  LYS A  22      -9.939  -6.818 -12.736  1.00  0.00           C  
ATOM    179  CE  LYS A  22     -11.081  -7.827 -12.784  1.00  0.00           C  
ATOM    180  NZ  LYS A  22     -12.120  -7.543 -11.775  1.00  0.00           N  
ATOM    181  N   ARG A  23      -6.157  -3.249 -14.877  1.00  0.00           N  
ATOM    182  CA  ARG A  23      -5.128  -2.231 -14.665  1.00  0.00           C  
ATOM    183  C   ARG A  23      -5.672  -1.064 -13.851  1.00  0.00           C  
ATOM    184  O   ARG A  23      -6.841  -0.704 -13.967  1.00  0.00           O  
ATOM    185  CB  ARG A  23      -4.525  -1.748 -15.977  1.00  0.00           C  
ATOM    186  CG  ARG A  23      -3.646  -2.814 -16.616  1.00  0.00           C  
ATOM    187  CD  ARG A  23      -2.814  -2.236 -17.752  1.00  0.00           C  
ATOM    188  NE  ARG A  23      -1.993  -3.284 -18.353  1.00  0.00           N  
ATOM    189  CZ  ARG A  23      -2.285  -3.978 -19.442  1.00  0.00           C  
ATOM    190  NH1 ARG A  23      -3.340  -3.695 -20.167  1.00  0.00           N  
ATOM    191  NH2 ARG A  23      -1.524  -4.972 -19.785  1.00  0.00           N  
ATOM    192  N   VAL A  24      -4.804  -0.486 -13.036  1.00  0.00           N  
ATOM    193  CA  VAL A  24      -5.147   0.604 -12.130  1.00  0.00           C  
ATOM    194  C   VAL A  24      -4.601   1.914 -12.699  1.00  0.00           C  
ATOM    195  O   VAL A  24      -3.460   1.972 -13.170  1.00  0.00           O  
ATOM    196  CB  VAL A  24      -4.594   0.337 -10.715  1.00  0.00           C  
ATOM    197  CG1 VAL A  24      -4.929   1.466  -9.745  1.00  0.00           C  
ATOM    198  CG2 VAL A  24      -5.169  -0.967 -10.149  1.00  0.00           C  
ATOM    199  N   LEU A  25      -5.408   2.963 -12.638  1.00  0.00           N  
ATOM    200  CA  LEU A  25      -5.014   4.311 -13.029  1.00  0.00           C  
ATOM    201  C   LEU A  25      -4.134   4.930 -11.946  1.00  0.00           C  
ATOM    202  O   LEU A  25      -4.587   5.169 -10.826  1.00  0.00           O  
ATOM    203  CB  LEU A  25      -6.271   5.151 -13.287  1.00  0.00           C  
ATOM    204  CG  LEU A  25      -5.992   6.618 -13.654  1.00  0.00           C  
ATOM    205  CD1 LEU A  25      -5.174   6.735 -14.933  1.00  0.00           C  
ATOM    206  CD2 LEU A  25      -7.308   7.362 -13.830  1.00  0.00           C  
ATOM    207  N   MET A  26      -2.883   5.212 -12.289  1.00  0.00           N  
ATOM    208  CA  MET A  26      -1.918   5.838 -11.393  1.00  0.00           C  
ATOM    209  C   MET A  26      -1.537   7.227 -11.912  1.00  0.00           C  
ATOM    210  O   MET A  26      -1.223   7.397 -13.087  1.00  0.00           O  
ATOM    211  CB  MET A  26      -0.676   4.953 -11.237  1.00  0.00           C  
ATOM    212  CG  MET A  26      -0.997   3.581 -10.633  1.00  0.00           C  
ATOM    213  SD  MET A  26      -1.870   3.620  -9.040  1.00  0.00           S  
ATOM    214  CE  MET A  26      -0.593   4.308  -7.973  1.00  0.00           C  
ATOM    215  N   LEU A  27      -1.559   8.208 -11.011  1.00  0.00           N  
ATOM    216  CA  LEU A  27      -1.378   9.621 -11.304  1.00  0.00           C  
ATOM    217  C   LEU A  27      -0.126  10.148 -10.598  1.00  0.00           C  
ATOM    218  O   LEU A  27       0.048   9.931  -9.399  1.00  0.00           O  
ATOM    219  CB  LEU A  27      -2.623  10.396 -10.843  1.00  0.00           C  
ATOM    220  CG  LEU A  27      -3.944   9.957 -11.498  1.00  0.00           C  
ATOM    221  CD1 LEU A  27      -5.120  10.474 -10.688  1.00  0.00           C  
ATOM    222  CD2 LEU A  27      -4.038  10.470 -12.924  1.00  0.00           C  
ATOM    223  N   GLN A  28       0.731  10.852 -11.329  1.00  0.00           N  
ATOM    224  CA  GLN A  28       1.967  11.420 -10.789  1.00  0.00           C  
ATOM    225  C   GLN A  28       1.689  12.791 -10.168  1.00  0.00           C  
ATOM    226  O   GLN A  28       1.326  13.736 -10.869  1.00  0.00           O  
ATOM    227  CB  GLN A  28       3.018  11.520 -11.902  1.00  0.00           C  
ATOM    228  CG  GLN A  28       4.401  11.911 -11.385  1.00  0.00           C  
ATOM    229  CD  GLN A  28       5.409  12.126 -12.510  1.00  0.00           C  
ATOM    230  OE1 GLN A  28       5.054  12.352 -13.658  1.00  0.00           O  
ATOM    231  NE2 GLN A  28       6.685  12.088 -12.202  1.00  0.00           N  
ATOM    232  N   ARG A  29       1.887  12.917  -8.838  1.00  0.00           N  
ATOM    233  CA  ARG A  29       1.677  14.174  -8.131  1.00  0.00           C  
ATOM    234  C   ARG A  29       2.624  15.269  -8.610  1.00  0.00           C  
ATOM    235  O   ARG A  29       3.792  15.024  -8.903  1.00  0.00           O  
ATOM    236  CB  ARG A  29       1.840  13.987  -6.618  1.00  0.00           C  
ATOM    237  CG  ARG A  29       0.748  13.139  -5.983  1.00  0.00           C  
ATOM    238  CD  ARG A  29       0.921  13.079  -4.460  1.00  0.00           C  
ATOM    239  NE  ARG A  29       0.664  14.383  -3.839  1.00  0.00           N  
ATOM    240  CZ  ARG A  29      -0.509  14.849  -3.435  1.00  0.00           C  
ATOM    241  NH1 ARG A  29      -1.591  14.116  -3.494  1.00  0.00           N  
ATOM    242  NH2 ARG A  29      -0.605  16.061  -2.960  1.00  0.00           N  
ATOM    243  N   ARG A  30       2.121  16.513  -8.639  1.00  0.00           N  
ATOM    244  CA  ARG A  30       2.905  17.693  -9.006  1.00  0.00           C  
ATOM    245  C   ARG A  30       3.801  18.181  -7.865  1.00  0.00           C  
ATOM    246  O   ARG A  30       4.867  18.723  -8.121  1.00  0.00           O  
ATOM    247  CB  ARG A  30       1.935  18.797  -9.466  1.00  0.00           C  
ATOM    248  CG  ARG A  30       2.641  20.017 -10.039  1.00  0.00           C  
ATOM    249  CD  ARG A  30       1.633  21.087 -10.472  1.00  0.00           C  
ATOM    250  NE  ARG A  30       0.748  20.620 -11.545  1.00  0.00           N  
ATOM    251  CZ  ARG A  30       1.020  20.623 -12.847  1.00  0.00           C  
ATOM    252  NH1 ARG A  30       2.151  21.101 -13.316  1.00  0.00           N  
ATOM    253  NH2 ARG A  30       0.139  20.155 -13.712  1.00  0.00           N  
ATOM    254  N   ASP A  31       3.370  18.002  -6.616  1.00  0.00           N  
ATOM    255  CA  ASP A  31       4.112  18.451  -5.434  1.00  0.00           C  
ATOM    256  C   ASP A  31       5.185  17.447  -4.964  1.00  0.00           C  
ATOM    257  O   ASP A  31       6.123  17.840  -4.263  1.00  0.00           O  
ATOM    258  CB  ASP A  31       3.128  18.799  -4.297  1.00  0.00           C  
ATOM    259  CG  ASP A  31       2.194  17.657  -3.875  1.00  0.00           C  
ATOM    260  OD1 ASP A  31       2.264  16.553  -4.439  1.00  0.00           O  
ATOM    261  OD2 ASP A  31       1.349  17.889  -2.982  1.00  0.00           O  
ATOM    262  N   ASP A  32       5.070  16.194  -5.369  1.00  0.00           N  
ATOM    263  CA  ASP A  32       6.062  15.137  -5.162  1.00  0.00           C  
ATOM    264  C   ASP A  32       6.060  14.230  -6.406  1.00  0.00           C  
ATOM    265  O   ASP A  32       5.266  13.280  -6.479  1.00  0.00           O  
ATOM    266  CB  ASP A  32       5.758  14.361  -3.878  1.00  0.00           C  
ATOM    267  CG  ASP A  32       6.721  13.200  -3.616  1.00  0.00           C  
ATOM    268  OD1 ASP A  32       7.678  12.988  -4.398  1.00  0.00           O  
ATOM    269  OD2 ASP A  32       6.509  12.481  -2.617  1.00  0.00           O  
ATOM    270  N   PRO A  33       6.912  14.512  -7.414  1.00  0.00           N  
ATOM    271  CA  PRO A  33       6.909  13.759  -8.676  1.00  0.00           C  
ATOM    272  C   PRO A  33       7.273  12.274  -8.560  1.00  0.00           C  
ATOM    273  O   PRO A  33       7.063  11.528  -9.514  1.00  0.00           O  
ATOM    274  CB  PRO A  33       7.906  14.512  -9.570  1.00  0.00           C  
ATOM    275  CG  PRO A  33       7.906  15.915  -9.008  1.00  0.00           C  
ATOM    276  CD  PRO A  33       7.771  15.681  -7.506  1.00  0.00           C  
ATOM    277  N   ASP A  34       7.781  11.834  -7.416  1.00  0.00           N  
ATOM    278  CA  ASP A  34       8.013  10.414  -7.146  1.00  0.00           C  
ATOM    279  C   ASP A  34       6.778   9.724  -6.561  1.00  0.00           C  
ATOM    280  O   ASP A  34       6.754   8.498  -6.421  1.00  0.00           O  
ATOM    281  CB  ASP A  34       9.213  10.252  -6.196  1.00  0.00           C  
ATOM    282  CG  ASP A  34      10.526  10.755  -6.767  1.00  0.00           C  
ATOM    283  OD1 ASP A  34      10.719  10.666  -8.001  1.00  0.00           O  
ATOM    284  OD2 ASP A  34      11.365  11.218  -5.966  1.00  0.00           O  
ATOM    285  N   PHE A  35       5.732  10.493  -6.227  1.00  0.00           N  
ATOM    286  CA  PHE A  35       4.526   9.960  -5.606  1.00  0.00           C  
ATOM    287  C   PHE A  35       3.417   9.770  -6.648  1.00  0.00           C  
ATOM    288  O   PHE A  35       2.695  10.707  -7.007  1.00  0.00           O  
ATOM    289  CB  PHE A  35       4.114  10.858  -4.432  1.00  0.00           C  
ATOM    290  CG  PHE A  35       3.014  10.333  -3.526  1.00  0.00           C  
ATOM    291  CD1 PHE A  35       2.350   9.118  -3.746  1.00  0.00           C  
ATOM    292  CD2 PHE A  35       2.634  11.100  -2.410  1.00  0.00           C  
ATOM    293  CE1 PHE A  35       1.334   8.680  -2.893  1.00  0.00           C  
ATOM    294  CE2 PHE A  35       1.627  10.676  -1.548  1.00  0.00           C  
ATOM    295  CZ  PHE A  35       0.973   9.467  -1.797  1.00  0.00           C  
ATOM    296  N   TRP A  36       3.281   8.535  -7.101  1.00  0.00           N  
ATOM    297  CA  TRP A  36       2.163   8.105  -7.931  1.00  0.00           C  
ATOM    298  C   TRP A  36       1.040   7.567  -7.044  1.00  0.00           C  
ATOM    299  O   TRP A  36       1.300   6.841  -6.076  1.00  0.00           O  
ATOM    300  CB  TRP A  36       2.626   7.049  -8.929  1.00  0.00           C  
ATOM    301  CG  TRP A  36       3.624   7.540  -9.942  1.00  0.00           C  
ATOM    302  CD1 TRP A  36       4.938   7.816  -9.717  1.00  0.00           C  
ATOM    303  CD2 TRP A  36       3.392   7.806 -11.349  1.00  0.00           C  
ATOM    304  NE1 TRP A  36       5.535   8.233 -10.889  1.00  0.00           N  
ATOM    305  CE2 TRP A  36       4.616   8.234 -11.921  1.00  0.00           C  
ATOM    306  CE3 TRP A  36       2.265   7.718 -12.191  1.00  0.00           C  
ATOM    307  CZ2 TRP A  36       4.725   8.566 -13.280  1.00  0.00           C  
ATOM    308  CZ3 TRP A  36       2.379   8.049 -13.548  1.00  0.00           C  
ATOM    309  CH2 TRP A  36       3.601   8.473 -14.076  1.00  0.00           C  
ATOM    310  N   GLN A  37      -0.205   7.894  -7.386  1.00  0.00           N  
ATOM    311  CA  GLN A  37      -1.363   7.574  -6.552  1.00  0.00           C  
ATOM    312  C   GLN A  37      -2.641   7.422  -7.383  1.00  0.00           C  
ATOM    313  O   GLN A  37      -2.699   7.821  -8.546  1.00  0.00           O  
ATOM    314  CB  GLN A  37      -1.534   8.670  -5.486  1.00  0.00           C  
ATOM    315  CG  GLN A  37      -1.753  10.073  -6.070  1.00  0.00           C  
ATOM    316  CD  GLN A  37      -2.144  11.099  -5.013  1.00  0.00           C  
ATOM    317  OE1 GLN A  37      -1.589  11.153  -3.931  1.00  0.00           O  
ATOM    318  NE2 GLN A  37      -3.126  11.920  -5.306  1.00  0.00           N  
ATOM    319  N   SER A  38      -3.677   6.862  -6.750  1.00  0.00           N  
ATOM    320  CA  SER A  38      -5.058   7.003  -7.208  1.00  0.00           C  
ATOM    321  C   SER A  38      -5.582   8.420  -6.896  1.00  0.00           C  
ATOM    322  O   SER A  38      -4.857   9.249  -6.328  1.00  0.00           O  
ATOM    323  CB  SER A  38      -5.929   5.947  -6.519  1.00  0.00           C  
ATOM    324  OG  SER A  38      -5.486   4.638  -6.849  1.00  0.00           O  
ATOM    325  N   VAL A  39      -6.817   8.715  -7.249  1.00  0.00           N  
ATOM    326  CA  VAL A  39      -7.435  10.012  -6.932  1.00  0.00           C  
ATOM    327  C   VAL A  39      -7.602  10.157  -5.415  1.00  0.00           C  
ATOM    328  O   VAL A  39      -8.134   9.274  -4.754  1.00  0.00           O  
ATOM    329  CB  VAL A  39      -8.784  10.178  -7.664  1.00  0.00           C  
ATOM    330  CG1 VAL A  39      -9.562  11.403  -7.180  1.00  0.00           C  
ATOM    331  CG2 VAL A  39      -8.561  10.306  -9.166  1.00  0.00           C  
ATOM    332  N   THR A  40      -7.146  11.287  -4.878  1.00  0.00           N  
ATOM    333  CA  THR A  40      -7.332  11.645  -3.467  1.00  0.00           C  
ATOM    334  C   THR A  40      -7.710  13.112  -3.345  1.00  0.00           C  
ATOM    335  O   THR A  40      -7.257  13.934  -4.136  1.00  0.00           O  
ATOM    336  CB  THR A  40      -6.076  11.413  -2.611  1.00  0.00           C  
ATOM    337  OG1 THR A  40      -4.998  12.204  -3.077  1.00  0.00           O  
ATOM    338  CG2 THR A  40      -5.632   9.963  -2.587  1.00  0.00           C  
ATOM    339  N   GLY A  41      -8.483  13.457  -2.321  1.00  0.00           N  
ATOM    340  CA  GLY A  41      -8.814  14.852  -2.057  1.00  0.00           C  
ATOM    341  C   GLY A  41      -9.505  15.034  -0.716  1.00  0.00           C  
ATOM    342  O   GLY A  41     -10.010  14.079  -0.125  1.00  0.00           O  
ATOM    343  N   SER A  42      -9.523  16.261  -0.216  1.00  0.00           N  
ATOM    344  CA  SER A  42     -10.189  16.571   1.046  1.00  0.00           C  
ATOM    345  C   SER A  42     -11.712  16.563   0.895  1.00  0.00           C  
ATOM    346  O   SER A  42     -12.242  17.038  -0.113  1.00  0.00           O  
ATOM    347  CB  SER A  42      -9.738  17.934   1.575  1.00  0.00           C  
ATOM    348  OG  SER A  42      -8.346  17.923   1.878  1.00  0.00           O  
ATOM    349  N   VAL A  43     -12.403  16.086   1.920  1.00  0.00           N  
ATOM    350  CA  VAL A  43     -13.847  16.314   2.061  1.00  0.00           C  
ATOM    351  C   VAL A  43     -14.020  17.749   2.556  1.00  0.00           C  
ATOM    352  O   VAL A  43     -13.654  18.065   3.691  1.00  0.00           O  
ATOM    353  CB  VAL A  43     -14.501  15.307   3.028  1.00  0.00           C  
ATOM    354  CG1 VAL A  43     -16.015  15.529   3.083  1.00  0.00           C  
ATOM    355  CG2 VAL A  43     -14.227  13.866   2.605  1.00  0.00           C  
ATOM    356  N   GLU A  44     -14.568  18.610   1.715  1.00  0.00           N  
ATOM    357  CA  GLU A  44     -14.771  20.014   2.051  1.00  0.00           C  
ATOM    358  C   GLU A  44     -15.988  20.225   2.960  1.00  0.00           C  
ATOM    359  O   GLU A  44     -16.786  19.309   3.191  1.00  0.00           O  
ATOM    360  CB  GLU A  44     -14.854  20.871   0.776  1.00  0.00           C  
ATOM    361  CG  GLU A  44     -13.559  20.865  -0.057  1.00  0.00           C  
ATOM    362  CD  GLU A  44     -12.318  21.343   0.715  1.00  0.00           C  
ATOM    363  OE1 GLU A  44     -11.200  20.950   0.329  1.00  0.00           O  
ATOM    364  OE2 GLU A  44     -12.467  22.084   1.714  1.00  0.00           O  
ATOM    365  N   GLU A  45     -16.126  21.423   3.507  1.00  0.00           N  
ATOM    366  CA  GLU A  45     -17.287  21.749   4.324  1.00  0.00           C  
ATOM    367  C   GLU A  45     -18.555  21.763   3.467  1.00  0.00           C  
ATOM    368  O   GLU A  45     -18.577  22.328   2.382  1.00  0.00           O  
ATOM    369  CB  GLU A  45     -17.047  23.089   5.032  1.00  0.00           C  
ATOM    370  CG  GLU A  45     -18.073  23.343   6.138  1.00  0.00           C  
ATOM    371  CD  GLU A  45     -17.764  24.590   6.974  1.00  0.00           C  
ATOM    372  OE1 GLU A  45     -18.436  24.755   8.011  1.00  0.00           O  
ATOM    373  OE2 GLU A  45     -16.875  25.377   6.598  1.00  0.00           O  
ATOM    374  N   GLY A  46     -19.614  21.117   3.956  1.00  0.00           N  
ATOM    375  CA  GLY A  46     -20.901  21.070   3.272  1.00  0.00           C  
ATOM    376  C   GLY A  46     -21.072  19.935   2.264  1.00  0.00           C  
ATOM    377  O   GLY A  46     -22.147  19.825   1.676  1.00  0.00           O  
ATOM    378  N   GLU A  47     -20.065  19.081   2.061  1.00  0.00           N  
ATOM    379  CA  GLU A  47     -20.205  17.882   1.229  1.00  0.00           C  
ATOM    380  C   GLU A  47     -19.969  16.600   2.045  1.00  0.00           C  
ATOM    381  O   GLU A  47     -19.305  16.597   3.079  1.00  0.00           O  
ATOM    382  CB  GLU A  47     -19.305  17.951  -0.021  1.00  0.00           C  
ATOM    383  CG  GLU A  47     -17.812  17.919   0.279  1.00  0.00           C  
ATOM    384  CD  GLU A  47     -16.906  17.970  -0.957  1.00  0.00           C  
ATOM    385  OE1 GLU A  47     -17.372  18.063  -2.111  1.00  0.00           O  
ATOM    386  OE2 GLU A  47     -15.684  17.912  -0.771  1.00  0.00           O  
ATOM    387  N   THR A  48     -20.548  15.510   1.561  1.00  0.00           N  
ATOM    388  CA  THR A  48     -20.312  14.167   2.102  1.00  0.00           C  
ATOM    389  C   THR A  48     -19.099  13.522   1.426  1.00  0.00           C  
ATOM    390  O   THR A  48     -18.668  13.951   0.360  1.00  0.00           O  
ATOM    391  CB  THR A  48     -21.546  13.276   1.915  1.00  0.00           C  
ATOM    392  OG1 THR A  48     -21.804  13.072   0.547  1.00  0.00           O  
ATOM    393  CG2 THR A  48     -22.794  13.872   2.560  1.00  0.00           C  
ATOM    394  N   ALA A  49     -18.568  12.447   2.014  1.00  0.00           N  
ATOM    395  CA  ALA A  49     -17.445  11.721   1.420  1.00  0.00           C  
ATOM    396  C   ALA A  49     -17.745  11.190  -0.006  1.00  0.00           C  
ATOM    397  O   ALA A  49     -16.919  11.393  -0.890  1.00  0.00           O  
ATOM    398  CB  ALA A  49     -16.962  10.624   2.375  1.00  0.00           C  
ATOM    399  N   PRO A  50     -18.913  10.598  -0.303  1.00  0.00           N  
ATOM    400  CA  PRO A  50     -19.237  10.214  -1.688  1.00  0.00           C  
ATOM    401  C   PRO A  50     -19.291  11.403  -2.651  1.00  0.00           C  
ATOM    402  O   PRO A  50     -18.867  11.285  -3.802  1.00  0.00           O  
ATOM    403  CB  PRO A  50     -20.593   9.507  -1.597  1.00  0.00           C  
ATOM    404  CG  PRO A  50     -20.644   9.002  -0.167  1.00  0.00           C  
ATOM    405  CD  PRO A  50     -19.916  10.082   0.618  1.00  0.00           C  
ATOM    406  N   GLN A  51     -19.793  12.558  -2.190  1.00  0.00           N  
ATOM    407  CA  GLN A  51     -19.817  13.776  -3.004  1.00  0.00           C  
ATOM    408  C   GLN A  51     -18.406  14.288  -3.281  1.00  0.00           C  
ATOM    409  O   GLN A  51     -18.100  14.645  -4.417  1.00  0.00           O  
ATOM    410  CB  GLN A  51     -20.650  14.861  -2.307  1.00  0.00           C  
ATOM    411  CG  GLN A  51     -22.156  14.594  -2.394  1.00  0.00           C  
ATOM    412  CD  GLN A  51     -22.960  15.511  -1.472  1.00  0.00           C  
ATOM    413  OE1 GLN A  51     -22.511  15.919  -0.417  1.00  0.00           O  
ATOM    414  NE2 GLN A  51     -24.171  15.838  -1.847  1.00  0.00           N  
ATOM    415  N   ALA A  52     -17.531  14.287  -2.273  1.00  0.00           N  
ATOM    416  CA  ALA A  52     -16.127  14.640  -2.448  1.00  0.00           C  
ATOM    417  C   ALA A  52     -15.446  13.702  -3.453  1.00  0.00           C  
ATOM    418  O   ALA A  52     -14.766  14.167  -4.364  1.00  0.00           O  
ATOM    419  CB  ALA A  52     -15.415  14.608  -1.092  1.00  0.00           C  
ATOM    420  N   ALA A  53     -15.673  12.394  -3.332  1.00  0.00           N  
ATOM    421  CA  ALA A  53     -15.114  11.405  -4.252  1.00  0.00           C  
ATOM    422  C   ALA A  53     -15.519  11.694  -5.707  1.00  0.00           C  
ATOM    423  O   ALA A  53     -14.664  11.744  -6.589  1.00  0.00           O  
ATOM    424  CB  ALA A  53     -15.547  10.007  -3.810  1.00  0.00           C  
ATOM    425  N   MET A  54     -16.801  11.937  -5.965  1.00  0.00           N  
ATOM    426  CA  MET A  54     -17.284  12.254  -7.312  1.00  0.00           C  
ATOM    427  C   MET A  54     -16.728  13.580  -7.818  1.00  0.00           C  
ATOM    428  O   MET A  54     -16.347  13.689  -8.985  1.00  0.00           O  
ATOM    429  CB  MET A  54     -18.814  12.286  -7.339  1.00  0.00           C  
ATOM    430  CG  MET A  54     -19.416  10.888  -7.221  1.00  0.00           C  
ATOM    431  SD  MET A  54     -21.220  10.839  -7.380  1.00  0.00           S  
ATOM    432  CE  MET A  54     -21.705  11.564  -5.808  1.00  0.00           C  
ATOM    433  N   ARG A  55     -16.643  14.596  -6.952  1.00  0.00           N  
ATOM    434  CA  ARG A  55     -16.090  15.902  -7.307  1.00  0.00           C  
ATOM    435  C   ARG A  55     -14.620  15.785  -7.701  1.00  0.00           C  
ATOM    436  O   ARG A  55     -14.243  16.239  -8.776  1.00  0.00           O  
ATOM    437  CB  ARG A  55     -16.282  16.885  -6.145  1.00  0.00           C  
ATOM    438  CG  ARG A  55     -15.700  18.270  -6.449  1.00  0.00           C  
ATOM    439  CD  ARG A  55     -15.860  19.269  -5.292  1.00  0.00           C  
ATOM    440  NE  ARG A  55     -15.328  18.782  -4.022  1.00  0.00           N  
ATOM    441  CZ  ARG A  55     -14.040  18.579  -3.733  1.00  0.00           C  
ATOM    442  NH1 ARG A  55     -13.090  18.853  -4.585  1.00  0.00           N  
ATOM    443  NH2 ARG A  55     -13.721  18.089  -2.570  1.00  0.00           N  
ATOM    444  N   GLU A  56     -13.805  15.149  -6.866  1.00  0.00           N  
ATOM    445  CA  GLU A  56     -12.364  15.005  -7.118  1.00  0.00           C  
ATOM    446  C   GLU A  56     -12.092  14.195  -8.388  1.00  0.00           C  
ATOM    447  O   GLU A  56     -11.238  14.555  -9.186  1.00  0.00           O  
ATOM    448  CB  GLU A  56     -11.664  14.361  -5.917  1.00  0.00           C  
ATOM    449  CG  GLU A  56     -11.659  15.219  -4.652  1.00  0.00           C  
ATOM    450  CD  GLU A  56     -10.730  16.430  -4.683  1.00  0.00           C  
ATOM    451  OE1 GLU A  56      -9.796  16.483  -5.505  1.00  0.00           O  
ATOM    452  OE2 GLU A  56     -10.920  17.326  -3.853  1.00  0.00           O  
ATOM    453  N   VAL A  57     -12.847  13.112  -8.634  1.00  0.00           N  
ATOM    454  CA  VAL A  57     -12.727  12.340  -9.877  1.00  0.00           C  
ATOM    455  C   VAL A  57     -13.010  13.229 -11.093  1.00  0.00           C  
ATOM    456  O   VAL A  57     -12.291  13.160 -12.096  1.00  0.00           O  
ATOM    457  CB  VAL A  57     -13.658  11.102  -9.844  1.00  0.00           C  
ATOM    458  CG1 VAL A  57     -13.803  10.436 -11.209  1.00  0.00           C  
ATOM    459  CG2 VAL A  57     -13.114  10.057  -8.866  1.00  0.00           C  
ATOM    460  N   LYS A  58     -14.023  14.095 -11.008  1.00  0.00           N  
ATOM    461  CA  LYS A  58     -14.354  15.014 -12.100  1.00  0.00           C  
ATOM    462  C   LYS A  58     -13.299  16.105 -12.279  1.00  0.00           C  
ATOM    463  O   LYS A  58     -12.924  16.415 -13.411  1.00  0.00           O  
ATOM    464  CB  LYS A  58     -15.744  15.607 -11.851  1.00  0.00           C  
ATOM    465  CG  LYS A  58     -16.227  16.481 -13.005  1.00  0.00           C  
ATOM    466  CD  LYS A  58     -17.684  16.867 -12.806  1.00  0.00           C  
ATOM    467  CE  LYS A  58     -18.168  17.706 -13.986  1.00  0.00           C  
ATOM    468  NZ  LYS A  58     -19.648  17.827 -13.973  1.00  0.00           N  
ATOM    469  N   GLU A  59     -12.809  16.660 -11.177  1.00  0.00           N  
ATOM    470  CA  GLU A  59     -11.803  17.728 -11.210  1.00  0.00           C  
ATOM    471  C   GLU A  59     -10.434  17.223 -11.673  1.00  0.00           C  
ATOM    472  O   GLU A  59      -9.835  17.804 -12.570  1.00  0.00           O  
ATOM    473  CB  GLU A  59     -11.712  18.387  -9.828  1.00  0.00           C  
ATOM    474  CG  GLU A  59     -12.934  19.260  -9.519  1.00  0.00           C  
ATOM    475  CD  GLU A  59     -12.991  19.790  -8.081  1.00  0.00           C  
ATOM    476  OE1 GLU A  59     -13.930  20.569  -7.788  1.00  0.00           O  
ATOM    477  OE2 GLU A  59     -12.141  19.426  -7.245  1.00  0.00           O  
ATOM    478  N   GLU A  60      -9.947  16.110 -11.096  1.00  0.00           N  
ATOM    479  CA  GLU A  60      -8.588  15.634 -11.331  1.00  0.00           C  
ATOM    480  C   GLU A  60      -8.411  14.873 -12.650  1.00  0.00           C  
ATOM    481  O   GLU A  60      -7.378  15.019 -13.299  1.00  0.00           O  
ATOM    482  CB  GLU A  60      -8.127  14.759 -10.170  1.00  0.00           C  
ATOM    483  CG  GLU A  60      -7.955  15.527  -8.852  1.00  0.00           C  
ATOM    484  CD  GLU A  60      -7.273  14.673  -7.787  1.00  0.00           C  
ATOM    485  OE1 GLU A  60      -7.667  14.726  -6.605  1.00  0.00           O  
ATOM    486  OE2 GLU A  60      -6.326  13.935  -8.132  1.00  0.00           O  
ATOM    487  N   VAL A  61      -9.398  14.066 -13.044  1.00  0.00           N  
ATOM    488  CA  VAL A  61      -9.283  13.177 -14.215  1.00  0.00           C  
ATOM    489  C   VAL A  61     -10.435  13.322 -15.220  1.00  0.00           C  
ATOM    490  O   VAL A  61     -10.522  12.543 -16.175  1.00  0.00           O  
ATOM    491  CB  VAL A  61      -9.056  11.703 -13.816  1.00  0.00           C  
ATOM    492  CG1 VAL A  61      -7.739  11.543 -13.060  1.00  0.00           C  
ATOM    493  CG2 VAL A  61     -10.188  11.128 -12.952  1.00  0.00           C  
ATOM    494  N   THR A  62     -11.290  14.322 -15.053  1.00  0.00           N  
ATOM    495  CA  THR A  62     -12.346  14.678 -16.008  1.00  0.00           C  
ATOM    496  C   THR A  62     -13.301  13.519 -16.321  1.00  0.00           C  
ATOM    497  O   THR A  62     -13.713  13.314 -17.462  1.00  0.00           O  
ATOM    498  CB  THR A  62     -11.764  15.311 -17.280  1.00  0.00           C  
ATOM    499  OG1 THR A  62     -10.658  16.154 -16.974  1.00  0.00           O  
ATOM    500  CG2 THR A  62     -12.776  16.195 -18.004  1.00  0.00           C  
ATOM    501  N   ILE A  63     -13.649  12.734 -15.306  1.00  0.00           N  
ATOM    502  CA  ILE A  63     -14.626  11.641 -15.413  1.00  0.00           C  
ATOM    503  C   ILE A  63     -15.852  12.020 -14.585  1.00  0.00           C  
ATOM    504  O   ILE A  63     -15.757  12.206 -13.369  1.00  0.00           O  
ATOM    505  CB  ILE A  63     -14.022  10.293 -14.975  1.00  0.00           C  
ATOM    506  CG1 ILE A  63     -12.903   9.872 -15.950  1.00  0.00           C  
ATOM    507  CG2 ILE A  63     -15.101   9.199 -14.896  1.00  0.00           C  
ATOM    508  CD1 ILE A  63     -12.061   8.685 -15.461  1.00  0.00           C  
ATOM    509  N   ASP A  64     -17.006  12.125 -15.232  1.00  0.00           N  
ATOM    510  CA  ASP A  64     -18.267  12.455 -14.565  1.00  0.00           C  
ATOM    511  C   ASP A  64     -19.036  11.169 -14.277  1.00  0.00           C  
ATOM    512  O   ASP A  64     -19.748  10.636 -15.126  1.00  0.00           O  
ATOM    513  CB  ASP A  64     -19.067  13.460 -15.404  1.00  0.00           C  
ATOM    514  CG  ASP A  64     -20.231  14.077 -14.638  1.00  0.00           C  
ATOM    515  OD1 ASP A  64     -20.936  13.347 -13.911  1.00  0.00           O  
ATOM    516  OD2 ASP A  64     -20.427  15.306 -14.766  1.00  0.00           O  
ATOM    517  N   VAL A  65     -18.890  10.658 -13.051  1.00  0.00           N  
ATOM    518  CA  VAL A  65     -19.495   9.398 -12.594  1.00  0.00           C  
ATOM    519  C   VAL A  65     -21.013   9.383 -12.812  1.00  0.00           C  
ATOM    520  O   VAL A  65     -21.567   8.380 -13.261  1.00  0.00           O  
ATOM    521  CB  VAL A  65     -19.163   9.170 -11.103  1.00  0.00           C  
ATOM    522  CG1 VAL A  65     -19.874   7.956 -10.519  1.00  0.00           C  
ATOM    523  CG2 VAL A  65     -17.658   8.991 -10.907  1.00  0.00           C  
ATOM    524  N   VAL A  66     -21.682  10.494 -12.520  1.00  0.00           N  
ATOM    525  CA  VAL A  66     -23.133  10.610 -12.663  1.00  0.00           C  
ATOM    526  C   VAL A  66     -23.532  10.624 -14.138  1.00  0.00           C  
ATOM    527  O   VAL A  66     -24.413   9.864 -14.552  1.00  0.00           O  
ATOM    528  CB  VAL A  66     -23.670  11.853 -11.928  1.00  0.00           C  
ATOM    529  CG1 VAL A  66     -25.175  12.024 -12.127  1.00  0.00           C  
ATOM    530  CG2 VAL A  66     -23.390  11.754 -10.426  1.00  0.00           C  
ATOM    531  N   ALA A  67     -22.869  11.449 -14.950  1.00  0.00           N  
ATOM    532  CA  ALA A  67     -23.175  11.575 -16.376  1.00  0.00           C  
ATOM    533  C   ALA A  67     -22.895  10.279 -17.151  1.00  0.00           C  
ATOM    534  O   ALA A  67     -23.655   9.927 -18.052  1.00  0.00           O  
ATOM    535  CB  ALA A  67     -22.377  12.747 -16.956  1.00  0.00           C  
ATOM    536  N   GLU A  68     -21.838   9.544 -16.779  1.00  0.00           N  
ATOM    537  CA  GLU A  68     -21.474   8.273 -17.412  1.00  0.00           C  
ATOM    538  C   GLU A  68     -22.205   7.062 -16.809  1.00  0.00           C  
ATOM    539  O   GLU A  68     -22.010   5.942 -17.270  1.00  0.00           O  
ATOM    540  CB  GLU A  68     -19.957   8.066 -17.368  1.00  0.00           C  
ATOM    541  CG  GLU A  68     -19.181   9.110 -18.178  1.00  0.00           C  
ATOM    542  CD  GLU A  68     -17.720   8.697 -18.377  1.00  0.00           C  
ATOM    543  OE1 GLU A  68     -17.471   7.585 -18.895  1.00  0.00           O  
ATOM    544  OE2 GLU A  68     -16.819   9.456 -18.008  1.00  0.00           O  
ATOM    545  N   GLN A  69     -23.058   7.274 -15.810  1.00  0.00           N  
ATOM    546  CA  GLN A  69     -23.803   6.212 -15.113  1.00  0.00           C  
ATOM    547  C   GLN A  69     -22.879   5.109 -14.565  1.00  0.00           C  
ATOM    548  O   GLN A  69     -23.217   3.923 -14.591  1.00  0.00           O  
ATOM    549  CB  GLN A  69     -24.918   5.653 -16.008  1.00  0.00           C  
ATOM    550  CG  GLN A  69     -25.901   6.727 -16.487  1.00  0.00           C  
ATOM    551  CD  GLN A  69     -27.062   6.117 -17.255  1.00  0.00           C  
ATOM    552  OE1 GLN A  69     -26.883   5.462 -18.272  1.00  0.00           O  
ATOM    553  NE2 GLN A  69     -28.267   6.303 -16.780  1.00  0.00           N  
ATOM    554  N   LEU A  70     -21.708   5.497 -14.067  1.00  0.00           N  
ATOM    555  CA  LEU A  70     -20.769   4.582 -13.422  1.00  0.00           C  
ATOM    556  C   LEU A  70     -21.168   4.363 -11.959  1.00  0.00           C  
ATOM    557  O   LEU A  70     -21.852   5.182 -11.351  1.00  0.00           O  
ATOM    558  CB  LEU A  70     -19.341   5.133 -13.532  1.00  0.00           C  
ATOM    559  CG  LEU A  70     -18.832   5.343 -14.970  1.00  0.00           C  
ATOM    560  CD1 LEU A  70     -17.489   6.059 -14.940  1.00  0.00           C  
ATOM    561  CD2 LEU A  70     -18.670   4.015 -15.705  1.00  0.00           C  
ATOM    562  N   THR A  71     -20.714   3.253 -11.390  1.00  0.00           N  
ATOM    563  CA  THR A  71     -20.975   2.920  -9.983  1.00  0.00           C  
ATOM    564  C   THR A  71     -19.762   3.256  -9.130  1.00  0.00           C  
ATOM    565  O   THR A  71     -18.732   2.594  -9.222  1.00  0.00           O  
ATOM    566  CB  THR A  71     -21.352   1.444  -9.823  1.00  0.00           C  
ATOM    567  OG1 THR A  71     -22.483   1.151 -10.633  1.00  0.00           O  
ATOM    568  CG2 THR A  71     -21.724   1.100  -8.383  1.00  0.00           C  
ATOM    569  N   LEU A  72     -19.885   4.278  -8.291  1.00  0.00           N  
ATOM    570  CA  LEU A  72     -18.910   4.547  -7.240  1.00  0.00           C  
ATOM    571  C   LEU A  72     -19.187   3.598  -6.070  1.00  0.00           C  
ATOM    572  O   LEU A  72     -20.239   3.684  -5.437  1.00  0.00           O  
ATOM    573  CB  LEU A  72     -19.009   6.018  -6.807  1.00  0.00           C  
ATOM    574  CG  LEU A  72     -17.968   6.423  -5.749  1.00  0.00           C  
ATOM    575  CD1 LEU A  72     -16.564   6.490  -6.348  1.00  0.00           C  
ATOM    576  CD2 LEU A  72     -18.323   7.783  -5.158  1.00  0.00           C  
ATOM    577  N   ILE A  73     -18.260   2.691  -5.789  1.00  0.00           N  
ATOM    578  CA  ILE A  73     -18.393   1.722  -4.703  1.00  0.00           C  
ATOM    579  C   ILE A  73     -17.784   2.300  -3.429  1.00  0.00           C  
ATOM    580  O   ILE A  73     -16.607   2.653  -3.407  1.00  0.00           O  
ATOM    581  CB  ILE A  73     -17.756   0.370  -5.084  1.00  0.00           C  
ATOM    582  CG1 ILE A  73     -18.459  -0.234  -6.318  1.00  0.00           C  
ATOM    583  CG2 ILE A  73     -17.805  -0.606  -3.898  1.00  0.00           C  
ATOM    584  CD1 ILE A  73     -17.761  -1.462  -6.915  1.00  0.00           C  
ATOM    585  N   ASP A  74     -18.580   2.371  -2.359  1.00  0.00           N  
ATOM    586  CA  ASP A  74     -18.064   2.641  -1.021  1.00  0.00           C  
ATOM    587  C   ASP A  74     -17.464   1.348  -0.465  1.00  0.00           C  
ATOM    588  O   ASP A  74     -18.176   0.371  -0.231  1.00  0.00           O  
ATOM    589  CB  ASP A  74     -19.178   3.196  -0.119  1.00  0.00           C  
ATOM    590  CG  ASP A  74     -18.684   3.678   1.249  1.00  0.00           C  
ATOM    591  OD1 ASP A  74     -17.527   3.385   1.615  1.00  0.00           O  
ATOM    592  OD2 ASP A  74     -19.470   4.349   1.934  1.00  0.00           O  
ATOM    593  N   CYS A  75     -16.152   1.332  -0.248  1.00  0.00           N  
ATOM    594  CA  CYS A  75     -15.444   0.191   0.323  1.00  0.00           C  
ATOM    595  C   CYS A  75     -15.766  -0.023   1.808  1.00  0.00           C  
ATOM    596  O   CYS A  75     -15.398  -1.067   2.364  1.00  0.00           O  
ATOM    597  CB  CYS A  75     -13.939   0.387   0.135  1.00  0.00           C  
ATOM    598  SG  CYS A  75     -13.485   0.561  -1.621  1.00  0.00           S  
ATOM    599  N   GLN A  76     -16.414   0.941   2.454  1.00  0.00           N  
ATOM    600  CA  GLN A  76     -16.713   0.925   3.896  1.00  0.00           C  
ATOM    601  C   GLN A  76     -15.453   0.688   4.740  1.00  0.00           C  
ATOM    602  O   GLN A  76     -15.447  -0.079   5.701  1.00  0.00           O  
ATOM    603  CB  GLN A  76     -17.849  -0.060   4.213  1.00  0.00           C  
ATOM    604  CG  GLN A  76     -19.133   0.259   3.444  1.00  0.00           C  
ATOM    605  CD  GLN A  76     -20.313  -0.625   3.854  1.00  0.00           C  
ATOM    606  OE1 GLN A  76     -20.236  -1.446   4.759  1.00  0.00           O  
ATOM    607  NE2 GLN A  76     -21.429  -0.460   3.203  1.00  0.00           N  
ATOM    608  N   ARG A  77     -14.367   1.352   4.346  1.00  0.00           N  
ATOM    609  CA  ARG A  77     -13.099   1.333   5.071  1.00  0.00           C  
ATOM    610  C   ARG A  77     -12.640   2.760   5.303  1.00  0.00           C  
ATOM    611  O   ARG A  77     -12.583   3.563   4.375  1.00  0.00           O  
ATOM    612  CB  ARG A  77     -12.028   0.558   4.288  1.00  0.00           C  
ATOM    613  CG  ARG A  77     -12.294  -0.948   4.180  1.00  0.00           C  
ATOM    614  CD  ARG A  77     -12.152  -1.654   5.524  1.00  0.00           C  
ATOM    615  NE  ARG A  77     -12.424  -3.094   5.408  1.00  0.00           N  
ATOM    616  CZ  ARG A  77     -13.551  -3.719   5.748  1.00  0.00           C  
ATOM    617  NH1 ARG A  77     -14.579  -3.063   6.243  1.00  0.00           N  
ATOM    618  NH2 ARG A  77     -13.650  -5.018   5.599  1.00  0.00           N  
ATOM    619  N   THR A  78     -12.298   3.049   6.556  1.00  0.00           N  
ATOM    620  CA  THR A  78     -11.683   4.313   6.944  1.00  0.00           C  
ATOM    621  C   THR A  78     -10.395   3.991   7.692  1.00  0.00           C  
ATOM    622  O   THR A  78     -10.400   3.160   8.597  1.00  0.00           O  
ATOM    623  CB  THR A  78     -12.629   5.163   7.802  1.00  0.00           C  
ATOM    624  OG1 THR A  78     -13.816   5.430   7.072  1.00  0.00           O  
ATOM    625  CG2 THR A  78     -12.021   6.503   8.175  1.00  0.00           C  
ATOM    626  N   VAL A  79      -9.308   4.627   7.292  1.00  0.00           N  
ATOM    627  CA  VAL A  79      -8.002   4.470   7.939  1.00  0.00           C  
ATOM    628  C   VAL A  79      -7.454   5.831   8.344  1.00  0.00           C  
ATOM    629  O   VAL A  79      -7.898   6.864   7.850  1.00  0.00           O  
ATOM    630  CB  VAL A  79      -6.997   3.710   7.047  1.00  0.00           C  
ATOM    631  CG1 VAL A  79      -7.504   2.301   6.732  1.00  0.00           C  
ATOM    632  CG2 VAL A  79      -6.697   4.454   5.748  1.00  0.00           C  
ATOM    633  N   GLU A  80      -6.475   5.836   9.251  1.00  0.00           N  
ATOM    634  CA  GLU A  80      -5.810   7.048   9.688  1.00  0.00           C  
ATOM    635  C   GLU A  80      -4.292   6.859   9.559  1.00  0.00           C  
ATOM    636  O   GLU A  80      -3.762   5.812   9.929  1.00  0.00           O  
ATOM    637  CB  GLU A  80      -6.222   7.374  11.127  1.00  0.00           C  
ATOM    638  CG  GLU A  80      -5.750   8.756  11.584  1.00  0.00           C  
ATOM    639  CD  GLU A  80      -6.144   9.028  13.029  1.00  0.00           C  
ATOM    640  OE1 GLU A  80      -6.952   9.942  13.275  1.00  0.00           O  
ATOM    641  OE2 GLU A  80      -5.614   8.337  13.928  1.00  0.00           O  
ATOM    642  N   PHE A  81      -3.601   7.867   9.026  1.00  0.00           N  
ATOM    643  CA  PHE A  81      -2.153   7.807   8.822  1.00  0.00           C  
ATOM    644  C   PHE A  81      -1.477   9.157   9.051  1.00  0.00           C  
ATOM    645  O   PHE A  81      -2.107  10.215   8.987  1.00  0.00           O  
ATOM    646  CB  PHE A  81      -1.836   7.253   7.424  1.00  0.00           C  
ATOM    647  CG  PHE A  81      -2.490   7.987   6.272  1.00  0.00           C  
ATOM    648  CD1 PHE A  81      -1.949   9.180   5.774  1.00  0.00           C  
ATOM    649  CD2 PHE A  81      -3.639   7.467   5.677  1.00  0.00           C  
ATOM    650  CE1 PHE A  81      -2.546   9.843   4.700  1.00  0.00           C  
ATOM    651  CE2 PHE A  81      -4.244   8.124   4.599  1.00  0.00           C  
ATOM    652  CZ  PHE A  81      -3.702   9.315   4.107  1.00  0.00           C  
ATOM    653  N   GLU A  82      -0.177   9.108   9.318  1.00  0.00           N  
ATOM    654  CA  GLU A  82       0.663  10.296   9.389  1.00  0.00           C  
ATOM    655  C   GLU A  82       0.836  10.911   7.995  1.00  0.00           C  
ATOM    656  O   GLU A  82       1.187  10.224   7.036  1.00  0.00           O  
ATOM    657  CB  GLU A  82       2.043   9.945   9.969  1.00  0.00           C  
ATOM    658  CG  GLU A  82       2.014   9.636  11.466  1.00  0.00           C  
ATOM    659  CD  GLU A  82       1.673  10.859  12.330  1.00  0.00           C  
ATOM    660  OE1 GLU A  82       0.995  10.671  13.363  1.00  0.00           O  
ATOM    661  OE2 GLU A  82       2.068  11.989  11.971  1.00  0.00           O  
ATOM    662  N   ILE A  83       0.608  12.215   7.889  1.00  0.00           N  
ATOM    663  CA  ILE A  83       0.829  12.959   6.644  1.00  0.00           C  
ATOM    664  C   ILE A  83       2.340  13.049   6.411  1.00  0.00           C  
ATOM    665  O   ILE A  83       3.084  13.430   7.314  1.00  0.00           O  
ATOM    666  CB  ILE A  83       0.187  14.362   6.724  1.00  0.00           C  
ATOM    667  CG1 ILE A  83      -1.319  14.278   7.045  1.00  0.00           C  
ATOM    668  CG2 ILE A  83       0.408  15.111   5.403  1.00  0.00           C  
ATOM    669  CD1 ILE A  83      -1.885  15.587   7.601  1.00  0.00           C  
ATOM    670  N   PHE A  84       2.792  12.735   5.193  1.00  0.00           N  
ATOM    671  CA  PHE A  84       4.202  12.874   4.831  1.00  0.00           C  
ATOM    672  C   PHE A  84       4.721  14.269   5.201  1.00  0.00           C  
ATOM    673  O   PHE A  84       4.112  15.283   4.846  1.00  0.00           O  
ATOM    674  CB  PHE A  84       4.408  12.619   3.333  1.00  0.00           C  
ATOM    675  CG  PHE A  84       4.281  11.172   2.918  1.00  0.00           C  
ATOM    676  CD1 PHE A  84       5.152  10.212   3.436  1.00  0.00           C  
ATOM    677  CD2 PHE A  84       3.309  10.785   1.990  1.00  0.00           C  
ATOM    678  CE1 PHE A  84       5.050   8.869   3.044  1.00  0.00           C  
ATOM    679  CE2 PHE A  84       3.202   9.447   1.591  1.00  0.00           C  
ATOM    680  CZ  PHE A  84       4.077   8.485   2.117  1.00  0.00           C  
ATOM    681  N   SER A  85       5.870  14.320   5.880  1.00  0.00           N  
ATOM    682  CA  SER A  85       6.430  15.562   6.414  1.00  0.00           C  
ATOM    683  C   SER A  85       6.549  16.669   5.355  1.00  0.00           C  
ATOM    684  O   SER A  85       6.217  17.816   5.620  1.00  0.00           O  
ATOM    685  CB  SER A  85       7.805  15.290   7.026  1.00  0.00           C  
ATOM    686  OG  SER A  85       7.702  14.282   8.004  1.00  0.00           O  
ATOM    687  N   HIS A  86       6.990  16.318   4.146  1.00  0.00           N  
ATOM    688  CA  HIS A  86       7.190  17.277   3.056  1.00  0.00           C  
ATOM    689  C   HIS A  86       5.892  17.755   2.393  1.00  0.00           C  
ATOM    690  O   HIS A  86       5.916  18.742   1.655  1.00  0.00           O  
ATOM    691  CB  HIS A  86       8.156  16.676   2.023  1.00  0.00           C  
ATOM    692  CG  HIS A  86       7.616  15.472   1.304  1.00  0.00           C  
ATOM    693  ND1 HIS A  86       7.484  14.209   1.849  1.00  0.00           N  
ATOM    694  CD2 HIS A  86       7.197  15.394   0.006  1.00  0.00           C  
ATOM    695  CE1 HIS A  86       7.001  13.397   0.912  1.00  0.00           C  
ATOM    696  NE2 HIS A  86       6.825  14.085  -0.218  1.00  0.00           N  
ATOM    697  N   LEU A  87       4.755  17.102   2.672  1.00  0.00           N  
ATOM    698  CA  LEU A  87       3.432  17.509   2.187  1.00  0.00           C  
ATOM    699  C   LEU A  87       2.578  18.170   3.279  1.00  0.00           C  
ATOM    700  O   LEU A  87       1.534  18.755   2.985  1.00  0.00           O  
ATOM    701  CB  LEU A  87       2.702  16.294   1.583  1.00  0.00           C  
ATOM    702  CG  LEU A  87       3.436  15.592   0.424  1.00  0.00           C  
ATOM    703  CD1 LEU A  87       2.597  14.420  -0.091  1.00  0.00           C  
ATOM    704  CD2 LEU A  87       3.718  16.541  -0.735  1.00  0.00           C  
ATOM    705  N   ARG A  88       3.016  18.112   4.528  1.00  0.00           N  
ATOM    706  CA  ARG A  88       2.244  18.578   5.688  1.00  0.00           C  
ATOM    707  C   ARG A  88       1.964  20.089   5.679  1.00  0.00           C  
ATOM    708  O   ARG A  88       0.986  20.534   6.273  1.00  0.00           O  
ATOM    709  CB  ARG A  88       2.973  18.143   6.967  1.00  0.00           C  
ATOM    710  CG  ARG A  88       2.089  18.153   8.210  1.00  0.00           C  
ATOM    711  CD  ARG A  88       2.831  17.624   9.445  1.00  0.00           C  
ATOM    712  NE  ARG A  88       3.160  16.194   9.317  1.00  0.00           N  
ATOM    713  CZ  ARG A  88       3.960  15.493  10.126  1.00  0.00           C  
ATOM    714  NH1 ARG A  88       4.542  16.065  11.155  1.00  0.00           N  
ATOM    715  NH2 ARG A  88       4.166  14.220   9.906  1.00  0.00           N  
ATOM    716  N   HIS A  89       2.775  20.859   4.965  1.00  0.00           N  
ATOM    717  CA  HIS A  89       2.604  22.309   4.836  1.00  0.00           C  
ATOM    718  C   HIS A  89       1.284  22.737   4.170  1.00  0.00           C  
ATOM    719  O   HIS A  89       0.948  23.923   4.222  1.00  0.00           O  
ATOM    720  CB  HIS A  89       3.794  22.881   4.048  1.00  0.00           C  
ATOM    721  CG  HIS A  89       3.767  22.511   2.596  1.00  0.00           C  
ATOM    722  ND1 HIS A  89       4.316  21.383   2.037  1.00  0.00           N  
ATOM    723  CD2 HIS A  89       3.184  23.206   1.560  1.00  0.00           C  
ATOM    724  CE1 HIS A  89       4.082  21.398   0.716  1.00  0.00           C  
ATOM    725  NE2 HIS A  89       3.393  22.488   0.396  1.00  0.00           N  
ATOM    726  N   ARG A  90       0.547  21.814   3.548  1.00  0.00           N  
ATOM    727  CA  ARG A  90      -0.776  22.082   2.984  1.00  0.00           C  
ATOM    728  C   ARG A  90      -1.898  22.023   4.022  1.00  0.00           C  
ATOM    729  O   ARG A  90      -3.021  22.422   3.729  1.00  0.00           O  
ATOM    730  CB  ARG A  90      -1.078  21.102   1.839  1.00  0.00           C  
ATOM    731  CG  ARG A  90      -0.209  21.304   0.589  1.00  0.00           C  
ATOM    732  CD  ARG A  90      -0.424  22.684  -0.058  1.00  0.00           C  
ATOM    733  NE  ARG A  90      -1.853  22.963  -0.266  1.00  0.00           N  
ATOM    734  CZ  ARG A  90      -2.561  22.757  -1.368  1.00  0.00           C  
ATOM    735  NH1 ARG A  90      -2.014  22.297  -2.465  1.00  0.00           N  
ATOM    736  NH2 ARG A  90      -3.838  23.025  -1.376  1.00  0.00           N  
ATOM    737  N   TYR A  91      -1.612  21.542   5.220  1.00  0.00           N  
ATOM    738  CA  TYR A  91      -2.569  21.400   6.313  1.00  0.00           C  
ATOM    739  C   TYR A  91      -2.383  22.520   7.345  1.00  0.00           C  
ATOM    740  O   TYR A  91      -1.339  23.173   7.381  1.00  0.00           O  
ATOM    741  CB  TYR A  91      -2.437  20.008   6.939  1.00  0.00           C  
ATOM    742  CG  TYR A  91      -2.754  18.883   5.976  1.00  0.00           C  
ATOM    743  CD1 TYR A  91      -1.787  18.416   5.071  1.00  0.00           C  
ATOM    744  CD2 TYR A  91      -4.025  18.292   5.960  1.00  0.00           C  
ATOM    745  CE1 TYR A  91      -2.081  17.390   4.171  1.00  0.00           C  
ATOM    746  CE2 TYR A  91      -4.329  17.258   5.068  1.00  0.00           C  
ATOM    747  CZ  TYR A  91      -3.349  16.809   4.173  1.00  0.00           C  
ATOM    748  OH  TYR A  91      -3.647  15.794   3.296  1.00  0.00           O  
ATOM    749  N   ALA A  92      -3.395  22.733   8.173  1.00  0.00           N  
ATOM    750  CA  ALA A  92      -3.335  23.741   9.226  1.00  0.00           C  
ATOM    751  C   ALA A  92      -2.228  23.424  10.250  1.00  0.00           C  
ATOM    752  O   ALA A  92      -1.887  22.250  10.448  1.00  0.00           O  
ATOM    753  CB  ALA A  92      -4.706  23.851   9.896  1.00  0.00           C  
ATOM    754  N   PRO A  93      -1.669  24.441  10.931  1.00  0.00           N  
ATOM    755  CA  PRO A  93      -0.650  24.220  11.958  1.00  0.00           C  
ATOM    756  C   PRO A  93      -1.084  23.193  13.004  1.00  0.00           C  
ATOM    757  O   PRO A  93      -2.203  23.242  13.503  1.00  0.00           O  
ATOM    758  CB  PRO A  93      -0.437  25.606  12.587  1.00  0.00           C  
ATOM    759  CG  PRO A  93      -0.784  26.564  11.466  1.00  0.00           C  
ATOM    760  CD  PRO A  93      -1.926  25.866  10.743  1.00  0.00           C  
ATOM    761  N   GLY A  94      -0.185  22.256  13.312  1.00  0.00           N  
ATOM    762  CA  GLY A  94      -0.430  21.193  14.284  1.00  0.00           C  
ATOM    763  C   GLY A  94      -1.106  19.946  13.722  1.00  0.00           C  
ATOM    764  O   GLY A  94      -1.113  18.914  14.392  1.00  0.00           O  
ATOM    765  N   VAL A  95      -1.639  19.993  12.497  1.00  0.00           N  
ATOM    766  CA  VAL A  95      -2.242  18.818  11.853  1.00  0.00           C  
ATOM    767  C   VAL A  95      -1.132  17.903  11.338  1.00  0.00           C  
ATOM    768  O   VAL A  95      -0.329  18.305  10.496  1.00  0.00           O  
ATOM    769  CB  VAL A  95      -3.204  19.221  10.718  1.00  0.00           C  
ATOM    770  CG1 VAL A  95      -3.747  17.996   9.983  1.00  0.00           C  
ATOM    771  CG2 VAL A  95      -4.393  20.017  11.275  1.00  0.00           C  
ATOM    772  N   THR A  96      -1.097  16.666  11.829  1.00  0.00           N  
ATOM    773  CA  THR A  96      -0.116  15.657  11.406  1.00  0.00           C  
ATOM    774  C   THR A  96      -0.765  14.383  10.864  1.00  0.00           C  
ATOM    775  O   THR A  96      -0.106  13.620  10.156  1.00  0.00           O  
ATOM    776  CB  THR A  96       0.840  15.279  12.556  1.00  0.00           C  
ATOM    777  OG1 THR A  96       0.123  14.661  13.611  1.00  0.00           O  
ATOM    778  CG2 THR A  96       1.560  16.504  13.122  1.00  0.00           C  
ATOM    779  N   ARG A  97      -2.036  14.136  11.179  1.00  0.00           N  
ATOM    780  CA  ARG A  97      -2.747  12.911  10.813  1.00  0.00           C  
ATOM    781  C   ARG A  97      -3.892  13.200   9.848  1.00  0.00           C  
ATOM    782  O   ARG A  97      -4.554  14.234   9.958  1.00  0.00           O  
ATOM    783  CB  ARG A  97      -3.253  12.196  12.079  1.00  0.00           C  
ATOM    784  CG  ARG A  97      -2.101  11.779  12.997  1.00  0.00           C  
ATOM    785  CD  ARG A  97      -2.566  11.081  14.267  1.00  0.00           C  
ATOM    786  NE  ARG A  97      -3.147   9.768  14.012  1.00  0.00           N  
ATOM    787  CZ  ARG A  97      -2.498   8.635  13.727  1.00  0.00           C  
ATOM    788  NH1 ARG A  97      -1.193   8.586  13.636  1.00  0.00           N  
ATOM    789  NH2 ARG A  97      -3.167   7.525  13.541  1.00  0.00           N  
ATOM    790  N   ASN A  98      -4.116  12.276   8.925  1.00  0.00           N  
ATOM    791  CA  ASN A  98      -5.211  12.348   7.975  1.00  0.00           C  
ATOM    792  C   ASN A  98      -6.094  11.104   8.100  1.00  0.00           C  
ATOM    793  O   ASN A  98      -5.577   9.986   8.186  1.00  0.00           O  
ATOM    794  CB  ASN A  98      -4.637  12.479   6.554  1.00  0.00           C  
ATOM    795  CG  ASN A  98      -5.721  12.546   5.494  1.00  0.00           C  
ATOM    796  OD1 ASN A  98      -6.375  13.558   5.324  1.00  0.00           O  
ATOM    797  ND2 ASN A  98      -5.931  11.464   4.779  1.00  0.00           N  
ATOM    798  N   THR A  99      -7.403  11.304   8.109  1.00  0.00           N  
ATOM    799  CA  THR A  99      -8.392  10.216   8.076  1.00  0.00           C  
ATOM    800  C   THR A  99      -8.904  10.076   6.644  1.00  0.00           C  
ATOM    801  O   THR A  99      -9.378  11.044   6.066  1.00  0.00           O  
ATOM    802  CB  THR A  99      -9.554  10.498   9.032  1.00  0.00           C  
ATOM    803  OG1 THR A  99      -9.050  10.652  10.350  1.00  0.00           O  
ATOM    804  CG2 THR A  99     -10.562   9.354   9.063  1.00  0.00           C  
ATOM    805  N   GLU A 100      -8.800   8.871   6.074  1.00  0.00           N  
ATOM    806  CA  GLU A 100      -9.119   8.614   4.666  1.00  0.00           C  
ATOM    807  C   GLU A 100     -10.189   7.527   4.534  1.00  0.00           C  
ATOM    808  O   GLU A 100     -10.041   6.429   5.078  1.00  0.00           O  
ATOM    809  CB  GLU A 100      -7.834   8.230   3.925  1.00  0.00           C  
ATOM    810  CG  GLU A 100      -8.020   8.032   2.428  1.00  0.00           C  
ATOM    811  CD  GLU A 100      -6.693   7.628   1.781  1.00  0.00           C  
ATOM    812  OE1 GLU A 100      -6.004   8.503   1.237  1.00  0.00           O  
ATOM    813  OE2 GLU A 100      -6.338   6.431   1.862  1.00  0.00           O  
ATOM    814  N   SER A 101     -11.255   7.837   3.794  1.00  0.00           N  
ATOM    815  CA  SER A 101     -12.322   6.884   3.465  1.00  0.00           C  
ATOM    816  C   SER A 101     -12.168   6.384   2.026  1.00  0.00           C  
ATOM    817  O   SER A 101     -11.925   7.172   1.114  1.00  0.00           O  
ATOM    818  CB  SER A 101     -13.695   7.517   3.672  1.00  0.00           C  
ATOM    819  OG  SER A 101     -13.881   7.834   5.040  1.00  0.00           O  
ATOM    820  N   TRP A 102     -12.302   5.075   1.833  1.00  0.00           N  
ATOM    821  CA  TRP A 102     -11.972   4.439   0.562  1.00  0.00           C  
ATOM    822  C   TRP A 102     -13.183   4.181  -0.323  1.00  0.00           C  
ATOM    823  O   TRP A 102     -14.214   3.676   0.122  1.00  0.00           O  
ATOM    824  CB  TRP A 102     -11.235   3.120   0.812  1.00  0.00           C  
ATOM    825  CG  TRP A 102      -9.913   3.213   1.506  1.00  0.00           C  
ATOM    826  CD1 TRP A 102      -9.235   4.340   1.860  1.00  0.00           C  
ATOM    827  CD2 TRP A 102      -9.090   2.097   1.934  1.00  0.00           C  
ATOM    828  NE1 TRP A 102      -8.055   3.994   2.482  1.00  0.00           N  
ATOM    829  CE2 TRP A 102      -7.926   2.629   2.550  1.00  0.00           C  
ATOM    830  CE3 TRP A 102      -9.226   0.698   1.859  1.00  0.00           C  
ATOM    831  CZ2 TRP A 102      -6.928   1.807   3.084  1.00  0.00           C  
ATOM    832  CZ3 TRP A 102      -8.228  -0.116   2.392  1.00  0.00           C  
ATOM    833  CH2 TRP A 102      -7.097   0.432   2.997  1.00  0.00           C  
ATOM    834  N   PHE A 103     -12.990   4.473  -1.608  1.00  0.00           N  
ATOM    835  CA  PHE A 103     -13.923   4.171  -2.682  1.00  0.00           C  
ATOM    836  C   PHE A 103     -13.174   3.484  -3.816  1.00  0.00           C  
ATOM    837  O   PHE A 103     -11.961   3.629  -3.956  1.00  0.00           O  
ATOM    838  CB  PHE A 103     -14.607   5.447  -3.175  1.00  0.00           C  
ATOM    839  CG  PHE A 103     -15.396   6.175  -2.114  1.00  0.00           C  
ATOM    840  CD1 PHE A 103     -14.756   7.056  -1.230  1.00  0.00           C  
ATOM    841  CD2 PHE A 103     -16.766   5.945  -1.973  1.00  0.00           C  
ATOM    842  CE1 PHE A 103     -15.480   7.687  -0.210  1.00  0.00           C  
ATOM    843  CE2 PHE A 103     -17.492   6.576  -0.965  1.00  0.00           C  
ATOM    844  CZ  PHE A 103     -16.850   7.447  -0.077  1.00  0.00           C  
ATOM    845  N   CYS A 104     -13.885   2.751  -4.661  1.00  0.00           N  
ATOM    846  CA  CYS A 104     -13.342   2.282  -5.924  1.00  0.00           C  
ATOM    847  C   CYS A 104     -14.315   2.560  -7.073  1.00  0.00           C  
ATOM    848  O   CYS A 104     -15.532   2.644  -6.876  1.00  0.00           O  
ATOM    849  CB  CYS A 104     -12.884   0.823  -5.834  1.00  0.00           C  
ATOM    850  SG  CYS A 104     -14.238  -0.323  -5.488  1.00  0.00           S  
ATOM    851  N   LEU A 105     -13.753   2.740  -8.262  1.00  0.00           N  
ATOM    852  CA  LEU A 105     -14.490   3.057  -9.474  1.00  0.00           C  
ATOM    853  C   LEU A 105     -13.947   2.207 -10.616  1.00  0.00           C  
ATOM    854  O   LEU A 105     -12.832   2.430 -11.089  1.00  0.00           O  
ATOM    855  CB  LEU A 105     -14.364   4.557  -9.767  1.00  0.00           C  
ATOM    856  CG  LEU A 105     -15.072   5.035 -11.045  1.00  0.00           C  
ATOM    857  CD1 LEU A 105     -16.585   4.901 -10.913  1.00  0.00           C  
ATOM    858  CD2 LEU A 105     -14.722   6.491 -11.321  1.00  0.00           C  
ATOM    859  N   ALA A 106     -14.735   1.236 -11.067  1.00  0.00           N  
ATOM    860  CA  ALA A 106     -14.401   0.448 -12.239  1.00  0.00           C  
ATOM    861  C   ALA A 106     -14.903   1.146 -13.500  1.00  0.00           C  
ATOM    862  O   ALA A 106     -16.105   1.372 -13.656  1.00  0.00           O  
ATOM    863  CB  ALA A 106     -14.994  -0.957 -12.112  1.00  0.00           C  
ATOM    864  N   LEU A 107     -13.983   1.474 -14.418  1.00  0.00           N  
ATOM    865  CA  LEU A 107     -14.335   1.834 -15.784  1.00  0.00           C  
ATOM    866  C   LEU A 107     -14.505   0.550 -16.606  1.00  0.00           C  
ATOM    867  O   LEU A 107     -13.827  -0.441 -16.326  1.00  0.00           O  
ATOM    868  CB  LEU A 107     -13.262   2.747 -16.394  1.00  0.00           C  
ATOM    869  CG  LEU A 107     -12.900   3.999 -15.581  1.00  0.00           C  
ATOM    870  CD1 LEU A 107     -11.879   4.833 -16.344  1.00  0.00           C  
ATOM    871  CD2 LEU A 107     -14.119   4.858 -15.279  1.00  0.00           C  
ATOM    872  N   PRO A 108     -15.368   0.529 -17.631  1.00  0.00           N  
ATOM    873  CA  PRO A 108     -15.501  -0.658 -18.480  1.00  0.00           C  
ATOM    874  C   PRO A 108     -14.183  -1.033 -19.167  1.00  0.00           C  
ATOM    875  O   PRO A 108     -13.832  -2.212 -19.231  1.00  0.00           O  
ATOM    876  CB  PRO A 108     -16.577  -0.282 -19.504  1.00  0.00           C  
ATOM    877  CG  PRO A 108     -17.358   0.839 -18.835  1.00  0.00           C  
ATOM    878  CD  PRO A 108     -16.317   1.560 -17.998  1.00  0.00           C  
ATOM    879  N   HIS A 109     -13.461  -0.021 -19.659  1.00  0.00           N  
ATOM    880  CA  HIS A 109     -12.199  -0.160 -20.378  1.00  0.00           C  
ATOM    881  C   HIS A 109     -11.205   0.907 -19.921  1.00  0.00           C  
ATOM    882  O   HIS A 109     -11.602   1.944 -19.392  1.00  0.00           O  
ATOM    883  CB  HIS A 109     -12.446  -0.034 -21.887  1.00  0.00           C  
ATOM    884  CG  HIS A 109     -13.525  -0.943 -22.398  1.00  0.00           C  
ATOM    885  ND1 HIS A 109     -13.436  -2.313 -22.434  1.00  0.00           N  
ATOM    886  CD2 HIS A 109     -14.776  -0.621 -22.848  1.00  0.00           C  
ATOM    887  CE1 HIS A 109     -14.597  -2.798 -22.888  1.00  0.00           C  
ATOM    888  NE2 HIS A 109     -15.431  -1.794 -23.153  1.00  0.00           N  
ATOM    889  N   GLU A 110      -9.921   0.665 -20.175  1.00  0.00           N  
ATOM    890  CA  GLU A 110      -8.920   1.730 -20.117  1.00  0.00           C  
ATOM    891  C   GLU A 110      -9.281   2.830 -21.124  1.00  0.00           C  
ATOM    892  O   GLU A 110      -9.873   2.567 -22.173  1.00  0.00           O  
ATOM    893  CB  GLU A 110      -7.516   1.176 -20.415  1.00  0.00           C  
ATOM    894  CG  GLU A 110      -7.026   0.208 -19.343  1.00  0.00           C  
ATOM    895  CD  GLU A 110      -5.690  -0.441 -19.670  1.00  0.00           C  
ATOM    896  OE1 GLU A 110      -5.486  -1.599 -19.263  1.00  0.00           O  
ATOM    897  OE2 GLU A 110      -4.847   0.185 -20.322  1.00  0.00           O  
ATOM    898  N   ARG A 111      -8.912   4.066 -20.810  1.00  0.00           N  
ATOM    899  CA  ARG A 111      -9.132   5.208 -21.701  1.00  0.00           C  
ATOM    900  C   ARG A 111      -7.984   6.200 -21.574  1.00  0.00           C  
ATOM    901  O   ARG A 111      -7.217   6.160 -20.606  1.00  0.00           O  
ATOM    902  CB  ARG A 111     -10.495   5.861 -21.394  1.00  0.00           C  
ATOM    903  CG  ARG A 111     -10.608   6.439 -19.990  1.00  0.00           C  
ATOM    904  CD  ARG A 111     -11.928   7.182 -19.762  1.00  0.00           C  
ATOM    905  NE  ARG A 111     -13.072   6.283 -19.638  1.00  0.00           N  
ATOM    906  CZ  ARG A 111     -14.324   6.686 -19.380  1.00  0.00           C  
ATOM    907  NH1 ARG A 111     -14.616   7.954 -19.233  1.00  0.00           N  
ATOM    908  NH2 ARG A 111     -15.286   5.820 -19.239  1.00  0.00           N  
ATOM    909  N   GLN A 112      -7.880   7.098 -22.549  1.00  0.00           N  
ATOM    910  CA  GLN A 112      -7.053   8.277 -22.380  1.00  0.00           C  
ATOM    911  C   GLN A 112      -7.643   9.148 -21.270  1.00  0.00           C  
ATOM    912  O   GLN A 112      -8.863   9.357 -21.215  1.00  0.00           O  
ATOM    913  CB  GLN A 112      -6.950   9.043 -23.705  1.00  0.00           C  
ATOM    914  CG  GLN A 112      -6.024  10.257 -23.599  1.00  0.00           C  
ATOM    915  CD  GLN A 112      -5.886  11.023 -24.912  1.00  0.00           C  
ATOM    916  OE1 GLN A 112      -6.260  10.540 -25.974  1.00  0.00           O  
ATOM    917  NE2 GLN A 112      -5.350  12.223 -24.865  1.00  0.00           N  
ATOM    918  N   ILE A 113      -6.787   9.654 -20.395  1.00  0.00           N  
ATOM    919  CA  ILE A 113      -7.197  10.491 -19.261  1.00  0.00           C  
ATOM    920  C   ILE A 113      -6.791  11.936 -19.528  1.00  0.00           C  
ATOM    921  O   ILE A 113      -5.633  12.220 -19.848  1.00  0.00           O  
ATOM    922  CB  ILE A 113      -6.574   9.958 -17.954  1.00  0.00           C  
ATOM    923  CG1 ILE A 113      -6.982   8.497 -17.669  1.00  0.00           C  
ATOM    924  CG2 ILE A 113      -6.919  10.861 -16.758  1.00  0.00           C  
ATOM    925  CD1 ILE A 113      -8.486   8.247 -17.506  1.00  0.00           C  
ATOM    926  N   VAL A 114      -7.727  12.850 -19.363  1.00  0.00           N  
ATOM    927  CA  VAL A 114      -7.457  14.283 -19.318  1.00  0.00           C  
ATOM    928  C   VAL A 114      -7.277  14.661 -17.847  1.00  0.00           C  
ATOM    929  O   VAL A 114      -8.252  14.767 -17.100  1.00  0.00           O  
ATOM    930  CB  VAL A 114      -8.580  15.106 -19.990  1.00  0.00           C  
ATOM    931  CG1 VAL A 114      -8.273  16.601 -19.929  1.00  0.00           C  
ATOM    932  CG2 VAL A 114      -8.746  14.691 -21.453  1.00  0.00           C  
ATOM    933  N   PHE A 115      -6.020  14.823 -17.426  1.00  0.00           N  
ATOM    934  CA  PHE A 115      -5.678  15.184 -16.049  1.00  0.00           C  
ATOM    935  C   PHE A 115      -5.394  16.681 -15.943  1.00  0.00           C  
ATOM    936  O   PHE A 115      -4.930  17.309 -16.894  1.00  0.00           O  
ATOM    937  CB  PHE A 115      -4.499  14.331 -15.544  1.00  0.00           C  
ATOM    938  CG  PHE A 115      -3.279  14.380 -16.437  1.00  0.00           C  
ATOM    939  CD1 PHE A 115      -2.292  15.345 -16.225  1.00  0.00           C  
ATOM    940  CD2 PHE A 115      -3.132  13.478 -17.490  1.00  0.00           C  
ATOM    941  CE1 PHE A 115      -1.170  15.413 -17.064  1.00  0.00           C  
ATOM    942  CE2 PHE A 115      -2.019  13.536 -18.337  1.00  0.00           C  
ATOM    943  CZ  PHE A 115      -1.036  14.514 -18.127  1.00  0.00           C  
ATOM    944  N   THR A 116      -5.679  17.264 -14.783  1.00  0.00           N  
ATOM    945  CA  THR A 116      -5.603  18.716 -14.572  1.00  0.00           C  
ATOM    946  C   THR A 116      -4.583  19.113 -13.507  1.00  0.00           C  
ATOM    947  O   THR A 116      -3.897  20.121 -13.660  1.00  0.00           O  
ATOM    948  CB  THR A 116      -6.980  19.269 -14.197  1.00  0.00           C  
ATOM    949  OG1 THR A 116      -7.449  18.624 -13.026  1.00  0.00           O  
ATOM    950  CG2 THR A 116      -8.005  19.039 -15.308  1.00  0.00           C  
ATOM    951  N   GLU A 117      -4.440  18.327 -12.442  1.00  0.00           N  
ATOM    952  CA  GLU A 117      -3.617  18.671 -11.266  1.00  0.00           C  
ATOM    953  C   GLU A 117      -2.362  17.807 -11.128  1.00  0.00           C  
ATOM    954  O   GLU A 117      -1.446  18.149 -10.380  1.00  0.00           O  
ATOM    955  CB  GLU A 117      -4.475  18.596 -10.003  1.00  0.00           C  
ATOM    956  CG  GLU A 117      -5.674  19.551 -10.068  1.00  0.00           C  
ATOM    957  CD  GLU A 117      -6.452  19.586  -8.751  1.00  0.00           C  
ATOM    958  OE1 GLU A 117      -5.888  20.104  -7.770  1.00  0.00           O  
ATOM    959  OE2 GLU A 117      -7.582  19.088  -8.734  1.00  0.00           O  
ATOM    960  N   HIS A 118      -2.288  16.717 -11.867  1.00  0.00           N  
ATOM    961  CA  HIS A 118      -1.150  15.808 -11.876  1.00  0.00           C  
ATOM    962  C   HIS A 118      -0.204  16.104 -13.057  1.00  0.00           C  
ATOM    963  O   HIS A 118      -0.513  16.920 -13.923  1.00  0.00           O  
ATOM    964  CB  HIS A 118      -1.664  14.360 -11.866  1.00  0.00           C  
ATOM    965  CG  HIS A 118      -2.283  13.982 -10.557  1.00  0.00           C  
ATOM    966  ND1 HIS A 118      -3.563  14.291 -10.149  1.00  0.00           N  
ATOM    967  CD2 HIS A 118      -1.709  13.290  -9.518  1.00  0.00           C  
ATOM    968  CE1 HIS A 118      -3.743  13.808  -8.913  1.00  0.00           C  
ATOM    969  NE2 HIS A 118      -2.634  13.194  -8.509  1.00  0.00           N  
ATOM    970  N   LEU A 119       0.960  15.454 -13.066  1.00  0.00           N  
ATOM    971  CA  LEU A 119       1.972  15.618 -14.121  1.00  0.00           C  
ATOM    972  C   LEU A 119       1.806  14.614 -15.266  1.00  0.00           C  
ATOM    973  O   LEU A 119       2.139  14.919 -16.406  1.00  0.00           O  
ATOM    974  CB  LEU A 119       3.375  15.468 -13.516  1.00  0.00           C  
ATOM    975  CG  LEU A 119       3.791  16.579 -12.540  1.00  0.00           C  
ATOM    976  CD1 LEU A 119       5.141  16.227 -11.917  1.00  0.00           C  
ATOM    977  CD2 LEU A 119       3.906  17.925 -13.243  1.00  0.00           C  
ATOM    978  N   ALA A 120       1.348  13.409 -14.935  1.00  0.00           N  
ATOM    979  CA  ALA A 120       1.215  12.302 -15.879  1.00  0.00           C  
ATOM    980  C   ALA A 120       0.246  11.257 -15.325  1.00  0.00           C  
ATOM    981  O   ALA A 120      -0.129  11.303 -14.149  1.00  0.00           O  
ATOM    982  CB  ALA A 120       2.598  11.682 -16.125  1.00  0.00           C  
ATOM    983  N   TYR A 121      -0.129  10.303 -16.162  1.00  0.00           N  
ATOM    984  CA  TYR A 121      -0.839   9.097 -15.724  1.00  0.00           C  
ATOM    985  C   TYR A 121      -0.236   7.853 -16.372  1.00  0.00           C  
ATOM    986  O   TYR A 121       0.429   7.923 -17.412  1.00  0.00           O  
ATOM    987  CB  TYR A 121      -2.341   9.210 -16.001  1.00  0.00           C  
ATOM    988  CG  TYR A 121      -2.732   8.990 -17.442  1.00  0.00           C  
ATOM    989  CD1 TYR A 121      -3.125   7.719 -17.898  1.00  0.00           C  
ATOM    990  CD2 TYR A 121      -2.712  10.047 -18.352  1.00  0.00           C  
ATOM    991  CE1 TYR A 121      -3.488   7.510 -19.234  1.00  0.00           C  
ATOM    992  CE2 TYR A 121      -3.073   9.856 -19.692  1.00  0.00           C  
ATOM    993  CZ  TYR A 121      -3.460   8.583 -20.133  1.00  0.00           C  
ATOM    994  OH  TYR A 121      -3.815   8.386 -21.440  1.00  0.00           O  
ATOM    995  N   LYS A 122      -0.493   6.709 -15.758  1.00  0.00           N  
ATOM    996  CA  LYS A 122      -0.199   5.385 -16.307  1.00  0.00           C  
ATOM    997  C   LYS A 122      -1.327   4.423 -15.947  1.00  0.00           C  
ATOM    998  O   LYS A 122      -1.864   4.484 -14.838  1.00  0.00           O  
ATOM    999  CB  LYS A 122       1.127   4.845 -15.749  1.00  0.00           C  
ATOM   1000  CG  LYS A 122       2.358   5.616 -16.229  1.00  0.00           C  
ATOM   1001  CD  LYS A 122       3.642   5.053 -15.613  1.00  0.00           C  
ATOM   1002  CE  LYS A 122       4.844   5.820 -16.115  1.00  0.00           C  
ATOM   1003  NZ  LYS A 122       6.101   5.379 -15.446  1.00  0.00           N  
ATOM   1004  N   TRP A 123      -1.635   3.516 -16.863  1.00  0.00           N  
ATOM   1005  CA  TRP A 123      -2.401   2.310 -16.556  1.00  0.00           C  
ATOM   1006  C   TRP A 123      -1.409   1.185 -16.257  1.00  0.00           C  
ATOM   1007  O   TRP A 123      -0.614   0.824 -17.127  1.00  0.00           O  
ATOM   1008  CB  TRP A 123      -3.311   1.955 -17.738  1.00  0.00           C  
ATOM   1009  CG  TRP A 123      -4.467   2.890 -17.906  1.00  0.00           C  
ATOM   1010  CD1 TRP A 123      -4.576   3.890 -18.821  1.00  0.00           C  
ATOM   1011  CD2 TRP A 123      -5.700   2.910 -17.135  1.00  0.00           C  
ATOM   1012  NE1 TRP A 123      -5.796   4.526 -18.678  1.00  0.00           N  
ATOM   1013  CE2 TRP A 123      -6.512   3.946 -17.650  1.00  0.00           C  
ATOM   1014  CE3 TRP A 123      -6.201   2.146 -16.060  1.00  0.00           C  
ATOM   1015  CZ2 TRP A 123      -7.793   4.224 -17.129  1.00  0.00           C  
ATOM   1016  CZ3 TRP A 123      -7.470   2.429 -15.539  1.00  0.00           C  
ATOM   1017  CH2 TRP A 123      -8.255   3.459 -16.073  1.00  0.00           C  
ATOM   1018  N   LEU A 124      -1.439   0.663 -15.047  1.00  0.00           N  
ATOM   1019  CA  LEU A 124      -0.509  -0.372 -14.596  1.00  0.00           C  
ATOM   1020  C   LEU A 124      -1.268  -1.578 -14.052  1.00  0.00           C  
ATOM   1021  O   LEU A 124      -2.295  -1.422 -13.393  1.00  0.00           O  
ATOM   1022  CB  LEU A 124       0.427   0.183 -13.515  1.00  0.00           C  
ATOM   1023  CG  LEU A 124       1.369   1.314 -13.958  1.00  0.00           C  
ATOM   1024  CD1 LEU A 124       2.187   1.789 -12.764  1.00  0.00           C  
ATOM   1025  CD2 LEU A 124       2.335   0.859 -15.058  1.00  0.00           C  
ATOM   1026  N   ASP A 125      -0.730  -2.781 -14.282  1.00  0.00           N  
ATOM   1027  CA  ASP A 125      -1.245  -3.973 -13.609  1.00  0.00           C  
ATOM   1028  C   ASP A 125      -1.298  -3.718 -12.098  1.00  0.00           C  
ATOM   1029  O   ASP A 125      -0.398  -3.076 -11.535  1.00  0.00           O  
ATOM   1030  CB  ASP A 125      -0.375  -5.191 -13.930  1.00  0.00           C  
ATOM   1031  CG  ASP A 125      -0.392  -5.564 -15.414  1.00  0.00           C  
ATOM   1032  OD1 ASP A 125      -1.454  -5.436 -16.052  1.00  0.00           O  
ATOM   1033  OD2 ASP A 125       0.676  -5.964 -15.924  1.00  0.00           O  
ATOM   1034  N   ALA A 126      -2.336  -4.204 -11.437  1.00  0.00           N  
ATOM   1035  CA  ALA A 126      -2.603  -3.856 -10.046  1.00  0.00           C  
ATOM   1036  C   ALA A 126      -1.417  -4.101  -9.086  1.00  0.00           C  
ATOM   1037  O   ALA A 126      -1.135  -3.221  -8.267  1.00  0.00           O  
ATOM   1038  CB  ALA A 126      -3.895  -4.532  -9.590  1.00  0.00           C  
ATOM   1039  N   PRO A 127      -0.655  -5.208  -9.188  1.00  0.00           N  
ATOM   1040  CA  PRO A 127       0.540  -5.371  -8.347  1.00  0.00           C  
ATOM   1041  C   PRO A 127       1.613  -4.311  -8.585  1.00  0.00           C  
ATOM   1042  O   PRO A 127       2.254  -3.854  -7.634  1.00  0.00           O  
ATOM   1043  CB  PRO A 127       1.055  -6.783  -8.681  1.00  0.00           C  
ATOM   1044  CG  PRO A 127      -0.170  -7.506  -9.193  1.00  0.00           C  
ATOM   1045  CD  PRO A 127      -0.926  -6.430  -9.945  1.00  0.00           C  
ATOM   1046  N   ALA A 128       1.815  -3.891  -9.847  1.00  0.00           N  
ATOM   1047  CA  ALA A 128       2.776  -2.840 -10.182  1.00  0.00           C  
ATOM   1048  C   ALA A 128       2.301  -1.472  -9.679  1.00  0.00           C  
ATOM   1049  O   ALA A 128       3.098  -0.701  -9.144  1.00  0.00           O  
ATOM   1050  CB  ALA A 128       3.009  -2.834 -11.696  1.00  0.00           C  
ATOM   1051  N   ALA A 129       1.007  -1.182  -9.813  1.00  0.00           N  
ATOM   1052  CA  ALA A 129       0.408   0.030  -9.265  1.00  0.00           C  
ATOM   1053  C   ALA A 129       0.565   0.096  -7.742  1.00  0.00           C  
ATOM   1054  O   ALA A 129       1.017   1.106  -7.196  1.00  0.00           O  
ATOM   1055  CB  ALA A 129      -1.068   0.082  -9.677  1.00  0.00           C  
ATOM   1056  N   ALA A 130       0.233  -1.003  -7.060  1.00  0.00           N  
ATOM   1057  CA  ALA A 130       0.422  -1.124  -5.628  1.00  0.00           C  
ATOM   1058  C   ALA A 130       1.896  -0.909  -5.255  1.00  0.00           C  
ATOM   1059  O   ALA A 130       2.192  -0.112  -4.370  1.00  0.00           O  
ATOM   1060  CB  ALA A 130      -0.101  -2.489  -5.154  1.00  0.00           C  
ATOM   1061  N   ALA A 131       2.826  -1.549  -5.965  1.00  0.00           N  
ATOM   1062  CA  ALA A 131       4.258  -1.394  -5.688  1.00  0.00           C  
ATOM   1063  C   ALA A 131       4.758   0.049  -5.885  1.00  0.00           C  
ATOM   1064  O   ALA A 131       5.625   0.504  -5.132  1.00  0.00           O  
ATOM   1065  CB  ALA A 131       5.044  -2.374  -6.560  1.00  0.00           C  
ATOM   1066  N   LEU A 132       4.200   0.780  -6.849  1.00  0.00           N  
ATOM   1067  CA  LEU A 132       4.663   2.116  -7.222  1.00  0.00           C  
ATOM   1068  C   LEU A 132       4.280   3.215  -6.218  1.00  0.00           C  
ATOM   1069  O   LEU A 132       5.069   4.129  -5.980  1.00  0.00           O  
ATOM   1070  CB  LEU A 132       4.112   2.443  -8.622  1.00  0.00           C  
ATOM   1071  CG  LEU A 132       4.489   3.830  -9.179  1.00  0.00           C  
ATOM   1072  CD1 LEU A 132       5.993   3.976  -9.368  1.00  0.00           C  
ATOM   1073  CD2 LEU A 132       3.791   4.057 -10.517  1.00  0.00           C  
ATOM   1074  N   THR A 133       3.076   3.164  -5.639  1.00  0.00           N  
ATOM   1075  CA  THR A 133       2.600   4.250  -4.776  1.00  0.00           C  
ATOM   1076  C   THR A 133       3.399   4.342  -3.473  1.00  0.00           C  
ATOM   1077  O   THR A 133       3.775   3.327  -2.882  1.00  0.00           O  
ATOM   1078  CB  THR A 133       1.085   4.160  -4.501  1.00  0.00           C  
ATOM   1079  OG1 THR A 133       0.683   5.294  -3.751  1.00  0.00           O  
ATOM   1080  CG2 THR A 133       0.667   2.921  -3.727  1.00  0.00           C  
ATOM   1081  N   LYS A 134       3.638   5.568  -3.001  1.00  0.00           N  
ATOM   1082  CA  LYS A 134       4.224   5.815  -1.680  1.00  0.00           C  
ATOM   1083  C   LYS A 134       3.215   5.627  -0.541  1.00  0.00           C  
ATOM   1084  O   LYS A 134       3.622   5.465   0.609  1.00  0.00           O  
ATOM   1085  CB  LYS A 134       4.790   7.238  -1.601  1.00  0.00           C  
ATOM   1086  CG  LYS A 134       6.057   7.457  -2.435  1.00  0.00           C  
ATOM   1087  CD  LYS A 134       6.599   8.864  -2.177  1.00  0.00           C  
ATOM   1088  CE  LYS A 134       7.927   9.073  -2.890  1.00  0.00           C  
ATOM   1089  NZ  LYS A 134       8.455  10.432  -2.648  1.00  0.00           N  
ATOM   1090  N   SER A 135       1.920   5.672  -0.848  1.00  0.00           N  
ATOM   1091  CA  SER A 135       0.865   5.593   0.162  1.00  0.00           C  
ATOM   1092  C   SER A 135       0.553   4.139   0.514  1.00  0.00           C  
ATOM   1093  O   SER A 135       0.089   3.372  -0.329  1.00  0.00           O  
ATOM   1094  CB  SER A 135      -0.394   6.297  -0.340  1.00  0.00           C  
ATOM   1095  OG  SER A 135      -1.472   6.086   0.553  1.00  0.00           O  
ATOM   1096  N   TRP A 136       0.782   3.766   1.773  1.00  0.00           N  
ATOM   1097  CA  TRP A 136       0.423   2.427   2.243  1.00  0.00           C  
ATOM   1098  C   TRP A 136      -1.087   2.176   2.166  1.00  0.00           C  
ATOM   1099  O   TRP A 136      -1.509   1.051   1.885  1.00  0.00           O  
ATOM   1100  CB  TRP A 136       0.938   2.210   3.674  1.00  0.00           C  
ATOM   1101  CG  TRP A 136       0.200   2.968   4.745  1.00  0.00           C  
ATOM   1102  CD1 TRP A 136       0.581   4.145   5.301  1.00  0.00           C  
ATOM   1103  CD2 TRP A 136      -1.041   2.588   5.390  1.00  0.00           C  
ATOM   1104  NE1 TRP A 136      -0.348   4.527   6.254  1.00  0.00           N  
ATOM   1105  CE2 TRP A 136      -1.357   3.602   6.337  1.00  0.00           C  
ATOM   1106  CE3 TRP A 136      -1.919   1.499   5.274  1.00  0.00           C  
ATOM   1107  CZ2 TRP A 136      -2.515   3.541   7.136  1.00  0.00           C  
ATOM   1108  CZ3 TRP A 136      -3.073   1.445   6.072  1.00  0.00           C  
ATOM   1109  CH2 TRP A 136      -3.364   2.457   6.984  1.00  0.00           C  
ATOM   1110  N   SER A 137      -1.907   3.210   2.395  1.00  0.00           N  
ATOM   1111  CA  SER A 137      -3.362   3.064   2.332  1.00  0.00           C  
ATOM   1112  C   SER A 137      -3.812   2.835   0.891  1.00  0.00           C  
ATOM   1113  O   SER A 137      -4.596   1.928   0.629  1.00  0.00           O  
ATOM   1114  CB  SER A 137      -4.063   4.280   2.957  1.00  0.00           C  
ATOM   1115  OG  SER A 137      -3.814   5.458   2.227  1.00  0.00           O  
ATOM   1116  N   ASN A 138      -3.263   3.585  -0.064  1.00  0.00           N  
ATOM   1117  CA  ASN A 138      -3.539   3.381  -1.489  1.00  0.00           C  
ATOM   1118  C   ASN A 138      -3.109   1.972  -1.930  1.00  0.00           C  
ATOM   1119  O   ASN A 138      -3.858   1.283  -2.626  1.00  0.00           O  
ATOM   1120  CB  ASN A 138      -2.843   4.485  -2.284  1.00  0.00           C  
ATOM   1121  CG  ASN A 138      -3.322   4.667  -3.713  1.00  0.00           C  
ATOM   1122  OD1 ASN A 138      -3.015   5.690  -4.324  1.00  0.00           O  
ATOM   1123  ND2 ASN A 138      -4.046   3.742  -4.295  1.00  0.00           N  
ATOM   1124  N   ARG A 139      -1.933   1.511  -1.481  1.00  0.00           N  
ATOM   1125  CA  ARG A 139      -1.484   0.132  -1.748  1.00  0.00           C  
ATOM   1126  C   ARG A 139      -2.463  -0.894  -1.193  1.00  0.00           C  
ATOM   1127  O   ARG A 139      -2.883  -1.791  -1.922  1.00  0.00           O  
ATOM   1128  CB  ARG A 139      -0.072  -0.077  -1.183  1.00  0.00           C  
ATOM   1129  CG  ARG A 139       0.408  -1.522  -1.356  1.00  0.00           C  
ATOM   1130  CD  ARG A 139       1.879  -1.699  -1.001  1.00  0.00           C  
ATOM   1131  NE  ARG A 139       2.770  -1.146  -2.042  1.00  0.00           N  
ATOM   1132  CZ  ARG A 139       3.230   0.095  -2.119  1.00  0.00           C  
ATOM   1133  NH1 ARG A 139       2.900   0.992  -1.246  1.00  0.00           N  
ATOM   1134  NH2 ARG A 139       4.035   0.454  -3.082  1.00  0.00           N  
ATOM   1135  N   GLN A 140      -2.841  -0.765   0.069  1.00  0.00           N  
ATOM   1136  CA  GLN A 140      -3.775  -1.697   0.692  1.00  0.00           C  
ATOM   1137  C   GLN A 140      -5.129  -1.700  -0.026  1.00  0.00           C  
ATOM   1138  O   GLN A 140      -5.711  -2.764  -0.243  1.00  0.00           O  
ATOM   1139  CB  GLN A 140      -3.935  -1.368   2.180  1.00  0.00           C  
ATOM   1140  CG  GLN A 140      -4.829  -2.381   2.902  1.00  0.00           C  
ATOM   1141  CD  GLN A 140      -4.973  -2.122   4.398  1.00  0.00           C  
ATOM   1142  OE1 GLN A 140      -4.478  -1.149   4.951  1.00  0.00           O  
ATOM   1143  NE2 GLN A 140      -5.660  -2.993   5.095  1.00  0.00           N  
ATOM   1144  N   ALA A 141      -5.626  -0.531  -0.417  1.00  0.00           N  
ATOM   1145  CA  ALA A 141      -6.883  -0.435  -1.143  1.00  0.00           C  
ATOM   1146  C   ALA A 141      -6.806  -1.143  -2.504  1.00  0.00           C  
ATOM   1147  O   ALA A 141      -7.726  -1.872  -2.867  1.00  0.00           O  
ATOM   1148  CB  ALA A 141      -7.271   1.034  -1.286  1.00  0.00           C  
ATOM   1149  N   ILE A 142      -5.702  -0.977  -3.247  1.00  0.00           N  
ATOM   1150  CA  ILE A 142      -5.488  -1.705  -4.501  1.00  0.00           C  
ATOM   1151  C   ILE A 142      -5.446  -3.214  -4.245  1.00  0.00           C  
ATOM   1152  O   ILE A 142      -6.099  -3.988  -4.945  1.00  0.00           O  
ATOM   1153  CB  ILE A 142      -4.199  -1.220  -5.207  1.00  0.00           C  
ATOM   1154  CG1 ILE A 142      -4.354   0.230  -5.693  1.00  0.00           C  
ATOM   1155  CG2 ILE A 142      -3.842  -2.138  -6.393  1.00  0.00           C  
ATOM   1156  CD1 ILE A 142      -3.019   0.916  -6.028  1.00  0.00           C  
ATOM   1157  N   GLU A 143      -4.713  -3.651  -3.226  1.00  0.00           N  
ATOM   1158  CA  GLU A 143      -4.585  -5.071  -2.896  1.00  0.00           C  
ATOM   1159  C   GLU A 143      -5.932  -5.698  -2.513  1.00  0.00           C  
ATOM   1160  O   GLU A 143      -6.280  -6.764  -3.009  1.00  0.00           O  
ATOM   1161  CB  GLU A 143      -3.562  -5.247  -1.771  1.00  0.00           C  
ATOM   1162  CG  GLU A 143      -2.127  -5.000  -2.246  1.00  0.00           C  
ATOM   1163  CD  GLU A 143      -1.089  -4.939  -1.129  1.00  0.00           C  
ATOM   1164  OE1 GLU A 143       0.118  -4.886  -1.462  1.00  0.00           O  
ATOM   1165  OE2 GLU A 143      -1.467  -4.929   0.067  1.00  0.00           O  
ATOM   1166  N   GLN A 144      -6.705  -5.024  -1.674  1.00  0.00           N  
ATOM   1167  CA  GLN A 144      -7.963  -5.563  -1.163  1.00  0.00           C  
ATOM   1168  C   GLN A 144      -9.115  -5.468  -2.163  1.00  0.00           C  
ATOM   1169  O   GLN A 144      -9.914  -6.405  -2.263  1.00  0.00           O  
ATOM   1170  CB  GLN A 144      -8.343  -4.867   0.148  1.00  0.00           C  
ATOM   1171  CG  GLN A 144      -7.414  -5.266   1.299  1.00  0.00           C  
ATOM   1172  CD  GLN A 144      -7.839  -4.694   2.652  1.00  0.00           C  
ATOM   1173  OE1 GLN A 144      -8.655  -3.795   2.755  1.00  0.00           O  
ATOM   1174  NE2 GLN A 144      -7.289  -5.215   3.724  1.00  0.00           N  
ATOM   1175  N   PHE A 145      -9.213  -4.370  -2.906  1.00  0.00           N  
ATOM   1176  CA  PHE A 145     -10.403  -4.070  -3.709  1.00  0.00           C  
ATOM   1177  C   PHE A 145     -10.203  -4.228  -5.216  1.00  0.00           C  
ATOM   1178  O   PHE A 145     -11.188  -4.193  -5.955  1.00  0.00           O  
ATOM   1179  CB  PHE A 145     -10.944  -2.683  -3.341  1.00  0.00           C  
ATOM   1180  CG  PHE A 145     -11.433  -2.628  -1.913  1.00  0.00           C  
ATOM   1181  CD1 PHE A 145     -12.702  -3.111  -1.584  1.00  0.00           C  
ATOM   1182  CD2 PHE A 145     -10.598  -2.156  -0.891  1.00  0.00           C  
ATOM   1183  CE1 PHE A 145     -13.148  -3.107  -0.255  1.00  0.00           C  
ATOM   1184  CE2 PHE A 145     -11.036  -2.158   0.442  1.00  0.00           C  
ATOM   1185  CZ  PHE A 145     -12.308  -2.638   0.755  1.00  0.00           C  
ATOM   1186  N   VAL A 146      -8.977  -4.443  -5.688  1.00  0.00           N  
ATOM   1187  CA  VAL A 146      -8.695  -4.756  -7.094  1.00  0.00           C  
ATOM   1188  C   VAL A 146      -8.072  -6.147  -7.222  1.00  0.00           C  
ATOM   1189  O   VAL A 146      -8.626  -6.991  -7.917  1.00  0.00           O  
ATOM   1190  CB  VAL A 146      -7.830  -3.686  -7.776  1.00  0.00           C  
ATOM   1191  CG1 VAL A 146      -7.697  -3.968  -9.278  1.00  0.00           C  
ATOM   1192  CG2 VAL A 146      -8.406  -2.283  -7.588  1.00  0.00           C  
ATOM   1193  N   ILE A 147      -6.958  -6.411  -6.548  1.00  0.00           N  
ATOM   1194  CA  ILE A 147      -6.230  -7.686  -6.687  1.00  0.00           C  
ATOM   1195  C   ILE A 147      -7.039  -8.842  -6.114  1.00  0.00           C  
ATOM   1196  O   ILE A 147      -7.270  -9.834  -6.799  1.00  0.00           O  
ATOM   1197  CB  ILE A 147      -4.820  -7.610  -6.056  1.00  0.00           C  
ATOM   1198  CG1 ILE A 147      -3.986  -6.509  -6.735  1.00  0.00           C  
ATOM   1199  CG2 ILE A 147      -4.114  -8.969  -6.154  1.00  0.00           C  
ATOM   1200  CD1 ILE A 147      -2.602  -6.284  -6.123  1.00  0.00           C  
ATOM   1201  N   ASN A 148      -7.482  -8.730  -4.860  1.00  0.00           N  
ATOM   1202  CA  ASN A 148      -8.192  -9.802  -4.171  1.00  0.00           C  
ATOM   1203  C   ASN A 148      -9.681  -9.874  -4.522  1.00  0.00           C  
ATOM   1204  O   ASN A 148     -10.337 -10.856  -4.175  1.00  0.00           O  
ATOM   1205  CB  ASN A 148      -7.987  -9.660  -2.653  1.00  0.00           C  
ATOM   1206  CG  ASN A 148      -6.545  -9.832  -2.235  1.00  0.00           C  
ATOM   1207  OD1 ASN A 148      -5.745 -10.486  -2.892  1.00  0.00           O  
ATOM   1208  ND2 ASN A 148      -6.168  -9.244  -1.115  1.00  0.00           N  
ATOM   1209  N   ALA A 149     -10.201  -8.874  -5.229  1.00  0.00           N  
ATOM   1210  CA  ALA A 149     -11.568  -8.860  -5.735  1.00  0.00           C  
ATOM   1211  C   ALA A 149     -11.684  -9.416  -7.164  1.00  0.00           C  
ATOM   1212  O   ALA A 149     -12.789  -9.496  -7.705  1.00  0.00           O  
ATOM   1213  CB  ALA A 149     -12.114  -7.435  -5.655  1.00  0.00           C  
ATOM   1214  N   ALA A 150     -10.550  -9.781  -7.779  1.00  0.00           N  
ATOM   1215  CA  ALA A 150     -10.474 -10.240  -9.160  1.00  0.00           C  
ATOM   1216  C   ALA A 150     -10.633 -11.747  -9.289  1.00  0.00           C  
ATOM   1217  O   ALA A 150     -10.189 -12.491  -8.392  1.00  0.00           O  
ATOM   1218  CB  ALA A 150      -9.162  -9.775  -9.779  1.00  0.00           C  
ATOM   1219  OXT ALA A 150     -11.186 -12.196 -10.308  1.00  0.00           O  
ATOM   1220  N   VAL B   1      12.382 -23.963  -4.116  1.00  0.00           N  
ATOM   1221  CA  VAL B   1      11.951 -25.255  -3.517  1.00  0.00           C  
ATOM   1222  C   VAL B   1      10.798 -24.951  -2.565  1.00  0.00           C  
ATOM   1223  O   VAL B   1      10.913 -24.037  -1.758  1.00  0.00           O  
ATOM   1224  CB  VAL B   1      13.108 -25.964  -2.783  1.00  0.00           C  
ATOM   1225  CG1 VAL B   1      12.666 -27.311  -2.228  1.00  0.00           C  
ATOM   1226  CG2 VAL B   1      14.293 -26.183  -3.739  1.00  0.00           C  
ATOM   1227  N   LYS B   2       9.678 -25.651  -2.698  1.00  0.00           N  
ATOM   1228  CA  LYS B   2       8.529 -25.440  -1.817  1.00  0.00           C  
ATOM   1229  C   LYS B   2       8.720 -26.253  -0.533  1.00  0.00           C  
ATOM   1230  O   LYS B   2       8.903 -27.469  -0.602  1.00  0.00           O  
ATOM   1231  CB  LYS B   2       7.214 -25.842  -2.512  1.00  0.00           C  
ATOM   1232  CG  LYS B   2       6.831 -24.920  -3.667  1.00  0.00           C  
ATOM   1233  CD  LYS B   2       5.485 -25.321  -4.280  1.00  0.00           C  
ATOM   1234  CE  LYS B   2       5.108 -24.393  -5.417  1.00  0.00           C  
ATOM   1235  NZ  LYS B   2       3.770 -24.714  -5.962  1.00  0.00           N  
ATOM   1236  N   ASP B   3       8.659 -25.579   0.621  1.00  0.00           N  
ATOM   1237  CA  ASP B   3       8.581 -26.309   1.884  1.00  0.00           C  
ATOM   1238  C   ASP B   3       7.255 -27.068   1.943  1.00  0.00           C  
ATOM   1239  O   ASP B   3       6.230 -26.614   1.437  1.00  0.00           O  
ATOM   1240  CB  ASP B   3       8.736 -25.375   3.082  1.00  0.00           C  
ATOM   1241  CG  ASP B   3      10.008 -24.545   3.007  1.00  0.00           C  
ATOM   1242  OD1 ASP B   3      11.069 -25.129   2.706  1.00  0.00           O  
ATOM   1243  OD2 ASP B   3       9.885 -23.318   3.204  1.00  0.00           O  
ATOM   1244  N   LYS B   4       7.279 -28.244   2.534  1.00  0.00           N  
ATOM   1245  CA  LYS B   4       6.103 -29.123   2.597  1.00  0.00           C  
ATOM   1246  C   LYS B   4       5.183 -28.817   3.774  1.00  0.00           C  
ATOM   1247  O   LYS B   4       4.034 -29.271   3.777  1.00  0.00           O  
ATOM   1248  CB  LYS B   4       6.561 -30.587   2.640  1.00  0.00           C  
ATOM   1249  CG  LYS B   4       7.226 -31.044   1.347  1.00  0.00           C  
ATOM   1250  CD  LYS B   4       7.586 -32.525   1.428  1.00  0.00           C  
ATOM   1251  CE  LYS B   4       8.222 -33.003   0.131  1.00  0.00           C  
ATOM   1252  NZ  LYS B   4       8.569 -34.442   0.195  1.00  0.00           N  
ATOM   1253  N   VAL B   5       5.675 -28.093   4.770  1.00  0.00           N  
ATOM   1254  CA  VAL B   5       4.904 -27.732   5.961  1.00  0.00           C  
ATOM   1255  C   VAL B   5       4.136 -26.438   5.682  1.00  0.00           C  
ATOM   1256  O   VAL B   5       4.693 -25.492   5.126  1.00  0.00           O  
ATOM   1257  CB  VAL B   5       5.814 -27.593   7.198  1.00  0.00           C  
ATOM   1258  CG1 VAL B   5       4.994 -27.305   8.458  1.00  0.00           C  
ATOM   1259  CG2 VAL B   5       6.624 -28.880   7.426  1.00  0.00           C  
ATOM   1260  N   TYR B   6       2.868 -26.399   6.056  1.00  0.00           N  
ATOM   1261  CA  TYR B   6       2.071 -25.187   5.933  1.00  0.00           C  
ATOM   1262  C   TYR B   6       2.560 -24.103   6.886  1.00  0.00           C  
ATOM   1263  O   TYR B   6       2.843 -24.366   8.053  1.00  0.00           O  
ATOM   1264  CB  TYR B   6       0.588 -25.484   6.191  1.00  0.00           C  
ATOM   1265  CG  TYR B   6      -0.059 -26.360   5.143  1.00  0.00           C  
ATOM   1266  CD1 TYR B   6      -0.098 -25.962   3.801  1.00  0.00           C  
ATOM   1267  CD2 TYR B   6      -0.644 -27.584   5.501  1.00  0.00           C  
ATOM   1268  CE1 TYR B   6      -0.698 -26.763   2.829  1.00  0.00           C  
ATOM   1269  CE2 TYR B   6      -1.251 -28.395   4.542  1.00  0.00           C  
ATOM   1270  CZ  TYR B   6      -1.280 -27.985   3.204  1.00  0.00           C  
ATOM   1271  OH  TYR B   6      -1.867 -28.771   2.248  1.00  0.00           O  
ATOM   1272  N   LYS B   7       2.637 -22.879   6.383  1.00  0.00           N  
ATOM   1273  CA  LYS B   7       2.807 -21.708   7.243  1.00  0.00           C  
ATOM   1274  C   LYS B   7       1.554 -21.528   8.099  1.00  0.00           C  
ATOM   1275  O   LYS B   7       0.433 -21.744   7.630  1.00  0.00           O  
ATOM   1276  CB  LYS B   7       3.070 -20.455   6.408  1.00  0.00           C  
ATOM   1277  CG  LYS B   7       4.424 -20.485   5.686  1.00  0.00           C  
ATOM   1278  CD  LYS B   7       4.672 -19.212   4.855  1.00  0.00           C  
ATOM   1279  CE  LYS B   7       4.868 -17.963   5.711  1.00  0.00           C  
ATOM   1280  NZ  LYS B   7       6.112 -17.994   6.510  1.00  0.00           N  
ATOM   1281  N   ARG B   8       1.745 -21.120   9.357  1.00  0.00           N  
ATOM   1282  CA  ARG B   8       0.618 -20.729  10.205  1.00  0.00           C  
ATOM   1283  C   ARG B   8       0.196 -19.298   9.861  1.00  0.00           C  
ATOM   1284  O   ARG B   8       1.054 -18.459   9.586  1.00  0.00           O  
ATOM   1285  CB  ARG B   8       0.992 -20.874  11.691  1.00  0.00           C  
ATOM   1286  CG  ARG B   8       1.268 -22.328  12.079  1.00  0.00           C  
ATOM   1287  CD  ARG B   8       1.607 -22.470  13.552  1.00  0.00           C  
ATOM   1288  NE  ARG B   8       0.448 -22.220  14.431  1.00  0.00           N  
ATOM   1289  CZ  ARG B   8       0.452 -21.587  15.597  1.00  0.00           C  
ATOM   1290  NH1 ARG B   8       1.555 -21.075  16.085  1.00  0.00           N  
ATOM   1291  NH2 ARG B   8      -0.648 -21.463  16.294  1.00  0.00           N  
ATOM   1292  N   PRO B   9      -1.110 -18.976   9.882  1.00  0.00           N  
ATOM   1293  CA  PRO B   9      -1.604 -17.634   9.562  1.00  0.00           C  
ATOM   1294  C   PRO B   9      -1.519 -16.664  10.751  1.00  0.00           C  
ATOM   1295  O   PRO B   9      -2.358 -15.781  10.925  1.00  0.00           O  
ATOM   1296  CB  PRO B   9      -3.042 -17.883   9.100  1.00  0.00           C  
ATOM   1297  CG  PRO B   9      -3.483 -19.045   9.970  1.00  0.00           C  
ATOM   1298  CD  PRO B   9      -2.225 -19.904  10.087  1.00  0.00           C  
ATOM   1299  N   VAL B  10      -0.499 -16.847  11.584  1.00  0.00           N  
ATOM   1300  CA  VAL B  10      -0.125 -15.952  12.677  1.00  0.00           C  
ATOM   1301  C   VAL B  10       1.372 -15.729  12.524  1.00  0.00           C  
ATOM   1302  O   VAL B  10       2.149 -16.686  12.595  1.00  0.00           O  
ATOM   1303  CB  VAL B  10      -0.451 -16.546  14.064  1.00  0.00           C  
ATOM   1304  CG1 VAL B  10      -0.060 -15.570  15.168  1.00  0.00           C  
ATOM   1305  CG2 VAL B  10      -1.940 -16.872  14.200  1.00  0.00           C  
ATOM   1306  N   SER B  11       1.775 -14.493  12.271  1.00  0.00           N  
ATOM   1307  CA  SER B  11       3.153 -14.189  11.911  1.00  0.00           C  
ATOM   1308  C   SER B  11       3.702 -12.987  12.663  1.00  0.00           C  
ATOM   1309  O   SER B  11       2.982 -12.253  13.349  1.00  0.00           O  
ATOM   1310  CB  SER B  11       3.280 -13.999  10.394  1.00  0.00           C  
ATOM   1311  OG  SER B  11       2.705 -12.778   9.974  1.00  0.00           O  
ATOM   1312  N   ILE B  12       5.003 -12.808  12.532  1.00  0.00           N  
ATOM   1313  CA  ILE B  12       5.709 -11.614  12.972  1.00  0.00           C  
ATOM   1314  C   ILE B  12       6.279 -10.859  11.772  1.00  0.00           C  
ATOM   1315  O   ILE B  12       6.524 -11.440  10.706  1.00  0.00           O  
ATOM   1316  CB  ILE B  12       6.786 -11.939  14.035  1.00  0.00           C  
ATOM   1317  CG1 ILE B  12       7.842 -12.962  13.578  1.00  0.00           C  
ATOM   1318  CG2 ILE B  12       6.106 -12.463  15.324  1.00  0.00           C  
ATOM   1319  CD1 ILE B  12       8.959 -12.405  12.713  1.00  0.00           C  
ATOM   1320  N   LEU B  13       6.495  -9.571  11.962  1.00  0.00           N  
ATOM   1321  CA  LEU B  13       7.287  -8.714  11.101  1.00  0.00           C  
ATOM   1322  C   LEU B  13       8.359  -8.071  11.974  1.00  0.00           C  
ATOM   1323  O   LEU B  13       8.037  -7.526  13.031  1.00  0.00           O  
ATOM   1324  CB  LEU B  13       6.375  -7.645  10.479  1.00  0.00           C  
ATOM   1325  CG  LEU B  13       7.085  -6.513   9.722  1.00  0.00           C  
ATOM   1326  CD1 LEU B  13       7.724  -7.017   8.435  1.00  0.00           C  
ATOM   1327  CD2 LEU B  13       6.094  -5.405   9.381  1.00  0.00           C  
ATOM   1328  N   VAL B  14       9.619  -8.129  11.543  1.00  0.00           N  
ATOM   1329  CA  VAL B  14      10.711  -7.419  12.221  1.00  0.00           C  
ATOM   1330  C   VAL B  14      11.335  -6.432  11.237  1.00  0.00           C  
ATOM   1331  O   VAL B  14      12.054  -6.822  10.321  1.00  0.00           O  
ATOM   1332  CB  VAL B  14      11.786  -8.363  12.795  1.00  0.00           C  
ATOM   1333  CG1 VAL B  14      12.770  -7.570  13.656  1.00  0.00           C  
ATOM   1334  CG2 VAL B  14      11.171  -9.482  13.644  1.00  0.00           C  
ATOM   1335  N   VAL B  15      11.070  -5.144  11.437  1.00  0.00           N  
ATOM   1336  CA  VAL B  15      11.707  -4.083  10.656  1.00  0.00           C  
ATOM   1337  C   VAL B  15      13.112  -3.869  11.208  1.00  0.00           C  
ATOM   1338  O   VAL B  15      13.281  -3.341  12.302  1.00  0.00           O  
ATOM   1339  CB  VAL B  15      10.884  -2.781  10.679  1.00  0.00           C  
ATOM   1340  CG1 VAL B  15      11.582  -1.688   9.884  1.00  0.00           C  
ATOM   1341  CG2 VAL B  15       9.490  -3.008  10.087  1.00  0.00           C  
ATOM   1342  N   ILE B  16      14.112  -4.284  10.447  1.00  0.00           N  
ATOM   1343  CA  ILE B  16      15.519  -4.107  10.811  1.00  0.00           C  
ATOM   1344  C   ILE B  16      16.040  -2.846  10.127  1.00  0.00           C  
ATOM   1345  O   ILE B  16      15.864  -2.673   8.923  1.00  0.00           O  
ATOM   1346  CB  ILE B  16      16.367  -5.343  10.454  1.00  0.00           C  
ATOM   1347  CG1 ILE B  16      15.785  -6.607  11.124  1.00  0.00           C  
ATOM   1348  CG2 ILE B  16      17.831  -5.123  10.868  1.00  0.00           C  
ATOM   1349  CD1 ILE B  16      16.520  -7.901  10.782  1.00  0.00           C  
ATOM   1350  N   TYR B  17      16.686  -1.970  10.885  1.00  0.00           N  
ATOM   1351  CA  TYR B  17      17.296  -0.749  10.356  1.00  0.00           C  
ATOM   1352  C   TYR B  17      18.595  -0.430  11.083  1.00  0.00           C  
ATOM   1353  O   TYR B  17      18.880  -0.984  12.143  1.00  0.00           O  
ATOM   1354  CB  TYR B  17      16.294   0.414  10.420  1.00  0.00           C  
ATOM   1355  CG  TYR B  17      15.975   0.910  11.816  1.00  0.00           C  
ATOM   1356  CD1 TYR B  17      15.047   0.238  12.614  1.00  0.00           C  
ATOM   1357  CD2 TYR B  17      16.584   2.072  12.305  1.00  0.00           C  
ATOM   1358  CE1 TYR B  17      14.729   0.710  13.893  1.00  0.00           C  
ATOM   1359  CE2 TYR B  17      16.277   2.557  13.583  1.00  0.00           C  
ATOM   1360  CZ  TYR B  17      15.350   1.871  14.373  1.00  0.00           C  
ATOM   1361  OH  TYR B  17      15.040   2.344  15.621  1.00  0.00           O  
ATOM   1362  N   ALA B  18      19.407   0.454  10.500  1.00  0.00           N  
ATOM   1363  CA  ALA B  18      20.627   0.950  11.126  1.00  0.00           C  
ATOM   1364  C   ALA B  18      20.341   2.274  11.841  1.00  0.00           C  
ATOM   1365  O   ALA B  18      19.793   3.201  11.248  1.00  0.00           O  
ATOM   1366  CB  ALA B  18      21.714   1.096  10.071  1.00  0.00           C  
ATOM   1367  N   GLN B  19      20.717   2.369  13.119  1.00  0.00           N  
ATOM   1368  CA  GLN B  19      20.408   3.541  13.939  1.00  0.00           C  
ATOM   1369  C   GLN B  19      21.143   4.802  13.470  1.00  0.00           C  
ATOM   1370  O   GLN B  19      20.610   5.904  13.596  1.00  0.00           O  
ATOM   1371  CB  GLN B  19      20.731   3.221  15.408  1.00  0.00           C  
ATOM   1372  CG  GLN B  19      20.367   4.355  16.393  1.00  0.00           C  
ATOM   1373  CD  GLN B  19      18.873   4.677  16.430  1.00  0.00           C  
ATOM   1374  OE1 GLN B  19      18.028   3.932  15.962  1.00  0.00           O  
ATOM   1375  NE2 GLN B  19      18.517   5.810  16.991  1.00  0.00           N  
ATOM   1376  N   ASP B  20      22.353   4.642  12.928  1.00  0.00           N  
ATOM   1377  CA  ASP B  20      23.180   5.755  12.466  1.00  0.00           C  
ATOM   1378  C   ASP B  20      22.698   6.345  11.135  1.00  0.00           C  
ATOM   1379  O   ASP B  20      22.491   7.555  11.032  1.00  0.00           O  
ATOM   1380  CB  ASP B  20      24.657   5.322  12.412  1.00  0.00           C  
ATOM   1381  CG  ASP B  20      24.960   4.157  11.469  1.00  0.00           C  
ATOM   1382  OD1 ASP B  20      24.033   3.444  11.032  1.00  0.00           O  
ATOM   1383  OD2 ASP B  20      26.151   3.958  11.171  1.00  0.00           O  
ATOM   1384  N   THR B  21      22.473   5.509  10.123  1.00  0.00           N  
ATOM   1385  CA  THR B  21      22.082   5.956   8.780  1.00  0.00           C  
ATOM   1386  C   THR B  21      20.571   6.027   8.579  1.00  0.00           C  
ATOM   1387  O   THR B  21      20.116   6.626   7.603  1.00  0.00           O  
ATOM   1388  CB  THR B  21      22.674   5.051   7.694  1.00  0.00           C  
ATOM   1389  OG1 THR B  21      22.126   3.749   7.779  1.00  0.00           O  
ATOM   1390  CG2 THR B  21      24.195   4.954   7.799  1.00  0.00           C  
ATOM   1391  N   LYS B  22      19.795   5.414   9.448  1.00  0.00           N  
ATOM   1392  CA  LYS B  22      18.347   5.208   9.313  1.00  0.00           C  
ATOM   1393  C   LYS B  22      17.940   4.409   8.062  1.00  0.00           C  
ATOM   1394  O   LYS B  22      16.767   4.380   7.703  1.00  0.00           O  
ATOM   1395  CB  LYS B  22      17.579   6.542   9.409  1.00  0.00           C  
ATOM   1396  CG  LYS B  22      17.821   7.315  10.713  1.00  0.00           C  
ATOM   1397  CD  LYS B  22      17.198   6.623  11.919  1.00  0.00           C  
ATOM   1398  CE  LYS B  22      17.376   7.487  13.158  1.00  0.00           C  
ATOM   1399  NZ  LYS B  22      16.618   6.977  14.316  1.00  0.00           N  
ATOM   1400  N   ARG B  23      18.883   3.724   7.421  1.00  0.00           N  
ATOM   1401  CA  ARG B  23      18.570   2.821   6.313  1.00  0.00           C  
ATOM   1402  C   ARG B  23      17.932   1.539   6.824  1.00  0.00           C  
ATOM   1403  O   ARG B  23      18.263   1.051   7.900  1.00  0.00           O  
ATOM   1404  CB  ARG B  23      19.795   2.527   5.451  1.00  0.00           C  
ATOM   1405  CG  ARG B  23      20.204   3.738   4.630  1.00  0.00           C  
ATOM   1406  CD  ARG B  23      21.215   3.353   3.564  1.00  0.00           C  
ATOM   1407  NE  ARG B  23      21.609   4.547   2.805  1.00  0.00           N  
ATOM   1408  CZ  ARG B  23      22.673   5.289   3.029  1.00  0.00           C  
ATOM   1409  NH1 ARG B  23      23.578   4.952   3.917  1.00  0.00           N  
ATOM   1410  NH2 ARG B  23      22.829   6.393   2.366  1.00  0.00           N  
ATOM   1411  N   VAL B  24      17.023   0.999   6.022  1.00  0.00           N  
ATOM   1412  CA  VAL B  24      16.253  -0.200   6.351  1.00  0.00           C  
ATOM   1413  C   VAL B  24      16.811  -1.378   5.555  1.00  0.00           C  
ATOM   1414  O   VAL B  24      17.089  -1.260   4.366  1.00  0.00           O  
ATOM   1415  CB  VAL B  24      14.755   0.014   6.065  1.00  0.00           C  
ATOM   1416  CG1 VAL B  24      13.925  -1.222   6.392  1.00  0.00           C  
ATOM   1417  CG2 VAL B  24      14.206   1.191   6.885  1.00  0.00           C  
ATOM   1418  N   LEU B  25      16.944  -2.518   6.224  1.00  0.00           N  
ATOM   1419  CA  LEU B  25      17.349  -3.767   5.594  1.00  0.00           C  
ATOM   1420  C   LEU B  25      16.181  -4.372   4.819  1.00  0.00           C  
ATOM   1421  O   LEU B  25      15.172  -4.757   5.410  1.00  0.00           O  
ATOM   1422  CB  LEU B  25      17.867  -4.728   6.677  1.00  0.00           C  
ATOM   1423  CG  LEU B  25      18.275  -6.116   6.150  1.00  0.00           C  
ATOM   1424  CD1 LEU B  25      19.404  -6.023   5.128  1.00  0.00           C  
ATOM   1425  CD2 LEU B  25      18.719  -6.991   7.315  1.00  0.00           C  
ATOM   1426  N   MET B  26      16.333  -4.477   3.505  1.00  0.00           N  
ATOM   1427  CA  MET B  26      15.333  -5.058   2.617  1.00  0.00           C  
ATOM   1428  C   MET B  26      15.864  -6.342   1.987  1.00  0.00           C  
ATOM   1429  O   MET B  26      16.984  -6.368   1.473  1.00  0.00           O  
ATOM   1430  CB  MET B  26      14.908  -4.048   1.547  1.00  0.00           C  
ATOM   1431  CG  MET B  26      14.285  -2.778   2.133  1.00  0.00           C  
ATOM   1432  SD  MET B  26      12.862  -3.054   3.225  1.00  0.00           S  
ATOM   1433  CE  MET B  26      11.650  -3.676   2.041  1.00  0.00           C  
ATOM   1434  N   LEU B  27      15.049  -7.387   2.021  1.00  0.00           N  
ATOM   1435  CA  LEU B  27      15.400  -8.739   1.606  1.00  0.00           C  
ATOM   1436  C   LEU B  27      14.533  -9.169   0.425  1.00  0.00           C  
ATOM   1437  O   LEU B  27      13.306  -9.037   0.467  1.00  0.00           O  
ATOM   1438  CB  LEU B  27      15.202  -9.689   2.794  1.00  0.00           C  
ATOM   1439  CG  LEU B  27      16.027  -9.356   4.048  1.00  0.00           C  
ATOM   1440  CD1 LEU B  27      15.461 -10.083   5.256  1.00  0.00           C  
ATOM   1441  CD2 LEU B  27      17.486  -9.755   3.865  1.00  0.00           C  
ATOM   1442  N   GLN B  28      15.161  -9.700  -0.625  1.00  0.00           N  
ATOM   1443  CA  GLN B  28      14.457 -10.166  -1.826  1.00  0.00           C  
ATOM   1444  C   GLN B  28      13.982 -11.608  -1.635  1.00  0.00           C  
ATOM   1445  O   GLN B  28      14.798 -12.527  -1.503  1.00  0.00           O  
ATOM   1446  CB  GLN B  28      15.385 -10.044  -3.038  1.00  0.00           C  
ATOM   1447  CG  GLN B  28      14.677 -10.316  -4.367  1.00  0.00           C  
ATOM   1448  CD  GLN B  28      15.636 -10.310  -5.544  1.00  0.00           C  
ATOM   1449  OE1 GLN B  28      16.844 -10.472  -5.401  1.00  0.00           O  
ATOM   1450  NE2 GLN B  28      15.129 -10.143  -6.748  1.00  0.00           N  
ATOM   1451  N   ARG B  29      12.654 -11.817  -1.635  1.00  0.00           N  
ATOM   1452  CA  ARG B  29      12.075 -13.151  -1.480  1.00  0.00           C  
ATOM   1453  C   ARG B  29      12.461 -14.078  -2.622  1.00  0.00           C  
ATOM   1454  O   ARG B  29      12.545 -13.676  -3.779  1.00  0.00           O  
ATOM   1455  CB  ARG B  29      10.550 -13.074  -1.385  1.00  0.00           C  
ATOM   1456  CG  ARG B  29      10.043 -12.410  -0.106  1.00  0.00           C  
ATOM   1457  CD  ARG B  29       8.511 -12.463  -0.037  1.00  0.00           C  
ATOM   1458  NE  ARG B  29       8.035 -13.837   0.136  1.00  0.00           N  
ATOM   1459  CZ  ARG B  29       7.849 -14.463   1.292  1.00  0.00           C  
ATOM   1460  NH1 ARG B  29       8.020 -13.853   2.443  1.00  0.00           N  
ATOM   1461  NH2 ARG B  29       7.481 -15.716   1.308  1.00  0.00           N  
ATOM   1462  N   ARG B  30      12.650 -15.364  -2.298  1.00  0.00           N  
ATOM   1463  CA  ARG B  30      12.964 -16.406  -3.276  1.00  0.00           C  
ATOM   1464  C   ARG B  30      11.723 -16.880  -4.043  1.00  0.00           C  
ATOM   1465  O   ARG B  30      11.844 -17.268  -5.204  1.00  0.00           O  
ATOM   1466  CB  ARG B  30      13.639 -17.567  -2.540  1.00  0.00           C  
ATOM   1467  CG  ARG B  30      14.162 -18.649  -3.475  1.00  0.00           C  
ATOM   1468  CD  ARG B  30      14.815 -19.796  -2.690  1.00  0.00           C  
ATOM   1469  NE  ARG B  30      15.993 -19.348  -1.938  1.00  0.00           N  
ATOM   1470  CZ  ARG B  30      17.236 -19.224  -2.410  1.00  0.00           C  
ATOM   1471  NH1 ARG B  30      17.530 -19.529  -3.656  1.00  0.00           N  
ATOM   1472  NH2 ARG B  30      18.201 -18.802  -1.625  1.00  0.00           N  
ATOM   1473  N   ASP B  31      10.553 -16.859  -3.406  1.00  0.00           N  
ATOM   1474  CA  ASP B  31       9.296 -17.314  -4.010  1.00  0.00           C  
ATOM   1475  C   ASP B  31       8.592 -16.242  -4.858  1.00  0.00           C  
ATOM   1476  O   ASP B  31       7.776 -16.577  -5.723  1.00  0.00           O  
ATOM   1477  CB  ASP B  31       8.360 -17.875  -2.924  1.00  0.00           C  
ATOM   1478  CG  ASP B  31       8.021 -16.899  -1.788  1.00  0.00           C  
ATOM   1479  OD1 ASP B  31       8.489 -15.746  -1.789  1.00  0.00           O  
ATOM   1480  OD2 ASP B  31       7.300 -17.316  -0.849  1.00  0.00           O  
ATOM   1481  N   ASP B  32       8.933 -14.976  -4.640  1.00  0.00           N  
ATOM   1482  CA  ASP B  32       8.494 -13.837  -5.448  1.00  0.00           C  
ATOM   1483  C   ASP B  32       9.658 -12.830  -5.516  1.00  0.00           C  
ATOM   1484  O   ASP B  32       9.800 -11.981  -4.627  1.00  0.00           O  
ATOM   1485  CB  ASP B  32       7.226 -13.211  -4.841  1.00  0.00           C  
ATOM   1486  CG  ASP B  32       6.732 -11.975  -5.590  1.00  0.00           C  
ATOM   1487  OD1 ASP B  32       7.328 -11.578  -6.620  1.00  0.00           O  
ATOM   1488  OD2 ASP B  32       5.734 -11.377  -5.131  1.00  0.00           O  
ATOM   1489  N   PRO B  33      10.524 -12.923  -6.550  1.00  0.00           N  
ATOM   1490  CA  PRO B  33      11.722 -12.073  -6.645  1.00  0.00           C  
ATOM   1491  C   PRO B  33      11.448 -10.570  -6.787  1.00  0.00           C  
ATOM   1492  O   PRO B  33      12.372  -9.773  -6.637  1.00  0.00           O  
ATOM   1493  CB  PRO B  33      12.479 -12.622  -7.858  1.00  0.00           C  
ATOM   1494  CG  PRO B  33      12.021 -14.052  -7.960  1.00  0.00           C  
ATOM   1495  CD  PRO B  33      10.552 -13.971  -7.559  1.00  0.00           C  
ATOM   1496  N   ASP B  34      10.209 -10.168  -7.045  1.00  0.00           N  
ATOM   1497  CA  ASP B  34       9.812  -8.760  -7.049  1.00  0.00           C  
ATOM   1498  C   ASP B  34       9.388  -8.273  -5.652  1.00  0.00           C  
ATOM   1499  O   ASP B  34       9.174  -7.075  -5.455  1.00  0.00           O  
ATOM   1500  CB  ASP B  34       8.668  -8.541  -8.048  1.00  0.00           C  
ATOM   1501  CG  ASP B  34       9.058  -8.838  -9.492  1.00  0.00           C  
ATOM   1502  OD1 ASP B  34      10.234  -8.623  -9.859  1.00  0.00           O  
ATOM   1503  OD2 ASP B  34       8.159  -9.273 -10.254  1.00  0.00           O  
ATOM   1504  N   PHE B  35       9.288  -9.186  -4.685  1.00  0.00           N  
ATOM   1505  CA  PHE B  35       8.840  -8.854  -3.334  1.00  0.00           C  
ATOM   1506  C   PHE B  35      10.031  -8.709  -2.389  1.00  0.00           C  
ATOM   1507  O   PHE B  35      10.563  -9.683  -1.862  1.00  0.00           O  
ATOM   1508  CB  PHE B  35       7.815  -9.895  -2.873  1.00  0.00           C  
ATOM   1509  CG  PHE B  35       7.063  -9.581  -1.583  1.00  0.00           C  
ATOM   1510  CD1 PHE B  35       7.322  -8.445  -0.807  1.00  0.00           C  
ATOM   1511  CD2 PHE B  35       6.066 -10.476  -1.154  1.00  0.00           C  
ATOM   1512  CE1 PHE B  35       6.609  -8.208   0.385  1.00  0.00           C  
ATOM   1513  CE2 PHE B  35       5.359 -10.236   0.027  1.00  0.00           C  
ATOM   1514  CZ  PHE B  35       5.635  -9.106   0.797  1.00  0.00           C  
ATOM   1515  N   TRP B  36      10.430  -7.464  -2.164  1.00  0.00           N  
ATOM   1516  CA  TRP B  36      11.406  -7.098  -1.143  1.00  0.00           C  
ATOM   1517  C   TRP B  36      10.680  -6.775   0.164  1.00  0.00           C  
ATOM   1518  O   TRP B  36       9.645  -6.105   0.158  1.00  0.00           O  
ATOM   1519  CB  TRP B  36      12.247  -5.919  -1.617  1.00  0.00           C  
ATOM   1520  CG  TRP B  36      13.104  -6.203  -2.807  1.00  0.00           C  
ATOM   1521  CD1 TRP B  36      12.689  -6.344  -4.097  1.00  0.00           C  
ATOM   1522  CD2 TRP B  36      14.550  -6.373  -2.826  1.00  0.00           C  
ATOM   1523  NE1 TRP B  36      13.776  -6.591  -4.913  1.00  0.00           N  
ATOM   1524  CE2 TRP B  36      14.934  -6.609  -4.171  1.00  0.00           C  
ATOM   1525  CE3 TRP B  36      15.552  -6.347  -1.839  1.00  0.00           C  
ATOM   1526  CZ2 TRP B  36      16.278  -6.817  -4.537  1.00  0.00           C  
ATOM   1527  CZ3 TRP B  36      16.893  -6.552  -2.206  1.00  0.00           C  
ATOM   1528  CH2 TRP B  36      17.242  -6.781  -3.547  1.00  0.00           C  
ATOM   1529  N   GLN B  37      11.240  -7.219   1.291  1.00  0.00           N  
ATOM   1530  CA  GLN B  37      10.586  -7.115   2.600  1.00  0.00           C  
ATOM   1531  C   GLN B  37      11.608  -7.046   3.740  1.00  0.00           C  
ATOM   1532  O   GLN B  37      12.789  -7.344   3.566  1.00  0.00           O  
ATOM   1533  CB  GLN B  37       9.639  -8.307   2.778  1.00  0.00           C  
ATOM   1534  CG  GLN B  37      10.341  -9.669   2.720  1.00  0.00           C  
ATOM   1535  CD  GLN B  37       9.436 -10.815   3.138  1.00  0.00           C  
ATOM   1536  OE1 GLN B  37       8.280 -10.904   2.751  1.00  0.00           O  
ATOM   1537  NE2 GLN B  37       9.937 -11.715   3.952  1.00  0.00           N  
ATOM   1538  N   SER B  38      11.118  -6.669   4.926  1.00  0.00           N  
ATOM   1539  CA  SER B  38      11.800  -6.931   6.190  1.00  0.00           C  
ATOM   1540  C   SER B  38      11.673  -8.426   6.564  1.00  0.00           C  
ATOM   1541  O   SER B  38      11.044  -9.199   5.837  1.00  0.00           O  
ATOM   1542  CB  SER B  38      11.201  -6.048   7.292  1.00  0.00           C  
ATOM   1543  OG  SER B  38      11.378  -4.672   6.978  1.00  0.00           O  
ATOM   1544  N   VAL B  39      12.248  -8.834   7.681  1.00  0.00           N  
ATOM   1545  CA  VAL B  39      12.122 -10.218   8.166  1.00  0.00           C  
ATOM   1546  C   VAL B  39      10.667 -10.514   8.541  1.00  0.00           C  
ATOM   1547  O   VAL B  39      10.047  -9.759   9.288  1.00  0.00           O  
ATOM   1548  CB  VAL B  39      13.070 -10.478   9.355  1.00  0.00           C  
ATOM   1549  CG1 VAL B  39      12.809 -11.823  10.030  1.00  0.00           C  
ATOM   1550  CG2 VAL B  39      14.529 -10.448   8.889  1.00  0.00           C  
ATOM   1551  N   THR B  40      10.135 -11.615   8.027  1.00  0.00           N  
ATOM   1552  CA  THR B  40       8.801 -12.116   8.395  1.00  0.00           C  
ATOM   1553  C   THR B  40       8.834 -13.620   8.586  1.00  0.00           C  
ATOM   1554  O   THR B  40       9.593 -14.319   7.918  1.00  0.00           O  
ATOM   1555  CB  THR B  40       7.736 -11.817   7.317  1.00  0.00           C  
ATOM   1556  OG1 THR B  40       8.075 -12.434   6.088  1.00  0.00           O  
ATOM   1557  CG2 THR B  40       7.543 -10.331   7.068  1.00  0.00           C  
ATOM   1558  N   GLY B  41       7.984 -14.140   9.463  1.00  0.00           N  
ATOM   1559  CA  GLY B  41       7.872 -15.581   9.648  1.00  0.00           C  
ATOM   1560  C   GLY B  41       6.680 -15.960  10.511  1.00  0.00           C  
ATOM   1561  O   GLY B  41       6.119 -15.124  11.220  1.00  0.00           O  
ATOM   1562  N   SER B  42       6.285 -17.228  10.449  1.00  0.00           N  
ATOM   1563  CA  SER B  42       5.175 -17.722  11.253  1.00  0.00           C  
ATOM   1564  C   SER B  42       5.572 -17.883  12.722  1.00  0.00           C  
ATOM   1565  O   SER B  42       6.683 -18.318  13.020  1.00  0.00           O  
ATOM   1566  CB  SER B  42       4.671 -19.065  10.720  1.00  0.00           C  
ATOM   1567  OG  SER B  42       4.168 -18.933   9.403  1.00  0.00           O  
ATOM   1568  N   VAL B  43       4.655 -17.577  13.618  1.00  0.00           N  
ATOM   1569  CA  VAL B  43       4.768 -17.988  15.022  1.00  0.00           C  
ATOM   1570  C   VAL B  43       4.411 -19.472  15.092  1.00  0.00           C  
ATOM   1571  O   VAL B  43       3.254 -19.842  14.855  1.00  0.00           O  
ATOM   1572  CB  VAL B  43       3.858 -17.158  15.947  1.00  0.00           C  
ATOM   1573  CG1 VAL B  43       4.071 -17.554  17.406  1.00  0.00           C  
ATOM   1574  CG2 VAL B  43       4.127 -15.657  15.800  1.00  0.00           C  
ATOM   1575  N   GLU B  44       5.387 -20.313  15.381  1.00  0.00           N  
ATOM   1576  CA  GLU B  44       5.184 -21.761  15.443  1.00  0.00           C  
ATOM   1577  C   GLU B  44       4.508 -22.187  16.752  1.00  0.00           C  
ATOM   1578  O   GLU B  44       4.352 -21.403  17.688  1.00  0.00           O  
ATOM   1579  CB  GLU B  44       6.511 -22.501  15.209  1.00  0.00           C  
ATOM   1580  CG  GLU B  44       7.119 -22.263  13.814  1.00  0.00           C  
ATOM   1581  CD  GLU B  44       6.187 -22.647  12.652  1.00  0.00           C  
ATOM   1582  OE1 GLU B  44       6.363 -22.090  11.554  1.00  0.00           O  
ATOM   1583  OE2 GLU B  44       5.276 -23.487  12.856  1.00  0.00           O  
ATOM   1584  N   GLU B  45       4.074 -23.442  16.814  1.00  0.00           N  
ATOM   1585  CA  GLU B  45       3.481 -23.982  18.033  1.00  0.00           C  
ATOM   1586  C   GLU B  45       4.531 -24.069  19.144  1.00  0.00           C  
ATOM   1587  O   GLU B  45       5.646 -24.533  18.921  1.00  0.00           O  
ATOM   1588  CB  GLU B  45       2.838 -25.341  17.724  1.00  0.00           C  
ATOM   1589  CG  GLU B  45       1.937 -25.812  18.864  1.00  0.00           C  
ATOM   1590  CD  GLU B  45       1.144 -27.076  18.518  1.00  0.00           C  
ATOM   1591  OE1 GLU B  45       0.230 -27.396  19.299  1.00  0.00           O  
ATOM   1592  OE2 GLU B  45       1.438 -27.726  17.493  1.00  0.00           O  
ATOM   1593  N   GLY B  46       4.186 -23.593  20.330  1.00  0.00           N  
ATOM   1594  CA  GLY B  46       5.060 -23.639  21.495  1.00  0.00           C  
ATOM   1595  C   GLY B  46       6.000 -22.448  21.657  1.00  0.00           C  
ATOM   1596  O   GLY B  46       6.748 -22.408  22.630  1.00  0.00           O  
ATOM   1597  N   GLU B  47       5.982 -21.469  20.757  1.00  0.00           N  
ATOM   1598  CA  GLU B  47       6.738 -20.224  20.915  1.00  0.00           C  
ATOM   1599  C   GLU B  47       5.810 -19.000  20.985  1.00  0.00           C  
ATOM   1600  O   GLU B  47       4.682 -19.008  20.494  1.00  0.00           O  
ATOM   1601  CB  GLU B  47       7.829 -20.081  19.839  1.00  0.00           C  
ATOM   1602  CG  GLU B  47       7.290 -19.866  18.425  1.00  0.00           C  
ATOM   1603  CD  GLU B  47       8.366 -19.729  17.341  1.00  0.00           C  
ATOM   1604  OE1 GLU B  47       9.580 -19.826  17.607  1.00  0.00           O  
ATOM   1605  OE2 GLU B  47       7.990 -19.494  16.185  1.00  0.00           O  
ATOM   1606  N   THR B  48       6.312 -17.945  21.610  1.00  0.00           N  
ATOM   1607  CA  THR B  48       5.650 -16.638  21.642  1.00  0.00           C  
ATOM   1608  C   THR B  48       6.060 -15.796  20.430  1.00  0.00           C  
ATOM   1609  O   THR B  48       7.067 -16.083  19.776  1.00  0.00           O  
ATOM   1610  CB  THR B  48       5.976 -15.884  22.934  1.00  0.00           C  
ATOM   1611  OG1 THR B  48       7.353 -15.597  22.997  1.00  0.00           O  
ATOM   1612  CG2 THR B  48       5.591 -16.680  24.180  1.00  0.00           C  
ATOM   1613  N   ALA B  49       5.330 -14.721  20.142  1.00  0.00           N  
ATOM   1614  CA  ALA B  49       5.684 -13.821  19.048  1.00  0.00           C  
ATOM   1615  C   ALA B  49       7.095 -13.202  19.191  1.00  0.00           C  
ATOM   1616  O   ALA B  49       7.841 -13.228  18.220  1.00  0.00           O  
ATOM   1617  CB  ALA B  49       4.582 -12.762  18.864  1.00  0.00           C  
ATOM   1618  N   PRO B  50       7.534 -12.728  20.368  1.00  0.00           N  
ATOM   1619  CA  PRO B  50       8.924 -12.271  20.520  1.00  0.00           C  
ATOM   1620  C   PRO B  50       9.960 -13.366  20.264  1.00  0.00           C  
ATOM   1621  O   PRO B  50      11.012 -13.098  19.686  1.00  0.00           O  
ATOM   1622  CB  PRO B  50       9.012 -11.745  21.958  1.00  0.00           C  
ATOM   1623  CG  PRO B  50       7.580 -11.371  22.291  1.00  0.00           C  
ATOM   1624  CD  PRO B  50       6.764 -12.421  21.568  1.00  0.00           C  
ATOM   1625  N   GLN B  51       9.668 -14.612  20.676  1.00  0.00           N  
ATOM   1626  CA  GLN B  51      10.553 -15.747  20.416  1.00  0.00           C  
ATOM   1627  C   GLN B  51      10.626 -16.061  18.918  1.00  0.00           C  
ATOM   1628  O   GLN B  51      11.717 -16.277  18.395  1.00  0.00           O  
ATOM   1629  CB  GLN B  51      10.088 -16.975  21.195  1.00  0.00           C  
ATOM   1630  CG  GLN B  51      10.398 -16.883  22.692  1.00  0.00           C  
ATOM   1631  CD  GLN B  51       9.688 -17.970  23.505  1.00  0.00           C  
ATOM   1632  OE1 GLN B  51       8.602 -18.418  23.170  1.00  0.00           O  
ATOM   1633  NE2 GLN B  51      10.278 -18.401  24.595  1.00  0.00           N  
ATOM   1634  N   ALA B  52       9.493 -16.039  18.219  1.00  0.00           N  
ATOM   1635  CA  ALA B  52       9.457 -16.206  16.776  1.00  0.00           C  
ATOM   1636  C   ALA B  52      10.269 -15.114  16.070  1.00  0.00           C  
ATOM   1637  O   ALA B  52      11.078 -15.408  15.202  1.00  0.00           O  
ATOM   1638  CB  ALA B  52       8.002 -16.212  16.290  1.00  0.00           C  
ATOM   1639  N   ALA B  53      10.095 -13.857  16.487  1.00  0.00           N  
ATOM   1640  CA  ALA B  53      10.845 -12.729  15.923  1.00  0.00           C  
ATOM   1641  C   ALA B  53      12.360 -12.939  16.058  1.00  0.00           C  
ATOM   1642  O   ALA B  53      13.089 -12.805  15.074  1.00  0.00           O  
ATOM   1643  CB  ALA B  53      10.388 -11.440  16.604  1.00  0.00           C  
ATOM   1644  N   MET B  54      12.842 -13.306  17.248  1.00  0.00           N  
ATOM   1645  CA  MET B  54      14.270 -13.572  17.467  1.00  0.00           C  
ATOM   1646  C   MET B  54      14.765 -14.774  16.663  1.00  0.00           C  
ATOM   1647  O   MET B  54      15.854 -14.725  16.100  1.00  0.00           O  
ATOM   1648  CB  MET B  54      14.551 -13.789  18.953  1.00  0.00           C  
ATOM   1649  CG  MET B  54      14.441 -12.489  19.750  1.00  0.00           C  
ATOM   1650  SD  MET B  54      14.896 -12.645  21.500  1.00  0.00           S  
ATOM   1651  CE  MET B  54      13.487 -13.569  22.117  1.00  0.00           C  
ATOM   1652  N   ARG B  55      13.971 -15.843  16.587  1.00  0.00           N  
ATOM   1653  CA  ARG B  55      14.316 -17.032  15.811  1.00  0.00           C  
ATOM   1654  C   ARG B  55      14.448 -16.712  14.328  1.00  0.00           C  
ATOM   1655  O   ARG B  55      15.469 -17.022  13.725  1.00  0.00           O  
ATOM   1656  CB  ARG B  55      13.269 -18.129  16.052  1.00  0.00           C  
ATOM   1657  CG  ARG B  55      13.564 -19.411  15.253  1.00  0.00           C  
ATOM   1658  CD  ARG B  55      12.517 -20.512  15.465  1.00  0.00           C  
ATOM   1659  NE  ARG B  55      11.150 -20.071  15.193  1.00  0.00           N  
ATOM   1660  CZ  ARG B  55      10.646 -19.740  14.007  1.00  0.00           C  
ATOM   1661  NH1 ARG B  55      11.342 -19.822  12.905  1.00  0.00           N  
ATOM   1662  NH2 ARG B  55       9.413 -19.314  13.938  1.00  0.00           N  
ATOM   1663  N   GLU B  56      13.441 -16.050  13.738  1.00  0.00           N  
ATOM   1664  CA  GLU B  56      13.449 -15.720  12.311  1.00  0.00           C  
ATOM   1665  C   GLU B  56      14.597 -14.768  11.953  1.00  0.00           C  
ATOM   1666  O   GLU B  56      15.272 -14.967  10.948  1.00  0.00           O  
ATOM   1667  CB  GLU B  56      12.105 -15.109  11.901  1.00  0.00           C  
ATOM   1668  CG  GLU B  56      10.918 -16.077  11.991  1.00  0.00           C  
ATOM   1669  CD  GLU B  56      10.874 -17.163  10.917  1.00  0.00           C  
ATOM   1670  OE1 GLU B  56      10.025 -18.069  11.045  1.00  0.00           O  
ATOM   1671  OE2 GLU B  56      11.636 -17.093   9.936  1.00  0.00           O  
ATOM   1672  N   VAL B  57      14.892 -13.778  12.796  1.00  0.00           N  
ATOM   1673  CA  VAL B  57      16.046 -12.892  12.589  1.00  0.00           C  
ATOM   1674  C   VAL B  57      17.349 -13.694  12.557  1.00  0.00           C  
ATOM   1675  O   VAL B  57      18.214 -13.457  11.714  1.00  0.00           O  
ATOM   1676  CB  VAL B  57      16.084 -11.785  13.664  1.00  0.00           C  
ATOM   1677  CG1 VAL B  57      17.407 -11.021  13.685  1.00  0.00           C  
ATOM   1678  CG2 VAL B  57      14.968 -10.764  13.422  1.00  0.00           C  
ATOM   1679  N   LYS B  58      17.488 -14.684  13.449  1.00  0.00           N  
ATOM   1680  CA  LYS B  58      18.680 -15.541  13.480  1.00  0.00           C  
ATOM   1681  C   LYS B  58      18.750 -16.479  12.278  1.00  0.00           C  
ATOM   1682  O   LYS B  58      19.820 -16.650  11.699  1.00  0.00           O  
ATOM   1683  CB  LYS B  58      18.698 -16.314  14.803  1.00  0.00           C  
ATOM   1684  CG  LYS B  58      19.969 -17.133  14.977  1.00  0.00           C  
ATOM   1685  CD  LYS B  58      20.044 -17.704  16.390  1.00  0.00           C  
ATOM   1686  CE  LYS B  58      21.328 -18.492  16.569  1.00  0.00           C  
ATOM   1687  NZ  LYS B  58      21.577 -18.783  18.002  1.00  0.00           N  
ATOM   1688  N   GLU B  59      17.622 -17.063  11.895  1.00  0.00           N  
ATOM   1689  CA  GLU B  59      17.553 -17.998  10.770  1.00  0.00           C  
ATOM   1690  C   GLU B  59      17.754 -17.293   9.429  1.00  0.00           C  
ATOM   1691  O   GLU B  59      18.573 -17.720   8.628  1.00  0.00           O  
ATOM   1692  CB  GLU B  59      16.221 -18.763  10.804  1.00  0.00           C  
ATOM   1693  CG  GLU B  59      16.174 -19.798  11.939  1.00  0.00           C  
ATOM   1694  CD  GLU B  59      14.801 -20.448  12.143  1.00  0.00           C  
ATOM   1695  OE1 GLU B  59      14.728 -21.351  13.001  1.00  0.00           O  
ATOM   1696  OE2 GLU B  59      13.819 -20.051  11.480  1.00  0.00           O  
ATOM   1697  N   GLU B  60      17.035 -16.188   9.187  1.00  0.00           N  
ATOM   1698  CA  GLU B  60      17.007 -15.536   7.873  1.00  0.00           C  
ATOM   1699  C   GLU B  60      18.224 -14.642   7.604  1.00  0.00           C  
ATOM   1700  O   GLU B  60      18.707 -14.600   6.475  1.00  0.00           O  
ATOM   1701  CB  GLU B  60      15.726 -14.716   7.703  1.00  0.00           C  
ATOM   1702  CG  GLU B  60      14.462 -15.584   7.594  1.00  0.00           C  
ATOM   1703  CD  GLU B  60      13.240 -14.741   7.222  1.00  0.00           C  
ATOM   1704  OE1 GLU B  60      13.386 -13.691   6.550  1.00  0.00           O  
ATOM   1705  OE2 GLU B  60      12.135 -15.127   7.592  1.00  0.00           O  
ATOM   1706  N   VAL B  61      18.725 -13.929   8.613  1.00  0.00           N  
ATOM   1707  CA  VAL B  61      19.804 -12.936   8.435  1.00  0.00           C  
ATOM   1708  C   VAL B  61      20.995 -13.128   9.379  1.00  0.00           C  
ATOM   1709  O   VAL B  61      21.884 -12.290   9.420  1.00  0.00           O  
ATOM   1710  CB  VAL B  61      19.272 -11.484   8.473  1.00  0.00           C  
ATOM   1711  CG1 VAL B  61      18.294 -11.234   7.325  1.00  0.00           C  
ATOM   1712  CG2 VAL B  61      18.582 -11.127   9.792  1.00  0.00           C  
ATOM   1713  N   THR B  62      21.031 -14.240  10.105  1.00  0.00           N  
ATOM   1714  CA  THR B  62      22.175 -14.638  10.950  1.00  0.00           C  
ATOM   1715  C   THR B  62      22.563 -13.574  11.985  1.00  0.00           C  
ATOM   1716  O   THR B  62      23.738 -13.325  12.232  1.00  0.00           O  
ATOM   1717  CB  THR B  62      23.376 -15.092  10.095  1.00  0.00           C  
ATOM   1718  OG1 THR B  62      22.944 -15.817   8.953  1.00  0.00           O  
ATOM   1719  CG2 THR B  62      24.308 -16.016  10.867  1.00  0.00           C  
ATOM   1720  N   ILE B  63      21.572 -12.922  12.593  1.00  0.00           N  
ATOM   1721  CA  ILE B  63      21.767 -11.953  13.673  1.00  0.00           C  
ATOM   1722  C   ILE B  63      21.176 -12.548  14.954  1.00  0.00           C  
ATOM   1723  O   ILE B  63      19.982 -12.830  15.027  1.00  0.00           O  
ATOM   1724  CB  ILE B  63      21.146 -10.589  13.330  1.00  0.00           C  
ATOM   1725  CG1 ILE B  63      21.882  -9.954  12.133  1.00  0.00           C  
ATOM   1726  CG2 ILE B  63      21.179  -9.641  14.542  1.00  0.00           C  
ATOM   1727  CD1 ILE B  63      21.185  -8.729  11.540  1.00  0.00           C  
ATOM   1728  N   ASP B  64      22.019 -12.730  15.972  1.00  0.00           N  
ATOM   1729  CA  ASP B  64      21.593 -13.264  17.264  1.00  0.00           C  
ATOM   1730  C   ASP B  64      21.350 -12.105  18.232  1.00  0.00           C  
ATOM   1731  O   ASP B  64      22.271 -11.585  18.865  1.00  0.00           O  
ATOM   1732  CB  ASP B  64      22.623 -14.280  17.788  1.00  0.00           C  
ATOM   1733  CG  ASP B  64      22.103 -15.089  18.967  1.00  0.00           C  
ATOM   1734  OD1 ASP B  64      21.446 -14.519  19.862  1.00  0.00           O  
ATOM   1735  OD2 ASP B  64      22.354 -16.319  18.986  1.00  0.00           O  
ATOM   1736  N   VAL B  65      20.084 -11.691  18.347  1.00  0.00           N  
ATOM   1737  CA  VAL B  65      19.651 -10.555  19.173  1.00  0.00           C  
ATOM   1738  C   VAL B  65      20.116 -10.696  20.623  1.00  0.00           C  
ATOM   1739  O   VAL B  65      20.589  -9.731  21.229  1.00  0.00           O  
ATOM   1740  CB  VAL B  65      18.111 -10.419  19.107  1.00  0.00           C  
ATOM   1741  CG1 VAL B  65      17.573  -9.346  20.050  1.00  0.00           C  
ATOM   1742  CG2 VAL B  65      17.657 -10.080  17.684  1.00  0.00           C  
ATOM   1743  N   VAL B  66      20.013 -11.902  21.180  1.00  0.00           N  
ATOM   1744  CA  VAL B  66      20.400 -12.173  22.566  1.00  0.00           C  
ATOM   1745  C   VAL B  66      21.922 -12.113  22.722  1.00  0.00           C  
ATOM   1746  O   VAL B  66      22.429 -11.424  23.614  1.00  0.00           O  
ATOM   1747  CB  VAL B  66      19.850 -13.529  23.044  1.00  0.00           C  
ATOM   1748  CG1 VAL B  66      20.297 -13.852  24.468  1.00  0.00           C  
ATOM   1749  CG2 VAL B  66      18.316 -13.521  23.011  1.00  0.00           C  
ATOM   1750  N   ALA B  67      22.662 -12.787  21.843  1.00  0.00           N  
ATOM   1751  CA  ALA B  67      24.121 -12.826  21.906  1.00  0.00           C  
ATOM   1752  C   ALA B  67      24.754 -11.448  21.682  1.00  0.00           C  
ATOM   1753  O   ALA B  67      25.744 -11.105  22.328  1.00  0.00           O  
ATOM   1754  CB  ALA B  67      24.636 -13.842  20.882  1.00  0.00           C  
ATOM   1755  N   GLU B  68      24.165 -10.629  20.796  1.00  0.00           N  
ATOM   1756  CA  GLU B  68      24.648  -9.270  20.506  1.00  0.00           C  
ATOM   1757  C   GLU B  68      24.091  -8.210  21.475  1.00  0.00           C  
ATOM   1758  O   GLU B  68      24.436  -7.038  21.353  1.00  0.00           O  
ATOM   1759  CB  GLU B  68      24.340  -8.892  19.055  1.00  0.00           C  
ATOM   1760  CG  GLU B  68      25.085  -9.762  18.031  1.00  0.00           C  
ATOM   1761  CD  GLU B  68      25.014  -9.168  16.632  1.00  0.00           C  
ATOM   1762  OE1 GLU B  68      25.403  -7.991  16.454  1.00  0.00           O  
ATOM   1763  OE2 GLU B  68      24.569  -9.851  15.695  1.00  0.00           O  
ATOM   1764  N   GLN B  69      23.264  -8.612  22.443  1.00  0.00           N  
ATOM   1765  CA  GLN B  69      22.634  -7.708  23.419  1.00  0.00           C  
ATOM   1766  C   GLN B  69      21.869  -6.556  22.749  1.00  0.00           C  
ATOM   1767  O   GLN B  69      21.870  -5.425  23.223  1.00  0.00           O  
ATOM   1768  CB  GLN B  69      23.662  -7.210  24.445  1.00  0.00           C  
ATOM   1769  CG  GLN B  69      24.379  -8.342  25.183  1.00  0.00           C  
ATOM   1770  CD  GLN B  69      25.286  -7.809  26.284  1.00  0.00           C  
ATOM   1771  OE1 GLN B  69      26.185  -7.022  26.044  1.00  0.00           O  
ATOM   1772  NE2 GLN B  69      25.065  -8.216  27.507  1.00  0.00           N  
ATOM   1773  N   LEU B  70      21.214  -6.848  21.631  1.00  0.00           N  
ATOM   1774  CA  LEU B  70      20.363  -5.890  20.929  1.00  0.00           C  
ATOM   1775  C   LEU B  70      18.975  -5.843  21.574  1.00  0.00           C  
ATOM   1776  O   LEU B  70      18.539  -6.789  22.231  1.00  0.00           O  
ATOM   1777  CB  LEU B  70      20.270  -6.255  19.441  1.00  0.00           C  
ATOM   1778  CG  LEU B  70      21.614  -6.277  18.692  1.00  0.00           C  
ATOM   1779  CD1 LEU B  70      21.413  -6.835  17.287  1.00  0.00           C  
ATOM   1780  CD2 LEU B  70      22.229  -4.885  18.588  1.00  0.00           C  
ATOM   1781  N   THR B  71      18.264  -4.736  21.361  1.00  0.00           N  
ATOM   1782  CA  THR B  71      16.905  -4.557  21.878  1.00  0.00           C  
ATOM   1783  C   THR B  71      15.887  -4.810  20.775  1.00  0.00           C  
ATOM   1784  O   THR B  71      15.764  -4.020  19.841  1.00  0.00           O  
ATOM   1785  CB  THR B  71      16.719  -3.149  22.464  1.00  0.00           C  
ATOM   1786  OG1 THR B  71      17.682  -2.930  23.487  1.00  0.00           O  
ATOM   1787  CG2 THR B  71      15.342  -2.974  23.101  1.00  0.00           C  
ATOM   1788  N   LEU B  72      15.149  -5.905  20.893  1.00  0.00           N  
ATOM   1789  CA  LEU B  72      13.970  -6.144  20.073  1.00  0.00           C  
ATOM   1790  C   LEU B  72      12.804  -5.341  20.654  1.00  0.00           C  
ATOM   1791  O   LEU B  72      12.367  -5.601  21.772  1.00  0.00           O  
ATOM   1792  CB  LEU B  72      13.652  -7.649  20.036  1.00  0.00           C  
ATOM   1793  CG  LEU B  72      12.468  -8.011  19.125  1.00  0.00           C  
ATOM   1794  CD1 LEU B  72      12.837  -7.866  17.650  1.00  0.00           C  
ATOM   1795  CD2 LEU B  72      12.025  -9.448  19.389  1.00  0.00           C  
ATOM   1796  N   ILE B  73      12.303  -4.357  19.893  1.00  0.00           N  
ATOM   1797  CA  ILE B  73      11.191  -3.512  20.327  1.00  0.00           C  
ATOM   1798  C   ILE B  73       9.875  -4.116  19.848  1.00  0.00           C  
ATOM   1799  O   ILE B  73       9.686  -4.331  18.650  1.00  0.00           O  
ATOM   1800  CB  ILE B  73      11.368  -2.065  19.824  1.00  0.00           C  
ATOM   1801  CG1 ILE B  73      12.663  -1.450  20.403  1.00  0.00           C  
ATOM   1802  CG2 ILE B  73      10.152  -1.207  20.191  1.00  0.00           C  
ATOM   1803  CD1 ILE B  73      13.056  -0.099  19.786  1.00  0.00           C  
ATOM   1804  N   ASP B  74       8.959  -4.371  20.788  1.00  0.00           N  
ATOM   1805  CA  ASP B  74       7.575  -4.692  20.456  1.00  0.00           C  
ATOM   1806  C   ASP B  74       6.839  -3.394  20.124  1.00  0.00           C  
ATOM   1807  O   ASP B  74       6.661  -2.529  20.985  1.00  0.00           O  
ATOM   1808  CB  ASP B  74       6.910  -5.452  21.616  1.00  0.00           C  
ATOM   1809  CG  ASP B  74       5.514  -5.988  21.276  1.00  0.00           C  
ATOM   1810  OD1 ASP B  74       4.943  -5.593  20.235  1.00  0.00           O  
ATOM   1811  OD2 ASP B  74       5.015  -6.805  22.065  1.00  0.00           O  
ATOM   1812  N   CYS B  75       6.414  -3.247  18.873  1.00  0.00           N  
ATOM   1813  CA  CYS B  75       5.657  -2.079  18.417  1.00  0.00           C  
ATOM   1814  C   CYS B  75       4.231  -2.039  18.987  1.00  0.00           C  
ATOM   1815  O   CYS B  75       3.553  -1.012  18.853  1.00  0.00           O  
ATOM   1816  CB  CYS B  75       5.609  -2.077  16.887  1.00  0.00           C  
ATOM   1817  SG  CYS B  75       7.272  -2.047  16.150  1.00  0.00           S  
ATOM   1818  N   GLN B  76       3.766  -3.118  19.607  1.00  0.00           N  
ATOM   1819  CA  GLN B  76       2.397  -3.264  20.124  1.00  0.00           C  
ATOM   1820  C   GLN B  76       1.343  -2.953  19.048  1.00  0.00           C  
ATOM   1821  O   GLN B  76       0.341  -2.284  19.297  1.00  0.00           O  
ATOM   1822  CB  GLN B  76       2.205  -2.451  21.410  1.00  0.00           C  
ATOM   1823  CG  GLN B  76       3.194  -2.846  22.507  1.00  0.00           C  
ATOM   1824  CD  GLN B  76       2.918  -2.152  23.834  1.00  0.00           C  
ATOM   1825  OE1 GLN B  76       1.959  -1.408  24.012  1.00  0.00           O  
ATOM   1826  NE2 GLN B  76       3.752  -2.380  24.814  1.00  0.00           N  
ATOM   1827  N   ARG B  77       1.589  -3.448  17.839  1.00  0.00           N  
ATOM   1828  CA  ARG B  77       0.672  -3.345  16.708  1.00  0.00           C  
ATOM   1829  C   ARG B  77       0.458  -4.722  16.118  1.00  0.00           C  
ATOM   1830  O   ARG B  77       1.416  -5.429  15.816  1.00  0.00           O  
ATOM   1831  CB  ARG B  77       1.222  -2.390  15.640  1.00  0.00           C  
ATOM   1832  CG  ARG B  77       1.270  -0.917  16.071  1.00  0.00           C  
ATOM   1833  CD  ARG B  77      -0.122  -0.318  16.188  1.00  0.00           C  
ATOM   1834  NE  ARG B  77      -0.062   1.083  16.604  1.00  0.00           N  
ATOM   1835  CZ  ARG B  77      -0.383   1.568  17.806  1.00  0.00           C  
ATOM   1836  NH1 ARG B  77      -0.793   0.784  18.772  1.00  0.00           N  
ATOM   1837  NH2 ARG B  77      -0.293   2.848  18.045  1.00  0.00           N  
ATOM   1838  N   THR B  78      -0.808  -5.080  15.938  1.00  0.00           N  
ATOM   1839  CA  THR B  78      -1.212  -6.293  15.234  1.00  0.00           C  
ATOM   1840  C   THR B  78      -2.183  -5.889  14.133  1.00  0.00           C  
ATOM   1841  O   THR B  78      -3.126  -5.146  14.390  1.00  0.00           O  
ATOM   1842  CB  THR B  78      -1.845  -7.322  16.185  1.00  0.00           C  
ATOM   1843  OG1 THR B  78      -0.911  -7.661  17.202  1.00  0.00           O  
ATOM   1844  CG2 THR B  78      -2.222  -8.607  15.467  1.00  0.00           C  
ATOM   1845  N   VAL B  79      -1.929  -6.356  12.918  1.00  0.00           N  
ATOM   1846  CA  VAL B  79      -2.793  -6.097  11.760  1.00  0.00           C  
ATOM   1847  C   VAL B  79      -3.186  -7.420  11.113  1.00  0.00           C  
ATOM   1848  O   VAL B  79      -2.558  -8.452  11.339  1.00  0.00           O  
ATOM   1849  CB  VAL B  79      -2.136  -5.159  10.737  1.00  0.00           C  
ATOM   1850  CG1 VAL B  79      -1.833  -3.799  11.368  1.00  0.00           C  
ATOM   1851  CG2 VAL B  79      -0.853  -5.750  10.145  1.00  0.00           C  
ATOM   1852  N   GLU B  80      -4.245  -7.381  10.303  1.00  0.00           N  
ATOM   1853  CA  GLU B  80      -4.705  -8.547   9.558  1.00  0.00           C  
ATOM   1854  C   GLU B  80      -4.848  -8.172   8.086  1.00  0.00           C  
ATOM   1855  O   GLU B  80      -5.374  -7.107   7.760  1.00  0.00           O  
ATOM   1856  CB  GLU B  80      -6.031  -9.046  10.151  1.00  0.00           C  
ATOM   1857  CG  GLU B  80      -6.467 -10.391   9.582  1.00  0.00           C  
ATOM   1858  CD  GLU B  80      -7.810 -10.843  10.159  1.00  0.00           C  
ATOM   1859  OE1 GLU B  80      -7.842 -11.877  10.844  1.00  0.00           O  
ATOM   1860  OE2 GLU B  80      -8.811 -10.159   9.900  1.00  0.00           O  
ATOM   1861  N   PHE B  81      -4.369  -9.043   7.189  1.00  0.00           N  
ATOM   1862  CA  PHE B  81      -4.419  -8.797   5.749  1.00  0.00           C  
ATOM   1863  C   PHE B  81      -4.669 -10.077   4.952  1.00  0.00           C  
ATOM   1864  O   PHE B  81      -4.426 -11.190   5.428  1.00  0.00           O  
ATOM   1865  CB  PHE B  81      -3.137  -8.089   5.284  1.00  0.00           C  
ATOM   1866  CG  PHE B  81      -1.848  -8.784   5.642  1.00  0.00           C  
ATOM   1867  CD1 PHE B  81      -1.363  -9.859   4.892  1.00  0.00           C  
ATOM   1868  CD2 PHE B  81      -1.093  -8.343   6.742  1.00  0.00           C  
ATOM   1869  CE1 PHE B  81      -0.161 -10.487   5.217  1.00  0.00           C  
ATOM   1870  CE2 PHE B  81       0.108  -8.967   7.080  1.00  0.00           C  
ATOM   1871  CZ  PHE B  81       0.585 -10.039   6.319  1.00  0.00           C  
ATOM   1872  N   GLU B  82      -5.155  -9.903   3.723  1.00  0.00           N  
ATOM   1873  CA  GLU B  82      -5.282 -10.990   2.761  1.00  0.00           C  
ATOM   1874  C   GLU B  82      -3.895 -11.436   2.288  1.00  0.00           C  
ATOM   1875  O   GLU B  82      -3.066 -10.631   1.888  1.00  0.00           O  
ATOM   1876  CB  GLU B  82      -6.121 -10.541   1.557  1.00  0.00           C  
ATOM   1877  CG  GLU B  82      -7.605 -10.369   1.871  1.00  0.00           C  
ATOM   1878  CD  GLU B  82      -8.297 -11.692   2.189  1.00  0.00           C  
ATOM   1879  OE1 GLU B  82      -9.200 -11.690   3.054  1.00  0.00           O  
ATOM   1880  OE2 GLU B  82      -7.951 -12.731   1.587  1.00  0.00           O  
ATOM   1881  N   ILE B  83      -3.660 -12.747   2.325  1.00  0.00           N  
ATOM   1882  CA  ILE B  83      -2.426 -13.337   1.817  1.00  0.00           C  
ATOM   1883  C   ILE B  83      -2.438 -13.226   0.288  1.00  0.00           C  
ATOM   1884  O   ILE B  83      -3.422 -13.600  -0.349  1.00  0.00           O  
ATOM   1885  CB  ILE B  83      -2.288 -14.802   2.272  1.00  0.00           C  
ATOM   1886  CG1 ILE B  83      -2.356 -14.935   3.804  1.00  0.00           C  
ATOM   1887  CG2 ILE B  83      -0.974 -15.399   1.745  1.00  0.00           C  
ATOM   1888  CD1 ILE B  83      -2.704 -16.352   4.277  1.00  0.00           C  
ATOM   1889  N   PHE B  84      -1.334 -12.759  -0.304  1.00  0.00           N  
ATOM   1890  CA  PHE B  84      -1.206 -12.701  -1.762  1.00  0.00           C  
ATOM   1891  C   PHE B  84      -1.558 -14.048  -2.395  1.00  0.00           C  
ATOM   1892  O   PHE B  84      -1.038 -15.094  -1.985  1.00  0.00           O  
ATOM   1893  CB  PHE B  84       0.218 -12.294  -2.167  1.00  0.00           C  
ATOM   1894  CG  PHE B  84       0.550 -10.849  -1.910  1.00  0.00           C  
ATOM   1895  CD1 PHE B  84      -0.162  -9.832  -2.547  1.00  0.00           C  
ATOM   1896  CD2 PHE B  84       1.604 -10.500  -1.059  1.00  0.00           C  
ATOM   1897  CE1 PHE B  84       0.156  -8.488  -2.330  1.00  0.00           C  
ATOM   1898  CE2 PHE B  84       1.931  -9.158  -0.839  1.00  0.00           C  
ATOM   1899  CZ  PHE B  84       1.210  -8.149  -1.470  1.00  0.00           C  
ATOM   1900  N   SER B  85      -2.415 -14.031  -3.416  1.00  0.00           N  
ATOM   1901  CA  SER B  85      -2.947 -15.244  -4.045  1.00  0.00           C  
ATOM   1902  C   SER B  85      -1.851 -16.221  -4.475  1.00  0.00           C  
ATOM   1903  O   SER B  85      -1.970 -17.429  -4.254  1.00  0.00           O  
ATOM   1904  CB  SER B  85      -3.805 -14.866  -5.259  1.00  0.00           C  
ATOM   1905  OG  SER B  85      -4.832 -13.975  -4.873  1.00  0.00           O  
ATOM   1906  N   HIS B  86      -0.757 -15.717  -5.048  1.00  0.00           N  
ATOM   1907  CA  HIS B  86       0.349 -16.533  -5.545  1.00  0.00           C  
ATOM   1908  C   HIS B  86       1.255 -17.095  -4.437  1.00  0.00           C  
ATOM   1909  O   HIS B  86       2.053 -17.997  -4.708  1.00  0.00           O  
ATOM   1910  CB  HIS B  86       1.164 -15.725  -6.571  1.00  0.00           C  
ATOM   1911  CG  HIS B  86       1.859 -14.532  -5.997  1.00  0.00           C  
ATOM   1912  ND1 HIS B  86       1.256 -13.348  -5.620  1.00  0.00           N  
ATOM   1913  CD2 HIS B  86       3.207 -14.383  -5.778  1.00  0.00           C  
ATOM   1914  CE1 HIS B  86       2.203 -12.517  -5.188  1.00  0.00           C  
ATOM   1915  NE2 HIS B  86       3.392 -13.111  -5.271  1.00  0.00           N  
ATOM   1916  N   LEU B  87       1.114 -16.609  -3.194  1.00  0.00           N  
ATOM   1917  CA  LEU B  87       1.845 -17.118  -2.027  1.00  0.00           C  
ATOM   1918  C   LEU B  87       0.963 -17.973  -1.104  1.00  0.00           C  
ATOM   1919  O   LEU B  87       1.477 -18.646  -0.208  1.00  0.00           O  
ATOM   1920  CB  LEU B  87       2.471 -15.951  -1.251  1.00  0.00           C  
ATOM   1921  CG  LEU B  87       3.432 -15.061  -2.057  1.00  0.00           C  
ATOM   1922  CD1 LEU B  87       3.993 -13.954  -1.168  1.00  0.00           C  
ATOM   1923  CD2 LEU B  87       4.594 -15.858  -2.646  1.00  0.00           C  
ATOM   1924  N   ARG B  88      -0.343 -17.985  -1.328  1.00  0.00           N  
ATOM   1925  CA  ARG B  88      -1.321 -18.643  -0.449  1.00  0.00           C  
ATOM   1926  C   ARG B  88      -1.152 -20.170  -0.377  1.00  0.00           C  
ATOM   1927  O   ARG B  88      -1.538 -20.782   0.614  1.00  0.00           O  
ATOM   1928  CB  ARG B  88      -2.729 -18.244  -0.909  1.00  0.00           C  
ATOM   1929  CG  ARG B  88      -3.801 -18.491   0.145  1.00  0.00           C  
ATOM   1930  CD  ARG B  88      -5.178 -17.984  -0.308  1.00  0.00           C  
ATOM   1931  NE  ARG B  88      -5.212 -16.524  -0.462  1.00  0.00           N  
ATOM   1932  CZ  ARG B  88      -6.189 -15.813  -1.026  1.00  0.00           C  
ATOM   1933  NH1 ARG B  88      -7.263 -16.400  -1.516  1.00  0.00           N  
ATOM   1934  NH2 ARG B  88      -6.106 -14.505  -1.091  1.00  0.00           N  
ATOM   1935  N   HIS B  89      -0.537 -20.767  -1.388  1.00  0.00           N  
ATOM   1936  CA  HIS B  89      -0.276 -22.214  -1.437  1.00  0.00           C  
ATOM   1937  C   HIS B  89       0.634 -22.729  -0.304  1.00  0.00           C  
ATOM   1938  O   HIS B  89       0.734 -23.943  -0.114  1.00  0.00           O  
ATOM   1939  CB  HIS B  89       0.340 -22.560  -2.797  1.00  0.00           C  
ATOM   1940  CG  HIS B  89       1.746 -22.053  -2.959  1.00  0.00           C  
ATOM   1941  ND1 HIS B  89       2.109 -20.821  -3.448  1.00  0.00           N  
ATOM   1942  CD2 HIS B  89       2.914 -22.701  -2.642  1.00  0.00           C  
ATOM   1943  CE1 HIS B  89       3.444 -20.729  -3.432  1.00  0.00           C  
ATOM   1944  NE2 HIS B  89       3.964 -21.851  -2.945  1.00  0.00           N  
ATOM   1945  N   ARG B  90       1.302 -21.837   0.440  1.00  0.00           N  
ATOM   1946  CA  ARG B  90       2.100 -22.207   1.609  1.00  0.00           C  
ATOM   1947  C   ARG B  90       1.264 -22.374   2.877  1.00  0.00           C  
ATOM   1948  O   ARG B  90       1.775 -22.875   3.882  1.00  0.00           O  
ATOM   1949  CB  ARG B  90       3.206 -21.159   1.847  1.00  0.00           C  
ATOM   1950  CG  ARG B  90       4.304 -21.144   0.774  1.00  0.00           C  
ATOM   1951  CD  ARG B  90       5.067 -22.476   0.700  1.00  0.00           C  
ATOM   1952  NE  ARG B  90       5.538 -22.901   2.028  1.00  0.00           N  
ATOM   1953  CZ  ARG B  90       6.715 -22.646   2.590  1.00  0.00           C  
ATOM   1954  NH1 ARG B  90       7.654 -21.982   1.952  1.00  0.00           N  
ATOM   1955  NH2 ARG B  90       6.956 -23.063   3.804  1.00  0.00           N  
ATOM   1956  N   TYR B  91       0.006 -21.976   2.846  1.00  0.00           N  
ATOM   1957  CA  TYR B  91      -0.923 -22.050   3.971  1.00  0.00           C  
ATOM   1958  C   TYR B  91      -1.885 -23.231   3.803  1.00  0.00           C  
ATOM   1959  O   TYR B  91      -2.043 -23.759   2.700  1.00  0.00           O  
ATOM   1960  CB  TYR B  91      -1.661 -20.718   4.122  1.00  0.00           C  
ATOM   1961  CG  TYR B  91      -0.748 -19.554   4.435  1.00  0.00           C  
ATOM   1962  CD1 TYR B  91      -0.046 -18.901   3.409  1.00  0.00           C  
ATOM   1963  CD2 TYR B  91      -0.567 -19.119   5.754  1.00  0.00           C  
ATOM   1964  CE1 TYR B  91       0.816 -17.838   3.693  1.00  0.00           C  
ATOM   1965  CE2 TYR B  91       0.287 -18.051   6.050  1.00  0.00           C  
ATOM   1966  CZ  TYR B  91       0.977 -17.413   5.014  1.00  0.00           C  
ATOM   1967  OH  TYR B  91       1.818 -16.368   5.293  1.00  0.00           O  
ATOM   1968  N   ALA B  92      -2.520 -23.645   4.888  1.00  0.00           N  
ATOM   1969  CA  ALA B  92      -3.490 -24.735   4.870  1.00  0.00           C  
ATOM   1970  C   ALA B  92      -4.704 -24.383   3.987  1.00  0.00           C  
ATOM   1971  O   ALA B  92      -5.044 -23.204   3.839  1.00  0.00           O  
ATOM   1972  CB  ALA B  92      -3.918 -25.066   6.299  1.00  0.00           C  
ATOM   1973  N   PRO B  93      -5.390 -25.383   3.408  1.00  0.00           N  
ATOM   1974  CA  PRO B  93      -6.587 -25.146   2.600  1.00  0.00           C  
ATOM   1975  C   PRO B  93      -7.619 -24.282   3.331  1.00  0.00           C  
ATOM   1976  O   PRO B  93      -7.916 -24.512   4.504  1.00  0.00           O  
ATOM   1977  CB  PRO B  93      -7.144 -26.546   2.307  1.00  0.00           C  
ATOM   1978  CG  PRO B  93      -5.914 -27.423   2.345  1.00  0.00           C  
ATOM   1979  CD  PRO B  93      -5.060 -26.806   3.440  1.00  0.00           C  
ATOM   1980  N   GLY B  94      -8.148 -23.266   2.632  1.00  0.00           N  
ATOM   1981  CA  GLY B  94      -9.132 -22.330   3.171  1.00  0.00           C  
ATOM   1982  C   GLY B  94      -8.556 -21.125   3.912  1.00  0.00           C  
ATOM   1983  O   GLY B  94      -9.287 -20.167   4.161  1.00  0.00           O  
ATOM   1984  N   VAL B  95      -7.259 -21.131   4.226  1.00  0.00           N  
ATOM   1985  CA  VAL B  95      -6.608 -19.980   4.863  1.00  0.00           C  
ATOM   1986  C   VAL B  95      -6.352 -18.897   3.817  1.00  0.00           C  
ATOM   1987  O   VAL B  95      -5.627 -19.119   2.850  1.00  0.00           O  
ATOM   1988  CB  VAL B  95      -5.305 -20.389   5.576  1.00  0.00           C  
ATOM   1989  CG1 VAL B  95      -4.578 -19.176   6.154  1.00  0.00           C  
ATOM   1990  CG2 VAL B  95      -5.595 -21.367   6.721  1.00  0.00           C  
ATOM   1991  N   THR B  96      -6.929 -17.714   4.018  1.00  0.00           N  
ATOM   1992  CA  THR B  96      -6.747 -16.561   3.132  1.00  0.00           C  
ATOM   1993  C   THR B  96      -6.197 -15.330   3.846  1.00  0.00           C  
ATOM   1994  O   THR B  96      -5.661 -14.435   3.196  1.00  0.00           O  
ATOM   1995  CB  THR B  96      -8.062 -16.176   2.422  1.00  0.00           C  
ATOM   1996  OG1 THR B  96      -9.022 -15.752   3.377  1.00  0.00           O  
ATOM   1997  CG2 THR B  96      -8.651 -17.353   1.648  1.00  0.00           C  
ATOM   1998  N   ARG B  97      -6.313 -15.262   5.170  1.00  0.00           N  
ATOM   1999  CA  ARG B  97      -5.928 -14.098   5.973  1.00  0.00           C  
ATOM   2000  C   ARG B  97      -4.772 -14.434   6.902  1.00  0.00           C  
ATOM   2001  O   ARG B  97      -4.690 -15.538   7.433  1.00  0.00           O  
ATOM   2002  CB  ARG B  97      -7.134 -13.575   6.764  1.00  0.00           C  
ATOM   2003  CG  ARG B  97      -8.267 -13.118   5.837  1.00  0.00           C  
ATOM   2004  CD  ARG B  97      -9.485 -12.581   6.589  1.00  0.00           C  
ATOM   2005  NE  ARG B  97      -9.218 -11.315   7.271  1.00  0.00           N  
ATOM   2006  CZ  ARG B  97      -9.127 -10.113   6.714  1.00  0.00           C  
ATOM   2007  NH1 ARG B  97      -9.268  -9.927   5.423  1.00  0.00           N  
ATOM   2008  NH2 ARG B  97      -8.896  -9.063   7.469  1.00  0.00           N  
ATOM   2009  N   ASN B  98      -3.882 -13.460   7.100  1.00  0.00           N  
ATOM   2010  CA  ASN B  98      -2.756 -13.568   8.014  1.00  0.00           C  
ATOM   2011  C   ASN B  98      -2.828 -12.459   9.061  1.00  0.00           C  
ATOM   2012  O   ASN B  98      -3.071 -11.299   8.720  1.00  0.00           O  
ATOM   2013  CB  ASN B  98      -1.446 -13.505   7.214  1.00  0.00           C  
ATOM   2014  CG  ASN B  98      -0.224 -13.604   8.098  1.00  0.00           C  
ATOM   2015  OD1 ASN B  98       0.133 -14.661   8.579  1.00  0.00           O  
ATOM   2016  ND2 ASN B  98       0.444 -12.490   8.328  1.00  0.00           N  
ATOM   2017  N   THR B  99      -2.597 -12.806  10.321  1.00  0.00           N  
ATOM   2018  CA  THR B  99      -2.470 -11.845  11.418  1.00  0.00           C  
ATOM   2019  C   THR B  99      -0.990 -11.635  11.712  1.00  0.00           C  
ATOM   2020  O   THR B  99      -0.272 -12.597  11.957  1.00  0.00           O  
ATOM   2021  CB  THR B  99      -3.197 -12.347  12.674  1.00  0.00           C  
ATOM   2022  OG1 THR B  99      -4.567 -12.558  12.369  1.00  0.00           O  
ATOM   2023  CG2 THR B  99      -3.137 -11.328  13.807  1.00  0.00           C  
ATOM   2024  N   GLU B 100      -0.527 -10.382  11.674  1.00  0.00           N  
ATOM   2025  CA  GLU B 100       0.888 -10.039  11.802  1.00  0.00           C  
ATOM   2026  C   GLU B 100       1.129  -9.080  12.968  1.00  0.00           C  
ATOM   2027  O   GLU B 100       0.488  -8.026  13.050  1.00  0.00           O  
ATOM   2028  CB  GLU B 100       1.379  -9.444  10.476  1.00  0.00           C  
ATOM   2029  CG  GLU B 100       2.875  -9.142  10.449  1.00  0.00           C  
ATOM   2030  CD  GLU B 100       3.265  -8.521   9.108  1.00  0.00           C  
ATOM   2031  OE1 GLU B 100       3.742  -9.262   8.229  1.00  0.00           O  
ATOM   2032  OE2 GLU B 100       3.048  -7.308   8.934  1.00  0.00           O  
ATOM   2033  N   SER B 101       2.051  -9.445  13.858  1.00  0.00           N  
ATOM   2034  CA  SER B 101       2.485  -8.594  14.972  1.00  0.00           C  
ATOM   2035  C   SER B 101       3.840  -7.961  14.664  1.00  0.00           C  
ATOM   2036  O   SER B 101       4.751  -8.630  14.176  1.00  0.00           O  
ATOM   2037  CB  SER B 101       2.556  -9.400  16.269  1.00  0.00           C  
ATOM   2038  OG  SER B 101       1.266  -9.863  16.620  1.00  0.00           O  
ATOM   2039  N   TRP B 102       3.978  -6.663  14.939  1.00  0.00           N  
ATOM   2040  CA  TRP B 102       5.124  -5.886  14.506  1.00  0.00           C  
ATOM   2041  C   TRP B 102       6.180  -5.694  15.585  1.00  0.00           C  
ATOM   2042  O   TRP B 102       5.879  -5.360  16.732  1.00  0.00           O  
ATOM   2043  CB  TRP B 102       4.669  -4.517  13.993  1.00  0.00           C  
ATOM   2044  CG  TRP B 102       3.776  -4.513  12.794  1.00  0.00           C  
ATOM   2045  CD1 TRP B 102       3.395  -5.566  12.029  1.00  0.00           C  
ATOM   2046  CD2 TRP B 102       3.134  -3.342  12.201  1.00  0.00           C  
ATOM   2047  NE1 TRP B 102       2.562  -5.141  11.020  1.00  0.00           N  
ATOM   2048  CE2 TRP B 102       2.380  -3.782  11.088  1.00  0.00           C  
ATOM   2049  CE3 TRP B 102       3.136  -1.972  12.515  1.00  0.00           C  
ATOM   2050  CZ2 TRP B 102       1.630  -2.890  10.303  1.00  0.00           C  
ATOM   2051  CZ3 TRP B 102       2.393  -1.089  11.731  1.00  0.00           C  
ATOM   2052  CH2 TRP B 102       1.644  -1.550  10.640  1.00  0.00           C  
ATOM   2053  N   PHE B 103       7.432  -5.849  15.156  1.00  0.00           N  
ATOM   2054  CA  PHE B 103       8.626  -5.560  15.945  1.00  0.00           C  
ATOM   2055  C   PHE B 103       9.580  -4.700  15.121  1.00  0.00           C  
ATOM   2056  O   PHE B 103       9.526  -4.691  13.892  1.00  0.00           O  
ATOM   2057  CB  PHE B 103       9.304  -6.869  16.368  1.00  0.00           C  
ATOM   2058  CG  PHE B 103       8.436  -7.772  17.210  1.00  0.00           C  
ATOM   2059  CD1 PHE B 103       7.529  -8.653  16.601  1.00  0.00           C  
ATOM   2060  CD2 PHE B 103       8.505  -7.716  18.606  1.00  0.00           C  
ATOM   2061  CE1 PHE B 103       6.691  -9.447  17.378  1.00  0.00           C  
ATOM   2062  CE2 PHE B 103       7.671  -8.522  19.390  1.00  0.00           C  
ATOM   2063  CZ  PHE B 103       6.756  -9.388  18.777  1.00  0.00           C  
ATOM   2064  N   CYS B 104      10.477  -3.991  15.790  1.00  0.00           N  
ATOM   2065  CA  CYS B 104      11.594  -3.362  15.121  1.00  0.00           C  
ATOM   2066  C   CYS B 104      12.907  -3.647  15.857  1.00  0.00           C  
ATOM   2067  O   CYS B 104      12.927  -3.898  17.072  1.00  0.00           O  
ATOM   2068  CB  CYS B 104      11.343  -1.862  14.876  1.00  0.00           C  
ATOM   2069  SG  CYS B 104      11.157  -0.921  16.410  1.00  0.00           S  
ATOM   2070  N   LEU B 105      13.995  -3.660  15.096  1.00  0.00           N  
ATOM   2071  CA  LEU B 105      15.329  -3.956  15.592  1.00  0.00           C  
ATOM   2072  C   LEU B 105      16.313  -2.953  14.993  1.00  0.00           C  
ATOM   2073  O   LEU B 105      16.606  -3.002  13.798  1.00  0.00           O  
ATOM   2074  CB  LEU B 105      15.693  -5.401  15.224  1.00  0.00           C  
ATOM   2075  CG  LEU B 105      17.100  -5.842  15.660  1.00  0.00           C  
ATOM   2076  CD1 LEU B 105      17.207  -5.901  17.183  1.00  0.00           C  
ATOM   2077  CD2 LEU B 105      17.415  -7.219  15.085  1.00  0.00           C  
ATOM   2078  N   ALA B 106      16.833  -2.049  15.828  1.00  0.00           N  
ATOM   2079  CA  ALA B 106      17.879  -1.132  15.418  1.00  0.00           C  
ATOM   2080  C   ALA B 106      19.253  -1.775  15.617  1.00  0.00           C  
ATOM   2081  O   ALA B 106      19.623  -2.135  16.736  1.00  0.00           O  
ATOM   2082  CB  ALA B 106      17.765   0.174  16.204  1.00  0.00           C  
ATOM   2083  N   LEU B 107      20.025  -1.906  14.533  1.00  0.00           N  
ATOM   2084  CA  LEU B 107      21.450  -2.197  14.612  1.00  0.00           C  
ATOM   2085  C   LEU B 107      22.207  -0.879  14.820  1.00  0.00           C  
ATOM   2086  O   LEU B 107      21.759   0.162  14.328  1.00  0.00           O  
ATOM   2087  CB  LEU B 107      21.925  -2.917  13.345  1.00  0.00           C  
ATOM   2088  CG  LEU B 107      21.143  -4.178  12.957  1.00  0.00           C  
ATOM   2089  CD1 LEU B 107      21.772  -4.824  11.724  1.00  0.00           C  
ATOM   2090  CD2 LEU B 107      21.105  -5.204  14.085  1.00  0.00           C  
ATOM   2091  N   PRO B 108      23.358  -0.876  15.503  1.00  0.00           N  
ATOM   2092  CA  PRO B 108      24.142   0.348  15.655  1.00  0.00           C  
ATOM   2093  C   PRO B 108      24.584   0.937  14.319  1.00  0.00           C  
ATOM   2094  O   PRO B 108      24.520   2.151  14.117  1.00  0.00           O  
ATOM   2095  CB  PRO B 108      25.348  -0.068  16.507  1.00  0.00           C  
ATOM   2096  CG  PRO B 108      24.889  -1.322  17.218  1.00  0.00           C  
ATOM   2097  CD  PRO B 108      23.945  -1.979  16.240  1.00  0.00           C  
ATOM   2098  N   HIS B 109      25.000   0.064  13.403  1.00  0.00           N  
ATOM   2099  CA  HIS B 109      25.492   0.415  12.073  1.00  0.00           C  
ATOM   2100  C   HIS B 109      24.948  -0.566  11.034  1.00  0.00           C  
ATOM   2101  O   HIS B 109      24.551  -1.684  11.372  1.00  0.00           O  
ATOM   2102  CB  HIS B 109      27.029   0.381  12.064  1.00  0.00           C  
ATOM   2103  CG  HIS B 109      27.648   1.198  13.158  1.00  0.00           C  
ATOM   2104  ND1 HIS B 109      27.593   2.571  13.240  1.00  0.00           N  
ATOM   2105  CD2 HIS B 109      28.317   0.765  14.264  1.00  0.00           C  
ATOM   2106  CE1 HIS B 109      28.199   2.955  14.364  1.00  0.00           C  
ATOM   2107  NE2 HIS B 109      28.660   1.888  15.009  1.00  0.00           N  
ATOM   2108  N   GLU B 110      24.975  -0.158   9.771  1.00  0.00           N  
ATOM   2109  CA  GLU B 110      24.815  -1.100   8.664  1.00  0.00           C  
ATOM   2110  C   GLU B 110      25.940  -2.138   8.719  1.00  0.00           C  
ATOM   2111  O   GLU B 110      27.050  -1.863   9.175  1.00  0.00           O  
ATOM   2112  CB  GLU B 110      24.836  -0.362   7.316  1.00  0.00           C  
ATOM   2113  CG  GLU B 110      23.604   0.523   7.118  1.00  0.00           C  
ATOM   2114  CD  GLU B 110      23.682   1.386   5.860  1.00  0.00           C  
ATOM   2115  OE1 GLU B 110      24.183   0.937   4.811  1.00  0.00           O  
ATOM   2116  OE2 GLU B 110      23.240   2.543   5.933  1.00  0.00           O  
ATOM   2117  N   ARG B 111      25.646  -3.339   8.253  1.00  0.00           N  
ATOM   2118  CA  ARG B 111      26.633  -4.414   8.173  1.00  0.00           C  
ATOM   2119  C   ARG B 111      26.381  -5.270   6.933  1.00  0.00           C  
ATOM   2120  O   ARG B 111      25.293  -5.220   6.346  1.00  0.00           O  
ATOM   2121  CB  ARG B 111      26.605  -5.262   9.461  1.00  0.00           C  
ATOM   2122  CG  ARG B 111      25.268  -5.965   9.713  1.00  0.00           C  
ATOM   2123  CD  ARG B 111      25.308  -6.884  10.937  1.00  0.00           C  
ATOM   2124  NE  ARG B 111      25.321  -6.153  12.208  1.00  0.00           N  
ATOM   2125  CZ  ARG B 111      25.307  -6.726  13.409  1.00  0.00           C  
ATOM   2126  NH1 ARG B 111      25.306  -8.027  13.549  1.00  0.00           N  
ATOM   2127  NH2 ARG B 111      25.281  -6.004  14.492  1.00  0.00           N  
ATOM   2128  N   GLN B 112      27.384  -6.059   6.561  1.00  0.00           N  
ATOM   2129  CA  GLN B 112      27.157  -7.137   5.622  1.00  0.00           C  
ATOM   2130  C   GLN B 112      26.220  -8.166   6.265  1.00  0.00           C  
ATOM   2131  O   GLN B 112      26.381  -8.524   7.428  1.00  0.00           O  
ATOM   2132  CB  GLN B 112      28.490  -7.774   5.212  1.00  0.00           C  
ATOM   2133  CG  GLN B 112      28.314  -8.872   4.157  1.00  0.00           C  
ATOM   2134  CD  GLN B 112      29.636  -9.488   3.711  1.00  0.00           C  
ATOM   2135  OE1 GLN B 112      30.712  -8.978   3.972  1.00  0.00           O  
ATOM   2136  NE2 GLN B 112      29.573 -10.617   3.027  1.00  0.00           N  
ATOM   2137  N   ILE B 113      25.237  -8.641   5.492  1.00  0.00           N  
ATOM   2138  CA  ILE B 113      24.244  -9.604   5.956  1.00  0.00           C  
ATOM   2139  C   ILE B 113      24.527 -10.970   5.328  1.00  0.00           C  
ATOM   2140  O   ILE B 113      24.673 -11.077   4.106  1.00  0.00           O  
ATOM   2141  CB  ILE B 113      22.814  -9.118   5.625  1.00  0.00           C  
ATOM   2142  CG1 ILE B 113      22.515  -7.746   6.263  1.00  0.00           C  
ATOM   2143  CG2 ILE B 113      21.757 -10.154   6.025  1.00  0.00           C  
ATOM   2144  CD1 ILE B 113      22.587  -7.699   7.795  1.00  0.00           C  
ATOM   2145  N   VAL B 114      24.582 -12.003   6.156  1.00  0.00           N  
ATOM   2146  CA  VAL B 114      24.587 -13.391   5.706  1.00  0.00           C  
ATOM   2147  C   VAL B 114      23.129 -13.868   5.704  1.00  0.00           C  
ATOM   2148  O   VAL B 114      22.565 -14.153   6.757  1.00  0.00           O  
ATOM   2149  CB  VAL B 114      25.483 -14.273   6.588  1.00  0.00           C  
ATOM   2150  CG1 VAL B 114      25.465 -15.725   6.102  1.00  0.00           C  
ATOM   2151  CG2 VAL B 114      26.924 -13.770   6.583  1.00  0.00           C  
ATOM   2152  N   PHE B 115      22.523 -13.912   4.514  1.00  0.00           N  
ATOM   2153  CA  PHE B 115      21.135 -14.342   4.347  1.00  0.00           C  
ATOM   2154  C   PHE B 115      21.075 -15.800   3.893  1.00  0.00           C  
ATOM   2155  O   PHE B 115      21.980 -16.285   3.206  1.00  0.00           O  
ATOM   2156  CB  PHE B 115      20.391 -13.401   3.383  1.00  0.00           C  
ATOM   2157  CG  PHE B 115      21.074 -13.231   2.044  1.00  0.00           C  
ATOM   2158  CD1 PHE B 115      20.770 -14.095   0.981  1.00  0.00           C  
ATOM   2159  CD2 PHE B 115      22.022 -12.227   1.849  1.00  0.00           C  
ATOM   2160  CE1 PHE B 115      21.421 -13.960  -0.248  1.00  0.00           C  
ATOM   2161  CE2 PHE B 115      22.680 -12.092   0.625  1.00  0.00           C  
ATOM   2162  CZ  PHE B 115      22.381 -12.959  -0.430  1.00  0.00           C  
ATOM   2163  N   THR B 116      20.022 -16.504   4.273  1.00  0.00           N  
ATOM   2164  CA  THR B 116      19.892 -17.951   4.044  1.00  0.00           C  
ATOM   2165  C   THR B 116      18.704 -18.319   3.155  1.00  0.00           C  
ATOM   2166  O   THR B 116      18.814 -19.221   2.331  1.00  0.00           O  
ATOM   2167  CB  THR B 116      19.785 -18.696   5.382  1.00  0.00           C  
ATOM   2168  OG1 THR B 116      18.672 -18.213   6.104  1.00  0.00           O  
ATOM   2169  CG2 THR B 116      21.032 -18.491   6.244  1.00  0.00           C  
ATOM   2170  N   GLU B 117      17.580 -17.613   3.291  1.00  0.00           N  
ATOM   2171  CA  GLU B 117      16.318 -17.955   2.623  1.00  0.00           C  
ATOM   2172  C   GLU B 117      15.912 -16.962   1.528  1.00  0.00           C  
ATOM   2173  O   GLU B 117      15.050 -17.265   0.701  1.00  0.00           O  
ATOM   2174  CB  GLU B 117      15.207 -18.086   3.668  1.00  0.00           C  
ATOM   2175  CG  GLU B 117      15.520 -19.172   4.703  1.00  0.00           C  
ATOM   2176  CD  GLU B 117      14.366 -19.395   5.678  1.00  0.00           C  
ATOM   2177  OE1 GLU B 117      13.302 -19.852   5.213  1.00  0.00           O  
ATOM   2178  OE2 GLU B 117      14.548 -19.102   6.868  1.00  0.00           O  
ATOM   2179  N   HIS B 118      16.553 -15.812   1.482  1.00  0.00           N  
ATOM   2180  CA  HIS B 118      16.319 -14.779   0.483  1.00  0.00           C  
ATOM   2181  C   HIS B 118      17.342 -14.862  -0.661  1.00  0.00           C  
ATOM   2182  O   HIS B 118      18.300 -15.632  -0.608  1.00  0.00           O  
ATOM   2183  CB  HIS B 118      16.302 -13.406   1.173  1.00  0.00           C  
ATOM   2184  CG  HIS B 118      15.087 -13.214   2.037  1.00  0.00           C  
ATOM   2185  ND1 HIS B 118      14.923 -13.709   3.314  1.00  0.00           N  
ATOM   2186  CD2 HIS B 118      13.929 -12.562   1.722  1.00  0.00           C  
ATOM   2187  CE1 HIS B 118      13.701 -13.363   3.745  1.00  0.00           C  
ATOM   2188  NE2 HIS B 118      13.080 -12.665   2.805  1.00  0.00           N  
ATOM   2189  N   LEU B 119      17.116 -14.080  -1.720  1.00  0.00           N  
ATOM   2190  CA  LEU B 119      18.003 -14.028  -2.895  1.00  0.00           C  
ATOM   2191  C   LEU B 119      19.088 -12.958  -2.779  1.00  0.00           C  
ATOM   2192  O   LEU B 119      20.178 -13.123  -3.325  1.00  0.00           O  
ATOM   2193  CB  LEU B 119      17.172 -13.774  -4.156  1.00  0.00           C  
ATOM   2194  CG  LEU B 119      16.216 -14.894  -4.558  1.00  0.00           C  
ATOM   2195  CD1 LEU B 119      15.363 -14.452  -5.745  1.00  0.00           C  
ATOM   2196  CD2 LEU B 119      16.973 -16.164  -4.946  1.00  0.00           C  
ATOM   2197  N   ALA B 120      18.766 -11.848  -2.119  1.00  0.00           N  
ATOM   2198  CA  ALA B 120      19.636 -10.690  -1.989  1.00  0.00           C  
ATOM   2199  C   ALA B 120      19.182  -9.820  -0.816  1.00  0.00           C  
ATOM   2200  O   ALA B 120      18.096 -10.015  -0.266  1.00  0.00           O  
ATOM   2201  CB  ALA B 120      19.604  -9.890  -3.297  1.00  0.00           C  
ATOM   2202  N   TYR B 121      20.008  -8.853  -0.458  1.00  0.00           N  
ATOM   2203  CA  TYR B 121      19.621  -7.781   0.466  1.00  0.00           C  
ATOM   2204  C   TYR B 121      20.081  -6.421  -0.062  1.00  0.00           C  
ATOM   2205  O   TYR B 121      20.993  -6.325  -0.883  1.00  0.00           O  
ATOM   2206  CB  TYR B 121      20.148  -8.047   1.885  1.00  0.00           C  
ATOM   2207  CG  TYR B 121      21.622  -7.753   2.069  1.00  0.00           C  
ATOM   2208  CD1 TYR B 121      22.057  -6.505   2.542  1.00  0.00           C  
ATOM   2209  CD2 TYR B 121      22.578  -8.727   1.759  1.00  0.00           C  
ATOM   2210  CE1 TYR B 121      23.419  -6.236   2.709  1.00  0.00           C  
ATOM   2211  CE2 TYR B 121      23.942  -8.467   1.920  1.00  0.00           C  
ATOM   2212  CZ  TYR B 121      24.362  -7.223   2.400  1.00  0.00           C  
ATOM   2213  OH  TYR B 121      25.696  -6.966   2.560  1.00  0.00           O  
ATOM   2214  N   LYS B 122      19.447  -5.373   0.440  1.00  0.00           N  
ATOM   2215  CA  LYS B 122      19.846  -3.979   0.237  1.00  0.00           C  
ATOM   2216  C   LYS B 122      19.620  -3.196   1.525  1.00  0.00           C  
ATOM   2217  O   LYS B 122      18.629  -3.414   2.218  1.00  0.00           O  
ATOM   2218  CB  LYS B 122      19.043  -3.340  -0.900  1.00  0.00           C  
ATOM   2219  CG  LYS B 122      19.356  -3.919  -2.282  1.00  0.00           C  
ATOM   2220  CD  LYS B 122      18.499  -3.264  -3.370  1.00  0.00           C  
ATOM   2221  CE  LYS B 122      18.846  -3.853  -4.736  1.00  0.00           C  
ATOM   2222  NZ  LYS B 122      17.949  -3.339  -5.793  1.00  0.00           N  
ATOM   2223  N   TRP B 123      20.517  -2.259   1.809  1.00  0.00           N  
ATOM   2224  CA  TRP B 123      20.272  -1.185   2.758  1.00  0.00           C  
ATOM   2225  C   TRP B 123      19.742   0.022   1.979  1.00  0.00           C  
ATOM   2226  O   TRP B 123      20.442   0.546   1.114  1.00  0.00           O  
ATOM   2227  CB  TRP B 123      21.559  -0.841   3.507  1.00  0.00           C  
ATOM   2228  CG  TRP B 123      21.974  -1.895   4.497  1.00  0.00           C  
ATOM   2229  CD1 TRP B 123      22.955  -2.821   4.324  1.00  0.00           C  
ATOM   2230  CD2 TRP B 123      21.421  -2.119   5.820  1.00  0.00           C  
ATOM   2231  NE1 TRP B 123      23.054  -3.605   5.458  1.00  0.00           N  
ATOM   2232  CE2 TRP B 123      22.128  -3.203   6.396  1.00  0.00           C  
ATOM   2233  CE3 TRP B 123      20.405  -1.514   6.571  1.00  0.00           C  
ATOM   2234  CZ2 TRP B 123      21.841  -3.674   7.693  1.00  0.00           C  
ATOM   2235  CZ3 TRP B 123      20.116  -1.984   7.865  1.00  0.00           C  
ATOM   2236  CH2 TRP B 123      20.828  -3.054   8.414  1.00  0.00           C  
ATOM   2237  N   LEU B 124      18.517   0.432   2.262  1.00  0.00           N  
ATOM   2238  CA  LEU B 124      17.856   1.530   1.559  1.00  0.00           C  
ATOM   2239  C   LEU B 124      17.362   2.588   2.542  1.00  0.00           C  
ATOM   2240  O   LEU B 124      16.899   2.251   3.630  1.00  0.00           O  
ATOM   2241  CB  LEU B 124      16.672   1.002   0.736  1.00  0.00           C  
ATOM   2242  CG  LEU B 124      17.024   0.034  -0.404  1.00  0.00           C  
ATOM   2243  CD1 LEU B 124      15.748  -0.442  -1.085  1.00  0.00           C  
ATOM   2244  CD2 LEU B 124      17.920   0.688  -1.453  1.00  0.00           C  
ATOM   2245  N   ASP B 125      17.419   3.856   2.137  1.00  0.00           N  
ATOM   2246  CA  ASP B 125      16.769   4.918   2.900  1.00  0.00           C  
ATOM   2247  C   ASP B 125      15.302   4.532   3.155  1.00  0.00           C  
ATOM   2248  O   ASP B 125      14.644   3.958   2.279  1.00  0.00           O  
ATOM   2249  CB  ASP B 125      16.864   6.259   2.166  1.00  0.00           C  
ATOM   2250  CG  ASP B 125      18.302   6.741   1.996  1.00  0.00           C  
ATOM   2251  OD1 ASP B 125      19.116   6.554   2.920  1.00  0.00           O  
ATOM   2252  OD2 ASP B 125      18.608   7.309   0.924  1.00  0.00           O  
ATOM   2253  N   ALA B 126      14.794   4.840   4.334  1.00  0.00           N  
ATOM   2254  CA  ALA B 126      13.488   4.342   4.764  1.00  0.00           C  
ATOM   2255  C   ALA B 126      12.338   4.647   3.778  1.00  0.00           C  
ATOM   2256  O   ALA B 126      11.538   3.740   3.518  1.00  0.00           O  
ATOM   2257  CB  ALA B 126      13.206   4.825   6.188  1.00  0.00           C  
ATOM   2258  N   PRO B 127      12.248   5.840   3.163  1.00  0.00           N  
ATOM   2259  CA  PRO B 127      11.212   6.071   2.145  1.00  0.00           C  
ATOM   2260  C   PRO B 127      11.339   5.167   0.915  1.00  0.00           C  
ATOM   2261  O   PRO B 127      10.328   4.706   0.381  1.00  0.00           O  
ATOM   2262  CB  PRO B 127      11.364   7.555   1.769  1.00  0.00           C  
ATOM   2263  CG  PRO B 127      12.028   8.171   2.986  1.00  0.00           C  
ATOM   2264  CD  PRO B 127      12.958   7.078   3.474  1.00  0.00           C  
ATOM   2265  N   ALA B 128      12.573   4.884   0.471  1.00  0.00           N  
ATOM   2266  CA  ALA B 128      12.812   3.986  -0.653  1.00  0.00           C  
ATOM   2267  C   ALA B 128      12.483   2.527  -0.294  1.00  0.00           C  
ATOM   2268  O   ALA B 128      11.883   1.816  -1.093  1.00  0.00           O  
ATOM   2269  CB  ALA B 128      14.266   4.140  -1.122  1.00  0.00           C  
ATOM   2270  N   ALA B 129      12.845   2.107   0.918  1.00  0.00           N  
ATOM   2271  CA  ALA B 129      12.487   0.790   1.430  1.00  0.00           C  
ATOM   2272  C   ALA B 129      10.962   0.616   1.506  1.00  0.00           C  
ATOM   2273  O   ALA B 129      10.416  -0.369   1.011  1.00  0.00           O  
ATOM   2274  CB  ALA B 129      13.129   0.600   2.808  1.00  0.00           C  
ATOM   2275  N   ALA B 130      10.278   1.607   2.078  1.00  0.00           N  
ATOM   2276  CA  ALA B 130       8.824   1.627   2.126  1.00  0.00           C  
ATOM   2277  C   ALA B 130       8.233   1.558   0.712  1.00  0.00           C  
ATOM   2278  O   ALA B 130       7.371   0.727   0.452  1.00  0.00           O  
ATOM   2279  CB  ALA B 130       8.352   2.874   2.888  1.00  0.00           C  
ATOM   2280  N   ALA B 131       8.741   2.358  -0.228  1.00  0.00           N  
ATOM   2281  CA  ALA B 131       8.244   2.352  -1.606  1.00  0.00           C  
ATOM   2282  C   ALA B 131       8.445   0.997  -2.316  1.00  0.00           C  
ATOM   2283  O   ALA B 131       7.600   0.594  -3.114  1.00  0.00           O  
ATOM   2284  CB  ALA B 131       8.908   3.487  -2.385  1.00  0.00           C  
ATOM   2285  N   LEU B 132       9.530   0.291  -2.007  1.00  0.00           N  
ATOM   2286  CA  LEU B 132       9.907  -0.946  -2.686  1.00  0.00           C  
ATOM   2287  C   LEU B 132       9.056  -2.157  -2.301  1.00  0.00           C  
ATOM   2288  O   LEU B 132       8.753  -2.998  -3.155  1.00  0.00           O  
ATOM   2289  CB  LEU B 132      11.399  -1.211  -2.413  1.00  0.00           C  
ATOM   2290  CG  LEU B 132      11.979  -2.495  -3.049  1.00  0.00           C  
ATOM   2291  CD1 LEU B 132      11.923  -2.444  -4.567  1.00  0.00           C  
ATOM   2292  CD2 LEU B 132      13.426  -2.682  -2.602  1.00  0.00           C  
ATOM   2293  N   THR B 133       8.683  -2.302  -1.031  1.00  0.00           N  
ATOM   2294  CA  THR B 133       7.977  -3.508  -0.577  1.00  0.00           C  
ATOM   2295  C   THR B 133       6.572  -3.624  -1.170  1.00  0.00           C  
ATOM   2296  O   THR B 133       5.865  -2.627  -1.324  1.00  0.00           O  
ATOM   2297  CB  THR B 133       7.951  -3.623   0.961  1.00  0.00           C  
ATOM   2298  OG1 THR B 133       7.357  -4.856   1.329  1.00  0.00           O  
ATOM   2299  CG2 THR B 133       7.167  -2.512   1.648  1.00  0.00           C  
ATOM   2300  N   LYS B 134       6.149  -4.847  -1.483  1.00  0.00           N  
ATOM   2301  CA  LYS B 134       4.767  -5.137  -1.881  1.00  0.00           C  
ATOM   2302  C   LYS B 134       3.799  -5.171  -0.694  1.00  0.00           C  
ATOM   2303  O   LYS B 134       2.592  -5.057  -0.891  1.00  0.00           O  
ATOM   2304  CB  LYS B 134       4.692  -6.489  -2.611  1.00  0.00           C  
ATOM   2305  CG  LYS B 134       5.317  -6.482  -4.006  1.00  0.00           C  
ATOM   2306  CD  LYS B 134       5.071  -7.829  -4.683  1.00  0.00           C  
ATOM   2307  CE  LYS B 134       5.583  -7.818  -6.121  1.00  0.00           C  
ATOM   2308  NZ  LYS B 134       5.345  -9.123  -6.781  1.00  0.00           N  
ATOM   2309  N   SER B 135       4.319  -5.338   0.517  1.00  0.00           N  
ATOM   2310  CA  SER B 135       3.488  -5.473   1.715  1.00  0.00           C  
ATOM   2311  C   SER B 135       3.099  -4.100   2.262  1.00  0.00           C  
ATOM   2312  O   SER B 135       3.950  -3.324   2.685  1.00  0.00           O  
ATOM   2313  CB  SER B 135       4.240  -6.270   2.781  1.00  0.00           C  
ATOM   2314  OG  SER B 135       3.516  -6.279   4.000  1.00  0.00           O  
ATOM   2315  N   TRP B 136       1.798  -3.821   2.279  1.00  0.00           N  
ATOM   2316  CA  TRP B 136       1.304  -2.578   2.881  1.00  0.00           C  
ATOM   2317  C   TRP B 136       1.614  -2.502   4.386  1.00  0.00           C  
ATOM   2318  O   TRP B 136       1.888  -1.418   4.897  1.00  0.00           O  
ATOM   2319  CB  TRP B 136      -0.206  -2.435   2.634  1.00  0.00           C  
ATOM   2320  CG  TRP B 136      -1.077  -3.373   3.429  1.00  0.00           C  
ATOM   2321  CD1 TRP B 136      -1.602  -4.539   2.990  1.00  0.00           C  
ATOM   2322  CD2 TRP B 136      -1.524  -3.204   4.795  1.00  0.00           C  
ATOM   2323  NE1 TRP B 136      -2.345  -5.118   4.003  1.00  0.00           N  
ATOM   2324  CE2 TRP B 136      -2.318  -4.332   5.123  1.00  0.00           C  
ATOM   2325  CE3 TRP B 136      -1.339  -2.223   5.788  1.00  0.00           C  
ATOM   2326  CZ2 TRP B 136      -2.913  -4.496   6.392  1.00  0.00           C  
ATOM   2327  CZ3 TRP B 136      -1.921  -2.386   7.049  1.00  0.00           C  
ATOM   2328  CH2 TRP B 136      -2.698  -3.508   7.343  1.00  0.00           C  
ATOM   2329  N   SER B 137       1.596  -3.639   5.091  1.00  0.00           N  
ATOM   2330  CA  SER B 137       1.884  -3.659   6.527  1.00  0.00           C  
ATOM   2331  C   SER B 137       3.364  -3.357   6.771  1.00  0.00           C  
ATOM   2332  O   SER B 137       3.687  -2.530   7.622  1.00  0.00           O  
ATOM   2333  CB  SER B 137       1.465  -4.996   7.154  1.00  0.00           C  
ATOM   2334  OG  SER B 137       2.214  -6.074   6.642  1.00  0.00           O  
ATOM   2335  N   ASN B 138       4.260  -3.955   5.984  1.00  0.00           N  
ATOM   2336  CA  ASN B 138       5.690  -3.656   6.058  1.00  0.00           C  
ATOM   2337  C   ASN B 138       5.964  -2.176   5.746  1.00  0.00           C  
ATOM   2338  O   ASN B 138       6.720  -1.520   6.461  1.00  0.00           O  
ATOM   2339  CB  ASN B 138       6.433  -4.598   5.103  1.00  0.00           C  
ATOM   2340  CG  ASN B 138       7.930  -4.714   5.326  1.00  0.00           C  
ATOM   2341  OD1 ASN B 138       8.547  -5.633   4.792  1.00  0.00           O  
ATOM   2342  ND2 ASN B 138       8.563  -3.834   6.070  1.00  0.00           N  
ATOM   2343  N   ARG B 139       5.302  -1.624   4.728  1.00  0.00           N  
ATOM   2344  CA  ARG B 139       5.398  -0.189   4.424  1.00  0.00           C  
ATOM   2345  C   ARG B 139       4.946   0.671   5.597  1.00  0.00           C  
ATOM   2346  O   ARG B 139       5.671   1.573   6.011  1.00  0.00           O  
ATOM   2347  CB  ARG B 139       4.596   0.138   3.152  1.00  0.00           C  
ATOM   2348  CG  ARG B 139       4.575   1.631   2.841  1.00  0.00           C  
ATOM   2349  CD  ARG B 139       3.968   1.945   1.480  1.00  0.00           C  
ATOM   2350  NE  ARG B 139       4.905   1.656   0.377  1.00  0.00           N  
ATOM   2351  CZ  ARG B 139       5.068   0.510  -0.248  1.00  0.00           C  
ATOM   2352  NH1 ARG B 139       4.375  -0.542   0.056  1.00  0.00           N  
ATOM   2353  NH2 ARG B 139       5.945   0.404  -1.219  1.00  0.00           N  
ATOM   2354  N   GLN B 140       3.775   0.386   6.142  1.00  0.00           N  
ATOM   2355  CA  GLN B 140       3.249   1.152   7.268  1.00  0.00           C  
ATOM   2356  C   GLN B 140       4.172   1.060   8.491  1.00  0.00           C  
ATOM   2357  O   GLN B 140       4.407   2.066   9.167  1.00  0.00           O  
ATOM   2358  CB  GLN B 140       1.830   0.678   7.604  1.00  0.00           C  
ATOM   2359  CG  GLN B 140       1.189   1.525   8.702  1.00  0.00           C  
ATOM   2360  CD  GLN B 140      -0.249   1.138   9.018  1.00  0.00           C  
ATOM   2361  OE1 GLN B 140      -0.806   0.170   8.509  1.00  0.00           O  
ATOM   2362  NE2 GLN B 140      -0.906   1.890   9.881  1.00  0.00           N  
ATOM   2363  N   ALA B 141       4.714  -0.121   8.765  1.00  0.00           N  
ATOM   2364  CA  ALA B 141       5.640  -0.301   9.880  1.00  0.00           C  
ATOM   2365  C   ALA B 141       6.923   0.527   9.686  1.00  0.00           C  
ATOM   2366  O   ALA B 141       7.379   1.178  10.627  1.00  0.00           O  
ATOM   2367  CB  ALA B 141       5.943  -1.794  10.050  1.00  0.00           C  
ATOM   2368  N   ILE B 142       7.486   0.559   8.476  1.00  0.00           N  
ATOM   2369  CA  ILE B 142       8.643   1.409   8.165  1.00  0.00           C  
ATOM   2370  C   ILE B 142       8.283   2.888   8.362  1.00  0.00           C  
ATOM   2371  O   ILE B 142       9.025   3.630   8.995  1.00  0.00           O  
ATOM   2372  CB  ILE B 142       9.157   1.140   6.732  1.00  0.00           C  
ATOM   2373  CG1 ILE B 142       9.757  -0.278   6.622  1.00  0.00           C  
ATOM   2374  CG2 ILE B 142      10.209   2.189   6.311  1.00  0.00           C  
ATOM   2375  CD1 ILE B 142       9.911  -0.772   5.176  1.00  0.00           C  
ATOM   2376  N   GLU B 143       7.134   3.312   7.855  1.00  0.00           N  
ATOM   2377  CA  GLU B 143       6.695   4.709   7.959  1.00  0.00           C  
ATOM   2378  C   GLU B 143       6.492   5.134   9.418  1.00  0.00           C  
ATOM   2379  O   GLU B 143       6.963   6.190   9.823  1.00  0.00           O  
ATOM   2380  CB  GLU B 143       5.409   4.906   7.147  1.00  0.00           C  
ATOM   2381  CG  GLU B 143       5.671   4.880   5.636  1.00  0.00           C  
ATOM   2382  CD  GLU B 143       4.412   4.860   4.776  1.00  0.00           C  
ATOM   2383  OE1 GLU B 143       4.551   4.983   3.542  1.00  0.00           O  
ATOM   2384  OE2 GLU B 143       3.294   4.693   5.322  1.00  0.00           O  
ATOM   2385  N   GLN B 144       5.831   4.303  10.216  1.00  0.00           N  
ATOM   2386  CA  GLN B 144       5.501   4.643  11.596  1.00  0.00           C  
ATOM   2387  C   GLN B 144       6.684   4.507  12.558  1.00  0.00           C  
ATOM   2388  O   GLN B 144       6.848   5.351  13.443  1.00  0.00           O  
ATOM   2389  CB  GLN B 144       4.315   3.799  12.080  1.00  0.00           C  
ATOM   2390  CG  GLN B 144       3.007   4.200  11.399  1.00  0.00           C  
ATOM   2391  CD  GLN B 144       1.785   3.466  11.942  1.00  0.00           C  
ATOM   2392  OE1 GLN B 144       1.876   2.474  12.652  1.00  0.00           O  
ATOM   2393  NE2 GLN B 144       0.607   3.938  11.622  1.00  0.00           N  
ATOM   2394  N   PHE B 145       7.498   3.470  12.403  1.00  0.00           N  
ATOM   2395  CA  PHE B 145       8.505   3.108  13.404  1.00  0.00           C  
ATOM   2396  C   PHE B 145       9.946   3.425  13.004  1.00  0.00           C  
ATOM   2397  O   PHE B 145      10.833   3.353  13.852  1.00  0.00           O  
ATOM   2398  CB  PHE B 145       8.323   1.641  13.807  1.00  0.00           C  
ATOM   2399  CG  PHE B 145       7.011   1.394  14.511  1.00  0.00           C  
ATOM   2400  CD1 PHE B 145       6.870   1.691  15.868  1.00  0.00           C  
ATOM   2401  CD2 PHE B 145       5.896   0.943  13.795  1.00  0.00           C  
ATOM   2402  CE1 PHE B 145       5.648   1.516  16.510  1.00  0.00           C  
ATOM   2403  CE2 PHE B 145       4.660   0.772  14.430  1.00  0.00           C  
ATOM   2404  CZ  PHE B 145       4.542   1.064  15.789  1.00  0.00           C  
ATOM   2405  N   VAL B 146      10.201   3.816  11.755  1.00  0.00           N  
ATOM   2406  CA  VAL B 146      11.516   4.278  11.304  1.00  0.00           C  
ATOM   2407  C   VAL B 146      11.447   5.737  10.845  1.00  0.00           C  
ATOM   2408  O   VAL B 146      12.172   6.570  11.385  1.00  0.00           O  
ATOM   2409  CB  VAL B 146      12.118   3.368  10.211  1.00  0.00           C  
ATOM   2410  CG1 VAL B 146      13.557   3.793   9.896  1.00  0.00           C  
ATOM   2411  CG2 VAL B 146      12.117   1.906  10.637  1.00  0.00           C  
ATOM   2412  N   ILE B 147      10.575   6.073   9.891  1.00  0.00           N  
ATOM   2413  CA  ILE B 147      10.511   7.425   9.321  1.00  0.00           C  
ATOM   2414  C   ILE B 147       9.990   8.431  10.348  1.00  0.00           C  
ATOM   2415  O   ILE B 147      10.635   9.440  10.602  1.00  0.00           O  
ATOM   2416  CB  ILE B 147       9.668   7.459   8.022  1.00  0.00           C  
ATOM   2417  CG1 ILE B 147      10.285   6.526   6.965  1.00  0.00           C  
ATOM   2418  CG2 ILE B 147       9.562   8.896   7.492  1.00  0.00           C  
ATOM   2419  CD1 ILE B 147       9.480   6.409   5.669  1.00  0.00           C  
ATOM   2420  N   ASN B 148       8.834   8.153  10.951  1.00  0.00           N  
ATOM   2421  CA  ASN B 148       8.193   9.079  11.889  1.00  0.00           C  
ATOM   2422  C   ASN B 148       8.788   9.018  13.304  1.00  0.00           C  
ATOM   2423  O   ASN B 148       8.483   9.879  14.129  1.00  0.00           O  
ATOM   2424  CB  ASN B 148       6.683   8.820  11.917  1.00  0.00           C  
ATOM   2425  CG  ASN B 148       6.013   9.111  10.587  1.00  0.00           C  
ATOM   2426  OD1 ASN B 148       6.491   9.902   9.775  1.00  0.00           O  
ATOM   2427  ND2 ASN B 148       4.880   8.484  10.330  1.00  0.00           N  
ATOM   2428  N   ALA B 149       9.633   8.026  13.579  1.00  0.00           N  
ATOM   2429  CA  ALA B 149      10.361   7.906  14.838  1.00  0.00           C  
ATOM   2430  C   ALA B 149      11.747   8.589  14.791  1.00  0.00           C  
ATOM   2431  O   ALA B 149      12.449   8.600  15.802  1.00  0.00           O  
ATOM   2432  CB  ALA B 149      10.488   6.426  15.205  1.00  0.00           C  
ATOM   2433  N   ALA B 150      12.127   9.121  13.628  1.00  0.00           N  
ATOM   2434  CA  ALA B 150      13.441   9.708  13.386  1.00  0.00           C  
ATOM   2435  C   ALA B 150      13.466  11.211  13.664  1.00  0.00           C  
ATOM   2436  O   ALA B 150      12.457  11.905  13.429  1.00  0.00           O  
ATOM   2437  CB  ALA B 150      13.881   9.410  11.958  1.00  0.00           C  
ATOM   2438  OXT ALA B 150      14.514  11.721  14.083  1.00  0.00           O  
CONECT    1    2                                                      
CONECT    2    5    1    3                                            
CONECT    3    2    4    4    8                                       
CONECT    4    3    3                                                 
CONECT    5    7    6    2                                            
CONECT    6    5                                                      
CONECT    7    5                                                      
CONECT    8    3    9                                                 
CONECT    9    8   10   12                                            
CONECT   10    9   11   11   17                                       
CONECT   11   10   10                                                 
CONECT   12    9   13                                                 
CONECT   13   12   14                                                 
CONECT   14   13   15                                                 
CONECT   15   14   16                                                 
CONECT   16   15                                                      
CONECT   17   10   18                                                 
CONECT   18   17   21   19                                            
CONECT   19   18   25   20   20                                       
CONECT   20   19   19                                                 
CONECT   21   22   18                                                 
CONECT   22   23   23   24   21                                       
CONECT   23   22   22                                                 
CONECT   24   22                                                      
CONECT   25   19   26                                                 
CONECT   26   25   29   27                                            
CONECT   27   26   34   28   28                                       
CONECT   28   27   27                                                 
CONECT   29   30   26                                                 
CONECT   30   31   29                                                 
CONECT   31   32   30                                                 
CONECT   32   33   31                                                 
CONECT   33   32                                                      
CONECT   34   27   35                                                 
CONECT   35   34   38   36                                            
CONECT   36   37   37   35   41                                       
CONECT   37   36   36                                                 
CONECT   38   40   35   39                                            
CONECT   39   38                                                      
CONECT   40   38                                                      
CONECT   41   36   42                                                 
CONECT   42   41   43   45                                            
CONECT   43   53   44   44   42                                       
CONECT   44   43   43                                                 
CONECT   45   42   46                                                 
CONECT   46   45   47   47   48                                       
CONECT   47   46   46   49                                            
CONECT   48   46   50   50                                            
CONECT   49   47   51   51                                            
CONECT   50   48   48   51                                            
CONECT   51   49   49   50   52                                       
CONECT   52   51                                                      
CONECT   53   54   43                                                 
CONECT   54   57   53   55                                            
CONECT   55   54   62   56   56                                       
CONECT   56   55   55                                                 
CONECT   57   58   54                                                 
CONECT   58   59   57                                                 
CONECT   59   60   58                                                 
CONECT   60   61   59                                                 
CONECT   61   60                                                      
CONECT   62   55   63                                                 
CONECT   63   62   66   64                                            
CONECT   64   65   65   63   73                                       
CONECT   65   64   64                                                 
CONECT   66   67   63                                                 
CONECT   67   68   66                                                 
CONECT   68   67   69                                                 
CONECT   69   68   70   70                                            
CONECT   70   71   69   69   72                                       
CONECT   71   70                                                      
CONECT   72   70                                                      
CONECT   73   64   74   79                                            
CONECT   74   73   75   77                                            
CONECT   75   80   74   76   76                                       
CONECT   76   75   75                                                 
CONECT   77   74   78                                                 
CONECT   78   79   77                                                 
CONECT   79   73   78                                                 
CONECT   80   81   75                                                 
CONECT   81   82   80   84                                            
CONECT   82   83   83   87   81                                       
CONECT   83   82   82                                                 
CONECT   84   81   85   86                                            
CONECT   85   84                                                      
CONECT   86   84                                                      
CONECT   87   88   82                                                 
CONECT   88   89   91   87                                            
CONECT   89   93   88   90   90                                       
CONECT   90   89   89                                                 
CONECT   91   88   92                                                 
CONECT   92   91                                                      
CONECT   93   94   89                                                 
CONECT   94   97   95   93                                            
CONECT   95   96   96  101   94                                       
CONECT   96   95   95                                                 
CONECT   97   98   94   99                                            
CONECT   98  100   97                                                 
CONECT   99   97                                                      
CONECT  100   98                                                      
CONECT  101  102   95                                                 
CONECT  102  103  105  101                                            
CONECT  103  109  104  104  102                                       
CONECT  104  103  103                                                 
CONECT  105  106  102                                                 
CONECT  106  107  108  105                                            
CONECT  107  106                                                      
CONECT  108  106                                                      
CONECT  109  110  103                                                 
CONECT  110  113  111  109                                            
CONECT  111  112  112  116  110                                       
CONECT  112  111  111                                                 
CONECT  113  114  115  110                                            
CONECT  114  113                                                      
CONECT  115  113                                                      
CONECT  116  117  111                                                 
CONECT  117  118  120  116                                            
CONECT  118  123  119  119  117                                       
CONECT  119  118  118                                                 
CONECT  120  121  117  122                                            
CONECT  121  120                                                      
CONECT  122  120                                                      
CONECT  123  124  118                                                 
CONECT  124  127  125  123                                            
CONECT  125  131  126  126  124                                       
CONECT  126  125  125                                                 
CONECT  127  129  128  124                                            
CONECT  128  127  130                                                 
CONECT  129  127                                                      
CONECT  130  128                                                      
CONECT  131  132  125                                                 
CONECT  132  133  131  135                                            
CONECT  133  143  134  134  132                                       
CONECT  134  133  133                                                 
CONECT  135  132  136                                                 
CONECT  136  138  138  135  137                                       
CONECT  137  136  139  139                                            
CONECT  138  140  136  136                                            
CONECT  139  141  137  137                                            
CONECT  140  138  141  141                                            
CONECT  141  140  140  142  139                                       
CONECT  142  141                                                      
CONECT  143  144  133                                                 
CONECT  144  147  145  143                                            
CONECT  145  144  148  146  146                                       
CONECT  146  145  145                                                 
CONECT  147  144                                                      
CONECT  148  145  149                                                 
CONECT  149  150  148  152                                            
CONECT  150  157  151  151  149                                       
CONECT  151  150  150                                                 
CONECT  152  149  153                                                 
CONECT  153  152  154                                                 
CONECT  154  153  156  155  155                                       
CONECT  155  154  154                                                 
CONECT  156  154                                                      
CONECT  157  158  150                                                 
CONECT  158  161  159  157                                            
CONECT  159  158  160  160  165                                       
CONECT  160  159  159                                                 
CONECT  161  162  158                                                 
CONECT  162  164  164  161  163                                       
CONECT  163  162                                                      
CONECT  164  162  162                                                 
CONECT  165  159  166                                                 
CONECT  166  169  165  167                                            
CONECT  167  166  168  168  172                                       
CONECT  168  167  167                                                 
CONECT  169  171  170  166                                            
CONECT  170  169                                                      
CONECT  171  169                                                      
CONECT  172  167  173                                                 
CONECT  173  172  174  176                                            
CONECT  174  181  173  175  175                                       
CONECT  175  174  174                                                 
CONECT  176  173  177                                                 
CONECT  177  176  178                                                 
CONECT  178  177  179                                                 
CONECT  179  178  180                                                 
CONECT  180  179                                                      
CONECT  181  182  174                                                 
CONECT  182  185  181  183                                            
CONECT  183  182  184  184  192                                       
CONECT  184  183  183                                                 
CONECT  185  186  182                                                 
CONECT  186  187  185                                                 
CONECT  187  188  186                                                 
CONECT  188  189  189  187                                            
CONECT  189  190  191  188  188                                       
CONECT  190  189                                                      
CONECT  191  189                                                      
CONECT  192  183  193                                                 
CONECT  193  192  194  196                                            
CONECT  194  195  195  199  193                                       
CONECT  195  194  194                                                 
CONECT  196  193  198  197                                            
CONECT  197  196                                                      
CONECT  198  196                                                      
CONECT  199  200  194                                                 
CONECT  200  203  199  201                                            
CONECT  201  200  207  202  202                                       
CONECT  202  201  201                                                 
CONECT  203  204  200                                                 
CONECT  204  205  206  203                                            
CONECT  205  204                                                      
CONECT  206  204                                                      
CONECT  207  201  208                                                 
CONECT  208  207  209  211                                            
CONECT  209  210  210  208  215                                       
CONECT  210  209  209                                                 
CONECT  211  208  212                                                 
CONECT  212  211  213                                                 
CONECT  213  212  214                                                 
CONECT  214  213                                                      
CONECT  215  209  216                                                 
CONECT  216  215  219  217                                            
CONECT  217  223  216  218  218                                       
CONECT  218  217  217                                                 
CONECT  219  220  216                                                 
CONECT  220  222  219  221                                            
CONECT  221  220                                                      
CONECT  222  220                                                      
CONECT  223  224  217                                                 
CONECT  224  227  223  225                                            
CONECT  225  226  226  224  232                                       
CONECT  226  225  225                                                 
CONECT  227  228  224                                                 
CONECT  228  229  227                                                 
CONECT  229  230  230  231  228                                       
CONECT  230  229  229                                                 
CONECT  231  229                                                      
CONECT  232  225  233                                                 
CONECT  233  232  234  236                                            
CONECT  234  235  235  243  233                                       
CONECT  235  234  234                                                 
CONECT  236  233  237                                                 
CONECT  237  236  238                                                 
CONECT  238  237  239                                                 
CONECT  239  238  240  240                                            
CONECT  240  239  239  241  242                                       
CONECT  241  240                                                      
CONECT  242  240                                                      
CONECT  243  244  234                                                 
CONECT  244  247  243  245                                            
CONECT  245  244  246  246  254                                       
CONECT  246  245  245                                                 
CONECT  247  248  244                                                 
CONECT  248  249  247                                                 
CONECT  249  250  248                                                 
CONECT  250  251  251  249                                            
CONECT  251  253  252  250  250                                       
CONECT  252  251                                                      
CONECT  253  251                                                      
CONECT  254  245  255                                                 
CONECT  255  254  256  258                                            
CONECT  256  255  262  257  257                                       
CONECT  257  256  256                                                 
CONECT  258  255  259                                                 
CONECT  259  260  260  258  261                                       
CONECT  260  259  259                                                 
CONECT  261  259                                                      
CONECT  262  263  256                                                 
CONECT  263  264  262  266                                            
CONECT  264  270  265  265  263                                       
CONECT  265  264  264                                                 
CONECT  266  263  267                                                 
CONECT  267  268  268  266  269                                       
CONECT  268  267  267                                                 
CONECT  269  267                                                      
CONECT  270  271  276  264                                            
CONECT  271  274  272  270                                            
CONECT  272  273  273  271  277                                       
CONECT  273  272  272                                                 
CONECT  274  275  271                                                 
CONECT  275  274  276                                                 
CONECT  276  275  270                                                 
CONECT  277  272  278                                                 
CONECT  278  277  279  281                                            
CONECT  279  278  280  280  285                                       
CONECT  280  279  279                                                 
CONECT  281  278  282                                                 
CONECT  282  283  283  281  284                                       
CONECT  283  282  282                                                 
CONECT  284  282                                                      
CONECT  285  279  286                                                 
CONECT  286  287  285  289                                            
CONECT  287  296  288  288  286                                       
CONECT  288  287  287                                                 
CONECT  289  286  290                                                 
CONECT  290  289  291  291  292                                       
CONECT  291  290  290  293                                            
CONECT  292  290  294  294                                            
CONECT  293  291  295  295                                            
CONECT  294  292  292  295                                            
CONECT  295  293  293  294                                            
CONECT  296  297  287                                                 
CONECT  297  300  296  298                                            
CONECT  298  297  310  299  299                                       
CONECT  299  298  298                                                 
CONECT  300  301  297                                                 
CONECT  301  303  303  302  300                                       
CONECT  302  304  301                                                 
CONECT  303  306  305  301  301                                       
CONECT  304  305  305  302                                            
CONECT  305  307  303  304  304                                       
CONECT  306  308  308  303                                            
CONECT  307  309  309  305                                            
CONECT  308  309  306  306                                            
CONECT  309  308  307  307                                            
CONECT  310  298  311                                                 
CONECT  311  310  312  314                                            
CONECT  312  313  313  319  311                                       
CONECT  313  312  312                                                 
CONECT  314  311  315                                                 
CONECT  315  314  316                                                 
CONECT  316  315  318  317  317                                       
CONECT  317  316  316                                                 
CONECT  318  316                                                      
CONECT  319  312  320                                                 
CONECT  320  321  319  323                                            
CONECT  321  325  320  322  322                                       
CONECT  322  321  321                                                 
CONECT  323  320  324                                                 
CONECT  324  323                                                      
CONECT  325  326  321                                                 
CONECT  326  329  325  327                                            
CONECT  327  326  332  328  328                                       
CONECT  328  327  327                                                 
CONECT  329  331  330  326                                            
CONECT  330  329                                                      
CONECT  331  329                                                      
CONECT  332  327  333                                                 
CONECT  333  332  334  336                                            
CONECT  334  335  335  333  339                                       
CONECT  335  334  334                                                 
CONECT  336  333  337  338                                            
CONECT  337  336                                                      
CONECT  338  336                                                      
CONECT  339  334  340                                                 
CONECT  340  339  341                                                 
CONECT  341  340  343  342  342                                       
CONECT  342  341  341                                                 
CONECT  343  341  344                                                 
CONECT  344  343  345  347                                            
CONECT  345  346  346  344  349                                       
CONECT  346  345  345                                                 
CONECT  347  344  348                                                 
CONECT  348  347                                                      
CONECT  349  345  350                                                 
CONECT  350  349  351  353                                            
CONECT  351  356  350  352  352                                       
CONECT  352  351  351                                                 
CONECT  353  350  355  354                                            
CONECT  354  353                                                      
CONECT  355  353                                                      
CONECT  356  357  351                                                 
CONECT  357  360  356  358                                            
CONECT  358  357  359  359  365                                       
CONECT  359  358  358                                                 
CONECT  360  361  357                                                 
CONECT  361  362  360                                                 
CONECT  362  361  363  363  364                                       
CONECT  363  362  362                                                 
CONECT  364  362                                                      
CONECT  365  358  366                                                 
CONECT  366  367  365  369                                            
CONECT  367  368  368  374  366                                       
CONECT  368  367  367                                                 
CONECT  369  366  370                                                 
CONECT  370  369  371                                                 
CONECT  371  370  373  373  372                                       
CONECT  372  371                                                      
CONECT  373  371  371                                                 
CONECT  374  375  367                                                 
CONECT  375  376  374                                                 
CONECT  376  377  377  378  375                                       
CONECT  377  376  376                                                 
CONECT  378  379  376                                                 
CONECT  379  382  380  378                                            
CONECT  380  379  387  381  381                                       
CONECT  381  380  380                                                 
CONECT  382  383  379                                                 
CONECT  383  384  382                                                 
CONECT  384  385  385  386  383                                       
CONECT  385  384  384                                                 
CONECT  386  384                                                      
CONECT  387  380  388                                                 
CONECT  388  389  387  391                                            
CONECT  389  390  390  394  388                                       
CONECT  390  389  389                                                 
CONECT  391  392  388  393                                            
CONECT  392  391                                                      
CONECT  393  391                                                      
CONECT  394  395  389                                                 
CONECT  395  396  394  398                                            
CONECT  396  397  397  399  395                                       
CONECT  397  396  396                                                 
CONECT  398  395                                                      
CONECT  399  400  396  405                                            
CONECT  400  401  403  399                                            
CONECT  401  402  402  406  400                                       
CONECT  402  401  401                                                 
CONECT  403  400  404                                                 
CONECT  404  403  405                                                 
CONECT  405  399  404                                                 
CONECT  406  407  401                                                 
CONECT  407  408  410  406                                            
CONECT  408  409  409  407  415                                       
CONECT  409  408  408                                                 
CONECT  410  407  411                                                 
CONECT  411  410  412                                                 
CONECT  412  411  414  413  413                                       
CONECT  413  412  412                                                 
CONECT  414  412                                                      
CONECT  415  408  416                                                 
CONECT  416  417  415  419                                            
CONECT  417  418  418  420  416                                       
CONECT  418  417  417                                                 
CONECT  419  416                                                      
CONECT  420  421  417                                                 
CONECT  421  422  424  420                                            
CONECT  422  423  423  425  421                                       
CONECT  423  422  422                                                 
CONECT  424  421                                                      
CONECT  425  426  422                                                 
CONECT  426  427  429  425                                            
CONECT  427  428  428  426  433                                       
CONECT  428  427  427                                                 
CONECT  429  426  430                                                 
CONECT  430  431  429                                                 
CONECT  431  430  432                                                 
CONECT  432  431                                                      
CONECT  433  427  434                                                 
CONECT  434  435  433  437                                            
CONECT  435  436  436  434  444                                       
CONECT  436  435  435                                                 
CONECT  437  434  438                                                 
CONECT  438  437  439                                                 
CONECT  439  438  440                                                 
CONECT  440  439  441  441                                            
CONECT  441  442  440  440  443                                       
CONECT  442  441                                                      
CONECT  443  441                                                      
CONECT  444  435  445                                                 
CONECT  445  446  444  448                                            
CONECT  446  447  447  453  445                                       
CONECT  447  446  446                                                 
CONECT  448  445  449                                                 
CONECT  449  448  450                                                 
CONECT  450  451  451  449  452                                       
CONECT  451  450  450                                                 
CONECT  452  450                                                      
CONECT  453  454  446                                                 
CONECT  454  455  457  453                                            
CONECT  455  456  456  460  454                                       
CONECT  456  455  455                                                 
CONECT  457  458  454  459                                            
CONECT  458  457                                                      
CONECT  459  457                                                      
CONECT  460  461  455                                                 
CONECT  461  462  464  460                                            
CONECT  462  463  463  461  469                                       
CONECT  463  462  462                                                 
CONECT  464  465  461                                                 
CONECT  465  466  464                                                 
CONECT  466  467  465                                                 
CONECT  467  468  466                                                 
CONECT  468  467                                                      
CONECT  469  462  470                                                 
CONECT  470  471  469  473                                            
CONECT  471  472  472  470  478                                       
CONECT  472  471  471                                                 
CONECT  473  470  474                                                 
CONECT  474  473  475                                                 
CONECT  475  474  476  476  477                                       
CONECT  476  475  475                                                 
CONECT  477  475                                                      
CONECT  478  471  479                                                 
CONECT  479  480  478  482                                            
CONECT  480  481  481  487  479                                       
CONECT  481  480  480                                                 
CONECT  482  479  483                                                 
CONECT  483  482  484                                                 
CONECT  484  483  486  486  485                                       
CONECT  485  484                                                      
CONECT  486  484  484                                                 
CONECT  487  488  480                                                 
CONECT  488  489  491  487                                            
CONECT  489  490  490  494  488                                       
CONECT  490  489  489                                                 
CONECT  491  488  492  493                                            
CONECT  492  491                                                      
CONECT  493  491                                                      
CONECT  494  495  489                                                 
CONECT  495  498  496  494                                            
CONECT  496  497  497  495  501                                       
CONECT  497  496  496                                                 
CONECT  498  500  499  495                                            
CONECT  499  498                                                      
CONECT  500  498                                                      
CONECT  501  496  502                                                 
CONECT  502  501  505  503                                            
CONECT  503  502  509  504  504                                       
CONECT  504  503  503                                                 
CONECT  505  506  502  507                                            
CONECT  506  508  505                                                 
CONECT  507  505                                                      
CONECT  508  506                                                      
CONECT  509  503  510                                                 
CONECT  510  513  509  511                                            
CONECT  511  512  512  510  517                                       
CONECT  512  511  511                                                 
CONECT  513  514  510                                                 
CONECT  514  513  516  516  515                                       
CONECT  515  514                                                      
CONECT  516  514  514                                                 
CONECT  517  511  518                                                 
CONECT  518  517  519  521                                            
CONECT  519  520  520  518  524                                       
CONECT  520  519  519                                                 
CONECT  521  518  523  522                                            
CONECT  522  521                                                      
CONECT  523  521                                                      
CONECT  524  519  525                                                 
CONECT  525  526  524  528                                            
CONECT  526  531  527  527  525                                       
CONECT  527  526  526                                                 
CONECT  528  525  529  530                                            
CONECT  529  528                                                      
CONECT  530  528                                                      
CONECT  531  532  526                                                 
CONECT  532  533  535  531                                            
CONECT  533  534  534  536  532                                       
CONECT  534  533  533                                                 
CONECT  535  532                                                      
CONECT  536  537  533                                                 
CONECT  537  540  538  536                                            
CONECT  538  537  539  539  545                                       
CONECT  539  538  538                                                 
CONECT  540  541  537                                                 
CONECT  541  542  540                                                 
CONECT  542  543  543  541  544                                       
CONECT  543  542  542                                                 
CONECT  544  542                                                      
CONECT  545  538  546                                                 
CONECT  546  549  545  547                                            
CONECT  547  546  548  548  554                                       
CONECT  548  547  547                                                 
CONECT  549  550  546                                                 
CONECT  550  551  549                                                 
CONECT  551  552  552  553  550                                       
CONECT  552  551  551                                                 
CONECT  553  551                                                      
CONECT  554  547  555                                                 
CONECT  555  554  558  556                                            
CONECT  556  555  562  557  557                                       
CONECT  557  556  556                                                 
CONECT  558  559  555                                                 
CONECT  559  561  560  558                                            
CONECT  560  559                                                      
CONECT  561  559                                                      
CONECT  562  556  563                                                 
CONECT  563  562  566  564                                            
CONECT  564  563  565  565  569                                       
CONECT  565  564  564                                                 
CONECT  566  567  563  568                                            
CONECT  567  566                                                      
CONECT  568  566                                                      
CONECT  569  564  570                                                 
CONECT  570  569  573  571                                            
CONECT  571  570  577  572  572                                       
CONECT  572  571  571                                                 
CONECT  573  570  574                                                 
CONECT  574  573  575  576                                            
CONECT  575  574                                                      
CONECT  576  574                                                      
CONECT  577  571  578                                                 
CONECT  578  577  581  579                                            
CONECT  579  578  580  580  585                                       
CONECT  580  579  579                                                 
CONECT  581  582  578  583                                            
CONECT  582  584  581                                                 
CONECT  583  581                                                      
CONECT  584  582                                                      
CONECT  585  579  586                                                 
CONECT  586  585  587  589                                            
CONECT  587  586  593  588  588                                       
CONECT  588  587  587                                                 
CONECT  589  586  590                                                 
CONECT  590  589  591  591  592                                       
CONECT  591  590  590                                                 
CONECT  592  590                                                      
CONECT  593  587  594                                                 
CONECT  594  593  597  595                                            
CONECT  595  594  596  596  599                                       
CONECT  596  595  595                                                 
CONECT  597  598  594                                                 
CONECT  598  597                                                      
CONECT  599  595  600                                                 
CONECT  600  599  603  601                                            
CONECT  601  600  608  602  602                                       
CONECT  602  601  601                                                 
CONECT  603  604  600                                                 
CONECT  604  605  603                                                 
CONECT  605  607  604  606  606                                       
CONECT  606  605  605                                                 
CONECT  607  605                                                      
CONECT  608  601  609                                                 
CONECT  609  612  608  610                                            
CONECT  610  611  611  609  619                                       
CONECT  611  610  610                                                 
CONECT  612  613  609                                                 
CONECT  613  612  614                                                 
CONECT  614  613  615                                                 
CONECT  615  614  616  616                                            
CONECT  616  615  615  618  617                                       
CONECT  617  616                                                      
CONECT  618  616                                                      
CONECT  619  610  620                                                 
CONECT  620  619  621  623                                            
CONECT  621  620  626  622  622                                       
CONECT  622  621  621                                                 
CONECT  623  620  624  625                                            
CONECT  624  623                                                      
CONECT  625  623                                                      
CONECT  626  621  627                                                 
CONECT  627  630  626  628                                            
CONECT  628  629  629  627  633                                       
CONECT  629  628  628                                                 
CONECT  630  632  631  627                                            
CONECT  631  630                                                      
CONECT  632  630                                                      
CONECT  633  628  634                                                 
CONECT  634  633  635  637                                            
CONECT  635  642  634  636  636                                       
CONECT  636  635  635                                                 
CONECT  637  634  638                                                 
CONECT  638  637  639                                                 
CONECT  639  638  640  640  641                                       
CONECT  640  639  639                                                 
CONECT  641  639                                                      
CONECT  642  643  635                                                 
CONECT  643  646  642  644                                            
CONECT  644  643  645  645  653                                       
CONECT  645  644  644                                                 
CONECT  646  647  643                                                 
CONECT  647  649  649  648  646                                       
CONECT  648  650  650  647                                            
CONECT  649  651  647  647                                            
CONECT  650  652  648  648                                            
CONECT  651  652  652  649                                            
CONECT  652  651  651  650                                            
CONECT  653  644  654                                                 
CONECT  654  655  653  657                                            
CONECT  655  656  656  662  654                                       
CONECT  656  655  655                                                 
CONECT  657  654  658                                                 
CONECT  658  657  659                                                 
CONECT  659  658  661  661  660                                       
CONECT  660  659                                                      
CONECT  661  659  659                                                 
CONECT  662  663  655                                                 
CONECT  663  664  666  662                                            
CONECT  664  670  663  665  665                                       
CONECT  665  664  664                                                 
CONECT  666  668  663  667                                            
CONECT  667  666  669                                                 
CONECT  668  666                                                      
CONECT  669  667                                                      
CONECT  670  671  664                                                 
CONECT  671  674  670  672                                            
CONECT  672  671  673  673  681                                       
CONECT  673  672  672                                                 
CONECT  674  675  671                                                 
CONECT  675  677  677  674  676                                       
CONECT  676  675  678  678                                            
CONECT  677  679  675  675                                            
CONECT  678  680  676  676                                            
CONECT  679  677  680  680                                            
CONECT  680  679  679  678                                            
CONECT  681  672  682                                                 
CONECT  682  683  681  685                                            
CONECT  683  687  684  684  682                                       
CONECT  684  683  683                                                 
CONECT  685  682  686                                                 
CONECT  686  685                                                      
CONECT  687  688  683                                                 
CONECT  688  691  689  687                                            
CONECT  689  690  690  697  688                                       
CONECT  690  689  689                                                 
CONECT  691  692  688                                                 
CONECT  692  694  694  693  691                                       
CONECT  693  695  692                                                 
CONECT  694  696  692  692                                            
CONECT  695  696  696  693                                            
CONECT  696  694  695  695                                            
CONECT  697  698  689                                                 
CONECT  698  701  697  699                                            
CONECT  699  698  700  700  705                                       
CONECT  700  699  699                                                 
CONECT  701  702  698                                                 
CONECT  702  704  703  701                                            
CONECT  703  702                                                      
CONECT  704  702                                                      
CONECT  705  699  706                                                 
CONECT  706  705  707  709                                            
CONECT  707  716  706  708  708                                       
CONECT  708  707  707                                                 
CONECT  709  706  710                                                 
CONECT  710  709  711                                                 
CONECT  711  710  712                                                 
CONECT  712  711  713  713                                            
CONECT  713  712  712  715  714                                       
CONECT  714  713                                                      
CONECT  715  713                                                      
CONECT  716  717  707                                                 
CONECT  717  720  718  716                                            
CONECT  718  726  719  719  717                                       
CONECT  719  718  718                                                 
CONECT  720  721  717                                                 
CONECT  721  723  723  722  720                                       
CONECT  722  724  721                                                 
CONECT  723  725  721  721                                            
CONECT  724  725  725  722                                            
CONECT  725  724  724  723                                            
CONECT  726  727  718                                                 
CONECT  727  730  726  728                                            
CONECT  728  727  729  729  737                                       
CONECT  729  728  728                                                 
CONECT  730  731  727                                                 
CONECT  731  732  730                                                 
CONECT  732  733  731                                                 
CONECT  733  734  734  732                                            
CONECT  734  735  736  733  733                                       
CONECT  735  734                                                      
CONECT  736  734                                                      
CONECT  737  728  738                                                 
CONECT  738  737  741  739                                            
CONECT  739  738  740  740  749                                       
CONECT  740  739  739                                                 
CONECT  741  742  738                                                 
CONECT  742  743  743  744  741                                       
CONECT  743  745  742  742                                            
CONECT  744  746  746  742                                            
CONECT  745  747  747  743                                            
CONECT  746  747  744  744                                            
CONECT  747  748  745  745  746                                       
CONECT  748  747                                                      
CONECT  749  739  750                                                 
CONECT  750  749  753  751                                            
CONECT  751  750  752  752  754                                       
CONECT  752  751  751                                                 
CONECT  753  750                                                      
CONECT  754  751  760  755                                            
CONECT  755  754  758  756                                            
CONECT  756  755  761  757  757                                       
CONECT  757  756  756                                                 
CONECT  758  759  755                                                 
CONECT  759  760  758                                                 
CONECT  760  754  759                                                 
CONECT  761  756  762                                                 
CONECT  762  761  763                                                 
CONECT  763  765  762  764  764                                       
CONECT  764  763  763                                                 
CONECT  765  766  763                                                 
CONECT  766  769  767  765                                            
CONECT  767  768  768  772  766                                       
CONECT  768  767  767                                                 
CONECT  769  770  771  766                                            
CONECT  770  769                                                      
CONECT  771  769                                                      
CONECT  772  767  773                                                 
CONECT  773  774  772  776                                            
CONECT  774  775  775  779  773                                       
CONECT  775  774  774                                                 
CONECT  776  773  778  777                                            
CONECT  777  776                                                      
CONECT  778  776                                                      
CONECT  779  780  774                                                 
CONECT  780  781  779  783                                            
CONECT  781  790  782  782  780                                       
CONECT  782  781  781                                                 
CONECT  783  780  784                                                 
CONECT  784  783  785                                                 
CONECT  785  784  786                                                 
CONECT  786  787  787  785                                            
CONECT  787  789  788  786  786                                       
CONECT  788  787                                                      
CONECT  789  787                                                      
CONECT  790  791  781                                                 
CONECT  791  794  792  790                                            
CONECT  792  791  798  793  793                                       
CONECT  793  792  792                                                 
CONECT  794  795  791                                                 
CONECT  795  797  796  796  794                                       
CONECT  796  795  795                                                 
CONECT  797  795                                                      
CONECT  798  799  792                                                 
CONECT  799  800  798  802                                            
CONECT  800  801  801  805  799                                       
CONECT  801  800  800                                                 
CONECT  802  799  804  803                                            
CONECT  803  802                                                      
CONECT  804  802                                                      
CONECT  805  806  800                                                 
CONECT  806  809  807  805                                            
CONECT  807  814  806  808  808                                       
CONECT  808  807  807                                                 
CONECT  809  810  806                                                 
CONECT  810  811  809                                                 
CONECT  811  812  812  813  810                                       
CONECT  812  811  811                                                 
CONECT  813  811                                                      
CONECT  814  815  807                                                 
CONECT  815  816  818  814                                            
CONECT  816  817  817  820  815                                       
CONECT  817  816  816                                                 
CONECT  818  815  819                                                 
CONECT  819  818                                                      
CONECT  820  821  816                                                 
CONECT  821  822  824  820                                            
CONECT  822  834  823  823  821                                       
CONECT  823  822  822                                                 
CONECT  824  821  825                                                 
CONECT  825  824  826  826  827                                       
CONECT  826  825  825  828                                            
CONECT  827  825  830  829                                            
CONECT  828  826  829  829                                            
CONECT  829  827  828  828  831                                       
CONECT  830  827  832  832                                            
CONECT  831  829  833  833                                            
CONECT  832  830  830  833                                            
CONECT  833  832  831  831                                            
CONECT  834  835  822                                                 
CONECT  835  836  838  834                                            
CONECT  836  845  837  837  835                                       
CONECT  837  836  836                                                 
CONECT  838  835  839                                                 
CONECT  839  838  841  841  840                                       
CONECT  840  839  842  842                                            
CONECT  841  839  839  843                                            
CONECT  842  840  840  844                                            
CONECT  843  841  844  844                                            
CONECT  844  843  843  842                                            
CONECT  845  846  836                                                 
CONECT  846  847  849  845                                            
CONECT  847  851  848  848  846                                       
CONECT  848  847  847                                                 
CONECT  849  846  850                                                 
CONECT  850  849                                                      
CONECT  851  852  847                                                 
CONECT  852  853  855  851                                            
CONECT  853  854  854  859  852                                       
CONECT  854  853  853                                                 
CONECT  855  856  852                                                 
CONECT  856  858  857  855                                            
CONECT  857  856                                                      
CONECT  858  856                                                      
CONECT  859  860  853                                                 
CONECT  860  861  863  859                                            
CONECT  861  864  862  862  860                                       
CONECT  862  861  861                                                 
CONECT  863  860                                                      
CONECT  864  865  861                                                 
CONECT  865  866  868  864                                            
CONECT  866  872  867  867  865                                       
CONECT  867  866  866                                                 
CONECT  868  865  869                                                 
CONECT  869  868  870  871                                            
CONECT  870  869                                                      
CONECT  871  869                                                      
CONECT  872  873  878  866                                            
CONECT  873  876  874  872                                            
CONECT  874  879  875  875  873                                       
CONECT  875  874  874                                                 
CONECT  876  877  873                                                 
CONECT  877  876  878                                                 
CONECT  878  877  872                                                 
CONECT  879  880  874                                                 
CONECT  880  883  881  879                                            
CONECT  881  880  889  882  882                                       
CONECT  882  881  881                                                 
CONECT  883  884  880                                                 
CONECT  884  886  886  885  883                                       
CONECT  885  887  884                                                 
CONECT  886  888  884  884                                            
CONECT  887  888  888  885                                            
CONECT  888  887  887  886                                            
CONECT  889  890  881                                                 
CONECT  890  891  893  889                                            
CONECT  891  892  892  898  890                                       
CONECT  892  891  891                                                 
CONECT  893  890  894                                                 
CONECT  894  893  895                                                 
CONECT  895  897  897  894  896                                       
CONECT  896  895                                                      
CONECT  897  895  895                                                 
CONECT  898  899  891                                                 
CONECT  899  900  902  898                                            
CONECT  900  909  899  901  901                                       
CONECT  901  900  900                                                 
CONECT  902  899  903                                                 
CONECT  903  902  904                                                 
CONECT  904  903  905                                                 
CONECT  905  904  906  906                                            
CONECT  906  905  905  908  907                                       
CONECT  907  906                                                      
CONECT  908  906                                                      
CONECT  909  910  900                                                 
CONECT  910  913  909  911                                            
CONECT  911  910  912  912  918                                       
CONECT  912  911  911                                                 
CONECT  913  914  910                                                 
CONECT  914  915  913                                                 
CONECT  915  916  916  917  914                                       
CONECT  916  915  915                                                 
CONECT  917  915                                                      
CONECT  918  911  919                                                 
CONECT  919  918  920  922                                            
CONECT  920  921  921  926  919                                       
CONECT  921  920  920                                                 
CONECT  922  919  923  924                                            
CONECT  923  922  925                                                 
CONECT  924  922                                                      
CONECT  925  923                                                      
CONECT  926  920  927                                                 
CONECT  927  930  926  928                                            
CONECT  928  927  933  929  929                                       
CONECT  929  928  928                                                 
CONECT  930  932  931  927                                            
CONECT  931  930                                                      
CONECT  932  930                                                      
CONECT  933  928  934                                                 
CONECT  934  933  935  937                                            
CONECT  935  936  936  934  944                                       
CONECT  936  935  935                                                 
CONECT  937  938  934                                                 
CONECT  938  940  940  939  937                                       
CONECT  939  941  941  938                                            
CONECT  940  942  938  938                                            
CONECT  941  943  939  939                                            
CONECT  942  943  943  940                                            
CONECT  943  942  942  941                                            
CONECT  944  935  945                                                 
CONECT  945  944  948  946                                            
CONECT  946  945  947  947  951                                       
CONECT  947  946  946                                                 
CONECT  948  950  945  949                                            
CONECT  949  948                                                      
CONECT  950  948                                                      
CONECT  951  946  952                                                 
CONECT  952  951  953  955                                            
CONECT  953  960  952  954  954                                       
CONECT  954  953  953                                                 
CONECT  955  952  956                                                 
CONECT  956  955  957                                                 
CONECT  957  956  959  959  958                                       
CONECT  958  957                                                      
CONECT  959  957  957                                                 
CONECT  960  961  953                                                 
CONECT  961  962  960  964                                            
CONECT  962  963  963  970  961                                       
CONECT  963  962  962                                                 
CONECT  964  961  965                                                 
CONECT  965  964  966  966  967                                       
CONECT  966  965  965  968                                            
CONECT  967  965  969                                                 
CONECT  968  966  969  969                                            
CONECT  969  967  968  968                                            
CONECT  970  971  962                                                 
CONECT  971  972  974  970                                            
CONECT  972  973  973  978  971                                       
CONECT  973  972  972                                                 
CONECT  974  971  975                                                 
CONECT  975  974  977  976                                            
CONECT  976  975                                                      
CONECT  977  975                                                      
CONECT  978  979  972                                                 
CONECT  979  982  980  978                                            
CONECT  980  983  979  981  981                                       
CONECT  981  980  980                                                 
CONECT  982  979                                                      
CONECT  983  984  980                                                 
CONECT  984  985  983  987                                            
CONECT  985  986  986  995  984                                       
CONECT  986  985  985                                                 
CONECT  987  988  984                                                 
CONECT  988  990  990  989  987                                       
CONECT  989  991  991  988                                            
CONECT  990  992  988  988                                            
CONECT  991  993  989  989                                            
CONECT  992  993  993  990                                            
CONECT  993  994  992  992  991                                       
CONECT  994  993                                                      
CONECT  995  985  996                                                 
CONECT  996  997  995  999                                            
CONECT  997 1004  996  998  998                                       
CONECT  998  997  997                                                 
CONECT  999  996 1000                                                 
CONECT 1000  999 1001                                                 
CONECT 1001 1000 1002                                                 
CONECT 1002 1001 1003                                                 
CONECT 1003 1002                                                      
CONECT 1004 1005  997                                                 
CONECT 1005 1008 1004 1006                                            
CONECT 1006 1007 1007 1005 1018                                       
CONECT 1007 1006 1006                                                 
CONECT 1008 1009 1005                                                 
CONECT 1009 1010 1010 1008 1011                                       
CONECT 1010 1012 1009 1009                                            
CONECT 1011 1009 1013 1014                                            
CONECT 1012 1010 1013 1013                                            
CONECT 1013 1012 1012 1011 1015                                       
CONECT 1014 1011 1016 1016                                            
CONECT 1015 1013 1017 1017                                            
CONECT 1016 1017 1014 1014                                            
CONECT 1017 1015 1015 1016                                            
CONECT 1018 1006 1019                                                 
CONECT 1019 1018 1020 1022                                            
CONECT 1020 1019 1026 1021 1021                                       
CONECT 1021 1020 1020                                                 
CONECT 1022 1019 1023                                                 
CONECT 1023 1025 1022 1024                                            
CONECT 1024 1023                                                      
CONECT 1025 1023                                                      
CONECT 1026 1020 1027                                                 
CONECT 1027 1026 1030 1028                                            
CONECT 1028 1027 1029 1029 1034                                       
CONECT 1029 1028 1028                                                 
CONECT 1030 1031 1027                                                 
CONECT 1031 1032 1032 1033 1030                                       
CONECT 1032 1031 1031                                                 
CONECT 1033 1031                                                      
CONECT 1034 1028 1035                                                 
CONECT 1035 1034 1038 1036                                            
CONECT 1036 1035 1039 1037 1037                                       
CONECT 1037 1036 1036                                                 
CONECT 1038 1035                                                      
CONECT 1039 1045 1036 1040                                            
CONECT 1040 1039 1043 1041                                            
CONECT 1041 1046 1040 1042 1042                                       
CONECT 1042 1041 1041                                                 
CONECT 1043 1044 1040                                                 
CONECT 1044 1045 1043                                                 
CONECT 1045 1044 1039                                                 
CONECT 1046 1047 1041                                                 
CONECT 1047 1050 1046 1048                                            
CONECT 1048 1047 1051 1049 1049                                       
CONECT 1049 1048 1048                                                 
CONECT 1050 1047                                                      
CONECT 1051 1048 1052                                                 
CONECT 1052 1051 1055 1053                                            
CONECT 1053 1052 1054 1054 1056                                       
CONECT 1054 1053 1053                                                 
CONECT 1055 1052                                                      
CONECT 1056 1053 1057                                                 
CONECT 1057 1056 1058 1060                                            
CONECT 1058 1061 1057 1059 1059                                       
CONECT 1059 1058 1058                                                 
CONECT 1060 1057                                                      
CONECT 1061 1062 1058                                                 
CONECT 1062 1065 1061 1063                                            
CONECT 1063 1066 1062 1064 1064                                       
CONECT 1064 1063 1063                                                 
CONECT 1065 1062                                                      
CONECT 1066 1067 1063                                                 
CONECT 1067 1070 1066 1068                                            
CONECT 1068 1067 1069 1069 1074                                       
CONECT 1069 1068 1068                                                 
CONECT 1070 1071 1067                                                 
CONECT 1071 1073 1072 1070                                            
CONECT 1072 1071                                                      
CONECT 1073 1071                                                      
CONECT 1074 1068 1075                                                 
CONECT 1075 1074 1078 1076                                            
CONECT 1076 1075 1081 1077 1077                                       
CONECT 1077 1076 1076                                                 
CONECT 1078 1075 1079 1080                                            
CONECT 1079 1078                                                      
CONECT 1080 1078                                                      
CONECT 1081 1076 1082                                                 
CONECT 1082 1081 1085 1083                                            
CONECT 1083 1082 1090 1084 1084                                       
CONECT 1084 1083 1083                                                 
CONECT 1085 1086 1082                                                 
CONECT 1086 1087 1085                                                 
CONECT 1087 1088 1086                                                 
CONECT 1088 1089 1087                                                 
CONECT 1089 1088                                                      
CONECT 1090 1083 1091                                                 
CONECT 1091 1090 1094 1092                                            
CONECT 1092 1093 1093 1091 1096                                       
CONECT 1093 1092 1092                                                 
CONECT 1094 1091 1095                                                 
CONECT 1095 1094                                                      
CONECT 1096 1092 1097                                                 
CONECT 1097 1096 1098 1100                                            
CONECT 1098 1099 1099 1097 1110                                       
CONECT 1099 1098 1098                                                 
CONECT 1100 1097 1101                                                 
CONECT 1101 1100 1102 1102 1103                                       
CONECT 1102 1101 1101 1104                                            
CONECT 1103 1101 1106 1105                                            
CONECT 1104 1102 1105 1105                                            
CONECT 1105 1103 1104 1104 1107                                       
CONECT 1106 1103 1108 1108                                            
CONECT 1107 1105 1109 1109                                            
CONECT 1108 1106 1106 1109                                            
CONECT 1109 1108 1107 1107                                            
CONECT 1110 1098 1111                                                 
CONECT 1111 1112 1110 1114                                            
CONECT 1112 1116 1113 1113 1111                                       
CONECT 1113 1112 1112                                                 
CONECT 1114 1115 1111                                                 
CONECT 1115 1114                                                      
CONECT 1116 1117 1112                                                 
CONECT 1117 1120 1118 1116                                            
CONECT 1118 1119 1119 1117 1124                                       
CONECT 1119 1118 1118                                                 
CONECT 1120 1121 1117                                                 
CONECT 1121 1122 1122 1123 1120                                       
CONECT 1122 1121 1121                                                 
CONECT 1123 1121                                                      
CONECT 1124 1118 1125                                                 
CONECT 1125 1124 1126 1128                                            
CONECT 1126 1127 1127 1125 1135                                       
CONECT 1127 1126 1126                                                 
CONECT 1128 1125 1129                                                 
CONECT 1129 1128 1130                                                 
CONECT 1130 1131 1129                                                 
CONECT 1131 1132 1132 1130                                            
CONECT 1132 1134 1131 1131 1133                                       
CONECT 1133 1132                                                      
CONECT 1134 1132                                                      
CONECT 1135 1126 1136                                                 
CONECT 1136 1137 1135 1139                                            
CONECT 1137 1144 1138 1138 1136                                       
CONECT 1138 1137 1137                                                 
CONECT 1139 1136 1140                                                 
CONECT 1140 1139 1141                                                 
CONECT 1141 1140 1142 1142 1143                                       
CONECT 1142 1141 1141                                                 
CONECT 1143 1141                                                      
CONECT 1144 1145 1137                                                 
CONECT 1145 1146 1148 1144                                            
CONECT 1146 1149 1147 1147 1145                                       
CONECT 1147 1146 1146                                                 
CONECT 1148 1145                                                      
CONECT 1149 1150 1146                                                 
CONECT 1150 1153 1151 1149                                            
CONECT 1151 1152 1152 1150 1157                                       
CONECT 1152 1151 1151                                                 
CONECT 1153 1155 1154 1150                                            
CONECT 1154 1156 1153                                                 
CONECT 1155 1153                                                      
CONECT 1156 1154                                                      
CONECT 1157 1151 1158                                                 
CONECT 1158 1157 1159 1161                                            
CONECT 1159 1160 1160 1158 1166                                       
CONECT 1160 1159 1159                                                 
CONECT 1161 1158 1162                                                 
CONECT 1162 1161 1163                                                 
CONECT 1163 1162 1164 1164 1165                                       
CONECT 1164 1163 1163                                                 
CONECT 1165 1163                                                      
CONECT 1166 1159 1167                                                 
CONECT 1167 1168 1166 1170                                            
CONECT 1168 1175 1169 1169 1167                                       
CONECT 1169 1168 1168                                                 
CONECT 1170 1167 1171                                                 
CONECT 1171 1170 1172                                                 
CONECT 1172 1171 1173 1173 1174                                       
CONECT 1173 1172 1172                                                 
CONECT 1174 1172                                                      
CONECT 1175 1176 1168                                                 
CONECT 1176 1177 1179 1175                                            
CONECT 1177 1178 1178 1186 1176                                       
CONECT 1178 1177 1177                                                 
CONECT 1179 1176 1180                                                 
CONECT 1180 1179 1181 1181 1182                                       
CONECT 1181 1180 1180 1183                                            
CONECT 1182 1180 1184 1184                                            
CONECT 1183 1181 1185 1185                                            
CONECT 1184 1182 1182 1185                                            
CONECT 1185 1183 1183 1184                                            
CONECT 1186 1187 1177                                                 
CONECT 1187 1190 1188 1186                                            
CONECT 1188 1189 1189 1187 1193                                       
CONECT 1189 1188 1188                                                 
CONECT 1190 1191 1192 1187                                            
CONECT 1191 1190                                                      
CONECT 1192 1190                                                      
CONECT 1193 1188 1194                                                 
CONECT 1194 1193 1195 1197                                            
CONECT 1195 1196 1196 1194 1201                                       
CONECT 1196 1195 1195                                                 
CONECT 1197 1198 1194 1199                                            
CONECT 1198 1200 1197                                                 
CONECT 1199 1197                                                      
CONECT 1200 1198                                                      
CONECT 1201 1195 1202                                                 
CONECT 1202 1201 1203 1205                                            
CONECT 1203 1209 1204 1204 1202                                       
CONECT 1204 1203 1203                                                 
CONECT 1205 1202 1206                                                 
CONECT 1206 1207 1207 1205 1208                                       
CONECT 1207 1206 1206                                                 
CONECT 1208 1206                                                      
CONECT 1209 1210 1203                                                 
CONECT 1210 1211 1213 1209                                            
CONECT 1211 1214 1212 1212 1210                                       
CONECT 1212 1211 1211                                                 
CONECT 1213 1210                                                      
CONECT 1214 1215 1211                                                 
CONECT 1215 1218 1216 1214                                            
CONECT 1216 1219 1219 1215 1217                                       
CONECT 1217 1216                                                      
CONECT 1218 1215                                                      
CONECT 1219 1216 1216                                                 
CONECT 1220 1221                                                      
CONECT 1221 1220 1224 1222                                            
CONECT 1222 1221 1227 1223 1223                                       
CONECT 1223 1222 1222                                                 
CONECT 1224 1226 1221 1225                                            
CONECT 1225 1224                                                      
CONECT 1226 1224                                                      
CONECT 1227 1222 1228                                                 
CONECT 1228 1227 1231 1229                                            
CONECT 1229 1228 1230 1230 1236                                       
CONECT 1230 1229 1229                                                 
CONECT 1231 1232 1228                                                 
CONECT 1232 1233 1231                                                 
CONECT 1233 1234 1232                                                 
CONECT 1234 1235 1233                                                 
CONECT 1235 1234                                                      
CONECT 1236 1229 1237                                                 
CONECT 1237 1236 1238 1240                                            
CONECT 1238 1239 1239 1237 1244                                       
CONECT 1239 1238 1238                                                 
CONECT 1240 1237 1241                                                 
CONECT 1241 1242 1242 1240 1243                                       
CONECT 1242 1241 1241                                                 
CONECT 1243 1241                                                      
CONECT 1244 1238 1245                                                 
CONECT 1245 1244 1248 1246                                            
CONECT 1246 1245 1247 1247 1253                                       
CONECT 1247 1246 1246                                                 
CONECT 1248 1249 1245                                                 
CONECT 1249 1250 1248                                                 
CONECT 1250 1251 1249                                                 
CONECT 1251 1252 1250                                                 
CONECT 1252 1251                                                      
CONECT 1253 1246 1254                                                 
CONECT 1254 1253 1255 1257                                            
CONECT 1255 1256 1256 1254 1260                                       
CONECT 1256 1255 1255                                                 
CONECT 1257 1254 1259 1258                                            
CONECT 1258 1257                                                      
CONECT 1259 1257                                                      
CONECT 1260 1255 1261                                                 
CONECT 1261 1260 1264 1262                                            
CONECT 1262 1261 1272 1263 1263                                       
CONECT 1263 1262 1262                                                 
CONECT 1264 1265 1261                                                 
CONECT 1265 1266 1266 1267 1264                                       
CONECT 1266 1268 1265 1265                                            
CONECT 1267 1269 1269 1265                                            
CONECT 1268 1270 1270 1266                                            
CONECT 1269 1270 1267 1267                                            
CONECT 1270 1271 1268 1268 1269                                       
CONECT 1271 1270                                                      
CONECT 1272 1262 1273                                                 
CONECT 1273 1272 1276 1274                                            
CONECT 1274 1273 1275 1275 1281                                       
CONECT 1275 1274 1274                                                 
CONECT 1276 1277 1273                                                 
CONECT 1277 1278 1276                                                 
CONECT 1278 1277 1279                                                 
CONECT 1279 1278 1280                                                 
CONECT 1280 1279                                                      
CONECT 1281 1274 1282                                                 
CONECT 1282 1281 1283 1285                                            
CONECT 1283 1284 1284 1292 1282                                       
CONECT 1284 1283 1283                                                 
CONECT 1285 1282 1286                                                 
CONECT 1286 1285 1287                                                 
CONECT 1287 1286 1288                                                 
CONECT 1288 1287 1289 1289                                            
CONECT 1289 1288 1288 1290 1291                                       
CONECT 1290 1289                                                      
CONECT 1291 1289                                                      
CONECT 1292 1293 1283 1298                                            
CONECT 1293 1296 1292 1294                                            
CONECT 1294 1293 1295 1295 1299                                       
CONECT 1295 1294 1294                                                 
CONECT 1296 1293 1297                                                 
CONECT 1297 1296 1298                                                 
CONECT 1298 1292 1297                                                 
CONECT 1299 1294 1300                                                 
CONECT 1300 1299 1301 1303                                            
CONECT 1301 1306 1302 1302 1300                                       
CONECT 1302 1301 1301                                                 
CONECT 1303 1300 1305 1304                                            
CONECT 1304 1303                                                      
CONECT 1305 1303                                                      
CONECT 1306 1307 1301                                                 
CONECT 1307 1310 1306 1308                                            
CONECT 1308 1307 1312 1309 1309                                       
CONECT 1309 1308 1308                                                 
CONECT 1310 1311 1307                                                 
CONECT 1311 1310                                                      
CONECT 1312 1308 1313                                                 
CONECT 1313 1314 1312 1316                                            
CONECT 1314 1315 1315 1320 1313                                       
CONECT 1315 1314 1314                                                 
CONECT 1316 1313 1317 1318                                            
CONECT 1317 1319 1316                                                 
CONECT 1318 1316                                                      
CONECT 1319 1317                                                      
CONECT 1320 1321 1314                                                 
CONECT 1321 1324 1320 1322                                            
CONECT 1322 1321 1328 1323 1323                                       
CONECT 1323 1322 1322                                                 
CONECT 1324 1325 1321                                                 
CONECT 1325 1326 1327 1324                                            
CONECT 1326 1325                                                      
CONECT 1327 1325                                                      
CONECT 1328 1322 1329                                                 
CONECT 1329 1330 1328 1332                                            
CONECT 1330 1331 1331 1335 1329                                       
CONECT 1331 1330 1330                                                 
CONECT 1332 1329 1334 1333                                            
CONECT 1333 1332                                                      
CONECT 1334 1332                                                      
CONECT 1335 1336 1330                                                 
CONECT 1336 1339 1337 1335                                            
CONECT 1337 1342 1336 1338 1338                                       
CONECT 1338 1337 1337                                                 
CONECT 1339 1340 1341 1336                                            
CONECT 1340 1339                                                      
CONECT 1341 1339                                                      
CONECT 1342 1343 1337                                                 
CONECT 1343 1344 1342 1346                                            
CONECT 1344 1345 1345 1343 1350                                       
CONECT 1345 1344 1344                                                 
CONECT 1346 1343 1348 1347                                            
CONECT 1347 1346 1349                                                 
CONECT 1348 1346                                                      
CONECT 1349 1347                                                      
CONECT 1350 1344 1351                                                 
CONECT 1351 1354 1350 1352                                            
CONECT 1352 1351 1362 1353 1353                                       
CONECT 1353 1352 1352                                                 
CONECT 1354 1351 1355                                                 
CONECT 1355 1354 1357 1357 1356                                       
CONECT 1356 1355 1358 1358                                            
CONECT 1357 1355 1355 1359                                            
CONECT 1358 1356 1356 1360                                            
CONECT 1359 1357 1360 1360                                            
CONECT 1360 1359 1359 1358 1361                                       
CONECT 1361 1360                                                      
CONECT 1362 1352 1363                                                 
CONECT 1363 1366 1362 1364                                            
CONECT 1364 1363 1365 1365 1367                                       
CONECT 1365 1364 1364                                                 
CONECT 1366 1363                                                      
CONECT 1367 1364 1368                                                 
CONECT 1368 1367 1369 1371                                            
CONECT 1369 1376 1370 1370 1368                                       
CONECT 1370 1369 1369                                                 
CONECT 1371 1368 1372                                                 
CONECT 1372 1371 1373                                                 
CONECT 1373 1374 1374 1372 1375                                       
CONECT 1374 1373 1373                                                 
CONECT 1375 1373                                                      
CONECT 1376 1377 1369                                                 
CONECT 1377 1378 1380 1376                                            
CONECT 1378 1384 1379 1379 1377                                       
CONECT 1379 1378 1378                                                 
CONECT 1380 1381 1377                                                 
CONECT 1381 1382 1382 1383 1380                                       
CONECT 1382 1381 1381                                                 
CONECT 1383 1381                                                      
CONECT 1384 1385 1378                                                 
CONECT 1385 1388 1386 1384                                            
CONECT 1386 1387 1387 1385 1391                                       
CONECT 1387 1386 1386                                                 
CONECT 1388 1389 1390 1385                                            
CONECT 1389 1388                                                      
CONECT 1390 1388                                                      
CONECT 1391 1386 1392                                                 
CONECT 1392 1393 1395 1391                                            
CONECT 1393 1400 1394 1394 1392                                       
CONECT 1394 1393 1393                                                 
CONECT 1395 1392 1396                                                 
CONECT 1396 1395 1397                                                 
CONECT 1397 1396 1398                                                 
CONECT 1398 1397 1399                                                 
CONECT 1399 1398                                                      
CONECT 1400 1401 1393                                                 
CONECT 1401 1404 1402 1400                                            
CONECT 1402 1411 1401 1403 1403                                       
CONECT 1403 1402 1402                                                 
CONECT 1404 1405 1401                                                 
CONECT 1405 1406 1404                                                 
CONECT 1406 1407 1405                                                 
CONECT 1407 1408 1408 1406                                            
CONECT 1408 1410 1407 1407 1409                                       
CONECT 1409 1408                                                      
CONECT 1410 1408                                                      
CONECT 1411 1412 1402                                                 
CONECT 1412 1413 1411 1415                                            
CONECT 1413 1414 1414 1418 1412                                       
CONECT 1414 1413 1413                                                 
CONECT 1415 1412 1416 1417                                            
CONECT 1416 1415                                                      
CONECT 1417 1415                                                      
CONECT 1418 1413 1419                                                 
CONECT 1419 1420 1418 1422                                            
CONECT 1420 1426 1421 1421 1419                                       
CONECT 1421 1420 1420                                                 
CONECT 1422 1419 1423                                                 
CONECT 1423 1424 1422 1425                                            
CONECT 1424 1423                                                      
CONECT 1425 1423                                                      
CONECT 1426 1427 1420                                                 
CONECT 1427 1430 1428 1426                                            
CONECT 1428 1429 1429 1434 1427                                       
CONECT 1429 1428 1428                                                 
CONECT 1430 1431 1427                                                 
CONECT 1431 1430 1432                                                 
CONECT 1432 1433 1431                                                 
CONECT 1433 1432                                                      
CONECT 1434 1435 1428                                                 
CONECT 1435 1436 1434 1438                                            
CONECT 1436 1442 1437 1437 1435                                       
CONECT 1437 1436 1436                                                 
CONECT 1438 1435 1439                                                 
CONECT 1439 1438 1441 1440                                            
CONECT 1440 1439                                                      
CONECT 1441 1439                                                      
CONECT 1442 1443 1436                                                 
CONECT 1443 1446 1444 1442                                            
CONECT 1444 1443 1451 1445 1445                                       
CONECT 1445 1444 1444                                                 
CONECT 1446 1447 1443                                                 
CONECT 1447 1448 1446                                                 
CONECT 1448 1450 1449 1449 1447                                       
CONECT 1449 1448 1448                                                 
CONECT 1450 1448                                                      
CONECT 1451 1444 1452                                                 
CONECT 1452 1453 1451 1455                                            
CONECT 1453 1454 1454 1462 1452                                       
CONECT 1454 1453 1453                                                 
CONECT 1455 1452 1456                                                 
CONECT 1456 1455 1457                                                 
CONECT 1457 1456 1458                                                 
CONECT 1458 1457 1459 1459                                            
CONECT 1459 1458 1458 1461 1460                                       
CONECT 1460 1459                                                      
CONECT 1461 1459                                                      
CONECT 1462 1463 1453                                                 
CONECT 1463 1464 1466 1462                                            
CONECT 1464 1465 1465 1473 1463                                       
CONECT 1465 1464 1464                                                 
CONECT 1466 1467 1463                                                 
CONECT 1467 1468 1466                                                 
CONECT 1468 1467 1469                                                 
CONECT 1469 1468 1470 1470                                            
CONECT 1470 1471 1469 1469 1472                                       
CONECT 1471 1470                                                      
CONECT 1472 1470                                                      
CONECT 1473 1464 1474                                                 
CONECT 1474 1475 1473 1477                                            
CONECT 1475 1476 1476 1481 1474                                       
CONECT 1476 1475 1475                                                 
CONECT 1477 1474 1478                                                 
CONECT 1478 1477 1479 1479 1480                                       
CONECT 1479 1478 1478                                                 
CONECT 1480 1478                                                      
CONECT 1481 1482 1475                                                 
CONECT 1482 1483 1485 1481                                            
CONECT 1483 1489 1482 1484 1484                                       
CONECT 1484 1483 1483                                                 
CONECT 1485 1486 1482                                                 
CONECT 1486 1487 1487 1488 1485                                       
CONECT 1487 1486 1486                                                 
CONECT 1488 1486                                                      
CONECT 1489 1495 1490 1483                                            
CONECT 1490 1493 1491 1489                                            
CONECT 1491 1496 1490 1492 1492                                       
CONECT 1492 1491 1491                                                 
CONECT 1493 1494 1490                                                 
CONECT 1494 1493 1495                                                 
CONECT 1495 1494 1489                                                 
CONECT 1496 1497 1491                                                 
CONECT 1497 1500 1496 1498                                            
CONECT 1498 1497 1499 1499 1504                                       
CONECT 1499 1498 1498                                                 
CONECT 1500 1501 1497                                                 
CONECT 1501 1503 1503 1502 1500                                       
CONECT 1502 1501                                                      
CONECT 1503 1501 1501                                                 
CONECT 1504 1498 1505                                                 
CONECT 1505 1504 1508 1506                                            
CONECT 1506 1505 1515 1507 1507                                       
CONECT 1507 1506 1506                                                 
CONECT 1508 1505 1509                                                 
CONECT 1509 1508 1511 1511 1510                                       
CONECT 1510 1509 1512 1512                                            
CONECT 1511 1509 1509 1513                                            
CONECT 1512 1510 1510 1514                                            
CONECT 1513 1511 1514 1514                                            
CONECT 1514 1513 1513 1512                                            
CONECT 1515 1506 1516                                                 
CONECT 1516 1515 1519 1517                                            
CONECT 1517 1516 1518 1518 1529                                       
CONECT 1518 1517 1517                                                 
CONECT 1519 1520 1516                                                 
CONECT 1520 1521 1521 1522 1519                                       
CONECT 1521 1523 1520 1520                                            
CONECT 1522 1524 1520 1525 1525                                       
CONECT 1523 1524 1524 1521                                            
CONECT 1524 1523 1523 1526 1522                                       
CONECT 1525 1522 1522 1527                                            
CONECT 1526 1524 1528                                                 
CONECT 1527 1528 1528 1525                                            
CONECT 1528 1526 1527 1527                                            
CONECT 1529 1517 1530                                                 
CONECT 1530 1529 1533 1531                                            
CONECT 1531 1530 1532 1532 1538                                       
CONECT 1532 1531 1531                                                 
CONECT 1533 1530 1534                                                 
CONECT 1534 1533 1535                                                 
CONECT 1535 1534 1536 1536 1537                                       
CONECT 1536 1535 1535                                                 
CONECT 1537 1535                                                      
CONECT 1538 1531 1539                                                 
CONECT 1539 1538 1540 1542                                            
CONECT 1540 1541 1541 1539 1544                                       
CONECT 1541 1540 1540                                                 
CONECT 1542 1539 1543                                                 
CONECT 1543 1542                                                      
CONECT 1544 1540 1545                                                 
CONECT 1545 1544 1546 1548                                            
CONECT 1546 1551 1545 1547 1547                                       
CONECT 1547 1546 1546                                                 
CONECT 1548 1545 1550 1549                                            
CONECT 1549 1548                                                      
CONECT 1550 1548                                                      
CONECT 1551 1552 1546                                                 
CONECT 1552 1555 1551 1553                                            
CONECT 1553 1554 1554 1552 1558                                       
CONECT 1554 1553 1553                                                 
CONECT 1555 1556 1557 1552                                            
CONECT 1556 1555                                                      
CONECT 1557 1555                                                      
CONECT 1558 1553 1559                                                 
CONECT 1559 1558 1560                                                 
CONECT 1560 1559 1562 1561 1561                                       
CONECT 1561 1560 1560                                                 
CONECT 1562 1560 1563                                                 
CONECT 1563 1562 1566 1564                                            
CONECT 1564 1563 1565 1565 1568                                       
CONECT 1565 1564 1564                                                 
CONECT 1566 1567 1563                                                 
CONECT 1567 1566                                                      
CONECT 1568 1564 1569                                                 
CONECT 1569 1568 1570 1572                                            
CONECT 1570 1571 1571 1569 1575                                       
CONECT 1571 1570 1570                                                 
CONECT 1572 1569 1574 1573                                            
CONECT 1573 1572                                                      
CONECT 1574 1572                                                      
CONECT 1575 1570 1576                                                 
CONECT 1576 1579 1575 1577                                            
CONECT 1577 1576 1584 1578 1578                                       
CONECT 1578 1577 1577                                                 
CONECT 1579 1580 1576                                                 
CONECT 1580 1581 1579                                                 
CONECT 1581 1582 1582 1583 1580                                       
CONECT 1582 1581 1581                                                 
CONECT 1583 1581                                                      
CONECT 1584 1577 1585                                                 
CONECT 1585 1584 1588 1586                                            
CONECT 1586 1585 1587 1587 1593                                       
CONECT 1587 1586 1586                                                 
CONECT 1588 1585 1589                                                 
CONECT 1589 1588 1590                                                 
CONECT 1590 1592 1592 1589 1591                                       
CONECT 1591 1590                                                      
CONECT 1592 1590 1590                                                 
CONECT 1593 1586 1594                                                 
CONECT 1594 1593 1595                                                 
CONECT 1595 1597 1594 1596 1596                                       
CONECT 1596 1595 1595                                                 
CONECT 1597 1598 1595                                                 
CONECT 1598 1601 1597 1599                                            
CONECT 1599 1600 1600 1598 1606                                       
CONECT 1600 1599 1599                                                 
CONECT 1601 1602 1598                                                 
CONECT 1602 1603 1601                                                 
CONECT 1603 1605 1605 1604 1602                                       
CONECT 1604 1603                                                      
CONECT 1605 1603 1603                                                 
CONECT 1606 1599 1607                                                 
CONECT 1607 1608 1606 1610                                            
CONECT 1608 1609 1609 1613 1607                                       
CONECT 1609 1608 1608                                                 
CONECT 1610 1607 1611 1612                                            
CONECT 1611 1610                                                      
CONECT 1612 1610                                                      
CONECT 1613 1614 1608                                                 
CONECT 1614 1617 1615 1613                                            
CONECT 1615 1616 1616 1614 1618                                       
CONECT 1616 1615 1615                                                 
CONECT 1617 1614                                                      
CONECT 1618 1615 1619 1624                                            
CONECT 1619 1620 1618 1622                                            
CONECT 1620 1621 1621 1619 1625                                       
CONECT 1621 1620 1620                                                 
CONECT 1622 1619 1623                                                 
CONECT 1623 1624 1622                                                 
CONECT 1624 1618 1623                                                 
CONECT 1625 1620 1626                                                 
CONECT 1626 1627 1625 1629                                            
CONECT 1627 1634 1628 1628 1626                                       
CONECT 1628 1627 1627                                                 
CONECT 1629 1626 1630                                                 
CONECT 1630 1629 1631                                                 
CONECT 1631 1630 1632 1632 1633                                       
CONECT 1632 1631 1631                                                 
CONECT 1633 1631                                                      
CONECT 1634 1635 1627                                                 
CONECT 1635 1636 1638 1634                                            
CONECT 1636 1637 1637 1639 1635                                       
CONECT 1637 1636 1636                                                 
CONECT 1638 1635                                                      
CONECT 1639 1640 1636                                                 
CONECT 1640 1641 1639 1643                                            
CONECT 1641 1642 1642 1640 1644                                       
CONECT 1642 1641 1641                                                 
CONECT 1643 1640                                                      
CONECT 1644 1641 1645                                                 
CONECT 1645 1646 1644 1648                                            
CONECT 1646 1647 1647 1652 1645                                       
CONECT 1647 1646 1646                                                 
CONECT 1648 1645 1649                                                 
CONECT 1649 1648 1650                                                 
CONECT 1650 1649 1651                                                 
CONECT 1651 1650                                                      
CONECT 1652 1653 1646                                                 
CONECT 1653 1654 1656 1652                                            
CONECT 1654 1655 1655 1663 1653                                       
CONECT 1655 1654 1654                                                 
CONECT 1656 1657 1653                                                 
CONECT 1657 1658 1656                                                 
CONECT 1658 1659 1657                                                 
CONECT 1659 1660 1660 1658                                            
CONECT 1660 1661 1662 1659 1659                                       
CONECT 1661 1660                                                      
CONECT 1662 1660                                                      
CONECT 1663 1664 1654                                                 
CONECT 1664 1667 1665 1663                                            
CONECT 1665 1666 1666 1664 1672                                       
CONECT 1666 1665 1665                                                 
CONECT 1667 1668 1664                                                 
CONECT 1668 1669 1667                                                 
CONECT 1669 1671 1671 1670 1668                                       
CONECT 1670 1669                                                      
CONECT 1671 1669 1669                                                 
CONECT 1672 1665 1673                                                 
CONECT 1673 1674 1672 1676                                            
CONECT 1674 1675 1675 1673 1679                                       
CONECT 1675 1674 1674                                                 
CONECT 1676 1673 1678 1677                                            
CONECT 1677 1676                                                      
CONECT 1678 1676                                                      
CONECT 1679 1674 1680                                                 
CONECT 1680 1681 1679 1683                                            
CONECT 1681 1682 1682 1688 1680                                       
CONECT 1682 1681 1681                                                 
CONECT 1683 1680 1684                                                 
CONECT 1684 1683 1685                                                 
CONECT 1685 1684 1686                                                 
CONECT 1686 1685 1687                                                 
CONECT 1687 1686                                                      
CONECT 1688 1689 1681                                                 
CONECT 1689 1690 1692 1688                                            
CONECT 1690 1691 1691 1697 1689                                       
CONECT 1691 1690 1690                                                 
CONECT 1692 1689 1693                                                 
CONECT 1693 1692 1694                                                 
CONECT 1694 1696 1696 1693 1695                                       
CONECT 1695 1694                                                      
CONECT 1696 1694 1694                                                 
CONECT 1697 1698 1690                                                 
CONECT 1698 1699 1701 1697                                            
CONECT 1699 1700 1700 1698 1706                                       
CONECT 1700 1699 1699                                                 
CONECT 1701 1702 1698                                                 
CONECT 1702 1703 1701                                                 
CONECT 1703 1704 1704 1705 1702                                       
CONECT 1704 1703 1703                                                 
CONECT 1705 1703                                                      
CONECT 1706 1699 1707                                                 
CONECT 1707 1710 1706 1708                                            
CONECT 1708 1707 1709 1709 1713                                       
CONECT 1709 1708 1708                                                 
CONECT 1710 1711 1707 1712                                            
CONECT 1711 1710                                                      
CONECT 1712 1710                                                      
CONECT 1713 1708 1714                                                 
CONECT 1714 1717 1713 1715                                            
CONECT 1715 1714 1716 1716 1720                                       
CONECT 1716 1715 1715                                                 
CONECT 1717 1718 1719 1714                                            
CONECT 1718 1717                                                      
CONECT 1719 1717                                                      
CONECT 1720 1715 1721                                                 
CONECT 1721 1720 1724 1722                                            
CONECT 1722 1721 1723 1723 1728                                       
CONECT 1723 1722 1722                                                 
CONECT 1724 1725 1721 1726                                            
CONECT 1725 1727 1724                                                 
CONECT 1726 1724                                                      
CONECT 1727 1725                                                      
CONECT 1728 1722 1729                                                 
CONECT 1729 1728 1732 1730                                            
CONECT 1730 1729 1736 1731 1731                                       
CONECT 1731 1730 1730                                                 
CONECT 1732 1729 1733                                                 
CONECT 1733 1732 1735 1735 1734                                       
CONECT 1734 1733                                                      
CONECT 1735 1733 1733                                                 
CONECT 1736 1730 1737                                                 
CONECT 1737 1736 1740 1738                                            
CONECT 1738 1737 1743 1739 1739                                       
CONECT 1739 1738 1738                                                 
CONECT 1740 1742 1737 1741                                            
CONECT 1741 1740                                                      
CONECT 1742 1740                                                      
CONECT 1743 1738 1744                                                 
CONECT 1744 1743 1745 1747                                            
CONECT 1745 1750 1744 1746 1746                                       
CONECT 1746 1745 1745                                                 
CONECT 1747 1744 1749 1748                                            
CONECT 1748 1747                                                      
CONECT 1749 1747                                                      
CONECT 1750 1751 1745                                                 
CONECT 1751 1754 1752 1750                                            
CONECT 1752 1755 1751 1753 1753                                       
CONECT 1753 1752 1752                                                 
CONECT 1754 1751                                                      
CONECT 1755 1756 1752                                                 
CONECT 1756 1759 1755 1757                                            
CONECT 1757 1756 1758 1758 1764                                       
CONECT 1758 1757 1757                                                 
CONECT 1759 1760 1756                                                 
CONECT 1760 1761 1759                                                 
CONECT 1761 1763 1763 1762 1760                                       
CONECT 1762 1761                                                      
CONECT 1763 1761 1761                                                 
CONECT 1764 1757 1765                                                 
CONECT 1765 1764 1766 1768                                            
CONECT 1766 1773 1767 1767 1765                                       
CONECT 1767 1766 1766                                                 
CONECT 1768 1765 1769                                                 
CONECT 1769 1768 1770                                                 
CONECT 1770 1769 1771 1771 1772                                       
CONECT 1771 1770 1770                                                 
CONECT 1772 1770                                                      
CONECT 1773 1774 1766                                                 
CONECT 1774 1777 1775 1773                                            
CONECT 1775 1774 1781 1776 1776                                       
CONECT 1776 1775 1775                                                 
CONECT 1777 1778 1774                                                 
CONECT 1778 1779 1780 1777                                            
CONECT 1779 1778                                                      
CONECT 1780 1778                                                      
CONECT 1781 1775 1782                                                 
CONECT 1782 1783 1781 1785                                            
CONECT 1783 1784 1784 1788 1782                                       
CONECT 1784 1783 1783                                                 
CONECT 1785 1782 1787 1786                                            
CONECT 1786 1785                                                      
CONECT 1787 1785                                                      
CONECT 1788 1789 1783                                                 
CONECT 1789 1792 1790 1788                                            
CONECT 1790 1796 1789 1791 1791                                       
CONECT 1791 1790 1790                                                 
CONECT 1792 1793 1789                                                 
CONECT 1793 1794 1795 1792                                            
CONECT 1794 1793                                                      
CONECT 1795 1793                                                      
CONECT 1796 1797 1790                                                 
CONECT 1797 1800 1798 1796                                            
CONECT 1798 1799 1799 1797 1804                                       
CONECT 1799 1798 1798                                                 
CONECT 1800 1802 1797 1801                                            
CONECT 1801 1803 1800                                                 
CONECT 1802 1800                                                      
CONECT 1803 1801                                                      
CONECT 1804 1798 1805                                                 
CONECT 1805 1806 1804 1808                                            
CONECT 1806 1812 1805 1807 1807                                       
CONECT 1807 1806 1806                                                 
CONECT 1808 1805 1809                                                 
CONECT 1809 1810 1810 1808 1811                                       
CONECT 1810 1809 1809                                                 
CONECT 1811 1809                                                      
CONECT 1812 1813 1806                                                 
CONECT 1813 1816 1812 1814                                            
CONECT 1814 1813 1815 1815 1818                                       
CONECT 1815 1814 1814                                                 
CONECT 1816 1817 1813                                                 
CONECT 1817 1816                                                      
CONECT 1818 1814 1819                                                 
CONECT 1819 1820 1818 1822                                            
CONECT 1820 1827 1821 1821 1819                                       
CONECT 1821 1820 1820                                                 
CONECT 1822 1819 1823                                                 
CONECT 1823 1822 1824                                                 
CONECT 1824 1823 1825 1825 1826                                       
CONECT 1825 1824 1824                                                 
CONECT 1826 1824                                                      
CONECT 1827 1828 1820                                                 
CONECT 1828 1831 1829 1827                                            
CONECT 1829 1830 1830 1838 1828                                       
CONECT 1830 1829 1829                                                 
CONECT 1831 1832 1828                                                 
CONECT 1832 1831 1833                                                 
CONECT 1833 1832 1834                                                 
CONECT 1834 1833 1835 1835                                            
CONECT 1835 1834 1834 1837 1836                                       
CONECT 1836 1835                                                      
CONECT 1837 1835                                                      
CONECT 1838 1839 1829                                                 
CONECT 1839 1840 1838 1842                                            
CONECT 1840 1845 1841 1841 1839                                       
CONECT 1841 1840 1840                                                 
CONECT 1842 1839 1844 1843                                            
CONECT 1843 1842                                                      
CONECT 1844 1842                                                      
CONECT 1845 1846 1840                                                 
CONECT 1846 1849 1847 1845                                            
CONECT 1847 1852 1848 1848 1846                                       
CONECT 1848 1847 1847                                                 
CONECT 1849 1851 1850 1846                                            
CONECT 1850 1849                                                      
CONECT 1851 1849                                                      
CONECT 1852 1853 1847                                                 
CONECT 1853 1854 1856 1852                                            
CONECT 1854 1861 1855 1855 1853                                       
CONECT 1855 1854 1854                                                 
CONECT 1856 1853 1857                                                 
CONECT 1857 1856 1858                                                 
CONECT 1858 1857 1860 1860 1859                                       
CONECT 1859 1858                                                      
CONECT 1860 1858 1858                                                 
CONECT 1861 1862 1854                                                 
CONECT 1862 1863 1865 1861                                            
CONECT 1863 1872 1864 1864 1862                                       
CONECT 1864 1863 1863                                                 
CONECT 1865 1866 1862                                                 
CONECT 1866 1867 1867 1865 1868                                       
CONECT 1867 1869 1866 1866                                            
CONECT 1868 1866 1870 1870                                            
CONECT 1869 1867 1871 1871                                            
CONECT 1870 1871 1868 1868                                            
CONECT 1871 1869 1869 1870                                            
CONECT 1872 1873 1863                                                 
CONECT 1873 1876 1874 1872                                            
CONECT 1874 1875 1875 1881 1873                                       
CONECT 1875 1874 1874                                                 
CONECT 1876 1877 1873                                                 
CONECT 1877 1876 1878                                                 
CONECT 1878 1880 1880 1877 1879                                       
CONECT 1879 1878                                                      
CONECT 1880 1878 1878                                                 
CONECT 1881 1882 1874                                                 
CONECT 1882 1883 1885 1881                                            
CONECT 1883 1884 1884 1889 1882                                       
CONECT 1884 1883 1883                                                 
CONECT 1885 1887 1882 1886                                            
CONECT 1886 1885 1888                                                 
CONECT 1887 1885                                                      
CONECT 1888 1886                                                      
CONECT 1889 1890 1883                                                 
CONECT 1890 1891 1893 1889                                            
CONECT 1891 1900 1892 1892 1890                                       
CONECT 1892 1891 1891                                                 
CONECT 1893 1894 1890                                                 
CONECT 1894 1895 1895 1893 1896                                       
CONECT 1895 1897 1894 1894                                            
CONECT 1896 1894 1898 1898                                            
CONECT 1897 1895 1899 1899                                            
CONECT 1898 1899 1896 1896                                            
CONECT 1899 1897 1897 1898                                            
CONECT 1900 1901 1891                                                 
CONECT 1901 1904 1902 1900                                            
CONECT 1902 1906 1903 1903 1901                                       
CONECT 1903 1902 1902                                                 
CONECT 1904 1905 1901                                                 
CONECT 1905 1904                                                      
CONECT 1906 1907 1902                                                 
CONECT 1907 1910 1906 1908                                            
CONECT 1908 1907 1909 1909 1916                                       
CONECT 1909 1908 1908                                                 
CONECT 1910 1911 1907                                                 
CONECT 1911 1910 1913 1913 1912                                       
CONECT 1912 1911 1914                                                 
CONECT 1913 1911 1911 1915                                            
CONECT 1914 1912 1915 1915                                            
CONECT 1915 1913 1914 1914                                            
CONECT 1916 1908 1917                                                 
CONECT 1917 1916 1920 1918                                            
CONECT 1918 1917 1924 1919 1919                                       
CONECT 1919 1918 1918                                                 
CONECT 1920 1921 1917                                                 
CONECT 1921 1923 1920 1922                                            
CONECT 1922 1921                                                      
CONECT 1923 1921                                                      
CONECT 1924 1918 1925                                                 
CONECT 1925 1924 1928 1926                                            
CONECT 1926 1935 1925 1927 1927                                       
CONECT 1927 1926 1926                                                 
CONECT 1928 1925 1929                                                 
CONECT 1929 1928 1930                                                 
CONECT 1930 1931 1929                                                 
CONECT 1931 1932 1932 1930                                            
CONECT 1932 1933 1934 1931 1931                                       
CONECT 1933 1932                                                      
CONECT 1934 1932                                                      
CONECT 1935 1936 1926                                                 
CONECT 1936 1939 1935 1937                                            
CONECT 1937 1936 1938 1938 1945                                       
CONECT 1938 1937 1937                                                 
CONECT 1939 1940 1936                                                 
CONECT 1940 1941 1941 1939 1942                                       
CONECT 1941 1943 1940 1940                                            
CONECT 1942 1940 1944                                                 
CONECT 1943 1941 1944 1944                                            
CONECT 1944 1943 1943 1942                                            
CONECT 1945 1937 1946                                                 
CONECT 1946 1945 1949 1947                                            
CONECT 1947 1946 1956 1948 1948                                       
CONECT 1948 1947 1947                                                 
CONECT 1949 1950 1946                                                 
CONECT 1950 1951 1949                                                 
CONECT 1951 1950 1952                                                 
CONECT 1952 1951 1953 1953                                            
CONECT 1953 1954 1952 1952 1955                                       
CONECT 1954 1953                                                      
CONECT 1955 1953                                                      
CONECT 1956 1947 1957                                                 
CONECT 1957 1956 1958 1960                                            
CONECT 1958 1959 1959 1957 1968                                       
CONECT 1959 1958 1958                                                 
CONECT 1960 1957 1961                                                 
CONECT 1961 1962 1962 1960 1963                                       
CONECT 1962 1964 1961 1961                                            
CONECT 1963 1961 1965 1965                                            
CONECT 1964 1962 1966 1966                                            
CONECT 1965 1966 1963 1963                                            
CONECT 1966 1964 1964 1967 1965                                       
CONECT 1967 1966                                                      
CONECT 1968 1958 1969                                                 
CONECT 1969 1970 1968 1972                                            
CONECT 1970 1973 1971 1971 1969                                       
CONECT 1971 1970 1970                                                 
CONECT 1972 1969                                                      
CONECT 1973 1974 1979 1970                                            
CONECT 1974 1977 1975 1973                                            
CONECT 1975 1974 1980 1976 1976                                       
CONECT 1976 1975 1975                                                 
CONECT 1977 1978 1974                                                 
CONECT 1978 1977 1979                                                 
CONECT 1979 1978 1973                                                 
CONECT 1980 1981 1975                                                 
CONECT 1981 1980 1982                                                 
CONECT 1982 1981 1983 1983 1984                                       
CONECT 1983 1982 1982                                                 
CONECT 1984 1982 1985                                                 
CONECT 1985 1986 1984 1988                                            
CONECT 1986 1987 1987 1991 1985                                       
CONECT 1987 1986 1986                                                 
CONECT 1988 1985 1989 1990                                            
CONECT 1989 1988                                                      
CONECT 1990 1988                                                      
CONECT 1991 1992 1986                                                 
CONECT 1992 1995 1993 1991                                            
CONECT 1993 1992 1994 1994 1998                                       
CONECT 1994 1993 1993                                                 
CONECT 1995 1997 1992 1996                                            
CONECT 1996 1995                                                      
CONECT 1997 1995                                                      
CONECT 1998 1993 1999                                                 
CONECT 1999 1998 2002 2000                                            
CONECT 2000 1999 2009 2001 2001                                       
CONECT 2001 2000 2000                                                 
CONECT 2002 2003 1999                                                 
CONECT 2003 2004 2002                                                 
CONECT 2004 2003 2005                                                 
CONECT 2005 2004 2006 2006                                            
CONECT 2006 2007 2005 2005 2008                                       
CONECT 2007 2006                                                      
CONECT 2008 2006                                                      
CONECT 2009 2000 2010                                                 
CONECT 2010 2009 2013 2011                                            
CONECT 2011 2010 2012 2012 2017                                       
CONECT 2012 2011 2011                                                 
CONECT 2013 2010 2014                                                 
CONECT 2014 2013 2016 2015 2015                                       
CONECT 2015 2014 2014                                                 
CONECT 2016 2014                                                      
CONECT 2017 2011 2018                                                 
CONECT 2018 2017 2019 2021                                            
CONECT 2019 2018 2024 2020 2020                                       
CONECT 2020 2019 2019                                                 
CONECT 2021 2018 2022 2023                                            
CONECT 2022 2021                                                      
CONECT 2023 2021                                                      
CONECT 2024 2019 2025                                                 
CONECT 2025 2028 2024 2026                                            
CONECT 2026 2025 2027 2027 2033                                       
CONECT 2027 2026 2026                                                 
CONECT 2028 2029 2025                                                 
CONECT 2029 2030 2028                                                 
CONECT 2030 2031 2031 2032 2029                                       
CONECT 2031 2030 2030                                                 
CONECT 2032 2030                                                      
CONECT 2033 2026 2034                                                 
CONECT 2034 2033 2035 2037                                            
CONECT 2035 2036 2036 2039 2034                                       
CONECT 2036 2035 2035                                                 
CONECT 2037 2034 2038                                                 
CONECT 2038 2037                                                      
CONECT 2039 2040 2035                                                 
CONECT 2040 2043 2039 2041                                            
CONECT 2041 2040 2053 2042 2042                                       
CONECT 2042 2041 2041                                                 
CONECT 2043 2044 2040                                                 
CONECT 2044 2045 2045 2046 2043                                       
CONECT 2045 2047 2044 2044                                            
CONECT 2046 2048 2049 2049 2044                                       
CONECT 2047 2048 2048 2045                                            
CONECT 2048 2050 2047 2047 2046                                       
CONECT 2049 2051 2046 2046                                            
CONECT 2050 2052 2048                                                 
CONECT 2051 2052 2052 2049                                            
CONECT 2052 2050 2051 2051                                            
CONECT 2053 2041 2054                                                 
CONECT 2054 2055 2053 2057                                            
CONECT 2055 2056 2056 2064 2054                                       
CONECT 2056 2055 2055                                                 
CONECT 2057 2054 2058                                                 
CONECT 2058 2057 2059 2059 2060                                       
CONECT 2059 2058 2058 2061                                            
CONECT 2060 2058 2062 2062                                            
CONECT 2061 2059 2063 2063                                            
CONECT 2062 2060 2060 2063                                            
CONECT 2063 2061 2061 2062                                            
CONECT 2064 2055 2065                                                 
CONECT 2065 2068 2064 2066                                            
CONECT 2066 2070 2065 2067 2067                                       
CONECT 2067 2066 2066                                                 
CONECT 2068 2065 2069                                                 
CONECT 2069 2068                                                      
CONECT 2070 2071 2066                                                 
CONECT 2071 2072 2070 2074                                            
CONECT 2072 2073 2073 2071 2078                                       
CONECT 2073 2072 2072                                                 
CONECT 2074 2071 2075                                                 
CONECT 2075 2077 2074 2076                                            
CONECT 2076 2075                                                      
CONECT 2077 2075                                                      
CONECT 2078 2072 2079                                                 
CONECT 2079 2080 2078 2082                                            
CONECT 2080 2083 2079 2081 2081                                       
CONECT 2081 2080 2080                                                 
CONECT 2082 2079                                                      
CONECT 2083 2084 2080                                                 
CONECT 2084 2087 2083 2085                                            
CONECT 2085 2086 2086 2084 2091                                       
CONECT 2086 2085 2085                                                 
CONECT 2087 2088 2084                                                 
CONECT 2088 2089 2087 2090                                            
CONECT 2089 2088                                                      
CONECT 2090 2088                                                      
CONECT 2091 2085 2092 2097                                            
CONECT 2092 2093 2091 2095                                            
CONECT 2093 2098 2094 2094 2092                                       
CONECT 2094 2093 2093                                                 
CONECT 2095 2092 2096                                                 
CONECT 2096 2097 2095                                                 
CONECT 2097 2091 2096                                                 
CONECT 2098 2099 2093                                                 
CONECT 2099 2100 2102 2098                                            
CONECT 2100 2108 2101 2101 2099                                       
CONECT 2101 2100 2100                                                 
CONECT 2102 2099 2103                                                 
CONECT 2103 2102 2104 2104 2105                                       
CONECT 2104 2103 2103 2106                                            
CONECT 2105 2103 2107                                                 
CONECT 2106 2104 2107 2107                                            
CONECT 2107 2105 2106 2106                                            
CONECT 2108 2109 2100                                                 
CONECT 2109 2112 2110 2108                                            
CONECT 2110 2117 2109 2111 2111                                       
CONECT 2111 2110 2110                                                 
CONECT 2112 2113 2109                                                 
CONECT 2113 2114 2112                                                 
CONECT 2114 2115 2115 2116 2113                                       
CONECT 2115 2114 2114                                                 
CONECT 2116 2114                                                      
CONECT 2117 2118 2110                                                 
CONECT 2118 2119 2117 2121                                            
CONECT 2119 2120 2120 2128 2118                                       
CONECT 2120 2119 2119                                                 
CONECT 2121 2118 2122                                                 
CONECT 2122 2121 2123                                                 
CONECT 2123 2122 2124                                                 
CONECT 2124 2123 2125 2125                                            
CONECT 2125 2124 2124 2126 2127                                       
CONECT 2126 2125                                                      
CONECT 2127 2125                                                      
CONECT 2128 2129 2119                                                 
CONECT 2129 2132 2130 2128                                            
CONECT 2130 2137 2129 2131 2131                                       
CONECT 2131 2130 2130                                                 
CONECT 2132 2133 2129                                                 
CONECT 2133 2134 2132                                                 
CONECT 2134 2136 2135 2135 2133                                       
CONECT 2135 2134 2134                                                 
CONECT 2136 2134                                                      
CONECT 2137 2138 2130                                                 
CONECT 2138 2139 2137 2141                                            
CONECT 2139 2140 2140 2138 2145                                       
CONECT 2140 2139 2139                                                 
CONECT 2141 2138 2143 2142                                            
CONECT 2142 2141 2144                                                 
CONECT 2143 2141                                                      
CONECT 2144 2142                                                      
CONECT 2145 2139 2146                                                 
CONECT 2146 2147 2145 2149                                            
CONECT 2147 2152 2146 2148 2148                                       
CONECT 2148 2147 2147                                                 
CONECT 2149 2146 2150 2151                                            
CONECT 2150 2149                                                      
CONECT 2151 2149                                                      
CONECT 2152 2153 2147                                                 
CONECT 2153 2156 2154 2152                                            
CONECT 2154 2155 2155 2163 2153                                       
CONECT 2155 2154 2154                                                 
CONECT 2156 2157 2153                                                 
CONECT 2157 2158 2158 2159 2156                                       
CONECT 2158 2160 2157 2157                                            
CONECT 2159 2161 2161 2157                                            
CONECT 2160 2162 2162 2158                                            
CONECT 2161 2162 2159 2159                                            
CONECT 2162 2160 2160 2161                                            
CONECT 2163 2154 2164                                                 
CONECT 2164 2165 2163 2167                                            
CONECT 2165 2166 2166 2170 2164                                       
CONECT 2166 2165 2165                                                 
CONECT 2167 2164 2168 2169                                            
CONECT 2168 2167                                                      
CONECT 2169 2167                                                      
CONECT 2170 2171 2165                                                 
CONECT 2171 2172 2170 2174                                            
CONECT 2172 2173 2173 2179 2171                                       
CONECT 2173 2172 2172                                                 
CONECT 2174 2171 2175                                                 
CONECT 2175 2174 2176                                                 
CONECT 2176 2175 2177 2177 2178                                       
CONECT 2177 2176 2176                                                 
CONECT 2178 2176                                                      
CONECT 2179 2180 2172                                                 
CONECT 2180 2181 2183 2179                                            
CONECT 2181 2189 2182 2182 2180                                       
CONECT 2182 2181 2181                                                 
CONECT 2183 2180 2184                                                 
CONECT 2184 2183 2186 2186 2185                                       
CONECT 2185 2184 2187                                                 
CONECT 2186 2184 2184 2188                                            
CONECT 2187 2188 2188 2185                                            
CONECT 2188 2186 2187 2187                                            
CONECT 2189 2190 2181                                                 
CONECT 2190 2193 2191 2189                                            
CONECT 2191 2192 2192 2190 2197                                       
CONECT 2192 2191 2191                                                 
CONECT 2193 2194 2190                                                 
CONECT 2194 2195 2196 2193                                            
CONECT 2195 2194                                                      
CONECT 2196 2194                                                      
CONECT 2197 2191 2198                                                 
CONECT 2198 2201 2197 2199                                            
CONECT 2199 2198 2202 2200 2200                                       
CONECT 2200 2199 2199                                                 
CONECT 2201 2198                                                      
CONECT 2202 2199 2203                                                 
CONECT 2203 2202 2204 2206                                            
CONECT 2204 2205 2205 2214 2203                                       
CONECT 2205 2204 2204                                                 
CONECT 2206 2203 2207                                                 
CONECT 2207 2209 2209 2206 2208                                       
CONECT 2208 2207 2210 2210                                            
CONECT 2209 2211 2207 2207                                            
CONECT 2210 2212 2208 2208                                            
CONECT 2211 2209 2212 2212                                            
CONECT 2212 2211 2211 2213 2210                                       
CONECT 2213 2212                                                      
CONECT 2214 2204 2215                                                 
CONECT 2215 2218 2214 2216                                            
CONECT 2216 2215 2223 2217 2217                                       
CONECT 2217 2216 2216                                                 
CONECT 2218 2219 2215                                                 
CONECT 2219 2220 2218                                                 
CONECT 2220 2221 2219                                                 
CONECT 2221 2222 2220                                                 
CONECT 2222 2221                                                      
CONECT 2223 2216 2224                                                 
CONECT 2224 2223 2225 2227                                            
CONECT 2225 2226 2226 2237 2224                                       
CONECT 2226 2225 2225                                                 
CONECT 2227 2224 2228                                                 
CONECT 2228 2227 2229 2229 2230                                       
CONECT 2229 2228 2228 2231                                            
CONECT 2230 2228 2232 2233                                            
CONECT 2231 2229 2232 2232                                            
CONECT 2232 2231 2231 2230 2234                                       
CONECT 2233 2230 2235 2235                                            
CONECT 2234 2232 2236 2236                                            
CONECT 2235 2233 2233 2236                                            
CONECT 2236 2234 2234 2235                                            
CONECT 2237 2238 2225                                                 
CONECT 2238 2241 2237 2239                                            
CONECT 2239 2238 2245 2240 2240                                       
CONECT 2240 2239 2239                                                 
CONECT 2241 2242 2238                                                 
CONECT 2242 2244 2243 2241                                            
CONECT 2243 2242                                                      
CONECT 2244 2242                                                      
CONECT 2245 2239 2246                                                 
CONECT 2246 2245 2249 2247                                            
CONECT 2247 2248 2248 2246 2253                                       
CONECT 2248 2247 2247                                                 
CONECT 2249 2250 2246                                                 
CONECT 2250 2252 2252 2249 2251                                       
CONECT 2251 2250                                                      
CONECT 2252 2250 2250                                                 
CONECT 2253 2247 2254                                                 
CONECT 2254 2255 2253 2257                                            
CONECT 2255 2258 2256 2256 2254                                       
CONECT 2256 2255 2255                                                 
CONECT 2257 2254                                                      
CONECT 2258 2259 2264 2255                                            
CONECT 2259 2260 2262 2258                                            
CONECT 2260 2261 2261 2265 2259                                       
CONECT 2261 2260 2260                                                 
CONECT 2262 2259 2263                                                 
CONECT 2263 2262 2264                                                 
CONECT 2264 2263 2258                                                 
CONECT 2265 2266 2260                                                 
CONECT 2266 2269 2267 2265                                            
CONECT 2267 2268 2268 2266 2270                                       
CONECT 2268 2267 2267                                                 
CONECT 2269 2266                                                      
CONECT 2270 2267 2271                                                 
CONECT 2271 2270 2272 2274                                            
CONECT 2272 2273 2273 2271 2275                                       
CONECT 2273 2272 2272                                                 
CONECT 2274 2271                                                      
CONECT 2275 2272 2276                                                 
CONECT 2276 2277 2275 2279                                            
CONECT 2277 2280 2278 2278 2276                                       
CONECT 2278 2277 2277                                                 
CONECT 2279 2276                                                      
CONECT 2280 2281 2277                                                 
CONECT 2281 2284 2282 2280                                            
CONECT 2282 2283 2283 2285 2281                                       
CONECT 2283 2282 2282                                                 
CONECT 2284 2281                                                      
CONECT 2285 2286 2282                                                 
CONECT 2286 2289 2287 2285                                            
CONECT 2287 2288 2288 2286 2293                                       
CONECT 2288 2287 2287                                                 
CONECT 2289 2290 2286                                                 
CONECT 2290 2291 2292 2289                                            
CONECT 2291 2290                                                      
CONECT 2292 2290                                                      
CONECT 2293 2287 2294                                                 
CONECT 2294 2295 2293 2297                                            
CONECT 2295 2300 2296 2296 2294                                       
CONECT 2296 2295 2295                                                 
CONECT 2297 2294 2298 2299                                            
CONECT 2298 2297                                                      
CONECT 2299 2297                                                      
CONECT 2300 2301 2295                                                 
CONECT 2301 2304 2300 2302                                            
CONECT 2302 2301 2303 2303 2309                                       
CONECT 2303 2302 2302                                                 
CONECT 2304 2305 2301                                                 
CONECT 2305 2306 2304                                                 
CONECT 2306 2307 2305                                                 
CONECT 2307 2308 2306                                                 
CONECT 2308 2307                                                      
CONECT 2309 2302 2310                                                 
CONECT 2310 2309 2311 2313                                            
CONECT 2311 2310 2315 2312 2312                                       
CONECT 2312 2311 2311                                                 
CONECT 2313 2310 2314                                                 
CONECT 2314 2313                                                      
CONECT 2315 2311 2316                                                 
CONECT 2316 2315 2319 2317                                            
CONECT 2317 2316 2318 2318 2329                                       
CONECT 2318 2317 2317                                                 
CONECT 2319 2316 2320                                                 
CONECT 2320 2319 2321 2321 2322                                       
CONECT 2321 2320 2320 2323                                            
CONECT 2322 2320 2324 2325                                            
CONECT 2323 2321 2324 2324                                            
CONECT 2324 2323 2323 2322 2326                                       
CONECT 2325 2322 2327 2327                                            
CONECT 2326 2324 2328 2328                                            
CONECT 2327 2325 2325 2328                                            
CONECT 2328 2326 2326 2327                                            
CONECT 2329 2317 2330                                                 
CONECT 2330 2329 2331 2333                                            
CONECT 2331 2335 2330 2332 2332                                       
CONECT 2332 2331 2331                                                 
CONECT 2333 2330 2334                                                 
CONECT 2334 2333                                                      
CONECT 2335 2336 2331                                                 
CONECT 2336 2339 2337 2335                                            
CONECT 2337 2343 2336 2338 2338                                       
CONECT 2338 2337 2337                                                 
CONECT 2339 2340 2336                                                 
CONECT 2340 2341 2341 2339 2342                                       
CONECT 2341 2340 2340                                                 
CONECT 2342 2340                                                      
CONECT 2343 2344 2337                                                 
CONECT 2344 2347 2343 2345                                            
CONECT 2345 2344 2346 2346 2354                                       
CONECT 2346 2345 2345                                                 
CONECT 2347 2348 2344                                                 
CONECT 2348 2349 2347                                                 
CONECT 2349 2350 2348                                                 
CONECT 2350 2351 2351 2349                                            
CONECT 2351 2353 2352 2350 2350                                       
CONECT 2352 2351                                                      
CONECT 2353 2351                                                      
CONECT 2354 2345 2355                                                 
CONECT 2355 2354 2358 2356                                            
CONECT 2356 2355 2363 2357 2357                                       
CONECT 2357 2356 2356                                                 
CONECT 2358 2355 2359                                                 
CONECT 2359 2358 2360                                                 
CONECT 2360 2361 2361 2359 2362                                       
CONECT 2361 2360 2360                                                 
CONECT 2362 2360                                                      
CONECT 2363 2356 2364                                                 
CONECT 2364 2363 2365 2367                                            
CONECT 2365 2368 2364 2366 2366                                       
CONECT 2366 2365 2365                                                 
CONECT 2367 2364                                                      
CONECT 2368 2369 2365                                                 
CONECT 2369 2372 2370 2368                                            
CONECT 2370 2376 2369 2371 2371                                       
CONECT 2371 2370 2370                                                 
CONECT 2372 2374 2373 2369                                            
CONECT 2373 2375 2372                                                 
CONECT 2374 2372                                                      
CONECT 2375 2373                                                      
CONECT 2376 2377 2370                                                 
CONECT 2377 2380 2376 2378                                            
CONECT 2378 2377 2379 2379 2385                                       
CONECT 2379 2378 2378                                                 
CONECT 2380 2381 2377                                                 
CONECT 2381 2382 2380                                                 
CONECT 2382 2383 2383 2384 2381                                       
CONECT 2383 2382 2382                                                 
CONECT 2384 2382                                                      
CONECT 2385 2378 2386                                                 
CONECT 2386 2385 2389 2387                                            
CONECT 2387 2386 2394 2388 2388                                       
CONECT 2388 2387 2387                                                 
CONECT 2389 2390 2386                                                 
CONECT 2390 2391 2389                                                 
CONECT 2391 2390 2393 2392 2392                                       
CONECT 2392 2391 2391                                                 
CONECT 2393 2391                                                      
CONECT 2394 2387 2395                                                 
CONECT 2395 2394 2396 2398                                            
CONECT 2396 2405 2395 2397 2397                                       
CONECT 2397 2396 2396                                                 
CONECT 2398 2395 2399                                                 
CONECT 2399 2401 2401 2398 2400                                       
CONECT 2400 2399 2402 2402                                            
CONECT 2401 2403 2399 2399                                            
CONECT 2402 2404 2400 2400                                            
CONECT 2403 2401 2404 2404                                            
CONECT 2404 2403 2403 2402                                            
CONECT 2405 2406 2396                                                 
CONECT 2406 2409 2407 2405                                            
CONECT 2407 2412 2406 2408 2408                                       
CONECT 2408 2407 2407                                                 
CONECT 2409 2410 2411 2406                                            
CONECT 2410 2409                                                      
CONECT 2411 2409                                                      
CONECT 2412 2413 2407                                                 
CONECT 2413 2416 2412 2414                                            
CONECT 2414 2413 2415 2415 2420                                       
CONECT 2415 2414 2414                                                 
CONECT 2416 2417 2418 2413                                            
CONECT 2417 2419 2416                                                 
CONECT 2418 2416                                                      
CONECT 2419 2417                                                      
CONECT 2420 2414 2421                                                 
CONECT 2421 2420 2424 2422                                            
CONECT 2422 2421 2428 2423 2423                                       
CONECT 2423 2422 2422                                                 
CONECT 2424 2425 2421                                                 
CONECT 2425 2426 2426 2427 2424                                       
CONECT 2426 2425 2425                                                 
CONECT 2427 2425                                                      
CONECT 2428 2422 2429                                                 
CONECT 2429 2428 2430 2432                                            
CONECT 2430 2433 2429 2431 2431                                       
CONECT 2431 2430 2430                                                 
CONECT 2432 2429                                                      
CONECT 2433 2434 2430                                                 
CONECT 2434 2437 2433 2435                                            
CONECT 2435 2434 2436 2436 2438                                       
CONECT 2436 2435 2435                                                 
CONECT 2437 2434                                                      
CONECT 2438 2435                                                      
MASTER        0    0    0    0    0    0    0    0 2438    0 2438    0
END
