# Supplementary material for: Conserved interfaces mediate multiple protein–protein interactions in a prokaryotic metabolon
Source: Mol Syst Biol. 2025 Sep 3;21(11):1490–521. doi: 10.1038/s44320-025-00139-9 (PMC12583656; doi:10.1038/s44320-025-00139-9)
Supplement: Supplementary file 12 — Source data Fig. 7 [file 44320_2025_139_MOESM12_ESM.zip › Figure7_data/Fig7A/6_7.pdb]

COMPND    20af8ea20c34855e 
AUTHOR    GENERATED BY OPEN BABEL 3.1.1
ATOM      1  N   VAL A   1      26.858  23.038  18.799  1.00  0.00           N  
ATOM      2  CA  VAL A   1      25.882  22.693  17.741  1.00  0.00           C  
ATOM      3  C   VAL A   1      24.870  21.807  18.430  1.00  0.00           C  
ATOM      4  O   VAL A   1      25.284  20.794  18.975  1.00  0.00           O  
ATOM      5  CB  VAL A   1      26.578  21.971  16.571  1.00  0.00           C  
ATOM      6  CG1 VAL A   1      25.614  21.654  15.440  1.00  0.00           C  
ATOM      7  CG2 VAL A   1      27.704  22.859  16.000  1.00  0.00           C  
ATOM      8  N   LYS A   2      23.598  22.227  18.551  1.00  0.00           N  
ATOM      9  CA  LYS A   2      22.585  21.326  19.112  1.00  0.00           C  
ATOM     10  C   LYS A   2      22.584  20.088  18.228  1.00  0.00           C  
ATOM     11  O   LYS A   2      22.474  20.249  17.004  1.00  0.00           O  
ATOM     12  CB  LYS A   2      21.183  21.964  19.139  1.00  0.00           C  
ATOM     13  CG  LYS A   2      20.968  22.915  20.332  1.00  0.00           C  
ATOM     14  CD  LYS A   2      19.521  23.414  20.358  1.00  0.00           C  
ATOM     15  CE  LYS A   2      19.248  24.287  21.590  1.00  0.00           C  
ATOM     16  NZ  LYS A   2      17.825  24.717  21.672  1.00  0.00           N  
ATOM     17  N   ASP A   3      22.808  18.915  18.824  1.00  0.00           N  
ATOM     18  CA  ASP A   3      22.885  17.673  18.067  1.00  0.00           C  
ATOM     19  C   ASP A   3      21.665  17.591  17.154  1.00  0.00           C  
ATOM     20  O   ASP A   3      20.538  17.826  17.592  1.00  0.00           O  
ATOM     21  CB  ASP A   3      22.967  16.467  19.015  1.00  0.00           C  
ATOM     22  CG  ASP A   3      24.357  16.344  19.648  1.00  0.00           C  
ATOM     23  OD1 ASP A   3      25.337  16.481  18.886  1.00  0.00           O  
ATOM     24  OD2 ASP A   3      24.421  16.167  20.879  1.00  0.00           O  
ATOM     25  N   LYS A   4      21.902  17.354  15.857  1.00  0.00           N  
ATOM     26  CA  LYS A   4      20.815  17.172  14.903  1.00  0.00           C  
ATOM     27  C   LYS A   4      20.016  15.984  15.416  1.00  0.00           C  
ATOM     28  O   LYS A   4      20.490  14.851  15.317  1.00  0.00           O  
ATOM     29  CB  LYS A   4      21.330  16.904  13.485  1.00  0.00           C  
ATOM     30  CG  LYS A   4      21.453  18.165  12.621  1.00  0.00           C  
ATOM     31  CD  LYS A   4      21.851  17.763  11.193  1.00  0.00           C  
ATOM     32  CE  LYS A   4      21.835  18.959  10.240  1.00  0.00           C  
ATOM     33  NZ  LYS A   4      22.139  18.550   8.839  1.00  0.00           N  
ATOM     34  N   VAL A   5      18.833  16.252  15.961  1.00  0.00           N  
ATOM     35  CA  VAL A   5      17.905  15.201  16.350  1.00  0.00           C  
ATOM     36  C   VAL A   5      17.572  14.446  15.073  1.00  0.00           C  
ATOM     37  O   VAL A   5      16.945  14.988  14.156  1.00  0.00           O  
ATOM     38  CB  VAL A   5      16.654  15.763  17.043  1.00  0.00           C  
ATOM     39  CG1 VAL A   5      15.746  14.632  17.511  1.00  0.00           C  
ATOM     40  CG2 VAL A   5      17.049  16.596  18.278  1.00  0.00           C  
ATOM     41  N   TYR A   6      18.111  13.229  14.953  1.00  0.00           N  
ATOM     42  CA  TYR A   6      17.838  12.375  13.820  1.00  0.00           C  
ATOM     43  C   TYR A   6      16.356  12.011  13.813  1.00  0.00           C  
ATOM     44  O   TYR A   6      15.768  11.764  14.867  1.00  0.00           O  
ATOM     45  CB  TYR A   6      18.719  11.118  13.870  1.00  0.00           C  
ATOM     46  CG  TYR A   6      20.195  11.402  13.650  1.00  0.00           C  
ATOM     47  CD1 TYR A   6      20.653  11.839  12.394  1.00  0.00           C  
ATOM     48  CD2 TYR A   6      21.123  11.215  14.694  1.00  0.00           C  
ATOM     49  CE1 TYR A   6      22.017  12.086  12.172  1.00  0.00           C  
ATOM     50  CE2 TYR A   6      22.491  11.453  14.483  1.00  0.00           C  
ATOM     51  CZ  TYR A   6      22.932  11.887  13.220  1.00  0.00           C  
ATOM     52  OH  TYR A   6      24.271  12.113  13.003  1.00  0.00           O  
ATOM     53  N   LYS A   7      15.767  11.947  12.620  1.00  0.00           N  
ATOM     54  CA  LYS A   7      14.433  11.383  12.483  1.00  0.00           C  
ATOM     55  C   LYS A   7      14.435   9.951  13.011  1.00  0.00           C  
ATOM     56  O   LYS A   7      15.338   9.175  12.704  1.00  0.00           O  
ATOM     57  CB  LYS A   7      13.945  11.410  11.030  1.00  0.00           C  
ATOM     58  CG  LYS A   7      13.416  12.789  10.614  1.00  0.00           C  
ATOM     59  CD  LYS A   7      12.638  12.663   9.296  1.00  0.00           C  
ATOM     60  CE  LYS A   7      11.754  13.887   9.073  1.00  0.00           C  
ATOM     61  NZ  LYS A   7      10.603  13.582   8.164  1.00  0.00           N  
ATOM     62  N   ARG A   8      13.399   9.599  13.774  1.00  0.00           N  
ATOM     63  CA  ARG A   8      13.181   8.216  14.178  1.00  0.00           C  
ATOM     64  C   ARG A   8      12.706   7.407  12.972  1.00  0.00           C  
ATOM     65  O   ARG A   8      11.893   7.911  12.200  1.00  0.00           O  
ATOM     66  CB  ARG A   8      12.182   8.145  15.333  1.00  0.00           C  
ATOM     67  CG  ARG A   8      12.818   8.657  16.632  1.00  0.00           C  
ATOM     68  CD  ARG A   8      11.835   8.520  17.792  1.00  0.00           C  
ATOM     69  NE  ARG A   8      12.529   8.578  19.083  1.00  0.00           N  
ATOM     70  CZ  ARG A   8      12.130   8.015  20.195  1.00  0.00           C  
ATOM     71  NH1 ARG A   8      10.960   7.449  20.310  1.00  0.00           N  
ATOM     72  NH2 ARG A   8      12.902   8.001  21.237  1.00  0.00           N  
ATOM     73  N   PRO A   9      13.159   6.146  12.816  1.00  0.00           N  
ATOM     74  CA  PRO A   9      12.722   5.256  11.741  1.00  0.00           C  
ATOM     75  C   PRO A   9      11.358   4.603  12.049  1.00  0.00           C  
ATOM     76  O   PRO A   9      11.102   3.459  11.690  1.00  0.00           O  
ATOM     77  CB  PRO A   9      13.871   4.256  11.592  1.00  0.00           C  
ATOM     78  CG  PRO A   9      14.347   4.079  13.032  1.00  0.00           C  
ATOM     79  CD  PRO A   9      14.193   5.491  13.616  1.00  0.00           C  
ATOM     80  N   VAL A  10      10.505   5.319  12.767  1.00  0.00           N  
ATOM     81  CA  VAL A  10       9.125   4.948  13.067  1.00  0.00           C  
ATOM     82  C   VAL A  10       8.290   6.178  12.747  1.00  0.00           C  
ATOM     83  O   VAL A  10       8.513   7.242  13.324  1.00  0.00           O  
ATOM     84  CB  VAL A  10       8.927   4.524  14.534  1.00  0.00           C  
ATOM     85  CG1 VAL A  10       7.493   4.068  14.773  1.00  0.00           C  
ATOM     86  CG2 VAL A  10       9.854   3.367  14.924  1.00  0.00           C  
ATOM     87  N   SER A  11       7.382   6.045  11.799  1.00  0.00           N  
ATOM     88  CA  SER A  11       6.596   7.154  11.286  1.00  0.00           C  
ATOM     89  C   SER A  11       5.120   6.810  11.170  1.00  0.00           C  
ATOM     90  O   SER A  11       4.699   5.652  11.313  1.00  0.00           O  
ATOM     91  CB  SER A  11       7.171   7.649   9.949  1.00  0.00           C  
ATOM     92  OG  SER A  11       6.969   6.694   8.921  1.00  0.00           O  
ATOM     93  N   ILE A  12       4.339   7.835  10.908  1.00  0.00           N  
ATOM     94  CA  ILE A  12       2.938   7.744  10.535  1.00  0.00           C  
ATOM     95  C   ILE A  12       2.737   8.260   9.116  1.00  0.00           C  
ATOM     96  O   ILE A  12       3.517   9.072   8.619  1.00  0.00           O  
ATOM     97  CB  ILE A  12       2.034   8.423  11.576  1.00  0.00           C  
ATOM     98  CG1 ILE A  12       2.349   9.917  11.840  1.00  0.00           C  
ATOM     99  CG2 ILE A  12       2.101   7.656  12.919  1.00  0.00           C  
ATOM    100  CD1 ILE A  12       1.803  10.886  10.795  1.00  0.00           C  
ATOM    101  N   LEU A  13       1.680   7.782   8.489  1.00  0.00           N  
ATOM    102  CA  LEU A  13       1.098   8.325   7.272  1.00  0.00           C  
ATOM    103  C   LEU A  13      -0.366   8.624   7.567  1.00  0.00           C  
ATOM    104  O   LEU A  13      -1.079   7.750   8.056  1.00  0.00           O  
ATOM    105  CB  LEU A  13       1.255   7.285   6.156  1.00  0.00           C  
ATOM    106  CG  LEU A  13       0.505   7.613   4.851  1.00  0.00           C  
ATOM    107  CD1 LEU A  13       1.143   8.785   4.114  1.00  0.00           C  
ATOM    108  CD2 LEU A  13       0.544   6.407   3.909  1.00  0.00           C  
ATOM    109  N   VAL A  14      -0.827   9.835   7.264  1.00  0.00           N  
ATOM    110  CA  VAL A  14      -2.234  10.213   7.369  1.00  0.00           C  
ATOM    111  C   VAL A  14      -2.749  10.595   5.987  1.00  0.00           C  
ATOM    112  O   VAL A  14      -2.449  11.671   5.477  1.00  0.00           O  
ATOM    113  CB  VAL A  14      -2.492  11.337   8.387  1.00  0.00           C  
ATOM    114  CG1 VAL A  14      -3.989  11.505   8.611  1.00  0.00           C  
ATOM    115  CG2 VAL A  14      -1.838  11.054   9.739  1.00  0.00           C  
ATOM    116  N   VAL A  15      -3.541   9.723   5.383  1.00  0.00           N  
ATOM    117  CA  VAL A  15      -4.228  10.024   4.126  1.00  0.00           C  
ATOM    118  C   VAL A  15      -5.436  10.902   4.442  1.00  0.00           C  
ATOM    119  O   VAL A  15      -6.411  10.442   5.026  1.00  0.00           O  
ATOM    120  CB  VAL A  15      -4.632   8.743   3.379  1.00  0.00           C  
ATOM    121  CG1 VAL A  15      -5.335   9.082   2.074  1.00  0.00           C  
ATOM    122  CG2 VAL A  15      -3.404   7.892   3.046  1.00  0.00           C  
ATOM    123  N   ILE A  16      -5.363  12.167   4.051  1.00  0.00           N  
ATOM    124  CA  ILE A  16      -6.460  13.117   4.217  1.00  0.00           C  
ATOM    125  C   ILE A  16      -7.254  13.175   2.918  1.00  0.00           C  
ATOM    126  O   ILE A  16      -6.672  13.377   1.851  1.00  0.00           O  
ATOM    127  CB  ILE A  16      -5.953  14.509   4.656  1.00  0.00           C  
ATOM    128  CG1 ILE A  16      -5.100  14.389   5.941  1.00  0.00           C  
ATOM    129  CG2 ILE A  16      -7.149  15.455   4.865  1.00  0.00           C  
ATOM    130  CD1 ILE A  16      -4.540  15.718   6.456  1.00  0.00           C  
ATOM    131  N   TYR A  17      -8.561  13.029   2.991  1.00  0.00           N  
ATOM    132  CA  TYR A  17      -9.467  13.141   1.846  1.00  0.00           C  
ATOM    133  C   TYR A  17     -10.760  13.844   2.229  1.00  0.00           C  
ATOM    134  O   TYR A  17     -11.092  13.973   3.404  1.00  0.00           O  
ATOM    135  CB  TYR A  17      -9.705  11.752   1.236  1.00  0.00           C  
ATOM    136  CG  TYR A  17     -10.537  10.809   2.078  1.00  0.00           C  
ATOM    137  CD1 TYR A  17      -9.955  10.100   3.148  1.00  0.00           C  
ATOM    138  CD2 TYR A  17     -11.903  10.623   1.790  1.00  0.00           C  
ATOM    139  CE1 TYR A  17     -10.717   9.211   3.911  1.00  0.00           C  
ATOM    140  CE2 TYR A  17     -12.677   9.744   2.547  1.00  0.00           C  
ATOM    141  CZ  TYR A  17     -12.084   9.033   3.609  1.00  0.00           C  
ATOM    142  OH  TYR A  17     -12.836   8.156   4.348  1.00  0.00           O  
ATOM    143  N   ALA A  18     -11.494  14.337   1.231  1.00  0.00           N  
ATOM    144  CA  ALA A  18     -12.817  14.902   1.418  1.00  0.00           C  
ATOM    145  C   ALA A  18     -13.884  13.820   1.200  1.00  0.00           C  
ATOM    146  O   ALA A  18     -13.857  13.103   0.210  1.00  0.00           O  
ATOM    147  CB  ALA A  18     -12.991  16.092   0.482  1.00  0.00           C  
ATOM    148  N   GLN A  19     -14.832  13.702   2.141  1.00  0.00           N  
ATOM    149  CA  GLN A  19     -15.827  12.635   2.128  1.00  0.00           C  
ATOM    150  C   GLN A  19     -16.866  12.811   1.011  1.00  0.00           C  
ATOM    151  O   GLN A  19     -17.365  11.818   0.478  1.00  0.00           O  
ATOM    152  CB  GLN A  19     -16.468  12.586   3.517  1.00  0.00           C  
ATOM    153  CG  GLN A  19     -17.260  11.289   3.745  1.00  0.00           C  
ATOM    154  CD  GLN A  19     -17.695  11.109   5.201  1.00  0.00           C  
ATOM    155  OE1 GLN A  19     -17.616  11.999   6.025  1.00  0.00           O  
ATOM    156  NE2 GLN A  19     -18.158   9.942   5.565  1.00  0.00           N  
ATOM    157  N   ASP A  20     -17.176  14.052   0.644  1.00  0.00           N  
ATOM    158  CA  ASP A  20     -18.148  14.400  -0.388  1.00  0.00           C  
ATOM    159  C   ASP A  20     -17.609  14.207  -1.811  1.00  0.00           C  
ATOM    160  O   ASP A  20     -18.284  13.618  -2.658  1.00  0.00           O  
ATOM    161  CB  ASP A  20     -18.640  15.843  -0.152  1.00  0.00           C  
ATOM    162  CG  ASP A  20     -17.560  16.935  -0.226  1.00  0.00           C  
ATOM    163  OD1 ASP A  20     -16.354  16.617  -0.103  1.00  0.00           O  
ATOM    164  OD2 ASP A  20     -17.940  18.106  -0.386  1.00  0.00           O  
ATOM    165  N   THR A  21     -16.372  14.647  -2.078  1.00  0.00           N  
ATOM    166  CA  THR A  21     -15.758  14.569  -3.421  1.00  0.00           C  
ATOM    167  C   THR A  21     -14.869  13.348  -3.618  1.00  0.00           C  
ATOM    168  O   THR A  21     -14.484  13.057  -4.749  1.00  0.00           O  
ATOM    169  CB  THR A  21     -14.950  15.832  -3.742  1.00  0.00           C  
ATOM    170  OG1 THR A  21     -13.848  15.940  -2.874  1.00  0.00           O  
ATOM    171  CG2 THR A  21     -15.781  17.111  -3.639  1.00  0.00           C  
ATOM    172  N   LYS A  22     -14.499  12.650  -2.557  1.00  0.00           N  
ATOM    173  CA  LYS A  22     -13.451  11.619  -2.504  1.00  0.00           C  
ATOM    174  C   LYS A  22     -12.075  12.076  -3.019  1.00  0.00           C  
ATOM    175  O   LYS A  22     -11.209  11.243  -3.288  1.00  0.00           O  
ATOM    176  CB  LYS A  22     -13.904  10.305  -3.148  1.00  0.00           C  
ATOM    177  CG  LYS A  22     -15.010   9.601  -2.341  1.00  0.00           C  
ATOM    178  CD  LYS A  22     -14.859   8.084  -2.458  1.00  0.00           C  
ATOM    179  CE  LYS A  22     -15.832   7.386  -1.508  1.00  0.00           C  
ATOM    180  NZ  LYS A  22     -15.523   5.936  -1.334  1.00  0.00           N  
ATOM    181  N   ARG A  23     -11.822  13.370  -3.125  1.00  0.00           N  
ATOM    182  CA  ARG A  23     -10.497  13.874  -3.484  1.00  0.00           C  
ATOM    183  C   ARG A  23      -9.531  13.798  -2.311  1.00  0.00           C  
ATOM    184  O   ARG A  23      -9.902  14.008  -1.165  1.00  0.00           O  
ATOM    185  CB  ARG A  23     -10.570  15.287  -4.055  1.00  0.00           C  
ATOM    186  CG  ARG A  23     -11.185  15.275  -5.451  1.00  0.00           C  
ATOM    187  CD  ARG A  23     -11.097  16.685  -6.005  1.00  0.00           C  
ATOM    188  NE  ARG A  23     -11.740  16.801  -7.310  1.00  0.00           N  
ATOM    189  CZ  ARG A  23     -12.313  17.892  -7.758  1.00  0.00           C  
ATOM    190  NH1 ARG A  23     -12.322  18.995  -7.057  1.00  0.00           N  
ATOM    191  NH2 ARG A  23     -12.892  17.899  -8.924  1.00  0.00           N  
ATOM    192  N   VAL A  24      -8.280  13.517  -2.631  1.00  0.00           N  
ATOM    193  CA  VAL A  24      -7.195  13.347  -1.675  1.00  0.00           C  
ATOM    194  C   VAL A  24      -6.354  14.613  -1.624  1.00  0.00           C  
ATOM    195  O   VAL A  24      -5.997  15.177  -2.664  1.00  0.00           O  
ATOM    196  CB  VAL A  24      -6.343  12.116  -2.025  1.00  0.00           C  
ATOM    197  CG1 VAL A  24      -5.229  11.875  -1.003  1.00  0.00           C  
ATOM    198  CG2 VAL A  24      -7.197  10.846  -2.073  1.00  0.00           C  
ATOM    199  N   LEU A  25      -6.018  15.044  -0.413  1.00  0.00           N  
ATOM    200  CA  LEU A  25      -5.101  16.145  -0.171  1.00  0.00           C  
ATOM    201  C   LEU A  25      -3.659  15.687  -0.407  1.00  0.00           C  
ATOM    202  O   LEU A  25      -3.130  14.857   0.326  1.00  0.00           O  
ATOM    203  CB  LEU A  25      -5.308  16.669   1.259  1.00  0.00           C  
ATOM    204  CG  LEU A  25      -4.358  17.815   1.633  1.00  0.00           C  
ATOM    205  CD1 LEU A  25      -4.576  19.052   0.763  1.00  0.00           C  
ATOM    206  CD2 LEU A  25      -4.581  18.214   3.093  1.00  0.00           C  
ATOM    207  N   MET A  26      -3.013  16.273  -1.409  1.00  0.00           N  
ATOM    208  CA  MET A  26      -1.616  16.019  -1.747  1.00  0.00           C  
ATOM    209  C   MET A  26      -0.767  17.268  -1.486  1.00  0.00           C  
ATOM    210  O   MET A  26      -1.131  18.370  -1.895  1.00  0.00           O  
ATOM    211  CB  MET A  26      -1.501  15.568  -3.206  1.00  0.00           C  
ATOM    212  CG  MET A  26      -2.251  14.260  -3.485  1.00  0.00           C  
ATOM    213  SD  MET A  26      -1.782  12.838  -2.448  1.00  0.00           S  
ATOM    214  CE  MET A  26      -0.099  12.534  -3.023  1.00  0.00           C  
ATOM    215  N   LEU A  27       0.368  17.063  -0.830  1.00  0.00           N  
ATOM    216  CA  LEU A  27       1.280  18.105  -0.364  1.00  0.00           C  
ATOM    217  C   LEU A  27       2.631  17.966  -1.067  1.00  0.00           C  
ATOM    218  O   LEU A  27       3.207  16.882  -1.123  1.00  0.00           O  
ATOM    219  CB  LEU A  27       1.441  17.973   1.161  1.00  0.00           C  
ATOM    220  CG  LEU A  27       0.144  18.106   1.971  1.00  0.00           C  
ATOM    221  CD1 LEU A  27       0.380  17.660   3.409  1.00  0.00           C  
ATOM    222  CD2 LEU A  27      -0.368  19.548   1.989  1.00  0.00           C  
ATOM    223  N   GLN A  28       3.166  19.078  -1.582  1.00  0.00           N  
ATOM    224  CA  GLN A  28       4.464  19.118  -2.254  1.00  0.00           C  
ATOM    225  C   GLN A  28       5.588  19.351  -1.240  1.00  0.00           C  
ATOM    226  O   GLN A  28       5.663  20.410  -0.615  1.00  0.00           O  
ATOM    227  CB  GLN A  28       4.449  20.209  -3.326  1.00  0.00           C  
ATOM    228  CG  GLN A  28       5.679  20.150  -4.243  1.00  0.00           C  
ATOM    229  CD  GLN A  28       5.734  21.317  -5.240  1.00  0.00           C  
ATOM    230  OE1 GLN A  28       5.113  22.351  -5.049  1.00  0.00           O  
ATOM    231  NE2 GLN A  28       6.479  21.181  -6.308  1.00  0.00           N  
ATOM    232  N   ARG A  29       6.512  18.368  -1.103  1.00  0.00           N  
ATOM    233  CA  ARG A  29       7.642  18.468  -0.186  1.00  0.00           C  
ATOM    234  C   ARG A  29       8.602  19.589  -0.564  1.00  0.00           C  
ATOM    235  O   ARG A  29       8.830  19.869  -1.734  1.00  0.00           O  
ATOM    236  CB  ARG A  29       8.408  17.144  -0.118  1.00  0.00           C  
ATOM    237  CG  ARG A  29       7.598  15.992   0.456  1.00  0.00           C  
ATOM    238  CD  ARG A  29       8.439  14.710   0.460  1.00  0.00           C  
ATOM    239  NE  ARG A  29       9.571  14.822   1.408  1.00  0.00           N  
ATOM    240  CZ  ARG A  29       9.637  14.298   2.617  1.00  0.00           C  
ATOM    241  NH1 ARG A  29       8.669  13.577   3.119  1.00  0.00           N  
ATOM    242  NH2 ARG A  29      10.693  14.485   3.350  1.00  0.00           N  
ATOM    243  N   ARG A  30       9.251  20.190   0.445  1.00  0.00           N  
ATOM    244  CA  ARG A  30      10.305  21.194   0.242  1.00  0.00           C  
ATOM    245  C   ARG A  30      11.657  20.585  -0.112  1.00  0.00           C  
ATOM    246  O   ARG A  30      12.441  21.222  -0.808  1.00  0.00           O  
ATOM    247  CB  ARG A  30      10.484  22.053   1.500  1.00  0.00           C  
ATOM    248  CG  ARG A  30       9.297  22.984   1.742  1.00  0.00           C  
ATOM    249  CD  ARG A  30       9.585  23.890   2.927  1.00  0.00           C  
ATOM    250  NE  ARG A  30       8.415  24.723   3.251  1.00  0.00           N  
ATOM    251  CZ  ARG A  30       8.402  26.011   3.563  1.00  0.00           C  
ATOM    252  NH1 ARG A  30       9.490  26.733   3.606  1.00  0.00           N  
ATOM    253  NH2 ARG A  30       7.269  26.587   3.848  1.00  0.00           N  
ATOM    254  N   ASP A  31      11.960  19.402   0.406  1.00  0.00           N  
ATOM    255  CA  ASP A  31      13.241  18.713   0.207  1.00  0.00           C  
ATOM    256  C   ASP A  31      13.297  17.887  -1.087  1.00  0.00           C  
ATOM    257  O   ASP A  31      14.392  17.632  -1.587  1.00  0.00           O  
ATOM    258  CB  ASP A  31      13.608  17.885   1.459  1.00  0.00           C  
ATOM    259  CG  ASP A  31      12.567  16.856   1.927  1.00  0.00           C  
ATOM    260  OD1 ASP A  31      11.446  16.787   1.387  1.00  0.00           O  
ATOM    261  OD2 ASP A  31      12.853  16.147   2.921  1.00  0.00           O  
ATOM    262  N   ASP A  32      12.146  17.548  -1.654  1.00  0.00           N  
ATOM    263  CA  ASP A  32      11.994  16.967  -2.990  1.00  0.00           C  
ATOM    264  C   ASP A  32      10.710  17.537  -3.636  1.00  0.00           C  
ATOM    265  O   ASP A  32       9.616  17.025  -3.387  1.00  0.00           O  
ATOM    266  CB  ASP A  32      11.978  15.433  -2.887  1.00  0.00           C  
ATOM    267  CG  ASP A  32      11.835  14.735  -4.239  1.00  0.00           C  
ATOM    268  OD1 ASP A  32      11.701  15.404  -5.295  1.00  0.00           O  
ATOM    269  OD2 ASP A  32      11.847  13.482  -4.259  1.00  0.00           O  
ATOM    270  N   PRO A  33      10.824  18.619  -4.444  1.00  0.00           N  
ATOM    271  CA  PRO A  33       9.661  19.269  -5.059  1.00  0.00           C  
ATOM    272  C   PRO A  33       8.869  18.383  -6.032  1.00  0.00           C  
ATOM    273  O   PRO A  33       7.717  18.701  -6.340  1.00  0.00           O  
ATOM    274  CB  PRO A  33      10.214  20.503  -5.774  1.00  0.00           C  
ATOM    275  CG  PRO A  33      11.512  20.806  -5.029  1.00  0.00           C  
ATOM    276  CD  PRO A  33      12.020  19.413  -4.679  1.00  0.00           C  
ATOM    277  N   ASP A  34       9.444  17.279  -6.512  1.00  0.00           N  
ATOM    278  CA  ASP A  34       8.743  16.300  -7.341  1.00  0.00           C  
ATOM    279  C   ASP A  34       7.993  15.258  -6.498  1.00  0.00           C  
ATOM    280  O   ASP A  34       7.277  14.406  -7.035  1.00  0.00           O  
ATOM    281  CB  ASP A  34       9.723  15.610  -8.294  1.00  0.00           C  
ATOM    282  CG  ASP A  34      10.436  16.537  -9.272  1.00  0.00           C  
ATOM    283  OD1 ASP A  34       9.812  17.530  -9.701  1.00  0.00           O  
ATOM    284  OD2 ASP A  34      11.590  16.191  -9.616  1.00  0.00           O  
ATOM    285  N   PHE A  35       8.156  15.309  -5.176  1.00  0.00           N  
ATOM    286  CA  PHE A  35       7.513  14.377  -4.259  1.00  0.00           C  
ATOM    287  C   PHE A  35       6.271  15.006  -3.619  1.00  0.00           C  
ATOM    288  O   PHE A  35       6.342  15.757  -2.651  1.00  0.00           O  
ATOM    289  CB  PHE A  35       8.538  13.855  -3.239  1.00  0.00           C  
ATOM    290  CG  PHE A  35       8.122  12.649  -2.417  1.00  0.00           C  
ATOM    291  CD1 PHE A  35       9.071  12.069  -1.543  1.00  0.00           C  
ATOM    292  CD2 PHE A  35       6.848  12.075  -2.478  1.00  0.00           C  
ATOM    293  CE1 PHE A  35       8.735  10.964  -0.755  1.00  0.00           C  
ATOM    294  CE2 PHE A  35       6.502  10.976  -1.687  1.00  0.00           C  
ATOM    295  CZ  PHE A  35       7.446  10.424  -0.821  1.00  0.00           C  
ATOM    296  N   TRP A  36       5.116  14.634  -4.162  1.00  0.00           N  
ATOM    297  CA  TRP A  36       3.813  14.920  -3.572  1.00  0.00           C  
ATOM    298  C   TRP A  36       3.371  13.743  -2.700  1.00  0.00           C  
ATOM    299  O   TRP A  36       3.507  12.585  -3.095  1.00  0.00           O  
ATOM    300  CB  TRP A  36       2.802  15.217  -4.671  1.00  0.00           C  
ATOM    301  CG  TRP A  36       3.091  16.450  -5.469  1.00  0.00           C  
ATOM    302  CD1 TRP A  36       4.054  16.583  -6.420  1.00  0.00           C  
ATOM    303  CD2 TRP A  36       2.421  17.744  -5.387  1.00  0.00           C  
ATOM    304  NE1 TRP A  36       4.026  17.870  -6.937  1.00  0.00           N  
ATOM    305  CE2 TRP A  36       3.034  18.619  -6.333  1.00  0.00           C  
ATOM    306  CE3 TRP A  36       1.362  18.256  -4.609  1.00  0.00           C  
ATOM    307  CZ2 TRP A  36       2.603  19.960  -6.510  1.00  0.00           C  
ATOM    308  CZ3 TRP A  36       0.931  19.584  -4.782  1.00  0.00           C  
ATOM    309  CH2 TRP A  36       1.548  20.429  -5.718  1.00  0.00           C  
ATOM    310  N   GLN A  37       2.822  14.048  -1.519  1.00  0.00           N  
ATOM    311  CA  GLN A  37       2.456  13.044  -0.524  1.00  0.00           C  
ATOM    312  C   GLN A  37       1.274  13.496   0.341  1.00  0.00           C  
ATOM    313  O   GLN A  37       0.924  14.678   0.379  1.00  0.00           O  
ATOM    314  CB  GLN A  37       3.695  12.716   0.335  1.00  0.00           C  
ATOM    315  CG  GLN A  37       4.262  13.927   1.083  1.00  0.00           C  
ATOM    316  CD  GLN A  37       5.345  13.542   2.089  1.00  0.00           C  
ATOM    317  OE1 GLN A  37       6.215  12.744   1.831  1.00  0.00           O  
ATOM    318  NE2 GLN A  37       5.319  14.123   3.271  1.00  0.00           N  
ATOM    319  N   SER A  38       0.688  12.542   1.060  1.00  0.00           N  
ATOM    320  CA  SER A  38      -0.158  12.814   2.228  1.00  0.00           C  
ATOM    321  C   SER A  38       0.698  13.288   3.419  1.00  0.00           C  
ATOM    322  O   SER A  38       1.927  13.353   3.324  1.00  0.00           O  
ATOM    323  CB  SER A  38      -0.946  11.550   2.584  1.00  0.00           C  
ATOM    324  OG  SER A  38      -1.775  11.162   1.504  1.00  0.00           O  
ATOM    325  N   VAL A  39       0.079  13.602   4.548  1.00  0.00           N  
ATOM    326  CA  VAL A  39       0.798  13.976   5.773  1.00  0.00           C  
ATOM    327  C   VAL A  39       1.624  12.798   6.274  1.00  0.00           C  
ATOM    328  O   VAL A  39       1.113  11.690   6.434  1.00  0.00           O  
ATOM    329  CB  VAL A  39      -0.165  14.488   6.855  1.00  0.00           C  
ATOM    330  CG1 VAL A  39       0.507  14.693   8.215  1.00  0.00           C  
ATOM    331  CG2 VAL A  39      -0.774  15.829   6.432  1.00  0.00           C  
ATOM    332  N   THR A  40       2.913  13.031   6.539  1.00  0.00           N  
ATOM    333  CA  THR A  40       3.808  12.036   7.128  1.00  0.00           C  
ATOM    334  C   THR A  40       4.686  12.672   8.194  1.00  0.00           C  
ATOM    335  O   THR A  40       5.190  13.767   7.999  1.00  0.00           O  
ATOM    336  CB  THR A  40       4.759  11.398   6.102  1.00  0.00           C  
ATOM    337  OG1 THR A  40       5.619  12.348   5.525  1.00  0.00           O  
ATOM    338  CG2 THR A  40       4.046  10.666   4.980  1.00  0.00           C  
ATOM    339  N   GLY A  41       4.974  11.921   9.275  1.00  0.00           N  
ATOM    340  CA  GLY A  41       5.877  12.400  10.302  1.00  0.00           C  
ATOM    341  C   GLY A  41       6.425  11.283  11.169  1.00  0.00           C  
ATOM    342  O   GLY A  41       5.932  10.157  11.150  1.00  0.00           O  
ATOM    343  N   SER A  42       7.501  11.562  11.896  1.00  0.00           N  
ATOM    344  CA  SER A  42       8.101  10.583  12.798  1.00  0.00           C  
ATOM    345  C   SER A  42       7.350  10.544  14.127  1.00  0.00           C  
ATOM    346  O   SER A  42       6.982  11.583  14.655  1.00  0.00           O  
ATOM    347  CB  SER A  42       9.586  10.884  13.031  1.00  0.00           C  
ATOM    348  OG  SER A  42      10.287  10.861  11.786  1.00  0.00           O  
ATOM    349  N   VAL A  43       7.192   9.339  14.705  1.00  0.00           N  
ATOM    350  CA  VAL A  43       6.683   9.188  16.068  1.00  0.00           C  
ATOM    351  C   VAL A  43       7.793   9.570  17.042  1.00  0.00           C  
ATOM    352  O   VAL A  43       8.878   8.980  17.038  1.00  0.00           O  
ATOM    353  CB  VAL A  43       6.182   7.754  16.340  1.00  0.00           C  
ATOM    354  CG1 VAL A  43       5.563   7.643  17.724  1.00  0.00           C  
ATOM    355  CG2 VAL A  43       5.126   7.324  15.311  1.00  0.00           C  
ATOM    356  N   GLU A  44       7.537  10.566  17.877  1.00  0.00           N  
ATOM    357  CA  GLU A  44       8.496  11.070  18.849  1.00  0.00           C  
ATOM    358  C   GLU A  44       8.571  10.208  20.115  1.00  0.00           C  
ATOM    359  O   GLU A  44       7.843   9.228  20.302  1.00  0.00           O  
ATOM    360  CB  GLU A  44       8.230  12.554  19.144  1.00  0.00           C  
ATOM    361  CG  GLU A  44       8.462  13.420  17.909  1.00  0.00           C  
ATOM    362  CD  GLU A  44       8.497  14.938  18.189  1.00  0.00           C  
ATOM    363  OE1 GLU A  44       8.735  15.680  17.214  1.00  0.00           O  
ATOM    364  OE2 GLU A  44       8.347  15.335  19.373  1.00  0.00           O  
ATOM    365  N   GLU A  45       9.525  10.500  20.997  1.00  0.00           N  
ATOM    366  CA  GLU A  45       9.676   9.752  22.243  1.00  0.00           C  
ATOM    367  C   GLU A  45       8.549  10.081  23.224  1.00  0.00           C  
ATOM    368  O   GLU A  45       8.254  11.237  23.480  1.00  0.00           O  
ATOM    369  CB  GLU A  45      11.057  10.006  22.850  1.00  0.00           C  
ATOM    370  CG  GLU A  45      11.355   9.056  24.003  1.00  0.00           C  
ATOM    371  CD  GLU A  45      12.856   8.937  24.318  1.00  0.00           C  
ATOM    372  OE1 GLU A  45      13.175   8.181  25.262  1.00  0.00           O  
ATOM    373  OE2 GLU A  45      13.675   9.482  23.540  1.00  0.00           O  
ATOM    374  N   GLY A  46       7.922   9.043  23.782  1.00  0.00           N  
ATOM    375  CA  GLY A  46       6.772   9.187  24.670  1.00  0.00           C  
ATOM    376  C   GLY A  46       5.436   9.420  23.951  1.00  0.00           C  
ATOM    377  O   GLY A  46       4.411   9.552  24.612  1.00  0.00           O  
ATOM    378  N   GLU A  47       5.444   9.453  22.623  1.00  0.00           N  
ATOM    379  CA  GLU A  47       4.267   9.633  21.788  1.00  0.00           C  
ATOM    380  C   GLU A  47       3.792   8.296  21.209  1.00  0.00           C  
ATOM    381  O   GLU A  47       4.588   7.437  20.824  1.00  0.00           O  
ATOM    382  CB  GLU A  47       4.620  10.660  20.706  1.00  0.00           C  
ATOM    383  CG  GLU A  47       3.407  11.198  19.957  1.00  0.00           C  
ATOM    384  CD  GLU A  47       3.824  12.236  18.909  1.00  0.00           C  
ATOM    385  OE1 GLU A  47       3.190  13.290  18.806  1.00  0.00           O  
ATOM    386  OE2 GLU A  47       4.804  11.994  18.167  1.00  0.00           O  
ATOM    387  N   THR A  48       2.482   8.098  21.151  1.00  0.00           N  
ATOM    388  CA  THR A  48       1.884   6.970  20.429  1.00  0.00           C  
ATOM    389  C   THR A  48       1.670   7.329  18.956  1.00  0.00           C  
ATOM    390  O   THR A  48       1.558   8.506  18.619  1.00  0.00           O  
ATOM    391  CB  THR A  48       0.558   6.518  21.057  1.00  0.00           C  
ATOM    392  OG1 THR A  48      -0.402   7.540  20.987  1.00  0.00           O  
ATOM    393  CG2 THR A  48       0.702   6.118  22.526  1.00  0.00           C  
ATOM    394  N   ALA A  49       1.538   6.342  18.074  1.00  0.00           N  
ATOM    395  CA  ALA A  49       1.288   6.599  16.658  1.00  0.00           C  
ATOM    396  C   ALA A  49       0.023   7.448  16.387  1.00  0.00           C  
ATOM    397  O   ALA A  49       0.117   8.406  15.624  1.00  0.00           O  
ATOM    398  CB  ALA A  49       1.305   5.270  15.890  1.00  0.00           C  
ATOM    399  N   PRO A  50      -1.133   7.223  17.055  1.00  0.00           N  
ATOM    400  CA  PRO A  50      -2.293   8.106  16.891  1.00  0.00           C  
ATOM    401  C   PRO A  50      -2.038   9.542  17.354  1.00  0.00           C  
ATOM    402  O   PRO A  50      -2.530  10.483  16.735  1.00  0.00           O  
ATOM    403  CB  PRO A  50      -3.422   7.464  17.704  1.00  0.00           C  
ATOM    404  CG  PRO A  50      -3.015   5.994  17.787  1.00  0.00           C  
ATOM    405  CD  PRO A  50      -1.487   6.066  17.850  1.00  0.00           C  
ATOM    406  N   GLN A  51      -1.256   9.728  18.423  1.00  0.00           N  
ATOM    407  CA  GLN A  51      -0.885  11.061  18.906  1.00  0.00           C  
ATOM    408  C   GLN A  51       0.032  11.775  17.910  1.00  0.00           C  
ATOM    409  O   GLN A  51      -0.212  12.934  17.603  1.00  0.00           O  
ATOM    410  CB  GLN A  51      -0.208  10.958  20.273  1.00  0.00           C  
ATOM    411  CG  GLN A  51      -1.191  10.673  21.409  1.00  0.00           C  
ATOM    412  CD  GLN A  51      -0.487  10.234  22.693  1.00  0.00           C  
ATOM    413  OE1 GLN A  51       0.565   9.629  22.686  1.00  0.00           O  
ATOM    414  NE2 GLN A  51      -1.067  10.489  23.840  1.00  0.00           N  
ATOM    415  N   ALA A  52       1.021  11.065  17.356  1.00  0.00           N  
ATOM    416  CA  ALA A  52       1.879  11.585  16.300  1.00  0.00           C  
ATOM    417  C   ALA A  52       1.056  11.994  15.071  1.00  0.00           C  
ATOM    418  O   ALA A  52       1.214  13.095  14.570  1.00  0.00           O  
ATOM    419  CB  ALA A  52       2.929  10.529  15.936  1.00  0.00           C  
ATOM    420  N   ALA A  53       0.111  11.143  14.645  1.00  0.00           N  
ATOM    421  CA  ALA A  53      -0.768  11.451  13.524  1.00  0.00           C  
ATOM    422  C   ALA A  53      -1.569  12.744  13.745  1.00  0.00           C  
ATOM    423  O   ALA A  53      -1.608  13.603  12.866  1.00  0.00           O  
ATOM    424  CB  ALA A  53      -1.683  10.244  13.283  1.00  0.00           C  
ATOM    425  N   MET A  54      -2.167  12.919  14.924  1.00  0.00           N  
ATOM    426  CA  MET A  54      -2.905  14.145  15.253  1.00  0.00           C  
ATOM    427  C   MET A  54      -1.996  15.376  15.321  1.00  0.00           C  
ATOM    428  O   MET A  54      -2.382  16.445  14.850  1.00  0.00           O  
ATOM    429  CB  MET A  54      -3.637  13.984  16.590  1.00  0.00           C  
ATOM    430  CG  MET A  54      -4.798  13.007  16.501  1.00  0.00           C  
ATOM    431  SD  MET A  54      -5.690  12.819  18.073  1.00  0.00           S  
ATOM    432  CE  MET A  54      -6.790  11.447  17.650  1.00  0.00           C  
ATOM    433  N   ARG A  55      -0.793  15.233  15.896  1.00  0.00           N  
ATOM    434  CA  ARG A  55       0.193  16.316  15.987  1.00  0.00           C  
ATOM    435  C   ARG A  55       0.649  16.756  14.602  1.00  0.00           C  
ATOM    436  O   ARG A  55       0.531  17.935  14.297  1.00  0.00           O  
ATOM    437  CB  ARG A  55       1.373  15.876  16.863  1.00  0.00           C  
ATOM    438  CG  ARG A  55       2.438  16.978  16.963  1.00  0.00           C  
ATOM    439  CD  ARG A  55       3.661  16.564  17.799  1.00  0.00           C  
ATOM    440  NE  ARG A  55       4.287  15.327  17.323  1.00  0.00           N  
ATOM    441  CZ  ARG A  55       4.929  15.128  16.177  1.00  0.00           C  
ATOM    442  NH1 ARG A  55       5.172  16.093  15.324  1.00  0.00           N  
ATOM    443  NH2 ARG A  55       5.332  13.943  15.878  1.00  0.00           N  
ATOM    444  N   GLU A  56       1.090  15.831  13.753  1.00  0.00           N  
ATOM    445  CA  GLU A  56       1.586  16.138  12.410  1.00  0.00           C  
ATOM    446  C   GLU A  56       0.489  16.774  11.538  1.00  0.00           C  
ATOM    447  O   GLU A  56       0.733  17.767  10.864  1.00  0.00           O  
ATOM    448  CB  GLU A  56       2.126  14.870  11.749  1.00  0.00           C  
ATOM    449  CG  GLU A  56       3.382  14.291  12.422  1.00  0.00           C  
ATOM    450  CD  GLU A  56       4.671  15.102  12.248  1.00  0.00           C  
ATOM    451  OE1 GLU A  56       5.634  14.806  13.001  1.00  0.00           O  
ATOM    452  OE2 GLU A  56       4.745  15.944  11.341  1.00  0.00           O  
ATOM    453  N   VAL A  57      -0.752  16.286  11.603  1.00  0.00           N  
ATOM    454  CA  VAL A  57      -1.882  16.911  10.899  1.00  0.00           C  
ATOM    455  C   VAL A  57      -2.081  18.360  11.347  1.00  0.00           C  
ATOM    456  O   VAL A  57      -2.321  19.242  10.522  1.00  0.00           O  
ATOM    457  CB  VAL A  57      -3.172  16.084  11.093  1.00  0.00           C  
ATOM    458  CG1 VAL A  57      -4.439  16.813  10.629  1.00  0.00           C  
ATOM    459  CG2 VAL A  57      -3.100  14.780  10.293  1.00  0.00           C  
ATOM    460  N   LYS A  58      -1.953  18.626  12.647  1.00  0.00           N  
ATOM    461  CA  LYS A  58      -2.087  19.986  13.172  1.00  0.00           C  
ATOM    462  C   LYS A  58      -0.910  20.880  12.781  1.00  0.00           C  
ATOM    463  O   LYS A  58      -1.116  22.047  12.448  1.00  0.00           O  
ATOM    464  CB  LYS A  58      -2.269  19.905  14.695  1.00  0.00           C  
ATOM    465  CG  LYS A  58      -2.557  21.284  15.310  1.00  0.00           C  
ATOM    466  CD  LYS A  58      -2.924  21.119  16.788  1.00  0.00           C  
ATOM    467  CE  LYS A  58      -3.238  22.476  17.391  1.00  0.00           C  
ATOM    468  NZ  LYS A  58      -3.951  22.318  18.691  1.00  0.00           N  
ATOM    469  N   GLU A  59       0.307  20.347  12.819  1.00  0.00           N  
ATOM    470  CA  GLU A  59       1.528  21.079  12.480  1.00  0.00           C  
ATOM    471  C   GLU A  59       1.626  21.361  10.973  1.00  0.00           C  
ATOM    472  O   GLU A  59       1.820  22.505  10.573  1.00  0.00           O  
ATOM    473  CB  GLU A  59       2.758  20.312  12.998  1.00  0.00           C  
ATOM    474  CG  GLU A  59       2.865  20.395  14.527  1.00  0.00           C  
ATOM    475  CD  GLU A  59       4.020  19.566  15.146  1.00  0.00           C  
ATOM    476  OE1 GLU A  59       4.166  19.628  16.391  1.00  0.00           O  
ATOM    477  OE2 GLU A  59       4.742  18.865  14.407  1.00  0.00           O  
ATOM    478  N   GLU A  60       1.428  20.348  10.123  1.00  0.00           N  
ATOM    479  CA  GLU A  60       1.657  20.455   8.680  1.00  0.00           C  
ATOM    480  C   GLU A  60       0.521  21.145   7.915  1.00  0.00           C  
ATOM    481  O   GLU A  60       0.788  21.904   6.979  1.00  0.00           O  
ATOM    482  CB  GLU A  60       1.911  19.074   8.068  1.00  0.00           C  
ATOM    483  CG  GLU A  60       3.213  18.407   8.544  1.00  0.00           C  
ATOM    484  CD  GLU A  60       3.613  17.214   7.666  1.00  0.00           C  
ATOM    485  OE1 GLU A  60       4.767  16.746   7.773  1.00  0.00           O  
ATOM    486  OE2 GLU A  60       2.806  16.790   6.793  1.00  0.00           O  
ATOM    487  N   VAL A  61      -0.731  20.907   8.292  1.00  0.00           N  
ATOM    488  CA  VAL A  61      -1.920  21.393   7.559  1.00  0.00           C  
ATOM    489  C   VAL A  61      -2.918  22.177   8.415  1.00  0.00           C  
ATOM    490  O   VAL A  61      -3.984  22.558   7.932  1.00  0.00           O  
ATOM    491  CB  VAL A  61      -2.612  20.274   6.747  1.00  0.00           C  
ATOM    492  CG1 VAL A  61      -1.677  19.721   5.670  1.00  0.00           C  
ATOM    493  CG2 VAL A  61      -3.101  19.108   7.613  1.00  0.00           C  
ATOM    494  N   THR A  62      -2.572  22.444   9.665  1.00  0.00           N  
ATOM    495  CA  THR A  62      -3.361  23.302  10.571  1.00  0.00           C  
ATOM    496  C   THR A  62      -4.802  22.803  10.776  1.00  0.00           C  
ATOM    497  O   THR A  62      -5.739  23.598  10.859  1.00  0.00           O  
ATOM    498  CB  THR A  62      -3.294  24.783  10.165  1.00  0.00           C  
ATOM    499  OG1 THR A  62      -2.056  25.121   9.576  1.00  0.00           O  
ATOM    500  CG2 THR A  62      -3.448  25.718  11.363  1.00  0.00           C  
ATOM    501  N   ILE A  63      -4.985  21.493  10.850  1.00  0.00           N  
ATOM    502  CA  ILE A  63      -6.275  20.855  11.135  1.00  0.00           C  
ATOM    503  C   ILE A  63      -6.214  20.251  12.538  1.00  0.00           C  
ATOM    504  O   ILE A  63      -5.415  19.360  12.807  1.00  0.00           O  
ATOM    505  CB  ILE A  63      -6.641  19.819  10.053  1.00  0.00           C  
ATOM    506  CG1 ILE A  63      -6.833  20.519   8.686  1.00  0.00           C  
ATOM    507  CG2 ILE A  63      -7.920  19.046  10.446  1.00  0.00           C  
ATOM    508  CD1 ILE A  63      -6.984  19.553   7.503  1.00  0.00           C  
ATOM    509  N   ASP A  64      -7.070  20.726  13.431  1.00  0.00           N  
ATOM    510  CA  ASP A  64      -7.177  20.189  14.784  1.00  0.00           C  
ATOM    511  C   ASP A  64      -8.295  19.141  14.847  1.00  0.00           C  
ATOM    512  O   ASP A  64      -9.471  19.456  15.022  1.00  0.00           O  
ATOM    513  CB  ASP A  64      -7.355  21.326  15.805  1.00  0.00           C  
ATOM    514  CG  ASP A  64      -7.125  20.859  17.254  1.00  0.00           C  
ATOM    515  OD1 ASP A  64      -7.570  19.746  17.602  1.00  0.00           O  
ATOM    516  OD2 ASP A  64      -6.447  21.605  18.013  1.00  0.00           O  
ATOM    517  N   VAL A  65      -7.913  17.874  14.711  1.00  0.00           N  
ATOM    518  CA  VAL A  65      -8.836  16.719  14.697  1.00  0.00           C  
ATOM    519  C   VAL A  65      -9.742  16.692  15.930  1.00  0.00           C  
ATOM    520  O   VAL A  65     -10.933  16.403  15.814  1.00  0.00           O  
ATOM    521  CB  VAL A  65      -8.022  15.413  14.612  1.00  0.00           C  
ATOM    522  CG1 VAL A  65      -8.892  14.157  14.681  1.00  0.00           C  
ATOM    523  CG2 VAL A  65      -7.221  15.340  13.311  1.00  0.00           C  
ATOM    524  N   VAL A  66      -9.198  17.013  17.105  1.00  0.00           N  
ATOM    525  CA  VAL A  66      -9.949  16.994  18.365  1.00  0.00           C  
ATOM    526  C   VAL A  66     -10.915  18.172  18.441  1.00  0.00           C  
ATOM    527  O   VAL A  66     -12.092  17.994  18.763  1.00  0.00           O  
ATOM    528  CB  VAL A  66      -8.994  16.981  19.578  1.00  0.00           C  
ATOM    529  CG1 VAL A  66      -9.766  16.961  20.908  1.00  0.00           C  
ATOM    530  CG2 VAL A  66      -8.077  15.757  19.548  1.00  0.00           C  
ATOM    531  N   ALA A  67     -10.438  19.375  18.116  1.00  0.00           N  
ATOM    532  CA  ALA A  67     -11.256  20.582  18.165  1.00  0.00           C  
ATOM    533  C   ALA A  67     -12.403  20.562  17.145  1.00  0.00           C  
ATOM    534  O   ALA A  67     -13.506  21.022  17.443  1.00  0.00           O  
ATOM    535  CB  ALA A  67     -10.341  21.793  17.942  1.00  0.00           C  
ATOM    536  N   GLU A  68     -12.168  19.987  15.966  1.00  0.00           N  
ATOM    537  CA  GLU A  68     -13.166  19.855  14.905  1.00  0.00           C  
ATOM    538  C   GLU A  68     -14.055  18.602  15.041  1.00  0.00           C  
ATOM    539  O   GLU A  68     -14.943  18.393  14.212  1.00  0.00           O  
ATOM    540  CB  GLU A  68     -12.484  19.891  13.534  1.00  0.00           C  
ATOM    541  CG  GLU A  68     -11.818  21.238  13.237  1.00  0.00           C  
ATOM    542  CD  GLU A  68     -11.379  21.343  11.770  1.00  0.00           C  
ATOM    543  OE1 GLU A  68     -10.296  21.883  11.474  1.00  0.00           O  
ATOM    544  OE2 GLU A  68     -12.132  20.900  10.875  1.00  0.00           O  
ATOM    545  N   GLN A  69     -13.839  17.780  16.076  1.00  0.00           N  
ATOM    546  CA  GLN A  69     -14.561  16.520  16.306  1.00  0.00           C  
ATOM    547  C   GLN A  69     -14.505  15.571  15.099  1.00  0.00           C  
ATOM    548  O   GLN A  69     -15.459  14.856  14.788  1.00  0.00           O  
ATOM    549  CB  GLN A  69     -15.997  16.788  16.793  1.00  0.00           C  
ATOM    550  CG  GLN A  69     -16.039  17.660  18.048  1.00  0.00           C  
ATOM    551  CD  GLN A  69     -17.464  17.885  18.574  1.00  0.00           C  
ATOM    552  OE1 GLN A  69     -18.461  17.391  18.060  1.00  0.00           O  
ATOM    553  NE2 GLN A  69     -17.612  18.639  19.625  1.00  0.00           N  
ATOM    554  N   LEU A  70     -13.371  15.556  14.395  1.00  0.00           N  
ATOM    555  CA  LEU A  70     -13.122  14.648  13.286  1.00  0.00           C  
ATOM    556  C   LEU A  70     -12.695  13.279  13.817  1.00  0.00           C  
ATOM    557  O   LEU A  70     -12.123  13.146  14.896  1.00  0.00           O  
ATOM    558  CB  LEU A  70     -12.072  15.246  12.341  1.00  0.00           C  
ATOM    559  CG  LEU A  70     -12.465  16.597  11.712  1.00  0.00           C  
ATOM    560  CD1 LEU A  70     -11.271  17.159  10.942  1.00  0.00           C  
ATOM    561  CD2 LEU A  70     -13.639  16.455  10.744  1.00  0.00           C  
ATOM    562  N   THR A  71     -12.933  12.242  13.020  1.00  0.00           N  
ATOM    563  CA  THR A  71     -12.520  10.874  13.349  1.00  0.00           C  
ATOM    564  C   THR A  71     -11.232  10.534  12.600  1.00  0.00           C  
ATOM    565  O   THR A  71     -11.240  10.372  11.385  1.00  0.00           O  
ATOM    566  CB  THR A  71     -13.631   9.871  13.036  1.00  0.00           C  
ATOM    567  OG1 THR A  71     -14.804  10.241  13.736  1.00  0.00           O  
ATOM    568  CG2 THR A  71     -13.280   8.456  13.493  1.00  0.00           C  
ATOM    569  N   LEU A  72     -10.131  10.383  13.346  1.00  0.00           N  
ATOM    570  CA  LEU A  72      -8.918   9.769  12.826  1.00  0.00           C  
ATOM    571  C   LEU A  72      -9.110   8.249  12.797  1.00  0.00           C  
ATOM    572  O   LEU A  72      -9.284   7.624  13.844  1.00  0.00           O  
ATOM    573  CB  LEU A  72      -7.724  10.181  13.700  1.00  0.00           C  
ATOM    574  CG  LEU A  72      -6.382   9.653  13.165  1.00  0.00           C  
ATOM    575  CD1 LEU A  72      -5.934  10.404  11.919  1.00  0.00           C  
ATOM    576  CD2 LEU A  72      -5.299   9.823  14.236  1.00  0.00           C  
ATOM    577  N   ILE A  73      -9.082   7.655  11.617  1.00  0.00           N  
ATOM    578  CA  ILE A  73      -9.239   6.213  11.417  1.00  0.00           C  
ATOM    579  C   ILE A  73      -7.856   5.566  11.462  1.00  0.00           C  
ATOM    580  O   ILE A  73      -6.995   5.890  10.643  1.00  0.00           O  
ATOM    581  CB  ILE A  73      -9.978   5.930  10.091  1.00  0.00           C  
ATOM    582  CG1 ILE A  73     -11.373   6.596  10.085  1.00  0.00           C  
ATOM    583  CG2 ILE A  73     -10.099   4.408   9.876  1.00  0.00           C  
ATOM    584  CD1 ILE A  73     -12.082   6.540   8.720  1.00  0.00           C  
ATOM    585  N   ASP A  74      -7.649   4.637  12.393  1.00  0.00           N  
ATOM    586  CA  ASP A  74      -6.490   3.746  12.365  1.00  0.00           C  
ATOM    587  C   ASP A  74      -6.757   2.623  11.352  1.00  0.00           C  
ATOM    588  O   ASP A  74      -7.602   1.754  11.568  1.00  0.00           O  
ATOM    589  CB  ASP A  74      -6.206   3.204  13.777  1.00  0.00           C  
ATOM    590  CG  ASP A  74      -4.924   2.365  13.876  1.00  0.00           C  
ATOM    591  OD1 ASP A  74      -4.310   2.060  12.825  1.00  0.00           O  
ATOM    592  OD2 ASP A  74      -4.554   1.996  15.013  1.00  0.00           O  
ATOM    593  N   CYS A  75      -6.024   2.638  10.244  1.00  0.00           N  
ATOM    594  CA  CYS A  75      -6.108   1.605   9.213  1.00  0.00           C  
ATOM    595  C   CYS A  75      -5.592   0.244   9.711  1.00  0.00           C  
ATOM    596  O   CYS A  75      -5.721  -0.769   9.022  1.00  0.00           O  
ATOM    597  CB  CYS A  75      -5.314   2.062   7.975  1.00  0.00           C  
ATOM    598  SG  CYS A  75      -5.903   3.666   7.354  1.00  0.00           S  
ATOM    599  N   GLN A  76      -4.970   0.212  10.885  1.00  0.00           N  
ATOM    600  CA  GLN A  76      -4.318  -0.946  11.490  1.00  0.00           C  
ATOM    601  C   GLN A  76      -3.291  -1.603  10.561  1.00  0.00           C  
ATOM    602  O   GLN A  76      -3.032  -2.803  10.657  1.00  0.00           O  
ATOM    603  CB  GLN A  76      -5.352  -1.950  12.017  1.00  0.00           C  
ATOM    604  CG  GLN A  76      -6.327  -1.337  13.032  1.00  0.00           C  
ATOM    605  CD  GLN A  76      -7.173  -2.408  13.729  1.00  0.00           C  
ATOM    606  OE1 GLN A  76      -7.009  -3.611  13.541  1.00  0.00           O  
ATOM    607  NE2 GLN A  76      -8.083  -2.005  14.575  1.00  0.00           N  
ATOM    608  N   ARG A  77      -2.708  -0.812   9.672  1.00  0.00           N  
ATOM    609  CA  ARG A  77      -1.715  -1.254   8.691  1.00  0.00           C  
ATOM    610  C   ARG A  77      -0.376  -0.612   8.991  1.00  0.00           C  
ATOM    611  O   ARG A  77      -0.279   0.597   9.141  1.00  0.00           O  
ATOM    612  CB  ARG A  77      -2.226  -0.949   7.280  1.00  0.00           C  
ATOM    613  CG  ARG A  77      -1.414  -1.665   6.201  1.00  0.00           C  
ATOM    614  CD  ARG A  77      -2.316  -2.387   5.231  1.00  0.00           C  
ATOM    615  NE  ARG A  77      -1.560  -3.067   4.161  1.00  0.00           N  
ATOM    616  CZ  ARG A  77      -2.053  -3.520   3.028  1.00  0.00           C  
ATOM    617  NH1 ARG A  77      -3.325  -3.430   2.756  1.00  0.00           N  
ATOM    618  NH2 ARG A  77      -1.292  -4.046   2.123  1.00  0.00           N  
ATOM    619  N   THR A  78       0.646  -1.445   9.093  1.00  0.00           N  
ATOM    620  CA  THR A  78       2.023  -1.007   9.302  1.00  0.00           C  
ATOM    621  C   THR A  78       2.879  -1.634   8.220  1.00  0.00           C  
ATOM    622  O   THR A  78       2.811  -2.841   8.013  1.00  0.00           O  
ATOM    623  CB  THR A  78       2.530  -1.384  10.694  1.00  0.00           C  
ATOM    624  OG1 THR A  78       1.667  -0.880  11.686  1.00  0.00           O  
ATOM    625  CG2 THR A  78       3.908  -0.821  10.991  1.00  0.00           C  
ATOM    626  N   VAL A  79       3.671  -0.821   7.541  1.00  0.00           N  
ATOM    627  CA  VAL A  79       4.555  -1.257   6.462  1.00  0.00           C  
ATOM    628  C   VAL A  79       5.995  -0.885   6.779  1.00  0.00           C  
ATOM    629  O   VAL A  79       6.264   0.042   7.525  1.00  0.00           O  
ATOM    630  CB  VAL A  79       4.123  -0.695   5.096  1.00  0.00           C  
ATOM    631  CG1 VAL A  79       2.724  -1.191   4.739  1.00  0.00           C  
ATOM    632  CG2 VAL A  79       4.154   0.829   5.037  1.00  0.00           C  
ATOM    633  N   GLU A  80       6.940  -1.636   6.215  1.00  0.00           N  
ATOM    634  CA  GLU A  80       8.357  -1.378   6.350  1.00  0.00           C  
ATOM    635  C   GLU A  80       8.966  -1.213   4.960  1.00  0.00           C  
ATOM    636  O   GLU A  80       8.788  -2.076   4.106  1.00  0.00           O  
ATOM    637  CB  GLU A  80       9.015  -2.519   7.139  1.00  0.00           C  
ATOM    638  CG  GLU A  80      10.454  -2.198   7.570  1.00  0.00           C  
ATOM    639  CD  GLU A  80      11.183  -3.405   8.205  1.00  0.00           C  
ATOM    640  OE1 GLU A  80      12.398  -3.287   8.431  1.00  0.00           O  
ATOM    641  OE2 GLU A  80      10.592  -4.487   8.385  1.00  0.00           O  
ATOM    642  N   PHE A  81       9.692  -0.123   4.736  1.00  0.00           N  
ATOM    643  CA  PHE A  81      10.327   0.172   3.458  1.00  0.00           C  
ATOM    644  C   PHE A  81      11.735   0.734   3.634  1.00  0.00           C  
ATOM    645  O   PHE A  81      12.109   1.222   4.700  1.00  0.00           O  
ATOM    646  CB  PHE A  81       9.436   1.109   2.641  1.00  0.00           C  
ATOM    647  CG  PHE A  81       9.051   2.411   3.314  1.00  0.00           C  
ATOM    648  CD1 PHE A  81       7.772   2.553   3.885  1.00  0.00           C  
ATOM    649  CD2 PHE A  81       9.941   3.493   3.346  1.00  0.00           C  
ATOM    650  CE1 PHE A  81       7.388   3.772   4.475  1.00  0.00           C  
ATOM    651  CE2 PHE A  81       9.568   4.708   3.937  1.00  0.00           C  
ATOM    652  CZ  PHE A  81       8.289   4.846   4.500  1.00  0.00           C  
ATOM    653  N   GLU A  82      12.543   0.666   2.571  1.00  0.00           N  
ATOM    654  CA  GLU A  82      13.823   1.345   2.525  1.00  0.00           C  
ATOM    655  C   GLU A  82      13.632   2.855   2.359  1.00  0.00           C  
ATOM    656  O   GLU A  82      12.874   3.323   1.512  1.00  0.00           O  
ATOM    657  CB  GLU A  82      14.735   0.797   1.431  1.00  0.00           C  
ATOM    658  CG  GLU A  82      15.218  -0.616   1.749  1.00  0.00           C  
ATOM    659  CD  GLU A  82      16.463  -1.030   0.972  1.00  0.00           C  
ATOM    660  OE1 GLU A  82      16.966  -2.132   1.292  1.00  0.00           O  
ATOM    661  OE2 GLU A  82      16.971  -0.228   0.165  1.00  0.00           O  
ATOM    662  N   ILE A  83      14.344   3.612   3.180  1.00  0.00           N  
ATOM    663  CA  ILE A  83      14.335   5.065   3.113  1.00  0.00           C  
ATOM    664  C   ILE A  83      15.060   5.477   1.827  1.00  0.00           C  
ATOM    665  O   ILE A  83      16.177   5.013   1.574  1.00  0.00           O  
ATOM    666  CB  ILE A  83      15.016   5.677   4.355  1.00  0.00           C  
ATOM    667  CG1 ILE A  83      14.338   5.201   5.666  1.00  0.00           C  
ATOM    668  CG2 ILE A  83      14.988   7.208   4.274  1.00  0.00           C  
ATOM    669  CD1 ILE A  83      15.205   5.438   6.907  1.00  0.00           C  
ATOM    670  N   PHE A  84      14.465   6.391   1.067  1.00  0.00           N  
ATOM    671  CA  PHE A  84      15.104   6.970  -0.113  1.00  0.00           C  
ATOM    672  C   PHE A  84      16.523   7.446   0.194  1.00  0.00           C  
ATOM    673  O   PHE A  84      16.740   8.198   1.156  1.00  0.00           O  
ATOM    674  CB  PHE A  84      14.275   8.150  -0.631  1.00  0.00           C  
ATOM    675  CG  PHE A  84      12.919   7.779  -1.170  1.00  0.00           C  
ATOM    676  CD1 PHE A  84      12.802   6.782  -2.151  1.00  0.00           C  
ATOM    677  CD2 PHE A  84      11.759   8.430  -0.712  1.00  0.00           C  
ATOM    678  CE1 PHE A  84      11.542   6.428  -2.666  1.00  0.00           C  
ATOM    679  CE2 PHE A  84      10.499   8.084  -1.229  1.00  0.00           C  
ATOM    680  CZ  PHE A  84      10.388   7.080  -2.199  1.00  0.00           C  
ATOM    681  N   SER A  85      17.476   7.061  -0.642  1.00  0.00           N  
ATOM    682  CA  SER A  85      18.896   7.377  -0.469  1.00  0.00           C  
ATOM    683  C   SER A  85      19.142   8.876  -0.257  1.00  0.00           C  
ATOM    684  O   SER A  85      19.875   9.257   0.660  1.00  0.00           O  
ATOM    685  CB  SER A  85      19.665   6.867  -1.690  1.00  0.00           C  
ATOM    686  OG  SER A  85      19.076   7.358  -2.875  1.00  0.00           O  
ATOM    687  N   HIS A  86      18.459   9.738  -1.006  1.00  0.00           N  
ATOM    688  CA  HIS A  86      18.570  11.187  -0.887  1.00  0.00           C  
ATOM    689  C   HIS A  86      17.949  11.762   0.395  1.00  0.00           C  
ATOM    690  O   HIS A  86      18.272  12.890   0.782  1.00  0.00           O  
ATOM    691  CB  HIS A  86      17.980  11.834  -2.155  1.00  0.00           C  
ATOM    692  CG  HIS A  86      16.505  11.624  -2.332  1.00  0.00           C  
ATOM    693  ND1 HIS A  86      15.884  10.523  -2.877  1.00  0.00           N  
ATOM    694  CD2 HIS A  86      15.532  12.540  -2.029  1.00  0.00           C  
ATOM    695  CE1 HIS A  86      14.567  10.763  -2.911  1.00  0.00           C  
ATOM    696  NE2 HIS A  86      14.313  11.976  -2.402  1.00  0.00           N  
ATOM    697  N   LEU A  87      17.117  10.991   1.122  1.00  0.00           N  
ATOM    698  CA  LEU A  87      16.503  11.385   2.396  1.00  0.00           C  
ATOM    699  C   LEU A  87      17.188  10.759   3.623  1.00  0.00           C  
ATOM    700  O   LEU A  87      16.990  11.241   4.742  1.00  0.00           O  
ATOM    701  CB  LEU A  87      14.994  11.077   2.372  1.00  0.00           C  
ATOM    702  CG  LEU A  87      14.197  11.779   1.257  1.00  0.00           C  
ATOM    703  CD1 LEU A  87      12.716  11.401   1.368  1.00  0.00           C  
ATOM    704  CD2 LEU A  87      14.300  13.308   1.338  1.00  0.00           C  
ATOM    705  N   ARG A  88      18.062   9.745   3.454  1.00  0.00           N  
ATOM    706  CA  ARG A  88      18.735   9.019   4.548  1.00  0.00           C  
ATOM    707  C   ARG A  88      19.579   9.917   5.461  1.00  0.00           C  
ATOM    708  O   ARG A  88      19.721   9.615   6.636  1.00  0.00           O  
ATOM    709  CB  ARG A  88      19.607   7.875   4.002  1.00  0.00           C  
ATOM    710  CG  ARG A  88      18.775   6.684   3.519  1.00  0.00           C  
ATOM    711  CD  ARG A  88      19.658   5.562   2.983  1.00  0.00           C  
ATOM    712  NE  ARG A  88      18.849   4.515   2.343  1.00  0.00           N  
ATOM    713  CZ  ARG A  88      19.274   3.459   1.665  1.00  0.00           C  
ATOM    714  NH1 ARG A  88      20.543   3.175   1.532  1.00  0.00           N  
ATOM    715  NH2 ARG A  88      18.422   2.663   1.099  1.00  0.00           N  
ATOM    716  N   HIS A  89      20.081  11.035   4.955  1.00  0.00           N  
ATOM    717  CA  HIS A  89      20.881  11.993   5.734  1.00  0.00           C  
ATOM    718  C   HIS A  89      20.139  12.602   6.943  1.00  0.00           C  
ATOM    719  O   HIS A  89      20.772  13.219   7.810  1.00  0.00           O  
ATOM    720  CB  HIS A  89      21.369  13.100   4.790  1.00  0.00           C  
ATOM    721  CG  HIS A  89      20.282  14.046   4.355  1.00  0.00           C  
ATOM    722  ND1 HIS A  89      19.422  13.903   3.294  1.00  0.00           N  
ATOM    723  CD2 HIS A  89      19.939  15.234   4.979  1.00  0.00           C  
ATOM    724  CE1 HIS A  89      18.590  14.965   3.272  1.00  0.00           C  
ATOM    725  NE2 HIS A  89      18.881  15.794   4.281  1.00  0.00           N  
ATOM    726  N   ARG A  90      18.811  12.459   7.012  1.00  0.00           N  
ATOM    727  CA  ARG A  90      17.982  12.930   8.124  1.00  0.00           C  
ATOM    728  C   ARG A  90      17.880  11.912   9.264  1.00  0.00           C  
ATOM    729  O   ARG A  90      17.405  12.269  10.336  1.00  0.00           O  
ATOM    730  CB  ARG A  90      16.583  13.321   7.613  1.00  0.00           C  
ATOM    731  CG  ARG A  90      16.626  14.361   6.478  1.00  0.00           C  
ATOM    732  CD  ARG A  90      15.231  14.771   6.005  1.00  0.00           C  
ATOM    733  NE  ARG A  90      14.550  15.634   6.984  1.00  0.00           N  
ATOM    734  CZ  ARG A  90      13.378  16.248   6.797  1.00  0.00           C  
ATOM    735  NH1 ARG A  90      12.675  16.076   5.715  1.00  0.00           N  
ATOM    736  NH2 ARG A  90      12.902  17.070   7.701  1.00  0.00           N  
ATOM    737  N   TYR A  91      18.316  10.670   9.036  1.00  0.00           N  
ATOM    738  CA  TYR A  91      18.251   9.562   9.987  1.00  0.00           C  
ATOM    739  C   TYR A  91      19.628   9.299  10.606  1.00  0.00           C  
ATOM    740  O   TYR A  91      20.651   9.742  10.087  1.00  0.00           O  
ATOM    741  CB  TYR A  91      17.684   8.325   9.286  1.00  0.00           C  
ATOM    742  CG  TYR A  91      16.257   8.501   8.803  1.00  0.00           C  
ATOM    743  CD1 TYR A  91      15.170   8.076   9.596  1.00  0.00           C  
ATOM    744  CD2 TYR A  91      16.002   9.118   7.568  1.00  0.00           C  
ATOM    745  CE1 TYR A  91      13.853   8.242   9.154  1.00  0.00           C  
ATOM    746  CE2 TYR A  91      14.690   9.298   7.116  1.00  0.00           C  
ATOM    747  CZ  TYR A  91      13.605   8.857   7.911  1.00  0.00           C  
ATOM    748  OH  TYR A  91      12.320   9.026   7.464  1.00  0.00           O  
ATOM    749  N   ALA A  92      19.653   8.577  11.731  1.00  0.00           N  
ATOM    750  CA  ALA A  92      20.894   8.183  12.372  1.00  0.00           C  
ATOM    751  C   ALA A  92      21.750   7.301  11.439  1.00  0.00           C  
ATOM    752  O   ALA A  92      21.198   6.551  10.620  1.00  0.00           O  
ATOM    753  CB  ALA A  92      20.577   7.471  13.690  1.00  0.00           C  
ATOM    754  N   PRO A  93      23.097   7.345  11.555  1.00  0.00           N  
ATOM    755  CA  PRO A  93      23.976   6.491  10.763  1.00  0.00           C  
ATOM    756  C   PRO A  93      23.578   5.009  10.860  1.00  0.00           C  
ATOM    757  O   PRO A  93      23.330   4.491  11.946  1.00  0.00           O  
ATOM    758  CB  PRO A  93      25.385   6.734  11.321  1.00  0.00           C  
ATOM    759  CG  PRO A  93      25.296   8.144  11.901  1.00  0.00           C  
ATOM    760  CD  PRO A  93      23.864   8.207  12.430  1.00  0.00           C  
ATOM    761  N   GLY A  94      23.522   4.328   9.711  1.00  0.00           N  
ATOM    762  CA  GLY A  94      23.139   2.920   9.618  1.00  0.00           C  
ATOM    763  C   GLY A  94      21.630   2.654   9.541  1.00  0.00           C  
ATOM    764  O   GLY A  94      21.236   1.530   9.225  1.00  0.00           O  
ATOM    765  N   VAL A  95      20.793   3.664   9.769  1.00  0.00           N  
ATOM    766  CA  VAL A  95      19.348   3.526   9.564  1.00  0.00           C  
ATOM    767  C   VAL A  95      19.029   3.602   8.071  1.00  0.00           C  
ATOM    768  O   VAL A  95      19.239   4.624   7.432  1.00  0.00           O  
ATOM    769  CB  VAL A  95      18.557   4.579  10.363  1.00  0.00           C  
ATOM    770  CG1 VAL A  95      17.057   4.461  10.109  1.00  0.00           C  
ATOM    771  CG2 VAL A  95      18.793   4.411  11.869  1.00  0.00           C  
ATOM    772  N   THR A  96      18.504   2.508   7.522  1.00  0.00           N  
ATOM    773  CA  THR A  96      18.126   2.389   6.107  1.00  0.00           C  
ATOM    774  C   THR A  96      16.658   2.043   5.905  1.00  0.00           C  
ATOM    775  O   THR A  96      16.150   2.165   4.794  1.00  0.00           O  
ATOM    776  CB  THR A  96      18.983   1.333   5.384  1.00  0.00           C  
ATOM    777  OG1 THR A  96      18.833   0.081   6.006  1.00  0.00           O  
ATOM    778  CG2 THR A  96      20.469   1.691   5.409  1.00  0.00           C  
ATOM    779  N   ARG A  97      15.943   1.609   6.950  1.00  0.00           N  
ATOM    780  CA  ARG A  97      14.550   1.167   6.884  1.00  0.00           C  
ATOM    781  C   ARG A  97      13.672   2.020   7.793  1.00  0.00           C  
ATOM    782  O   ARG A  97      14.105   2.409   8.880  1.00  0.00           O  
ATOM    783  CB  ARG A  97      14.431  -0.326   7.234  1.00  0.00           C  
ATOM    784  CG  ARG A  97      15.235  -1.208   6.260  1.00  0.00           C  
ATOM    785  CD  ARG A  97      15.135  -2.690   6.615  1.00  0.00           C  
ATOM    786  NE  ARG A  97      13.822  -3.269   6.271  1.00  0.00           N  
ATOM    787  CZ  ARG A  97      13.469  -3.862   5.143  1.00  0.00           C  
ATOM    788  NH1 ARG A  97      14.299  -4.028   4.152  1.00  0.00           N  
ATOM    789  NH2 ARG A  97      12.264  -4.300   5.000  1.00  0.00           N  
ATOM    790  N   ASN A  98      12.458   2.282   7.351  1.00  0.00           N  
ATOM    791  CA  ASN A  98      11.434   2.989   8.111  1.00  0.00           C  
ATOM    792  C   ASN A  98      10.203   2.099   8.285  1.00  0.00           C  
ATOM    793  O   ASN A  98       9.814   1.384   7.362  1.00  0.00           O  
ATOM    794  CB  ASN A  98      11.101   4.296   7.384  1.00  0.00           C  
ATOM    795  CG  ASN A  98      10.047   5.095   8.131  1.00  0.00           C  
ATOM    796  OD1 ASN A  98      10.282   5.625   9.196  1.00  0.00           O  
ATOM    797  ND2 ASN A  98       8.849   5.181   7.595  1.00  0.00           N  
ATOM    798  N   THR A  99       9.594   2.153   9.461  1.00  0.00           N  
ATOM    799  CA  THR A  99       8.317   1.497   9.758  1.00  0.00           C  
ATOM    800  C   THR A  99       7.235   2.561   9.838  1.00  0.00           C  
ATOM    801  O   THR A  99       7.311   3.442  10.688  1.00  0.00           O  
ATOM    802  CB  THR A  99       8.392   0.711  11.069  1.00  0.00           C  
ATOM    803  OG1 THR A  99       9.446  -0.230  11.006  1.00  0.00           O  
ATOM    804  CG2 THR A  99       7.124  -0.088  11.339  1.00  0.00           C  
ATOM    805  N   GLU A 100       6.239   2.488   8.957  1.00  0.00           N  
ATOM    806  CA  GLU A 100       5.177   3.477   8.812  1.00  0.00           C  
ATOM    807  C   GLU A 100       3.814   2.868   9.168  1.00  0.00           C  
ATOM    808  O   GLU A 100       3.463   1.800   8.678  1.00  0.00           O  
ATOM    809  CB  GLU A 100       5.210   4.018   7.378  1.00  0.00           C  
ATOM    810  CG  GLU A 100       4.187   5.131   7.108  1.00  0.00           C  
ATOM    811  CD  GLU A 100       4.327   5.571   5.647  1.00  0.00           C  
ATOM    812  OE1 GLU A 100       3.747   4.893   4.768  1.00  0.00           O  
ATOM    813  OE2 GLU A 100       5.061   6.537   5.380  1.00  0.00           O  
ATOM    814  N   SER A 101       3.054   3.548  10.031  1.00  0.00           N  
ATOM    815  CA  SER A 101       1.687   3.165  10.408  1.00  0.00           C  
ATOM    816  C   SER A 101       0.677   4.078   9.726  1.00  0.00           C  
ATOM    817  O   SER A 101       0.840   5.294   9.732  1.00  0.00           O  
ATOM    818  CB  SER A 101       1.499   3.193  11.920  1.00  0.00           C  
ATOM    819  OG  SER A 101       2.381   2.276  12.546  1.00  0.00           O  
ATOM    820  N   TRP A 102      -0.356   3.500   9.133  1.00  0.00           N  
ATOM    821  CA  TRP A 102      -1.309   4.218   8.297  1.00  0.00           C  
ATOM    822  C   TRP A 102      -2.560   4.636   9.055  1.00  0.00           C  
ATOM    823  O   TRP A 102      -3.172   3.856   9.784  1.00  0.00           O  
ATOM    824  CB  TRP A 102      -1.670   3.377   7.072  1.00  0.00           C  
ATOM    825  CG  TRP A 102      -0.565   3.055   6.124  1.00  0.00           C  
ATOM    826  CD1 TRP A 102       0.705   3.516   6.162  1.00  0.00           C  
ATOM    827  CD2 TRP A 102      -0.632   2.171   4.957  1.00  0.00           C  
ATOM    828  NE1 TRP A 102       1.430   2.977   5.114  1.00  0.00           N  
ATOM    829  CE2 TRP A 102       0.646   2.144   4.354  1.00  0.00           C  
ATOM    830  CE3 TRP A 102      -1.658   1.398   4.382  1.00  0.00           C  
ATOM    831  CZ2 TRP A 102       0.920   1.367   3.211  1.00  0.00           C  
ATOM    832  CZ3 TRP A 102      -1.382   0.629   3.241  1.00  0.00           C  
ATOM    833  CH2 TRP A 102      -0.114   0.614   2.670  1.00  0.00           C  
ATOM    834  N   PHE A 103      -2.968   5.875   8.793  1.00  0.00           N  
ATOM    835  CA  PHE A 103      -4.201   6.479   9.269  1.00  0.00           C  
ATOM    836  C   PHE A 103      -4.920   7.150   8.100  1.00  0.00           C  
ATOM    837  O   PHE A 103      -4.304   7.575   7.125  1.00  0.00           O  
ATOM    838  CB  PHE A 103      -3.898   7.480  10.386  1.00  0.00           C  
ATOM    839  CG  PHE A 103      -3.226   6.868  11.596  1.00  0.00           C  
ATOM    840  CD1 PHE A 103      -4.005   6.401  12.669  1.00  0.00           C  
ATOM    841  CD2 PHE A 103      -1.835   6.718  11.642  1.00  0.00           C  
ATOM    842  CE1 PHE A 103      -3.399   5.783  13.774  1.00  0.00           C  
ATOM    843  CE2 PHE A 103      -1.222   6.087  12.736  1.00  0.00           C  
ATOM    844  CZ  PHE A 103      -2.004   5.612  13.802  1.00  0.00           C  
ATOM    845  N   CYS A 104      -6.244   7.295   8.226  1.00  0.00           N  
ATOM    846  CA  CYS A 104      -7.053   8.093   7.318  1.00  0.00           C  
ATOM    847  C   CYS A 104      -7.824   9.161   8.090  1.00  0.00           C  
ATOM    848  O   CYS A 104      -8.270   8.935   9.217  1.00  0.00           O  
ATOM    849  CB  CYS A 104      -7.983   7.188   6.507  1.00  0.00           C  
ATOM    850  SG  CYS A 104      -7.022   6.268   5.276  1.00  0.00           S  
ATOM    851  N   LEU A 105      -7.996  10.318   7.462  1.00  0.00           N  
ATOM    852  CA  LEU A 105      -8.797  11.412   7.992  1.00  0.00           C  
ATOM    853  C   LEU A 105      -9.743  11.908   6.899  1.00  0.00           C  
ATOM    854  O   LEU A 105      -9.320  12.571   5.954  1.00  0.00           O  
ATOM    855  CB  LEU A 105      -7.851  12.505   8.508  1.00  0.00           C  
ATOM    856  CG  LEU A 105      -8.585  13.715   9.107  1.00  0.00           C  
ATOM    857  CD1 LEU A 105      -9.337  13.345  10.387  1.00  0.00           C  
ATOM    858  CD2 LEU A 105      -7.576  14.812   9.447  1.00  0.00           C  
ATOM    859  N   ALA A 106     -11.023  11.599   7.047  1.00  0.00           N  
ATOM    860  CA  ALA A 106     -12.062  12.139   6.199  1.00  0.00           C  
ATOM    861  C   ALA A 106     -12.488  13.520   6.708  1.00  0.00           C  
ATOM    862  O   ALA A 106     -12.985  13.652   7.830  1.00  0.00           O  
ATOM    863  CB  ALA A 106     -13.242  11.165   6.140  1.00  0.00           C  
ATOM    864  N   LEU A 107     -12.310  14.550   5.881  1.00  0.00           N  
ATOM    865  CA  LEU A 107     -12.947  15.844   6.084  1.00  0.00           C  
ATOM    866  C   LEU A 107     -14.349  15.814   5.456  1.00  0.00           C  
ATOM    867  O   LEU A 107     -14.518  15.181   4.422  1.00  0.00           O  
ATOM    868  CB  LEU A 107     -12.093  16.968   5.480  1.00  0.00           C  
ATOM    869  CG  LEU A 107     -10.632  17.029   5.961  1.00  0.00           C  
ATOM    870  CD1 LEU A 107      -9.940  18.237   5.322  1.00  0.00           C  
ATOM    871  CD2 LEU A 107     -10.524  17.174   7.474  1.00  0.00           C  
ATOM    872  N   PRO A 108     -15.344  16.510   6.023  1.00  0.00           N  
ATOM    873  CA  PRO A 108     -16.677  16.568   5.431  1.00  0.00           C  
ATOM    874  C   PRO A 108     -16.667  17.128   4.005  1.00  0.00           C  
ATOM    875  O   PRO A 108     -17.359  16.611   3.133  1.00  0.00           O  
ATOM    876  CB  PRO A 108     -17.505  17.452   6.373  1.00  0.00           C  
ATOM    877  CG  PRO A 108     -16.766  17.348   7.711  1.00  0.00           C  
ATOM    878  CD  PRO A 108     -15.305  17.199   7.294  1.00  0.00           C  
ATOM    879  N   HIS A 109     -15.859  18.160   3.781  1.00  0.00           N  
ATOM    880  CA  HIS A 109     -15.706  18.854   2.506  1.00  0.00           C  
ATOM    881  C   HIS A 109     -14.239  19.176   2.228  1.00  0.00           C  
ATOM    882  O   HIS A 109     -13.435  19.286   3.154  1.00  0.00           O  
ATOM    883  CB  HIS A 109     -16.543  20.149   2.524  1.00  0.00           C  
ATOM    884  CG  HIS A 109     -17.985  19.934   2.896  1.00  0.00           C  
ATOM    885  ND1 HIS A 109     -18.892  19.209   2.169  1.00  0.00           N  
ATOM    886  CD2 HIS A 109     -18.624  20.347   4.044  1.00  0.00           C  
ATOM    887  CE1 HIS A 109     -20.048  19.170   2.859  1.00  0.00           C  
ATOM    888  NE2 HIS A 109     -19.921  19.861   4.004  1.00  0.00           N  
ATOM    889  N   GLU A 110     -13.903  19.408   0.961  1.00  0.00           N  
ATOM    890  CA  GLU A 110     -12.657  20.085   0.614  1.00  0.00           C  
ATOM    891  C   GLU A 110     -12.613  21.465   1.270  1.00  0.00           C  
ATOM    892  O   GLU A 110     -13.628  22.160   1.407  1.00  0.00           O  
ATOM    893  CB  GLU A 110     -12.494  20.239  -0.906  1.00  0.00           C  
ATOM    894  CG  GLU A 110     -12.321  18.900  -1.627  1.00  0.00           C  
ATOM    895  CD  GLU A 110     -12.189  19.040  -3.156  1.00  0.00           C  
ATOM    896  OE1 GLU A 110     -12.641  18.131  -3.874  1.00  0.00           O  
ATOM    897  OE2 GLU A 110     -11.637  20.053  -3.637  1.00  0.00           O  
ATOM    898  N   ARG A 111     -11.418  21.903   1.652  1.00  0.00           N  
ATOM    899  CA  ARG A 111     -11.207  23.231   2.229  1.00  0.00           C  
ATOM    900  C   ARG A 111      -9.900  23.843   1.726  1.00  0.00           C  
ATOM    901  O   ARG A 111      -9.027  23.149   1.191  1.00  0.00           O  
ATOM    902  CB  ARG A 111     -11.288  23.151   3.767  1.00  0.00           C  
ATOM    903  CG  ARG A 111     -10.188  22.294   4.388  1.00  0.00           C  
ATOM    904  CD  ARG A 111     -10.246  22.301   5.927  1.00  0.00           C  
ATOM    905  NE  ARG A 111     -11.366  21.505   6.453  1.00  0.00           N  
ATOM    906  CZ  ARG A 111     -11.603  21.322   7.748  1.00  0.00           C  
ATOM    907  NH1 ARG A 111     -10.865  21.876   8.661  1.00  0.00           N  
ATOM    908  NH2 ARG A 111     -12.575  20.575   8.163  1.00  0.00           N  
ATOM    909  N   GLN A 112      -9.767  25.140   1.931  1.00  0.00           N  
ATOM    910  CA  GLN A 112      -8.477  25.782   1.770  1.00  0.00           C  
ATOM    911  C   GLN A 112      -7.553  25.336   2.907  1.00  0.00           C  
ATOM    912  O   GLN A 112      -7.957  25.352   4.072  1.00  0.00           O  
ATOM    913  CB  GLN A 112      -8.678  27.300   1.708  1.00  0.00           C  
ATOM    914  CG  GLN A 112      -7.457  27.997   1.102  1.00  0.00           C  
ATOM    915  CD  GLN A 112      -7.698  29.498   0.867  1.00  0.00           C  
ATOM    916  OE1 GLN A 112      -8.666  30.088   1.321  1.00  0.00           O  
ATOM    917  NE2 GLN A 112      -6.830  30.165   0.151  1.00  0.00           N  
ATOM    918  N   ILE A 113      -6.330  24.921   2.568  1.00  0.00           N  
ATOM    919  CA  ILE A 113      -5.366  24.382   3.527  1.00  0.00           C  
ATOM    920  C   ILE A 113      -4.316  25.441   3.833  1.00  0.00           C  
ATOM    921  O   ILE A 113      -3.694  25.994   2.927  1.00  0.00           O  
ATOM    922  CB  ILE A 113      -4.743  23.078   2.992  1.00  0.00           C  
ATOM    923  CG1 ILE A 113      -5.808  21.984   2.717  1.00  0.00           C  
ATOM    924  CG2 ILE A 113      -3.660  22.537   3.936  1.00  0.00           C  
ATOM    925  CD1 ILE A 113      -6.637  21.544   3.936  1.00  0.00           C  
ATOM    926  N   VAL A 114      -4.102  25.695   5.114  1.00  0.00           N  
ATOM    927  CA  VAL A 114      -2.965  26.478   5.600  1.00  0.00           C  
ATOM    928  C   VAL A 114      -1.839  25.502   5.896  1.00  0.00           C  
ATOM    929  O   VAL A 114      -1.845  24.830   6.930  1.00  0.00           O  
ATOM    930  CB  VAL A 114      -3.341  27.328   6.830  1.00  0.00           C  
ATOM    931  CG1 VAL A 114      -2.151  28.163   7.294  1.00  0.00           C  
ATOM    932  CG2 VAL A 114      -4.500  28.278   6.512  1.00  0.00           C  
ATOM    933  N   PHE A 115      -0.872  25.391   4.976  1.00  0.00           N  
ATOM    934  CA  PHE A 115       0.279  24.502   5.103  1.00  0.00           C  
ATOM    935  C   PHE A 115       1.509  25.272   5.604  1.00  0.00           C  
ATOM    936  O   PHE A 115       1.713  26.437   5.257  1.00  0.00           O  
ATOM    937  CB  PHE A 115       0.536  23.777   3.773  1.00  0.00           C  
ATOM    938  CG  PHE A 115       0.734  24.697   2.581  1.00  0.00           C  
ATOM    939  CD1 PHE A 115      -0.371  25.093   1.803  1.00  0.00           C  
ATOM    940  CD2 PHE A 115       2.011  25.181   2.261  1.00  0.00           C  
ATOM    941  CE1 PHE A 115      -0.198  25.987   0.733  1.00  0.00           C  
ATOM    942  CE2 PHE A 115       2.188  26.077   1.192  1.00  0.00           C  
ATOM    943  CZ  PHE A 115       1.081  26.485   0.429  1.00  0.00           C  
ATOM    944  N   THR A 116       2.338  24.603   6.407  1.00  0.00           N  
ATOM    945  CA  THR A 116       3.486  25.224   7.082  1.00  0.00           C  
ATOM    946  C   THR A 116       4.826  24.684   6.593  1.00  0.00           C  
ATOM    947  O   THR A 116       5.773  25.448   6.404  1.00  0.00           O  
ATOM    948  CB  THR A 116       3.369  25.036   8.602  1.00  0.00           C  
ATOM    949  OG1 THR A 116       3.292  23.662   8.901  1.00  0.00           O  
ATOM    950  CG2 THR A 116       2.121  25.710   9.179  1.00  0.00           C  
ATOM    951  N   GLU A 117       4.921  23.375   6.318  1.00  0.00           N  
ATOM    952  CA  GLU A 117       6.171  22.705   5.969  1.00  0.00           C  
ATOM    953  C   GLU A 117       6.317  22.393   4.477  1.00  0.00           C  
ATOM    954  O   GLU A 117       7.430  22.237   3.974  1.00  0.00           O  
ATOM    955  CB  GLU A 117       6.341  21.429   6.802  1.00  0.00           C  
ATOM    956  CG  GLU A 117       6.370  21.715   8.310  1.00  0.00           C  
ATOM    957  CD  GLU A 117       7.089  20.646   9.135  1.00  0.00           C  
ATOM    958  OE1 GLU A 117       7.244  20.893  10.348  1.00  0.00           O  
ATOM    959  OE2 GLU A 117       7.609  19.674   8.538  1.00  0.00           O  
ATOM    960  N   HIS A 118       5.220  22.379   3.739  1.00  0.00           N  
ATOM    961  CA  HIS A 118       5.180  22.057   2.321  1.00  0.00           C  
ATOM    962  C   HIS A 118       5.276  23.310   1.434  1.00  0.00           C  
ATOM    963  O   HIS A 118       5.224  24.442   1.902  1.00  0.00           O  
ATOM    964  CB  HIS A 118       3.943  21.193   2.052  1.00  0.00           C  
ATOM    965  CG  HIS A 118       4.078  19.829   2.673  1.00  0.00           C  
ATOM    966  ND1 HIS A 118       3.830  19.481   3.986  1.00  0.00           N  
ATOM    967  CD2 HIS A 118       4.569  18.710   2.050  1.00  0.00           C  
ATOM    968  CE1 HIS A 118       4.152  18.182   4.144  1.00  0.00           C  
ATOM    969  NE2 HIS A 118       4.601  17.692   2.984  1.00  0.00           N  
ATOM    970  N   LEU A 119       5.471  23.113   0.127  1.00  0.00           N  
ATOM    971  CA  LEU A 119       5.541  24.187  -0.865  1.00  0.00           C  
ATOM    972  C   LEU A 119       4.166  24.574  -1.402  1.00  0.00           C  
ATOM    973  O   LEU A 119       3.911  25.745  -1.684  1.00  0.00           O  
ATOM    974  CB  LEU A 119       6.442  23.752  -2.033  1.00  0.00           C  
ATOM    975  CG  LEU A 119       7.938  23.599  -1.682  1.00  0.00           C  
ATOM    976  CD1 LEU A 119       8.685  23.050  -2.897  1.00  0.00           C  
ATOM    977  CD2 LEU A 119       8.566  24.937  -1.294  1.00  0.00           C  
ATOM    978  N   ALA A 120       3.315  23.562  -1.596  1.00  0.00           N  
ATOM    979  CA  ALA A 120       1.985  23.711  -2.164  1.00  0.00           C  
ATOM    980  C   ALA A 120       1.092  22.537  -1.733  1.00  0.00           C  
ATOM    981  O   ALA A 120       1.577  21.527  -1.219  1.00  0.00           O  
ATOM    982  CB  ALA A 120       2.106  23.781  -3.695  1.00  0.00           C  
ATOM    983  N   TYR A 121      -0.203  22.659  -2.003  1.00  0.00           N  
ATOM    984  CA  TYR A 121      -1.149  21.555  -1.903  1.00  0.00           C  
ATOM    985  C   TYR A 121      -2.053  21.484  -3.135  1.00  0.00           C  
ATOM    986  O   TYR A 121      -2.218  22.469  -3.867  1.00  0.00           O  
ATOM    987  CB  TYR A 121      -1.970  21.650  -0.606  1.00  0.00           C  
ATOM    988  CG  TYR A 121      -3.077  22.688  -0.651  1.00  0.00           C  
ATOM    989  CD1 TYR A 121      -2.808  24.041  -0.349  1.00  0.00           C  
ATOM    990  CD2 TYR A 121      -4.393  22.308  -0.999  1.00  0.00           C  
ATOM    991  CE1 TYR A 121      -3.830  24.994  -0.395  1.00  0.00           C  
ATOM    992  CE2 TYR A 121      -5.422  23.259  -1.044  1.00  0.00           C  
ATOM    993  CZ  TYR A 121      -5.141  24.600  -0.735  1.00  0.00           C  
ATOM    994  OH  TYR A 121      -6.151  25.534  -0.775  1.00  0.00           O  
ATOM    995  N   LYS A 122      -2.636  20.313  -3.355  1.00  0.00           N  
ATOM    996  CA  LYS A 122      -3.676  20.074  -4.354  1.00  0.00           C  
ATOM    997  C   LYS A 122      -4.703  19.103  -3.790  1.00  0.00           C  
ATOM    998  O   LYS A 122      -4.330  18.133  -3.123  1.00  0.00           O  
ATOM    999  CB  LYS A 122      -3.071  19.499  -5.642  1.00  0.00           C  
ATOM   1000  CG  LYS A 122      -2.183  20.496  -6.398  1.00  0.00           C  
ATOM   1001  CD  LYS A 122      -1.593  19.853  -7.661  1.00  0.00           C  
ATOM   1002  CE  LYS A 122      -0.677  20.840  -8.384  1.00  0.00           C  
ATOM   1003  NZ  LYS A 122       0.076  20.172  -9.481  1.00  0.00           N  
ATOM   1004  N   TRP A 123      -5.973  19.323  -4.108  1.00  0.00           N  
ATOM   1005  CA  TRP A 123      -7.013  18.311  -4.021  1.00  0.00           C  
ATOM   1006  C   TRP A 123      -7.081  17.583  -5.360  1.00  0.00           C  
ATOM   1007  O   TRP A 123      -7.270  18.226  -6.402  1.00  0.00           O  
ATOM   1008  CB  TRP A 123      -8.335  18.970  -3.651  1.00  0.00           C  
ATOM   1009  CG  TRP A 123      -8.390  19.460  -2.234  1.00  0.00           C  
ATOM   1010  CD1 TRP A 123      -8.270  20.751  -1.836  1.00  0.00           C  
ATOM   1011  CD2 TRP A 123      -8.579  18.671  -1.021  1.00  0.00           C  
ATOM   1012  NE1 TRP A 123      -8.384  20.823  -0.451  1.00  0.00           N  
ATOM   1013  CE2 TRP A 123      -8.580  19.564   0.076  1.00  0.00           C  
ATOM   1014  CE3 TRP A 123      -8.763  17.293  -0.772  1.00  0.00           C  
ATOM   1015  CZ2 TRP A 123      -8.769  19.108   1.411  1.00  0.00           C  
ATOM   1016  CZ3 TRP A 123      -8.952  16.842   0.558  1.00  0.00           C  
ATOM   1017  CH2 TRP A 123      -8.948  17.738   1.630  1.00  0.00           C  
ATOM   1018  N   LEU A 124      -6.866  16.281  -5.357  1.00  0.00           N  
ATOM   1019  CA  LEU A 124      -6.846  15.448  -6.559  1.00  0.00           C  
ATOM   1020  C   LEU A 124      -7.776  14.256  -6.391  1.00  0.00           C  
ATOM   1021  O   LEU A 124      -7.834  13.664  -5.311  1.00  0.00           O  
ATOM   1022  CB  LEU A 124      -5.415  14.960  -6.847  1.00  0.00           C  
ATOM   1023  CG  LEU A 124      -4.402  16.063  -7.213  1.00  0.00           C  
ATOM   1024  CD1 LEU A 124      -3.026  15.441  -7.397  1.00  0.00           C  
ATOM   1025  CD2 LEU A 124      -4.763  16.790  -8.510  1.00  0.00           C  
ATOM   1026  N   ASP A 125      -8.434  13.842  -7.471  1.00  0.00           N  
ATOM   1027  CA  ASP A 125      -9.153  12.570  -7.483  1.00  0.00           C  
ATOM   1028  C   ASP A 125      -8.211  11.444  -7.040  1.00  0.00           C  
ATOM   1029  O   ASP A 125      -7.022  11.442  -7.400  1.00  0.00           O  
ATOM   1030  CB  ASP A 125      -9.747  12.299  -8.872  1.00  0.00           C  
ATOM   1031  CG  ASP A 125     -10.695  13.418  -9.322  1.00  0.00           C  
ATOM   1032  OD1 ASP A 125     -11.541  13.845  -8.506  1.00  0.00           O  
ATOM   1033  OD2 ASP A 125     -10.522  13.898 -10.460  1.00  0.00           O  
ATOM   1034  N   ALA A 126      -8.716  10.480  -6.272  1.00  0.00           N  
ATOM   1035  CA  ALA A 126      -7.882   9.473  -5.626  1.00  0.00           C  
ATOM   1036  C   ALA A 126      -6.949   8.699  -6.590  1.00  0.00           C  
ATOM   1037  O   ALA A 126      -5.770   8.554  -6.263  1.00  0.00           O  
ATOM   1038  CB  ALA A 126      -8.778   8.570  -4.774  1.00  0.00           C  
ATOM   1039  N   PRO A 127      -7.377   8.280  -7.797  1.00  0.00           N  
ATOM   1040  CA  PRO A 127      -6.465   7.659  -8.766  1.00  0.00           C  
ATOM   1041  C   PRO A 127      -5.319   8.589  -9.204  1.00  0.00           C  
ATOM   1042  O   PRO A 127      -4.172   8.145  -9.328  1.00  0.00           O  
ATOM   1043  CB  PRO A 127      -7.348   7.254  -9.954  1.00  0.00           C  
ATOM   1044  CG  PRO A 127      -8.738   7.126  -9.351  1.00  0.00           C  
ATOM   1045  CD  PRO A 127      -8.746   8.223  -8.289  1.00  0.00           C  
ATOM   1046  N   ALA A 128      -5.599   9.878  -9.414  1.00  0.00           N  
ATOM   1047  CA  ALA A 128      -4.588  10.859  -9.785  1.00  0.00           C  
ATOM   1048  C   ALA A 128      -3.608  11.133  -8.630  1.00  0.00           C  
ATOM   1049  O   ALA A 128      -2.401  11.244  -8.859  1.00  0.00           O  
ATOM   1050  CB  ALA A 128      -5.284  12.146 -10.256  1.00  0.00           C  
ATOM   1051  N   ALA A 129      -4.102  11.184  -7.396  1.00  0.00           N  
ATOM   1052  CA  ALA A 129      -3.265  11.305  -6.208  1.00  0.00           C  
ATOM   1053  C   ALA A 129      -2.329  10.095  -6.034  1.00  0.00           C  
ATOM   1054  O   ALA A 129      -1.130  10.263  -5.830  1.00  0.00           O  
ATOM   1055  CB  ALA A 129      -4.178  11.501  -4.993  1.00  0.00           C  
ATOM   1056  N   ALA A 130      -2.867   8.881  -6.197  1.00  0.00           N  
ATOM   1057  CA  ALA A 130      -2.105   7.640  -6.115  1.00  0.00           C  
ATOM   1058  C   ALA A 130      -1.029   7.541  -7.210  1.00  0.00           C  
ATOM   1059  O   ALA A 130       0.087   7.088  -6.950  1.00  0.00           O  
ATOM   1060  CB  ALA A 130      -3.086   6.465  -6.191  1.00  0.00           C  
ATOM   1061  N   ALA A 131      -1.326   8.015  -8.425  1.00  0.00           N  
ATOM   1062  CA  ALA A 131      -0.359   8.049  -9.516  1.00  0.00           C  
ATOM   1063  C   ALA A 131       0.724   9.130  -9.332  1.00  0.00           C  
ATOM   1064  O   ALA A 131       1.846   8.962  -9.816  1.00  0.00           O  
ATOM   1065  CB  ALA A 131      -1.134   8.255 -10.829  1.00  0.00           C  
ATOM   1066  N   LEU A 132       0.414  10.229  -8.650  1.00  0.00           N  
ATOM   1067  CA  LEU A 132       1.331  11.354  -8.472  1.00  0.00           C  
ATOM   1068  C   LEU A 132       2.421  11.082  -7.432  1.00  0.00           C  
ATOM   1069  O   LEU A 132       3.554  11.548  -7.586  1.00  0.00           O  
ATOM   1070  CB  LEU A 132       0.512  12.601  -8.098  1.00  0.00           C  
ATOM   1071  CG  LEU A 132       1.356  13.875  -7.878  1.00  0.00           C  
ATOM   1072  CD1 LEU A 132       2.037  14.351  -9.160  1.00  0.00           C  
ATOM   1073  CD2 LEU A 132       0.459  15.009  -7.371  1.00  0.00           C  
ATOM   1074  N   THR A 133       2.091  10.381  -6.338  1.00  0.00           N  
ATOM   1075  CA  THR A 133       3.040  10.193  -5.238  1.00  0.00           C  
ATOM   1076  C   THR A 133       4.197   9.270  -5.621  1.00  0.00           C  
ATOM   1077  O   THR A 133       4.005   8.216  -6.229  1.00  0.00           O  
ATOM   1078  CB  THR A 133       2.342   9.738  -3.944  1.00  0.00           C  
ATOM   1079  OG1 THR A 133       3.290   9.721  -2.892  1.00  0.00           O  
ATOM   1080  CG2 THR A 133       1.710   8.358  -4.017  1.00  0.00           C  
ATOM   1081  N   LYS A 134       5.420   9.630  -5.212  1.00  0.00           N  
ATOM   1082  CA  LYS A 134       6.602   8.764  -5.328  1.00  0.00           C  
ATOM   1083  C   LYS A 134       6.614   7.629  -4.292  1.00  0.00           C  
ATOM   1084  O   LYS A 134       7.364   6.663  -4.452  1.00  0.00           O  
ATOM   1085  CB  LYS A 134       7.890   9.594  -5.188  1.00  0.00           C  
ATOM   1086  CG  LYS A 134       8.158  10.530  -6.379  1.00  0.00           C  
ATOM   1087  CD  LYS A 134       9.492  11.263  -6.157  1.00  0.00           C  
ATOM   1088  CE  LYS A 134       9.887  12.135  -7.342  1.00  0.00           C  
ATOM   1089  NZ  LYS A 134      11.125  12.898  -7.057  1.00  0.00           N  
ATOM   1090  N   SER A 135       5.824   7.746  -3.218  1.00  0.00           N  
ATOM   1091  CA  SER A 135       5.776   6.745  -2.157  1.00  0.00           C  
ATOM   1092  C   SER A 135       4.806   5.625  -2.523  1.00  0.00           C  
ATOM   1093  O   SER A 135       3.606   5.852  -2.631  1.00  0.00           O  
ATOM   1094  CB  SER A 135       5.370   7.397  -0.837  1.00  0.00           C  
ATOM   1095  OG  SER A 135       5.280   6.407   0.178  1.00  0.00           O  
ATOM   1096  N   TRP A 136       5.325   4.393  -2.664  1.00  0.00           N  
ATOM   1097  CA  TRP A 136       4.474   3.231  -2.894  1.00  0.00           C  
ATOM   1098  C   TRP A 136       3.505   2.979  -1.728  1.00  0.00           C  
ATOM   1099  O   TRP A 136       2.362   2.594  -1.973  1.00  0.00           O  
ATOM   1100  CB  TRP A 136       5.338   1.990  -3.177  1.00  0.00           C  
ATOM   1101  CG  TRP A 136       6.036   1.410  -1.975  1.00  0.00           C  
ATOM   1102  CD1 TRP A 136       7.311   1.639  -1.614  1.00  0.00           C  
ATOM   1103  CD2 TRP A 136       5.464   0.554  -0.935  1.00  0.00           C  
ATOM   1104  NE1 TRP A 136       7.572   1.005  -0.412  1.00  0.00           N  
ATOM   1105  CE2 TRP A 136       6.456   0.369   0.062  1.00  0.00           C  
ATOM   1106  CE3 TRP A 136       4.206  -0.028  -0.727  1.00  0.00           C  
ATOM   1107  CZ2 TRP A 136       6.199  -0.314   1.268  1.00  0.00           C  
ATOM   1108  CZ3 TRP A 136       3.945  -0.732   0.472  1.00  0.00           C  
ATOM   1109  CH2 TRP A 136       4.927  -0.846   1.466  1.00  0.00           C  
ATOM   1110  N   SER A 137       3.931   3.237  -0.479  1.00  0.00           N  
ATOM   1111  CA  SER A 137       3.067   3.062   0.695  1.00  0.00           C  
ATOM   1112  C   SER A 137       1.929   4.071   0.682  1.00  0.00           C  
ATOM   1113  O   SER A 137       0.773   3.695   0.865  1.00  0.00           O  
ATOM   1114  CB  SER A 137       3.871   3.152   2.002  1.00  0.00           C  
ATOM   1115  OG  SER A 137       4.470   4.420   2.173  1.00  0.00           O  
ATOM   1116  N   ASN A 138       2.217   5.324   0.355  1.00  0.00           N  
ATOM   1117  CA  ASN A 138       1.179   6.349   0.209  1.00  0.00           C  
ATOM   1118  C   ASN A 138       0.214   6.009  -0.940  1.00  0.00           C  
ATOM   1119  O   ASN A 138      -0.999   6.129  -0.773  1.00  0.00           O  
ATOM   1120  CB  ASN A 138       1.867   7.697   0.011  1.00  0.00           C  
ATOM   1121  CG  ASN A 138       0.982   8.912   0.232  1.00  0.00           C  
ATOM   1122  OD1 ASN A 138       1.509  10.020   0.347  1.00  0.00           O  
ATOM   1123  ND2 ASN A 138      -0.311   8.807   0.321  1.00  0.00           N  
ATOM   1124  N   ARG A 139       0.735   5.516  -2.070  1.00  0.00           N  
ATOM   1125  CA  ARG A 139      -0.085   5.028  -3.178  1.00  0.00           C  
ATOM   1126  C   ARG A 139      -1.026   3.921  -2.733  1.00  0.00           C  
ATOM   1127  O   ARG A 139      -2.229   4.046  -2.922  1.00  0.00           O  
ATOM   1128  CB  ARG A 139       0.822   4.571  -4.337  1.00  0.00           C  
ATOM   1129  CG  ARG A 139       0.012   4.093  -5.544  1.00  0.00           C  
ATOM   1130  CD  ARG A 139       0.901   3.581  -6.678  1.00  0.00           C  
ATOM   1131  NE  ARG A 139       1.665   2.381  -6.307  1.00  0.00           N  
ATOM   1132  CZ  ARG A 139       1.208   1.137  -6.229  1.00  0.00           C  
ATOM   1133  NH1 ARG A 139      -0.012   0.826  -6.544  1.00  0.00           N  
ATOM   1134  NH2 ARG A 139       1.984   0.174  -5.840  1.00  0.00           N  
ATOM   1135  N   GLN A 140      -0.506   2.871  -2.099  1.00  0.00           N  
ATOM   1136  CA  GLN A 140      -1.318   1.754  -1.626  1.00  0.00           C  
ATOM   1137  C   GLN A 140      -2.341   2.170  -0.570  1.00  0.00           C  
ATOM   1138  O   GLN A 140      -3.481   1.713  -0.605  1.00  0.00           O  
ATOM   1139  CB  GLN A 140      -0.413   0.675  -1.025  1.00  0.00           C  
ATOM   1140  CG  GLN A 140       0.302  -0.151  -2.096  1.00  0.00           C  
ATOM   1141  CD  GLN A 140       1.162  -1.233  -1.459  1.00  0.00           C  
ATOM   1142  OE1 GLN A 140       1.516  -1.188  -0.294  1.00  0.00           O  
ATOM   1143  NE2 GLN A 140       1.502  -2.260  -2.196  1.00  0.00           N  
ATOM   1144  N   ALA A 141      -1.980   3.075   0.345  1.00  0.00           N  
ATOM   1145  CA  ALA A 141      -2.918   3.588   1.339  1.00  0.00           C  
ATOM   1146  C   ALA A 141      -4.088   4.332   0.680  1.00  0.00           C  
ATOM   1147  O   ALA A 141      -5.235   4.132   1.066  1.00  0.00           O  
ATOM   1148  CB  ALA A 141      -2.147   4.466   2.328  1.00  0.00           C  
ATOM   1149  N   ILE A 142      -3.822   5.140  -0.360  1.00  0.00           N  
ATOM   1150  CA  ILE A 142      -4.879   5.796  -1.140  1.00  0.00           C  
ATOM   1151  C   ILE A 142      -5.739   4.755  -1.864  1.00  0.00           C  
ATOM   1152  O   ILE A 142      -6.963   4.827  -1.816  1.00  0.00           O  
ATOM   1153  CB  ILE A 142      -4.274   6.819  -2.120  1.00  0.00           C  
ATOM   1154  CG1 ILE A 142      -3.623   8.000  -1.362  1.00  0.00           C  
ATOM   1155  CG2 ILE A 142      -5.341   7.358  -3.088  1.00  0.00           C  
ATOM   1156  CD1 ILE A 142      -2.660   8.820  -2.233  1.00  0.00           C  
ATOM   1157  N   GLU A 143      -5.118   3.768  -2.508  1.00  0.00           N  
ATOM   1158  CA  GLU A 143      -5.829   2.725  -3.253  1.00  0.00           C  
ATOM   1159  C   GLU A 143      -6.773   1.911  -2.358  1.00  0.00           C  
ATOM   1160  O   GLU A 143      -7.929   1.699  -2.702  1.00  0.00           O  
ATOM   1161  CB  GLU A 143      -4.814   1.799  -3.947  1.00  0.00           C  
ATOM   1162  CG  GLU A 143      -4.127   2.498  -5.119  1.00  0.00           C  
ATOM   1163  CD  GLU A 143      -3.005   1.691  -5.792  1.00  0.00           C  
ATOM   1164  OE1 GLU A 143      -2.481   2.176  -6.818  1.00  0.00           O  
ATOM   1165  OE2 GLU A 143      -2.632   0.592  -5.349  1.00  0.00           O  
ATOM   1166  N   GLN A 144      -6.305   1.507  -1.186  1.00  0.00           N  
ATOM   1167  CA  GLN A 144      -7.040   0.622  -0.297  1.00  0.00           C  
ATOM   1168  C   GLN A 144      -8.056   1.331   0.586  1.00  0.00           C  
ATOM   1169  O   GLN A 144      -9.121   0.781   0.860  1.00  0.00           O  
ATOM   1170  CB  GLN A 144      -6.042  -0.150   0.558  1.00  0.00           C  
ATOM   1171  CG  GLN A 144      -5.273  -1.146  -0.306  1.00  0.00           C  
ATOM   1172  CD  GLN A 144      -4.143  -1.828   0.437  1.00  0.00           C  
ATOM   1173  OE1 GLN A 144      -3.801  -1.512   1.561  1.00  0.00           O  
ATOM   1174  NE2 GLN A 144      -3.522  -2.795  -0.190  1.00  0.00           N  
ATOM   1175  N   PHE A 145      -7.743   2.537   1.062  1.00  0.00           N  
ATOM   1176  CA  PHE A 145      -8.544   3.221   2.075  1.00  0.00           C  
ATOM   1177  C   PHE A 145      -9.332   4.424   1.551  1.00  0.00           C  
ATOM   1178  O   PHE A 145     -10.136   4.982   2.296  1.00  0.00           O  
ATOM   1179  CB  PHE A 145      -7.664   3.570   3.275  1.00  0.00           C  
ATOM   1180  CG  PHE A 145      -7.104   2.354   3.983  1.00  0.00           C  
ATOM   1181  CD1 PHE A 145      -7.892   1.657   4.915  1.00  0.00           C  
ATOM   1182  CD2 PHE A 145      -5.815   1.877   3.674  1.00  0.00           C  
ATOM   1183  CE1 PHE A 145      -7.408   0.504   5.542  1.00  0.00           C  
ATOM   1184  CE2 PHE A 145      -5.324   0.718   4.298  1.00  0.00           C  
ATOM   1185  CZ  PHE A 145      -6.118   0.024   5.228  1.00  0.00           C  
ATOM   1186  N   VAL A 146      -9.148   4.811   0.286  1.00  0.00           N  
ATOM   1187  CA  VAL A 146      -9.941   5.871  -0.347  1.00  0.00           C  
ATOM   1188  C   VAL A 146     -10.660   5.362  -1.596  1.00  0.00           C  
ATOM   1189  O   VAL A 146     -11.859   5.585  -1.730  1.00  0.00           O  
ATOM   1190  CB  VAL A 146      -9.117   7.130  -0.671  1.00  0.00           C  
ATOM   1191  CG1 VAL A 146     -10.020   8.269  -1.139  1.00  0.00           C  
ATOM   1192  CG2 VAL A 146      -8.319   7.612   0.541  1.00  0.00           C  
ATOM   1193  N   ILE A 147      -9.964   4.672  -2.506  1.00  0.00           N  
ATOM   1194  CA  ILE A 147     -10.564   4.148  -3.746  1.00  0.00           C  
ATOM   1195  C   ILE A 147     -11.435   2.935  -3.436  1.00  0.00           C  
ATOM   1196  O   ILE A 147     -12.625   2.934  -3.738  1.00  0.00           O  
ATOM   1197  CB  ILE A 147      -9.490   3.836  -4.816  1.00  0.00           C  
ATOM   1198  CG1 ILE A 147      -8.690   5.107  -5.155  1.00  0.00           C  
ATOM   1199  CG2 ILE A 147     -10.146   3.251  -6.077  1.00  0.00           C  
ATOM   1200  CD1 ILE A 147      -7.533   4.886  -6.125  1.00  0.00           C  
ATOM   1201  N   ASN A 148     -10.842   1.929  -2.800  1.00  0.00           N  
ATOM   1202  CA  ASN A 148     -11.501   0.693  -2.398  1.00  0.00           C  
ATOM   1203  C   ASN A 148     -11.788   0.694  -0.889  1.00  0.00           C  
ATOM   1204  O   ASN A 148     -11.536  -0.293  -0.198  1.00  0.00           O  
ATOM   1205  CB  ASN A 148     -10.646  -0.508  -2.841  1.00  0.00           C  
ATOM   1206  CG  ASN A 148     -10.502  -0.633  -4.340  1.00  0.00           C  
ATOM   1207  OD1 ASN A 148     -11.355  -0.238  -5.123  1.00  0.00           O  
ATOM   1208  ND2 ASN A 148      -9.409  -1.208  -4.797  1.00  0.00           N  
ATOM   1209  N   ALA A 149     -12.276   1.828  -0.361  1.00  0.00           N  
ATOM   1210  CA  ALA A 149     -12.560   1.966   1.060  1.00  0.00           C  
ATOM   1211  C   ALA A 149     -13.533   0.874   1.537  1.00  0.00           C  
ATOM   1212  O   ALA A 149     -14.625   0.725   1.004  1.00  0.00           O  
ATOM   1213  CB  ALA A 149     -13.096   3.375   1.331  1.00  0.00           C  
ATOM   1214  N   ALA A 150     -13.094   0.124   2.533  1.00  0.00           N  
ATOM   1215  CA  ALA A 150     -13.830  -0.992   3.108  1.00  0.00           C  
ATOM   1216  C   ALA A 150     -15.004  -0.573   3.987  1.00  0.00           C  
ATOM   1217  O   ALA A 150     -14.915   0.482   4.657  1.00  0.00           O  
ATOM   1218  CB  ALA A 150     -12.851  -1.896   3.865  1.00  0.00           C  
ATOM   1219  OXT ALA A 150     -16.018  -1.326   4.005  1.00  0.00           O  
ATOM   1220  N   MET B   1     -20.594 -20.033 -12.232  1.00  0.00           N  
ATOM   1221  CA  MET B   1     -19.429 -19.545 -11.473  1.00  0.00           C  
ATOM   1222  C   MET B   1     -18.705 -18.516 -12.318  1.00  0.00           C  
ATOM   1223  O   MET B   1     -18.768 -18.581 -13.540  1.00  0.00           O  
ATOM   1224  CB  MET B   1     -18.511 -20.690 -11.049  1.00  0.00           C  
ATOM   1225  CG  MET B   1     -19.174 -21.544  -9.963  1.00  0.00           C  
ATOM   1226  SD  MET B   1     -18.176 -22.944  -9.391  1.00  0.00           S  
ATOM   1227  CE  MET B   1     -16.974 -22.106  -8.349  1.00  0.00           C  
ATOM   1228  N   THR B   2     -18.049 -17.563 -11.674  1.00  0.00           N  
ATOM   1229  CA  THR B   2     -17.337 -16.464 -12.322  1.00  0.00           C  
ATOM   1230  C   THR B   2     -15.842 -16.628 -12.080  1.00  0.00           C  
ATOM   1231  O   THR B   2     -15.444 -17.039 -10.999  1.00  0.00           O  
ATOM   1232  CB  THR B   2     -17.846 -15.117 -11.790  1.00  0.00           C  
ATOM   1233  OG1 THR B   2     -19.221 -15.009 -12.066  1.00  0.00           O  
ATOM   1234  CG2 THR B   2     -17.176 -13.923 -12.461  1.00  0.00           C  
ATOM   1235  N   VAL B   3     -15.022 -16.324 -13.067  1.00  0.00           N  
ATOM   1236  CA  VAL B   3     -13.567 -16.292 -12.897  1.00  0.00           C  
ATOM   1237  C   VAL B   3     -13.142 -14.884 -12.501  1.00  0.00           C  
ATOM   1238  O   VAL B   3     -13.250 -13.951 -13.299  1.00  0.00           O  
ATOM   1239  CB  VAL B   3     -12.819 -16.783 -14.145  1.00  0.00           C  
ATOM   1240  CG1 VAL B   3     -11.307 -16.789 -13.905  1.00  0.00           C  
ATOM   1241  CG2 VAL B   3     -13.247 -18.211 -14.506  1.00  0.00           C  
ATOM   1242  N   ALA B   4     -12.642 -14.735 -11.280  1.00  0.00           N  
ATOM   1243  CA  ALA B   4     -11.981 -13.529 -10.826  1.00  0.00           C  
ATOM   1244  C   ALA B   4     -10.462 -13.648 -11.047  1.00  0.00           C  
ATOM   1245  O   ALA B   4      -9.872 -14.705 -10.835  1.00  0.00           O  
ATOM   1246  CB  ALA B   4     -12.330 -13.273  -9.359  1.00  0.00           C  
ATOM   1247  N   TYR B   5      -9.824 -12.554 -11.445  1.00  0.00           N  
ATOM   1248  CA  TYR B   5      -8.372 -12.461 -11.529  1.00  0.00           C  
ATOM   1249  C   TYR B   5      -7.863 -11.546 -10.431  1.00  0.00           C  
ATOM   1250  O   TYR B   5      -8.230 -10.372 -10.368  1.00  0.00           O  
ATOM   1251  CB  TYR B   5      -7.938 -11.990 -12.914  1.00  0.00           C  
ATOM   1252  CG  TYR B   5      -8.262 -12.968 -14.020  1.00  0.00           C  
ATOM   1253  CD1 TYR B   5      -7.405 -14.051 -14.279  1.00  0.00           C  
ATOM   1254  CD2 TYR B   5      -9.430 -12.808 -14.789  1.00  0.00           C  
ATOM   1255  CE1 TYR B   5      -7.701 -14.966 -15.302  1.00  0.00           C  
ATOM   1256  CE2 TYR B   5      -9.737 -13.716 -15.814  1.00  0.00           C  
ATOM   1257  CZ  TYR B   5      -8.865 -14.799 -16.065  1.00  0.00           C  
ATOM   1258  OH  TYR B   5      -9.159 -15.681 -17.076  1.00  0.00           O  
ATOM   1259  N   ILE B   6      -7.015 -12.086  -9.565  1.00  0.00           N  
ATOM   1260  CA  ILE B   6      -6.476 -11.401  -8.393  1.00  0.00           C  
ATOM   1261  C   ILE B   6      -4.988 -11.168  -8.608  1.00  0.00           C  
ATOM   1262  O   ILE B   6      -4.248 -12.103  -8.903  1.00  0.00           O  
ATOM   1263  CB  ILE B   6      -6.778 -12.195  -7.101  1.00  0.00           C  
ATOM   1264  CG1 ILE B   6      -8.305 -12.417  -6.944  1.00  0.00           C  
ATOM   1265  CG2 ILE B   6      -6.206 -11.462  -5.877  1.00  0.00           C  
ATOM   1266  CD1 ILE B   6      -8.681 -13.339  -5.786  1.00  0.00           C  
ATOM   1267  N   ALA B   7      -4.541  -9.934  -8.449  1.00  0.00           N  
ATOM   1268  CA  ALA B   7      -3.123  -9.614  -8.357  1.00  0.00           C  
ATOM   1269  C   ALA B   7      -2.654  -9.817  -6.916  1.00  0.00           C  
ATOM   1270  O   ALA B   7      -3.313  -9.379  -5.974  1.00  0.00           O  
ATOM   1271  CB  ALA B   7      -2.879  -8.175  -8.831  1.00  0.00           C  
ATOM   1272  N   ILE B   8      -1.515 -10.479  -6.754  1.00  0.00           N  
ATOM   1273  CA  ILE B   8      -0.811 -10.580  -5.482  1.00  0.00           C  
ATOM   1274  C   ILE B   8       0.434  -9.718  -5.570  1.00  0.00           C  
ATOM   1275  O   ILE B   8       1.209  -9.856  -6.519  1.00  0.00           O  
ATOM   1276  CB  ILE B   8      -0.456 -12.034  -5.118  1.00  0.00           C  
ATOM   1277  CG1 ILE B   8      -1.716 -12.929  -5.169  1.00  0.00           C  
ATOM   1278  CG2 ILE B   8       0.214 -12.076  -3.732  1.00  0.00           C  
ATOM   1279  CD1 ILE B   8      -1.473 -14.370  -4.721  1.00  0.00           C  
ATOM   1280  N   GLY B   9       0.649  -8.881  -4.565  1.00  0.00           N  
ATOM   1281  CA  GLY B   9       1.857  -8.108  -4.403  1.00  0.00           C  
ATOM   1282  C   GLY B   9       2.425  -8.241  -2.989  1.00  0.00           C  
ATOM   1283  O   GLY B   9       1.683  -8.278  -2.022  1.00  0.00           O  
ATOM   1284  N   SER B  10       3.759  -8.326  -2.873  1.00  0.00           N  
ATOM   1285  CA  SER B  10       4.431  -8.249  -1.581  1.00  0.00           C  
ATOM   1286  C   SER B  10       5.837  -7.666  -1.729  1.00  0.00           C  
ATOM   1287  O   SER B  10       6.611  -8.115  -2.566  1.00  0.00           O  
ATOM   1288  CB  SER B  10       4.506  -9.627  -0.935  1.00  0.00           C  
ATOM   1289  OG  SER B  10       5.109  -9.530   0.343  1.00  0.00           O  
ATOM   1290  N   ASN B  11       6.192  -6.711  -0.873  1.00  0.00           N  
ATOM   1291  CA  ASN B  11       7.522  -6.099  -0.815  1.00  0.00           C  
ATOM   1292  C   ASN B  11       8.232  -6.341   0.519  1.00  0.00           C  
ATOM   1293  O   ASN B  11       9.165  -5.624   0.893  1.00  0.00           O  
ATOM   1294  CB  ASN B  11       7.416  -4.618  -1.180  1.00  0.00           C  
ATOM   1295  CG  ASN B  11       6.824  -3.783  -0.075  1.00  0.00           C  
ATOM   1296  OD1 ASN B  11       6.184  -4.242   0.860  1.00  0.00           O  
ATOM   1297  ND2 ASN B  11       7.051  -2.501  -0.151  1.00  0.00           N  
ATOM   1298  N   LEU B  12       7.798  -7.350   1.261  1.00  0.00           N  
ATOM   1299  CA  LEU B  12       8.521  -7.784   2.442  1.00  0.00           C  
ATOM   1300  C   LEU B  12       9.870  -8.402   2.059  1.00  0.00           C  
ATOM   1301  O   LEU B  12      10.057  -8.912   0.971  1.00  0.00           O  
ATOM   1302  CB  LEU B  12       7.662  -8.746   3.258  1.00  0.00           C  
ATOM   1303  CG  LEU B  12       6.617  -8.003   4.098  1.00  0.00           C  
ATOM   1304  CD1 LEU B  12       5.678  -8.995   4.736  1.00  0.00           C  
ATOM   1305  CD2 LEU B  12       7.265  -7.221   5.244  1.00  0.00           C  
ATOM   1306  N   ALA B  13      10.803  -8.424   3.016  1.00  0.00           N  
ATOM   1307  CA  ALA B  13      12.140  -8.969   2.790  1.00  0.00           C  
ATOM   1308  C   ALA B  13      12.147 -10.463   2.408  1.00  0.00           C  
ATOM   1309  O   ALA B  13      13.038 -10.914   1.695  1.00  0.00           O  
ATOM   1310  CB  ALA B  13      12.965  -8.719   4.056  1.00  0.00           C  
ATOM   1311  N   SER B  14      11.156 -11.231   2.875  1.00  0.00           N  
ATOM   1312  CA  SER B  14      10.962 -12.639   2.547  1.00  0.00           C  
ATOM   1313  C   SER B  14       9.530 -12.876   2.053  1.00  0.00           C  
ATOM   1314  O   SER B  14       8.715 -13.465   2.768  1.00  0.00           O  
ATOM   1315  CB  SER B  14      11.311 -13.528   3.749  1.00  0.00           C  
ATOM   1316  OG  SER B  14      12.660 -13.328   4.122  1.00  0.00           O  
ATOM   1317  N   PRO B  15       9.189 -12.389   0.856  1.00  0.00           N  
ATOM   1318  CA  PRO B  15       7.803 -12.377   0.399  1.00  0.00           C  
ATOM   1319  C   PRO B  15       7.270 -13.772   0.066  1.00  0.00           C  
ATOM   1320  O   PRO B  15       6.074 -13.994   0.154  1.00  0.00           O  
ATOM   1321  CB  PRO B  15       7.796 -11.442  -0.810  1.00  0.00           C  
ATOM   1322  CG  PRO B  15       9.192 -11.593  -1.378  1.00  0.00           C  
ATOM   1323  CD  PRO B  15      10.056 -11.783  -0.132  1.00  0.00           C  
ATOM   1324  N   LEU B  16       8.148 -14.739  -0.278  1.00  0.00           N  
ATOM   1325  CA  LEU B  16       7.747 -16.077  -0.726  1.00  0.00           C  
ATOM   1326  C   LEU B  16       6.860 -16.815   0.277  1.00  0.00           C  
ATOM   1327  O   LEU B  16       5.841 -17.373  -0.119  1.00  0.00           O  
ATOM   1328  CB  LEU B  16       9.007 -16.919  -1.018  1.00  0.00           C  
ATOM   1329  CG  LEU B  16       9.710 -16.570  -2.331  1.00  0.00           C  
ATOM   1330  CD1 LEU B  16      11.070 -17.279  -2.379  1.00  0.00           C  
ATOM   1331  CD2 LEU B  16       8.895 -17.026  -3.544  1.00  0.00           C  
ATOM   1332  N   GLU B  17       7.212 -16.815   1.568  1.00  0.00           N  
ATOM   1333  CA  GLU B  17       6.399 -17.486   2.586  1.00  0.00           C  
ATOM   1334  C   GLU B  17       5.022 -16.835   2.723  1.00  0.00           C  
ATOM   1335  O   GLU B  17       4.018 -17.533   2.797  1.00  0.00           O  
ATOM   1336  CB  GLU B  17       7.102 -17.462   3.949  1.00  0.00           C  
ATOM   1337  CG  GLU B  17       8.285 -18.429   4.010  1.00  0.00           C  
ATOM   1338  CD  GLU B  17       8.888 -18.532   5.419  1.00  0.00           C  
ATOM   1339  OE1 GLU B  17       9.614 -19.519   5.654  1.00  0.00           O  
ATOM   1340  OE2 GLU B  17       8.627 -17.634   6.250  1.00  0.00           O  
ATOM   1341  N   GLN B  18       4.965 -15.495   2.697  1.00  0.00           N  
ATOM   1342  CA  GLN B  18       3.700 -14.784   2.797  1.00  0.00           C  
ATOM   1343  C   GLN B  18       2.827 -14.975   1.566  1.00  0.00           C  
ATOM   1344  O   GLN B  18       1.631 -15.205   1.709  1.00  0.00           O  
ATOM   1345  CB  GLN B  18       3.934 -13.297   3.006  1.00  0.00           C  
ATOM   1346  CG  GLN B  18       4.284 -13.027   4.464  1.00  0.00           C  
ATOM   1347  CD  GLN B  18       4.077 -11.563   4.775  1.00  0.00           C  
ATOM   1348  OE1 GLN B  18       3.971 -10.733   3.893  1.00  0.00           O  
ATOM   1349  NE2 GLN B  18       3.985 -11.195   6.028  1.00  0.00           N  
ATOM   1350  N   VAL B  19       3.411 -14.922   0.371  1.00  0.00           N  
ATOM   1351  CA  VAL B  19       2.668 -15.156  -0.870  1.00  0.00           C  
ATOM   1352  C   VAL B  19       2.152 -16.592  -0.923  1.00  0.00           C  
ATOM   1353  O   VAL B  19       0.996 -16.800  -1.261  1.00  0.00           O  
ATOM   1354  CB  VAL B  19       3.518 -14.788  -2.093  1.00  0.00           C  
ATOM   1355  CG1 VAL B  19       2.824 -15.160  -3.396  1.00  0.00           C  
ATOM   1356  CG2 VAL B  19       3.761 -13.273  -2.119  1.00  0.00           C  
ATOM   1357  N   ASN B  20       2.944 -17.580  -0.502  1.00  0.00           N  
ATOM   1358  CA  ASN B  20       2.470 -18.961  -0.423  1.00  0.00           C  
ATOM   1359  C   ASN B  20       1.361 -19.144   0.621  1.00  0.00           C  
ATOM   1360  O   ASN B  20       0.388 -19.861   0.371  1.00  0.00           O  
ATOM   1361  CB  ASN B  20       3.660 -19.884  -0.122  1.00  0.00           C  
ATOM   1362  CG  ASN B  20       4.532 -20.117  -1.341  1.00  0.00           C  
ATOM   1363  OD1 ASN B  20       4.085 -20.258  -2.461  1.00  0.00           O  
ATOM   1364  ND2 ASN B  20       5.826 -20.210  -1.161  1.00  0.00           N  
ATOM   1365  N   ALA B  21       1.453 -18.482   1.774  1.00  0.00           N  
ATOM   1366  CA  ALA B  21       0.388 -18.493   2.774  1.00  0.00           C  
ATOM   1367  C   ALA B  21      -0.889 -17.809   2.253  1.00  0.00           C  
ATOM   1368  O   ALA B  21      -1.992 -18.313   2.483  1.00  0.00           O  
ATOM   1369  CB  ALA B  21       0.909 -17.827   4.053  1.00  0.00           C  
ATOM   1370  N   ALA B  22      -0.742 -16.702   1.505  1.00  0.00           N  
ATOM   1371  CA  ALA B  22      -1.855 -16.026   0.866  1.00  0.00           C  
ATOM   1372  C   ALA B  22      -2.520 -16.893  -0.211  1.00  0.00           C  
ATOM   1373  O   ALA B  22      -3.741 -17.006  -0.221  1.00  0.00           O  
ATOM   1374  CB  ALA B  22      -1.359 -14.707   0.274  1.00  0.00           C  
ATOM   1375  N   LEU B  23      -1.740 -17.573  -1.050  1.00  0.00           N  
ATOM   1376  CA  LEU B  23      -2.255 -18.515  -2.047  1.00  0.00           C  
ATOM   1377  C   LEU B  23      -3.057 -19.643  -1.407  1.00  0.00           C  
ATOM   1378  O   LEU B  23      -4.144 -19.970  -1.870  1.00  0.00           O  
ATOM   1379  CB  LEU B  23      -1.084 -19.111  -2.852  1.00  0.00           C  
ATOM   1380  CG  LEU B  23      -0.491 -18.152  -3.890  1.00  0.00           C  
ATOM   1381  CD1 LEU B  23       0.782 -18.770  -4.464  1.00  0.00           C  
ATOM   1382  CD2 LEU B  23      -1.465 -17.899  -5.032  1.00  0.00           C  
ATOM   1383  N   LYS B  24      -2.552 -20.217  -0.310  1.00  0.00           N  
ATOM   1384  CA  LYS B  24      -3.285 -21.229   0.443  1.00  0.00           C  
ATOM   1385  C   LYS B  24      -4.603 -20.666   0.984  1.00  0.00           C  
ATOM   1386  O   LYS B  24      -5.639 -21.294   0.816  1.00  0.00           O  
ATOM   1387  CB  LYS B  24      -2.387 -21.785   1.551  1.00  0.00           C  
ATOM   1388  CG  LYS B  24      -3.068 -22.977   2.222  1.00  0.00           C  
ATOM   1389  CD  LYS B  24      -2.190 -23.566   3.324  1.00  0.00           C  
ATOM   1390  CE  LYS B  24      -2.972 -24.711   3.964  1.00  0.00           C  
ATOM   1391  NZ  LYS B  24      -2.255 -25.292   5.112  1.00  0.00           N  
ATOM   1392  N   ALA B  25      -4.579 -19.466   1.563  1.00  0.00           N  
ATOM   1393  CA  ALA B  25      -5.778 -18.822   2.089  1.00  0.00           C  
ATOM   1394  C   ALA B  25      -6.791 -18.460   0.991  1.00  0.00           C  
ATOM   1395  O   ALA B  25      -7.989 -18.581   1.225  1.00  0.00           O  
ATOM   1396  CB  ALA B  25      -5.346 -17.596   2.896  1.00  0.00           C  
ATOM   1397  N   LEU B  26      -6.341 -18.065  -0.205  1.00  0.00           N  
ATOM   1398  CA  LEU B  26      -7.209 -17.858  -1.367  1.00  0.00           C  
ATOM   1399  C   LEU B  26      -7.898 -19.162  -1.792  1.00  0.00           C  
ATOM   1400  O   LEU B  26      -9.084 -19.143  -2.094  1.00  0.00           O  
ATOM   1401  CB  LEU B  26      -6.399 -17.286  -2.544  1.00  0.00           C  
ATOM   1402  CG  LEU B  26      -6.009 -15.796  -2.420  1.00  0.00           C  
ATOM   1403  CD1 LEU B  26      -5.044 -15.422  -3.548  1.00  0.00           C  
ATOM   1404  CD2 LEU B  26      -7.220 -14.870  -2.522  1.00  0.00           C  
ATOM   1405  N   GLY B  27      -7.184 -20.291  -1.769  1.00  0.00           N  
ATOM   1406  CA  GLY B  27      -7.752 -21.610  -2.051  1.00  0.00           C  
ATOM   1407  C   GLY B  27      -8.765 -22.091  -1.011  1.00  0.00           C  
ATOM   1408  O   GLY B  27      -9.616 -22.919  -1.332  1.00  0.00           O  
ATOM   1409  N   ASP B  28      -8.702 -21.550   0.212  1.00  0.00           N  
ATOM   1410  CA  ASP B  28      -9.620 -21.858   1.313  1.00  0.00           C  
ATOM   1411  C   ASP B  28     -10.843 -20.907   1.374  1.00  0.00           C  
ATOM   1412  O   ASP B  28     -11.641 -20.979   2.313  1.00  0.00           O  
ATOM   1413  CB  ASP B  28      -8.841 -21.869   2.653  1.00  0.00           C  
ATOM   1414  CG  ASP B  28      -7.790 -22.979   2.827  1.00  0.00           C  
ATOM   1415  OD1 ASP B  28      -7.924 -24.058   2.221  1.00  0.00           O  
ATOM   1416  OD2 ASP B  28      -6.860 -22.780   3.656  1.00  0.00           O  
ATOM   1417  N   ILE B  29     -10.991 -19.975   0.419  1.00  0.00           N  
ATOM   1418  CA  ILE B  29     -12.166 -19.094   0.356  1.00  0.00           C  
ATOM   1419  C   ILE B  29     -13.414 -19.936   0.052  1.00  0.00           C  
ATOM   1420  O   ILE B  29     -13.407 -20.719  -0.900  1.00  0.00           O  
ATOM   1421  CB  ILE B  29     -11.982 -17.947  -0.667  1.00  0.00           C  
ATOM   1422  CG1 ILE B  29     -10.894 -16.967  -0.169  1.00  0.00           C  
ATOM   1423  CG2 ILE B  29     -13.297 -17.166  -0.893  1.00  0.00           C  
ATOM   1424  CD1 ILE B  29     -10.560 -15.837  -1.157  1.00  0.00           C  
ATOM   1425  N   PRO B  30     -14.523 -19.767   0.826  1.00  0.00           N  
ATOM   1426  CA  PRO B  30     -15.777 -20.469   0.573  1.00  0.00           C  
ATOM   1427  C   PRO B  30     -16.269 -20.266  -0.863  1.00  0.00           C  
ATOM   1428  O   PRO B  30     -16.048 -19.215  -1.449  1.00  0.00           O  
ATOM   1429  CB  PRO B  30     -16.785 -19.902   1.578  1.00  0.00           C  
ATOM   1430  CG  PRO B  30     -15.910 -19.379   2.708  1.00  0.00           C  
ATOM   1431  CD  PRO B  30     -14.659 -18.905   1.986  1.00  0.00           C  
ATOM   1432  N   GLU B  31     -16.950 -21.264  -1.407  1.00  0.00           N  
ATOM   1433  CA  GLU B  31     -17.559 -21.209  -2.750  1.00  0.00           C  
ATOM   1434  C   GLU B  31     -16.586 -20.823  -3.873  1.00  0.00           C  
ATOM   1435  O   GLU B  31     -16.984 -20.302  -4.911  1.00  0.00           O  
ATOM   1436  CB  GLU B  31     -18.804 -20.307  -2.727  1.00  0.00           C  
ATOM   1437  CG  GLU B  31     -19.863 -20.779  -1.735  1.00  0.00           C  
ATOM   1438  CD  GLU B  31     -21.089 -19.859  -1.778  1.00  0.00           C  
ATOM   1439  OE1 GLU B  31     -21.480 -19.372  -0.695  1.00  0.00           O  
ATOM   1440  OE2 GLU B  31     -21.611 -19.643  -2.895  1.00  0.00           O  
ATOM   1441  N   SER B  32     -15.300 -21.067  -3.653  1.00  0.00           N  
ATOM   1442  CA  SER B  32     -14.233 -20.635  -4.544  1.00  0.00           C  
ATOM   1443  C   SER B  32     -13.127 -21.683  -4.631  1.00  0.00           C  
ATOM   1444  O   SER B  32     -12.861 -22.410  -3.680  1.00  0.00           O  
ATOM   1445  CB  SER B  32     -13.630 -19.306  -4.053  1.00  0.00           C  
ATOM   1446  OG  SER B  32     -14.623 -18.333  -3.825  1.00  0.00           O  
ATOM   1447  N   HIS B  33     -12.430 -21.729  -5.769  1.00  0.00           N  
ATOM   1448  CA  HIS B  33     -11.234 -22.543  -5.923  1.00  0.00           C  
ATOM   1449  C   HIS B  33     -10.263 -21.921  -6.928  1.00  0.00           C  
ATOM   1450  O   HIS B  33     -10.660 -21.252  -7.879  1.00  0.00           O  
ATOM   1451  CB  HIS B  33     -11.605 -23.983  -6.299  1.00  0.00           C  
ATOM   1452  CG  HIS B  33     -12.273 -24.123  -7.636  1.00  0.00           C  
ATOM   1453  ND1 HIS B  33     -13.607 -23.910  -7.912  1.00  0.00           N  
ATOM   1454  CD2 HIS B  33     -11.683 -24.539  -8.805  1.00  0.00           C  
ATOM   1455  CE1 HIS B  33     -13.807 -24.189  -9.213  1.00  0.00           C  
ATOM   1456  NE2 HIS B  33     -12.667 -24.587  -9.778  1.00  0.00           N  
ATOM   1457  N   ILE B  34      -8.979 -22.162  -6.708  1.00  0.00           N  
ATOM   1458  CA  ILE B  34      -7.934 -21.681  -7.602  1.00  0.00           C  
ATOM   1459  C   ILE B  34      -7.925 -22.531  -8.880  1.00  0.00           C  
ATOM   1460  O   ILE B  34      -7.768 -23.748  -8.815  1.00  0.00           O  
ATOM   1461  CB  ILE B  34      -6.564 -21.669  -6.891  1.00  0.00           C  
ATOM   1462  CG1 ILE B  34      -6.579 -20.670  -5.708  1.00  0.00           C  
ATOM   1463  CG2 ILE B  34      -5.442 -21.327  -7.881  1.00  0.00           C  
ATOM   1464  CD1 ILE B  34      -5.292 -20.659  -4.866  1.00  0.00           C  
ATOM   1465  N   LEU B  35      -8.036 -21.879 -10.030  1.00  0.00           N  
ATOM   1466  CA  LEU B  35      -7.867 -22.512 -11.340  1.00  0.00           C  
ATOM   1467  C   LEU B  35      -6.393 -22.580 -11.730  1.00  0.00           C  
ATOM   1468  O   LEU B  35      -5.896 -23.622 -12.164  1.00  0.00           O  
ATOM   1469  CB  LEU B  35      -8.648 -21.721 -12.401  1.00  0.00           C  
ATOM   1470  CG  LEU B  35     -10.180 -21.724 -12.240  1.00  0.00           C  
ATOM   1471  CD1 LEU B  35     -10.794 -20.809 -13.299  1.00  0.00           C  
ATOM   1472  CD2 LEU B  35     -10.764 -23.118 -12.415  1.00  0.00           C  
ATOM   1473  N   THR B  36      -5.686 -21.453 -11.600  1.00  0.00           N  
ATOM   1474  CA  THR B  36      -4.271 -21.360 -11.936  1.00  0.00           C  
ATOM   1475  C   THR B  36      -3.588 -20.199 -11.212  1.00  0.00           C  
ATOM   1476  O   THR B  36      -4.235 -19.232 -10.812  1.00  0.00           O  
ATOM   1477  CB  THR B  36      -4.080 -21.279 -13.464  1.00  0.00           C  
ATOM   1478  OG1 THR B  36      -2.718 -21.360 -13.796  1.00  0.00           O  
ATOM   1479  CG2 THR B  36      -4.642 -20.015 -14.101  1.00  0.00           C  
ATOM   1480  N   VAL B  37      -2.280 -20.316 -11.048  1.00  0.00           N  
ATOM   1481  CA  VAL B  37      -1.398 -19.295 -10.462  1.00  0.00           C  
ATOM   1482  C   VAL B  37      -0.270 -19.041 -11.442  1.00  0.00           C  
ATOM   1483  O   VAL B  37       0.305 -19.999 -11.967  1.00  0.00           O  
ATOM   1484  CB  VAL B  37      -0.848 -19.751  -9.098  1.00  0.00           C  
ATOM   1485  CG1 VAL B  37      -0.034 -18.650  -8.428  1.00  0.00           C  
ATOM   1486  CG2 VAL B  37      -1.967 -20.158  -8.133  1.00  0.00           C  
ATOM   1487  N   SER B  38       0.054 -17.783 -11.679  1.00  0.00           N  
ATOM   1488  CA  SER B  38       1.201 -17.406 -12.497  1.00  0.00           C  
ATOM   1489  C   SER B  38       2.525 -17.778 -11.835  1.00  0.00           C  
ATOM   1490  O   SER B  38       2.594 -18.091 -10.635  1.00  0.00           O  
ATOM   1491  CB  SER B  38       1.166 -15.905 -12.813  1.00  0.00           C  
ATOM   1492  OG  SER B  38       1.578 -15.124 -11.698  1.00  0.00           O  
ATOM   1493  N   SER B  39       3.616 -17.674 -12.597  1.00  0.00           N  
ATOM   1494  CA  SER B  39       4.939 -17.571 -11.993  1.00  0.00           C  
ATOM   1495  C   SER B  39       5.010 -16.373 -11.041  1.00  0.00           C  
ATOM   1496  O   SER B  39       4.227 -15.427 -11.146  1.00  0.00           O  
ATOM   1497  CB  SER B  39       6.008 -17.428 -13.077  1.00  0.00           C  
ATOM   1498  OG  SER B  39       5.976 -18.527 -13.977  1.00  0.00           O  
ATOM   1499  N   PHE B  40       5.968 -16.406 -10.130  1.00  0.00           N  
ATOM   1500  CA  PHE B  40       6.303 -15.247  -9.318  1.00  0.00           C  
ATOM   1501  C   PHE B  40       7.312 -14.388 -10.066  1.00  0.00           C  
ATOM   1502  O   PHE B  40       8.304 -14.888 -10.601  1.00  0.00           O  
ATOM   1503  CB  PHE B  40       6.817 -15.674  -7.938  1.00  0.00           C  
ATOM   1504  CG  PHE B  40       5.862 -16.475  -7.082  1.00  0.00           C  
ATOM   1505  CD1 PHE B  40       4.488 -16.571  -7.372  1.00  0.00           C  
ATOM   1506  CD2 PHE B  40       6.358 -17.152  -5.950  1.00  0.00           C  
ATOM   1507  CE1 PHE B  40       3.625 -17.336  -6.568  1.00  0.00           C  
ATOM   1508  CE2 PHE B  40       5.507 -17.907  -5.145  1.00  0.00           C  
ATOM   1509  CZ  PHE B  40       4.144 -18.007  -5.451  1.00  0.00           C  
ATOM   1510  N   TYR B  41       7.051 -13.086 -10.104  1.00  0.00           N  
ATOM   1511  CA  TYR B  41       7.844 -12.108 -10.820  1.00  0.00           C  
ATOM   1512  C   TYR B  41       8.448 -11.113  -9.845  1.00  0.00           C  
ATOM   1513  O   TYR B  41       7.783 -10.644  -8.926  1.00  0.00           O  
ATOM   1514  CB  TYR B  41       6.982 -11.408 -11.859  1.00  0.00           C  
ATOM   1515  CG  TYR B  41       6.545 -12.318 -12.978  1.00  0.00           C  
ATOM   1516  CD1 TYR B  41       7.379 -12.501 -14.098  1.00  0.00           C  
ATOM   1517  CD2 TYR B  41       5.313 -13.004 -12.910  1.00  0.00           C  
ATOM   1518  CE1 TYR B  41       6.991 -13.348 -15.146  1.00  0.00           C  
ATOM   1519  CE2 TYR B  41       4.920 -13.855 -13.958  1.00  0.00           C  
ATOM   1520  CZ  TYR B  41       5.763 -14.020 -15.079  1.00  0.00           C  
ATOM   1521  OH  TYR B  41       5.401 -14.836 -16.112  1.00  0.00           O  
ATOM   1522  N   ARG B  42       9.702 -10.761 -10.093  1.00  0.00           N  
ATOM   1523  CA  ARG B  42      10.386  -9.681  -9.410  1.00  0.00           C  
ATOM   1524  C   ARG B  42      10.221  -8.407 -10.224  1.00  0.00           C  
ATOM   1525  O   ARG B  42      10.605  -8.361 -11.388  1.00  0.00           O  
ATOM   1526  CB  ARG B  42      11.855 -10.057  -9.208  1.00  0.00           C  
ATOM   1527  CG  ARG B  42      12.574  -9.007  -8.354  1.00  0.00           C  
ATOM   1528  CD  ARG B  42      14.012  -9.437  -8.074  1.00  0.00           C  
ATOM   1529  NE  ARG B  42      14.053 -10.642  -7.233  1.00  0.00           N  
ATOM   1530  CZ  ARG B  42      15.131 -11.200  -6.727  1.00  0.00           C  
ATOM   1531  NH1 ARG B  42      16.312 -10.711  -6.963  1.00  0.00           N  
ATOM   1532  NH2 ARG B  42      15.031 -12.255  -5.979  1.00  0.00           N  
ATOM   1533  N   THR B  43       9.658  -7.394  -9.603  1.00  0.00           N  
ATOM   1534  CA  THR B  43       9.422  -6.104 -10.239  1.00  0.00           C  
ATOM   1535  C   THR B  43      10.071  -4.987  -9.445  1.00  0.00           C  
ATOM   1536  O   THR B  43       9.978  -4.985  -8.213  1.00  0.00           O  
ATOM   1537  CB  THR B  43       7.936  -5.810 -10.416  1.00  0.00           C  
ATOM   1538  OG1 THR B  43       7.196  -6.302  -9.337  1.00  0.00           O  
ATOM   1539  CG2 THR B  43       7.407  -6.523 -11.647  1.00  0.00           C  
ATOM   1540  N   PRO B  44      10.709  -4.031 -10.134  1.00  0.00           N  
ATOM   1541  CA  PRO B  44      11.147  -2.825  -9.465  1.00  0.00           C  
ATOM   1542  C   PRO B  44       9.922  -2.084  -8.905  1.00  0.00           C  
ATOM   1543  O   PRO B  44       8.839  -2.119  -9.506  1.00  0.00           O  
ATOM   1544  CB  PRO B  44      11.901  -2.013 -10.526  1.00  0.00           C  
ATOM   1545  CG  PRO B  44      11.250  -2.459 -11.836  1.00  0.00           C  
ATOM   1546  CD  PRO B  44      10.893  -3.922 -11.569  1.00  0.00           C  
ATOM   1547  N   PRO B  45      10.065  -1.419  -7.754  1.00  0.00           N  
ATOM   1548  CA  PRO B  45       8.993  -0.604  -7.206  1.00  0.00           C  
ATOM   1549  C   PRO B  45       8.609   0.524  -8.174  1.00  0.00           C  
ATOM   1550  O   PRO B  45       9.433   1.016  -8.942  1.00  0.00           O  
ATOM   1551  CB  PRO B  45       9.535  -0.095  -5.868  1.00  0.00           C  
ATOM   1552  CG  PRO B  45      11.050  -0.085  -6.085  1.00  0.00           C  
ATOM   1553  CD  PRO B  45      11.280  -1.284  -6.969  1.00  0.00           C  
ATOM   1554  N   LEU B  46       7.353   0.971  -8.110  1.00  0.00           N  
ATOM   1555  CA  LEU B  46       6.864   2.084  -8.940  1.00  0.00           C  
ATOM   1556  C   LEU B  46       7.533   3.429  -8.627  1.00  0.00           C  
ATOM   1557  O   LEU B  46       7.469   4.354  -9.438  1.00  0.00           O  
ATOM   1558  CB  LEU B  46       5.341   2.223  -8.741  1.00  0.00           C  
ATOM   1559  CG  LEU B  46       4.508   1.256  -9.592  1.00  0.00           C  
ATOM   1560  CD1 LEU B  46       3.075   1.229  -9.065  1.00  0.00           C  
ATOM   1561  CD2 LEU B  46       4.452   1.704 -11.055  1.00  0.00           C  
ATOM   1562  N   GLY B  47       8.115   3.542  -7.442  1.00  0.00           N  
ATOM   1563  CA  GLY B  47       8.900   4.699  -7.032  1.00  0.00           C  
ATOM   1564  C   GLY B  47      10.383   4.571  -7.389  1.00  0.00           C  
ATOM   1565  O   GLY B  47      10.767   3.734  -8.208  1.00  0.00           O  
ATOM   1566  N   PRO B  48      11.245   5.384  -6.760  1.00  0.00           N  
ATOM   1567  CA  PRO B  48      12.697   5.297  -6.897  1.00  0.00           C  
ATOM   1568  C   PRO B  48      13.235   3.880  -6.659  1.00  0.00           C  
ATOM   1569  O   PRO B  48      12.724   3.135  -5.828  1.00  0.00           O  
ATOM   1570  CB  PRO B  48      13.250   6.297  -5.869  1.00  0.00           C  
ATOM   1571  CG  PRO B  48      12.143   7.333  -5.764  1.00  0.00           C  
ATOM   1572  CD  PRO B  48      10.871   6.503  -5.927  1.00  0.00           C  
ATOM   1573  N   GLN B  49      14.300   3.512  -7.391  1.00  0.00           N  
ATOM   1574  CA  GLN B  49      14.875   2.158  -7.412  1.00  0.00           C  
ATOM   1575  C   GLN B  49      15.499   1.694  -6.084  1.00  0.00           C  
ATOM   1576  O   GLN B  49      15.909   0.542  -5.971  1.00  0.00           O  
ATOM   1577  CB  GLN B  49      15.943   2.069  -8.509  1.00  0.00           C  
ATOM   1578  CG  GLN B  49      15.371   2.161  -9.927  1.00  0.00           C  
ATOM   1579  CD  GLN B  49      16.440   1.942 -10.997  1.00  0.00           C  
ATOM   1580  OE1 GLN B  49      17.634   1.970 -10.760  1.00  0.00           O  
ATOM   1581  NE2 GLN B  49      16.043   1.729 -12.229  1.00  0.00           N  
ATOM   1582  N   ASP B  50      15.614   2.579  -5.107  1.00  0.00           N  
ATOM   1583  CA  ASP B  50      16.143   2.290  -3.776  1.00  0.00           C  
ATOM   1584  C   ASP B  50      15.078   1.751  -2.798  1.00  0.00           C  
ATOM   1585  O   ASP B  50      15.359   1.557  -1.610  1.00  0.00           O  
ATOM   1586  CB  ASP B  50      16.905   3.515  -3.239  1.00  0.00           C  
ATOM   1587  CG  ASP B  50      16.091   4.808  -3.140  1.00  0.00           C  
ATOM   1588  OD1 ASP B  50      14.970   4.887  -3.682  1.00  0.00           O  
ATOM   1589  OD2 ASP B  50      16.663   5.779  -2.588  1.00  0.00           O  
ATOM   1590  N   GLN B  51      13.890   1.450  -3.287  1.00  0.00           N  
ATOM   1591  CA  GLN B  51      12.875   0.687  -2.580  1.00  0.00           C  
ATOM   1592  C   GLN B  51      13.091  -0.822  -2.808  1.00  0.00           C  
ATOM   1593  O   GLN B  51      13.633  -1.213  -3.836  1.00  0.00           O  
ATOM   1594  CB  GLN B  51      11.478   1.126  -3.021  1.00  0.00           C  
ATOM   1595  CG  GLN B  51      11.169   2.570  -2.611  1.00  0.00           C  
ATOM   1596  CD  GLN B  51       9.728   2.981  -2.936  1.00  0.00           C  
ATOM   1597  OE1 GLN B  51       8.934   2.244  -3.485  1.00  0.00           O  
ATOM   1598  NE2 GLN B  51       9.344   4.179  -2.594  1.00  0.00           N  
ATOM   1599  N   PRO B  52      12.652  -1.688  -1.870  1.00  0.00           N  
ATOM   1600  CA  PRO B  52      12.794  -3.127  -2.041  1.00  0.00           C  
ATOM   1601  C   PRO B  52      11.995  -3.635  -3.250  1.00  0.00           C  
ATOM   1602  O   PRO B  52      10.902  -3.140  -3.542  1.00  0.00           O  
ATOM   1603  CB  PRO B  52      12.311  -3.752  -0.721  1.00  0.00           C  
ATOM   1604  CG  PRO B  52      11.363  -2.696  -0.160  1.00  0.00           C  
ATOM   1605  CD  PRO B  52      11.986  -1.379  -0.620  1.00  0.00           C  
ATOM   1606  N   ASP B  53      12.538  -4.675  -3.910  1.00  0.00           N  
ATOM   1607  CA  ASP B  53      11.855  -5.378  -4.991  1.00  0.00           C  
ATOM   1608  C   ASP B  53      10.487  -5.887  -4.535  1.00  0.00           C  
ATOM   1609  O   ASP B  53      10.304  -6.386  -3.422  1.00  0.00           O  
ATOM   1610  CB  ASP B  53      12.682  -6.575  -5.474  1.00  0.00           C  
ATOM   1611  CG  ASP B  53      13.934  -6.227  -6.278  1.00  0.00           C  
ATOM   1612  OD1 ASP B  53      13.977  -5.145  -6.890  1.00  0.00           O  
ATOM   1613  OD2 ASP B  53      14.826  -7.120  -6.330  1.00  0.00           O  
ATOM   1614  N   TYR B  54       9.534  -5.824  -5.450  1.00  0.00           N  
ATOM   1615  CA  TYR B  54       8.182  -6.295  -5.229  1.00  0.00           C  
ATOM   1616  C   TYR B  54       7.986  -7.652  -5.917  1.00  0.00           C  
ATOM   1617  O   TYR B  54       8.280  -7.807  -7.099  1.00  0.00           O  
ATOM   1618  CB  TYR B  54       7.210  -5.225  -5.733  1.00  0.00           C  
ATOM   1619  CG  TYR B  54       5.903  -5.175  -4.980  1.00  0.00           C  
ATOM   1620  CD1 TYR B  54       4.724  -5.686  -5.555  1.00  0.00           C  
ATOM   1621  CD2 TYR B  54       5.847  -4.563  -3.723  1.00  0.00           C  
ATOM   1622  CE1 TYR B  54       3.504  -5.575  -4.886  1.00  0.00           C  
ATOM   1623  CE2 TYR B  54       4.621  -4.447  -3.041  1.00  0.00           C  
ATOM   1624  CZ  TYR B  54       3.449  -4.952  -3.624  1.00  0.00           C  
ATOM   1625  OH  TYR B  54       2.257  -4.833  -2.966  1.00  0.00           O  
ATOM   1626  N   LEU B  55       7.482  -8.636  -5.176  1.00  0.00           N  
ATOM   1627  CA  LEU B  55       7.010  -9.886  -5.762  1.00  0.00           C  
ATOM   1628  C   LEU B  55       5.592  -9.670  -6.272  1.00  0.00           C  
ATOM   1629  O   LEU B  55       4.716  -9.304  -5.491  1.00  0.00           O  
ATOM   1630  CB  LEU B  55       7.129 -11.020  -4.731  1.00  0.00           C  
ATOM   1631  CG  LEU B  55       6.857 -12.431  -5.310  1.00  0.00           C  
ATOM   1632  CD1 LEU B  55       7.464 -13.489  -4.400  1.00  0.00           C  
ATOM   1633  CD2 LEU B  55       5.371 -12.763  -5.460  1.00  0.00           C  
ATOM   1634  N   ASN B  56       5.366  -9.940  -7.555  1.00  0.00           N  
ATOM   1635  CA  ASN B  56       4.046  -9.916  -8.158  1.00  0.00           C  
ATOM   1636  C   ASN B  56       3.677 -11.283  -8.728  1.00  0.00           C  
ATOM   1637  O   ASN B  56       4.517 -11.985  -9.299  1.00  0.00           O  
ATOM   1638  CB  ASN B  56       3.963  -8.816  -9.222  1.00  0.00           C  
ATOM   1639  CG  ASN B  56       3.972  -7.437  -8.594  1.00  0.00           C  
ATOM   1640  OD1 ASN B  56       2.979  -6.921  -8.146  1.00  0.00           O  
ATOM   1641  ND2 ASN B  56       5.106  -6.782  -8.543  1.00  0.00           N  
ATOM   1642  N   ALA B  57       2.406 -11.645  -8.601  1.00  0.00           N  
ATOM   1643  CA  ALA B  57       1.812 -12.810  -9.218  1.00  0.00           C  
ATOM   1644  C   ALA B  57       0.350 -12.514  -9.590  1.00  0.00           C  
ATOM   1645  O   ALA B  57      -0.239 -11.540  -9.119  1.00  0.00           O  
ATOM   1646  CB  ALA B  57       1.928 -14.001  -8.251  1.00  0.00           C  
ATOM   1647  N   ALA B  58      -0.237 -13.363 -10.428  1.00  0.00           N  
ATOM   1648  CA  ALA B  58      -1.664 -13.339 -10.722  1.00  0.00           C  
ATOM   1649  C   ALA B  58      -2.285 -14.708 -10.430  1.00  0.00           C  
ATOM   1650  O   ALA B  58      -1.659 -15.747 -10.630  1.00  0.00           O  
ATOM   1651  CB  ALA B  58      -1.884 -12.894 -12.169  1.00  0.00           C  
ATOM   1652  N   VAL B  59      -3.527 -14.694  -9.966  1.00  0.00           N  
ATOM   1653  CA  VAL B  59      -4.313 -15.889  -9.652  1.00  0.00           C  
ATOM   1654  C   VAL B  59      -5.625 -15.814 -10.408  1.00  0.00           C  
ATOM   1655  O   VAL B  59      -6.301 -14.791 -10.362  1.00  0.00           O  
ATOM   1656  CB  VAL B  59      -4.565 -15.999  -8.143  1.00  0.00           C  
ATOM   1657  CG1 VAL B  59      -5.330 -17.274  -7.779  1.00  0.00           C  
ATOM   1658  CG2 VAL B  59      -3.244 -16.021  -7.369  1.00  0.00           C  
ATOM   1659  N   ALA B  60      -6.008 -16.906 -11.073  1.00  0.00           N  
ATOM   1660  CA  ALA B  60      -7.365 -17.106 -11.541  1.00  0.00           C  
ATOM   1661  C   ALA B  60      -8.128 -17.908 -10.481  1.00  0.00           C  
ATOM   1662  O   ALA B  60      -7.747 -19.038 -10.160  1.00  0.00           O  
ATOM   1663  CB  ALA B  60      -7.350 -17.796 -12.903  1.00  0.00           C  
ATOM   1664  N   LEU B  61      -9.179 -17.309  -9.921  1.00  0.00           N  
ATOM   1665  CA  LEU B  61     -10.032 -17.900  -8.903  1.00  0.00           C  
ATOM   1666  C   LEU B  61     -11.438 -18.061  -9.474  1.00  0.00           C  
ATOM   1667  O   LEU B  61     -12.078 -17.072  -9.821  1.00  0.00           O  
ATOM   1668  CB  LEU B  61     -10.017 -16.983  -7.662  1.00  0.00           C  
ATOM   1669  CG  LEU B  61     -10.723 -17.593  -6.430  1.00  0.00           C  
ATOM   1670  CD1 LEU B  61      -9.816 -18.605  -5.730  1.00  0.00           C  
ATOM   1671  CD2 LEU B  61     -11.062 -16.501  -5.424  1.00  0.00           C  
ATOM   1672  N   GLU B  62     -11.926 -19.286  -9.553  1.00  0.00           N  
ATOM   1673  CA  GLU B  62     -13.336 -19.502  -9.848  1.00  0.00           C  
ATOM   1674  C   GLU B  62     -14.143 -19.346  -8.564  1.00  0.00           C  
ATOM   1675  O   GLU B  62     -13.792 -19.912  -7.534  1.00  0.00           O  
ATOM   1676  CB  GLU B  62     -13.550 -20.861 -10.523  1.00  0.00           C  
ATOM   1677  CG  GLU B  62     -14.977 -20.965 -11.084  1.00  0.00           C  
ATOM   1678  CD  GLU B  62     -15.212 -22.195 -11.966  1.00  0.00           C  
ATOM   1679  OE1 GLU B  62     -16.188 -22.168 -12.753  1.00  0.00           O  
ATOM   1680  OE2 GLU B  62     -14.456 -23.177 -11.864  1.00  0.00           O  
ATOM   1681  N   THR B  63     -15.228 -18.561  -8.602  1.00  0.00           N  
ATOM   1682  CA  THR B  63     -16.037 -18.242  -7.423  1.00  0.00           C  
ATOM   1683  C   THR B  63     -17.515 -18.084  -7.768  1.00  0.00           C  
ATOM   1684  O   THR B  63     -17.869 -17.645  -8.865  1.00  0.00           O  
ATOM   1685  CB  THR B  63     -15.488 -16.999  -6.703  1.00  0.00           C  
ATOM   1686  OG1 THR B  63     -16.170 -16.798  -5.492  1.00  0.00           O  
ATOM   1687  CG2 THR B  63     -15.583 -15.707  -7.517  1.00  0.00           C  
ATOM   1688  N   SER B  64     -18.390 -18.434  -6.818  1.00  0.00           N  
ATOM   1689  CA  SER B  64     -19.813 -18.107  -6.833  1.00  0.00           C  
ATOM   1690  C   SER B  64     -20.167 -16.950  -5.892  1.00  0.00           C  
ATOM   1691  O   SER B  64     -21.328 -16.544  -5.850  1.00  0.00           O  
ATOM   1692  CB  SER B  64     -20.684 -19.335  -6.529  1.00  0.00           C  
ATOM   1693  OG  SER B  64     -20.147 -20.159  -5.526  1.00  0.00           O  
ATOM   1694  N   LEU B  65     -19.189 -16.393  -5.171  1.00  0.00           N  
ATOM   1695  CA  LEU B  65     -19.388 -15.242  -4.304  1.00  0.00           C  
ATOM   1696  C   LEU B  65     -19.724 -13.986  -5.114  1.00  0.00           C  
ATOM   1697  O   LEU B  65     -19.306 -13.827  -6.260  1.00  0.00           O  
ATOM   1698  CB  LEU B  65     -18.137 -14.995  -3.445  1.00  0.00           C  
ATOM   1699  CG  LEU B  65     -17.773 -16.127  -2.478  1.00  0.00           C  
ATOM   1700  CD1 LEU B  65     -16.486 -15.756  -1.743  1.00  0.00           C  
ATOM   1701  CD2 LEU B  65     -18.860 -16.374  -1.430  1.00  0.00           C  
ATOM   1702  N   ALA B  66     -20.449 -13.061  -4.469  1.00  0.00           N  
ATOM   1703  CA  ALA B  66     -20.582 -11.716  -4.988  1.00  0.00           C  
ATOM   1704  C   ALA B  66     -19.232 -10.970  -4.946  1.00  0.00           C  
ATOM   1705  O   ALA B  66     -18.381 -11.274  -4.106  1.00  0.00           O  
ATOM   1706  CB  ALA B  66     -21.670 -10.981  -4.187  1.00  0.00           C  
ATOM   1707  N   PRO B  67     -19.013  -9.968  -5.816  1.00  0.00           N  
ATOM   1708  CA  PRO B  67     -17.738  -9.233  -5.873  1.00  0.00           C  
ATOM   1709  C   PRO B  67     -17.307  -8.622  -4.528  1.00  0.00           C  
ATOM   1710  O   PRO B  67     -16.150  -8.739  -4.136  1.00  0.00           O  
ATOM   1711  CB  PRO B  67     -17.957  -8.149  -6.932  1.00  0.00           C  
ATOM   1712  CG  PRO B  67     -19.044  -8.717  -7.833  1.00  0.00           C  
ATOM   1713  CD  PRO B  67     -19.901  -9.549  -6.882  1.00  0.00           C  
ATOM   1714  N   GLU B  68     -18.243  -8.022  -3.786  1.00  0.00           N  
ATOM   1715  CA  GLU B  68     -17.945  -7.442  -2.474  1.00  0.00           C  
ATOM   1716  C   GLU B  68     -17.693  -8.509  -1.398  1.00  0.00           C  
ATOM   1717  O   GLU B  68     -16.898  -8.275  -0.488  1.00  0.00           O  
ATOM   1718  CB  GLU B  68     -19.062  -6.497  -2.021  1.00  0.00           C  
ATOM   1719  CG  GLU B  68     -19.196  -5.264  -2.918  1.00  0.00           C  
ATOM   1720  CD  GLU B  68     -19.995  -4.119  -2.270  1.00  0.00           C  
ATOM   1721  OE1 GLU B  68     -19.833  -2.973  -2.764  1.00  0.00           O  
ATOM   1722  OE2 GLU B  68     -20.711  -4.362  -1.276  1.00  0.00           O  
ATOM   1723  N   GLU B  69     -18.306  -9.692  -1.491  1.00  0.00           N  
ATOM   1724  CA  GLU B  69     -17.990 -10.808  -0.592  1.00  0.00           C  
ATOM   1725  C   GLU B  69     -16.584 -11.337  -0.852  1.00  0.00           C  
ATOM   1726  O   GLU B  69     -15.837 -11.574   0.102  1.00  0.00           O  
ATOM   1727  CB  GLU B  69     -19.002 -11.950  -0.737  1.00  0.00           C  
ATOM   1728  CG  GLU B  69     -20.392 -11.589  -0.210  1.00  0.00           C  
ATOM   1729  CD  GLU B  69     -21.342 -12.797  -0.253  1.00  0.00           C  
ATOM   1730  OE1 GLU B  69     -22.188 -12.891   0.656  1.00  0.00           O  
ATOM   1731  OE2 GLU B  69     -21.199 -13.609  -1.195  1.00  0.00           O  
ATOM   1732  N   LEU B  70     -16.183 -11.452  -2.113  1.00  0.00           N  
ATOM   1733  CA  LEU B  70     -14.810 -11.787  -2.454  1.00  0.00           C  
ATOM   1734  C   LEU B  70     -13.833 -10.737  -1.904  1.00  0.00           C  
ATOM   1735  O   LEU B  70     -12.836 -11.109  -1.285  1.00  0.00           O  
ATOM   1736  CB  LEU B  70     -14.667 -11.959  -3.977  1.00  0.00           C  
ATOM   1737  CG  LEU B  70     -13.244 -12.354  -4.409  1.00  0.00           C  
ATOM   1738  CD1 LEU B  70     -12.808 -13.705  -3.837  1.00  0.00           C  
ATOM   1739  CD2 LEU B  70     -13.159 -12.445  -5.935  1.00  0.00           C  
ATOM   1740  N   LEU B  71     -14.148  -9.443  -2.031  1.00  0.00           N  
ATOM   1741  CA  LEU B  71     -13.348  -8.360  -1.455  1.00  0.00           C  
ATOM   1742  C   LEU B  71     -13.227  -8.482   0.068  1.00  0.00           C  
ATOM   1743  O   LEU B  71     -12.138  -8.319   0.611  1.00  0.00           O  
ATOM   1744  CB  LEU B  71     -13.964  -7.012  -1.869  1.00  0.00           C  
ATOM   1745  CG  LEU B  71     -13.187  -5.787  -1.344  1.00  0.00           C  
ATOM   1746  CD1 LEU B  71     -11.796  -5.676  -1.960  1.00  0.00           C  
ATOM   1747  CD2 LEU B  71     -13.972  -4.512  -1.664  1.00  0.00           C  
ATOM   1748  N   ASN B  72     -14.300  -8.831   0.772  1.00  0.00           N  
ATOM   1749  CA  ASN B  72     -14.246  -9.075   2.213  1.00  0.00           C  
ATOM   1750  C   ASN B  72     -13.258 -10.206   2.554  1.00  0.00           C  
ATOM   1751  O   ASN B  72     -12.518 -10.115   3.539  1.00  0.00           O  
ATOM   1752  CB  ASN B  72     -15.647  -9.428   2.739  1.00  0.00           C  
ATOM   1753  CG  ASN B  72     -16.639  -8.280   2.696  1.00  0.00           C  
ATOM   1754  OD1 ASN B  72     -16.292  -7.112   2.767  1.00  0.00           O  
ATOM   1755  ND2 ASN B  72     -17.918  -8.584   2.636  1.00  0.00           N  
ATOM   1756  N   HIS B  73     -13.232 -11.268   1.747  1.00  0.00           N  
ATOM   1757  CA  HIS B  73     -12.301 -12.376   1.935  1.00  0.00           C  
ATOM   1758  C   HIS B  73     -10.858 -11.983   1.634  1.00  0.00           C  
ATOM   1759  O   HIS B  73      -9.980 -12.303   2.444  1.00  0.00           O  
ATOM   1760  CB  HIS B  73     -12.742 -13.592   1.114  1.00  0.00           C  
ATOM   1761  CG  HIS B  73     -13.858 -14.349   1.776  1.00  0.00           C  
ATOM   1762  ND1 HIS B  73     -13.740 -15.147   2.901  1.00  0.00           N  
ATOM   1763  CD2 HIS B  73     -15.183 -14.372   1.408  1.00  0.00           C  
ATOM   1764  CE1 HIS B  73     -14.962 -15.633   3.194  1.00  0.00           C  
ATOM   1765  NE2 HIS B  73     -15.867 -15.188   2.314  1.00  0.00           N  
ATOM   1766  N   THR B  74     -10.570 -11.252   0.546  1.00  0.00           N  
ATOM   1767  CA  THR B  74      -9.206 -10.817   0.223  1.00  0.00           C  
ATOM   1768  C   THR B  74      -8.666  -9.859   1.282  1.00  0.00           C  
ATOM   1769  O   THR B  74      -7.572 -10.086   1.789  1.00  0.00           O  
ATOM   1770  CB  THR B  74      -9.090 -10.191  -1.174  1.00  0.00           C  
ATOM   1771  OG1 THR B  74      -9.922  -9.076  -1.318  1.00  0.00           O  
ATOM   1772  CG2 THR B  74      -9.444 -11.186  -2.281  1.00  0.00           C  
ATOM   1773  N   GLN B  75      -9.455  -8.899   1.747  1.00  0.00           N  
ATOM   1774  CA  GLN B  75      -9.078  -7.993   2.831  1.00  0.00           C  
ATOM   1775  C   GLN B  75      -8.845  -8.737   4.153  1.00  0.00           C  
ATOM   1776  O   GLN B  75      -7.884  -8.460   4.879  1.00  0.00           O  
ATOM   1777  CB  GLN B  75     -10.175  -6.941   3.030  1.00  0.00           C  
ATOM   1778  CG  GLN B  75     -10.200  -5.907   1.880  1.00  0.00           C  
ATOM   1779  CD  GLN B  75     -11.309  -4.877   2.072  1.00  0.00           C  
ATOM   1780  OE1 GLN B  75     -12.185  -5.002   2.913  1.00  0.00           O  
ATOM   1781  NE2 GLN B  75     -11.299  -3.816   1.296  1.00  0.00           N  
ATOM   1782  N   ARG B  76      -9.675  -9.732   4.467  1.00  0.00           N  
ATOM   1783  CA  ARG B  76      -9.450 -10.603   5.633  1.00  0.00           C  
ATOM   1784  C   ARG B  76      -8.119 -11.345   5.535  1.00  0.00           C  
ATOM   1785  O   ARG B  76      -7.424 -11.462   6.544  1.00  0.00           O  
ATOM   1786  CB  ARG B  76     -10.631 -11.568   5.773  1.00  0.00           C  
ATOM   1787  CG  ARG B  76     -10.476 -12.531   6.960  1.00  0.00           C  
ATOM   1788  CD  ARG B  76     -11.616 -13.550   7.020  1.00  0.00           C  
ATOM   1789  NE  ARG B  76     -11.727 -14.381   5.807  1.00  0.00           N  
ATOM   1790  CZ  ARG B  76     -10.954 -15.395   5.438  1.00  0.00           C  
ATOM   1791  NH1 ARG B  76      -9.933 -15.792   6.150  1.00  0.00           N  
ATOM   1792  NH2 ARG B  76     -11.204 -16.044   4.333  1.00  0.00           N  
ATOM   1793  N   ILE B  77      -7.775 -11.857   4.358  1.00  0.00           N  
ATOM   1794  CA  ILE B  77      -6.505 -12.560   4.125  1.00  0.00           C  
ATOM   1795  C   ILE B  77      -5.324 -11.605   4.288  1.00  0.00           C  
ATOM   1796  O   ILE B  77      -4.398 -11.942   5.021  1.00  0.00           O  
ATOM   1797  CB  ILE B  77      -6.497 -13.269   2.759  1.00  0.00           C  
ATOM   1798  CG1 ILE B  77      -7.510 -14.436   2.753  1.00  0.00           C  
ATOM   1799  CG2 ILE B  77      -5.087 -13.806   2.431  1.00  0.00           C  
ATOM   1800  CD1 ILE B  77      -7.859 -14.930   1.341  1.00  0.00           C  
ATOM   1801  N   GLU B  78      -5.373 -10.402   3.718  1.00  0.00           N  
ATOM   1802  CA  GLU B  78      -4.343  -9.369   3.924  1.00  0.00           C  
ATOM   1803  C   GLU B  78      -4.128  -9.077   5.409  1.00  0.00           C  
ATOM   1804  O   GLU B  78      -3.014  -9.077   5.926  1.00  0.00           O  
ATOM   1805  CB  GLU B  78      -4.751  -8.060   3.245  1.00  0.00           C  
ATOM   1806  CG  GLU B  78      -4.721  -8.108   1.715  1.00  0.00           C  
ATOM   1807  CD  GLU B  78      -5.082  -6.745   1.117  1.00  0.00           C  
ATOM   1808  OE1 GLU B  78      -4.650  -6.486  -0.023  1.00  0.00           O  
ATOM   1809  OE2 GLU B  78      -5.733  -5.928   1.811  1.00  0.00           O  
ATOM   1810  N   LEU B  79      -5.225  -8.907   6.160  1.00  0.00           N  
ATOM   1811  CA  LEU B  79      -5.184  -8.641   7.594  1.00  0.00           C  
ATOM   1812  C   LEU B  79      -4.657  -9.833   8.409  1.00  0.00           C  
ATOM   1813  O   LEU B  79      -4.073  -9.613   9.472  1.00  0.00           O  
ATOM   1814  CB  LEU B  79      -6.597  -8.272   8.079  1.00  0.00           C  
ATOM   1815  CG  LEU B  79      -7.044  -6.854   7.668  1.00  0.00           C  
ATOM   1816  CD1 LEU B  79      -8.530  -6.691   8.003  1.00  0.00           C  
ATOM   1817  CD2 LEU B  79      -6.264  -5.780   8.436  1.00  0.00           C  
ATOM   1818  N   GLN B  80      -4.901 -11.071   7.985  1.00  0.00           N  
ATOM   1819  CA  GLN B  80      -4.486 -12.272   8.709  1.00  0.00           C  
ATOM   1820  C   GLN B  80      -3.080 -12.734   8.320  1.00  0.00           C  
ATOM   1821  O   GLN B  80      -2.262 -12.992   9.204  1.00  0.00           O  
ATOM   1822  CB  GLN B  80      -5.505 -13.393   8.492  1.00  0.00           C  
ATOM   1823  CG  GLN B  80      -6.791 -13.142   9.293  1.00  0.00           C  
ATOM   1824  CD  GLN B  80      -7.853 -14.233   9.091  1.00  0.00           C  
ATOM   1825  OE1 GLN B  80      -7.751 -15.113   8.258  1.00  0.00           O  
ATOM   1826  NE2 GLN B  80      -8.912 -14.210   9.868  1.00  0.00           N  
ATOM   1827  N   GLN B  81      -2.798 -12.827   7.025  1.00  0.00           N  
ATOM   1828  CA  GLN B  81      -1.564 -13.389   6.474  1.00  0.00           C  
ATOM   1829  C   GLN B  81      -0.469 -12.344   6.295  1.00  0.00           C  
ATOM   1830  O   GLN B  81       0.714 -12.663   6.408  1.00  0.00           O  
ATOM   1831  CB  GLN B  81      -1.853 -14.078   5.136  1.00  0.00           C  
ATOM   1832  CG  GLN B  81      -2.868 -15.234   5.231  1.00  0.00           C  
ATOM   1833  CD  GLN B  81      -2.400 -16.396   6.113  1.00  0.00           C  
ATOM   1834  OE1 GLN B  81      -1.235 -16.529   6.463  1.00  0.00           O  
ATOM   1835  NE2 GLN B  81      -3.296 -17.273   6.510  1.00  0.00           N  
ATOM   1836  N   GLY B  82      -0.826 -11.096   6.087  1.00  0.00           N  
ATOM   1837  CA  GLY B  82       0.151 -10.003   6.033  1.00  0.00           C  
ATOM   1838  C   GLY B  82       0.851  -9.742   7.368  1.00  0.00           C  
ATOM   1839  O   GLY B  82       1.810  -8.975   7.440  1.00  0.00           O  
ATOM   1840  N   ARG B  83       0.408 -10.398   8.452  1.00  0.00           N  
ATOM   1841  CA  ARG B  83       0.993 -10.257   9.784  1.00  0.00           C  
ATOM   1842  C   ARG B  83       2.189 -11.199   9.950  1.00  0.00           C  
ATOM   1843  O   ARG B  83       2.026 -12.337  10.388  1.00  0.00           O  
ATOM   1844  CB  ARG B  83      -0.053 -10.516  10.878  1.00  0.00           C  
ATOM   1845  CG  ARG B  83      -1.204  -9.516  10.836  1.00  0.00           C  
ATOM   1846  CD  ARG B  83      -2.177  -9.790  11.982  1.00  0.00           C  
ATOM   1847  NE  ARG B  83      -3.368  -8.925  11.884  1.00  0.00           N  
ATOM   1848  CZ  ARG B  83      -4.276  -8.713  12.821  1.00  0.00           C  
ATOM   1849  NH1 ARG B  83      -4.202  -9.267  13.995  1.00  0.00           N  
ATOM   1850  NH2 ARG B  83      -5.288  -7.936  12.582  1.00  0.00           N  
ATOM   1851  N   VAL B  84       3.392 -10.688   9.728  1.00  0.00           N  
ATOM   1852  CA  VAL B  84       4.582 -11.378  10.223  1.00  0.00           C  
ATOM   1853  C   VAL B  84       4.660 -11.157  11.726  1.00  0.00           C  
ATOM   1854  O   VAL B  84       4.881 -10.041  12.200  1.00  0.00           O  
ATOM   1855  CB  VAL B  84       5.880 -10.933   9.531  1.00  0.00           C  
ATOM   1856  CG1 VAL B  84       7.070 -11.758  10.028  1.00  0.00           C  
ATOM   1857  CG2 VAL B  84       5.780 -11.145   8.021  1.00  0.00           C  
ATOM   1858  N   ARG B  85       4.477 -12.225  12.510  1.00  0.00           N  
ATOM   1859  CA  ARG B  85       4.596 -12.150  13.965  1.00  0.00           C  
ATOM   1860  C   ARG B  85       6.081 -12.083  14.334  1.00  0.00           C  
ATOM   1861  O   ARG B  85       6.736 -13.110  14.442  1.00  0.00           O  
ATOM   1862  CB  ARG B  85       3.828 -13.320  14.605  1.00  0.00           C  
ATOM   1863  CG  ARG B  85       3.592 -13.078  16.103  1.00  0.00           C  
ATOM   1864  CD  ARG B  85       2.774 -14.230  16.695  1.00  0.00           C  
ATOM   1865  NE  ARG B  85       2.414 -13.968  18.100  1.00  0.00           N  
ATOM   1866  CZ  ARG B  85       1.706 -14.765  18.900  1.00  0.00           C  
ATOM   1867  NH1 ARG B  85       1.261 -15.910  18.472  1.00  0.00           N  
ATOM   1868  NH2 ARG B  85       1.446 -14.401  20.110  1.00  0.00           N  
ATOM   1869  N   LYS B  86       6.613 -10.880  14.572  1.00  0.00           N  
ATOM   1870  CA  LYS B  86       7.931 -10.678  15.187  1.00  0.00           C  
ATOM   1871  C   LYS B  86       7.736 -10.555  16.703  1.00  0.00           C  
ATOM   1872  O   LYS B  86       7.348  -9.501  17.194  1.00  0.00           O  
ATOM   1873  CB  LYS B  86       8.654  -9.463  14.583  1.00  0.00           C  
ATOM   1874  CG  LYS B  86       9.360  -9.769  13.250  1.00  0.00           C  
ATOM   1875  CD  LYS B  86      10.148  -8.531  12.755  1.00  0.00           C  
ATOM   1876  CE  LYS B  86      10.895  -8.823  11.450  1.00  0.00           C  
ATOM   1877  NZ  LYS B  86      11.545  -7.596  10.889  1.00  0.00           N  
ATOM   1878  N   ALA B  87       8.026 -11.622  17.431  1.00  0.00           N  
ATOM   1879  CA  ALA B  87       7.936 -11.701  18.885  1.00  0.00           C  
ATOM   1880  C   ALA B  87       6.585 -11.176  19.423  1.00  0.00           C  
ATOM   1881  O   ALA B  87       5.537 -11.753  19.135  1.00  0.00           O  
ATOM   1882  CB  ALA B  87       9.191 -11.056  19.495  1.00  0.00           C  
ATOM   1883  N   GLU B  88       6.607 -10.087  20.198  1.00  0.00           N  
ATOM   1884  CA  GLU B  88       5.412  -9.517  20.826  1.00  0.00           C  
ATOM   1885  C   GLU B  88       4.631  -8.540  19.932  1.00  0.00           C  
ATOM   1886  O   GLU B  88       3.467  -8.242  20.203  1.00  0.00           O  
ATOM   1887  CB  GLU B  88       5.818  -8.785  22.112  1.00  0.00           C  
ATOM   1888  CG  GLU B  88       6.387  -9.728  23.178  1.00  0.00           C  
ATOM   1889  CD  GLU B  88       6.688  -9.018  24.495  1.00  0.00           C  
ATOM   1890  OE1 GLU B  88       6.868  -9.747  25.501  1.00  0.00           O  
ATOM   1891  OE2 GLU B  88       6.751  -7.763  24.503  1.00  0.00           O  
ATOM   1892  N   ARG B  89       5.254  -8.024  18.861  1.00  0.00           N  
ATOM   1893  CA  ARG B  89       4.625  -7.036  17.983  1.00  0.00           C  
ATOM   1894  C   ARG B  89       4.246  -7.665  16.643  1.00  0.00           C  
ATOM   1895  O   ARG B  89       5.000  -8.435  16.048  1.00  0.00           O  
ATOM   1896  CB  ARG B  89       5.502  -5.785  17.827  1.00  0.00           C  
ATOM   1897  CG  ARG B  89       5.531  -4.962  19.128  1.00  0.00           C  
ATOM   1898  CD  ARG B  89       6.302  -3.643  18.935  1.00  0.00           C  
ATOM   1899  NE  ARG B  89       6.307  -2.838  20.166  1.00  0.00           N  
ATOM   1900  CZ  ARG B  89       6.841  -1.633  20.316  1.00  0.00           C  
ATOM   1901  NH1 ARG B  89       7.439  -1.031  19.335  1.00  0.00           N  
ATOM   1902  NH2 ARG B  89       6.767  -1.017  21.464  1.00  0.00           N  
ATOM   1903  N   TRP B  90       3.059  -7.284  16.170  1.00  0.00           N  
ATOM   1904  CA  TRP B  90       2.657  -7.559  14.800  1.00  0.00           C  
ATOM   1905  C   TRP B  90       3.573  -6.774  13.862  1.00  0.00           C  
ATOM   1906  O   TRP B  90       3.686  -5.557  13.983  1.00  0.00           O  
ATOM   1907  CB  TRP B  90       1.185  -7.168  14.619  1.00  0.00           C  
ATOM   1908  CG  TRP B  90       0.238  -7.940  15.493  1.00  0.00           C  
ATOM   1909  CD1 TRP B  90      -0.283  -7.504  16.663  1.00  0.00           C  
ATOM   1910  CD2 TRP B  90      -0.284  -9.291  15.276  1.00  0.00           C  
ATOM   1911  NE1 TRP B  90      -1.115  -8.497  17.183  1.00  0.00           N  
ATOM   1912  CE2 TRP B  90      -1.146  -9.596  16.365  1.00  0.00           C  
ATOM   1913  CE3 TRP B  90      -0.126 -10.250  14.261  1.00  0.00           C  
ATOM   1914  CZ2 TRP B  90      -1.838 -10.838  16.431  1.00  0.00           C  
ATOM   1915  CZ3 TRP B  90      -0.812 -11.480  14.339  1.00  0.00           C  
ATOM   1916  CH2 TRP B  90      -1.659 -11.773  15.412  1.00  0.00           C  
ATOM   1917  N   GLY B  91       4.246  -7.483  12.977  1.00  0.00           N  
ATOM   1918  CA  GLY B  91       5.118  -6.884  11.976  1.00  0.00           C  
ATOM   1919  C   GLY B  91       4.331  -6.192  10.855  1.00  0.00           C  
ATOM   1920  O   GLY B  91       3.092  -6.169  10.873  1.00  0.00           O  
ATOM   1921  N   PRO B  92       5.052  -5.632   9.883  1.00  0.00           N  
ATOM   1922  CA  PRO B  92       4.440  -4.954   8.750  1.00  0.00           C  
ATOM   1923  C   PRO B  92       3.485  -5.879   7.985  1.00  0.00           C  
ATOM   1924  O   PRO B  92       3.761  -7.066   7.788  1.00  0.00           O  
ATOM   1925  CB  PRO B  92       5.608  -4.460   7.886  1.00  0.00           C  
ATOM   1926  CG  PRO B  92       6.801  -5.317   8.313  1.00  0.00           C  
ATOM   1927  CD  PRO B  92       6.495  -5.642   9.773  1.00  0.00           C  
ATOM   1928  N   ARG B  93       2.363  -5.330   7.541  1.00  0.00           N  
ATOM   1929  CA  ARG B  93       1.365  -5.991   6.698  1.00  0.00           C  
ATOM   1930  C   ARG B  93       1.506  -5.447   5.278  1.00  0.00           C  
ATOM   1931  O   ARG B  93       0.858  -4.469   4.942  1.00  0.00           O  
ATOM   1932  CB  ARG B  93      -0.049  -5.759   7.229  1.00  0.00           C  
ATOM   1933  CG  ARG B  93      -0.271  -6.243   8.662  1.00  0.00           C  
ATOM   1934  CD  ARG B  93      -1.745  -6.058   9.000  1.00  0.00           C  
ATOM   1935  NE  ARG B  93      -1.982  -6.082  10.455  1.00  0.00           N  
ATOM   1936  CZ  ARG B  93      -3.100  -5.709  11.051  1.00  0.00           C  
ATOM   1937  NH1 ARG B  93      -4.184  -5.439  10.372  1.00  0.00           N  
ATOM   1938  NH2 ARG B  93      -3.139  -5.558  12.325  1.00  0.00           N  
ATOM   1939  N   THR B  94       2.365  -6.042   4.476  1.00  0.00           N  
ATOM   1940  CA  THR B  94       2.653  -5.577   3.113  1.00  0.00           C  
ATOM   1941  C   THR B  94       2.280  -6.616   2.061  1.00  0.00           C  
ATOM   1942  O   THR B  94       2.926  -6.710   1.020  1.00  0.00           O  
ATOM   1943  CB  THR B  94       4.113  -5.123   2.945  1.00  0.00           C  
ATOM   1944  OG1 THR B  94       4.942  -6.246   2.895  1.00  0.00           O  
ATOM   1945  CG2 THR B  94       4.610  -4.233   4.073  1.00  0.00           C  
ATOM   1946  N   LEU B  95       1.282  -7.432   2.358  1.00  0.00           N  
ATOM   1947  CA  LEU B  95       0.623  -8.271   1.374  1.00  0.00           C  
ATOM   1948  C   LEU B  95      -0.540  -7.474   0.803  1.00  0.00           C  
ATOM   1949  O   LEU B  95      -1.365  -6.988   1.569  1.00  0.00           O  
ATOM   1950  CB  LEU B  95       0.135  -9.554   2.062  1.00  0.00           C  
ATOM   1951  CG  LEU B  95      -0.668 -10.478   1.135  1.00  0.00           C  
ATOM   1952  CD1 LEU B  95       0.221 -11.148   0.087  1.00  0.00           C  
ATOM   1953  CD2 LEU B  95      -1.351 -11.565   1.966  1.00  0.00           C  
ATOM   1954  N   ASP B  96      -0.605  -7.389  -0.521  1.00  0.00           N  
ATOM   1955  CA  ASP B  96      -1.683  -6.746  -1.247  1.00  0.00           C  
ATOM   1956  C   ASP B  96      -2.366  -7.770  -2.142  1.00  0.00           C  
ATOM   1957  O   ASP B  96      -1.704  -8.555  -2.826  1.00  0.00           O  
ATOM   1958  CB  ASP B  96      -1.139  -5.557  -2.045  1.00  0.00           C  
ATOM   1959  CG  ASP B  96      -0.412  -4.562  -1.133  1.00  0.00           C  
ATOM   1960  OD1 ASP B  96      -1.059  -3.956  -0.253  1.00  0.00           O  
ATOM   1961  OD2 ASP B  96       0.818  -4.413  -1.271  1.00  0.00           O  
ATOM   1962  N   LEU B  97      -3.695  -7.780  -2.106  1.00  0.00           N  
ATOM   1963  CA  LEU B  97      -4.555  -8.637  -2.904  1.00  0.00           C  
ATOM   1964  C   LEU B  97      -5.578  -7.768  -3.628  1.00  0.00           C  
ATOM   1965  O   LEU B  97      -6.614  -7.406  -3.072  1.00  0.00           O  
ATOM   1966  CB  LEU B  97      -5.256  -9.678  -2.018  1.00  0.00           C  
ATOM   1967  CG  LEU B  97      -4.338 -10.664  -1.275  1.00  0.00           C  
ATOM   1968  CD1 LEU B  97      -5.182 -11.594  -0.408  1.00  0.00           C  
ATOM   1969  CD2 LEU B  97      -3.521 -11.534  -2.218  1.00  0.00           C  
ATOM   1970  N   ASP B  98      -5.303  -7.452  -4.895  1.00  0.00           N  
ATOM   1971  CA  ASP B  98      -6.153  -6.593  -5.708  1.00  0.00           C  
ATOM   1972  C   ASP B  98      -7.016  -7.420  -6.665  1.00  0.00           C  
ATOM   1973  O   ASP B  98      -6.502  -8.195  -7.469  1.00  0.00           O  
ATOM   1974  CB  ASP B  98      -5.300  -5.588  -6.483  1.00  0.00           C  
ATOM   1975  CG  ASP B  98      -4.584  -4.572  -5.588  1.00  0.00           C  
ATOM   1976  OD1 ASP B  98      -5.305  -3.804  -4.920  1.00  0.00           O  
ATOM   1977  OD2 ASP B  98      -3.340  -4.532  -5.643  1.00  0.00           O  
ATOM   1978  N   ILE B  99      -8.342  -7.220  -6.647  1.00  0.00           N  
ATOM   1979  CA  ILE B  99      -9.233  -7.799  -7.652  1.00  0.00           C  
ATOM   1980  C   ILE B  99      -9.048  -7.019  -8.957  1.00  0.00           C  
ATOM   1981  O   ILE B  99      -9.520  -5.896  -9.096  1.00  0.00           O  
ATOM   1982  CB  ILE B  99     -10.698  -7.827  -7.174  1.00  0.00           C  
ATOM   1983  CG1 ILE B  99     -10.838  -8.611  -5.842  1.00  0.00           C  
ATOM   1984  CG2 ILE B  99     -11.583  -8.466  -8.266  1.00  0.00           C  
ATOM   1985  CD1 ILE B  99     -12.232  -8.537  -5.215  1.00  0.00           C  
ATOM   1986  N   MET B 100      -8.351  -7.615  -9.923  1.00  0.00           N  
ATOM   1987  CA  MET B 100      -8.123  -7.000 -11.230  1.00  0.00           C  
ATOM   1988  C   MET B 100      -9.368  -7.055 -12.108  1.00  0.00           C  
ATOM   1989  O   MET B 100      -9.735  -6.051 -12.718  1.00  0.00           O  
ATOM   1990  CB  MET B 100      -6.962  -7.701 -11.963  1.00  0.00           C  
ATOM   1991  CG  MET B 100      -5.609  -7.498 -11.282  1.00  0.00           C  
ATOM   1992  SD  MET B 100      -4.218  -8.111 -12.278  1.00  0.00           S  
ATOM   1993  CE  MET B 100      -4.441  -9.888 -12.066  1.00  0.00           C  
ATOM   1994  N   LEU B 101      -9.989  -8.221 -12.184  1.00  0.00           N  
ATOM   1995  CA  LEU B 101     -11.153  -8.492 -13.016  1.00  0.00           C  
ATOM   1996  C   LEU B 101     -12.097  -9.432 -12.273  1.00  0.00           C  
ATOM   1997  O   LEU B 101     -11.646 -10.318 -11.544  1.00  0.00           O  
ATOM   1998  CB  LEU B 101     -10.708  -9.132 -14.345  1.00  0.00           C  
ATOM   1999  CG  LEU B 101      -9.912  -8.204 -15.275  1.00  0.00           C  
ATOM   2000  CD1 LEU B 101      -9.268  -9.004 -16.397  1.00  0.00           C  
ATOM   2001  CD2 LEU B 101     -10.808  -7.144 -15.926  1.00  0.00           C  
ATOM   2002  N   PHE B 102     -13.396  -9.290 -12.518  1.00  0.00           N  
ATOM   2003  CA  PHE B 102     -14.431 -10.183 -12.010  1.00  0.00           C  
ATOM   2004  C   PHE B 102     -15.318 -10.622 -13.179  1.00  0.00           C  
ATOM   2005  O   PHE B 102     -16.272  -9.945 -13.556  1.00  0.00           O  
ATOM   2006  CB  PHE B 102     -15.189  -9.483 -10.876  1.00  0.00           C  
ATOM   2007  CG  PHE B 102     -16.011 -10.440 -10.051  1.00  0.00           C  
ATOM   2008  CD1 PHE B 102     -17.299 -10.835 -10.463  1.00  0.00           C  
ATOM   2009  CD2 PHE B 102     -15.478 -10.976  -8.860  1.00  0.00           C  
ATOM   2010  CE1 PHE B 102     -18.044 -11.746  -9.699  1.00  0.00           C  
ATOM   2011  CE2 PHE B 102     -16.220 -11.882  -8.088  1.00  0.00           C  
ATOM   2012  CZ  PHE B 102     -17.502 -12.266  -8.509  1.00  0.00           C  
ATOM   2013  N   GLY B 103     -14.953 -11.745 -13.796  1.00  0.00           N  
ATOM   2014  CA  GLY B 103     -15.555 -12.160 -15.049  1.00  0.00           C  
ATOM   2015  C   GLY B 103     -15.440 -11.058 -16.104  1.00  0.00           C  
ATOM   2016  O   GLY B 103     -14.354 -10.533 -16.355  1.00  0.00           O  
ATOM   2017  N   ASN B 104     -16.583 -10.702 -16.704  1.00  0.00           N  
ATOM   2018  CA  ASN B 104     -16.689  -9.604 -17.660  1.00  0.00           C  
ATOM   2019  C   ASN B 104     -17.472  -8.407 -17.083  1.00  0.00           C  
ATOM   2020  O   ASN B 104     -18.044  -7.614 -17.831  1.00  0.00           O  
ATOM   2021  CB  ASN B 104     -17.283 -10.159 -18.967  1.00  0.00           C  
ATOM   2022  CG  ASN B 104     -16.917  -9.299 -20.157  1.00  0.00           C  
ATOM   2023  OD1 ASN B 104     -15.781  -8.935 -20.368  1.00  0.00           O  
ATOM   2024  ND2 ASN B 104     -17.861  -8.963 -21.010  1.00  0.00           N  
ATOM   2025  N   GLU B 105     -17.545  -8.301 -15.750  1.00  0.00           N  
ATOM   2026  CA  GLU B 105     -18.325  -7.262 -15.077  1.00  0.00           C  
ATOM   2027  C   GLU B 105     -17.548  -5.945 -14.976  1.00  0.00           C  
ATOM   2028  O   GLU B 105     -16.334  -5.903 -14.784  1.00  0.00           O  
ATOM   2029  CB  GLU B 105     -18.798  -7.736 -13.700  1.00  0.00           C  
ATOM   2030  CG  GLU B 105     -19.776  -8.915 -13.802  1.00  0.00           C  
ATOM   2031  CD  GLU B 105     -20.342  -9.360 -12.449  1.00  0.00           C  
ATOM   2032  OE1 GLU B 105     -20.614 -10.570 -12.315  1.00  0.00           O  
ATOM   2033  OE2 GLU B 105     -20.511  -8.497 -11.556  1.00  0.00           O  
ATOM   2034  N   VAL B 106     -18.312  -4.845 -15.088  1.00  0.00           N  
ATOM   2035  CA  VAL B 106     -17.842  -3.503 -14.758  1.00  0.00           C  
ATOM   2036  C   VAL B 106     -18.515  -3.108 -13.448  1.00  0.00           C  
ATOM   2037  O   VAL B 106     -19.737  -2.992 -13.389  1.00  0.00           O  
ATOM   2038  CB  VAL B 106     -18.148  -2.490 -15.874  1.00  0.00           C  
ATOM   2039  CG1 VAL B 106     -17.662  -1.091 -15.499  1.00  0.00           C  
ATOM   2040  CG2 VAL B 106     -17.461  -2.891 -17.183  1.00  0.00           C  
ATOM   2041  N   ILE B 107     -17.714  -2.912 -12.406  1.00  0.00           N  
ATOM   2042  CA  ILE B 107     -18.176  -2.623 -11.049  1.00  0.00           C  
ATOM   2043  C   ILE B 107     -17.626  -1.259 -10.648  1.00  0.00           C  
ATOM   2044  O   ILE B 107     -16.426  -1.027 -10.725  1.00  0.00           O  
ATOM   2045  CB  ILE B 107     -17.756  -3.738 -10.071  1.00  0.00           C  
ATOM   2046  CG1 ILE B 107     -18.214  -5.140 -10.563  1.00  0.00           C  
ATOM   2047  CG2 ILE B 107     -18.309  -3.450  -8.664  1.00  0.00           C  
ATOM   2048  CD1 ILE B 107     -17.553  -6.299  -9.815  1.00  0.00           C  
ATOM   2049  N   ASN B 108     -18.512  -0.372 -10.210  1.00  0.00           N  
ATOM   2050  CA  ASN B 108     -18.160   0.936  -9.674  1.00  0.00           C  
ATOM   2051  C   ASN B 108     -18.991   1.174  -8.413  1.00  0.00           C  
ATOM   2052  O   ASN B 108     -20.043   1.807  -8.462  1.00  0.00           O  
ATOM   2053  CB  ASN B 108     -18.372   2.029 -10.746  1.00  0.00           C  
ATOM   2054  CG  ASN B 108     -17.157   2.261 -11.627  1.00  0.00           C  
ATOM   2055  OD1 ASN B 108     -16.019   2.130 -11.232  1.00  0.00           O  
ATOM   2056  ND2 ASN B 108     -17.364   2.689 -12.846  1.00  0.00           N  
ATOM   2057  N   THR B 109     -18.521   0.622  -7.300  1.00  0.00           N  
ATOM   2058  CA  THR B 109     -19.103   0.865  -5.980  1.00  0.00           C  
ATOM   2059  C   THR B 109     -18.169   1.720  -5.138  1.00  0.00           C  
ATOM   2060  O   THR B 109     -17.066   2.085  -5.558  1.00  0.00           O  
ATOM   2061  CB  THR B 109     -19.492  -0.433  -5.251  1.00  0.00           C  
ATOM   2062  OG1 THR B 109     -18.365  -1.125  -4.792  1.00  0.00           O  
ATOM   2063  CG2 THR B 109     -20.334  -1.370  -6.110  1.00  0.00           C  
ATOM   2064  N   GLU B 110     -18.612   2.061  -3.935  1.00  0.00           N  
ATOM   2065  CA  GLU B 110     -17.781   2.831  -3.022  1.00  0.00           C  
ATOM   2066  C   GLU B 110     -16.519   2.076  -2.577  1.00  0.00           C  
ATOM   2067  O   GLU B 110     -15.491   2.690  -2.316  1.00  0.00           O  
ATOM   2068  CB  GLU B 110     -18.661   3.242  -1.833  1.00  0.00           C  
ATOM   2069  CG  GLU B 110     -17.923   4.244  -0.955  1.00  0.00           C  
ATOM   2070  CD  GLU B 110     -18.813   4.999   0.023  1.00  0.00           C  
ATOM   2071  OE1 GLU B 110     -18.357   6.111   0.379  1.00  0.00           O  
ATOM   2072  OE2 GLU B 110     -19.907   4.511   0.350  1.00  0.00           O  
ATOM   2073  N   ARG B 111     -16.597   0.733  -2.526  1.00  0.00           N  
ATOM   2074  CA  ARG B 111     -15.537  -0.146  -2.035  1.00  0.00           C  
ATOM   2075  C   ARG B 111     -14.734  -0.822  -3.138  1.00  0.00           C  
ATOM   2076  O   ARG B 111     -13.624  -1.288  -2.878  1.00  0.00           O  
ATOM   2077  CB  ARG B 111     -16.153  -1.216  -1.128  1.00  0.00           C  
ATOM   2078  CG  ARG B 111     -16.819  -0.627   0.127  1.00  0.00           C  
ATOM   2079  CD  ARG B 111     -17.369  -1.731   1.021  1.00  0.00           C  
ATOM   2080  NE  ARG B 111     -16.298  -2.611   1.509  1.00  0.00           N  
ATOM   2081  CZ  ARG B 111     -16.399  -3.889   1.853  1.00  0.00           C  
ATOM   2082  NH1 ARG B 111     -17.538  -4.506   1.912  1.00  0.00           N  
ATOM   2083  NH2 ARG B 111     -15.334  -4.566   2.117  1.00  0.00           N  
ATOM   2084  N   LEU B 112     -15.290  -0.948  -4.340  1.00  0.00           N  
ATOM   2085  CA  LEU B 112     -14.720  -1.785  -5.376  1.00  0.00           C  
ATOM   2086  C   LEU B 112     -14.852  -1.137  -6.754  1.00  0.00           C  
ATOM   2087  O   LEU B 112     -15.956  -0.860  -7.215  1.00  0.00           O  
ATOM   2088  CB  LEU B 112     -15.390  -3.164  -5.306  1.00  0.00           C  
ATOM   2089  CG  LEU B 112     -14.802  -4.203  -6.275  1.00  0.00           C  
ATOM   2090  CD1 LEU B 112     -13.334  -4.525  -5.971  1.00  0.00           C  
ATOM   2091  CD2 LEU B 112     -15.593  -5.508  -6.173  1.00  0.00           C  
ATOM   2092  N   THR B 113     -13.703  -0.985  -7.426  1.00  0.00           N  
ATOM   2093  CA  THR B 113     -13.632  -0.608  -8.838  1.00  0.00           C  
ATOM   2094  C   THR B 113     -13.041  -1.766  -9.623  1.00  0.00           C  
ATOM   2095  O   THR B 113     -11.885  -2.132  -9.422  1.00  0.00           O  
ATOM   2096  CB  THR B 113     -12.807   0.678  -9.027  1.00  0.00           C  
ATOM   2097  OG1 THR B 113     -13.361   1.728  -8.278  1.00  0.00           O  
ATOM   2098  CG2 THR B 113     -12.786   1.131 -10.482  1.00  0.00           C  
ATOM   2099  N   VAL B 114     -13.831  -2.344 -10.526  1.00  0.00           N  
ATOM   2100  CA  VAL B 114     -13.414  -3.423 -11.428  1.00  0.00           C  
ATOM   2101  C   VAL B 114     -13.822  -3.061 -12.860  1.00  0.00           C  
ATOM   2102  O   VAL B 114     -14.968  -2.680 -13.080  1.00  0.00           O  
ATOM   2103  CB  VAL B 114     -14.026  -4.769 -11.009  1.00  0.00           C  
ATOM   2104  CG1 VAL B 114     -13.674  -5.889 -11.985  1.00  0.00           C  
ATOM   2105  CG2 VAL B 114     -13.520  -5.204  -9.628  1.00  0.00           C  
ATOM   2106  N   PRO B 115     -12.914  -3.155 -13.859  1.00  0.00           N  
ATOM   2107  CA  PRO B 115     -11.510  -3.549 -13.756  1.00  0.00           C  
ATOM   2108  C   PRO B 115     -10.691  -2.643 -12.832  1.00  0.00           C  
ATOM   2109  O   PRO B 115     -11.032  -1.477 -12.665  1.00  0.00           O  
ATOM   2110  CB  PRO B 115     -10.964  -3.504 -15.185  1.00  0.00           C  
ATOM   2111  CG  PRO B 115     -12.216  -3.659 -16.052  1.00  0.00           C  
ATOM   2112  CD  PRO B 115     -13.276  -2.943 -15.241  1.00  0.00           C  
ATOM   2113  N   HIS B 116      -9.600  -3.171 -12.273  1.00  0.00           N  
ATOM   2114  CA  HIS B 116      -8.707  -2.380 -11.432  1.00  0.00           C  
ATOM   2115  C   HIS B 116      -8.291  -1.096 -12.151  1.00  0.00           C  
ATOM   2116  O   HIS B 116      -7.795  -1.149 -13.282  1.00  0.00           O  
ATOM   2117  CB  HIS B 116      -7.480  -3.204 -11.030  1.00  0.00           C  
ATOM   2118  CG  HIS B 116      -6.516  -2.436 -10.158  1.00  0.00           C  
ATOM   2119  ND1 HIS B 116      -5.587  -1.513 -10.580  1.00  0.00           N  
ATOM   2120  CD2 HIS B 116      -6.440  -2.479  -8.792  1.00  0.00           C  
ATOM   2121  CE1 HIS B 116      -4.974  -1.015  -9.496  1.00  0.00           C  
ATOM   2122  NE2 HIS B 116      -5.464  -1.575  -8.394  1.00  0.00           N  
ATOM   2123  N   TYR B 117      -8.487   0.043 -11.497  1.00  0.00           N  
ATOM   2124  CA  TYR B 117      -8.511   1.367 -12.129  1.00  0.00           C  
ATOM   2125  C   TYR B 117      -7.247   1.727 -12.932  1.00  0.00           C  
ATOM   2126  O   TYR B 117      -7.307   2.545 -13.843  1.00  0.00           O  
ATOM   2127  CB  TYR B 117      -8.787   2.419 -11.048  1.00  0.00           C  
ATOM   2128  CG  TYR B 117      -7.579   2.745 -10.186  1.00  0.00           C  
ATOM   2129  CD1 TYR B 117      -7.215   1.956  -9.075  1.00  0.00           C  
ATOM   2130  CD2 TYR B 117      -6.775   3.851 -10.531  1.00  0.00           C  
ATOM   2131  CE1 TYR B 117      -6.056   2.253  -8.341  1.00  0.00           C  
ATOM   2132  CE2 TYR B 117      -5.612   4.148  -9.802  1.00  0.00           C  
ATOM   2133  CZ  TYR B 117      -5.256   3.338  -8.718  1.00  0.00           C  
ATOM   2134  OH  TYR B 117      -4.104   3.636  -8.046  1.00  0.00           O  
ATOM   2135  N   ASP B 118      -6.101   1.123 -12.613  1.00  0.00           N  
ATOM   2136  CA  ASP B 118      -4.811   1.441 -13.240  1.00  0.00           C  
ATOM   2137  C   ASP B 118      -4.090   0.203 -13.815  1.00  0.00           C  
ATOM   2138  O   ASP B 118      -2.952   0.292 -14.259  1.00  0.00           O  
ATOM   2139  CB  ASP B 118      -3.958   2.211 -12.223  1.00  0.00           C  
ATOM   2140  CG  ASP B 118      -2.746   2.893 -12.859  1.00  0.00           C  
ATOM   2141  OD1 ASP B 118      -2.920   3.549 -13.911  1.00  0.00           O  
ATOM   2142  OD2 ASP B 118      -1.641   2.743 -12.292  1.00  0.00           O  
ATOM   2143  N   MET B 119      -4.729  -0.976 -13.840  1.00  0.00           N  
ATOM   2144  CA  MET B 119      -4.061  -2.210 -14.264  1.00  0.00           C  
ATOM   2145  C   MET B 119      -3.513  -2.145 -15.695  1.00  0.00           C  
ATOM   2146  O   MET B 119      -2.430  -2.662 -15.963  1.00  0.00           O  
ATOM   2147  CB  MET B 119      -4.974  -3.433 -14.071  1.00  0.00           C  
ATOM   2148  CG  MET B 119      -6.127  -3.509 -15.072  1.00  0.00           C  
ATOM   2149  SD  MET B 119      -7.207  -4.960 -14.885  1.00  0.00           S  
ATOM   2150  CE  MET B 119      -6.070  -6.282 -15.349  1.00  0.00           C  
ATOM   2151  N   LYS B 120      -4.200  -1.437 -16.592  1.00  0.00           N  
ATOM   2152  CA  LYS B 120      -3.775  -1.254 -17.989  1.00  0.00           C  
ATOM   2153  C   LYS B 120      -2.484  -0.431 -18.133  1.00  0.00           C  
ATOM   2154  O   LYS B 120      -1.874  -0.452 -19.200  1.00  0.00           O  
ATOM   2155  CB  LYS B 120      -4.913  -0.636 -18.818  1.00  0.00           C  
ATOM   2156  CG  LYS B 120      -6.120  -1.573 -18.981  1.00  0.00           C  
ATOM   2157  CD  LYS B 120      -7.146  -0.985 -19.975  1.00  0.00           C  
ATOM   2158  CE  LYS B 120      -8.296  -1.951 -20.209  1.00  0.00           C  
ATOM   2159  NZ  LYS B 120      -9.211  -1.497 -21.288  1.00  0.00           N  
ATOM   2160  N   ASN B 121      -2.041   0.261 -17.072  1.00  0.00           N  
ATOM   2161  CA  ASN B 121      -0.790   1.007 -17.023  1.00  0.00           C  
ATOM   2162  C   ASN B 121       0.324   0.270 -16.266  1.00  0.00           C  
ATOM   2163  O   ASN B 121       1.455   0.760 -16.211  1.00  0.00           O  
ATOM   2164  CB  ASN B 121      -1.053   2.400 -16.423  1.00  0.00           C  
ATOM   2165  CG  ASN B 121      -2.064   3.204 -17.215  1.00  0.00           C  
ATOM   2166  OD1 ASN B 121      -2.046   3.257 -18.439  1.00  0.00           O  
ATOM   2167  ND2 ASN B 121      -2.968   3.865 -16.536  1.00  0.00           N  
ATOM   2168  N   ARG B 122       0.043  -0.916 -15.702  1.00  0.00           N  
ATOM   2169  CA  ARG B 122       0.948  -1.625 -14.796  1.00  0.00           C  
ATOM   2170  C   ARG B 122       1.426  -2.933 -15.410  1.00  0.00           C  
ATOM   2171  O   ARG B 122       0.769  -3.969 -15.278  1.00  0.00           O  
ATOM   2172  CB  ARG B 122       0.242  -1.851 -13.450  1.00  0.00           C  
ATOM   2173  CG  ARG B 122      -0.047  -0.536 -12.708  1.00  0.00           C  
ATOM   2174  CD  ARG B 122      -0.813  -0.818 -11.408  1.00  0.00           C  
ATOM   2175  NE  ARG B 122      -1.216   0.427 -10.763  1.00  0.00           N  
ATOM   2176  CZ  ARG B 122      -1.688   0.568  -9.532  1.00  0.00           C  
ATOM   2177  NH1 ARG B 122      -1.865  -0.431  -8.713  1.00  0.00           N  
ATOM   2178  NH2 ARG B 122      -1.993   1.750  -9.112  1.00  0.00           N  
ATOM   2179  N   GLY B 123       2.605  -2.923 -16.010  1.00  0.00           N  
ATOM   2180  CA  GLY B 123       3.227  -4.138 -16.564  1.00  0.00           C  
ATOM   2181  C   GLY B 123       3.331  -5.276 -15.542  1.00  0.00           C  
ATOM   2182  O   GLY B 123       3.104  -6.435 -15.896  1.00  0.00           O  
ATOM   2183  N   PHE B 124       3.577  -4.965 -14.277  1.00  0.00           N  
ATOM   2184  CA  PHE B 124       3.650  -5.944 -13.187  1.00  0.00           C  
ATOM   2185  C   PHE B 124       2.311  -6.615 -12.843  1.00  0.00           C  
ATOM   2186  O   PHE B 124       2.309  -7.655 -12.194  1.00  0.00           O  
ATOM   2187  CB  PHE B 124       4.256  -5.275 -11.951  1.00  0.00           C  
ATOM   2188  CG  PHE B 124       3.398  -4.198 -11.320  1.00  0.00           C  
ATOM   2189  CD1 PHE B 124       3.641  -2.846 -11.604  1.00  0.00           C  
ATOM   2190  CD2 PHE B 124       2.365  -4.550 -10.432  1.00  0.00           C  
ATOM   2191  CE1 PHE B 124       2.846  -1.848 -11.015  1.00  0.00           C  
ATOM   2192  CE2 PHE B 124       1.570  -3.560  -9.844  1.00  0.00           C  
ATOM   2193  CZ  PHE B 124       1.804  -2.209 -10.129  1.00  0.00           C  
ATOM   2194  N   MET B 125       1.178  -6.055 -13.263  1.00  0.00           N  
ATOM   2195  CA  MET B 125      -0.130  -6.717 -13.206  1.00  0.00           C  
ATOM   2196  C   MET B 125      -0.417  -7.459 -14.515  1.00  0.00           C  
ATOM   2197  O   MET B 125      -0.850  -8.602 -14.499  1.00  0.00           O  
ATOM   2198  CB  MET B 125      -1.236  -5.690 -12.921  1.00  0.00           C  
ATOM   2199  CG  MET B 125      -1.217  -5.183 -11.475  1.00  0.00           C  
ATOM   2200  SD  MET B 125      -2.483  -3.925 -11.152  1.00  0.00           S  
ATOM   2201  CE  MET B 125      -3.185  -4.546  -9.619  1.00  0.00           C  
ATOM   2202  N   LEU B 126      -0.124  -6.816 -15.650  1.00  0.00           N  
ATOM   2203  CA  LEU B 126      -0.475  -7.344 -16.966  1.00  0.00           C  
ATOM   2204  C   LEU B 126       0.357  -8.567 -17.380  1.00  0.00           C  
ATOM   2205  O   LEU B 126      -0.203  -9.487 -17.964  1.00  0.00           O  
ATOM   2206  CB  LEU B 126      -0.340  -6.236 -18.029  1.00  0.00           C  
ATOM   2207  CG  LEU B 126      -1.264  -5.022 -17.844  1.00  0.00           C  
ATOM   2208  CD1 LEU B 126      -1.025  -4.049 -19.001  1.00  0.00           C  
ATOM   2209  CD2 LEU B 126      -2.743  -5.390 -17.830  1.00  0.00           C  
ATOM   2210  N   TRP B 127       1.678  -8.603 -17.102  1.00  0.00           N  
ATOM   2211  CA  TRP B 127       2.529  -9.728 -17.492  1.00  0.00           C  
ATOM   2212  C   TRP B 127       2.167 -11.045 -16.775  1.00  0.00           C  
ATOM   2213  O   TRP B 127       1.984 -12.047 -17.465  1.00  0.00           O  
ATOM   2214  CB  TRP B 127       4.012  -9.384 -17.341  1.00  0.00           C  
ATOM   2215  CG  TRP B 127       4.604  -8.576 -18.461  1.00  0.00           C  
ATOM   2216  CD1 TRP B 127       5.133  -7.347 -18.353  1.00  0.00           C  
ATOM   2217  CD2 TRP B 127       4.740  -8.971 -19.858  1.00  0.00           C  
ATOM   2218  NE1 TRP B 127       5.608  -6.925 -19.591  1.00  0.00           N  
ATOM   2219  CE2 TRP B 127       5.371  -7.898 -20.542  1.00  0.00           C  
ATOM   2220  CE3 TRP B 127       4.396 -10.121 -20.606  1.00  0.00           C  
ATOM   2221  CZ2 TRP B 127       5.653  -7.951 -21.929  1.00  0.00           C  
ATOM   2222  CZ3 TRP B 127       4.671 -10.172 -21.993  1.00  0.00           C  
ATOM   2223  CH2 TRP B 127       5.285  -9.095 -22.636  1.00  0.00           C  
ATOM   2224  N   PRO B 128       1.989 -11.061 -15.438  1.00  0.00           N  
ATOM   2225  CA  PRO B 128       1.511 -12.258 -14.752  1.00  0.00           C  
ATOM   2226  C   PRO B 128       0.115 -12.687 -15.219  1.00  0.00           C  
ATOM   2227  O   PRO B 128      -0.136 -13.878 -15.390  1.00  0.00           O  
ATOM   2228  CB  PRO B 128       1.518 -11.910 -13.256  1.00  0.00           C  
ATOM   2229  CG  PRO B 128       2.533 -10.780 -13.141  1.00  0.00           C  
ATOM   2230  CD  PRO B 128       2.341 -10.037 -14.464  1.00  0.00           C  
ATOM   2231  N   LEU B 129      -0.776 -11.729 -15.485  1.00  0.00           N  
ATOM   2232  CA  LEU B 129      -2.102 -12.013 -16.010  1.00  0.00           C  
ATOM   2233  C   LEU B 129      -2.035 -12.641 -17.410  1.00  0.00           C  
ATOM   2234  O   LEU B 129      -2.745 -13.599 -17.692  1.00  0.00           O  
ATOM   2235  CB  LEU B 129      -2.927 -10.715 -16.001  1.00  0.00           C  
ATOM   2236  CG  LEU B 129      -4.394 -10.899 -16.440  1.00  0.00           C  
ATOM   2237  CD1 LEU B 129      -5.164 -11.827 -15.504  1.00  0.00           C  
ATOM   2238  CD2 LEU B 129      -5.077  -9.535 -16.449  1.00  0.00           C  
ATOM   2239  N   PHE B 130      -1.140 -12.144 -18.270  1.00  0.00           N  
ATOM   2240  CA  PHE B 130      -0.941 -12.674 -19.613  1.00  0.00           C  
ATOM   2241  C   PHE B 130      -0.383 -14.100 -19.616  1.00  0.00           C  
ATOM   2242  O   PHE B 130      -0.716 -14.886 -20.498  1.00  0.00           O  
ATOM   2243  CB  PHE B 130      -0.029 -11.728 -20.396  1.00  0.00           C  
ATOM   2244  CG  PHE B 130       0.197 -12.144 -21.835  1.00  0.00           C  
ATOM   2245  CD1 PHE B 130       1.409 -12.751 -22.224  1.00  0.00           C  
ATOM   2246  CD2 PHE B 130      -0.815 -11.950 -22.784  1.00  0.00           C  
ATOM   2247  CE1 PHE B 130       1.599 -13.150 -23.548  1.00  0.00           C  
ATOM   2248  CE2 PHE B 130      -0.626 -12.354 -24.109  1.00  0.00           C  
ATOM   2249  CZ  PHE B 130       0.584 -12.957 -24.496  1.00  0.00           C  
ATOM   2250  N   GLU B 131       0.427 -14.462 -18.628  1.00  0.00           N  
ATOM   2251  CA  GLU B 131       0.917 -15.843 -18.498  1.00  0.00           C  
ATOM   2252  C   GLU B 131      -0.236 -16.838 -18.310  1.00  0.00           C  
ATOM   2253  O   GLU B 131      -0.234 -17.905 -18.919  1.00  0.00           O  
ATOM   2254  CB  GLU B 131       1.911 -15.928 -17.330  1.00  0.00           C  
ATOM   2255  CG  GLU B 131       2.544 -17.329 -17.189  1.00  0.00           C  
ATOM   2256  CD  GLU B 131       3.461 -17.477 -15.962  1.00  0.00           C  
ATOM   2257  OE1 GLU B 131       3.930 -18.603 -15.681  1.00  0.00           O  
ATOM   2258  OE2 GLU B 131       3.749 -16.486 -15.272  1.00  0.00           O  
ATOM   2259  N   ILE B 132      -1.236 -16.476 -17.495  1.00  0.00           N  
ATOM   2260  CA  ILE B 132      -2.337 -17.375 -17.136  1.00  0.00           C  
ATOM   2261  C   ILE B 132      -3.593 -17.199 -17.994  1.00  0.00           C  
ATOM   2262  O   ILE B 132      -4.425 -18.101 -18.054  1.00  0.00           O  
ATOM   2263  CB  ILE B 132      -2.669 -17.271 -15.631  1.00  0.00           C  
ATOM   2264  CG1 ILE B 132      -3.181 -15.869 -15.232  1.00  0.00           C  
ATOM   2265  CG2 ILE B 132      -1.432 -17.675 -14.804  1.00  0.00           C  
ATOM   2266  CD1 ILE B 132      -3.750 -15.809 -13.809  1.00  0.00           C  
ATOM   2267  N   ALA B 133      -3.733 -16.050 -18.668  1.00  0.00           N  
ATOM   2268  CA  ALA B 133      -4.880 -15.713 -19.496  1.00  0.00           C  
ATOM   2269  C   ALA B 133      -4.457 -14.958 -20.774  1.00  0.00           C  
ATOM   2270  O   ALA B 133      -4.808 -13.793 -20.969  1.00  0.00           O  
ATOM   2271  CB  ALA B 133      -5.883 -14.933 -18.636  1.00  0.00           C  
ATOM   2272  N   PRO B 134      -3.698 -15.607 -21.690  1.00  0.00           N  
ATOM   2273  CA  PRO B 134      -3.133 -14.929 -22.862  1.00  0.00           C  
ATOM   2274  C   PRO B 134      -4.176 -14.434 -23.866  1.00  0.00           C  
ATOM   2275  O   PRO B 134      -3.903 -13.508 -24.624  1.00  0.00           O  
ATOM   2276  CB  PRO B 134      -2.192 -15.968 -23.487  1.00  0.00           C  
ATOM   2277  CG  PRO B 134      -2.767 -17.310 -23.034  1.00  0.00           C  
ATOM   2278  CD  PRO B 134      -3.277 -16.995 -21.635  1.00  0.00           C  
ATOM   2279  N   GLU B 135      -5.361 -15.028 -23.867  1.00  0.00           N  
ATOM   2280  CA  GLU B 135      -6.479 -14.650 -24.738  1.00  0.00           C  
ATOM   2281  C   GLU B 135      -7.511 -13.741 -24.036  1.00  0.00           C  
ATOM   2282  O   GLU B 135      -8.633 -13.586 -24.520  1.00  0.00           O  
ATOM   2283  CB  GLU B 135      -7.144 -15.904 -25.320  1.00  0.00           C  
ATOM   2284  CG  GLU B 135      -6.196 -16.874 -26.052  1.00  0.00           C  
ATOM   2285  CD  GLU B 135      -5.349 -16.208 -27.144  1.00  0.00           C  
ATOM   2286  OE1 GLU B 135      -4.175 -16.610 -27.300  1.00  0.00           O  
ATOM   2287  OE2 GLU B 135      -5.809 -15.282 -27.844  1.00  0.00           O  
ATOM   2288  N   LEU B 136      -7.170 -13.170 -22.888  1.00  0.00           N  
ATOM   2289  CA  LEU B 136      -8.082 -12.355 -22.105  1.00  0.00           C  
ATOM   2290  C   LEU B 136      -8.535 -11.112 -22.877  1.00  0.00           C  
ATOM   2291  O   LEU B 136      -7.729 -10.378 -23.453  1.00  0.00           O  
ATOM   2292  CB  LEU B 136      -7.433 -12.021 -20.752  1.00  0.00           C  
ATOM   2293  CG  LEU B 136      -8.361 -11.264 -19.776  1.00  0.00           C  
ATOM   2294  CD1 LEU B 136      -8.043 -11.710 -18.348  1.00  0.00           C  
ATOM   2295  CD2 LEU B 136      -8.169  -9.750 -19.845  1.00  0.00           C  
ATOM   2296  N   VAL B 137      -9.842 -10.878 -22.831  1.00  0.00           N  
ATOM   2297  CA  VAL B 137     -10.505  -9.685 -23.347  1.00  0.00           C  
ATOM   2298  C   VAL B 137     -11.124  -8.942 -22.169  1.00  0.00           C  
ATOM   2299  O   VAL B 137     -11.826  -9.536 -21.355  1.00  0.00           O  
ATOM   2300  CB  VAL B 137     -11.558 -10.043 -24.411  1.00  0.00           C  
ATOM   2301  CG1 VAL B 137     -12.149  -8.784 -25.057  1.00  0.00           C  
ATOM   2302  CG2 VAL B 137     -10.959 -10.894 -25.538  1.00  0.00           C  
ATOM   2303  N   PHE B 138     -10.836  -7.648 -22.051  1.00  0.00           N  
ATOM   2304  CA  PHE B 138     -11.414  -6.782 -21.033  1.00  0.00           C  
ATOM   2305  C   PHE B 138     -12.907  -6.528 -21.302  1.00  0.00           C  
ATOM   2306  O   PHE B 138     -13.346  -6.667 -22.443  1.00  0.00           O  
ATOM   2307  CB  PHE B 138     -10.626  -5.472 -20.978  1.00  0.00           C  
ATOM   2308  CG  PHE B 138      -9.266  -5.603 -20.337  1.00  0.00           C  
ATOM   2309  CD1 PHE B 138      -9.105  -5.338 -18.959  1.00  0.00           C  
ATOM   2310  CD2 PHE B 138      -8.151  -5.993 -21.093  1.00  0.00           C  
ATOM   2311  CE1 PHE B 138      -7.848  -5.465 -18.355  1.00  0.00           C  
ATOM   2312  CE2 PHE B 138      -6.890  -6.122 -20.491  1.00  0.00           C  
ATOM   2313  CZ  PHE B 138      -6.744  -5.862 -19.124  1.00  0.00           C  
ATOM   2314  N   PRO B 139     -13.679  -6.085 -20.295  1.00  0.00           N  
ATOM   2315  CA  PRO B 139     -15.092  -5.754 -20.475  1.00  0.00           C  
ATOM   2316  C   PRO B 139     -15.376  -4.716 -21.571  1.00  0.00           C  
ATOM   2317  O   PRO B 139     -16.433  -4.746 -22.192  1.00  0.00           O  
ATOM   2318  CB  PRO B 139     -15.562  -5.236 -19.108  1.00  0.00           C  
ATOM   2319  CG  PRO B 139     -14.637  -5.948 -18.123  1.00  0.00           C  
ATOM   2320  CD  PRO B 139     -13.318  -6.006 -18.885  1.00  0.00           C  
ATOM   2321  N   ASP B 140     -14.425  -3.814 -21.850  1.00  0.00           N  
ATOM   2322  CA  ASP B 140     -14.517  -2.815 -22.915  1.00  0.00           C  
ATOM   2323  C   ASP B 140     -14.159  -3.361 -24.314  1.00  0.00           C  
ATOM   2324  O   ASP B 140     -14.204  -2.617 -25.297  1.00  0.00           O  
ATOM   2325  CB  ASP B 140     -13.679  -1.580 -22.544  1.00  0.00           C  
ATOM   2326  CG  ASP B 140     -12.166  -1.832 -22.407  1.00  0.00           C  
ATOM   2327  OD1 ASP B 140     -11.696  -2.962 -22.626  1.00  0.00           O  
ATOM   2328  OD2 ASP B 140     -11.442  -0.897 -21.996  1.00  0.00           O  
ATOM   2329  N   GLY B 141     -13.804  -4.639 -24.423  1.00  0.00           N  
ATOM   2330  CA  GLY B 141     -13.428  -5.299 -25.667  1.00  0.00           C  
ATOM   2331  C   GLY B 141     -11.943  -5.225 -26.017  1.00  0.00           C  
ATOM   2332  O   GLY B 141     -11.522  -5.828 -27.008  1.00  0.00           O  
ATOM   2333  N   GLU B 142     -11.119  -4.527 -25.225  1.00  0.00           N  
ATOM   2334  CA  GLU B 142      -9.682  -4.463 -25.457  1.00  0.00           C  
ATOM   2335  C   GLU B 142      -9.016  -5.802 -25.106  1.00  0.00           C  
ATOM   2336  O   GLU B 142      -9.282  -6.403 -24.067  1.00  0.00           O  
ATOM   2337  CB  GLU B 142      -9.076  -3.278 -24.692  1.00  0.00           C  
ATOM   2338  CG  GLU B 142      -7.705  -2.861 -25.245  1.00  0.00           C  
ATOM   2339  CD  GLU B 142      -7.089  -1.639 -24.548  1.00  0.00           C  
ATOM   2340  OE1 GLU B 142      -6.095  -1.093 -25.081  1.00  0.00           O  
ATOM   2341  OE2 GLU B 142      -7.558  -1.236 -23.463  1.00  0.00           O  
ATOM   2342  N   MET B 143      -8.131  -6.294 -25.976  1.00  0.00           N  
ATOM   2343  CA  MET B 143      -7.403  -7.538 -25.731  1.00  0.00           C  
ATOM   2344  C   MET B 143      -6.133  -7.267 -24.922  1.00  0.00           C  
ATOM   2345  O   MET B 143      -5.312  -6.433 -25.313  1.00  0.00           O  
ATOM   2346  CB  MET B 143      -7.036  -8.229 -27.047  1.00  0.00           C  
ATOM   2347  CG  MET B 143      -8.256  -8.769 -27.805  1.00  0.00           C  
ATOM   2348  SD  MET B 143      -7.822  -9.638 -29.349  1.00  0.00           S  
ATOM   2349  CE  MET B 143      -7.442  -8.224 -30.405  1.00  0.00           C  
ATOM   2350  N   LEU B 144      -5.889  -8.064 -23.873  1.00  0.00           N  
ATOM   2351  CA  LEU B 144      -4.678  -7.983 -23.051  1.00  0.00           C  
ATOM   2352  C   LEU B 144      -3.396  -8.055 -23.895  1.00  0.00           C  
ATOM   2353  O   LEU B 144      -2.465  -7.278 -23.711  1.00  0.00           O  
ATOM   2354  CB  LEU B 144      -4.734  -9.111 -22.003  1.00  0.00           C  
ATOM   2355  CG  LEU B 144      -3.459  -9.243 -21.141  1.00  0.00           C  
ATOM   2356  CD1 LEU B 144      -3.139  -7.966 -20.370  1.00  0.00           C  
ATOM   2357  CD2 LEU B 144      -3.653 -10.368 -20.128  1.00  0.00           C  
ATOM   2358  N   ARG B 145      -3.358  -8.968 -24.867  1.00  0.00           N  
ATOM   2359  CA  ARG B 145      -2.243  -9.106 -25.809  1.00  0.00           C  
ATOM   2360  C   ARG B 145      -1.963  -7.809 -26.570  1.00  0.00           C  
ATOM   2361  O   ARG B 145      -0.804  -7.452 -26.770  1.00  0.00           O  
ATOM   2362  CB  ARG B 145      -2.569 -10.260 -26.775  1.00  0.00           C  
ATOM   2363  CG  ARG B 145      -1.385 -10.602 -27.688  1.00  0.00           C  
ATOM   2364  CD  ARG B 145      -1.739 -11.713 -28.679  1.00  0.00           C  
ATOM   2365  NE  ARG B 145      -2.090 -12.972 -27.986  1.00  0.00           N  
ATOM   2366  CZ  ARG B 145      -2.100 -14.191 -28.506  1.00  0.00           C  
ATOM   2367  NH1 ARG B 145      -1.751 -14.421 -29.735  1.00  0.00           N  
ATOM   2368  NH2 ARG B 145      -2.472 -15.203 -27.794  1.00  0.00           N  
ATOM   2369  N   GLN B 146      -3.016  -7.100 -26.978  1.00  0.00           N  
ATOM   2370  CA  GLN B 146      -2.893  -5.861 -27.732  1.00  0.00           C  
ATOM   2371  C   GLN B 146      -2.366  -4.720 -26.858  1.00  0.00           C  
ATOM   2372  O   GLN B 146      -1.521  -3.951 -27.314  1.00  0.00           O  
ATOM   2373  CB  GLN B 146      -4.256  -5.517 -28.363  1.00  0.00           C  
ATOM   2374  CG  GLN B 146      -4.143  -4.415 -29.429  1.00  0.00           C  
ATOM   2375  CD  GLN B 146      -3.344  -4.852 -30.660  1.00  0.00           C  
ATOM   2376  OE1 GLN B 146      -3.144  -6.023 -30.939  1.00  0.00           O  
ATOM   2377  NE2 GLN B 146      -2.862  -3.924 -31.442  1.00  0.00           N  
ATOM   2378  N   ILE B 147      -2.796  -4.657 -25.591  1.00  0.00           N  
ATOM   2379  CA  ILE B 147      -2.289  -3.665 -24.626  1.00  0.00           C  
ATOM   2380  C   ILE B 147      -0.782  -3.855 -24.429  1.00  0.00           C  
ATOM   2381  O   ILE B 147      -0.015  -2.910 -24.588  1.00  0.00           O  
ATOM   2382  CB  ILE B 147      -3.039  -3.753 -23.276  1.00  0.00           C  
ATOM   2383  CG1 ILE B 147      -4.543  -3.507 -23.467  1.00  0.00           C  
ATOM   2384  CG2 ILE B 147      -2.451  -2.735 -22.279  1.00  0.00           C  
ATOM   2385  CD1 ILE B 147      -5.374  -3.726 -22.205  1.00  0.00           C  
ATOM   2386  N   LEU B 148      -0.337  -5.081 -24.140  1.00  0.00           N  
ATOM   2387  CA  LEU B 148       1.076  -5.397 -23.942  1.00  0.00           C  
ATOM   2388  C   LEU B 148       1.919  -5.097 -25.186  1.00  0.00           C  
ATOM   2389  O   LEU B 148       3.010  -4.543 -25.072  1.00  0.00           O  
ATOM   2390  CB  LEU B 148       1.218  -6.880 -23.547  1.00  0.00           C  
ATOM   2391  CG  LEU B 148       0.806  -7.173 -22.102  1.00  0.00           C  
ATOM   2392  CD1 LEU B 148       0.796  -8.691 -21.882  1.00  0.00           C  
ATOM   2393  CD2 LEU B 148       1.782  -6.561 -21.095  1.00  0.00           C  
ATOM   2394  N   HIS B 149       1.401  -5.413 -26.379  1.00  0.00           N  
ATOM   2395  CA  HIS B 149       2.080  -5.130 -27.630  1.00  0.00           C  
ATOM   2396  C   HIS B 149       2.188  -3.623 -27.906  1.00  0.00           C  
ATOM   2397  O   HIS B 149       3.239  -3.139 -28.318  1.00  0.00           O  
ATOM   2398  CB  HIS B 149       1.340  -5.853 -28.766  1.00  0.00           C  
ATOM   2399  CG  HIS B 149       1.984  -5.654 -30.109  1.00  0.00           C  
ATOM   2400  ND1 HIS B 149       1.788  -4.583 -30.955  1.00  0.00           N  
ATOM   2401  CD2 HIS B 149       2.912  -6.463 -30.713  1.00  0.00           C  
ATOM   2402  CE1 HIS B 149       2.573  -4.747 -32.028  1.00  0.00           C  
ATOM   2403  NE2 HIS B 149       3.268  -5.877 -31.922  1.00  0.00           N  
ATOM   2404  N   THR B 150       1.114  -2.868 -27.685  1.00  0.00           N  
ATOM   2405  CA  THR B 150       1.054  -1.440 -28.017  1.00  0.00           C  
ATOM   2406  C   THR B 150       1.830  -0.583 -27.028  1.00  0.00           C  
ATOM   2407  O   THR B 150       2.486   0.377 -27.423  1.00  0.00           O  
ATOM   2408  CB  THR B 150      -0.407  -0.957 -28.078  1.00  0.00           C  
ATOM   2409  OG1 THR B 150      -1.155  -1.783 -28.937  1.00  0.00           O  
ATOM   2410  CG2 THR B 150      -0.533   0.463 -28.635  1.00  0.00           C  
ATOM   2411  N   ARG B 151       1.770  -0.935 -25.741  1.00  0.00           N  
ATOM   2412  CA  ARG B 151       2.444  -0.170 -24.680  1.00  0.00           C  
ATOM   2413  C   ARG B 151       3.897  -0.581 -24.465  1.00  0.00           C  
ATOM   2414  O   ARG B 151       4.627   0.165 -23.820  1.00  0.00           O  
ATOM   2415  CB  ARG B 151       1.643  -0.251 -23.385  1.00  0.00           C  
ATOM   2416  CG  ARG B 151       0.272   0.429 -23.507  1.00  0.00           C  
ATOM   2417  CD  ARG B 151      -0.008   1.228 -22.253  1.00  0.00           C  
ATOM   2418  NE  ARG B 151      -1.327   1.859 -22.267  1.00  0.00           N  
ATOM   2419  CZ  ARG B 151      -1.714   2.815 -21.444  1.00  0.00           C  
ATOM   2420  NH1 ARG B 151      -0.894   3.379 -20.601  1.00  0.00           N  
ATOM   2421  NH2 ARG B 151      -2.953   3.207 -21.434  1.00  0.00           N  
ATOM   2422  N   ALA B 152       4.314  -1.721 -25.003  1.00  0.00           N  
ATOM   2423  CA  ALA B 152       5.683  -2.221 -24.933  1.00  0.00           C  
ATOM   2424  C   ALA B 152       6.275  -2.196 -23.505  1.00  0.00           C  
ATOM   2425  O   ALA B 152       7.399  -1.755 -23.300  1.00  0.00           O  
ATOM   2426  CB  ALA B 152       6.543  -1.492 -25.981  1.00  0.00           C  
ATOM   2427  N   PHE B 153       5.511  -2.663 -22.524  1.00  0.00           N  
ATOM   2428  CA  PHE B 153       6.003  -2.778 -21.154  1.00  0.00           C  
ATOM   2429  C   PHE B 153       7.214  -3.709 -21.095  1.00  0.00           C  
ATOM   2430  O   PHE B 153       7.210  -4.780 -21.704  1.00  0.00           O  
ATOM   2431  CB  PHE B 153       4.914  -3.306 -20.225  1.00  0.00           C  
ATOM   2432  CG  PHE B 153       3.729  -2.383 -20.051  1.00  0.00           C  
ATOM   2433  CD1 PHE B 153       3.842  -1.231 -19.253  1.00  0.00           C  
ATOM   2434  CD2 PHE B 153       2.508  -2.691 -20.657  1.00  0.00           C  
ATOM   2435  CE1 PHE B 153       2.736  -0.396 -19.063  1.00  0.00           C  
ATOM   2436  CE2 PHE B 153       1.389  -1.855 -20.463  1.00  0.00           C  
ATOM   2437  CZ  PHE B 153       1.507  -0.703 -19.663  1.00  0.00           C  
ATOM   2438  N   ASP B 154       8.217  -3.330 -20.295  1.00  0.00           N  
ATOM   2439  CA  ASP B 154       9.371  -4.175 -20.049  1.00  0.00           C  
ATOM   2440  C   ASP B 154       8.940  -5.540 -19.502  1.00  0.00           C  
ATOM   2441  O   ASP B 154       8.054  -5.648 -18.642  1.00  0.00           O  
ATOM   2442  CB  ASP B 154      10.352  -3.500 -19.087  1.00  0.00           C  
ATOM   2443  CG  ASP B 154      11.059  -2.306 -19.724  1.00  0.00           C  
ATOM   2444  OD1 ASP B 154      11.406  -2.410 -20.927  1.00  0.00           O  
ATOM   2445  OD2 ASP B 154      11.267  -1.302 -19.008  1.00  0.00           O  
ATOM   2446  N   LYS B 155       9.571  -6.601 -20.009  1.00  0.00           N  
ATOM   2447  CA  LYS B 155       9.344  -7.950 -19.497  1.00  0.00           C  
ATOM   2448  C   LYS B 155       9.827  -8.040 -18.063  1.00  0.00           C  
ATOM   2449  O   LYS B 155      10.906  -7.569 -17.720  1.00  0.00           O  
ATOM   2450  CB  LYS B 155      10.016  -9.012 -20.367  1.00  0.00           C  
ATOM   2451  CG  LYS B 155       9.279  -9.176 -21.703  1.00  0.00           C  
ATOM   2452  CD  LYS B 155       9.856 -10.364 -22.476  1.00  0.00           C  
ATOM   2453  CE  LYS B 155       9.077 -10.545 -23.764  1.00  0.00           C  
ATOM   2454  NZ  LYS B 155       9.556 -11.718 -24.537  1.00  0.00           N  
ATOM   2455  N   LEU B 156       9.045  -8.746 -17.245  1.00  0.00           N  
ATOM   2456  CA  LEU B 156       9.392  -8.976 -15.856  1.00  0.00           C  
ATOM   2457  C   LEU B 156      10.379 -10.132 -15.737  1.00  0.00           C  
ATOM   2458  O   LEU B 156      10.251 -11.154 -16.413  1.00  0.00           O  
ATOM   2459  CB  LEU B 156       8.119  -9.238 -15.044  1.00  0.00           C  
ATOM   2460  CG  LEU B 156       7.029  -8.164 -15.184  1.00  0.00           C  
ATOM   2461  CD1 LEU B 156       5.845  -8.552 -14.305  1.00  0.00           C  
ATOM   2462  CD2 LEU B 156       7.523  -6.766 -14.792  1.00  0.00           C  
ATOM   2463  N   ASN B 157      11.326 -10.003 -14.806  1.00  0.00           N  
ATOM   2464  CA  ASN B 157      12.151 -11.124 -14.383  1.00  0.00           C  
ATOM   2465  C   ASN B 157      11.354 -12.026 -13.449  1.00  0.00           C  
ATOM   2466  O   ASN B 157      10.581 -11.547 -12.618  1.00  0.00           O  
ATOM   2467  CB  ASN B 157      13.444 -10.590 -13.758  1.00  0.00           C  
ATOM   2468  CG  ASN B 157      14.316  -9.894 -14.794  1.00  0.00           C  
ATOM   2469  OD1 ASN B 157      14.523 -10.389 -15.885  1.00  0.00           O  
ATOM   2470  ND2 ASN B 157      14.844  -8.731 -14.476  1.00  0.00           N  
ATOM   2471  N   LYS B 158      11.559 -13.346 -13.553  1.00  0.00           N  
ATOM   2472  CA  LYS B 158      11.024 -14.283 -12.561  1.00  0.00           C  
ATOM   2473  C   LYS B 158      11.747 -14.094 -11.228  1.00  0.00           C  
ATOM   2474  O   LYS B 158      12.894 -13.625 -11.198  1.00  0.00           O  
ATOM   2475  CB  LYS B 158      11.082 -15.736 -13.060  1.00  0.00           C  
ATOM   2476  CG  LYS B 158      10.118 -15.935 -14.239  1.00  0.00           C  
ATOM   2477  CD  LYS B 158       9.929 -17.418 -14.583  1.00  0.00           C  
ATOM   2478  CE  LYS B 158       8.897 -17.523 -15.707  1.00  0.00           C  
ATOM   2479  NZ  LYS B 158       8.343 -18.896 -15.845  1.00  0.00           N  
ATOM   2480  N   TRP B 159      11.051 -14.408 -10.140  1.00  0.00           N  
ATOM   2481  CA  TRP B 159      11.571 -14.283  -8.784  1.00  0.00           C  
ATOM   2482  C   TRP B 159      12.763 -15.219  -8.544  1.00  0.00           C  
ATOM   2483  O   TRP B 159      12.673 -16.410  -8.922  1.00  0.00           O  
ATOM   2484  CB  TRP B 159      10.459 -14.495  -7.756  1.00  0.00           C  
ATOM   2485  CG  TRP B 159      10.877 -14.108  -6.376  1.00  0.00           C  
ATOM   2486  CD1 TRP B 159      11.394 -14.936  -5.443  1.00  0.00           C  
ATOM   2487  CD2 TRP B 159      10.906 -12.768  -5.794  1.00  0.00           C  
ATOM   2488  NE1 TRP B 159      11.754 -14.206  -4.307  1.00  0.00           N  
ATOM   2489  CE2 TRP B 159      11.481 -12.873  -4.499  1.00  0.00           C  
ATOM   2490  CE3 TRP B 159      10.520 -11.494  -6.237  1.00  0.00           C  
ATOM   2491  CZ2 TRP B 159      11.692 -11.740  -3.684  1.00  0.00           C  
ATOM   2492  CZ3 TRP B 159      10.721 -10.369  -5.414  1.00  0.00           C  
ATOM   2493  CH2 TRP B 159      11.306 -10.485  -4.165  1.00  0.00           C  
ATOM   2494  OXT TRP B 159      13.751 -14.728  -7.956  1.00  0.00           O  
CONECT    1    2                                                      
CONECT    2    5    3    1                                            
CONECT    3    2    8    4    4                                       
CONECT    4    3    3                                                 
CONECT    5    6    7    2                                            
CONECT    6    5                                                      
CONECT    7    5                                                      
CONECT    8    3    9                                                 
CONECT    9   10    8   12                                            
CONECT   10   11   11   17    9                                       
CONECT   11   10   10                                                 
CONECT   12    9   13                                                 
CONECT   13   12   14                                                 
CONECT   14   13   15                                                 
CONECT   15   14   16                                                 
CONECT   16   15                                                      
CONECT   17   18   10                                                 
CONECT   18   19   17   21                                            
CONECT   19   25   20   20   18                                       
CONECT   20   19   19                                                 
CONECT   21   18   22                                                 
CONECT   22   23   23   21   24                                       
CONECT   23   22   22                                                 
CONECT   24   22                                                      
CONECT   25   26   19                                                 
CONECT   26   29   27   25                                            
CONECT   27   26   28   28   34                                       
CONECT   28   27   27                                                 
CONECT   29   30   26                                                 
CONECT   30   31   29                                                 
CONECT   31   32   30                                                 
CONECT   32   33   31                                                 
CONECT   33   32                                                      
CONECT   34   27   35                                                 
CONECT   35   36   34   38                                            
CONECT   36   37   37   41   35                                       
CONECT   37   36   36                                                 
CONECT   38   35   39   40                                            
CONECT   39   38                                                      
CONECT   40   38                                                      
CONECT   41   42   36                                                 
CONECT   42   43   45   41                                            
CONECT   43   53   42   44   44                                       
CONECT   44   43   43                                                 
CONECT   45   46   42                                                 
CONECT   46   47   47   45   48                                       
CONECT   47   49   46   46                                            
CONECT   48   46   50   50                                            
CONECT   49   47   51   51                                            
CONECT   50   51   48   48                                            
CONECT   51   49   49   52   50                                       
CONECT   52   51                                                      
CONECT   53   54   43                                                 
CONECT   54   57   53   55                                            
CONECT   55   54   56   56   62                                       
CONECT   56   55   55                                                 
CONECT   57   58   54                                                 
CONECT   58   59   57                                                 
CONECT   59   60   58                                                 
CONECT   60   61   59                                                 
CONECT   61   60                                                      
CONECT   62   55   63                                                 
CONECT   63   64   62   66                                            
CONECT   64   65   65   73   63                                       
CONECT   65   64   64                                                 
CONECT   66   63   67                                                 
CONECT   67   66   68                                                 
CONECT   68   67   69                                                 
CONECT   69   68   70   70                                            
CONECT   70   69   69   71   72                                       
CONECT   71   70                                                      
CONECT   72   70                                                      
CONECT   73   74   64   79                                            
CONECT   74   77   75   73                                            
CONECT   75   76   76   74   80                                       
CONECT   76   75   75                                                 
CONECT   77   74   78                                                 
CONECT   78   77   79                                                 
CONECT   79   73   78                                                 
CONECT   80   75   81                                                 
CONECT   81   82   80   84                                            
CONECT   82   87   81   83   83                                       
CONECT   83   82   82                                                 
CONECT   84   81   85   86                                            
CONECT   85   84                                                      
CONECT   86   84                                                      
CONECT   87   88   82                                                 
CONECT   88   91   89   87                                            
CONECT   89   93   88   90   90                                       
CONECT   90   89   89                                                 
CONECT   91   92   88                                                 
CONECT   92   91                                                      
CONECT   93   94   89                                                 
CONECT   94   95   93   97                                            
CONECT   95  101   96   96   94                                       
CONECT   96   95   95                                                 
CONECT   97   94   98   99                                            
CONECT   98  100   97                                                 
CONECT   99   97                                                      
CONECT  100   98                                                      
CONECT  101  102   95                                                 
CONECT  102  105  103  101                                            
CONECT  103  109  102  104  104                                       
CONECT  104  103  103                                                 
CONECT  105  106  102                                                 
CONECT  106  108  107  105                                            
CONECT  107  106                                                      
CONECT  108  106                                                      
CONECT  109  110  103                                                 
CONECT  110  111  109  113                                            
CONECT  111  116  112  112  110                                       
CONECT  112  111  111                                                 
CONECT  113  110  114  115                                            
CONECT  114  113                                                      
CONECT  115  113                                                      
CONECT  116  117  111                                                 
CONECT  117  120  118  116                                            
CONECT  118  123  117  119  119                                       
CONECT  119  118  118                                                 
CONECT  120  121  122  117                                            
CONECT  121  120                                                      
CONECT  122  120                                                      
CONECT  123  124  118                                                 
CONECT  124  125  123  127                                            
CONECT  125  126  126  131  124                                       
CONECT  126  125  125                                                 
CONECT  127  124  129  128                                            
CONECT  128  127  130                                                 
CONECT  129  127                                                      
CONECT  130  128                                                      
CONECT  131  132  125                                                 
CONECT  132  135  133  131                                            
CONECT  133  143  132  134  134                                       
CONECT  134  133  133                                                 
CONECT  135  132  136                                                 
CONECT  136  135  138  138  137                                       
CONECT  137  136  139  139                                            
CONECT  138  136  136  140                                            
CONECT  139  137  137  141                                            
CONECT  140  138  141  141                                            
CONECT  141  140  140  139  142                                       
CONECT  142  141                                                      
CONECT  143  144  133                                                 
CONECT  144  147  145  143                                            
CONECT  145  146  146  144  148                                       
CONECT  146  145  145                                                 
CONECT  147  144                                                      
CONECT  148  145  149                                                 
CONECT  149  150  148  152                                            
CONECT  150  151  151  157  149                                       
CONECT  151  150  150                                                 
CONECT  152  149  153                                                 
CONECT  153  152  154                                                 
CONECT  154  153  156  155  155                                       
CONECT  155  154  154                                                 
CONECT  156  154                                                      
CONECT  157  158  150                                                 
CONECT  158  159  161  157                                            
CONECT  159  160  160  165  158                                       
CONECT  160  159  159                                                 
CONECT  161  158  162                                                 
CONECT  162  164  164  161  163                                       
CONECT  163  162                                                      
CONECT  164  162  162                                                 
CONECT  165  166  159                                                 
CONECT  166  169  167  165                                            
CONECT  167  168  168  166  172                                       
CONECT  168  167  167                                                 
CONECT  169  171  166  170                                            
CONECT  170  169                                                      
CONECT  171  169                                                      
CONECT  172  167  173                                                 
CONECT  173  176  174  172                                            
CONECT  174  175  175  181  173                                       
CONECT  175  174  174                                                 
CONECT  176  173  177                                                 
CONECT  177  176  178                                                 
CONECT  178  177  179                                                 
CONECT  179  178  180                                                 
CONECT  180  179                                                      
CONECT  181  182  174                                                 
CONECT  182  185  181  183                                            
CONECT  183  182  192  184  184                                       
CONECT  184  183  183                                                 
CONECT  185  186  182                                                 
CONECT  186  187  185                                                 
CONECT  187  188  186                                                 
CONECT  188  189  189  187                                            
CONECT  189  191  188  188  190                                       
CONECT  190  189                                                      
CONECT  191  189                                                      
CONECT  192  183  193                                                 
CONECT  193  192  196  194                                            
CONECT  194  195  195  193  199                                       
CONECT  195  194  194                                                 
CONECT  196  198  193  197                                            
CONECT  197  196                                                      
CONECT  198  196                                                      
CONECT  199  194  200                                                 
CONECT  200  199  201  203                                            
CONECT  201  207  200  202  202                                       
CONECT  202  201  201                                                 
CONECT  203  200  204                                                 
CONECT  204  205  203  206                                            
CONECT  205  204                                                      
CONECT  206  204                                                      
CONECT  207  208  201                                                 
CONECT  208  211  209  207                                            
CONECT  209  210  210  208  215                                       
CONECT  210  209  209                                                 
CONECT  211  212  208                                                 
CONECT  212  211  213                                                 
CONECT  213  212  214                                                 
CONECT  214  213                                                      
CONECT  215  209  216                                                 
CONECT  216  217  215  219                                            
CONECT  217  223  218  218  216                                       
CONECT  218  217  217                                                 
CONECT  219  216  220                                                 
CONECT  220  219  222  221                                            
CONECT  221  220                                                      
CONECT  222  220                                                      
CONECT  223  224  217                                                 
CONECT  224  227  223  225                                            
CONECT  225  224  232  226  226                                       
CONECT  226  225  225                                                 
CONECT  227  228  224                                                 
CONECT  228  229  227                                                 
CONECT  229  231  230  230  228                                       
CONECT  230  229  229                                                 
CONECT  231  229                                                      
CONECT  232  225  233                                                 
CONECT  233  232  234  236                                            
CONECT  234  235  235  233  243                                       
CONECT  235  234  234                                                 
CONECT  236  233  237                                                 
CONECT  237  236  238                                                 
CONECT  238  237  239                                                 
CONECT  239  238  240  240                                            
CONECT  240  239  239  241  242                                       
CONECT  241  240                                                      
CONECT  242  240                                                      
CONECT  243  234  244                                                 
CONECT  244  245  243  247                                            
CONECT  245  246  246  244  254                                       
CONECT  246  245  245                                                 
CONECT  247  244  248                                                 
CONECT  248  247  249                                                 
CONECT  249  248  250                                                 
CONECT  250  249  251  251                                            
CONECT  251  250  250  252  253                                       
CONECT  252  251                                                      
CONECT  253  251                                                      
CONECT  254  245  255                                                 
CONECT  255  256  254  258                                            
CONECT  256  262  257  257  255                                       
CONECT  257  256  256                                                 
CONECT  258  255  259                                                 
CONECT  259  260  260  258  261                                       
CONECT  260  259  259                                                 
CONECT  261  259                                                      
CONECT  262  263  256                                                 
CONECT  263  264  266  262                                            
CONECT  264  270  265  265  263                                       
CONECT  265  264  264                                                 
CONECT  266  267  263                                                 
CONECT  267  268  268  269  266                                       
CONECT  268  267  267                                                 
CONECT  269  267                                                      
CONECT  270  271  276  264                                            
CONECT  271  272  274  270                                            
CONECT  272  277  273  273  271                                       
CONECT  273  272  272                                                 
CONECT  274  271  275                                                 
CONECT  275  274  276                                                 
CONECT  276  275  270                                                 
CONECT  277  278  272                                                 
CONECT  278  281  277  279                                            
CONECT  279  278  280  280  285                                       
CONECT  280  279  279                                                 
CONECT  281  282  278                                                 
CONECT  282  283  283  284  281                                       
CONECT  283  282  282                                                 
CONECT  284  282                                                      
CONECT  285  279  286                                                 
CONECT  286  285  287  289                                            
CONECT  287  286  296  288  288                                       
CONECT  288  287  287                                                 
CONECT  289  286  290                                                 
CONECT  290  289  292  292  291                                       
CONECT  291  290  293  293                                            
CONECT  292  290  290  294                                            
CONECT  293  291  291  295                                            
CONECT  294  292  295  295                                            
CONECT  295  294  294  293                                            
CONECT  296  287  297                                                 
CONECT  297  300  296  298                                            
CONECT  298  297  299  299  310                                       
CONECT  299  298  298                                                 
CONECT  300  301  297                                                 
CONECT  301  302  302  303  300                                       
CONECT  302  304  301  301                                            
CONECT  303  305  301  306  306                                       
CONECT  304  302  305  305                                            
CONECT  305  304  304  307  303                                       
CONECT  306  303  303  308                                            
CONECT  307  305  309                                                 
CONECT  308  309  309  306                                            
CONECT  309  307  308  308                                            
CONECT  310  298  311                                                 
CONECT  311  310  314  312                                            
CONECT  312  311  313  313  319                                       
CONECT  313  312  312                                                 
CONECT  314  311  315                                                 
CONECT  315  314  316                                                 
CONECT  316  315  317  317  318                                       
CONECT  317  316  316                                                 
CONECT  318  316                                                      
CONECT  319  312  320                                                 
CONECT  320  319  323  321                                            
CONECT  321  320  322  322  325                                       
CONECT  322  321  321                                                 
CONECT  323  324  320                                                 
CONECT  324  323                                                      
CONECT  325  321  326                                                 
CONECT  326  325  327  329                                            
CONECT  327  326  328  328  332                                       
CONECT  328  327  327                                                 
CONECT  329  326  331  330                                            
CONECT  330  329                                                      
CONECT  331  329                                                      
CONECT  332  327  333                                                 
CONECT  333  336  332  334                                            
CONECT  334  333  335  335  339                                       
CONECT  335  334  334                                                 
CONECT  336  338  337  333                                            
CONECT  337  336                                                      
CONECT  338  336                                                      
CONECT  339  334  340                                                 
CONECT  340  339  341                                                 
CONECT  341  340  342  342  343                                       
CONECT  342  341  341                                                 
CONECT  343  341  344                                                 
CONECT  344  343  347  345                                            
CONECT  345  344  346  346  349                                       
CONECT  346  345  345                                                 
CONECT  347  348  344                                                 
CONECT  348  347                                                      
CONECT  349  345  350                                                 
CONECT  350  349  353  351                                            
CONECT  351  350  352  352  356                                       
CONECT  352  351  351                                                 
CONECT  353  355  350  354                                            
CONECT  354  353                                                      
CONECT  355  353                                                      
CONECT  356  351  357                                                 
CONECT  357  356  360  358                                            
CONECT  358  357  359  359  365                                       
CONECT  359  358  358                                                 
CONECT  360  361  357                                                 
CONECT  361  362  360                                                 
CONECT  362  363  363  361  364                                       
CONECT  363  362  362                                                 
CONECT  364  362                                                      
CONECT  365  358  366                                                 
CONECT  366  365  369  367                                            
CONECT  367  366  368  368  374                                       
CONECT  368  367  367                                                 
CONECT  369  366  370                                                 
CONECT  370  369  371                                                 
CONECT  371  373  373  370  372                                       
CONECT  372  371                                                      
CONECT  373  371  371                                                 
CONECT  374  367  375                                                 
CONECT  375  374  376                                                 
CONECT  376  378  377  377  375                                       
CONECT  377  376  376                                                 
CONECT  378  379  376                                                 
CONECT  379  382  380  378                                            
CONECT  380  381  381  387  379                                       
CONECT  381  380  380                                                 
CONECT  382  383  379                                                 
CONECT  383  384  382                                                 
CONECT  384  386  386  385  383                                       
CONECT  385  384                                                      
CONECT  386  384  384                                                 
CONECT  387  388  380                                                 
CONECT  388  389  391  387                                            
CONECT  389  394  390  390  388                                       
CONECT  390  389  389                                                 
CONECT  391  388  392  393                                            
CONECT  392  391                                                      
CONECT  393  391                                                      
CONECT  394  395  389                                                 
CONECT  395  398  396  394                                            
CONECT  396  397  397  395  399                                       
CONECT  397  396  396                                                 
CONECT  398  395                                                      
CONECT  399  396  400  405                                            
CONECT  400  399  401  403                                            
CONECT  401  402  402  400  406                                       
CONECT  402  401  401                                                 
CONECT  403  400  404                                                 
CONECT  404  403  405                                                 
CONECT  405  399  404                                                 
CONECT  406  401  407                                                 
CONECT  407  408  406  410                                            
CONECT  408  415  409  409  407                                       
CONECT  409  408  408                                                 
CONECT  410  407  411                                                 
CONECT  411  410  412                                                 
CONECT  412  411  413  413  414                                       
CONECT  413  412  412                                                 
CONECT  414  412                                                      
CONECT  415  416  408                                                 
CONECT  416  417  419  415                                            
CONECT  417  418  418  420  416                                       
CONECT  418  417  417                                                 
CONECT  419  416                                                      
CONECT  420  421  417                                                 
CONECT  421  424  422  420                                            
CONECT  422  423  423  421  425                                       
CONECT  423  422  422                                                 
CONECT  424  421                                                      
CONECT  425  422  426                                                 
CONECT  426  425  427  429                                            
CONECT  427  428  428  426  433                                       
CONECT  428  427  427                                                 
CONECT  429  426  430                                                 
CONECT  430  429  431                                                 
CONECT  431  430  432                                                 
CONECT  432  431                                                      
CONECT  433  427  434                                                 
CONECT  434  435  433  437                                            
CONECT  435  444  436  436  434                                       
CONECT  436  435  435                                                 
CONECT  437  434  438                                                 
CONECT  438  437  439                                                 
CONECT  439  438  440                                                 
CONECT  440  441  441  439                                            
CONECT  441  442  443  440  440                                       
CONECT  442  441                                                      
CONECT  443  441                                                      
CONECT  444  445  435                                                 
CONECT  445  446  448  444                                            
CONECT  446  447  447  453  445                                       
CONECT  447  446  446                                                 
CONECT  448  445  449                                                 
CONECT  449  448  450                                                 
CONECT  450  452  452  449  451                                       
CONECT  451  450                                                      
CONECT  452  450  450                                                 
CONECT  453  454  446                                                 
CONECT  454  457  455  453                                            
CONECT  455  456  456  454  460                                       
CONECT  456  455  455                                                 
CONECT  457  459  458  454                                            
CONECT  458  457                                                      
CONECT  459  457                                                      
CONECT  460  455  461                                                 
CONECT  461  460  462  464                                            
CONECT  462  463  463  469  461                                       
CONECT  463  462  462                                                 
CONECT  464  461  465                                                 
CONECT  465  464  466                                                 
CONECT  466  465  467                                                 
CONECT  467  466  468                                                 
CONECT  468  467                                                      
CONECT  469  470  462                                                 
CONECT  470  471  469  473                                            
CONECT  471  478  472  472  470                                       
CONECT  472  471  471                                                 
CONECT  473  470  474                                                 
CONECT  474  473  475                                                 
CONECT  475  477  477  474  476                                       
CONECT  476  475                                                      
CONECT  477  475  475                                                 
CONECT  478  479  471                                                 
CONECT  479  480  482  478                                            
CONECT  480  481  481  487  479                                       
CONECT  481  480  480                                                 
CONECT  482  483  479                                                 
CONECT  483  484  482                                                 
CONECT  484  486  486  485  483                                       
CONECT  485  484                                                      
CONECT  486  484  484                                                 
CONECT  487  488  480                                                 
CONECT  488  491  487  489                                            
CONECT  489  488  490  490  494                                       
CONECT  490  489  489                                                 
CONECT  491  492  488  493                                            
CONECT  492  491                                                      
CONECT  493  491                                                      
CONECT  494  489  495                                                 
CONECT  495  494  498  496                                            
CONECT  496  495  501  497  497                                       
CONECT  497  496  496                                                 
CONECT  498  499  495  500                                            
CONECT  499  498                                                      
CONECT  500  498                                                      
CONECT  501  496  502                                                 
CONECT  502  505  501  503                                            
CONECT  503  502  504  504  509                                       
CONECT  504  503  503                                                 
CONECT  505  506  507  502                                            
CONECT  506  508  505                                                 
CONECT  507  505                                                      
CONECT  508  506                                                      
CONECT  509  503  510                                                 
CONECT  510  509  511  513                                            
CONECT  511  517  510  512  512                                       
CONECT  512  511  511                                                 
CONECT  513  510  514                                                 
CONECT  514  513  515  515  516                                       
CONECT  515  514  514                                                 
CONECT  516  514                                                      
CONECT  517  518  511                                                 
CONECT  518  521  517  519                                            
CONECT  519  518  520  520  524                                       
CONECT  520  519  519                                                 
CONECT  521  523  522  518                                            
CONECT  522  521                                                      
CONECT  523  521                                                      
CONECT  524  519  525                                                 
CONECT  525  524  526  528                                            
CONECT  526  531  525  527  527                                       
CONECT  527  526  526                                                 
CONECT  528  525  530  529                                            
CONECT  529  528                                                      
CONECT  530  528                                                      
CONECT  531  532  526                                                 
CONECT  532  533  535  531                                            
CONECT  533  536  534  534  532                                       
CONECT  534  533  533                                                 
CONECT  535  532                                                      
CONECT  536  537  533                                                 
CONECT  537  540  538  536                                            
CONECT  538  539  539  537  545                                       
CONECT  539  538  538                                                 
CONECT  540  541  537                                                 
CONECT  541  542  540                                                 
CONECT  542  544  544  543  541                                       
CONECT  543  542                                                      
CONECT  544  542  542                                                 
CONECT  545  538  546                                                 
CONECT  546  547  545  549                                            
CONECT  547  554  548  548  546                                       
CONECT  548  547  547                                                 
CONECT  549  546  550                                                 
CONECT  550  549  551                                                 
CONECT  551  550  552  552  553                                       
CONECT  552  551  551                                                 
CONECT  553  551                                                      
CONECT  554  555  547                                                 
CONECT  555  558  556  554                                            
CONECT  556  562  555  557  557                                       
CONECT  557  556  556                                                 
CONECT  558  559  555                                                 
CONECT  559  561  560  558                                            
CONECT  560  559                                                      
CONECT  561  559                                                      
CONECT  562  563  556                                                 
CONECT  563  564  562  566                                            
CONECT  564  565  565  569  563                                       
CONECT  565  564  564                                                 
CONECT  566  563  568  567                                            
CONECT  567  566                                                      
CONECT  568  566                                                      
CONECT  569  564  570                                                 
CONECT  570  571  569  573                                            
CONECT  571  577  570  572  572                                       
CONECT  572  571  571                                                 
CONECT  573  570  574                                                 
CONECT  574  575  573  576                                            
CONECT  575  574                                                      
CONECT  576  574                                                      
CONECT  577  578  571                                                 
CONECT  578  581  579  577                                            
CONECT  579  580  580  578  585                                       
CONECT  580  579  579                                                 
CONECT  581  583  582  578                                            
CONECT  582  584  581                                                 
CONECT  583  581                                                      
CONECT  584  582                                                      
CONECT  585  579  586                                                 
CONECT  586  587  585  589                                            
CONECT  587  593  588  588  586                                       
CONECT  588  587  587                                                 
CONECT  589  586  590                                                 
CONECT  590  591  591  589  592                                       
CONECT  591  590  590                                                 
CONECT  592  590                                                      
CONECT  593  594  587                                                 
CONECT  594  597  595  593                                            
CONECT  595  596  596  594  599                                       
CONECT  596  595  595                                                 
CONECT  597  598  594                                                 
CONECT  598  597                                                      
CONECT  599  595  600                                                 
CONECT  600  601  599  603                                            
CONECT  601  608  602  602  600                                       
CONECT  602  601  601                                                 
CONECT  603  600  604                                                 
CONECT  604  603  605                                                 
CONECT  605  604  606  606  607                                       
CONECT  606  605  605                                                 
CONECT  607  605                                                      
CONECT  608  609  601                                                 
CONECT  609  612  610  608                                            
CONECT  610  609  619  611  611                                       
CONECT  611  610  610                                                 
CONECT  612  613  609                                                 
CONECT  613  614  612                                                 
CONECT  614  615  613                                                 
CONECT  615  616  616  614                                            
CONECT  616  618  617  615  615                                       
CONECT  617  616                                                      
CONECT  618  616                                                      
CONECT  619  610  620                                                 
CONECT  620  621  619  623                                            
CONECT  621  626  622  622  620                                       
CONECT  622  621  621                                                 
CONECT  623  620  625  624                                            
CONECT  624  623                                                      
CONECT  625  623                                                      
CONECT  626  627  621                                                 
CONECT  627  630  628  626                                            
CONECT  628  633  627  629  629                                       
CONECT  629  628  628                                                 
CONECT  630  631  632  627                                            
CONECT  631  630                                                      
CONECT  632  630                                                      
CONECT  633  634  628                                                 
CONECT  634  635  633  637                                            
CONECT  635  636  636  642  634                                       
CONECT  636  635  635                                                 
CONECT  637  634  638                                                 
CONECT  638  637  639                                                 
CONECT  639  638  641  641  640                                       
CONECT  640  639                                                      
CONECT  641  639  639                                                 
CONECT  642  643  635                                                 
CONECT  643  646  644  642                                            
CONECT  644  653  643  645  645                                       
CONECT  645  644  644                                                 
CONECT  646  647  643                                                 
CONECT  647  646  649  649  648                                       
CONECT  648  647  650  650                                            
CONECT  649  647  647  651                                            
CONECT  650  648  648  652                                            
CONECT  651  649  652  652                                            
CONECT  652  651  651  650                                            
CONECT  653  654  644                                                 
CONECT  654  657  655  653                                            
CONECT  655  656  656  654  662                                       
CONECT  656  655  655                                                 
CONECT  657  658  654                                                 
CONECT  658  659  657                                                 
CONECT  659  661  661  660  658                                       
CONECT  660  659                                                      
CONECT  661  659  659                                                 
CONECT  662  655  663                                                 
CONECT  663  664  662  666                                            
CONECT  664  670  665  665  663                                       
CONECT  665  664  664                                                 
CONECT  666  663  668  667                                            
CONECT  667  666  669                                                 
CONECT  668  666                                                      
CONECT  669  667                                                      
CONECT  670  671  664                                                 
CONECT  671  674  672  670                                            
CONECT  672  681  671  673  673                                       
CONECT  673  672  672                                                 
CONECT  674  675  671                                                 
CONECT  675  676  676  677  674                                       
CONECT  676  678  675  675                                            
CONECT  677  679  679  675                                            
CONECT  678  680  680  676                                            
CONECT  679  680  677  677                                            
CONECT  680  678  678  679                                            
CONECT  681  682  672                                                 
CONECT  682  685  681  683                                            
CONECT  683  687  682  684  684                                       
CONECT  684  683  683                                                 
CONECT  685  686  682                                                 
CONECT  686  685                                                      
CONECT  687  688  683                                                 
CONECT  688  691  687  689                                            
CONECT  689  688  690  690  697                                       
CONECT  690  689  689                                                 
CONECT  691  692  688                                                 
CONECT  692  693  693  691  694                                       
CONECT  693  695  692  692                                            
CONECT  694  696  692                                                 
CONECT  695  693  696  696                                            
CONECT  696  695  695  694                                            
CONECT  697  689  698                                                 
CONECT  698  697  701  699                                            
CONECT  699  698  705  700  700                                       
CONECT  700  699  699                                                 
CONECT  701  702  698                                                 
CONECT  702  704  703  701                                            
CONECT  703  702                                                      
CONECT  704  702                                                      
CONECT  705  699  706                                                 
CONECT  706  705  709  707                                            
CONECT  707  706  716  708  708                                       
CONECT  708  707  707                                                 
CONECT  709  710  706                                                 
CONECT  710  711  709                                                 
CONECT  711  712  710                                                 
CONECT  712  713  713  711                                            
CONECT  713  715  714  712  712                                       
CONECT  714  713                                                      
CONECT  715  713                                                      
CONECT  716  707  717                                                 
CONECT  717  720  716  718                                            
CONECT  718  717  726  719  719                                       
CONECT  719  718  718                                                 
CONECT  720  721  717                                                 
CONECT  721  722  722  720  723                                       
CONECT  722  724  721  721                                            
CONECT  723  725  721                                                 
CONECT  724  722  725  725                                            
CONECT  725  724  724  723                                            
CONECT  726  718  727                                                 
CONECT  727  726  730  728                                            
CONECT  728  727  737  729  729                                       
CONECT  729  728  728                                                 
CONECT  730  731  727                                                 
CONECT  731  732  730                                                 
CONECT  732  731  733                                                 
CONECT  733  732  734  734                                            
CONECT  734  735  733  733  736                                       
CONECT  735  734                                                      
CONECT  736  734                                                      
CONECT  737  728  738                                                 
CONECT  738  737  741  739                                            
CONECT  739  738  740  740  749                                       
CONECT  740  739  739                                                 
CONECT  741  742  738                                                 
CONECT  742  744  744  741  743                                       
CONECT  743  742  745  745                                            
CONECT  744  746  742  742                                            
CONECT  745  747  743  743                                            
CONECT  746  744  747  747                                            
CONECT  747  746  746  748  745                                       
CONECT  748  747                                                      
CONECT  749  739  750                                                 
CONECT  750  751  749  753                                            
CONECT  751  752  752  754  750                                       
CONECT  752  751  751                                                 
CONECT  753  750                                                      
CONECT  754  755  751  760                                            
CONECT  755  756  758  754                                            
CONECT  756  761  755  757  757                                       
CONECT  757  756  756                                                 
CONECT  758  755  759                                                 
CONECT  759  758  760                                                 
CONECT  760  754  759                                                 
CONECT  761  762  756                                                 
CONECT  762  763  761                                                 
CONECT  763  764  764  762  765                                       
CONECT  764  763  763                                                 
CONECT  765  763  766                                                 
CONECT  766  767  765  769                                            
CONECT  767  768  768  772  766                                       
CONECT  768  767  767                                                 
CONECT  769  766  770  771                                            
CONECT  770  769                                                      
CONECT  771  769                                                      
CONECT  772  773  767                                                 
CONECT  773  776  774  772                                            
CONECT  774  775  775  773  779                                       
CONECT  775  774  774                                                 
CONECT  776  778  777  773                                            
CONECT  777  776                                                      
CONECT  778  776                                                      
CONECT  779  774  780                                                 
CONECT  780  779  783  781                                            
CONECT  781  780  790  782  782                                       
CONECT  782  781  781                                                 
CONECT  783  784  780                                                 
CONECT  784  785  783                                                 
CONECT  785  784  786                                                 
CONECT  786  787  787  785                                            
CONECT  787  788  789  786  786                                       
CONECT  788  787                                                      
CONECT  789  787                                                      
CONECT  790  781  791                                                 
CONECT  791  790  794  792                                            
CONECT  792  793  793  791  798                                       
CONECT  793  792  792                                                 
CONECT  794  791  795                                                 
CONECT  795  794  797  796  796                                       
CONECT  796  795  795                                                 
CONECT  797  795                                                      
CONECT  798  792  799                                                 
CONECT  799  798  800  802                                            
CONECT  800  805  799  801  801                                       
CONECT  801  800  800                                                 
CONECT  802  799  803  804                                            
CONECT  803  802                                                      
CONECT  804  802                                                      
CONECT  805  806  800                                                 
CONECT  806  809  805  807                                            
CONECT  807  808  808  806  814                                       
CONECT  808  807  807                                                 
CONECT  809  810  806                                                 
CONECT  810  811  809                                                 
CONECT  811  812  812  813  810                                       
CONECT  812  811  811                                                 
CONECT  813  811                                                      
CONECT  814  807  815                                                 
CONECT  815  816  814  818                                            
CONECT  816  820  817  817  815                                       
CONECT  817  816  816                                                 
CONECT  818  815  819                                                 
CONECT  819  818                                                      
CONECT  820  821  816                                                 
CONECT  821  824  822  820                                            
CONECT  822  821  834  823  823                                       
CONECT  823  822  822                                                 
CONECT  824  825  821                                                 
CONECT  825  827  827  826  824                                       
CONECT  826  828  825                                                 
CONECT  827  829  830  825  825                                       
CONECT  828  829  829  826                                            
CONECT  829  831  827  828  828                                       
CONECT  830  832  832  827                                            
CONECT  831  833  833  829                                            
CONECT  832  833  830  830                                            
CONECT  833  831  831  832                                            
CONECT  834  822  835                                                 
CONECT  835  836  834  838                                            
CONECT  836  837  837  845  835                                       
CONECT  837  836  836                                                 
CONECT  838  835  839                                                 
CONECT  839  838  841  841  840                                       
CONECT  840  839  842  842                                            
CONECT  841  839  839  843                                            
CONECT  842  840  840  844                                            
CONECT  843  841  844  844                                            
CONECT  844  843  843  842                                            
CONECT  845  846  836                                                 
CONECT  846  849  847  845                                            
CONECT  847  846  851  848  848                                       
CONECT  848  847  847                                                 
CONECT  849  850  846                                                 
CONECT  850  849                                                      
CONECT  851  852  847                                                 
CONECT  852  853  851  855                                            
CONECT  853  854  854  859  852                                       
CONECT  854  853  853                                                 
CONECT  855  852  856                                                 
CONECT  856  855  858  857                                            
CONECT  857  856                                                      
CONECT  858  856                                                      
CONECT  859  860  853                                                 
CONECT  860  863  861  859                                            
CONECT  861  864  860  862  862                                       
CONECT  862  861  861                                                 
CONECT  863  860                                                      
CONECT  864  865  861                                                 
CONECT  865  866  868  864                                            
CONECT  866  867  867  872  865                                       
CONECT  867  866  866                                                 
CONECT  868  869  865                                                 
CONECT  869  870  868  871                                            
CONECT  870  869                                                      
CONECT  871  869                                                      
CONECT  872  873  866  878                                            
CONECT  873  874  872  876                                            
CONECT  874  875  875  879  873                                       
CONECT  875  874  874                                                 
CONECT  876  873  877                                                 
CONECT  877  876  878                                                 
CONECT  878  872  877                                                 
CONECT  879  880  874                                                 
CONECT  880  881  883  879                                            
CONECT  881  889  880  882  882                                       
CONECT  882  881  881                                                 
CONECT  883  880  884                                                 
CONECT  884  885  885  883  886                                       
CONECT  885  887  884  884                                            
CONECT  886  884  888                                                 
CONECT  887  885  888  888                                            
CONECT  888  887  887  886                                            
CONECT  889  890  881                                                 
CONECT  890  893  889  891                                            
CONECT  891  890  892  892  898                                       
CONECT  892  891  891                                                 
CONECT  893  894  890                                                 
CONECT  894  895  893                                                 
CONECT  895  896  896  897  894                                       
CONECT  896  895  895                                                 
CONECT  897  895                                                      
CONECT  898  891  899                                                 
CONECT  899  898  900  902                                            
CONECT  900  901  901  909  899                                       
CONECT  901  900  900                                                 
CONECT  902  899  903                                                 
CONECT  903  902  904                                                 
CONECT  904  903  905                                                 
CONECT  905  904  906  906                                            
CONECT  906  905  905  908  907                                       
CONECT  907  906                                                      
CONECT  908  906                                                      
CONECT  909  900  910                                                 
CONECT  910  913  909  911                                            
CONECT  911  910  918  912  912                                       
CONECT  912  911  911                                                 
CONECT  913  914  910                                                 
CONECT  914  915  913                                                 
CONECT  915  917  914  916  916                                       
CONECT  916  915  915                                                 
CONECT  917  915                                                      
CONECT  918  911  919                                                 
CONECT  919  918  922  920                                            
CONECT  920  921  921  919  926                                       
CONECT  921  920  920                                                 
CONECT  922  923  919  924                                            
CONECT  923  922  925                                                 
CONECT  924  922                                                      
CONECT  925  923                                                      
CONECT  926  920  927                                                 
CONECT  927  926  928  930                                            
CONECT  928  933  927  929  929                                       
CONECT  929  928  928                                                 
CONECT  930  927  932  931                                            
CONECT  931  930                                                      
CONECT  932  930                                                      
CONECT  933  934  928                                                 
CONECT  934  937  933  935                                            
CONECT  935  934  936  936  944                                       
CONECT  936  935  935                                                 
CONECT  937  938  934                                                 
CONECT  938  939  939  940  937                                       
CONECT  939  941  938  938                                            
CONECT  940  942  942  938                                            
CONECT  941  943  943  939                                            
CONECT  942  943  940  940                                            
CONECT  943  941  941  942                                            
CONECT  944  935  945                                                 
CONECT  945  944  946  948                                            
CONECT  946  951  947  947  945                                       
CONECT  947  946  946                                                 
CONECT  948  945  949  950                                            
CONECT  949  948                                                      
CONECT  950  948                                                      
CONECT  951  952  946                                                 
CONECT  952  953  951  955                                            
CONECT  953  960  954  954  952                                       
CONECT  954  953  953                                                 
CONECT  955  952  956                                                 
CONECT  956  955  957                                                 
CONECT  957  956  959  959  958                                       
CONECT  958  957                                                      
CONECT  959  957  957                                                 
CONECT  960  961  953                                                 
CONECT  961  962  964  960                                            
CONECT  962  970  963  963  961                                       
CONECT  963  962  962                                                 
CONECT  964  961  965                                                 
CONECT  965  967  967  964  966                                       
CONECT  966  965  968                                                 
CONECT  967  965  965  969                                            
CONECT  968  969  969  966                                            
CONECT  969  967  968  968                                            
CONECT  970  971  962                                                 
CONECT  971  974  972  970                                            
CONECT  972  973  973  978  971                                       
CONECT  973  972  972                                                 
CONECT  974  975  971                                                 
CONECT  975  976  974  977                                            
CONECT  976  975                                                      
CONECT  977  975                                                      
CONECT  978  979  972                                                 
CONECT  979  982  980  978                                            
CONECT  980  979  983  981  981                                       
CONECT  981  980  980                                                 
CONECT  982  979                                                      
CONECT  983  984  980                                                 
CONECT  984  985  983  987                                            
CONECT  985  986  986  995  984                                       
CONECT  986  985  985                                                 
CONECT  987  984  988                                                 
CONECT  988  990  990  987  989                                       
CONECT  989  988  991  991                                            
CONECT  990  992  988  988                                            
CONECT  991  993  989  989                                            
CONECT  992  990  993  993                                            
CONECT  993  992  992  994  991                                       
CONECT  994  993                                                      
CONECT  995  996  985                                                 
CONECT  996  999  997  995                                            
CONECT  997  996 1004  998  998                                       
CONECT  998  997  997                                                 
CONECT  999 1000  996                                                 
CONECT 1000 1001  999                                                 
CONECT 1001 1002 1000                                                 
CONECT 1002 1003 1001                                                 
CONECT 1003 1002                                                      
CONECT 1004 1005  997                                                 
CONECT 1005 1006 1004 1008                                            
CONECT 1006 1007 1007 1018 1005                                       
CONECT 1007 1006 1006                                                 
CONECT 1008 1005 1009                                                 
CONECT 1009 1008 1010 1010 1011                                       
CONECT 1010 1009 1009 1012                                            
CONECT 1011 1009 1014 1013                                            
CONECT 1012 1010 1013 1013                                            
CONECT 1013 1011 1012 1012 1015                                       
CONECT 1014 1011 1016 1016                                            
CONECT 1015 1013 1017 1017                                            
CONECT 1016 1014 1014 1017                                            
CONECT 1017 1016 1015 1015                                            
CONECT 1018 1019 1006                                                 
CONECT 1019 1022 1020 1018                                            
CONECT 1020 1026 1019 1021 1021                                       
CONECT 1021 1020 1020                                                 
CONECT 1022 1023 1019                                                 
CONECT 1023 1025 1024 1022                                            
CONECT 1024 1023                                                      
CONECT 1025 1023                                                      
CONECT 1026 1027 1020                                                 
CONECT 1027 1030 1026 1028                                            
CONECT 1028 1027 1029 1029 1034                                       
CONECT 1029 1028 1028                                                 
CONECT 1030 1031 1027                                                 
CONECT 1031 1033 1033 1030 1032                                       
CONECT 1032 1031                                                      
CONECT 1033 1031 1031                                                 
CONECT 1034 1028 1035                                                 
CONECT 1035 1036 1034 1038                                            
CONECT 1036 1039 1037 1037 1035                                       
CONECT 1037 1036 1036                                                 
CONECT 1038 1035                                                      
CONECT 1039 1040 1045 1036                                            
CONECT 1040 1043 1041 1039                                            
CONECT 1041 1046 1042 1042 1040                                       
CONECT 1042 1041 1041                                                 
CONECT 1043 1044 1040                                                 
CONECT 1044 1043 1045                                                 
CONECT 1045 1044 1039                                                 
CONECT 1046 1047 1041                                                 
CONECT 1047 1050 1046 1048                                            
CONECT 1048 1047 1049 1049 1051                                       
CONECT 1049 1048 1048                                                 
CONECT 1050 1047                                                      
CONECT 1051 1048 1052                                                 
CONECT 1052 1051 1053 1055                                            
CONECT 1053 1052 1056 1054 1054                                       
CONECT 1054 1053 1053                                                 
CONECT 1055 1052                                                      
CONECT 1056 1057 1053                                                 
CONECT 1057 1058 1056 1060                                            
CONECT 1058 1061 1059 1059 1057                                       
CONECT 1059 1058 1058                                                 
CONECT 1060 1057                                                      
CONECT 1061 1062 1058                                                 
CONECT 1062 1065 1063 1061                                            
CONECT 1063 1064 1064 1062 1066                                       
CONECT 1064 1063 1063                                                 
CONECT 1065 1062                                                      
CONECT 1066 1063 1067                                                 
CONECT 1067 1066 1070 1068                                            
CONECT 1068 1067 1069 1069 1074                                       
CONECT 1069 1068 1068                                                 
CONECT 1070 1067 1071                                                 
CONECT 1071 1072 1070 1073                                            
CONECT 1072 1071                                                      
CONECT 1073 1071                                                      
CONECT 1074 1068 1075                                                 
CONECT 1075 1074 1076 1078                                            
CONECT 1076 1077 1077 1075 1081                                       
CONECT 1077 1076 1076                                                 
CONECT 1078 1075 1080 1079                                            
CONECT 1079 1078                                                      
CONECT 1080 1078                                                      
CONECT 1081 1076 1082                                                 
CONECT 1082 1081 1085 1083                                            
CONECT 1083 1082 1084 1084 1090                                       
CONECT 1084 1083 1083                                                 
CONECT 1085 1086 1082                                                 
CONECT 1086 1087 1085                                                 
CONECT 1087 1088 1086                                                 
CONECT 1088 1089 1087                                                 
CONECT 1089 1088                                                      
CONECT 1090 1083 1091                                                 
CONECT 1091 1090 1092 1094                                            
CONECT 1092 1096 1093 1093 1091                                       
CONECT 1093 1092 1092                                                 
CONECT 1094 1091 1095                                                 
CONECT 1095 1094                                                      
CONECT 1096 1097 1092                                                 
CONECT 1097 1100 1096 1098                                            
CONECT 1098 1097 1099 1099 1110                                       
CONECT 1099 1098 1098                                                 
CONECT 1100 1097 1101                                                 
CONECT 1101 1100 1102 1102 1103                                       
CONECT 1102 1101 1101 1104                                            
CONECT 1103 1101 1106 1105                                            
CONECT 1104 1102 1105 1105                                            
CONECT 1105 1103 1104 1104 1107                                       
CONECT 1106 1103 1108 1108                                            
CONECT 1107 1105 1109 1109                                            
CONECT 1108 1106 1106 1109                                            
CONECT 1109 1108 1107 1107                                            
CONECT 1110 1098 1111                                                 
CONECT 1111 1110 1112 1114                                            
CONECT 1112 1116 1111 1113 1113                                       
CONECT 1113 1112 1112                                                 
CONECT 1114 1111 1115                                                 
CONECT 1115 1114                                                      
CONECT 1116 1117 1112                                                 
CONECT 1117 1118 1120 1116                                            
CONECT 1118 1124 1119 1119 1117                                       
CONECT 1119 1118 1118                                                 
CONECT 1120 1117 1121                                                 
CONECT 1121 1120 1123 1122 1122                                       
CONECT 1122 1121 1121                                                 
CONECT 1123 1121                                                      
CONECT 1124 1125 1118                                                 
CONECT 1125 1128 1126 1124                                            
CONECT 1126 1125 1127 1127 1135                                       
CONECT 1127 1126 1126                                                 
CONECT 1128 1129 1125                                                 
CONECT 1129 1130 1128                                                 
CONECT 1130 1131 1129                                                 
CONECT 1131 1130 1132 1132                                            
CONECT 1132 1133 1131 1131 1134                                       
CONECT 1133 1132                                                      
CONECT 1134 1132                                                      
CONECT 1135 1126 1136                                                 
CONECT 1136 1135 1139 1137                                            
CONECT 1137 1136 1138 1138 1144                                       
CONECT 1138 1137 1137                                                 
CONECT 1139 1140 1136                                                 
CONECT 1140 1141 1139                                                 
CONECT 1141 1143 1140 1142 1142                                       
CONECT 1142 1141 1141                                                 
CONECT 1143 1141                                                      
CONECT 1144 1137 1145                                                 
CONECT 1145 1144 1146 1148                                            
CONECT 1146 1149 1147 1147 1145                                       
CONECT 1147 1146 1146                                                 
CONECT 1148 1145                                                      
CONECT 1149 1150 1146                                                 
CONECT 1150 1153 1151 1149                                            
CONECT 1151 1157 1152 1152 1150                                       
CONECT 1152 1151 1151                                                 
CONECT 1153 1155 1154 1150                                            
CONECT 1154 1156 1153                                                 
CONECT 1155 1153                                                      
CONECT 1156 1154                                                      
CONECT 1157 1158 1151                                                 
CONECT 1158 1161 1157 1159                                            
CONECT 1159 1158 1160 1160 1166                                       
CONECT 1160 1159 1159                                                 
CONECT 1161 1162 1158                                                 
CONECT 1162 1163 1161                                                 
CONECT 1163 1164 1164 1165 1162                                       
CONECT 1164 1163 1163                                                 
CONECT 1165 1163                                                      
CONECT 1166 1159 1167                                                 
CONECT 1167 1166 1170 1168                                            
CONECT 1168 1167 1169 1169 1175                                       
CONECT 1169 1168 1168                                                 
CONECT 1170 1171 1167                                                 
CONECT 1171 1172 1170                                                 
CONECT 1172 1171 1174 1173 1173                                       
CONECT 1173 1172 1172                                                 
CONECT 1174 1172                                                      
CONECT 1175 1168 1176                                                 
CONECT 1176 1175 1177 1179                                            
CONECT 1177 1186 1176 1178 1178                                       
CONECT 1178 1177 1177                                                 
CONECT 1179 1176 1180                                                 
CONECT 1180 1179 1182 1182 1181                                       
CONECT 1181 1180 1183 1183                                            
CONECT 1182 1180 1180 1184                                            
CONECT 1183 1181 1181 1185                                            
CONECT 1184 1182 1185 1185                                            
CONECT 1185 1184 1184 1183                                            
CONECT 1186 1187 1177                                                 
CONECT 1187 1188 1190 1186                                            
CONECT 1188 1193 1189 1189 1187                                       
CONECT 1189 1188 1188                                                 
CONECT 1190 1191 1187 1192                                            
CONECT 1191 1190                                                      
CONECT 1192 1190                                                      
CONECT 1193 1194 1188                                                 
CONECT 1194 1197 1195 1193                                            
CONECT 1195 1194 1196 1196 1201                                       
CONECT 1196 1195 1195                                                 
CONECT 1197 1199 1198 1194                                            
CONECT 1198 1200 1197                                                 
CONECT 1199 1197                                                      
CONECT 1200 1198                                                      
CONECT 1201 1195 1202                                                 
CONECT 1202 1205 1201 1203                                            
CONECT 1203 1202 1209 1204 1204                                       
CONECT 1204 1203 1203                                                 
CONECT 1205 1206 1202                                                 
CONECT 1206 1207 1207 1208 1205                                       
CONECT 1207 1206 1206                                                 
CONECT 1208 1206                                                      
CONECT 1209 1203 1210                                                 
CONECT 1210 1209 1213 1211                                            
CONECT 1211 1212 1212 1210 1214                                       
CONECT 1212 1211 1211                                                 
CONECT 1213 1210                                                      
CONECT 1214 1211 1215                                                 
CONECT 1215 1214 1218 1216                                            
CONECT 1216 1215 1219 1219 1217                                       
CONECT 1217 1216                                                      
CONECT 1218 1215                                                      
CONECT 1219 1216 1216                                                 
CONECT 1220 1221                                                      
CONECT 1221 1222 1220 1224                                            
CONECT 1222 1223 1223 1228 1221                                       
CONECT 1223 1222 1222                                                 
CONECT 1224 1221 1225                                                 
CONECT 1225 1224 1226                                                 
CONECT 1226 1225 1227                                                 
CONECT 1227 1226                                                      
CONECT 1228 1229 1222                                                 
CONECT 1229 1230 1232 1228                                            
CONECT 1230 1235 1229 1231 1231                                       
CONECT 1231 1230 1230                                                 
CONECT 1232 1234 1229 1233                                            
CONECT 1233 1232                                                      
CONECT 1234 1232                                                      
CONECT 1235 1236 1230                                                 
CONECT 1236 1239 1235 1237                                            
CONECT 1237 1238 1238 1236 1242                                       
CONECT 1238 1237 1237                                                 
CONECT 1239 1241 1240 1236                                            
CONECT 1240 1239                                                      
CONECT 1241 1239                                                      
CONECT 1242 1237 1243                                                 
CONECT 1243 1242 1244 1246                                            
CONECT 1244 1247 1245 1245 1243                                       
CONECT 1245 1244 1244                                                 
CONECT 1246 1243                                                      
CONECT 1247 1248 1244                                                 
CONECT 1248 1251 1247 1249                                            
CONECT 1249 1248 1250 1250 1259                                       
CONECT 1250 1249 1249                                                 
CONECT 1251 1252 1248                                                 
CONECT 1252 1254 1254 1253 1251                                       
CONECT 1253 1255 1255 1252                                            
CONECT 1254 1256 1252 1252                                            
CONECT 1255 1257 1253 1253                                            
CONECT 1256 1257 1257 1254                                            
CONECT 1257 1258 1256 1256 1255                                       
CONECT 1258 1257                                                      
CONECT 1259 1249 1260                                                 
CONECT 1260 1259 1261 1263                                            
CONECT 1261 1262 1262 1267 1260                                       
CONECT 1262 1261 1261                                                 
CONECT 1263 1260 1264 1265                                            
CONECT 1264 1263 1266                                                 
CONECT 1265 1263                                                      
CONECT 1266 1264                                                      
CONECT 1267 1261 1268                                                 
CONECT 1268 1271 1267 1269                                            
CONECT 1269 1268 1272 1270 1270                                       
CONECT 1270 1269 1269                                                 
CONECT 1271 1268                                                      
CONECT 1272 1269 1273                                                 
CONECT 1273 1272 1274 1276                                            
CONECT 1274 1275 1275 1273 1280                                       
CONECT 1275 1274 1274                                                 
CONECT 1276 1273 1277 1278                                            
CONECT 1277 1276 1279                                                 
CONECT 1278 1276                                                      
CONECT 1279 1277                                                      
CONECT 1280 1274 1281                                                 
CONECT 1281 1280 1282                                                 
CONECT 1282 1281 1284 1283 1283                                       
CONECT 1283 1282 1282                                                 
CONECT 1284 1282 1285                                                 
CONECT 1285 1284 1286 1288                                            
CONECT 1286 1287 1287 1285 1290                                       
CONECT 1287 1286 1286                                                 
CONECT 1288 1285 1289                                                 
CONECT 1289 1288                                                      
CONECT 1290 1286 1291                                                 
CONECT 1291 1294 1290 1292                                            
CONECT 1292 1291 1293 1293 1298                                       
CONECT 1293 1292 1292                                                 
CONECT 1294 1291 1295                                                 
CONECT 1295 1294 1297 1296 1296                                       
CONECT 1296 1295 1295                                                 
CONECT 1297 1295                                                      
CONECT 1298 1292 1299                                                 
CONECT 1299 1298 1300 1302                                            
CONECT 1300 1301 1301 1299 1306                                       
CONECT 1301 1300 1300                                                 
CONECT 1302 1299 1303                                                 
CONECT 1303 1302 1304 1305                                            
CONECT 1304 1303                                                      
CONECT 1305 1303                                                      
CONECT 1306 1300 1307                                                 
CONECT 1307 1308 1306 1310                                            
CONECT 1308 1309 1309 1307 1311                                       
CONECT 1309 1308 1308                                                 
CONECT 1310 1307                                                      
CONECT 1311 1308 1312                                                 
CONECT 1312 1313 1311 1315                                            
CONECT 1313 1317 1312 1314 1314                                       
CONECT 1314 1313 1313                                                 
CONECT 1315 1312 1316                                                 
CONECT 1316 1315                                                      
CONECT 1317 1323 1318 1313                                            
CONECT 1318 1321 1319 1317                                            
CONECT 1319 1324 1320 1320 1318                                       
CONECT 1320 1319 1319                                                 
CONECT 1321 1322 1318                                                 
CONECT 1322 1321 1323                                                 
CONECT 1323 1322 1317                                                 
CONECT 1324 1325 1319                                                 
CONECT 1325 1328 1324 1326                                            
CONECT 1326 1325 1327 1327 1332                                       
CONECT 1327 1326 1326                                                 
CONECT 1328 1329 1325                                                 
CONECT 1329 1331 1330 1328                                            
CONECT 1330 1329                                                      
CONECT 1331 1329                                                      
CONECT 1332 1326 1333                                                 
CONECT 1333 1332 1334 1336                                            
CONECT 1334 1333 1341 1335 1335                                       
CONECT 1335 1334 1334                                                 
CONECT 1336 1333 1337                                                 
CONECT 1337 1336 1338                                                 
CONECT 1338 1337 1339 1339 1340                                       
CONECT 1339 1338 1338                                                 
CONECT 1340 1338                                                      
CONECT 1341 1334 1342                                                 
CONECT 1342 1343 1341 1345                                            
CONECT 1343 1350 1344 1344 1342                                       
CONECT 1344 1343 1343                                                 
CONECT 1345 1342 1346                                                 
CONECT 1346 1345 1347                                                 
CONECT 1347 1348 1348 1346 1349                                       
CONECT 1348 1347 1347                                                 
CONECT 1349 1347                                                      
CONECT 1350 1351 1343                                                 
CONECT 1351 1354 1352 1350                                            
CONECT 1352 1353 1353 1351 1357                                       
CONECT 1353 1352 1352                                                 
CONECT 1354 1355 1356 1351                                            
CONECT 1355 1354                                                      
CONECT 1356 1354                                                      
CONECT 1357 1352 1358                                                 
CONECT 1358 1357 1361 1359                                            
CONECT 1359 1358 1360 1360 1365                                       
CONECT 1360 1359 1359                                                 
CONECT 1361 1362 1358                                                 
CONECT 1362 1363 1363 1364 1361                                       
CONECT 1363 1362 1362                                                 
CONECT 1364 1362                                                      
CONECT 1365 1359 1366                                                 
CONECT 1366 1365 1367 1369                                            
CONECT 1367 1370 1368 1368 1366                                       
CONECT 1368 1367 1367                                                 
CONECT 1369 1366                                                      
CONECT 1370 1371 1367                                                 
CONECT 1371 1372 1374 1370                                            
CONECT 1372 1375 1373 1373 1371                                       
CONECT 1373 1372 1372                                                 
CONECT 1374 1371                                                      
CONECT 1375 1376 1372                                                 
CONECT 1376 1379 1377 1375                                            
CONECT 1377 1376 1378 1378 1383                                       
CONECT 1378 1377 1377                                                 
CONECT 1379 1380 1376                                                 
CONECT 1380 1382 1381 1379                                            
CONECT 1381 1380                                                      
CONECT 1382 1380                                                      
CONECT 1383 1377 1384                                                 
CONECT 1384 1383 1385 1387                                            
CONECT 1385 1384 1386 1386 1392                                       
CONECT 1386 1385 1385                                                 
CONECT 1387 1384 1388                                                 
CONECT 1388 1387 1389                                                 
CONECT 1389 1388 1390                                                 
CONECT 1390 1389 1391                                                 
CONECT 1391 1390                                                      
CONECT 1392 1385 1393                                                 
CONECT 1393 1394 1392 1396                                            
CONECT 1394 1397 1395 1395 1393                                       
CONECT 1395 1394 1394                                                 
CONECT 1396 1393                                                      
CONECT 1397 1398 1394                                                 
CONECT 1398 1401 1399 1397                                            
CONECT 1399 1400 1400 1405 1398                                       
CONECT 1400 1399 1399                                                 
CONECT 1401 1402 1398                                                 
CONECT 1402 1403 1401 1404                                            
CONECT 1403 1402                                                      
CONECT 1404 1402                                                      
CONECT 1405 1406 1399                                                 
CONECT 1406 1405 1407                                                 
CONECT 1407 1406 1408 1408 1409                                       
CONECT 1408 1407 1407                                                 
CONECT 1409 1407 1410                                                 
CONECT 1410 1409 1411 1413                                            
CONECT 1411 1417 1410 1412 1412                                       
CONECT 1412 1411 1411                                                 
CONECT 1413 1410 1414                                                 
CONECT 1414 1415 1415 1413 1416                                       
CONECT 1415 1414 1414                                                 
CONECT 1416 1414                                                      
CONECT 1417 1418 1411                                                 
CONECT 1418 1421 1419 1417                                            
CONECT 1419 1420 1420 1418 1425                                       
CONECT 1420 1419 1419                                                 
CONECT 1421 1423 1422 1418                                            
CONECT 1422 1424 1421                                                 
CONECT 1423 1421                                                      
CONECT 1424 1422                                                      
CONECT 1425 1419 1426 1431                                            
CONECT 1426 1427 1425 1429                                            
CONECT 1427 1428 1428 1432 1426                                       
CONECT 1428 1427 1427                                                 
CONECT 1429 1426 1430                                                 
CONECT 1430 1429 1431                                                 
CONECT 1431 1425 1430                                                 
CONECT 1432 1433 1427                                                 
CONECT 1433 1434 1436 1432                                            
CONECT 1434 1435 1435 1441 1433                                       
CONECT 1435 1434 1434                                                 
CONECT 1436 1433 1437                                                 
CONECT 1437 1436 1438                                                 
CONECT 1438 1440 1440 1437 1439                                       
CONECT 1439 1438                                                      
CONECT 1440 1438 1438                                                 
CONECT 1441 1442 1434                                                 
CONECT 1442 1443 1445 1441                                            
CONECT 1443 1447 1442 1444 1444                                       
CONECT 1444 1443 1443                                                 
CONECT 1445 1442 1446                                                 
CONECT 1446 1445                                                      
CONECT 1447 1448 1443                                                 
CONECT 1448 1449 1451 1447                                            
CONECT 1449 1450 1450 1457 1448                                       
CONECT 1450 1449 1449                                                 
CONECT 1451 1452 1448                                                 
CONECT 1452 1454 1454 1453 1451                                       
CONECT 1453 1455 1452                                                 
CONECT 1454 1456 1452 1452                                            
CONECT 1455 1456 1456 1453                                            
CONECT 1456 1455 1455 1454                                            
CONECT 1457 1458 1449                                                 
CONECT 1458 1459 1461 1457                                            
CONECT 1459 1465 1460 1460 1458                                       
CONECT 1460 1459 1459                                                 
CONECT 1461 1463 1458 1462                                            
CONECT 1462 1461 1464                                                 
CONECT 1463 1461                                                      
CONECT 1464 1462                                                      
CONECT 1465 1466 1459                                                 
CONECT 1466 1469 1467 1465                                            
CONECT 1467 1468 1468 1473 1466                                       
CONECT 1468 1467 1467                                                 
CONECT 1469 1470 1466                                                 
CONECT 1470 1471 1472 1469                                            
CONECT 1471 1470                                                      
CONECT 1472 1470                                                      
CONECT 1473 1474 1467                                                 
CONECT 1474 1477 1473 1475                                            
CONECT 1475 1474 1480 1476 1476                                       
CONECT 1476 1475 1475                                                 
CONECT 1477 1479 1478 1474                                            
CONECT 1478 1477                                                      
CONECT 1479 1477                                                      
CONECT 1480 1475 1481                                                 
CONECT 1481 1482 1480 1484                                            
CONECT 1482 1483 1483 1487 1481                                       
CONECT 1483 1482 1482                                                 
CONECT 1484 1481 1485 1486                                            
CONECT 1485 1484                                                      
CONECT 1486 1484                                                      
CONECT 1487 1488 1482                                                 
CONECT 1488 1491 1489 1487                                            
CONECT 1489 1493 1488 1490 1490                                       
CONECT 1490 1489 1489                                                 
CONECT 1491 1488 1492                                                 
CONECT 1492 1491                                                      
CONECT 1493 1494 1489                                                 
CONECT 1494 1497 1493 1495                                            
CONECT 1495 1494 1496 1496 1499                                       
CONECT 1496 1495 1495                                                 
CONECT 1497 1498 1494                                                 
CONECT 1498 1497                                                      
CONECT 1499 1495 1500                                                 
CONECT 1500 1499 1501 1503                                            
CONECT 1501 1502 1502 1510 1500                                       
CONECT 1502 1501 1501                                                 
CONECT 1503 1500 1504                                                 
CONECT 1504 1503 1505 1505 1506                                       
CONECT 1505 1504 1504 1507                                            
CONECT 1506 1504 1508 1508                                            
CONECT 1507 1505 1509 1509                                            
CONECT 1508 1506 1506 1509                                            
CONECT 1509 1507 1507 1508                                            
CONECT 1510 1511 1501                                                 
CONECT 1511 1514 1510 1512                                            
CONECT 1512 1511 1522 1513 1513                                       
CONECT 1513 1512 1512                                                 
CONECT 1514 1515 1511                                                 
CONECT 1515 1516 1516 1517 1514                                       
CONECT 1516 1518 1515 1515                                            
CONECT 1517 1519 1519 1515                                            
CONECT 1518 1520 1520 1516                                            
CONECT 1519 1520 1517 1517                                            
CONECT 1520 1521 1518 1518 1519                                       
CONECT 1521 1520                                                      
CONECT 1522 1512 1523                                                 
CONECT 1523 1524 1522 1526                                            
CONECT 1524 1525 1525 1533 1523                                       
CONECT 1525 1524 1524                                                 
CONECT 1526 1523 1527                                                 
CONECT 1527 1526 1528                                                 
CONECT 1528 1527 1529                                                 
CONECT 1529 1528 1530 1530                                            
CONECT 1530 1529 1529 1531 1532                                       
CONECT 1531 1530                                                      
CONECT 1532 1530                                                      
CONECT 1533 1534 1524                                                 
CONECT 1534 1537 1533 1535                                            
CONECT 1535 1534 1540 1536 1536                                       
CONECT 1536 1535 1535                                                 
CONECT 1537 1539 1534 1538                                            
CONECT 1538 1537                                                      
CONECT 1539 1537                                                      
CONECT 1540 1546 1541 1535                                            
CONECT 1541 1544 1540 1542                                            
CONECT 1542 1543 1543 1541 1547                                       
CONECT 1543 1542 1542                                                 
CONECT 1544 1545 1541                                                 
CONECT 1545 1546 1544                                                 
CONECT 1546 1545 1540                                                 
CONECT 1547 1542 1548 1553                                            
CONECT 1548 1549 1547 1551                                            
CONECT 1549 1550 1550 1554 1548                                       
CONECT 1550 1549 1549                                                 
CONECT 1551 1548 1552                                                 
CONECT 1552 1553 1551                                                 
CONECT 1553 1547 1552                                                 
CONECT 1554 1555 1549                                                 
CONECT 1555 1558 1556 1554                                            
CONECT 1556 1557 1557 1555 1562                                       
CONECT 1557 1556 1556                                                 
CONECT 1558 1559 1555                                                 
CONECT 1559 1561 1560 1558                                            
CONECT 1560 1559                                                      
CONECT 1561 1559                                                      
CONECT 1562 1556 1563                                                 
CONECT 1563 1562 1564                                                 
CONECT 1564 1565 1565 1563 1566                                       
CONECT 1565 1564 1564                                                 
CONECT 1566 1564 1567 1572                                            
CONECT 1567 1566 1568 1570                                            
CONECT 1568 1573 1567 1569 1569                                       
CONECT 1569 1568 1568                                                 
CONECT 1570 1567 1571                                                 
CONECT 1571 1572 1570                                                 
CONECT 1572 1566 1571                                                 
CONECT 1573 1574 1568                                                 
CONECT 1574 1577 1573 1575                                            
CONECT 1575 1574 1576 1576 1582                                       
CONECT 1576 1575 1575                                                 
CONECT 1577 1578 1574                                                 
CONECT 1578 1579 1577                                                 
CONECT 1579 1581 1580 1580 1578                                       
CONECT 1580 1579 1579                                                 
CONECT 1581 1579                                                      
CONECT 1582 1575 1583                                                 
CONECT 1583 1582 1586 1584                                            
CONECT 1584 1583 1590 1585 1585                                       
CONECT 1585 1584 1584                                                 
CONECT 1586 1583 1587                                                 
CONECT 1587 1588 1588 1586 1589                                       
CONECT 1588 1587 1587                                                 
CONECT 1589 1587                                                      
CONECT 1590 1584 1591                                                 
CONECT 1591 1590 1594 1592                                            
CONECT 1592 1593 1593 1591 1599                                       
CONECT 1593 1592 1592                                                 
CONECT 1594 1595 1591                                                 
CONECT 1595 1594 1596                                                 
CONECT 1596 1597 1597 1595 1598                                       
CONECT 1597 1596 1596                                                 
CONECT 1598 1596                                                      
CONECT 1599 1592 1600 1605                                            
CONECT 1600 1601 1599 1603                                            
CONECT 1601 1606 1602 1602 1600                                       
CONECT 1602 1601 1601                                                 
CONECT 1603 1600 1604                                                 
CONECT 1604 1603 1605                                                 
CONECT 1605 1599 1604                                                 
CONECT 1606 1607 1601                                                 
CONECT 1607 1610 1608 1606                                            
CONECT 1608 1614 1607 1609 1609                                       
CONECT 1609 1608 1608                                                 
CONECT 1610 1611 1607                                                 
CONECT 1611 1612 1612 1613 1610                                       
CONECT 1612 1611 1611                                                 
CONECT 1613 1611                                                      
CONECT 1614 1615 1608                                                 
CONECT 1615 1616 1618 1614                                            
CONECT 1616 1617 1617 1615 1626                                       
CONECT 1617 1616 1616                                                 
CONECT 1618 1615 1619                                                 
CONECT 1619 1618 1620 1620 1621                                       
CONECT 1620 1619 1619 1622                                            
CONECT 1621 1619 1623 1623                                            
CONECT 1622 1620 1624 1624                                            
CONECT 1623 1621 1621 1624                                            
CONECT 1624 1622 1622 1623 1625                                       
CONECT 1625 1624                                                      
CONECT 1626 1616 1627                                                 
CONECT 1627 1628 1626 1630                                            
CONECT 1628 1634 1627 1629 1629                                       
CONECT 1629 1628 1628                                                 
CONECT 1630 1627 1631                                                 
CONECT 1631 1633 1630 1632                                            
CONECT 1632 1631                                                      
CONECT 1633 1631                                                      
CONECT 1634 1635 1628                                                 
CONECT 1635 1638 1636 1634                                            
CONECT 1636 1637 1637 1642 1635                                       
CONECT 1637 1636 1636                                                 
CONECT 1638 1639 1635                                                 
CONECT 1639 1638 1641 1640 1640                                       
CONECT 1640 1639 1639                                                 
CONECT 1641 1639                                                      
CONECT 1642 1643 1636                                                 
CONECT 1643 1644 1642 1646                                            
CONECT 1644 1647 1643 1645 1645                                       
CONECT 1645 1644 1644                                                 
CONECT 1646 1643                                                      
CONECT 1647 1648 1644                                                 
CONECT 1648 1651 1649 1647                                            
CONECT 1649 1648 1650 1650 1652                                       
CONECT 1650 1649 1649                                                 
CONECT 1651 1648                                                      
CONECT 1652 1649 1653                                                 
CONECT 1653 1654 1652 1656                                            
CONECT 1654 1659 1655 1655 1653                                       
CONECT 1655 1654 1654                                                 
CONECT 1656 1653 1657 1658                                            
CONECT 1657 1656                                                      
CONECT 1658 1656                                                      
CONECT 1659 1660 1654                                                 
CONECT 1660 1663 1659 1661                                            
CONECT 1661 1660 1662 1662 1664                                       
CONECT 1662 1661 1661                                                 
CONECT 1663 1660                                                      
CONECT 1664 1661 1665                                                 
CONECT 1665 1664 1666 1668                                            
CONECT 1666 1667 1667 1672 1665                                       
CONECT 1667 1666 1666                                                 
CONECT 1668 1665 1669                                                 
CONECT 1669 1668 1670 1671                                            
CONECT 1670 1669                                                      
CONECT 1671 1669                                                      
CONECT 1672 1673 1666                                                 
CONECT 1673 1676 1672 1674                                            
CONECT 1674 1673 1681 1675 1675                                       
CONECT 1675 1674 1674                                                 
CONECT 1676 1677 1673                                                 
CONECT 1677 1678 1676                                                 
CONECT 1678 1679 1679 1680 1677                                       
CONECT 1679 1678 1678                                                 
CONECT 1680 1678                                                      
CONECT 1681 1674 1682                                                 
CONECT 1682 1681 1683 1685                                            
CONECT 1683 1684 1684 1682 1688                                       
CONECT 1684 1683 1683                                                 
CONECT 1685 1687 1682 1686                                            
CONECT 1686 1685                                                      
CONECT 1687 1685                                                      
CONECT 1688 1683 1689                                                 
CONECT 1689 1688 1692 1690                                            
CONECT 1690 1689 1691 1691 1694                                       
CONECT 1691 1690 1690                                                 
CONECT 1692 1689 1693                                                 
CONECT 1693 1692                                                      
CONECT 1694 1690 1695                                                 
CONECT 1695 1694 1696 1698                                            
CONECT 1696 1697 1697 1702 1695                                       
CONECT 1697 1696 1696                                                 
CONECT 1698 1695 1699                                                 
CONECT 1699 1698 1700 1701                                            
CONECT 1700 1699                                                      
CONECT 1701 1699                                                      
CONECT 1702 1696 1703                                                 
CONECT 1703 1704 1702 1706                                            
CONECT 1704 1707 1703 1705 1705                                       
CONECT 1705 1704 1704                                                 
CONECT 1706 1703                                                      
CONECT 1707 1713 1708 1704                                            
CONECT 1708 1711 1707 1709                                            
CONECT 1709 1708 1710 1710 1714                                       
CONECT 1710 1709 1709                                                 
CONECT 1711 1712 1708                                                 
CONECT 1712 1711 1713                                                 
CONECT 1713 1712 1707                                                 
CONECT 1714 1709 1715                                                 
CONECT 1715 1714 1718 1716                                            
CONECT 1716 1715 1723 1717 1717                                       
CONECT 1717 1716 1716                                                 
CONECT 1718 1719 1715                                                 
CONECT 1719 1720 1718                                                 
CONECT 1720 1719 1721 1721 1722                                       
CONECT 1721 1720 1720                                                 
CONECT 1722 1720                                                      
CONECT 1723 1716 1724                                                 
CONECT 1724 1723 1725 1727                                            
CONECT 1725 1732 1724 1726 1726                                       
CONECT 1726 1725 1725                                                 
CONECT 1727 1724 1728                                                 
CONECT 1728 1727 1729                                                 
CONECT 1729 1731 1731 1728 1730                                       
CONECT 1730 1729                                                      
CONECT 1731 1729 1729                                                 
CONECT 1732 1733 1725                                                 
CONECT 1733 1736 1732 1734                                            
CONECT 1734 1733 1740 1735 1735                                       
CONECT 1735 1734 1734                                                 
CONECT 1736 1737 1733                                                 
CONECT 1737 1739 1736 1738                                            
CONECT 1738 1737                                                      
CONECT 1739 1737                                                      
CONECT 1740 1734 1741                                                 
CONECT 1741 1740 1744 1742                                            
CONECT 1742 1741 1743 1743 1748                                       
CONECT 1743 1742 1742                                                 
CONECT 1744 1741 1745                                                 
CONECT 1745 1746 1744 1747                                            
CONECT 1746 1745                                                      
CONECT 1747 1745                                                      
CONECT 1748 1742 1749                                                 
CONECT 1749 1748 1750 1752                                            
CONECT 1750 1756 1749 1751 1751                                       
CONECT 1751 1750 1750                                                 
CONECT 1752 1749 1753                                                 
CONECT 1753 1755 1752 1754 1754                                       
CONECT 1754 1753 1753                                                 
CONECT 1755 1753                                                      
CONECT 1756 1757 1750                                                 
CONECT 1757 1760 1758 1756                                            
CONECT 1758 1766 1757 1759 1759                                       
CONECT 1759 1758 1758                                                 
CONECT 1760 1761 1757                                                 
CONECT 1761 1760 1763 1763 1762                                       
CONECT 1762 1761 1764                                                 
CONECT 1763 1761 1761 1765                                            
CONECT 1764 1765 1765 1762                                            
CONECT 1765 1763 1764 1764                                            
CONECT 1766 1767 1758                                                 
CONECT 1767 1770 1766 1768                                            
CONECT 1768 1767 1773 1769 1769                                       
CONECT 1769 1768 1768                                                 
CONECT 1770 1772 1771 1767                                            
CONECT 1771 1770                                                      
CONECT 1772 1770                                                      
CONECT 1773 1768 1774                                                 
CONECT 1774 1773 1777 1775                                            
CONECT 1775 1774 1782 1776 1776                                       
CONECT 1776 1775 1775                                                 
CONECT 1777 1778 1774                                                 
CONECT 1778 1779 1777                                                 
CONECT 1779 1781 1778 1780 1780                                       
CONECT 1780 1779 1779                                                 
CONECT 1781 1779                                                      
CONECT 1782 1775 1783                                                 
CONECT 1783 1782 1784 1786                                            
CONECT 1784 1793 1783 1785 1785                                       
CONECT 1785 1784 1784                                                 
CONECT 1786 1783 1787                                                 
CONECT 1787 1786 1788                                                 
CONECT 1788 1789 1787                                                 
CONECT 1789 1790 1790 1788                                            
CONECT 1790 1792 1789 1789 1791                                       
CONECT 1791 1790                                                      
CONECT 1792 1790                                                      
CONECT 1793 1794 1784                                                 
CONECT 1794 1797 1795 1793                                            
CONECT 1795 1801 1794 1796 1796                                       
CONECT 1796 1795 1795                                                 
CONECT 1797 1799 1798 1794                                            
CONECT 1798 1800 1797                                                 
CONECT 1799 1797                                                      
CONECT 1800 1798                                                      
CONECT 1801 1802 1795                                                 
CONECT 1802 1805 1801 1803                                            
CONECT 1803 1802 1804 1804 1810                                       
CONECT 1804 1803 1803                                                 
CONECT 1805 1806 1802                                                 
CONECT 1806 1807 1805                                                 
CONECT 1807 1808 1808 1806 1809                                       
CONECT 1808 1807 1807                                                 
CONECT 1809 1807                                                      
CONECT 1810 1803 1811                                                 
CONECT 1811 1810 1814 1812                                            
CONECT 1812 1811 1818 1813 1813                                       
CONECT 1813 1812 1812                                                 
CONECT 1814 1811 1815                                                 
CONECT 1815 1816 1814 1817                                            
CONECT 1816 1815                                                      
CONECT 1817 1815                                                      
CONECT 1818 1812 1819                                                 
CONECT 1819 1818 1820 1822                                            
CONECT 1820 1827 1819 1821 1821                                       
CONECT 1821 1820 1820                                                 
CONECT 1822 1819 1823                                                 
CONECT 1823 1822 1824                                                 
CONECT 1824 1825 1825 1823 1826                                       
CONECT 1825 1824 1824                                                 
CONECT 1826 1824                                                      
CONECT 1827 1828 1820                                                 
CONECT 1828 1831 1829 1827                                            
CONECT 1829 1836 1830 1830 1828                                       
CONECT 1830 1829 1829                                                 
CONECT 1831 1832 1828                                                 
CONECT 1832 1831 1833                                                 
CONECT 1833 1832 1834 1834 1835                                       
CONECT 1834 1833 1833                                                 
CONECT 1835 1833                                                      
CONECT 1836 1837 1829                                                 
CONECT 1837 1836 1838                                                 
CONECT 1838 1837 1839 1839 1840                                       
CONECT 1839 1838 1838                                                 
CONECT 1840 1838 1841                                                 
CONECT 1841 1840 1842 1844                                            
CONECT 1842 1851 1841 1843 1843                                       
CONECT 1843 1842 1842                                                 
CONECT 1844 1841 1845                                                 
CONECT 1845 1844 1846                                                 
CONECT 1846 1845 1847                                                 
CONECT 1847 1846 1848 1848                                            
CONECT 1848 1847 1847 1850 1849                                       
CONECT 1849 1848                                                      
CONECT 1850 1848                                                      
CONECT 1851 1842 1852                                                 
CONECT 1852 1855 1851 1853                                            
CONECT 1853 1852 1854 1854 1858                                       
CONECT 1854 1853 1853                                                 
CONECT 1855 1857 1856 1852                                            
CONECT 1856 1855                                                      
CONECT 1857 1855                                                      
CONECT 1858 1853 1859                                                 
CONECT 1859 1858 1860 1862                                            
CONECT 1860 1859 1861 1861 1869                                       
CONECT 1861 1860 1860                                                 
CONECT 1862 1859 1863                                                 
CONECT 1863 1862 1864                                                 
CONECT 1864 1863 1865                                                 
CONECT 1865 1864 1866 1866                                            
CONECT 1866 1865 1865 1867 1868                                       
CONECT 1867 1866                                                      
CONECT 1868 1866                                                      
CONECT 1869 1860 1870                                                 
CONECT 1870 1869 1873 1871                                            
CONECT 1871 1870 1872 1872 1878                                       
CONECT 1872 1871 1871                                                 
CONECT 1873 1874 1870                                                 
CONECT 1874 1875 1873                                                 
CONECT 1875 1876 1874                                                 
CONECT 1876 1877 1875                                                 
CONECT 1877 1876                                                      
CONECT 1878 1871 1879                                                 
CONECT 1879 1878 1880 1882                                            
CONECT 1880 1879 1881 1881 1883                                       
CONECT 1881 1880 1880                                                 
CONECT 1882 1879                                                      
CONECT 1883 1880 1884                                                 
CONECT 1884 1885 1883 1887                                            
CONECT 1885 1892 1886 1886 1884                                       
CONECT 1886 1885 1885                                                 
CONECT 1887 1884 1888                                                 
CONECT 1888 1887 1889                                                 
CONECT 1889 1888 1891 1891 1890                                       
CONECT 1890 1889                                                      
CONECT 1891 1889 1889                                                 
CONECT 1892 1893 1885                                                 
CONECT 1893 1894 1896 1892                                            
CONECT 1894 1895 1895 1903 1893                                       
CONECT 1895 1894 1894                                                 
CONECT 1896 1893 1897                                                 
CONECT 1897 1896 1898                                                 
CONECT 1898 1897 1899                                                 
CONECT 1899 1898 1900 1900                                            
CONECT 1900 1901 1899 1899 1902                                       
CONECT 1901 1900                                                      
CONECT 1902 1900                                                      
CONECT 1903 1904 1894                                                 
CONECT 1904 1905 1907 1903                                            
CONECT 1905 1917 1906 1906 1904                                       
CONECT 1906 1905 1905                                                 
CONECT 1907 1904 1908                                                 
CONECT 1908 1907 1910 1910 1909                                       
CONECT 1909 1908 1911                                                 
CONECT 1910 1913 1908 1908 1912                                       
CONECT 1911 1912 1912 1909                                            
CONECT 1912 1910 1914 1911 1911                                       
CONECT 1913 1915 1915 1910                                            
CONECT 1914 1916 1916 1912                                            
CONECT 1915 1913 1913 1916                                            
CONECT 1916 1915 1914 1914                                            
CONECT 1917 1918 1905                                                 
CONECT 1918 1919 1917                                                 
CONECT 1919 1921 1920 1920 1918                                       
CONECT 1920 1919 1919                                                 
CONECT 1921 1922 1927 1919                                            
CONECT 1922 1925 1923 1921                                            
CONECT 1923 1928 1924 1924 1922                                       
CONECT 1924 1923 1923                                                 
CONECT 1925 1926 1922                                                 
CONECT 1926 1925 1927                                                 
CONECT 1927 1926 1921                                                 
CONECT 1928 1929 1923                                                 
CONECT 1929 1930 1932 1928                                            
CONECT 1930 1939 1931 1931 1929                                       
CONECT 1931 1930 1930                                                 
CONECT 1932 1929 1933                                                 
CONECT 1933 1932 1934                                                 
CONECT 1934 1933 1935                                                 
CONECT 1935 1934 1936 1936                                            
CONECT 1936 1937 1935 1935 1938                                       
CONECT 1937 1936                                                      
CONECT 1938 1936                                                      
CONECT 1939 1940 1930                                                 
CONECT 1940 1941 1943 1939                                            
CONECT 1941 1942 1942 1946 1940                                       
CONECT 1942 1941 1941                                                 
CONECT 1943 1944 1940 1945                                            
CONECT 1944 1943                                                      
CONECT 1945 1943                                                      
CONECT 1946 1947 1941                                                 
CONECT 1947 1948 1950 1946                                            
CONECT 1948 1954 1947 1949 1949                                       
CONECT 1949 1948 1948                                                 
CONECT 1950 1951 1947                                                 
CONECT 1951 1952 1953 1950                                            
CONECT 1952 1951                                                      
CONECT 1953 1951                                                      
CONECT 1954 1955 1948                                                 
CONECT 1955 1956 1958 1954                                            
CONECT 1956 1957 1957 1962 1955                                       
CONECT 1957 1956 1956                                                 
CONECT 1958 1955 1959                                                 
CONECT 1959 1958 1961 1961 1960                                       
CONECT 1960 1959                                                      
CONECT 1961 1959 1959                                                 
CONECT 1962 1963 1956                                                 
CONECT 1963 1964 1962 1966                                            
CONECT 1964 1970 1965 1965 1963                                       
CONECT 1965 1964 1964                                                 
CONECT 1966 1963 1967                                                 
CONECT 1967 1969 1966 1968                                            
CONECT 1968 1967                                                      
CONECT 1969 1967                                                      
CONECT 1970 1971 1964                                                 
CONECT 1971 1972 1974 1970                                            
CONECT 1972 1973 1973 1978 1971                                       
CONECT 1973 1972 1972                                                 
CONECT 1974 1971 1975                                                 
CONECT 1975 1974 1977 1977 1976                                       
CONECT 1976 1975                                                      
CONECT 1977 1975 1975                                                 
CONECT 1978 1979 1972                                                 
CONECT 1979 1980 1982 1978                                            
CONECT 1980 1986 1981 1981 1979                                       
CONECT 1981 1980 1980                                                 
CONECT 1982 1984 1979 1983                                            
CONECT 1983 1982 1985                                                 
CONECT 1984 1982                                                      
CONECT 1985 1983                                                      
CONECT 1986 1987 1980                                                 
CONECT 1987 1988 1990 1986                                            
CONECT 1988 1989 1989 1994 1987                                       
CONECT 1989 1988 1988                                                 
CONECT 1990 1991 1987                                                 
CONECT 1991 1992 1990                                                 
CONECT 1992 1993 1991                                                 
CONECT 1993 1992                                                      
CONECT 1994 1995 1988                                                 
CONECT 1995 1998 1996 1994                                            
CONECT 1996 1995 2002 1997 1997                                       
CONECT 1997 1996 1996                                                 
CONECT 1998 1999 1995                                                 
CONECT 1999 2000 2001 1998                                            
CONECT 2000 1999                                                      
CONECT 2001 1999                                                      
CONECT 2002 1996 2003                                                 
CONECT 2003 2004 2002 2006                                            
CONECT 2004 2013 2005 2005 2003                                       
CONECT 2005 2004 2004                                                 
CONECT 2006 2003 2007                                                 
CONECT 2007 2006 2008 2008 2009                                       
CONECT 2008 2007 2007 2010                                            
CONECT 2009 2007 2011 2011                                            
CONECT 2010 2008 2012 2012                                            
CONECT 2011 2009 2009 2012                                            
CONECT 2012 2010 2010 2011                                            
CONECT 2013 2014 2004                                                 
CONECT 2014 2015 2013                                                 
CONECT 2015 2017 2016 2016 2014                                       
CONECT 2016 2015 2015                                                 
CONECT 2017 2018 2015                                                 
CONECT 2018 2021 2019 2017                                            
CONECT 2019 2020 2020 2018 2025                                       
CONECT 2020 2019 2019                                                 
CONECT 2021 2022 2018                                                 
CONECT 2022 2024 2023 2023 2021                                       
CONECT 2023 2022 2022                                                 
CONECT 2024 2022                                                      
CONECT 2025 2019 2026                                                 
CONECT 2026 2025 2027 2029                                            
CONECT 2027 2034 2026 2028 2028                                       
CONECT 2028 2027 2027                                                 
CONECT 2029 2026 2030                                                 
CONECT 2030 2029 2031                                                 
CONECT 2031 2030 2032 2032 2033                                       
CONECT 2032 2031 2031                                                 
CONECT 2033 2031                                                      
CONECT 2034 2027 2035                                                 
CONECT 2035 2038 2034 2036                                            
CONECT 2036 2035 2037 2037 2041                                       
CONECT 2037 2036 2036                                                 
CONECT 2038 2040 2039 2035                                            
CONECT 2039 2038                                                      
CONECT 2040 2038                                                      
CONECT 2041 2036 2042                                                 
CONECT 2042 2041 2043 2045                                            
CONECT 2043 2042 2044 2044 2049                                       
CONECT 2044 2043 2043                                                 
CONECT 2045 2042 2046 2047                                            
CONECT 2046 2045 2048                                                 
CONECT 2047 2045                                                      
CONECT 2048 2046                                                      
CONECT 2049 2043 2050                                                 
CONECT 2050 2053 2049 2051                                            
CONECT 2051 2050 2052 2052 2057                                       
CONECT 2052 2051 2051                                                 
CONECT 2053 2054 2050                                                 
CONECT 2054 2056 2055 2055 2053                                       
CONECT 2055 2054 2054                                                 
CONECT 2056 2054                                                      
CONECT 2057 2051 2058                                                 
CONECT 2058 2057 2061 2059                                            
CONECT 2059 2058 2060 2060 2064                                       
CONECT 2060 2059 2059                                                 
CONECT 2061 2063 2058 2062                                            
CONECT 2062 2061                                                      
CONECT 2063 2061                                                      
CONECT 2064 2059 2065                                                 
CONECT 2065 2064 2066 2068                                            
CONECT 2066 2065 2073 2067 2067                                       
CONECT 2067 2066 2066                                                 
CONECT 2068 2065 2069                                                 
CONECT 2069 2068 2070                                                 
CONECT 2070 2069 2072 2072 2071                                       
CONECT 2071 2070                                                      
CONECT 2072 2070 2070                                                 
CONECT 2073 2066 2074                                                 
CONECT 2074 2075 2073 2077                                            
CONECT 2075 2084 2076 2076 2074                                       
CONECT 2076 2075 2075                                                 
CONECT 2077 2074 2078                                                 
CONECT 2078 2077 2079                                                 
CONECT 2079 2078 2080                                                 
CONECT 2080 2079 2081 2081                                            
CONECT 2081 2080 2080 2082 2083                                       
CONECT 2082 2081                                                      
CONECT 2083 2081                                                      
CONECT 2084 2085 2075                                                 
CONECT 2085 2086 2088 2084                                            
CONECT 2086 2092 2087 2087 2085                                       
CONECT 2087 2086 2086                                                 
CONECT 2088 2089 2085                                                 
CONECT 2089 2091 2090 2088                                            
CONECT 2090 2089                                                      
CONECT 2091 2089                                                      
CONECT 2092 2093 2086                                                 
CONECT 2093 2094 2096 2092                                            
CONECT 2094 2099 2095 2095 2093                                       
CONECT 2095 2094 2094                                                 
CONECT 2096 2098 2093 2097                                            
CONECT 2097 2096                                                      
CONECT 2098 2096                                                      
CONECT 2099 2100 2094                                                 
CONECT 2100 2101 2103 2099                                            
CONECT 2101 2106 2102 2102 2100                                       
CONECT 2102 2101 2101                                                 
CONECT 2103 2104 2100 2105                                            
CONECT 2104 2103                                                      
CONECT 2105 2103                                                      
CONECT 2106 2112 2107 2101                                            
CONECT 2107 2110 2106 2108                                            
CONECT 2108 2107 2109 2109 2113                                       
CONECT 2109 2108 2108                                                 
CONECT 2110 2111 2107                                                 
CONECT 2111 2112 2110                                                 
CONECT 2112 2111 2106                                                 
CONECT 2113 2108 2114                                                 
CONECT 2114 2113 2115 2117                                            
CONECT 2115 2116 2116 2123 2114                                       
CONECT 2116 2115 2115                                                 
CONECT 2117 2114 2118                                                 
CONECT 2118 2117 2119 2119 2120                                       
CONECT 2119 2118 2118 2121                                            
CONECT 2120 2118 2122                                                 
CONECT 2121 2119 2122 2122                                            
CONECT 2122 2121 2121 2120                                            
CONECT 2123 2115 2124                                                 
CONECT 2124 2125 2123 2127                                            
CONECT 2125 2126 2126 2135 2124                                       
CONECT 2126 2125 2125                                                 
CONECT 2127 2124 2128                                                 
CONECT 2128 2127 2130 2130 2129                                       
CONECT 2129 2128 2131 2131                                            
CONECT 2130 2128 2128 2132                                            
CONECT 2131 2129 2129 2133                                            
CONECT 2132 2130 2133 2133                                            
CONECT 2133 2132 2132 2131 2134                                       
CONECT 2134 2133                                                      
CONECT 2135 2136 2125                                                 
CONECT 2136 2137 2135 2139                                            
CONECT 2137 2138 2138 2143 2136                                       
CONECT 2138 2137 2137                                                 
CONECT 2139 2136 2140                                                 
CONECT 2140 2141 2141 2142 2139                                       
CONECT 2141 2140 2140                                                 
CONECT 2142 2140                                                      
CONECT 2143 2144 2137                                                 
CONECT 2144 2145 2147 2143                                            
CONECT 2145 2151 2146 2146 2144                                       
CONECT 2146 2145 2145                                                 
CONECT 2147 2148 2144                                                 
CONECT 2148 2149 2147                                                 
CONECT 2149 2150 2148                                                 
CONECT 2150 2149                                                      
CONECT 2151 2152 2145                                                 
CONECT 2152 2155 2153 2151                                            
CONECT 2153 2154 2154 2152 2160                                       
CONECT 2154 2153 2153                                                 
CONECT 2155 2156 2152                                                 
CONECT 2156 2157 2155                                                 
CONECT 2157 2158 2156                                                 
CONECT 2158 2159 2157                                                 
CONECT 2159 2158                                                      
CONECT 2160 2153 2161                                                 
CONECT 2161 2160 2164 2162                                            
CONECT 2162 2161 2163 2163 2168                                       
CONECT 2163 2162 2162                                                 
CONECT 2164 2165 2161                                                 
CONECT 2165 2166 2166 2167 2164                                       
CONECT 2166 2165 2165                                                 
CONECT 2167 2165                                                      
CONECT 2168 2162 2169                                                 
CONECT 2169 2168 2170 2172                                            
CONECT 2170 2179 2171 2171 2169                                       
CONECT 2171 2170 2170                                                 
CONECT 2172 2169 2173                                                 
CONECT 2173 2172 2174                                                 
CONECT 2174 2173 2175                                                 
CONECT 2175 2174 2176 2176                                            
CONECT 2176 2175 2175 2178 2177                                       
CONECT 2177 2176                                                      
CONECT 2178 2176                                                      
CONECT 2179 2180 2170                                                 
CONECT 2180 2179 2181                                                 
CONECT 2181 2180 2182 2182 2183                                       
CONECT 2182 2181 2181                                                 
CONECT 2183 2181 2184                                                 
CONECT 2184 2183 2185 2187                                            
CONECT 2185 2194 2184 2186 2186                                       
CONECT 2186 2185 2185                                                 
CONECT 2187 2184 2188                                                 
CONECT 2188 2187 2189 2189 2190                                       
CONECT 2189 2188 2188 2191                                            
CONECT 2190 2188 2192 2192                                            
CONECT 2191 2189 2193 2193                                            
CONECT 2192 2190 2190 2193                                            
CONECT 2193 2191 2191 2192                                            
CONECT 2194 2195 2185                                                 
CONECT 2195 2196 2194 2198                                            
CONECT 2196 2202 2197 2197 2195                                       
CONECT 2197 2196 2196                                                 
CONECT 2198 2195 2199                                                 
CONECT 2199 2198 2200                                                 
CONECT 2200 2199 2201                                                 
CONECT 2201 2200                                                      
CONECT 2202 2203 2196                                                 
CONECT 2203 2206 2204 2202                                            
CONECT 2204 2205 2205 2210 2203                                       
CONECT 2205 2204 2204                                                 
CONECT 2206 2207 2203                                                 
CONECT 2207 2208 2206 2209                                            
CONECT 2208 2207                                                      
CONECT 2209 2207                                                      
CONECT 2210 2211 2204                                                 
CONECT 2211 2214 2210 2212                                            
CONECT 2212 2211 2213 2213 2224                                       
CONECT 2213 2212 2212                                                 
CONECT 2214 2215 2211                                                 
CONECT 2215 2217 2217 2216 2214                                       
CONECT 2216 2218 2215                                                 
CONECT 2217 2220 2219 2215 2215                                       
CONECT 2218 2219 2219 2216                                            
CONECT 2219 2221 2217 2218 2218                                       
CONECT 2220 2222 2222 2217                                            
CONECT 2221 2223 2223 2219                                            
CONECT 2222 2223 2220 2220                                            
CONECT 2223 2222 2221 2221                                            
CONECT 2224 2212 2225 2230                                            
CONECT 2225 2224 2226 2228                                            
CONECT 2226 2231 2227 2227 2225                                       
CONECT 2227 2226 2226                                                 
CONECT 2228 2225 2229                                                 
CONECT 2229 2230 2228                                                 
CONECT 2230 2224 2229                                                 
CONECT 2231 2232 2226                                                 
CONECT 2232 2233 2235 2231                                            
CONECT 2233 2239 2234 2234 2232                                       
CONECT 2234 2233 2233                                                 
CONECT 2235 2236 2232                                                 
CONECT 2236 2238 2235 2237                                            
CONECT 2237 2236                                                      
CONECT 2238 2236                                                      
CONECT 2239 2240 2233                                                 
CONECT 2240 2243 2241 2239                                            
CONECT 2241 2242 2242 2240 2250                                       
CONECT 2242 2241 2241                                                 
CONECT 2243 2244 2240                                                 
CONECT 2244 2246 2246 2245 2243                                       
CONECT 2245 2247 2247 2244                                            
CONECT 2246 2248 2244 2244                                            
CONECT 2247 2249 2245 2245                                            
CONECT 2248 2249 2249 2246                                            
CONECT 2249 2248 2248 2247                                            
CONECT 2250 2241 2251                                                 
CONECT 2251 2250 2252 2254                                            
CONECT 2252 2253 2253 2251 2259                                       
CONECT 2253 2252 2252                                                 
CONECT 2254 2251 2255                                                 
CONECT 2255 2254 2256                                                 
CONECT 2256 2255 2257 2257 2258                                       
CONECT 2257 2256 2256                                                 
CONECT 2258 2256                                                      
CONECT 2259 2252 2260                                                 
CONECT 2260 2261 2259 2263                                            
CONECT 2261 2267 2262 2262 2260                                       
CONECT 2262 2261 2261                                                 
CONECT 2263 2260 2264 2265                                            
CONECT 2264 2263 2266                                                 
CONECT 2265 2263                                                      
CONECT 2266 2264                                                      
CONECT 2267 2268 2261                                                 
CONECT 2268 2269 2267 2271                                            
CONECT 2269 2272 2270 2270 2268                                       
CONECT 2270 2269 2269                                                 
CONECT 2271 2268                                                      
CONECT 2272 2273 2278 2269                                            
CONECT 2273 2274 2276 2272                                            
CONECT 2274 2275 2275 2279 2273                                       
CONECT 2275 2274 2274                                                 
CONECT 2276 2277 2273                                                 
CONECT 2277 2276 2278                                                 
CONECT 2278 2277 2272                                                 
CONECT 2279 2280 2274                                                 
CONECT 2280 2283 2281 2279                                            
CONECT 2281 2280 2282 2282 2288                                       
CONECT 2282 2281 2281                                                 
CONECT 2283 2284 2280                                                 
CONECT 2284 2285 2283                                                 
CONECT 2285 2287 2287 2286 2284                                       
CONECT 2286 2285                                                      
CONECT 2287 2285 2285                                                 
CONECT 2288 2281 2289                                                 
CONECT 2289 2288 2290 2292                                            
CONECT 2290 2291 2291 2296 2289                                       
CONECT 2291 2290 2290                                                 
CONECT 2292 2289 2293                                                 
CONECT 2293 2292 2295 2294                                            
CONECT 2294 2293                                                      
CONECT 2295 2293                                                      
CONECT 2296 2297 2290                                                 
CONECT 2297 2300 2296 2298                                            
CONECT 2298 2297 2303 2299 2299                                       
CONECT 2299 2298 2298                                                 
CONECT 2300 2302 2301 2297                                            
CONECT 2301 2300                                                      
CONECT 2302 2300                                                      
CONECT 2303 2298 2304                                                 
CONECT 2304 2303 2305 2307                                            
CONECT 2305 2306 2306 2304 2314                                       
CONECT 2306 2305 2305                                                 
CONECT 2307 2304 2308                                                 
CONECT 2308 2310 2310 2307 2309                                       
CONECT 2309 2308 2311 2311                                            
CONECT 2310 2312 2308 2308                                            
CONECT 2311 2313 2309 2309                                            
CONECT 2312 2310 2313 2313                                            
CONECT 2313 2312 2312 2311                                            
CONECT 2314 2305 2315 2320                                            
CONECT 2315 2316 2314 2318                                            
CONECT 2316 2317 2317 2321 2315                                       
CONECT 2317 2316 2316                                                 
CONECT 2318 2315 2319                                                 
CONECT 2319 2318 2320                                                 
CONECT 2320 2314 2319                                                 
CONECT 2321 2322 2316                                                 
CONECT 2322 2323 2325 2321                                            
CONECT 2323 2324 2324 2329 2322                                       
CONECT 2324 2323 2323                                                 
CONECT 2325 2322 2326                                                 
CONECT 2326 2327 2327 2325 2328                                       
CONECT 2327 2326 2326                                                 
CONECT 2328 2326                                                      
CONECT 2329 2330 2323                                                 
CONECT 2330 2331 2329                                                 
CONECT 2331 2332 2332 2330 2333                                       
CONECT 2332 2331 2331                                                 
CONECT 2333 2331 2334                                                 
CONECT 2334 2333 2335 2337                                            
CONECT 2335 2342 2334 2336 2336                                       
CONECT 2336 2335 2335                                                 
CONECT 2337 2334 2338                                                 
CONECT 2338 2337 2339                                                 
CONECT 2339 2338 2340 2340 2341                                       
CONECT 2340 2339 2339                                                 
CONECT 2341 2339                                                      
CONECT 2342 2343 2335                                                 
CONECT 2343 2346 2342 2344                                            
CONECT 2344 2343 2345 2345 2350                                       
CONECT 2345 2344 2344                                                 
CONECT 2346 2347 2343                                                 
CONECT 2347 2348 2346                                                 
CONECT 2348 2349 2347                                                 
CONECT 2349 2348                                                      
CONECT 2350 2344 2351                                                 
CONECT 2351 2352 2350 2354                                            
CONECT 2352 2358 2353 2353 2351                                       
CONECT 2353 2352 2352                                                 
CONECT 2354 2351 2355                                                 
CONECT 2355 2354 2356 2357                                            
CONECT 2356 2355                                                      
CONECT 2357 2355                                                      
CONECT 2358 2359 2352                                                 
CONECT 2359 2362 2360 2358                                            
CONECT 2360 2369 2361 2361 2359                                       
CONECT 2361 2360 2360                                                 
CONECT 2362 2363 2359                                                 
CONECT 2363 2364 2362                                                 
CONECT 2364 2365 2363                                                 
CONECT 2365 2364 2366 2366                                            
CONECT 2366 2367 2365 2365 2368                                       
CONECT 2367 2366                                                      
CONECT 2368 2366                                                      
CONECT 2369 2370 2360                                                 
CONECT 2370 2373 2369 2371                                            
CONECT 2371 2370 2372 2372 2378                                       
CONECT 2372 2371 2371                                                 
CONECT 2373 2374 2370                                                 
CONECT 2374 2375 2373                                                 
CONECT 2375 2377 2376 2376 2374                                       
CONECT 2376 2375 2375                                                 
CONECT 2377 2375                                                      
CONECT 2378 2371 2379                                                 
CONECT 2379 2378 2380 2382                                            
CONECT 2380 2379 2381 2381 2386                                       
CONECT 2381 2380 2380                                                 
CONECT 2382 2379 2383 2384                                            
CONECT 2383 2382 2385                                                 
CONECT 2384 2382                                                      
CONECT 2385 2383                                                      
CONECT 2386 2380 2387                                                 
CONECT 2387 2388 2386 2390                                            
CONECT 2388 2394 2389 2389 2387                                       
CONECT 2389 2388 2388                                                 
CONECT 2390 2387 2391                                                 
CONECT 2391 2390 2392 2393                                            
CONECT 2392 2391                                                      
CONECT 2393 2391                                                      
CONECT 2394 2395 2388                                                 
CONECT 2395 2398 2396 2394                                            
CONECT 2396 2397 2397 2404 2395                                       
CONECT 2397 2396 2396                                                 
CONECT 2398 2399 2395                                                 
CONECT 2399 2400 2400 2401 2398                                       
CONECT 2400 2402 2399 2399                                            
CONECT 2401 2403 2399                                                 
CONECT 2402 2403 2403 2400                                            
CONECT 2403 2402 2402 2401                                            
CONECT 2404 2405 2396                                                 
CONECT 2405 2408 2404 2406                                            
CONECT 2406 2405 2407 2407 2411                                       
CONECT 2407 2406 2406                                                 
CONECT 2408 2409 2410 2405                                            
CONECT 2409 2408                                                      
CONECT 2410 2408                                                      
CONECT 2411 2406 2412                                                 
CONECT 2412 2411 2413 2415                                            
CONECT 2413 2422 2412 2414 2414                                       
CONECT 2414 2413 2413                                                 
CONECT 2415 2412 2416                                                 
CONECT 2416 2415 2417                                                 
CONECT 2417 2416 2418                                                 
CONECT 2418 2417 2419 2419                                            
CONECT 2419 2418 2418 2421 2420                                       
CONECT 2420 2419                                                      
CONECT 2421 2419                                                      
CONECT 2422 2423 2413                                                 
CONECT 2423 2426 2422 2424                                            
CONECT 2424 2423 2425 2425 2427                                       
CONECT 2425 2424 2424                                                 
CONECT 2426 2423                                                      
CONECT 2427 2424 2428                                                 
CONECT 2428 2427 2429 2431                                            
CONECT 2429 2430 2430 2428 2438                                       
CONECT 2430 2429 2429                                                 
CONECT 2431 2428 2432                                                 
CONECT 2432 2434 2434 2431 2433                                       
CONECT 2433 2432 2435 2435                                            
CONECT 2434 2436 2432 2432                                            
CONECT 2435 2437 2433 2433                                            
CONECT 2436 2434 2437 2437                                            
CONECT 2437 2436 2436 2435                                            
CONECT 2438 2429 2439                                                 
CONECT 2439 2438 2440 2442                                            
CONECT 2440 2439 2446 2441 2441                                       
CONECT 2441 2440 2440                                                 
CONECT 2442 2439 2443                                                 
CONECT 2443 2444 2444 2442 2445                                       
CONECT 2444 2443 2443                                                 
CONECT 2445 2443                                                      
CONECT 2446 2440 2447                                                 
CONECT 2447 2450 2446 2448                                            
CONECT 2448 2447 2449 2449 2455                                       
CONECT 2449 2448 2448                                                 
CONECT 2450 2451 2447                                                 
CONECT 2451 2452 2450                                                 
CONECT 2452 2453 2451                                                 
CONECT 2453 2454 2452                                                 
CONECT 2454 2453                                                      
CONECT 2455 2448 2456                                                 
CONECT 2456 2455 2457 2459                                            
CONECT 2457 2458 2458 2456 2463                                       
CONECT 2458 2457 2457                                                 
CONECT 2459 2456 2460                                                 
CONECT 2460 2459 2462 2461                                            
CONECT 2461 2460                                                      
CONECT 2462 2460                                                      
CONECT 2463 2457 2464                                                 
CONECT 2464 2463 2467 2465                                            
CONECT 2465 2464 2471 2466 2466                                       
CONECT 2466 2465 2465                                                 
CONECT 2467 2468 2464                                                 
CONECT 2468 2469 2469 2470 2467                                       
CONECT 2469 2468 2468                                                 
CONECT 2470 2468                                                      
CONECT 2471 2465 2472                                                 
CONECT 2472 2471 2475 2473                                            
CONECT 2473 2472 2474 2474 2480                                       
CONECT 2474 2473 2473                                                 
CONECT 2475 2476 2472                                                 
CONECT 2476 2477 2475                                                 
CONECT 2477 2478 2476                                                 
CONECT 2478 2479 2477                                                 
CONECT 2479 2478                                                      
CONECT 2480 2473 2481                                                 
CONECT 2481 2480 2482 2484                                            
CONECT 2482 2483 2483 2481 2494                                       
CONECT 2483 2482 2482                                                 
CONECT 2484 2481 2485                                                 
CONECT 2485 2484 2487 2487 2486                                       
CONECT 2486 2485 2488                                                 
CONECT 2487 2485 2485 2490 2489                                       
CONECT 2488 2486 2489 2489                                            
CONECT 2489 2487 2488 2488 2491                                       
CONECT 2490 2487 2492 2492                                            
CONECT 2491 2489 2493 2493                                            
CONECT 2492 2490 2490 2493                                            
CONECT 2493 2492 2491 2491                                            
CONECT 2494 2482                                                      
MASTER        0    0    0    0    0    0    0    0 2494    0 2494    0
END
