# Supplementary material for: Conserved interfaces mediate multiple protein–protein interactions in a prokaryotic metabolon
Source: Mol Syst Biol. 2025 Sep 3;21(11):1490–521. doi: 10.1038/s44320-025-00139-9 (PMC12583656; doi:10.1038/s44320-025-00139-9)
Supplement: Supplementary file 12 — Source data Fig. 7 [file 44320_2025_139_MOESM12_ESM.zip › Figure7_data/Fig7A/6_8.pdb]

COMPND    6ca9b5d090b879c 
AUTHOR    GENERATED BY OPEN BABEL 3.1.1
ATOM      1  N   VAL A   1      -9.016  17.366 -23.159  1.00  0.00           N  
ATOM      2  CA  VAL A   1      -8.104  16.814 -22.128  1.00  0.00           C  
ATOM      3  C   VAL A   1      -7.017  17.828 -21.757  1.00  0.00           C  
ATOM      4  O   VAL A   1      -6.831  18.115 -20.576  1.00  0.00           O  
ATOM      5  CB  VAL A   1      -7.474  15.481 -22.561  1.00  0.00           C  
ATOM      6  CG1 VAL A   1      -6.665  14.874 -21.423  1.00  0.00           C  
ATOM      7  CG2 VAL A   1      -8.558  14.492 -22.979  1.00  0.00           C  
ATOM      8  N   LYS A   2      -6.347  18.432 -22.768  1.00  0.00           N  
ATOM      9  CA  LYS A   2      -5.346  19.480 -22.534  1.00  0.00           C  
ATOM     10  C   LYS A   2      -5.915  20.716 -21.822  1.00  0.00           C  
ATOM     11  O   LYS A   2      -5.170  21.432 -21.154  1.00  0.00           O  
ATOM     12  CB  LYS A   2      -4.698  19.888 -23.869  1.00  0.00           C  
ATOM     13  CG  LYS A   2      -5.672  20.621 -24.802  1.00  0.00           C  
ATOM     14  CD  LYS A   2      -5.030  21.060 -26.109  1.00  0.00           C  
ATOM     15  CE  LYS A   2      -6.048  21.873 -26.878  1.00  0.00           C  
ATOM     16  NZ  LYS A   2      -5.530  22.361 -28.175  1.00  0.00           N  
ATOM     17  N   ASP A   3      -7.225  20.948 -21.949  1.00  0.00           N  
ATOM     18  CA  ASP A   3      -7.907  22.100 -21.359  1.00  0.00           C  
ATOM     19  C   ASP A   3      -8.375  21.831 -19.921  1.00  0.00           C  
ATOM     20  O   ASP A   3      -8.967  22.697 -19.278  1.00  0.00           O  
ATOM     21  CB  ASP A   3      -9.075  22.523 -22.265  1.00  0.00           C  
ATOM     22  CG  ASP A   3      -8.631  22.771 -23.707  1.00  0.00           C  
ATOM     23  OD1 ASP A   3      -7.636  23.489 -23.920  1.00  0.00           O  
ATOM     24  OD2 ASP A   3      -9.267  22.204 -24.621  1.00  0.00           O  
ATOM     25  N   LYS A   4      -8.107  20.641 -19.405  1.00  0.00           N  
ATOM     26  CA  LYS A   4      -8.468  20.259 -18.047  1.00  0.00           C  
ATOM     27  C   LYS A   4      -7.566  20.998 -17.050  1.00  0.00           C  
ATOM     28  O   LYS A   4      -6.362  20.747 -16.979  1.00  0.00           O  
ATOM     29  CB  LYS A   4      -8.359  18.741 -17.903  1.00  0.00           C  
ATOM     30  CG  LYS A   4      -8.877  18.225 -16.568  1.00  0.00           C  
ATOM     31  CD  LYS A   4      -8.733  16.701 -16.538  1.00  0.00           C  
ATOM     32  CE  LYS A   4      -9.156  16.140 -15.207  1.00  0.00           C  
ATOM     33  NZ  LYS A   4      -8.884  14.684 -15.136  1.00  0.00           N  
ATOM     34  N   VAL A   5      -8.159  21.887 -16.268  1.00  0.00           N  
ATOM     35  CA  VAL A   5      -7.424  22.732 -15.314  1.00  0.00           C  
ATOM     36  C   VAL A   5      -7.016  21.933 -14.076  1.00  0.00           C  
ATOM     37  O   VAL A   5      -5.877  22.031 -13.614  1.00  0.00           O  
ATOM     38  CB  VAL A   5      -8.267  23.965 -14.921  1.00  0.00           C  
ATOM     39  CG1 VAL A   5      -7.508  24.874 -13.957  1.00  0.00           C  
ATOM     40  CG2 VAL A   5      -8.658  24.777 -16.160  1.00  0.00           C  
ATOM     41  N   TYR A   6      -7.928  21.123 -13.547  1.00  0.00           N  
ATOM     42  CA  TYR A   6      -7.704  20.311 -12.359  1.00  0.00           C  
ATOM     43  C   TYR A   6      -7.811  18.823 -12.679  1.00  0.00           C  
ATOM     44  O   TYR A   6      -8.626  18.412 -13.514  1.00  0.00           O  
ATOM     45  CB  TYR A   6      -8.701  20.691 -11.260  1.00  0.00           C  
ATOM     46  CG  TYR A   6      -8.599  22.135 -10.811  1.00  0.00           C  
ATOM     47  CD1 TYR A   6      -7.450  22.597 -10.155  1.00  0.00           C  
ATOM     48  CD2 TYR A   6      -9.657  23.032 -11.036  1.00  0.00           C  
ATOM     49  CE1 TYR A   6      -7.349  23.921  -9.735  1.00  0.00           C  
ATOM     50  CE2 TYR A   6      -9.566  24.361 -10.620  1.00  0.00           C  
ATOM     51  CZ  TYR A   6      -8.406  24.805  -9.970  1.00  0.00           C  
ATOM     52  OH  TYR A   6      -8.301  26.113  -9.557  1.00  0.00           O  
ATOM     53  N   LYS A   7      -7.015  18.007 -11.994  1.00  0.00           N  
ATOM     54  CA  LYS A   7      -7.198  16.555 -12.021  1.00  0.00           C  
ATOM     55  C   LYS A   7      -8.547  16.204 -11.385  1.00  0.00           C  
ATOM     56  O   LYS A   7      -8.910  16.759 -10.349  1.00  0.00           O  
ATOM     57  CB  LYS A   7      -6.066  15.840 -11.282  1.00  0.00           C  
ATOM     58  CG  LYS A   7      -4.717  15.914 -12.003  1.00  0.00           C  
ATOM     59  CD  LYS A   7      -3.636  15.081 -11.306  1.00  0.00           C  
ATOM     60  CE  LYS A   7      -3.853  13.584 -11.503  1.00  0.00           C  
ATOM     61  NZ  LYS A   7      -2.822  12.765 -10.829  1.00  0.00           N  
ATOM     62  N   ARG A   8      -9.264  15.257 -12.005  1.00  0.00           N  
ATOM     63  CA  ARG A   8     -10.433  14.667 -11.353  1.00  0.00           C  
ATOM     64  C   ARG A   8      -9.949  13.650 -10.315  1.00  0.00           C  
ATOM     65  O   ARG A   8      -9.053  12.859 -10.621  1.00  0.00           O  
ATOM     66  CB  ARG A   8     -11.374  14.008 -12.378  1.00  0.00           C  
ATOM     67  CG  ARG A   8     -11.998  15.045 -13.327  1.00  0.00           C  
ATOM     68  CD  ARG A   8     -13.009  14.420 -14.283  1.00  0.00           C  
ATOM     69  NE  ARG A   8     -14.281  14.101 -13.619  1.00  0.00           N  
ATOM     70  CZ  ARG A   8     -15.133  13.133 -13.979  1.00  0.00           C  
ATOM     71  NH1 ARG A   8     -14.874  12.339 -14.987  1.00  0.00           N  
ATOM     72  NH2 ARG A   8     -16.259  12.968 -13.345  1.00  0.00           N  
ATOM     73  N   PRO A   9     -10.523  13.647  -9.101  1.00  0.00           N  
ATOM     74  CA  PRO A   9     -10.112  12.716  -8.047  1.00  0.00           C  
ATOM     75  C   PRO A   9     -10.771  11.339  -8.215  1.00  0.00           C  
ATOM     76  O   PRO A   9     -11.282  10.754  -7.263  1.00  0.00           O  
ATOM     77  CB  PRO A   9     -10.530  13.438  -6.762  1.00  0.00           C  
ATOM     78  CG  PRO A   9     -11.805  14.150  -7.174  1.00  0.00           C  
ATOM     79  CD  PRO A   9     -11.537  14.581  -8.617  1.00  0.00           C  
ATOM     80  N   VAL A  10     -10.790  10.835  -9.455  1.00  0.00           N  
ATOM     81  CA  VAL A  10     -11.366   9.537  -9.804  1.00  0.00           C  
ATOM     82  C   VAL A  10     -10.444   8.885 -10.824  1.00  0.00           C  
ATOM     83  O   VAL A  10     -10.168   9.463 -11.881  1.00  0.00           O  
ATOM     84  CB  VAL A  10     -12.799   9.659 -10.368  1.00  0.00           C  
ATOM     85  CG1 VAL A  10     -13.411   8.274 -10.563  1.00  0.00           C  
ATOM     86  CG2 VAL A  10     -13.722  10.464  -9.451  1.00  0.00           C  
ATOM     87  N   SER A  11      -9.965   7.688 -10.521  1.00  0.00           N  
ATOM     88  CA  SER A  11      -9.063   6.923 -11.374  1.00  0.00           C  
ATOM     89  C   SER A  11      -9.507   5.467 -11.481  1.00  0.00           C  
ATOM     90  O   SER A  11     -10.404   5.013 -10.766  1.00  0.00           O  
ATOM     91  CB  SER A  11      -7.616   7.037 -10.862  1.00  0.00           C  
ATOM     92  OG  SER A  11      -7.508   6.623  -9.517  1.00  0.00           O  
ATOM     93  N   ILE A  12      -8.897   4.742 -12.421  1.00  0.00           N  
ATOM     94  CA  ILE A  12      -9.118   3.312 -12.615  1.00  0.00           C  
ATOM     95  C   ILE A  12      -7.782   2.566 -12.580  1.00  0.00           C  
ATOM     96  O   ILE A  12      -6.727   3.129 -12.859  1.00  0.00           O  
ATOM     97  CB  ILE A  12      -9.916   3.014 -13.905  1.00  0.00           C  
ATOM     98  CG1 ILE A  12      -9.264   3.553 -15.188  1.00  0.00           C  
ATOM     99  CG2 ILE A  12     -11.343   3.592 -13.787  1.00  0.00           C  
ATOM    100  CD1 ILE A  12      -8.188   2.641 -15.795  1.00  0.00           C  
ATOM    101  N   LEU A  13      -7.871   1.287 -12.234  1.00  0.00           N  
ATOM    102  CA  LEU A  13      -6.789   0.323 -12.343  1.00  0.00           C  
ATOM    103  C   LEU A  13      -7.325  -0.887 -13.102  1.00  0.00           C  
ATOM    104  O   LEU A  13      -8.395  -1.391 -12.754  1.00  0.00           O  
ATOM    105  CB  LEU A  13      -6.312  -0.068 -10.937  1.00  0.00           C  
ATOM    106  CG  LEU A  13      -5.277  -1.192 -10.873  1.00  0.00           C  
ATOM    107  CD1 LEU A  13      -3.935  -0.738 -11.435  1.00  0.00           C  
ATOM    108  CD2 LEU A  13      -5.078  -1.645  -9.427  1.00  0.00           C  
ATOM    109  N   VAL A  14      -6.611  -1.348 -14.132  1.00  0.00           N  
ATOM    110  CA  VAL A  14      -6.977  -2.558 -14.878  1.00  0.00           C  
ATOM    111  C   VAL A  14      -5.829  -3.557 -14.800  1.00  0.00           C  
ATOM    112  O   VAL A  14      -4.798  -3.387 -15.443  1.00  0.00           O  
ATOM    113  CB  VAL A  14      -7.339  -2.271 -16.351  1.00  0.00           C  
ATOM    114  CG1 VAL A  14      -7.912  -3.536 -16.998  1.00  0.00           C  
ATOM    115  CG2 VAL A  14      -8.362  -1.140 -16.480  1.00  0.00           C  
ATOM    116  N   VAL A  15      -6.011  -4.621 -14.011  1.00  0.00           N  
ATOM    117  CA  VAL A  15      -5.048  -5.716 -13.929  1.00  0.00           C  
ATOM    118  C   VAL A  15      -5.274  -6.640 -15.125  1.00  0.00           C  
ATOM    119  O   VAL A  15      -6.308  -7.305 -15.224  1.00  0.00           O  
ATOM    120  CB  VAL A  15      -5.179  -6.478 -12.594  1.00  0.00           C  
ATOM    121  CG1 VAL A  15      -4.172  -7.630 -12.540  1.00  0.00           C  
ATOM    122  CG2 VAL A  15      -4.924  -5.545 -11.410  1.00  0.00           C  
ATOM    123  N   ILE A  16      -4.305  -6.679 -16.041  1.00  0.00           N  
ATOM    124  CA  ILE A  16      -4.354  -7.541 -17.221  1.00  0.00           C  
ATOM    125  C   ILE A  16      -3.517  -8.786 -16.945  1.00  0.00           C  
ATOM    126  O   ILE A  16      -2.367  -8.686 -16.521  1.00  0.00           O  
ATOM    127  CB  ILE A  16      -3.877  -6.804 -18.492  1.00  0.00           C  
ATOM    128  CG1 ILE A  16      -4.718  -5.531 -18.719  1.00  0.00           C  
ATOM    129  CG2 ILE A  16      -3.944  -7.736 -19.703  1.00  0.00           C  
ATOM    130  CD1 ILE A  16      -4.287  -4.697 -19.921  1.00  0.00           C  
ATOM    131  N   TYR A  17      -4.082  -9.963 -17.190  1.00  0.00           N  
ATOM    132  CA  TYR A  17      -3.374 -11.232 -17.018  1.00  0.00           C  
ATOM    133  C   TYR A  17      -3.789 -12.240 -18.087  1.00  0.00           C  
ATOM    134  O   TYR A  17      -4.797 -12.070 -18.772  1.00  0.00           O  
ATOM    135  CB  TYR A  17      -3.604 -11.780 -15.599  1.00  0.00           C  
ATOM    136  CG  TYR A  17      -5.010 -12.253 -15.305  1.00  0.00           C  
ATOM    137  CD1 TYR A  17      -6.019 -11.337 -14.973  1.00  0.00           C  
ATOM    138  CD2 TYR A  17      -5.322 -13.620 -15.336  1.00  0.00           C  
ATOM    139  CE1 TYR A  17      -7.310 -11.774 -14.676  1.00  0.00           C  
ATOM    140  CE2 TYR A  17      -6.610 -14.065 -15.040  1.00  0.00           C  
ATOM    141  CZ  TYR A  17      -7.604 -13.143 -14.709  1.00  0.00           C  
ATOM    142  OH  TYR A  17      -8.875 -13.573 -14.409  1.00  0.00           O  
ATOM    143  N   ALA A  18      -2.983 -13.296 -18.249  1.00  0.00           N  
ATOM    144  CA  ALA A  18      -3.297 -14.395 -19.151  1.00  0.00           C  
ATOM    145  C   ALA A  18      -3.977 -15.526 -18.373  1.00  0.00           C  
ATOM    146  O   ALA A  18      -3.475 -15.977 -17.344  1.00  0.00           O  
ATOM    147  CB  ALA A  18      -2.022 -14.871 -19.841  1.00  0.00           C  
ATOM    148  N   GLN A  19      -5.133 -16.002 -18.876  1.00  0.00           N  
ATOM    149  CA  GLN A  19      -5.937 -17.005 -18.177  1.00  0.00           C  
ATOM    150  C   GLN A  19      -5.241 -18.363 -18.093  1.00  0.00           C  
ATOM    151  O   GLN A  19      -5.417 -19.091 -17.107  1.00  0.00           O  
ATOM    152  CB  GLN A  19      -7.300 -17.118 -18.871  1.00  0.00           C  
ATOM    153  CG  GLN A  19      -8.292 -18.052 -18.157  1.00  0.00           C  
ATOM    154  CD  GLN A  19      -8.693 -17.557 -16.766  1.00  0.00           C  
ATOM    155  OE1 GLN A  19      -8.522 -16.400 -16.409  1.00  0.00           O  
ATOM    156  NE2 GLN A  19      -9.247 -18.428 -15.950  1.00  0.00           N  
ATOM    157  N   ASP A  20      -4.454 -18.717 -19.107  1.00  0.00           N  
ATOM    158  CA  ASP A  20      -3.772 -20.009 -19.182  1.00  0.00           C  
ATOM    159  C   ASP A  20      -2.529 -20.082 -18.282  1.00  0.00           C  
ATOM    160  O   ASP A  20      -2.385 -21.026 -17.499  1.00  0.00           O  
ATOM    161  CB  ASP A  20      -3.443 -20.349 -20.648  1.00  0.00           C  
ATOM    162  CG  ASP A  20      -2.537 -19.345 -21.362  1.00  0.00           C  
ATOM    163  OD1 ASP A  20      -2.343 -18.211 -20.865  1.00  0.00           O  
ATOM    164  OD2 ASP A  20      -2.016 -19.700 -22.440  1.00  0.00           O  
ATOM    165  N   THR A  21      -1.647 -19.086 -18.354  1.00  0.00           N  
ATOM    166  CA  THR A  21      -0.392 -19.080 -17.593  1.00  0.00           C  
ATOM    167  C   THR A  21      -0.508 -18.400 -16.230  1.00  0.00           C  
ATOM    168  O   THR A  21       0.395 -18.549 -15.403  1.00  0.00           O  
ATOM    169  CB  THR A  21       0.733 -18.386 -18.380  1.00  0.00           C  
ATOM    170  OG1 THR A  21       0.424 -17.012 -18.576  1.00  0.00           O  
ATOM    171  CG2 THR A  21       0.961 -19.037 -19.739  1.00  0.00           C  
ATOM    172  N   LYS A  22      -1.576 -17.659 -15.988  1.00  0.00           N  
ATOM    173  CA  LYS A  22      -1.773 -16.789 -14.819  1.00  0.00           C  
ATOM    174  C   LYS A  22      -0.714 -15.695 -14.666  1.00  0.00           C  
ATOM    175  O   LYS A  22      -0.615 -15.067 -13.615  1.00  0.00           O  
ATOM    176  CB  LYS A  22      -1.924 -17.612 -13.525  1.00  0.00           C  
ATOM    177  CG  LYS A  22      -3.073 -18.627 -13.547  1.00  0.00           C  
ATOM    178  CD  LYS A  22      -4.436 -17.945 -13.625  1.00  0.00           C  
ATOM    179  CE  LYS A  22      -5.552 -18.986 -13.471  1.00  0.00           C  
ATOM    180  NZ  LYS A  22      -6.892 -18.370 -13.561  1.00  0.00           N  
ATOM    181  N   ARG A  23       0.064 -15.416 -15.711  1.00  0.00           N  
ATOM    182  CA  ARG A  23       1.025 -14.313 -15.689  1.00  0.00           C  
ATOM    183  C   ARG A  23       0.330 -12.972 -15.875  1.00  0.00           C  
ATOM    184  O   ARG A  23      -0.661 -12.854 -16.598  1.00  0.00           O  
ATOM    185  CB  ARG A  23       2.133 -14.510 -16.722  1.00  0.00           C  
ATOM    186  CG  ARG A  23       3.075 -15.650 -16.347  1.00  0.00           C  
ATOM    187  CD  ARG A  23       4.337 -15.599 -17.196  1.00  0.00           C  
ATOM    188  NE  ARG A  23       5.208 -16.738 -16.926  1.00  0.00           N  
ATOM    189  CZ  ARG A  23       5.474 -17.736 -17.768  1.00  0.00           C  
ATOM    190  NH1 ARG A  23       4.950 -17.775 -18.971  1.00  0.00           N  
ATOM    191  NH2 ARG A  23       6.260 -18.700 -17.402  1.00  0.00           N  
ATOM    192  N   VAL A  24       0.874 -11.962 -15.217  1.00  0.00           N  
ATOM    193  CA  VAL A  24       0.330 -10.610 -15.200  1.00  0.00           C  
ATOM    194  C   VAL A  24       1.165  -9.723 -16.116  1.00  0.00           C  
ATOM    195  O   VAL A  24       2.398  -9.798 -16.114  1.00  0.00           O  
ATOM    196  CB  VAL A  24       0.295 -10.054 -13.761  1.00  0.00           C  
ATOM    197  CG1 VAL A  24      -0.279  -8.636 -13.707  1.00  0.00           C  
ATOM    198  CG2 VAL A  24      -0.555 -10.950 -12.857  1.00  0.00           C  
ATOM    199  N   LEU A  25       0.492  -8.883 -16.898  1.00  0.00           N  
ATOM    200  CA  LEU A  25       1.131  -7.891 -17.741  1.00  0.00           C  
ATOM    201  C   LEU A  25       1.587  -6.698 -16.895  1.00  0.00           C  
ATOM    202  O   LEU A  25       0.760  -5.981 -16.331  1.00  0.00           O  
ATOM    203  CB  LEU A  25       0.154  -7.454 -18.847  1.00  0.00           C  
ATOM    204  CG  LEU A  25       0.688  -6.352 -19.774  1.00  0.00           C  
ATOM    205  CD1 LEU A  25       1.946  -6.802 -20.522  1.00  0.00           C  
ATOM    206  CD2 LEU A  25      -0.381  -5.965 -20.789  1.00  0.00           C  
ATOM    207  N   MET A  26       2.890  -6.487 -16.836  1.00  0.00           N  
ATOM    208  CA  MET A  26       3.503  -5.375 -16.112  1.00  0.00           C  
ATOM    209  C   MET A  26       4.159  -4.408 -17.088  1.00  0.00           C  
ATOM    210  O   MET A  26       4.873  -4.823 -18.002  1.00  0.00           O  
ATOM    211  CB  MET A  26       4.509  -5.894 -15.080  1.00  0.00           C  
ATOM    212  CG  MET A  26       3.872  -6.793 -14.021  1.00  0.00           C  
ATOM    213  SD  MET A  26       2.506  -6.021 -13.112  1.00  0.00           S  
ATOM    214  CE  MET A  26       3.391  -4.797 -12.137  1.00  0.00           C  
ATOM    215  N   LEU A  27       3.907  -3.117 -16.891  1.00  0.00           N  
ATOM    216  CA  LEU A  27       4.333  -2.032 -17.769  1.00  0.00           C  
ATOM    217  C   LEU A  27       5.285  -1.099 -17.028  1.00  0.00           C  
ATOM    218  O   LEU A  27       5.008  -0.678 -15.907  1.00  0.00           O  
ATOM    219  CB  LEU A  27       3.096  -1.259 -18.257  1.00  0.00           C  
ATOM    220  CG  LEU A  27       2.040  -2.086 -18.998  1.00  0.00           C  
ATOM    221  CD1 LEU A  27       0.768  -1.278 -19.170  1.00  0.00           C  
ATOM    222  CD2 LEU A  27       2.545  -2.530 -20.368  1.00  0.00           C  
ATOM    223  N   GLN A  28       6.411  -0.779 -17.664  1.00  0.00           N  
ATOM    224  CA  GLN A  28       7.421   0.108 -17.083  1.00  0.00           C  
ATOM    225  C   GLN A  28       7.080   1.571 -17.384  1.00  0.00           C  
ATOM    226  O   GLN A  28       7.051   1.980 -18.548  1.00  0.00           O  
ATOM    227  CB  GLN A  28       8.805  -0.259 -17.632  1.00  0.00           C  
ATOM    228  CG  GLN A  28       9.953   0.453 -16.913  1.00  0.00           C  
ATOM    229  CD  GLN A  28      11.309   0.157 -17.539  1.00  0.00           C  
ATOM    230  OE1 GLN A  28      11.409  -0.277 -18.682  1.00  0.00           O  
ATOM    231  NE2 GLN A  28      12.377   0.390 -16.809  1.00  0.00           N  
ATOM    232  N   ARG A  29       6.846   2.358 -16.335  1.00  0.00           N  
ATOM    233  CA  ARG A  29       6.526   3.777 -16.481  1.00  0.00           C  
ATOM    234  C   ARG A  29       7.687   4.561 -17.088  1.00  0.00           C  
ATOM    235  O   ARG A  29       8.856   4.269 -16.841  1.00  0.00           O  
ATOM    236  CB  ARG A  29       6.148   4.399 -15.135  1.00  0.00           C  
ATOM    237  CG  ARG A  29       4.843   3.859 -14.551  1.00  0.00           C  
ATOM    238  CD  ARG A  29       4.530   4.544 -13.218  1.00  0.00           C  
ATOM    239  NE  ARG A  29       4.269   5.979 -13.397  1.00  0.00           N  
ATOM    240  CZ  ARG A  29       3.089   6.582 -13.358  1.00  0.00           C  
ATOM    241  NH1 ARG A  29       1.993   5.908 -13.100  1.00  0.00           N  
ATOM    242  NH2 ARG A  29       3.005   7.867 -13.570  1.00  0.00           N  
ATOM    243  N   ARG A  30       7.356   5.589 -17.872  1.00  0.00           N  
ATOM    244  CA  ARG A  30       8.345   6.473 -18.489  1.00  0.00           C  
ATOM    245  C   ARG A  30       8.900   7.508 -17.513  1.00  0.00           C  
ATOM    246  O   ARG A  30      10.065   7.892 -17.616  1.00  0.00           O  
ATOM    247  CB  ARG A  30       7.710   7.161 -19.709  1.00  0.00           C  
ATOM    248  CG  ARG A  30       8.726   7.922 -20.556  1.00  0.00           C  
ATOM    249  CD  ARG A  30       8.043   8.619 -21.728  1.00  0.00           C  
ATOM    250  NE  ARG A  30       7.214   9.734 -21.246  1.00  0.00           N  
ATOM    251  CZ  ARG A  30       6.246  10.323 -21.935  1.00  0.00           C  
ATOM    252  NH1 ARG A  30       5.940   9.942 -23.150  1.00  0.00           N  
ATOM    253  NH2 ARG A  30       5.552  11.302 -21.390  1.00  0.00           N  
ATOM    254  N   ASP A  31       8.070   7.980 -16.581  1.00  0.00           N  
ATOM    255  CA  ASP A  31       8.438   9.001 -15.592  1.00  0.00           C  
ATOM    256  C   ASP A  31       9.195   8.423 -14.392  1.00  0.00           C  
ATOM    257  O   ASP A  31      10.014   9.124 -13.792  1.00  0.00           O  
ATOM    258  CB  ASP A  31       7.195   9.803 -15.161  1.00  0.00           C  
ATOM    259  CG  ASP A  31       6.029   8.962 -14.627  1.00  0.00           C  
ATOM    260  OD1 ASP A  31       5.951   7.753 -14.923  1.00  0.00           O  
ATOM    261  OD2 ASP A  31       5.151   9.529 -13.945  1.00  0.00           O  
ATOM    262  N   ASP A  32       8.969   7.150 -14.069  1.00  0.00           N  
ATOM    263  CA  ASP A  32       9.737   6.401 -13.065  1.00  0.00           C  
ATOM    264  C   ASP A  32      10.051   5.002 -13.624  1.00  0.00           C  
ATOM    265  O   ASP A  32       9.203   4.104 -13.560  1.00  0.00           O  
ATOM    266  CB  ASP A  32       8.963   6.335 -11.741  1.00  0.00           C  
ATOM    267  CG  ASP A  32       9.707   5.557 -10.647  1.00  0.00           C  
ATOM    268  OD1 ASP A  32      10.815   5.031 -10.895  1.00  0.00           O  
ATOM    269  OD2 ASP A  32       9.163   5.457  -9.521  1.00  0.00           O  
ATOM    270  N   PRO A  33      11.256   4.795 -14.203  1.00  0.00           N  
ATOM    271  CA  PRO A  33      11.622   3.504 -14.802  1.00  0.00           C  
ATOM    272  C   PRO A  33      11.686   2.327 -13.823  1.00  0.00           C  
ATOM    273  O   PRO A  33      11.695   1.178 -14.272  1.00  0.00           O  
ATOM    274  CB  PRO A  33      12.999   3.763 -15.444  1.00  0.00           C  
ATOM    275  CG  PRO A  33      13.022   5.257 -15.675  1.00  0.00           C  
ATOM    276  CD  PRO A  33      12.262   5.811 -14.481  1.00  0.00           C  
ATOM    277  N   ASP A  34      11.720   2.581 -12.520  1.00  0.00           N  
ATOM    278  CA  ASP A  34      11.674   1.529 -11.506  1.00  0.00           C  
ATOM    279  C   ASP A  34      10.232   1.168 -11.108  1.00  0.00           C  
ATOM    280  O   ASP A  34      10.012   0.189 -10.388  1.00  0.00           O  
ATOM    281  CB  ASP A  34      12.492   1.951 -10.274  1.00  0.00           C  
ATOM    282  CG  ASP A  34      13.977   2.126 -10.577  1.00  0.00           C  
ATOM    283  OD1 ASP A  34      14.517   1.390 -11.437  1.00  0.00           O  
ATOM    284  OD2 ASP A  34      14.609   2.993  -9.923  1.00  0.00           O  
ATOM    285  N   PHE A  35       9.250   1.920 -11.603  1.00  0.00           N  
ATOM    286  CA  PHE A  35       7.841   1.689 -11.301  1.00  0.00           C  
ATOM    287  C   PHE A  35       7.184   0.886 -12.426  1.00  0.00           C  
ATOM    288  O   PHE A  35       6.837   1.413 -13.482  1.00  0.00           O  
ATOM    289  CB  PHE A  35       7.147   3.027 -11.020  1.00  0.00           C  
ATOM    290  CG  PHE A  35       5.779   2.954 -10.360  1.00  0.00           C  
ATOM    291  CD1 PHE A  35       5.050   1.764 -10.249  1.00  0.00           C  
ATOM    292  CD2 PHE A  35       5.216   4.128  -9.834  1.00  0.00           C  
ATOM    293  CE1 PHE A  35       3.792   1.739  -9.628  1.00  0.00           C  
ATOM    294  CE2 PHE A  35       3.965   4.111  -9.215  1.00  0.00           C  
ATOM    295  CZ  PHE A  35       3.251   2.915  -9.113  1.00  0.00           C  
ATOM    296  N   TRP A  36       6.999  -0.405 -12.169  1.00  0.00           N  
ATOM    297  CA  TRP A  36       6.233  -1.292 -13.038  1.00  0.00           C  
ATOM    298  C   TRP A  36       4.806  -1.441 -12.491  1.00  0.00           C  
ATOM    299  O   TRP A  36       4.617  -1.611 -11.285  1.00  0.00           O  
ATOM    300  CB  TRP A  36       6.923  -2.648 -13.142  1.00  0.00           C  
ATOM    301  CG  TRP A  36       8.258  -2.619 -13.824  1.00  0.00           C  
ATOM    302  CD1 TRP A  36       9.419  -2.135 -13.298  1.00  0.00           C  
ATOM    303  CD2 TRP A  36       8.578  -3.089 -15.159  1.00  0.00           C  
ATOM    304  NE1 TRP A  36      10.445  -2.279 -14.219  1.00  0.00           N  
ATOM    305  CE2 TRP A  36       9.963  -2.865 -15.374  1.00  0.00           C  
ATOM    306  CE3 TRP A  36       7.826  -3.682 -16.193  1.00  0.00           C  
ATOM    307  CZ2 TRP A  36      10.600  -3.217 -16.574  1.00  0.00           C  
ATOM    308  CZ3 TRP A  36       8.466  -4.039 -17.394  1.00  0.00           C  
ATOM    309  CH2 TRP A  36       9.833  -3.802 -17.575  1.00  0.00           C  
ATOM    310  N   GLN A  37       3.812  -1.394 -13.380  1.00  0.00           N  
ATOM    311  CA  GLN A  37       2.411  -1.391 -12.976  1.00  0.00           C  
ATOM    312  C   GLN A  37       1.494  -2.008 -14.039  1.00  0.00           C  
ATOM    313  O   GLN A  37       1.896  -2.211 -15.194  1.00  0.00           O  
ATOM    314  CB  GLN A  37       1.977   0.052 -12.646  1.00  0.00           C  
ATOM    315  CG  GLN A  37       2.071   1.019 -13.834  1.00  0.00           C  
ATOM    316  CD  GLN A  37       1.500   2.396 -13.521  1.00  0.00           C  
ATOM    317  OE1 GLN A  37       1.547   2.883 -12.396  1.00  0.00           O  
ATOM    318  NE2 GLN A  37       0.936   3.057 -14.504  1.00  0.00           N  
ATOM    319  N   SER A  38       0.267  -2.300 -13.641  1.00  0.00           N  
ATOM    320  CA  SER A  38      -0.837  -2.572 -14.560  1.00  0.00           C  
ATOM    321  C   SER A  38      -1.313  -1.265 -15.230  1.00  0.00           C  
ATOM    322  O   SER A  38      -0.814  -0.178 -14.931  1.00  0.00           O  
ATOM    323  CB  SER A  38      -1.984  -3.235 -13.800  1.00  0.00           C  
ATOM    324  OG  SER A  38      -1.574  -4.486 -13.261  1.00  0.00           O  
ATOM    325  N   VAL A  39      -2.289  -1.357 -16.133  1.00  0.00           N  
ATOM    326  CA  VAL A  39      -2.877  -0.178 -16.773  1.00  0.00           C  
ATOM    327  C   VAL A  39      -3.612   0.668 -15.732  1.00  0.00           C  
ATOM    328  O   VAL A  39      -4.406   0.157 -14.942  1.00  0.00           O  
ATOM    329  CB  VAL A  39      -3.823  -0.590 -17.924  1.00  0.00           C  
ATOM    330  CG1 VAL A  39      -4.620   0.591 -18.475  1.00  0.00           C  
ATOM    331  CG2 VAL A  39      -3.025  -1.218 -19.059  1.00  0.00           C  
ATOM    332  N   THR A  40      -3.352   1.975 -15.741  1.00  0.00           N  
ATOM    333  CA  THR A  40      -4.041   2.921 -14.857  1.00  0.00           C  
ATOM    334  C   THR A  40      -4.285   4.241 -15.582  1.00  0.00           C  
ATOM    335  O   THR A  40      -3.567   4.591 -16.512  1.00  0.00           O  
ATOM    336  CB  THR A  40      -3.254   3.141 -13.547  1.00  0.00           C  
ATOM    337  OG1 THR A  40      -4.020   3.910 -12.634  1.00  0.00           O  
ATOM    338  CG2 THR A  40      -1.927   3.858 -13.759  1.00  0.00           C  
ATOM    339  N   GLY A  41      -5.313   4.978 -15.166  1.00  0.00           N  
ATOM    340  CA  GLY A  41      -5.625   6.267 -15.765  1.00  0.00           C  
ATOM    341  C   GLY A  41      -6.740   6.997 -15.036  1.00  0.00           C  
ATOM    342  O   GLY A  41      -7.434   6.423 -14.188  1.00  0.00           O  
ATOM    343  N   SER A  42      -6.915   8.280 -15.353  1.00  0.00           N  
ATOM    344  CA  SER A  42      -8.000   9.076 -14.780  1.00  0.00           C  
ATOM    345  C   SER A  42      -9.290   8.902 -15.577  1.00  0.00           C  
ATOM    346  O   SER A  42      -9.263   8.836 -16.807  1.00  0.00           O  
ATOM    347  CB  SER A  42      -7.625  10.559 -14.735  1.00  0.00           C  
ATOM    348  OG  SER A  42      -6.491  10.775 -13.915  1.00  0.00           O  
ATOM    349  N   VAL A  43     -10.428   8.870 -14.885  1.00  0.00           N  
ATOM    350  CA  VAL A  43     -11.735   8.945 -15.531  1.00  0.00           C  
ATOM    351  C   VAL A  43     -11.937  10.382 -16.025  1.00  0.00           C  
ATOM    352  O   VAL A  43     -11.901  11.329 -15.237  1.00  0.00           O  
ATOM    353  CB  VAL A  43     -12.867   8.519 -14.583  1.00  0.00           C  
ATOM    354  CG1 VAL A  43     -14.214   8.526 -15.309  1.00  0.00           C  
ATOM    355  CG2 VAL A  43     -12.620   7.125 -14.010  1.00  0.00           C  
ATOM    356  N   GLU A  44     -12.131  10.540 -17.330  1.00  0.00           N  
ATOM    357  CA  GLU A  44     -12.290  11.850 -17.952  1.00  0.00           C  
ATOM    358  C   GLU A  44     -13.738  12.345 -17.874  1.00  0.00           C  
ATOM    359  O   GLU A  44     -14.656  11.637 -17.448  1.00  0.00           O  
ATOM    360  CB  GLU A  44     -11.762  11.813 -19.391  1.00  0.00           C  
ATOM    361  CG  GLU A  44     -10.249  11.580 -19.429  1.00  0.00           C  
ATOM    362  CD  GLU A  44      -9.628  11.626 -20.829  1.00  0.00           C  
ATOM    363  OE1 GLU A  44      -8.382  11.615 -20.900  1.00  0.00           O  
ATOM    364  OE2 GLU A  44     -10.377  11.684 -21.830  1.00  0.00           O  
ATOM    365  N   GLU A  45     -13.950  13.598 -18.255  1.00  0.00           N  
ATOM    366  CA  GLU A  45     -15.293  14.172 -18.272  1.00  0.00           C  
ATOM    367  C   GLU A  45     -16.152  13.506 -19.348  1.00  0.00           C  
ATOM    368  O   GLU A  45     -15.726  13.370 -20.496  1.00  0.00           O  
ATOM    369  CB  GLU A  45     -15.201  15.692 -18.484  1.00  0.00           C  
ATOM    370  CG  GLU A  45     -16.504  16.439 -18.180  1.00  0.00           C  
ATOM    371  CD  GLU A  45     -16.926  16.288 -16.714  1.00  0.00           C  
ATOM    372  OE1 GLU A  45     -18.142  16.188 -16.469  1.00  0.00           O  
ATOM    373  OE2 GLU A  45     -16.042  16.249 -15.834  1.00  0.00           O  
ATOM    374  N   GLY A  46     -17.359  13.081 -18.987  1.00  0.00           N  
ATOM    375  CA  GLY A  46     -18.297  12.465 -19.914  1.00  0.00           C  
ATOM    376  C   GLY A  46     -18.157  10.958 -20.094  1.00  0.00           C  
ATOM    377  O   GLY A  46     -18.913  10.374 -20.876  1.00  0.00           O  
ATOM    378  N   GLU A  47     -17.234  10.293 -19.390  1.00  0.00           N  
ATOM    379  CA  GLU A  47     -17.112   8.836 -19.396  1.00  0.00           C  
ATOM    380  C   GLU A  47     -17.320   8.242 -17.991  1.00  0.00           C  
ATOM    381  O   GLU A  47     -17.103   8.889 -16.969  1.00  0.00           O  
ATOM    382  CB  GLU A  47     -15.785   8.374 -20.027  1.00  0.00           C  
ATOM    383  CG  GLU A  47     -14.543   8.863 -19.295  1.00  0.00           C  
ATOM    384  CD  GLU A  47     -13.219   8.365 -19.885  1.00  0.00           C  
ATOM    385  OE1 GLU A  47     -13.170   7.842 -21.011  1.00  0.00           O  
ATOM    386  OE2 GLU A  47     -12.187   8.508 -19.206  1.00  0.00           O  
ATOM    387  N   THR A  48     -17.771   6.990 -17.983  1.00  0.00           N  
ATOM    388  CA  THR A  48     -17.873   6.191 -16.763  1.00  0.00           C  
ATOM    389  C   THR A  48     -16.550   5.476 -16.484  1.00  0.00           C  
ATOM    390  O   THR A  48     -15.693   5.367 -17.363  1.00  0.00           O  
ATOM    391  CB  THR A  48     -19.004   5.161 -16.873  1.00  0.00           C  
ATOM    392  OG1 THR A  48     -18.749   4.265 -17.937  1.00  0.00           O  
ATOM    393  CG2 THR A  48     -20.364   5.821 -17.120  1.00  0.00           C  
ATOM    394  N   ALA A  49     -16.381   4.931 -15.277  1.00  0.00           N  
ATOM    395  CA  ALA A  49     -15.182   4.174 -14.922  1.00  0.00           C  
ATOM    396  C   ALA A  49     -14.932   2.961 -15.849  1.00  0.00           C  
ATOM    397  O   ALA A  49     -13.806   2.811 -16.335  1.00  0.00           O  
ATOM    398  CB  ALA A  49     -15.215   3.799 -13.444  1.00  0.00           C  
ATOM    399  N   PRO A  50     -15.926   2.123 -16.200  1.00  0.00           N  
ATOM    400  CA  PRO A  50     -15.702   1.052 -17.185  1.00  0.00           C  
ATOM    401  C   PRO A  50     -15.288   1.564 -18.562  1.00  0.00           C  
ATOM    402  O   PRO A  50     -14.461   0.943 -19.233  1.00  0.00           O  
ATOM    403  CB  PRO A  50     -17.040   0.301 -17.250  1.00  0.00           C  
ATOM    404  CG  PRO A  50     -17.691   0.598 -15.919  1.00  0.00           C  
ATOM    405  CD  PRO A  50     -17.256   2.020 -15.607  1.00  0.00           C  
ATOM    406  N   GLN A  51     -15.838   2.705 -18.996  1.00  0.00           N  
ATOM    407  CA  GLN A  51     -15.454   3.317 -20.268  1.00  0.00           C  
ATOM    408  C   GLN A  51     -14.007   3.824 -20.227  1.00  0.00           C  
ATOM    409  O   GLN A  51     -13.264   3.607 -21.175  1.00  0.00           O  
ATOM    410  CB  GLN A  51     -16.412   4.465 -20.612  1.00  0.00           C  
ATOM    411  CG  GLN A  51     -17.784   3.975 -21.083  1.00  0.00           C  
ATOM    412  CD  GLN A  51     -18.826   5.091 -21.127  1.00  0.00           C  
ATOM    413  OE1 GLN A  51     -18.748   6.081 -20.409  1.00  0.00           O  
ATOM    414  NE2 GLN A  51     -19.832   4.949 -21.954  1.00  0.00           N  
ATOM    415  N   ALA A  52     -13.605   4.447 -19.121  1.00  0.00           N  
ATOM    416  CA  ALA A  52     -12.224   4.868 -18.919  1.00  0.00           C  
ATOM    417  C   ALA A  52     -11.281   3.662 -18.947  1.00  0.00           C  
ATOM    418  O   ALA A  52     -10.265   3.690 -19.635  1.00  0.00           O  
ATOM    419  CB  ALA A  52     -12.104   5.634 -17.601  1.00  0.00           C  
ATOM    420  N   ALA A  53     -11.634   2.581 -18.256  1.00  0.00           N  
ATOM    421  CA  ALA A  53     -10.839   1.352 -18.242  1.00  0.00           C  
ATOM    422  C   ALA A  53     -10.633   0.788 -19.651  1.00  0.00           C  
ATOM    423  O   ALA A  53      -9.500   0.483 -20.040  1.00  0.00           O  
ATOM    424  CB  ALA A  53     -11.516   0.335 -17.322  1.00  0.00           C  
ATOM    425  N   MET A  54     -11.691   0.690 -20.453  1.00  0.00           N  
ATOM    426  CA  MET A  54     -11.590   0.212 -21.833  1.00  0.00           C  
ATOM    427  C   MET A  54     -10.772   1.165 -22.709  1.00  0.00           C  
ATOM    428  O   MET A  54      -9.989   0.705 -23.551  1.00  0.00           O  
ATOM    429  CB  MET A  54     -12.987   0.022 -22.440  1.00  0.00           C  
ATOM    430  CG  MET A  54     -13.718  -1.168 -21.830  1.00  0.00           C  
ATOM    431  SD  MET A  54     -15.332  -1.521 -22.587  1.00  0.00           S  
ATOM    432  CE  MET A  54     -16.291  -0.120 -22.003  1.00  0.00           C  
ATOM    433  N   ARG A  55     -10.927   2.473 -22.525  1.00  0.00           N  
ATOM    434  CA  ARG A  55     -10.163   3.473 -23.263  1.00  0.00           C  
ATOM    435  C   ARG A  55      -8.677   3.369 -22.951  1.00  0.00           C  
ATOM    436  O   ARG A  55      -7.872   3.272 -23.876  1.00  0.00           O  
ATOM    437  CB  ARG A  55     -10.695   4.884 -22.961  1.00  0.00           C  
ATOM    438  CG  ARG A  55      -9.920   5.979 -23.695  1.00  0.00           C  
ATOM    439  CD  ARG A  55     -10.407   7.403 -23.368  1.00  0.00           C  
ATOM    440  NE  ARG A  55     -10.426   7.682 -21.938  1.00  0.00           N  
ATOM    441  CZ  ARG A  55      -9.367   7.812 -21.131  1.00  0.00           C  
ATOM    442  NH1 ARG A  55      -8.143   7.735 -21.586  1.00  0.00           N  
ATOM    443  NH2 ARG A  55      -9.553   8.001 -19.854  1.00  0.00           N  
ATOM    444  N   GLU A  56      -8.293   3.337 -21.673  1.00  0.00           N  
ATOM    445  CA  GLU A  56      -6.892   3.258 -21.263  1.00  0.00           C  
ATOM    446  C   GLU A  56      -6.237   1.963 -21.758  1.00  0.00           C  
ATOM    447  O   GLU A  56      -5.128   1.988 -22.275  1.00  0.00           O  
ATOM    448  CB  GLU A  56      -6.773   3.376 -19.737  1.00  0.00           C  
ATOM    449  CG  GLU A  56      -7.194   4.730 -19.159  1.00  0.00           C  
ATOM    450  CD  GLU A  56      -6.300   5.918 -19.546  1.00  0.00           C  
ATOM    451  OE1 GLU A  56      -6.743   7.056 -19.311  1.00  0.00           O  
ATOM    452  OE2 GLU A  56      -5.181   5.703 -20.042  1.00  0.00           O  
ATOM    453  N   VAL A  57      -6.934   0.824 -21.669  1.00  0.00           N  
ATOM    454  CA  VAL A  57      -6.426  -0.451 -22.201  1.00  0.00           C  
ATOM    455  C   VAL A  57      -6.155  -0.340 -23.705  1.00  0.00           C  
ATOM    456  O   VAL A  57      -5.131  -0.825 -24.189  1.00  0.00           O  
ATOM    457  CB  VAL A  57      -7.411  -1.599 -21.887  1.00  0.00           C  
ATOM    458  CG1 VAL A  57      -7.086  -2.879 -22.655  1.00  0.00           C  
ATOM    459  CG2 VAL A  57      -7.395  -1.925 -20.387  1.00  0.00           C  
ATOM    460  N   LYS A  58      -7.045   0.311 -24.459  1.00  0.00           N  
ATOM    461  CA  LYS A  58      -6.864   0.497 -25.896  1.00  0.00           C  
ATOM    462  C   LYS A  58      -5.718   1.459 -26.218  1.00  0.00           C  
ATOM    463  O   LYS A  58      -4.942   1.197 -27.132  1.00  0.00           O  
ATOM    464  CB  LYS A  58      -8.178   0.968 -26.518  1.00  0.00           C  
ATOM    465  CG  LYS A  58      -8.115   1.060 -28.039  1.00  0.00           C  
ATOM    466  CD  LYS A  58      -9.505   1.334 -28.607  1.00  0.00           C  
ATOM    467  CE  LYS A  58      -9.450   1.383 -30.121  1.00  0.00           C  
ATOM    468  NZ  LYS A  58     -10.813   1.293 -30.702  1.00  0.00           N  
ATOM    469  N   GLU A  59      -5.615   2.550 -25.474  1.00  0.00           N  
ATOM    470  CA  GLU A  59      -4.582   3.565 -25.689  1.00  0.00           C  
ATOM    471  C   GLU A  59      -3.194   3.065 -25.291  1.00  0.00           C  
ATOM    472  O   GLU A  59      -2.249   3.194 -26.062  1.00  0.00           O  
ATOM    473  CB  GLU A  59      -4.953   4.848 -24.937  1.00  0.00           C  
ATOM    474  CG  GLU A  59      -6.115   5.587 -25.602  1.00  0.00           C  
ATOM    475  CD  GLU A  59      -6.637   6.807 -24.828  1.00  0.00           C  
ATOM    476  OE1 GLU A  59      -7.572   7.454 -25.348  1.00  0.00           O  
ATOM    477  OE2 GLU A  59      -6.149   7.109 -23.719  1.00  0.00           O  
ATOM    478  N   GLU A  60      -3.057   2.447 -24.109  1.00  0.00           N  
ATOM    479  CA  GLU A  60      -1.754   2.092 -23.555  1.00  0.00           C  
ATOM    480  C   GLU A  60      -1.181   0.778 -24.100  1.00  0.00           C  
ATOM    481  O   GLU A  60       0.028   0.686 -24.308  1.00  0.00           O  
ATOM    482  CB  GLU A  60      -1.827   2.012 -22.027  1.00  0.00           C  
ATOM    483  CG  GLU A  60      -2.131   3.358 -21.361  1.00  0.00           C  
ATOM    484  CD  GLU A  60      -1.872   3.332 -19.846  1.00  0.00           C  
ATOM    485  OE1 GLU A  60      -1.678   4.421 -19.272  1.00  0.00           O  
ATOM    486  OE2 GLU A  60      -1.819   2.229 -19.260  1.00  0.00           O  
ATOM    487  N   VAL A  61      -2.024  -0.228 -24.361  1.00  0.00           N  
ATOM    488  CA  VAL A  61      -1.575  -1.571 -24.774  1.00  0.00           C  
ATOM    489  C   VAL A  61      -2.243  -2.088 -26.052  1.00  0.00           C  
ATOM    490  O   VAL A  61      -2.046  -3.244 -26.431  1.00  0.00           O  
ATOM    491  CB  VAL A  61      -1.672  -2.600 -23.618  1.00  0.00           C  
ATOM    492  CG1 VAL A  61      -0.757  -2.203 -22.458  1.00  0.00           C  
ATOM    493  CG2 VAL A  61      -3.105  -2.762 -23.088  1.00  0.00           C  
ATOM    494  N   THR A  62      -3.003  -1.244 -26.728  1.00  0.00           N  
ATOM    495  CA  THR A  62      -3.597  -1.537 -28.041  1.00  0.00           C  
ATOM    496  C   THR A  62      -4.467  -2.801 -28.044  1.00  0.00           C  
ATOM    497  O   THR A  62      -4.474  -3.580 -28.996  1.00  0.00           O  
ATOM    498  CB  THR A  62      -2.527  -1.575 -29.150  1.00  0.00           C  
ATOM    499  OG1 THR A  62      -1.518  -0.587 -28.917  1.00  0.00           O  
ATOM    500  CG2 THR A  62      -3.108  -1.259 -30.524  1.00  0.00           C  
ATOM    501  N   ILE A  63      -5.232  -3.015 -26.977  1.00  0.00           N  
ATOM    502  CA  ILE A  63      -6.189  -4.116 -26.863  1.00  0.00           C  
ATOM    503  C   ILE A  63      -7.602  -3.521 -26.868  1.00  0.00           C  
ATOM    504  O   ILE A  63      -7.959  -2.728 -25.996  1.00  0.00           O  
ATOM    505  CB  ILE A  63      -5.933  -4.964 -25.601  1.00  0.00           C  
ATOM    506  CG1 ILE A  63      -4.552  -5.650 -25.699  1.00  0.00           C  
ATOM    507  CG2 ILE A  63      -7.045  -6.009 -25.407  1.00  0.00           C  
ATOM    508  CD1 ILE A  63      -4.097  -6.333 -24.409  1.00  0.00           C  
ATOM    509  N   ASP A  64      -8.402  -3.909 -27.868  1.00  0.00           N  
ATOM    510  CA  ASP A  64      -9.789  -3.454 -27.974  1.00  0.00           C  
ATOM    511  C   ASP A  64     -10.716  -4.516 -27.363  1.00  0.00           C  
ATOM    512  O   ASP A  64     -11.078  -5.504 -28.003  1.00  0.00           O  
ATOM    513  CB  ASP A  64     -10.136  -3.127 -29.431  1.00  0.00           C  
ATOM    514  CG  ASP A  64     -11.455  -2.359 -29.569  1.00  0.00           C  
ATOM    515  OD1 ASP A  64     -12.436  -2.713 -28.876  1.00  0.00           O  
ATOM    516  OD2 ASP A  64     -11.491  -1.394 -30.364  1.00  0.00           O  
ATOM    517  N   VAL A  65     -11.086  -4.307 -26.106  1.00  0.00           N  
ATOM    518  CA  VAL A  65     -11.914  -5.230 -25.319  1.00  0.00           C  
ATOM    519  C   VAL A  65     -13.231  -5.560 -26.033  1.00  0.00           C  
ATOM    520  O   VAL A  65     -13.656  -6.716 -26.065  1.00  0.00           O  
ATOM    521  CB  VAL A  65     -12.193  -4.625 -23.924  1.00  0.00           C  
ATOM    522  CG1 VAL A  65     -13.150  -5.476 -23.099  1.00  0.00           C  
ATOM    523  CG2 VAL A  65     -10.890  -4.439 -23.145  1.00  0.00           C  
ATOM    524  N   VAL A  66     -13.871  -4.555 -26.627  1.00  0.00           N  
ATOM    525  CA  VAL A  66     -15.157  -4.724 -27.303  1.00  0.00           C  
ATOM    526  C   VAL A  66     -14.981  -5.499 -28.608  1.00  0.00           C  
ATOM    527  O   VAL A  66     -15.714  -6.456 -28.869  1.00  0.00           O  
ATOM    528  CB  VAL A  66     -15.830  -3.357 -27.551  1.00  0.00           C  
ATOM    529  CG1 VAL A  66     -17.158  -3.507 -28.287  1.00  0.00           C  
ATOM    530  CG2 VAL A  66     -16.082  -2.627 -26.231  1.00  0.00           C  
ATOM    531  N   ALA A  67     -13.997  -5.120 -29.427  1.00  0.00           N  
ATOM    532  CA  ALA A  67     -13.746  -5.765 -30.713  1.00  0.00           C  
ATOM    533  C   ALA A  67     -13.318  -7.231 -30.559  1.00  0.00           C  
ATOM    534  O   ALA A  67     -13.721  -8.084 -31.354  1.00  0.00           O  
ATOM    535  CB  ALA A  67     -12.687  -4.968 -31.472  1.00  0.00           C  
ATOM    536  N   GLU A  68     -12.536  -7.540 -29.515  1.00  0.00           N  
ATOM    537  CA  GLU A  68     -12.081  -8.899 -29.224  1.00  0.00           C  
ATOM    538  C   GLU A  68     -13.079  -9.726 -28.408  1.00  0.00           C  
ATOM    539  O   GLU A  68     -12.818 -10.897 -28.127  1.00  0.00           O  
ATOM    540  CB  GLU A  68     -10.717  -8.849 -28.525  1.00  0.00           C  
ATOM    541  CG  GLU A  68      -9.603  -8.282 -29.404  1.00  0.00           C  
ATOM    542  CD  GLU A  68      -8.222  -8.462 -28.781  1.00  0.00           C  
ATOM    543  OE1 GLU A  68      -7.382  -7.557 -28.871  1.00  0.00           O  
ATOM    544  OE2 GLU A  68      -7.962  -9.540 -28.200  1.00  0.00           O  
ATOM    545  N   GLN A  69     -14.222  -9.155 -28.033  1.00  0.00           N  
ATOM    546  CA  GLN A  69     -15.253  -9.796 -27.210  1.00  0.00           C  
ATOM    547  C   GLN A  69     -14.689 -10.342 -25.886  1.00  0.00           C  
ATOM    548  O   GLN A  69     -15.067 -11.414 -25.414  1.00  0.00           O  
ATOM    549  CB  GLN A  69     -16.015 -10.864 -28.010  1.00  0.00           C  
ATOM    550  CG  GLN A  69     -16.680 -10.297 -29.266  1.00  0.00           C  
ATOM    551  CD  GLN A  69     -17.487 -11.336 -30.033  1.00  0.00           C  
ATOM    552  OE1 GLN A  69     -17.447 -12.530 -29.766  1.00  0.00           O  
ATOM    553  NE2 GLN A  69     -18.254 -10.910 -31.009  1.00  0.00           N  
ATOM    554  N   LEU A  70     -13.762  -9.595 -25.289  1.00  0.00           N  
ATOM    555  CA  LEU A  70     -13.205  -9.916 -23.979  1.00  0.00           C  
ATOM    556  C   LEU A  70     -14.130  -9.399 -22.877  1.00  0.00           C  
ATOM    557  O   LEU A  70     -14.913  -8.465 -23.072  1.00  0.00           O  
ATOM    558  CB  LEU A  70     -11.798  -9.318 -23.841  1.00  0.00           C  
ATOM    559  CG  LEU A  70     -10.779  -9.819 -24.871  1.00  0.00           C  
ATOM    560  CD1 LEU A  70      -9.480  -9.019 -24.745  1.00  0.00           C  
ATOM    561  CD2 LEU A  70     -10.469 -11.299 -24.690  1.00  0.00           C  
ATOM    562  N   THR A  71     -14.027 -10.006 -21.703  1.00  0.00           N  
ATOM    563  CA  THR A  71     -14.800  -9.586 -20.532  1.00  0.00           C  
ATOM    564  C   THR A  71     -13.936  -8.711 -19.630  1.00  0.00           C  
ATOM    565  O   THR A  71     -12.989  -9.192 -19.007  1.00  0.00           O  
ATOM    566  CB  THR A  71     -15.337 -10.797 -19.755  1.00  0.00           C  
ATOM    567  OG1 THR A  71     -16.116 -11.598 -20.618  1.00  0.00           O  
ATOM    568  CG2 THR A  71     -16.228 -10.372 -18.587  1.00  0.00           C  
ATOM    569  N   LEU A  72     -14.281  -7.431 -19.561  1.00  0.00           N  
ATOM    570  CA  LEU A  72     -13.747  -6.553 -18.530  1.00  0.00           C  
ATOM    571  C   LEU A  72     -14.502  -6.836 -17.231  1.00  0.00           C  
ATOM    572  O   LEU A  72     -15.708  -6.600 -17.136  1.00  0.00           O  
ATOM    573  CB  LEU A  72     -13.895  -5.084 -18.958  1.00  0.00           C  
ATOM    574  CG  LEU A  72     -13.322  -4.075 -17.943  1.00  0.00           C  
ATOM    575  CD1 LEU A  72     -11.802  -4.122 -17.909  1.00  0.00           C  
ATOM    576  CD2 LEU A  72     -13.774  -2.663 -18.297  1.00  0.00           C  
ATOM    577  N   ILE A  73     -13.803  -7.375 -16.235  1.00  0.00           N  
ATOM    578  CA  ILE A  73     -14.375  -7.703 -14.937  1.00  0.00           C  
ATOM    579  C   ILE A  73     -14.320  -6.467 -14.052  1.00  0.00           C  
ATOM    580  O   ILE A  73     -13.239  -5.948 -13.776  1.00  0.00           O  
ATOM    581  CB  ILE A  73     -13.636  -8.893 -14.294  1.00  0.00           C  
ATOM    582  CG1 ILE A  73     -13.712 -10.138 -15.196  1.00  0.00           C  
ATOM    583  CG2 ILE A  73     -14.204  -9.184 -12.900  1.00  0.00           C  
ATOM    584  CD1 ILE A  73     -12.788 -11.281 -14.756  1.00  0.00           C  
ATOM    585  N   ASP A  74     -15.488  -5.995 -13.613  1.00  0.00           N  
ATOM    586  CA  ASP A  74     -15.558  -5.016 -12.536  1.00  0.00           C  
ATOM    587  C   ASP A  74     -15.357  -5.761 -11.214  1.00  0.00           C  
ATOM    588  O   ASP A  74     -16.174  -6.590 -10.820  1.00  0.00           O  
ATOM    589  CB  ASP A  74     -16.905  -4.277 -12.586  1.00  0.00           C  
ATOM    590  CG  ASP A  74     -16.987  -3.101 -11.617  1.00  0.00           C  
ATOM    591  OD1 ASP A  74     -16.146  -2.998 -10.707  1.00  0.00           O  
ATOM    592  OD2 ASP A  74     -17.914  -2.278 -11.791  1.00  0.00           O  
ATOM    593  N   CYS A  75     -14.244  -5.485 -10.526  1.00  0.00           N  
ATOM    594  CA  CYS A  75     -13.947  -6.087  -9.228  1.00  0.00           C  
ATOM    595  C   CYS A  75     -14.896  -5.604  -8.129  1.00  0.00           C  
ATOM    596  O   CYS A  75     -14.898  -6.165  -7.029  1.00  0.00           O  
ATOM    597  CB  CYS A  75     -12.493  -5.782  -8.845  1.00  0.00           C  
ATOM    598  SG  CYS A  75     -11.318  -6.401 -10.085  1.00  0.00           S  
ATOM    599  N   GLN A  76     -15.679  -4.569  -8.409  1.00  0.00           N  
ATOM    600  CA  GLN A  76     -16.550  -3.899  -7.435  1.00  0.00           C  
ATOM    601  C   GLN A  76     -15.781  -3.476  -6.183  1.00  0.00           C  
ATOM    602  O   GLN A  76     -16.310  -3.469  -5.073  1.00  0.00           O  
ATOM    603  CB  GLN A  76     -17.797  -4.737  -7.127  1.00  0.00           C  
ATOM    604  CG  GLN A  76     -18.612  -5.058  -8.386  1.00  0.00           C  
ATOM    605  CD  GLN A  76     -19.940  -5.753  -8.078  1.00  0.00           C  
ATOM    606  OE1 GLN A  76     -20.339  -5.932  -6.942  1.00  0.00           O  
ATOM    607  NE2 GLN A  76     -20.648  -6.158  -9.091  1.00  0.00           N  
ATOM    608  N   ARG A  77     -14.520  -3.130  -6.383  1.00  0.00           N  
ATOM    609  CA  ARG A  77     -13.667  -2.589  -5.322  1.00  0.00           C  
ATOM    610  C   ARG A  77     -13.300  -1.164  -5.667  1.00  0.00           C  
ATOM    611  O   ARG A  77     -12.768  -0.874  -6.729  1.00  0.00           O  
ATOM    612  CB  ARG A  77     -12.411  -3.451  -5.126  1.00  0.00           C  
ATOM    613  CG  ARG A  77     -12.712  -4.821  -4.499  1.00  0.00           C  
ATOM    614  CD  ARG A  77     -13.339  -4.727  -3.104  1.00  0.00           C  
ATOM    615  NE  ARG A  77     -12.466  -4.049  -2.126  1.00  0.00           N  
ATOM    616  CZ  ARG A  77     -11.464  -4.600  -1.458  1.00  0.00           C  
ATOM    617  NH1 ARG A  77     -11.153  -5.863  -1.608  1.00  0.00           N  
ATOM    618  NH2 ARG A  77     -10.765  -3.889  -0.618  1.00  0.00           N  
ATOM    619  N   THR A  78     -13.622  -0.283  -4.735  1.00  0.00           N  
ATOM    620  CA  THR A  78     -13.278   1.124  -4.813  1.00  0.00           C  
ATOM    621  C   THR A  78     -12.496   1.458  -3.555  1.00  0.00           C  
ATOM    622  O   THR A  78     -12.962   1.192  -2.450  1.00  0.00           O  
ATOM    623  CB  THR A  78     -14.534   1.995  -4.935  1.00  0.00           C  
ATOM    624  OG1 THR A  78     -15.250   1.625  -6.105  1.00  0.00           O  
ATOM    625  CG2 THR A  78     -14.193   3.459  -5.063  1.00  0.00           C  
ATOM    626  N   VAL A  79     -11.312   2.013  -3.739  1.00  0.00           N  
ATOM    627  CA  VAL A  79     -10.448   2.417  -2.637  1.00  0.00           C  
ATOM    628  C   VAL A  79     -10.310   3.934  -2.649  1.00  0.00           C  
ATOM    629  O   VAL A  79     -10.149   4.544  -3.701  1.00  0.00           O  
ATOM    630  CB  VAL A  79      -9.089   1.698  -2.673  1.00  0.00           C  
ATOM    631  CG1 VAL A  79      -9.258   0.227  -2.310  1.00  0.00           C  
ATOM    632  CG2 VAL A  79      -8.412   1.781  -4.043  1.00  0.00           C  
ATOM    633  N   GLU A  80     -10.420   4.546  -1.475  1.00  0.00           N  
ATOM    634  CA  GLU A  80     -10.320   5.990  -1.325  1.00  0.00           C  
ATOM    635  C   GLU A  80      -9.098   6.360  -0.491  1.00  0.00           C  
ATOM    636  O   GLU A  80      -8.900   5.831   0.601  1.00  0.00           O  
ATOM    637  CB  GLU A  80     -11.569   6.590  -0.667  1.00  0.00           C  
ATOM    638  CG  GLU A  80     -12.816   6.531  -1.529  1.00  0.00           C  
ATOM    639  CD  GLU A  80     -13.945   7.436  -1.031  1.00  0.00           C  
ATOM    640  OE1 GLU A  80     -14.918   7.604  -1.785  1.00  0.00           O  
ATOM    641  OE2 GLU A  80     -13.829   7.997   0.078  1.00  0.00           O  
ATOM    642  N   PHE A  81      -8.333   7.310  -1.012  1.00  0.00           N  
ATOM    643  CA  PHE A  81      -7.133   7.801  -0.358  1.00  0.00           C  
ATOM    644  C   PHE A  81      -7.265   9.286  -0.057  1.00  0.00           C  
ATOM    645  O   PHE A  81      -7.703  10.057  -0.902  1.00  0.00           O  
ATOM    646  CB  PHE A  81      -5.912   7.575  -1.258  1.00  0.00           C  
ATOM    647  CG  PHE A  81      -5.867   6.201  -1.874  1.00  0.00           C  
ATOM    648  CD1 PHE A  81      -5.815   5.063  -1.070  1.00  0.00           C  
ATOM    649  CD2 PHE A  81      -5.896   6.044  -3.268  1.00  0.00           C  
ATOM    650  CE1 PHE A  81      -5.786   3.790  -1.633  1.00  0.00           C  
ATOM    651  CE2 PHE A  81      -5.866   4.778  -3.837  1.00  0.00           C  
ATOM    652  CZ  PHE A  81      -5.806   3.655  -3.019  1.00  0.00           C  
ATOM    653  N   GLU A  82      -6.844   9.683   1.124  1.00  0.00           N  
ATOM    654  CA  GLU A  82      -6.639  11.097   1.393  1.00  0.00           C  
ATOM    655  C   GLU A  82      -5.455  11.598   0.565  1.00  0.00           C  
ATOM    656  O   GLU A  82      -4.367  11.026   0.597  1.00  0.00           O  
ATOM    657  CB  GLU A  82      -6.415  11.344   2.890  1.00  0.00           C  
ATOM    658  CG  GLU A  82      -6.318  12.835   3.194  1.00  0.00           C  
ATOM    659  CD  GLU A  82      -6.241  13.143   4.684  1.00  0.00           C  
ATOM    660  OE1 GLU A  82      -5.402  13.976   5.066  1.00  0.00           O  
ATOM    661  OE2 GLU A  82      -7.042  12.584   5.451  1.00  0.00           O  
ATOM    662  N   ILE A  83      -5.669  12.672  -0.186  1.00  0.00           N  
ATOM    663  CA  ILE A  83      -4.608  13.337  -0.923  1.00  0.00           C  
ATOM    664  C   ILE A  83      -3.845  14.207   0.080  1.00  0.00           C  
ATOM    665  O   ILE A  83      -4.416  15.140   0.650  1.00  0.00           O  
ATOM    666  CB  ILE A  83      -5.174  14.178  -2.085  1.00  0.00           C  
ATOM    667  CG1 ILE A  83      -6.065  13.338  -3.020  1.00  0.00           C  
ATOM    668  CG2 ILE A  83      -4.021  14.820  -2.869  1.00  0.00           C  
ATOM    669  CD1 ILE A  83      -6.908  14.182  -3.976  1.00  0.00           C  
ATOM    670  N   PHE A  84      -2.570  13.916   0.302  1.00  0.00           N  
ATOM    671  CA  PHE A  84      -1.748  14.715   1.212  1.00  0.00           C  
ATOM    672  C   PHE A  84      -1.690  16.182   0.767  1.00  0.00           C  
ATOM    673  O   PHE A  84      -1.696  16.482  -0.428  1.00  0.00           O  
ATOM    674  CB  PHE A  84      -0.348  14.122   1.341  1.00  0.00           C  
ATOM    675  CG  PHE A  84      -0.341  12.833   2.127  1.00  0.00           C  
ATOM    676  CD1 PHE A  84      -0.492  12.865   3.516  1.00  0.00           C  
ATOM    677  CD2 PHE A  84      -0.227  11.607   1.473  1.00  0.00           C  
ATOM    678  CE1 PHE A  84      -0.529  11.675   4.253  1.00  0.00           C  
ATOM    679  CE2 PHE A  84      -0.267  10.419   2.204  1.00  0.00           C  
ATOM    680  CZ  PHE A  84      -0.423  10.452   3.589  1.00  0.00           C  
ATOM    681  N   SER A  85      -1.611  17.081   1.732  1.00  0.00           N  
ATOM    682  CA  SER A  85      -1.707  18.520   1.494  1.00  0.00           C  
ATOM    683  C   SER A  85      -0.759  19.024   0.401  1.00  0.00           C  
ATOM    684  O   SER A  85      -1.165  19.810  -0.450  1.00  0.00           O  
ATOM    685  CB  SER A  85      -1.449  19.276   2.806  1.00  0.00           C  
ATOM    686  OG  SER A  85      -0.216  18.887   3.367  1.00  0.00           O  
ATOM    687  N   HIS A  86       0.481  18.533   0.376  1.00  0.00           N  
ATOM    688  CA  HIS A  86       1.484  18.941  -0.598  1.00  0.00           C  
ATOM    689  C   HIS A  86       1.216  18.420  -2.024  1.00  0.00           C  
ATOM    690  O   HIS A  86       1.781  18.950  -2.984  1.00  0.00           O  
ATOM    691  CB  HIS A  86       2.880  18.525  -0.099  1.00  0.00           C  
ATOM    692  CG  HIS A  86       3.044  17.040   0.063  1.00  0.00           C  
ATOM    693  ND1 HIS A  86       2.643  16.310   1.163  1.00  0.00           N  
ATOM    694  CD2 HIS A  86       3.619  16.168  -0.810  1.00  0.00           C  
ATOM    695  CE1 HIS A  86       2.961  15.041   0.961  1.00  0.00           C  
ATOM    696  NE2 HIS A  86       3.554  14.907  -0.230  1.00  0.00           N  
ATOM    697  N   LEU A  87       0.325  17.429  -2.189  1.00  0.00           N  
ATOM    698  CA  LEU A  87      -0.072  16.890  -3.492  1.00  0.00           C  
ATOM    699  C   LEU A  87      -1.400  17.471  -4.003  1.00  0.00           C  
ATOM    700  O   LEU A  87      -1.760  17.257  -5.164  1.00  0.00           O  
ATOM    701  CB  LEU A  87      -0.137  15.352  -3.422  1.00  0.00           C  
ATOM    702  CG  LEU A  87       1.176  14.653  -3.030  1.00  0.00           C  
ATOM    703  CD1 LEU A  87       0.959  13.147  -2.951  1.00  0.00           C  
ATOM    704  CD2 LEU A  87       2.290  14.948  -4.025  1.00  0.00           C  
ATOM    705  N   ARG A  88      -2.130  18.223  -3.182  1.00  0.00           N  
ATOM    706  CA  ARG A  88      -3.476  18.716  -3.517  1.00  0.00           C  
ATOM    707  C   ARG A  88      -3.499  19.826  -4.565  1.00  0.00           C  
ATOM    708  O   ARG A  88      -4.559  20.115  -5.113  1.00  0.00           O  
ATOM    709  CB  ARG A  88      -4.210  19.180  -2.244  1.00  0.00           C  
ATOM    710  CG  ARG A  88      -4.588  18.009  -1.342  1.00  0.00           C  
ATOM    711  CD  ARG A  88      -5.280  18.464  -0.061  1.00  0.00           C  
ATOM    712  NE  ARG A  88      -5.411  17.325   0.855  1.00  0.00           N  
ATOM    713  CZ  ARG A  88      -5.781  17.356   2.131  1.00  0.00           C  
ATOM    714  NH1 ARG A  88      -6.147  18.472   2.721  1.00  0.00           N  
ATOM    715  NH2 ARG A  88      -5.772  16.246   2.826  1.00  0.00           N  
ATOM    716  N   HIS A  89      -2.364  20.426  -4.878  1.00  0.00           N  
ATOM    717  CA  HIS A  89      -2.289  21.575  -5.786  1.00  0.00           C  
ATOM    718  C   HIS A  89      -2.762  21.278  -7.217  1.00  0.00           C  
ATOM    719  O   HIS A  89      -3.094  22.204  -7.957  1.00  0.00           O  
ATOM    720  CB  HIS A  89      -0.844  22.109  -5.794  1.00  0.00           C  
ATOM    721  CG  HIS A  89       0.131  21.183  -6.467  1.00  0.00           C  
ATOM    722  ND1 HIS A  89       0.757  20.112  -5.870  1.00  0.00           N  
ATOM    723  CD2 HIS A  89       0.574  21.222  -7.760  1.00  0.00           C  
ATOM    724  CE1 HIS A  89       1.540  19.524  -6.768  1.00  0.00           C  
ATOM    725  NE2 HIS A  89       1.454  20.168  -7.927  1.00  0.00           N  
ATOM    726  N   ARG A  90      -2.819  19.998  -7.623  1.00  0.00           N  
ATOM    727  CA  ARG A  90      -3.317  19.581  -8.939  1.00  0.00           C  
ATOM    728  C   ARG A  90      -4.835  19.383  -8.974  1.00  0.00           C  
ATOM    729  O   ARG A  90      -5.392  19.166 -10.054  1.00  0.00           O  
ATOM    730  CB  ARG A  90      -2.610  18.284  -9.381  1.00  0.00           C  
ATOM    731  CG  ARG A  90      -1.090  18.414  -9.485  1.00  0.00           C  
ATOM    732  CD  ARG A  90      -0.654  19.307 -10.652  1.00  0.00           C  
ATOM    733  NE  ARG A  90      -0.950  18.687 -11.945  1.00  0.00           N  
ATOM    734  CZ  ARG A  90      -0.425  19.048 -13.115  1.00  0.00           C  
ATOM    735  NH1 ARG A  90       0.435  20.043 -13.195  1.00  0.00           N  
ATOM    736  NH2 ARG A  90      -0.748  18.407 -14.220  1.00  0.00           N  
ATOM    737  N   TYR A  91      -5.496  19.436  -7.832  1.00  0.00           N  
ATOM    738  CA  TYR A  91      -6.927  19.188  -7.684  1.00  0.00           C  
ATOM    739  C   TYR A  91      -7.677  20.491  -7.403  1.00  0.00           C  
ATOM    740  O   TYR A  91      -7.081  21.485  -6.978  1.00  0.00           O  
ATOM    741  CB  TYR A  91      -7.162  18.146  -6.584  1.00  0.00           C  
ATOM    742  CG  TYR A  91      -6.528  16.805  -6.881  1.00  0.00           C  
ATOM    743  CD1 TYR A  91      -5.193  16.551  -6.538  1.00  0.00           C  
ATOM    744  CD2 TYR A  91      -7.263  15.795  -7.515  1.00  0.00           C  
ATOM    745  CE1 TYR A  91      -4.600  15.318  -6.819  1.00  0.00           C  
ATOM    746  CE2 TYR A  91      -6.681  14.555  -7.801  1.00  0.00           C  
ATOM    747  CZ  TYR A  91      -5.349  14.324  -7.454  1.00  0.00           C  
ATOM    748  OH  TYR A  91      -4.771  13.109  -7.737  1.00  0.00           O  
ATOM    749  N   ALA A  92      -8.981  20.481  -7.640  1.00  0.00           N  
ATOM    750  CA  ALA A  92      -9.818  21.640  -7.372  1.00  0.00           C  
ATOM    751  C   ALA A  92      -9.840  21.973  -5.870  1.00  0.00           C  
ATOM    752  O   ALA A  92      -9.700  21.075  -5.028  1.00  0.00           O  
ATOM    753  CB  ALA A  92     -11.238  21.387  -7.895  1.00  0.00           C  
ATOM    754  N   PRO A  93     -10.033  23.251  -5.497  1.00  0.00           N  
ATOM    755  CA  PRO A  93     -10.156  23.633  -4.087  1.00  0.00           C  
ATOM    756  C   PRO A  93     -11.214  22.800  -3.358  1.00  0.00           C  
ATOM    757  O   PRO A  93     -12.314  22.594  -3.867  1.00  0.00           O  
ATOM    758  CB  PRO A  93     -10.536  25.116  -4.131  1.00  0.00           C  
ATOM    759  CG  PRO A  93      -9.956  25.602  -5.438  1.00  0.00           C  
ATOM    760  CD  PRO A  93     -10.118  24.413  -6.372  1.00  0.00           C  
ATOM    761  N   GLY A  94     -10.860  22.317  -2.170  1.00  0.00           N  
ATOM    762  CA  GLY A  94     -11.743  21.491  -1.355  1.00  0.00           C  
ATOM    763  C   GLY A  94     -11.676  19.994  -1.640  1.00  0.00           C  
ATOM    764  O   GLY A  94     -12.201  19.204  -0.854  1.00  0.00           O  
ATOM    765  N   VAL A  95     -11.019  19.575  -2.738  1.00  0.00           N  
ATOM    766  CA  VAL A  95     -10.811  18.155  -3.024  1.00  0.00           C  
ATOM    767  C   VAL A  95      -9.699  17.618  -2.118  1.00  0.00           C  
ATOM    768  O   VAL A  95      -8.570  18.093  -2.158  1.00  0.00           O  
ATOM    769  CB  VAL A  95     -10.479  17.916  -4.509  1.00  0.00           C  
ATOM    770  CG1 VAL A  95     -10.150  16.451  -4.774  1.00  0.00           C  
ATOM    771  CG2 VAL A  95     -11.655  18.321  -5.391  1.00  0.00           C  
ATOM    772  N   THR A  96     -10.040  16.619  -1.305  1.00  0.00           N  
ATOM    773  CA  THR A  96      -9.113  16.018  -0.340  1.00  0.00           C  
ATOM    774  C   THR A  96      -8.939  14.511  -0.510  1.00  0.00           C  
ATOM    775  O   THR A  96      -8.059  13.929   0.120  1.00  0.00           O  
ATOM    776  CB  THR A  96      -9.560  16.307   1.106  1.00  0.00           C  
ATOM    777  OG1 THR A  96     -10.860  15.784   1.319  1.00  0.00           O  
ATOM    778  CG2 THR A  96      -9.602  17.803   1.400  1.00  0.00           C  
ATOM    779  N   ARG A  97      -9.756  13.864  -1.359  1.00  0.00           N  
ATOM    780  CA  ARG A  97      -9.713  12.415  -1.568  1.00  0.00           C  
ATOM    781  C   ARG A  97      -9.630  12.071  -3.052  1.00  0.00           C  
ATOM    782  O   ARG A  97     -10.230  12.748  -3.886  1.00  0.00           O  
ATOM    783  CB  ARG A  97     -10.941  11.728  -0.935  1.00  0.00           C  
ATOM    784  CG  ARG A  97     -10.901  11.757   0.594  1.00  0.00           C  
ATOM    785  CD  ARG A  97     -12.095  11.010   1.186  1.00  0.00           C  
ATOM    786  NE  ARG A  97     -11.948  10.830   2.643  1.00  0.00           N  
ATOM    787  CZ  ARG A  97     -11.854   9.665   3.273  1.00  0.00           C  
ATOM    788  NH1 ARG A  97     -11.930   8.520   2.635  1.00  0.00           N  
ATOM    789  NH2 ARG A  97     -11.694   9.644   4.569  1.00  0.00           N  
ATOM    790  N   ASN A  98      -8.901  10.989  -3.357  1.00  0.00           N  
ATOM    791  CA  ASN A  98      -8.908  10.357  -4.672  1.00  0.00           C  
ATOM    792  C   ASN A  98      -9.546   8.975  -4.544  1.00  0.00           C  
ATOM    793  O   ASN A  98      -9.316   8.264  -3.565  1.00  0.00           O  
ATOM    794  CB  ASN A  98      -7.481  10.251  -5.224  1.00  0.00           C  
ATOM    795  CG  ASN A  98      -7.455   9.644  -6.621  1.00  0.00           C  
ATOM    796  OD1 ASN A  98      -7.886  10.260  -7.580  1.00  0.00           O  
ATOM    797  ND2 ASN A  98      -6.976   8.416  -6.756  1.00  0.00           N  
ATOM    798  N   THR A  99     -10.350   8.598  -5.533  1.00  0.00           N  
ATOM    799  CA  THR A  99     -11.048   7.315  -5.579  1.00  0.00           C  
ATOM    800  C   THR A  99     -10.515   6.497  -6.751  1.00  0.00           C  
ATOM    801  O   THR A  99     -10.530   6.970  -7.878  1.00  0.00           O  
ATOM    802  CB  THR A  99     -12.564   7.542  -5.728  1.00  0.00           C  
ATOM    803  OG1 THR A  99     -13.027   8.359  -4.661  1.00  0.00           O  
ATOM    804  CG2 THR A  99     -13.340   6.238  -5.686  1.00  0.00           C  
ATOM    805  N   GLU A 100     -10.049   5.266  -6.494  1.00  0.00           N  
ATOM    806  CA  GLU A 100      -9.597   4.338  -7.531  1.00  0.00           C  
ATOM    807  C   GLU A 100     -10.526   3.125  -7.596  1.00  0.00           C  
ATOM    808  O   GLU A 100     -10.803   2.496  -6.577  1.00  0.00           O  
ATOM    809  CB  GLU A 100      -8.142   3.923  -7.275  1.00  0.00           C  
ATOM    810  CG  GLU A 100      -7.579   3.004  -8.356  1.00  0.00           C  
ATOM    811  CD  GLU A 100      -6.113   2.623  -8.079  1.00  0.00           C  
ATOM    812  OE1 GLU A 100      -5.222   3.199  -8.711  1.00  0.00           O  
ATOM    813  OE2 GLU A 100      -5.893   1.752  -7.208  1.00  0.00           O  
ATOM    814  N   SER A 101     -11.013   2.809  -8.799  1.00  0.00           N  
ATOM    815  CA  SER A 101     -11.864   1.642  -9.043  1.00  0.00           C  
ATOM    816  C   SER A 101     -11.083   0.549  -9.762  1.00  0.00           C  
ATOM    817  O   SER A 101     -10.365   0.823 -10.732  1.00  0.00           O  
ATOM    818  CB  SER A 101     -13.095   2.027  -9.860  1.00  0.00           C  
ATOM    819  OG  SER A 101     -13.891   2.964  -9.150  1.00  0.00           O  
ATOM    820  N   TRP A 102     -11.205  -0.690  -9.302  1.00  0.00           N  
ATOM    821  CA  TRP A 102     -10.423  -1.812  -9.801  1.00  0.00           C  
ATOM    822  C   TRP A 102     -11.186  -2.645 -10.826  1.00  0.00           C  
ATOM    823  O   TRP A 102     -12.361  -2.984 -10.636  1.00  0.00           O  
ATOM    824  CB  TRP A 102      -9.962  -2.704  -8.643  1.00  0.00           C  
ATOM    825  CG  TRP A 102      -9.008  -2.075  -7.666  1.00  0.00           C  
ATOM    826  CD1 TRP A 102      -8.450  -0.835  -7.733  1.00  0.00           C  
ATOM    827  CD2 TRP A 102      -8.496  -2.680  -6.448  1.00  0.00           C  
ATOM    828  NE1 TRP A 102      -7.642  -0.627  -6.634  1.00  0.00           N  
ATOM    829  CE2 TRP A 102      -7.646  -1.729  -5.826  1.00  0.00           C  
ATOM    830  CE3 TRP A 102      -8.686  -3.926  -5.815  1.00  0.00           C  
ATOM    831  CZ2 TRP A 102      -6.998  -2.001  -4.609  1.00  0.00           C  
ATOM    832  CZ3 TRP A 102      -8.034  -4.191  -4.604  1.00  0.00           C  
ATOM    833  CH2 TRP A 102      -7.210  -3.235  -4.016  1.00  0.00           C  
ATOM    834  N   PHE A 103     -10.473  -3.008 -11.894  1.00  0.00           N  
ATOM    835  CA  PHE A 103     -10.946  -3.892 -12.948  1.00  0.00           C  
ATOM    836  C   PHE A 103      -9.899  -4.962 -13.233  1.00  0.00           C  
ATOM    837  O   PHE A 103      -8.704  -4.755 -13.014  1.00  0.00           O  
ATOM    838  CB  PHE A 103     -11.272  -3.090 -14.215  1.00  0.00           C  
ATOM    839  CG  PHE A 103     -12.351  -2.056 -14.036  1.00  0.00           C  
ATOM    840  CD1 PHE A 103     -12.036  -0.773 -13.551  1.00  0.00           C  
ATOM    841  CD2 PHE A 103     -13.683  -2.363 -14.316  1.00  0.00           C  
ATOM    842  CE1 PHE A 103     -13.046   0.175 -13.340  1.00  0.00           C  
ATOM    843  CE2 PHE A 103     -14.694  -1.419 -14.108  1.00  0.00           C  
ATOM    844  CZ  PHE A 103     -14.375  -0.150 -13.619  1.00  0.00           C  
ATOM    845  N   CYS A 104     -10.346  -6.110 -13.757  1.00  0.00           N  
ATOM    846  CA  CYS A 104      -9.468  -7.146 -14.271  1.00  0.00           C  
ATOM    847  C   CYS A 104      -9.835  -7.482 -15.712  1.00  0.00           C  
ATOM    848  O   CYS A 104     -11.007  -7.451 -16.097  1.00  0.00           O  
ATOM    849  CB  CYS A 104      -9.536  -8.398 -13.392  1.00  0.00           C  
ATOM    850  SG  CYS A 104      -8.722  -8.112 -11.802  1.00  0.00           S  
ATOM    851  N   LEU A 105      -8.821  -7.818 -16.506  1.00  0.00           N  
ATOM    852  CA  LEU A 105      -9.000  -8.254 -17.881  1.00  0.00           C  
ATOM    853  C   LEU A 105      -8.184  -9.526 -18.101  1.00  0.00           C  
ATOM    854  O   LEU A 105      -6.956  -9.483 -18.178  1.00  0.00           O  
ATOM    855  CB  LEU A 105      -8.585  -7.131 -18.838  1.00  0.00           C  
ATOM    856  CG  LEU A 105      -8.719  -7.474 -20.329  1.00  0.00           C  
ATOM    857  CD1 LEU A 105     -10.181  -7.708 -20.714  1.00  0.00           C  
ATOM    858  CD2 LEU A 105      -8.152  -6.349 -21.179  1.00  0.00           C  
ATOM    859  N   ALA A 106      -8.877 -10.663 -18.201  1.00  0.00           N  
ATOM    860  CA  ALA A 106      -8.253 -11.933 -18.541  1.00  0.00           C  
ATOM    861  C   ALA A 106      -8.160 -12.073 -20.057  1.00  0.00           C  
ATOM    862  O   ALA A 106      -9.175 -12.085 -20.752  1.00  0.00           O  
ATOM    863  CB  ALA A 106      -9.046 -13.088 -17.921  1.00  0.00           C  
ATOM    864  N   LEU A 107      -6.939 -12.192 -20.575  1.00  0.00           N  
ATOM    865  CA  LEU A 107      -6.699 -12.616 -21.952  1.00  0.00           C  
ATOM    866  C   LEU A 107      -6.645 -14.153 -21.986  1.00  0.00           C  
ATOM    867  O   LEU A 107      -6.166 -14.759 -21.029  1.00  0.00           O  
ATOM    868  CB  LEU A 107      -5.397 -12.008 -22.487  1.00  0.00           C  
ATOM    869  CG  LEU A 107      -5.279 -10.480 -22.391  1.00  0.00           C  
ATOM    870  CD1 LEU A 107      -3.960 -10.024 -23.020  1.00  0.00           C  
ATOM    871  CD2 LEU A 107      -6.430  -9.770 -23.093  1.00  0.00           C  
ATOM    872  N   PRO A 108      -7.093 -14.802 -23.064  1.00  0.00           N  
ATOM    873  CA  PRO A 108      -6.994 -16.261 -23.163  1.00  0.00           C  
ATOM    874  C   PRO A 108      -5.554 -16.766 -23.066  1.00  0.00           C  
ATOM    875  O   PRO A 108      -5.292 -17.783 -22.416  1.00  0.00           O  
ATOM    876  CB  PRO A 108      -7.615 -16.596 -24.528  1.00  0.00           C  
ATOM    877  CG  PRO A 108      -8.518 -15.421 -24.819  1.00  0.00           C  
ATOM    878  CD  PRO A 108      -7.807 -14.230 -24.198  1.00  0.00           C  
ATOM    879  N   HIS A 109      -4.625 -16.047 -23.692  1.00  0.00           N  
ATOM    880  CA  HIS A 109      -3.207 -16.369 -23.736  1.00  0.00           C  
ATOM    881  C   HIS A 109      -2.372 -15.103 -23.572  1.00  0.00           C  
ATOM    882  O   HIS A 109      -2.842 -13.993 -23.830  1.00  0.00           O  
ATOM    883  CB  HIS A 109      -2.865 -17.040 -25.076  1.00  0.00           C  
ATOM    884  CG  HIS A 109      -3.750 -18.200 -25.399  1.00  0.00           C  
ATOM    885  ND1 HIS A 109      -3.774 -19.392 -24.700  1.00  0.00           N  
ATOM    886  CD2 HIS A 109      -4.701 -18.311 -26.371  1.00  0.00           C  
ATOM    887  CE1 HIS A 109      -4.715 -20.183 -25.233  1.00  0.00           C  
ATOM    888  NE2 HIS A 109      -5.293 -19.560 -26.251  1.00  0.00           N  
ATOM    889  N   GLU A 110      -1.109 -15.273 -23.193  1.00  0.00           N  
ATOM    890  CA  GLU A 110      -0.120 -14.211 -23.345  1.00  0.00           C  
ATOM    891  C   GLU A 110       0.005 -13.833 -24.820  1.00  0.00           C  
ATOM    892  O   GLU A 110      -0.159 -14.666 -25.716  1.00  0.00           O  
ATOM    893  CB  GLU A 110       1.253 -14.653 -22.814  1.00  0.00           C  
ATOM    894  CG  GLU A 110       1.259 -14.854 -21.307  1.00  0.00           C  
ATOM    895  CD  GLU A 110       2.590 -15.398 -20.779  1.00  0.00           C  
ATOM    896  OE1 GLU A 110       2.551 -16.150 -19.790  1.00  0.00           O  
ATOM    897  OE2 GLU A 110       3.653 -15.086 -21.350  1.00  0.00           O  
ATOM    898  N   ARG A 111       0.321 -12.571 -25.076  1.00  0.00           N  
ATOM    899  CA  ARG A 111       0.547 -12.074 -26.434  1.00  0.00           C  
ATOM    900  C   ARG A 111       1.668 -11.041 -26.436  1.00  0.00           C  
ATOM    901  O   ARG A 111       2.029 -10.494 -25.394  1.00  0.00           O  
ATOM    902  CB  ARG A 111      -0.758 -11.510 -27.017  1.00  0.00           C  
ATOM    903  CG  ARG A 111      -1.312 -10.308 -26.259  1.00  0.00           C  
ATOM    904  CD  ARG A 111      -2.581  -9.743 -26.908  1.00  0.00           C  
ATOM    905  NE  ARG A 111      -3.748 -10.605 -26.697  1.00  0.00           N  
ATOM    906  CZ  ARG A 111      -4.976 -10.329 -27.149  1.00  0.00           C  
ATOM    907  NH1 ARG A 111      -5.218  -9.241 -27.844  1.00  0.00           N  
ATOM    908  NH2 ARG A 111      -5.975 -11.134 -26.898  1.00  0.00           N  
ATOM    909  N   GLN A 112       2.198 -10.785 -27.620  1.00  0.00           N  
ATOM    910  CA  GLN A 112       3.052  -9.622 -27.800  1.00  0.00           C  
ATOM    911  C   GLN A 112       2.205  -8.361 -27.649  1.00  0.00           C  
ATOM    912  O   GLN A 112       1.112  -8.269 -28.212  1.00  0.00           O  
ATOM    913  CB  GLN A 112       3.743  -9.687 -29.170  1.00  0.00           C  
ATOM    914  CG  GLN A 112       4.736  -8.545 -29.376  1.00  0.00           C  
ATOM    915  CD  GLN A 112       5.499  -8.652 -30.696  1.00  0.00           C  
ATOM    916  OE1 GLN A 112       5.474  -9.662 -31.384  1.00  0.00           O  
ATOM    917  NE2 GLN A 112       6.202  -7.608 -31.070  1.00  0.00           N  
ATOM    918  N   ILE A 113       2.709  -7.399 -26.879  1.00  0.00           N  
ATOM    919  CA  ILE A 113       1.999  -6.157 -26.576  1.00  0.00           C  
ATOM    920  C   ILE A 113       2.613  -5.007 -27.368  1.00  0.00           C  
ATOM    921  O   ILE A 113       3.828  -4.816 -27.354  1.00  0.00           O  
ATOM    922  CB  ILE A 113       2.029  -5.877 -25.056  1.00  0.00           C  
ATOM    923  CG1 ILE A 113       1.383  -7.017 -24.250  1.00  0.00           C  
ATOM    924  CG2 ILE A 113       1.374  -4.533 -24.717  1.00  0.00           C  
ATOM    925  CD1 ILE A 113      -0.093  -7.296 -24.564  1.00  0.00           C  
ATOM    926  N   VAL A 114       1.761  -4.242 -28.036  1.00  0.00           N  
ATOM    927  CA  VAL A 114       2.138  -2.964 -28.636  1.00  0.00           C  
ATOM    928  C   VAL A 114       1.799  -1.878 -27.620  1.00  0.00           C  
ATOM    929  O   VAL A 114       0.633  -1.517 -27.461  1.00  0.00           O  
ATOM    930  CB  VAL A 114       1.430  -2.736 -29.992  1.00  0.00           C  
ATOM    931  CG1 VAL A 114       1.845  -1.405 -30.602  1.00  0.00           C  
ATOM    932  CG2 VAL A 114       1.755  -3.861 -30.971  1.00  0.00           C  
ATOM    933  N   PHE A 115       2.818  -1.389 -26.923  1.00  0.00           N  
ATOM    934  CA  PHE A 115       2.661  -0.363 -25.896  1.00  0.00           C  
ATOM    935  C   PHE A 115       3.002   1.020 -26.464  1.00  0.00           C  
ATOM    936  O   PHE A 115       3.815   1.141 -27.384  1.00  0.00           O  
ATOM    937  CB  PHE A 115       3.517  -0.705 -24.663  1.00  0.00           C  
ATOM    938  CG  PHE A 115       4.990  -0.897 -24.961  1.00  0.00           C  
ATOM    939  CD1 PHE A 115       5.491  -2.160 -25.304  1.00  0.00           C  
ATOM    940  CD2 PHE A 115       5.871   0.188 -24.915  1.00  0.00           C  
ATOM    941  CE1 PHE A 115       6.845  -2.335 -25.602  1.00  0.00           C  
ATOM    942  CE2 PHE A 115       7.227   0.019 -25.219  1.00  0.00           C  
ATOM    943  CZ  PHE A 115       7.711  -1.238 -25.564  1.00  0.00           C  
ATOM    944  N   THR A 116       2.375   2.060 -25.916  1.00  0.00           N  
ATOM    945  CA  THR A 116       2.471   3.419 -26.451  1.00  0.00           C  
ATOM    946  C   THR A 116       3.019   4.434 -25.439  1.00  0.00           C  
ATOM    947  O   THR A 116       3.813   5.305 -25.813  1.00  0.00           O  
ATOM    948  CB  THR A 116       1.104   3.906 -26.967  1.00  0.00           C  
ATOM    949  OG1 THR A 116       0.158   3.873 -25.910  1.00  0.00           O  
ATOM    950  CG2 THR A 116       0.582   3.020 -28.096  1.00  0.00           C  
ATOM    951  N   GLU A 117       2.637   4.317 -24.169  1.00  0.00           N  
ATOM    952  CA  GLU A 117       2.975   5.302 -23.127  1.00  0.00           C  
ATOM    953  C   GLU A 117       4.089   4.839 -22.181  1.00  0.00           C  
ATOM    954  O   GLU A 117       4.626   5.634 -21.411  1.00  0.00           O  
ATOM    955  CB  GLU A 117       1.711   5.649 -22.323  1.00  0.00           C  
ATOM    956  CG  GLU A 117       0.587   6.275 -23.159  1.00  0.00           C  
ATOM    957  CD  GLU A 117       0.982   7.623 -23.792  1.00  0.00           C  
ATOM    958  OE1 GLU A 117       0.457   7.933 -24.877  1.00  0.00           O  
ATOM    959  OE2 GLU A 117       1.812   8.341 -23.193  1.00  0.00           O  
ATOM    960  N   HIS A 118       4.447   3.563 -22.245  1.00  0.00           N  
ATOM    961  CA  HIS A 118       5.410   2.936 -21.353  1.00  0.00           C  
ATOM    962  C   HIS A 118       6.744   2.660 -22.066  1.00  0.00           C  
ATOM    963  O   HIS A 118       6.836   2.750 -23.293  1.00  0.00           O  
ATOM    964  CB  HIS A 118       4.796   1.674 -20.761  1.00  0.00           C  
ATOM    965  CG  HIS A 118       3.677   1.965 -19.800  1.00  0.00           C  
ATOM    966  ND1 HIS A 118       2.361   2.190 -20.144  1.00  0.00           N  
ATOM    967  CD2 HIS A 118       3.746   2.084 -18.439  1.00  0.00           C  
ATOM    968  CE1 HIS A 118       1.664   2.435 -19.032  1.00  0.00           C  
ATOM    969  NE2 HIS A 118       2.472   2.371 -17.979  1.00  0.00           N  
ATOM    970  N   LEU A 119       7.777   2.328 -21.294  1.00  0.00           N  
ATOM    971  CA  LEU A 119       9.114   2.034 -21.825  1.00  0.00           C  
ATOM    972  C   LEU A 119       9.261   0.576 -22.271  1.00  0.00           C  
ATOM    973  O   LEU A 119       9.991   0.286 -23.222  1.00  0.00           O  
ATOM    974  CB  LEU A 119      10.174   2.352 -20.762  1.00  0.00           C  
ATOM    975  CG  LEU A 119      10.293   3.828 -20.359  1.00  0.00           C  
ATOM    976  CD1 LEU A 119      11.284   3.964 -19.210  1.00  0.00           C  
ATOM    977  CD2 LEU A 119      10.750   4.695 -21.529  1.00  0.00           C  
ATOM    978  N   ALA A 120       8.605  -0.337 -21.558  1.00  0.00           N  
ATOM    979  CA  ALA A 120       8.707  -1.767 -21.795  1.00  0.00           C  
ATOM    980  C   ALA A 120       7.507  -2.490 -21.173  1.00  0.00           C  
ATOM    981  O   ALA A 120       6.729  -1.905 -20.422  1.00  0.00           O  
ATOM    982  CB  ALA A 120      10.017  -2.292 -21.190  1.00  0.00           C  
ATOM    983  N   TYR A 121       7.374  -3.780 -21.481  1.00  0.00           N  
ATOM    984  CA  TYR A 121       6.439  -4.663 -20.792  1.00  0.00           C  
ATOM    985  C   TYR A 121       7.100  -6.001 -20.457  1.00  0.00           C  
ATOM    986  O   TYR A 121       8.093  -6.395 -21.085  1.00  0.00           O  
ATOM    987  CB  TYR A 121       5.163  -4.876 -21.617  1.00  0.00           C  
ATOM    988  CG  TYR A 121       5.317  -5.828 -22.779  1.00  0.00           C  
ATOM    989  CD1 TYR A 121       5.772  -5.360 -24.022  1.00  0.00           C  
ATOM    990  CD2 TYR A 121       5.017  -7.183 -22.639  1.00  0.00           C  
ATOM    991  CE1 TYR A 121       5.919  -6.237 -25.102  1.00  0.00           C  
ATOM    992  CE2 TYR A 121       5.163  -8.070 -23.712  1.00  0.00           C  
ATOM    993  CZ  TYR A 121       5.612  -7.597 -24.945  1.00  0.00           C  
ATOM    994  OH  TYR A 121       5.756  -8.455 -26.002  1.00  0.00           O  
ATOM    995  N   LYS A 122       6.535  -6.691 -19.484  1.00  0.00           N  
ATOM    996  CA  LYS A 122       6.900  -8.056 -19.124  1.00  0.00           C  
ATOM    997  C   LYS A 122       5.638  -8.837 -18.764  1.00  0.00           C  
ATOM    998  O   LYS A 122       4.710  -8.289 -18.167  1.00  0.00           O  
ATOM    999  CB  LYS A 122       7.871  -8.074 -17.934  1.00  0.00           C  
ATOM   1000  CG  LYS A 122       9.251  -7.500 -18.256  1.00  0.00           C  
ATOM   1001  CD  LYS A 122      10.149  -7.489 -17.010  1.00  0.00           C  
ATOM   1002  CE  LYS A 122      11.506  -6.887 -17.340  1.00  0.00           C  
ATOM   1003  NZ  LYS A 122      12.320  -6.656 -16.107  1.00  0.00           N  
ATOM   1004  N   TRP A 123       5.625 -10.114 -19.102  1.00  0.00           N  
ATOM   1005  CA  TRP A 123       4.688 -11.077 -18.531  1.00  0.00           C  
ATOM   1006  C   TRP A 123       5.380 -11.761 -17.354  1.00  0.00           C  
ATOM   1007  O   TRP A 123       6.405 -12.426 -17.545  1.00  0.00           O  
ATOM   1008  CB  TRP A 123       4.245 -12.084 -19.588  1.00  0.00           C  
ATOM   1009  CG  TRP A 123       3.322 -11.509 -20.618  1.00  0.00           C  
ATOM   1010  CD1 TRP A 123       3.661 -11.133 -21.887  1.00  0.00           C  
ATOM   1011  CD2 TRP A 123       1.894 -11.257 -20.487  1.00  0.00           C  
ATOM   1012  NE1 TRP A 123       2.538 -10.669 -22.551  1.00  0.00           N  
ATOM   1013  CE2 TRP A 123       1.436 -10.732 -21.720  1.00  0.00           C  
ATOM   1014  CE3 TRP A 123       0.969 -11.429 -19.442  1.00  0.00           C  
ATOM   1015  CZ2 TRP A 123       0.081 -10.382 -21.931  1.00  0.00           C  
ATOM   1016  CZ3 TRP A 123      -0.374 -11.078 -19.652  1.00  0.00           C  
ATOM   1017  CH2 TRP A 123      -0.813 -10.565 -20.879  1.00  0.00           C  
ATOM   1018  N   LEU A 124       4.858 -11.585 -16.162  1.00  0.00           N  
ATOM   1019  CA  LEU A 124       5.426 -12.142 -14.934  1.00  0.00           C  
ATOM   1020  C   LEU A 124       4.376 -12.983 -14.207  1.00  0.00           C  
ATOM   1021  O   LEU A 124       3.188 -12.675 -14.254  1.00  0.00           O  
ATOM   1022  CB  LEU A 124       5.922 -11.013 -14.017  1.00  0.00           C  
ATOM   1023  CG  LEU A 124       7.061 -10.152 -14.578  1.00  0.00           C  
ATOM   1024  CD1 LEU A 124       7.389  -9.031 -13.603  1.00  0.00           C  
ATOM   1025  CD2 LEU A 124       8.322 -10.972 -14.824  1.00  0.00           C  
ATOM   1026  N   ASP A 125       4.821 -14.032 -13.519  1.00  0.00           N  
ATOM   1027  CA  ASP A 125       3.927 -14.751 -12.611  1.00  0.00           C  
ATOM   1028  C   ASP A 125       3.360 -13.766 -11.575  1.00  0.00           C  
ATOM   1029  O   ASP A 125       3.996 -12.770 -11.215  1.00  0.00           O  
ATOM   1030  CB  ASP A 125       4.660 -15.922 -11.957  1.00  0.00           C  
ATOM   1031  CG  ASP A 125       5.847 -15.465 -11.130  1.00  0.00           C  
ATOM   1032  OD1 ASP A 125       6.908 -15.199 -11.738  1.00  0.00           O  
ATOM   1033  OD2 ASP A 125       5.699 -15.366  -9.896  1.00  0.00           O  
ATOM   1034  N   ALA A 126       2.138 -14.026 -11.127  1.00  0.00           N  
ATOM   1035  CA  ALA A 126       1.415 -13.066 -10.310  1.00  0.00           C  
ATOM   1036  C   ALA A 126       2.145 -12.667  -9.003  1.00  0.00           C  
ATOM   1037  O   ALA A 126       2.191 -11.468  -8.706  1.00  0.00           O  
ATOM   1038  CB  ALA A 126      -0.016 -13.559 -10.079  1.00  0.00           C  
ATOM   1039  N   PRO A 127       2.782 -13.596  -8.248  1.00  0.00           N  
ATOM   1040  CA  PRO A 127       3.593 -13.190  -7.093  1.00  0.00           C  
ATOM   1041  C   PRO A 127       4.757 -12.257  -7.447  1.00  0.00           C  
ATOM   1042  O   PRO A 127       4.979 -11.264  -6.749  1.00  0.00           O  
ATOM   1043  CB  PRO A 127       4.084 -14.512  -6.488  1.00  0.00           C  
ATOM   1044  CG  PRO A 127       3.040 -15.516  -6.921  1.00  0.00           C  
ATOM   1045  CD  PRO A 127       2.653 -15.048  -8.308  1.00  0.00           C  
ATOM   1046  N   ALA A 128       5.485 -12.538  -8.539  1.00  0.00           N  
ATOM   1047  CA  ALA A 128       6.581 -11.675  -8.978  1.00  0.00           C  
ATOM   1048  C   ALA A 128       6.073 -10.299  -9.433  1.00  0.00           C  
ATOM   1049  O   ALA A 128       6.682  -9.274  -9.121  1.00  0.00           O  
ATOM   1050  CB  ALA A 128       7.372 -12.368 -10.089  1.00  0.00           C  
ATOM   1051  N   ALA A 129       4.943 -10.263 -10.140  1.00  0.00           N  
ATOM   1052  CA  ALA A 129       4.314  -9.012 -10.550  1.00  0.00           C  
ATOM   1053  C   ALA A 129       3.901  -8.171  -9.332  1.00  0.00           C  
ATOM   1054  O   ALA A 129       4.172  -6.968  -9.277  1.00  0.00           O  
ATOM   1055  CB  ALA A 129       3.114  -9.313 -11.449  1.00  0.00           C  
ATOM   1056  N   ALA A 130       3.281  -8.809  -8.343  1.00  0.00           N  
ATOM   1057  CA  ALA A 130       2.866  -8.150  -7.110  1.00  0.00           C  
ATOM   1058  C   ALA A 130       4.066  -7.630  -6.303  1.00  0.00           C  
ATOM   1059  O   ALA A 130       3.995  -6.553  -5.707  1.00  0.00           O  
ATOM   1060  CB  ALA A 130       2.019  -9.120  -6.283  1.00  0.00           C  
ATOM   1061  N   ALA A 131       5.171  -8.366  -6.298  1.00  0.00           N  
ATOM   1062  CA  ALA A 131       6.389  -7.940  -5.615  1.00  0.00           C  
ATOM   1063  C   ALA A 131       7.113  -6.797  -6.339  1.00  0.00           C  
ATOM   1064  O   ALA A 131       7.766  -5.976  -5.700  1.00  0.00           O  
ATOM   1065  CB  ALA A 131       7.317  -9.152  -5.450  1.00  0.00           C  
ATOM   1066  N   LEU A 132       6.998  -6.740  -7.669  1.00  0.00           N  
ATOM   1067  CA  LEU A 132       7.703  -5.756  -8.491  1.00  0.00           C  
ATOM   1068  C   LEU A 132       7.082  -4.357  -8.413  1.00  0.00           C  
ATOM   1069  O   LEU A 132       7.807  -3.358  -8.450  1.00  0.00           O  
ATOM   1070  CB  LEU A 132       7.746  -6.256  -9.943  1.00  0.00           C  
ATOM   1071  CG  LEU A 132       8.447  -5.319 -10.955  1.00  0.00           C  
ATOM   1072  CD1 LEU A 132       9.923  -5.142 -10.630  1.00  0.00           C  
ATOM   1073  CD2 LEU A 132       8.307  -5.876 -12.365  1.00  0.00           C  
ATOM   1074  N   THR A 133       5.758  -4.264  -8.344  1.00  0.00           N  
ATOM   1075  CA  THR A 133       5.088  -2.956  -8.402  1.00  0.00           C  
ATOM   1076  C   THR A 133       5.316  -2.138  -7.128  1.00  0.00           C  
ATOM   1077  O   THR A 133       5.299  -2.659  -6.013  1.00  0.00           O  
ATOM   1078  CB  THR A 133       3.587  -3.085  -8.721  1.00  0.00           C  
ATOM   1079  OG1 THR A 133       3.046  -1.784  -8.915  1.00  0.00           O  
ATOM   1080  CG2 THR A 133       2.788  -3.775  -7.622  1.00  0.00           C  
ATOM   1081  N   LYS A 134       5.510  -0.826  -7.298  1.00  0.00           N  
ATOM   1082  CA  LYS A 134       5.577   0.118  -6.176  1.00  0.00           C  
ATOM   1083  C   LYS A 134       4.190   0.498  -5.634  1.00  0.00           C  
ATOM   1084  O   LYS A 134       4.096   1.051  -4.541  1.00  0.00           O  
ATOM   1085  CB  LYS A 134       6.326   1.386  -6.602  1.00  0.00           C  
ATOM   1086  CG  LYS A 134       7.812   1.177  -6.918  1.00  0.00           C  
ATOM   1087  CD  LYS A 134       8.454   2.530  -7.209  1.00  0.00           C  
ATOM   1088  CE  LYS A 134       9.960   2.421  -7.437  1.00  0.00           C  
ATOM   1089  NZ  LYS A 134      10.548   3.765  -7.664  1.00  0.00           N  
ATOM   1090  N   SER A 135       3.135   0.219  -6.385  1.00  0.00           N  
ATOM   1091  CA  SER A 135       1.769   0.546  -5.987  1.00  0.00           C  
ATOM   1092  C   SER A 135       1.177  -0.583  -5.146  1.00  0.00           C  
ATOM   1093  O   SER A 135       0.983  -1.695  -5.640  1.00  0.00           O  
ATOM   1094  CB  SER A 135       0.902   0.798  -7.219  1.00  0.00           C  
ATOM   1095  OG  SER A 135      -0.457   0.961  -6.844  1.00  0.00           O  
ATOM   1096  N   TRP A 136       0.863  -0.289  -3.885  1.00  0.00           N  
ATOM   1097  CA  TRP A 136       0.232  -1.272  -3.016  1.00  0.00           C  
ATOM   1098  C   TRP A 136      -1.196  -1.605  -3.455  1.00  0.00           C  
ATOM   1099  O   TRP A 136      -1.591  -2.774  -3.353  1.00  0.00           O  
ATOM   1100  CB  TRP A 136       0.297  -0.809  -1.551  1.00  0.00           C  
ATOM   1101  CG  TRP A 136       1.678  -0.873  -0.969  1.00  0.00           C  
ATOM   1102  CD1 TRP A 136       2.432   0.173  -0.554  1.00  0.00           C  
ATOM   1103  CD2 TRP A 136       2.476  -2.073  -0.737  1.00  0.00           C  
ATOM   1104  NE1 TRP A 136       3.645  -0.282  -0.076  1.00  0.00           N  
ATOM   1105  CE2 TRP A 136       3.713  -1.651  -0.178  1.00  0.00           C  
ATOM   1106  CE3 TRP A 136       2.271  -3.448  -0.943  1.00  0.00           C  
ATOM   1107  CZ2 TRP A 136       4.731  -2.567   0.165  1.00  0.00           C  
ATOM   1108  CZ3 TRP A 136       3.283  -4.350  -0.603  1.00  0.00           C  
ATOM   1109  CH2 TRP A 136       4.503  -3.920  -0.059  1.00  0.00           C  
ATOM   1110  N   SER A 137      -1.939  -0.658  -3.998  1.00  0.00           N  
ATOM   1111  CA  SER A 137      -3.257  -0.979  -4.547  1.00  0.00           C  
ATOM   1112  C   SER A 137      -3.139  -1.953  -5.720  1.00  0.00           C  
ATOM   1113  O   SER A 137      -3.877  -2.939  -5.783  1.00  0.00           O  
ATOM   1114  CB  SER A 137      -4.031   0.291  -4.942  1.00  0.00           C  
ATOM   1115  OG  SER A 137      -3.441   0.966  -6.032  1.00  0.00           O  
ATOM   1116  N   ASN A 138      -2.163  -1.746  -6.607  1.00  0.00           N  
ATOM   1117  CA  ASN A 138      -1.902  -2.670  -7.715  1.00  0.00           C  
ATOM   1118  C   ASN A 138      -1.476  -4.052  -7.199  1.00  0.00           C  
ATOM   1119  O   ASN A 138      -1.987  -5.073  -7.666  1.00  0.00           O  
ATOM   1120  CB  ASN A 138      -0.855  -2.043  -8.636  1.00  0.00           C  
ATOM   1121  CG  ASN A 138      -0.757  -2.652 -10.029  1.00  0.00           C  
ATOM   1122  OD1 ASN A 138      -0.167  -2.040 -10.923  1.00  0.00           O  
ATOM   1123  ND2 ASN A 138      -1.307  -3.823 -10.281  1.00  0.00           N  
ATOM   1124  N   ARG A 139      -0.603  -4.104  -6.199  1.00  0.00           N  
ATOM   1125  CA  ARG A 139      -0.213  -5.357  -5.553  1.00  0.00           C  
ATOM   1126  C   ARG A 139      -1.425  -6.084  -4.982  1.00  0.00           C  
ATOM   1127  O   ARG A 139      -1.630  -7.263  -5.272  1.00  0.00           O  
ATOM   1128  CB  ARG A 139       0.847  -5.091  -4.470  1.00  0.00           C  
ATOM   1129  CG  ARG A 139       1.203  -6.357  -3.680  1.00  0.00           C  
ATOM   1130  CD  ARG A 139       2.316  -6.148  -2.662  1.00  0.00           C  
ATOM   1131  NE  ARG A 139       2.424  -7.325  -1.797  1.00  0.00           N  
ATOM   1132  CZ  ARG A 139       3.367  -7.565  -0.907  1.00  0.00           C  
ATOM   1133  NH1 ARG A 139       4.383  -6.758  -0.733  1.00  0.00           N  
ATOM   1134  NH2 ARG A 139       3.295  -8.640  -0.154  1.00  0.00           N  
ATOM   1135  N   GLN A 140      -2.236  -5.402  -4.194  1.00  0.00           N  
ATOM   1136  CA  GLN A 140      -3.409  -6.007  -3.564  1.00  0.00           C  
ATOM   1137  C   GLN A 140      -4.422  -6.496  -4.603  1.00  0.00           C  
ATOM   1138  O   GLN A 140      -5.007  -7.570  -4.442  1.00  0.00           O  
ATOM   1139  CB  GLN A 140      -4.056  -5.016  -2.579  1.00  0.00           C  
ATOM   1140  CG  GLN A 140      -3.202  -4.760  -1.325  1.00  0.00           C  
ATOM   1141  CD  GLN A 140      -2.945  -6.032  -0.524  1.00  0.00           C  
ATOM   1142  OE1 GLN A 140      -3.858  -6.790  -0.245  1.00  0.00           O  
ATOM   1143  NE2 GLN A 140      -1.702  -6.288  -0.165  1.00  0.00           N  
ATOM   1144  N   ALA A 141      -4.608  -5.749  -5.688  1.00  0.00           N  
ATOM   1145  CA  ALA A 141      -5.493  -6.168  -6.764  1.00  0.00           C  
ATOM   1146  C   ALA A 141      -4.986  -7.459  -7.436  1.00  0.00           C  
ATOM   1147  O   ALA A 141      -5.772  -8.369  -7.694  1.00  0.00           O  
ATOM   1148  CB  ALA A 141      -5.656  -5.033  -7.770  1.00  0.00           C  
ATOM   1149  N   ILE A 142      -3.671  -7.576  -7.685  1.00  0.00           N  
ATOM   1150  CA  ILE A 142      -3.067  -8.795  -8.221  1.00  0.00           C  
ATOM   1151  C   ILE A 142      -3.263  -9.960  -7.248  1.00  0.00           C  
ATOM   1152  O   ILE A 142      -3.701 -11.043  -7.644  1.00  0.00           O  
ATOM   1153  CB  ILE A 142      -1.576  -8.581  -8.557  1.00  0.00           C  
ATOM   1154  CG1 ILE A 142      -1.420  -7.595  -9.729  1.00  0.00           C  
ATOM   1155  CG2 ILE A 142      -0.880  -9.906  -8.888  1.00  0.00           C  
ATOM   1156  CD1 ILE A 142      -0.010  -7.016  -9.863  1.00  0.00           C  
ATOM   1157  N   GLU A 143      -2.969  -9.759  -5.972  1.00  0.00           N  
ATOM   1158  CA  GLU A 143      -3.079 -10.806  -4.957  1.00  0.00           C  
ATOM   1159  C   GLU A 143      -4.517 -11.313  -4.814  1.00  0.00           C  
ATOM   1160  O   GLU A 143      -4.754 -12.523  -4.778  1.00  0.00           O  
ATOM   1161  CB  GLU A 143      -2.546 -10.288  -3.613  1.00  0.00           C  
ATOM   1162  CG  GLU A 143      -1.021 -10.151  -3.602  1.00  0.00           C  
ATOM   1163  CD  GLU A 143      -0.454  -9.502  -2.333  1.00  0.00           C  
ATOM   1164  OE1 GLU A 143       0.789  -9.491  -2.193  1.00  0.00           O  
ATOM   1165  OE2 GLU A 143      -1.234  -8.993  -1.503  1.00  0.00           O  
ATOM   1166  N   GLN A 144      -5.487 -10.412  -4.778  1.00  0.00           N  
ATOM   1167  CA  GLN A 144      -6.881 -10.772  -4.522  1.00  0.00           C  
ATOM   1168  C   GLN A 144      -7.608 -11.302  -5.757  1.00  0.00           C  
ATOM   1169  O   GLN A 144      -8.411 -12.225  -5.643  1.00  0.00           O  
ATOM   1170  CB  GLN A 144      -7.628  -9.569  -3.933  1.00  0.00           C  
ATOM   1171  CG  GLN A 144      -7.141  -9.218  -2.525  1.00  0.00           C  
ATOM   1172  CD  GLN A 144      -7.780  -7.965  -1.958  1.00  0.00           C  
ATOM   1173  OE1 GLN A 144      -8.846  -7.526  -2.375  1.00  0.00           O  
ATOM   1174  NE2 GLN A 144      -7.153  -7.369  -0.961  1.00  0.00           N  
ATOM   1175  N   PHE A 145      -7.340 -10.741  -6.939  1.00  0.00           N  
ATOM   1176  CA  PHE A 145      -8.136 -11.009  -8.137  1.00  0.00           C  
ATOM   1177  C   PHE A 145      -7.426 -11.853  -9.197  1.00  0.00           C  
ATOM   1178  O   PHE A 145      -8.081 -12.301 -10.139  1.00  0.00           O  
ATOM   1179  CB  PHE A 145      -8.673  -9.687  -8.704  1.00  0.00           C  
ATOM   1180  CG  PHE A 145      -9.636  -8.985  -7.767  1.00  0.00           C  
ATOM   1181  CD1 PHE A 145     -10.979  -9.378  -7.723  1.00  0.00           C  
ATOM   1182  CD2 PHE A 145      -9.190  -7.984  -6.907  1.00  0.00           C  
ATOM   1183  CE1 PHE A 145     -11.871  -8.763  -6.842  1.00  0.00           C  
ATOM   1184  CE2 PHE A 145     -10.078  -7.366  -6.017  1.00  0.00           C  
ATOM   1185  CZ  PHE A 145     -11.416  -7.756  -5.987  1.00  0.00           C  
ATOM   1186  N   VAL A 146      -6.129 -12.118  -9.049  1.00  0.00           N  
ATOM   1187  CA  VAL A 146      -5.392 -13.031  -9.934  1.00  0.00           C  
ATOM   1188  C   VAL A 146      -4.914 -14.258  -9.167  1.00  0.00           C  
ATOM   1189  O   VAL A 146      -5.228 -15.383  -9.562  1.00  0.00           O  
ATOM   1190  CB  VAL A 146      -4.227 -12.336 -10.668  1.00  0.00           C  
ATOM   1191  CG1 VAL A 146      -3.580 -13.292 -11.675  1.00  0.00           C  
ATOM   1192  CG2 VAL A 146      -4.698 -11.078 -11.391  1.00  0.00           C  
ATOM   1193  N   ILE A 147      -4.179 -14.076  -8.064  1.00  0.00           N  
ATOM   1194  CA  ILE A 147      -3.633 -15.196  -7.289  1.00  0.00           C  
ATOM   1195  C   ILE A 147      -4.760 -16.008  -6.638  1.00  0.00           C  
ATOM   1196  O   ILE A 147      -4.772 -17.234  -6.731  1.00  0.00           O  
ATOM   1197  CB  ILE A 147      -2.612 -14.701  -6.231  1.00  0.00           C  
ATOM   1198  CG1 ILE A 147      -1.431 -14.008  -6.929  1.00  0.00           C  
ATOM   1199  CG2 ILE A 147      -2.129 -15.865  -5.363  1.00  0.00           C  
ATOM   1200  CD1 ILE A 147      -0.377 -13.413  -5.986  1.00  0.00           C  
ATOM   1201  N   ASN A 148      -5.713 -15.323  -6.006  1.00  0.00           N  
ATOM   1202  CA  ASN A 148      -6.842 -15.967  -5.351  1.00  0.00           C  
ATOM   1203  C   ASN A 148      -8.051 -16.177  -6.280  1.00  0.00           C  
ATOM   1204  O   ASN A 148      -9.071 -16.719  -5.838  1.00  0.00           O  
ATOM   1205  CB  ASN A 148      -7.236 -15.172  -4.095  1.00  0.00           C  
ATOM   1206  CG  ASN A 148      -6.136 -15.124  -3.049  1.00  0.00           C  
ATOM   1207  OD1 ASN A 148      -5.349 -16.049  -2.900  1.00  0.00           O  
ATOM   1208  ND2 ASN A 148      -6.075 -14.051  -2.289  1.00  0.00           N  
ATOM   1209  N   ALA A 149      -7.942 -15.784  -7.551  1.00  0.00           N  
ATOM   1210  CA  ALA A 149      -8.931 -16.153  -8.554  1.00  0.00           C  
ATOM   1211  C   ALA A 149      -8.780 -17.640  -8.916  1.00  0.00           C  
ATOM   1212  O   ALA A 149      -7.905 -18.334  -8.401  1.00  0.00           O  
ATOM   1213  CB  ALA A 149      -8.808 -15.227  -9.765  1.00  0.00           C  
ATOM   1214  N   ALA A 150      -9.635 -18.139  -9.778  1.00  0.00           N  
ATOM   1215  CA  ALA A 150      -9.742 -19.554 -10.144  1.00  0.00           C  
ATOM   1216  C   ALA A 150      -8.408 -20.272 -10.422  1.00  0.00           C  
ATOM   1217  O   ALA A 150      -7.507 -19.708 -11.053  1.00  0.00           O  
ATOM   1218  CB  ALA A 150     -10.655 -19.681 -11.362  1.00  0.00           C  
ATOM   1219  OXT ALA A 150      -8.274 -21.443 -10.010  1.00  0.00           O  
ATOM   1220  N   MET B   1      13.744 -14.913  19.176  1.00  0.00           N  
ATOM   1221  CA  MET B   1      13.461 -14.419  17.819  1.00  0.00           C  
ATOM   1222  C   MET B   1      13.435 -12.901  17.814  1.00  0.00           C  
ATOM   1223  O   MET B   1      12.973 -12.294  18.773  1.00  0.00           O  
ATOM   1224  CB  MET B   1      12.125 -14.987  17.323  1.00  0.00           C  
ATOM   1225  CG  MET B   1      11.704 -14.501  15.941  1.00  0.00           C  
ATOM   1226  SD  MET B   1      10.216 -15.297  15.303  1.00  0.00           S  
ATOM   1227  CE  MET B   1       8.988 -14.816  16.512  1.00  0.00           C  
ATOM   1228  N   ILE B   2      13.942 -12.288  16.744  1.00  0.00           N  
ATOM   1229  CA  ILE B   2      13.836 -10.844  16.514  1.00  0.00           C  
ATOM   1230  C   ILE B   2      12.799 -10.608  15.424  1.00  0.00           C  
ATOM   1231  O   ILE B   2      12.837 -11.251  14.372  1.00  0.00           O  
ATOM   1232  CB  ILE B   2      15.204 -10.233  16.142  1.00  0.00           C  
ATOM   1233  CG1 ILE B   2      16.167 -10.338  17.334  1.00  0.00           C  
ATOM   1234  CG2 ILE B   2      15.048  -8.776  15.699  1.00  0.00           C  
ATOM   1235  CD1 ILE B   2      17.622 -10.010  17.004  1.00  0.00           C  
ATOM   1236  N   SER B   3      11.877  -9.686  15.681  1.00  0.00           N  
ATOM   1237  CA  SER B   3      10.852  -9.277  14.725  1.00  0.00           C  
ATOM   1238  C   SER B   3      10.891  -7.766  14.526  1.00  0.00           C  
ATOM   1239  O   SER B   3      11.148  -7.017  15.467  1.00  0.00           O  
ATOM   1240  CB  SER B   3       9.458  -9.690  15.204  1.00  0.00           C  
ATOM   1241  OG  SER B   3       9.401 -11.084  15.424  1.00  0.00           O  
ATOM   1242  N   LEU B   4      10.629  -7.316  13.305  1.00  0.00           N  
ATOM   1243  CA  LEU B   4      10.434  -5.902  13.007  1.00  0.00           C  
ATOM   1244  C   LEU B   4       8.941  -5.637  12.835  1.00  0.00           C  
ATOM   1245  O   LEU B   4       8.232  -6.465  12.263  1.00  0.00           O  
ATOM   1246  CB  LEU B   4      11.212  -5.486  11.748  1.00  0.00           C  
ATOM   1247  CG  LEU B   4      12.704  -5.145  11.933  1.00  0.00           C  
ATOM   1248  CD1 LEU B   4      13.502  -6.267  12.581  1.00  0.00           C  
ATOM   1249  CD2 LEU B   4      13.335  -4.808  10.591  1.00  0.00           C  
ATOM   1250  N   ILE B   5       8.457  -4.492  13.325  1.00  0.00           N  
ATOM   1251  CA  ILE B   5       7.089  -4.036  13.069  1.00  0.00           C  
ATOM   1252  C   ILE B   5       7.137  -2.611  12.528  1.00  0.00           C  
ATOM   1253  O   ILE B   5       7.775  -1.743  13.113  1.00  0.00           O  
ATOM   1254  CB  ILE B   5       6.178  -4.204  14.311  1.00  0.00           C  
ATOM   1255  CG1 ILE B   5       4.726  -3.824  13.966  1.00  0.00           C  
ATOM   1256  CG2 ILE B   5       6.690  -3.411  15.527  1.00  0.00           C  
ATOM   1257  CD1 ILE B   5       3.709  -4.314  14.989  1.00  0.00           C  
ATOM   1258  N   ALA B   6       6.485  -2.384  11.385  1.00  0.00           N  
ATOM   1259  CA  ALA B   6       6.528  -1.103  10.695  1.00  0.00           C  
ATOM   1260  C   ALA B   6       5.257  -0.865   9.881  1.00  0.00           C  
ATOM   1261  O   ALA B   6       4.609  -1.813   9.435  1.00  0.00           O  
ATOM   1262  CB  ALA B   6       7.757  -1.057   9.778  1.00  0.00           C  
ATOM   1263  N   ALA B   7       4.926   0.407   9.694  1.00  0.00           N  
ATOM   1264  CA  ALA B   7       3.912   0.826   8.736  1.00  0.00           C  
ATOM   1265  C   ALA B   7       4.614   1.467   7.540  1.00  0.00           C  
ATOM   1266  O   ALA B   7       5.494   2.315   7.717  1.00  0.00           O  
ATOM   1267  CB  ALA B   7       2.927   1.776   9.401  1.00  0.00           C  
ATOM   1268  N   LEU B   8       4.248   1.049   6.336  1.00  0.00           N  
ATOM   1269  CA  LEU B   8       4.911   1.430   5.093  1.00  0.00           C  
ATOM   1270  C   LEU B   8       3.898   2.032   4.122  1.00  0.00           C  
ATOM   1271  O   LEU B   8       2.882   1.412   3.825  1.00  0.00           O  
ATOM   1272  CB  LEU B   8       5.568   0.203   4.424  1.00  0.00           C  
ATOM   1273  CG  LEU B   8       6.801  -0.408   5.110  1.00  0.00           C  
ATOM   1274  CD1 LEU B   8       6.475  -1.122   6.413  1.00  0.00           C  
ATOM   1275  CD2 LEU B   8       7.459  -1.418   4.176  1.00  0.00           C  
ATOM   1276  N   ALA B   9       4.182   3.230   3.629  1.00  0.00           N  
ATOM   1277  CA  ALA B   9       3.492   3.757   2.460  1.00  0.00           C  
ATOM   1278  C   ALA B   9       4.097   3.156   1.178  1.00  0.00           C  
ATOM   1279  O   ALA B   9       4.962   2.272   1.233  1.00  0.00           O  
ATOM   1280  CB  ALA B   9       3.575   5.285   2.487  1.00  0.00           C  
ATOM   1281  N   VAL B  10       3.643   3.629   0.023  1.00  0.00           N  
ATOM   1282  CA  VAL B  10       4.253   3.284  -1.259  1.00  0.00           C  
ATOM   1283  C   VAL B  10       5.760   3.596  -1.223  1.00  0.00           C  
ATOM   1284  O   VAL B  10       6.193   4.540  -0.567  1.00  0.00           O  
ATOM   1285  CB  VAL B  10       3.535   4.023  -2.414  1.00  0.00           C  
ATOM   1286  CG1 VAL B  10       4.233   3.836  -3.754  1.00  0.00           C  
ATOM   1287  CG2 VAL B  10       2.101   3.524  -2.537  1.00  0.00           C  
ATOM   1288  N   ASP B  11       6.537   2.756  -1.909  1.00  0.00           N  
ATOM   1289  CA  ASP B  11       8.003   2.835  -1.961  1.00  0.00           C  
ATOM   1290  C   ASP B  11       8.671   2.761  -0.577  1.00  0.00           C  
ATOM   1291  O   ASP B  11       9.723   3.353  -0.327  1.00  0.00           O  
ATOM   1292  CB  ASP B  11       8.437   4.059  -2.789  1.00  0.00           C  
ATOM   1293  CG  ASP B  11       9.824   3.908  -3.403  1.00  0.00           C  
ATOM   1294  OD1 ASP B  11      10.227   2.760  -3.686  1.00  0.00           O  
ATOM   1295  OD2 ASP B  11      10.480   4.946  -3.651  1.00  0.00           O  
ATOM   1296  N   ARG B  12       8.059   2.015   0.336  1.00  0.00           N  
ATOM   1297  CA  ARG B  12       8.571   1.745   1.681  1.00  0.00           C  
ATOM   1298  C   ARG B  12       8.796   3.001   2.539  1.00  0.00           C  
ATOM   1299  O   ARG B  12       9.562   2.957   3.508  1.00  0.00           O  
ATOM   1300  CB  ARG B  12       9.841   0.877   1.620  1.00  0.00           C  
ATOM   1301  CG  ARG B  12       9.636  -0.498   0.992  1.00  0.00           C  
ATOM   1302  CD  ARG B  12      10.963  -1.260   0.971  1.00  0.00           C  
ATOM   1303  NE  ARG B  12      10.805  -2.660   0.592  1.00  0.00           N  
ATOM   1304  CZ  ARG B  12      10.687  -3.126  -0.644  1.00  0.00           C  
ATOM   1305  NH1 ARG B  12      10.628  -2.318  -1.673  1.00  0.00           N  
ATOM   1306  NH2 ARG B  12      10.611  -4.411  -0.851  1.00  0.00           N  
ATOM   1307  N   VAL B  13       8.128   4.099   2.234  1.00  0.00           N  
ATOM   1308  CA  VAL B  13       8.205   5.306   3.059  1.00  0.00           C  
ATOM   1309  C   VAL B  13       7.594   5.020   4.433  1.00  0.00           C  
ATOM   1310  O   VAL B  13       6.471   4.542   4.532  1.00  0.00           O  
ATOM   1311  CB  VAL B  13       7.507   6.503   2.380  1.00  0.00           C  
ATOM   1312  CG1 VAL B  13       7.505   7.726   3.290  1.00  0.00           C  
ATOM   1313  CG2 VAL B  13       8.215   6.867   1.078  1.00  0.00           C  
ATOM   1314  N   ILE B  14       8.344   5.314   5.500  1.00  0.00           N  
ATOM   1315  CA  ILE B  14       7.896   5.100   6.876  1.00  0.00           C  
ATOM   1316  C   ILE B  14       7.808   6.390   7.689  1.00  0.00           C  
ATOM   1317  O   ILE B  14       7.351   6.365   8.833  1.00  0.00           O  
ATOM   1318  CB  ILE B  14       8.785   4.070   7.609  1.00  0.00           C  
ATOM   1319  CG1 ILE B  14      10.270   4.501   7.637  1.00  0.00           C  
ATOM   1320  CG2 ILE B  14       8.624   2.689   6.968  1.00  0.00           C  
ATOM   1321  CD1 ILE B  14      11.140   3.637   8.541  1.00  0.00           C  
ATOM   1322  N   GLY B  15       8.231   7.519   7.137  1.00  0.00           N  
ATOM   1323  CA  GLY B  15       8.186   8.781   7.843  1.00  0.00           C  
ATOM   1324  C   GLY B  15       8.521   9.967   6.960  1.00  0.00           C  
ATOM   1325  O   GLY B  15       9.229   9.853   5.957  1.00  0.00           O  
ATOM   1326  N   MET B  16       8.018  11.124   7.373  1.00  0.00           N  
ATOM   1327  CA  MET B  16       8.262  12.417   6.752  1.00  0.00           C  
ATOM   1328  C   MET B  16       8.430  13.436   7.875  1.00  0.00           C  
ATOM   1329  O   MET B  16       7.591  13.497   8.778  1.00  0.00           O  
ATOM   1330  CB  MET B  16       7.093  12.762   5.828  1.00  0.00           C  
ATOM   1331  CG  MET B  16       7.311  14.037   5.025  1.00  0.00           C  
ATOM   1332  SD  MET B  16       6.008  14.363   3.803  1.00  0.00           S  
ATOM   1333  CE  MET B  16       4.599  14.673   4.868  1.00  0.00           C  
ATOM   1334  N   GLU B  17       9.518  14.191   7.854  1.00  0.00           N  
ATOM   1335  CA  GLU B  17       9.836  15.194   8.884  1.00  0.00           C  
ATOM   1336  C   GLU B  17       9.751  14.638  10.324  1.00  0.00           C  
ATOM   1337  O   GLU B  17       9.249  15.288  11.238  1.00  0.00           O  
ATOM   1338  CB  GLU B  17       8.974  16.459   8.698  1.00  0.00           C  
ATOM   1339  CG  GLU B  17       9.147  17.121   7.326  1.00  0.00           C  
ATOM   1340  CD  GLU B  17       8.455  18.480   7.236  1.00  0.00           C  
ATOM   1341  OE1 GLU B  17       8.836  19.270   6.349  1.00  0.00           O  
ATOM   1342  OE2 GLU B  17       7.553  18.758   8.053  1.00  0.00           O  
ATOM   1343  N   ASN B  18      10.264  13.420  10.521  1.00  0.00           N  
ATOM   1344  CA  ASN B  18      10.268  12.706  11.807  1.00  0.00           C  
ATOM   1345  C   ASN B  18       8.878  12.328  12.356  1.00  0.00           C  
ATOM   1346  O   ASN B  18       8.774  11.939  13.522  1.00  0.00           O  
ATOM   1347  CB  ASN B  18      11.094  13.461  12.861  1.00  0.00           C  
ATOM   1348  CG  ASN B  18      12.513  13.738  12.412  1.00  0.00           C  
ATOM   1349  OD1 ASN B  18      13.247  12.834  12.030  1.00  0.00           O  
ATOM   1350  ND2 ASN B  18      12.927  14.987  12.453  1.00  0.00           N  
ATOM   1351  N   ALA B  19       7.832  12.395  11.534  1.00  0.00           N  
ATOM   1352  CA  ALA B  19       6.486  11.981  11.915  1.00  0.00           C  
ATOM   1353  C   ALA B  19       5.925  10.957  10.918  1.00  0.00           C  
ATOM   1354  O   ALA B  19       6.326  10.906   9.759  1.00  0.00           O  
ATOM   1355  CB  ALA B  19       5.581  13.211  12.023  1.00  0.00           C  
ATOM   1356  N   MET B  20       4.972  10.146  11.383  1.00  0.00           N  
ATOM   1357  CA  MET B  20       4.179   9.324  10.480  1.00  0.00           C  
ATOM   1358  C   MET B  20       3.208  10.241   9.725  1.00  0.00           C  
ATOM   1359  O   MET B  20       2.482  11.001  10.363  1.00  0.00           O  
ATOM   1360  CB  MET B  20       3.414   8.240  11.261  1.00  0.00           C  
ATOM   1361  CG  MET B  20       4.332   7.279  12.014  1.00  0.00           C  
ATOM   1362  SD  MET B  20       5.421   6.291  10.964  1.00  0.00           S  
ATOM   1363  CE  MET B  20       4.314   4.946  10.537  1.00  0.00           C  
ATOM   1364  N   PRO B  21       3.175  10.198   8.387  1.00  0.00           N  
ATOM   1365  CA  PRO B  21       2.379  11.149   7.607  1.00  0.00           C  
ATOM   1366  C   PRO B  21       0.880  10.792   7.509  1.00  0.00           C  
ATOM   1367  O   PRO B  21       0.147  11.440   6.763  1.00  0.00           O  
ATOM   1368  CB  PRO B  21       3.069  11.157   6.236  1.00  0.00           C  
ATOM   1369  CG  PRO B  21       3.626   9.756   6.104  1.00  0.00           C  
ATOM   1370  CD  PRO B  21       4.015   9.377   7.524  1.00  0.00           C  
ATOM   1371  N   TRP B  22       0.410   9.805   8.253  1.00  0.00           N  
ATOM   1372  CA  TRP B  22      -0.970   9.336   8.235  1.00  0.00           C  
ATOM   1373  C   TRP B  22      -1.515   9.153   9.650  1.00  0.00           C  
ATOM   1374  O   TRP B  22      -0.767   9.105  10.632  1.00  0.00           O  
ATOM   1375  CB  TRP B  22      -1.064   8.013   7.458  1.00  0.00           C  
ATOM   1376  CG  TRP B  22      -0.067   6.983   7.908  1.00  0.00           C  
ATOM   1377  CD1 TRP B  22      -0.127   6.235   9.040  1.00  0.00           C  
ATOM   1378  CD2 TRP B  22       1.171   6.620   7.241  1.00  0.00           C  
ATOM   1379  NE1 TRP B  22       1.007   5.433   9.133  1.00  0.00           N  
ATOM   1380  CE2 TRP B  22       1.828   5.644   8.037  1.00  0.00           C  
ATOM   1381  CE3 TRP B  22       1.796   7.035   6.051  1.00  0.00           C  
ATOM   1382  CZ2 TRP B  22       3.075   5.089   7.682  1.00  0.00           C  
ATOM   1383  CZ3 TRP B  22       3.028   6.479   5.689  1.00  0.00           C  
ATOM   1384  CH2 TRP B  22       3.662   5.516   6.507  1.00  0.00           C  
ATOM   1385  N   ASN B  23      -2.836   9.013   9.756  1.00  0.00           N  
ATOM   1386  CA  ASN B  23      -3.530   8.708  11.002  1.00  0.00           C  
ATOM   1387  C   ASN B  23      -4.406   7.467  10.797  1.00  0.00           C  
ATOM   1388  O   ASN B  23      -5.438   7.533  10.126  1.00  0.00           O  
ATOM   1389  CB  ASN B  23      -4.355   9.922  11.448  1.00  0.00           C  
ATOM   1390  CG  ASN B  23      -5.084   9.670  12.758  1.00  0.00           C  
ATOM   1391  OD1 ASN B  23      -4.653   8.893  13.598  1.00  0.00           O  
ATOM   1392  ND2 ASN B  23      -6.214  10.321  12.960  1.00  0.00           N  
ATOM   1393  N   LEU B  24      -3.978   6.350  11.370  1.00  0.00           N  
ATOM   1394  CA  LEU B  24      -4.655   5.064  11.248  1.00  0.00           C  
ATOM   1395  C   LEU B  24      -4.855   4.441  12.641  1.00  0.00           C  
ATOM   1396  O   LEU B  24      -3.986   3.704  13.122  1.00  0.00           O  
ATOM   1397  CB  LEU B  24      -3.854   4.133  10.331  1.00  0.00           C  
ATOM   1398  CG  LEU B  24      -3.744   4.559   8.857  1.00  0.00           C  
ATOM   1399  CD1 LEU B  24      -2.802   3.615   8.121  1.00  0.00           C  
ATOM   1400  CD2 LEU B  24      -5.095   4.544   8.155  1.00  0.00           C  
ATOM   1401  N   PRO B  25      -5.984   4.699  13.302  1.00  0.00           N  
ATOM   1402  CA  PRO B  25      -6.281   4.075  14.598  1.00  0.00           C  
ATOM   1403  C   PRO B  25      -6.228   2.543  14.574  1.00  0.00           C  
ATOM   1404  O   PRO B  25      -5.812   1.925  15.559  1.00  0.00           O  
ATOM   1405  CB  PRO B  25      -7.692   4.575  14.937  1.00  0.00           C  
ATOM   1406  CG  PRO B  25      -7.780   5.903  14.217  1.00  0.00           C  
ATOM   1407  CD  PRO B  25      -6.983   5.702  12.939  1.00  0.00           C  
ATOM   1408  N   ALA B  26      -6.608   1.934  13.447  1.00  0.00           N  
ATOM   1409  CA  ALA B  26      -6.526   0.486  13.285  1.00  0.00           C  
ATOM   1410  C   ALA B  26      -5.079  -0.019  13.352  1.00  0.00           C  
ATOM   1411  O   ALA B  26      -4.812  -1.054  13.971  1.00  0.00           O  
ATOM   1412  CB  ALA B  26      -7.190   0.089  11.969  1.00  0.00           C  
ATOM   1413  N   ASP B  27      -4.125   0.717  12.767  1.00  0.00           N  
ATOM   1414  CA  ASP B  27      -2.713   0.364  12.837  1.00  0.00           C  
ATOM   1415  C   ASP B  27      -2.173   0.510  14.267  1.00  0.00           C  
ATOM   1416  O   ASP B  27      -1.399  -0.329  14.729  1.00  0.00           O  
ATOM   1417  CB  ASP B  27      -1.886   1.208  11.859  1.00  0.00           C  
ATOM   1418  CG  ASP B  27      -0.425   0.788  11.890  1.00  0.00           C  
ATOM   1419  OD1 ASP B  27      -0.145  -0.383  11.569  1.00  0.00           O  
ATOM   1420  OD2 ASP B  27       0.422   1.622  12.284  1.00  0.00           O  
ATOM   1421  N   LEU B  28      -2.616   1.516  15.014  1.00  0.00           N  
ATOM   1422  CA  LEU B  28      -2.245   1.655  16.420  1.00  0.00           C  
ATOM   1423  C   LEU B  28      -2.727   0.461  17.250  1.00  0.00           C  
ATOM   1424  O   LEU B  28      -2.007  -0.028  18.132  1.00  0.00           O  
ATOM   1425  CB  LEU B  28      -2.810   2.967  16.993  1.00  0.00           C  
ATOM   1426  CG  LEU B  28      -2.266   4.260  16.353  1.00  0.00           C  
ATOM   1427  CD1 LEU B  28      -2.972   5.476  16.954  1.00  0.00           C  
ATOM   1428  CD2 LEU B  28      -0.763   4.404  16.553  1.00  0.00           C  
ATOM   1429  N   ALA B  29      -3.924  -0.046  16.964  1.00  0.00           N  
ATOM   1430  CA  ALA B  29      -4.457  -1.233  17.624  1.00  0.00           C  
ATOM   1431  C   ALA B  29      -3.663  -2.494  17.241  1.00  0.00           C  
ATOM   1432  O   ALA B  29      -3.328  -3.308  18.113  1.00  0.00           O  
ATOM   1433  CB  ALA B  29      -5.946  -1.375  17.286  1.00  0.00           C  
ATOM   1434  N   TRP B  30      -3.336  -2.643  15.950  1.00  0.00           N  
ATOM   1435  CA  TRP B  30      -2.478  -3.726  15.447  1.00  0.00           C  
ATOM   1436  C   TRP B  30      -1.096  -3.696  16.104  1.00  0.00           C  
ATOM   1437  O   TRP B  30      -0.619  -4.712  16.615  1.00  0.00           O  
ATOM   1438  CB  TRP B  30      -2.359  -3.587  13.926  1.00  0.00           C  
ATOM   1439  CG  TRP B  30      -1.296  -4.417  13.286  1.00  0.00           C  
ATOM   1440  CD1 TRP B  30      -0.053  -3.998  12.912  1.00  0.00           C  
ATOM   1441  CD2 TRP B  30      -1.377  -5.814  12.901  1.00  0.00           C  
ATOM   1442  NE1 TRP B  30       0.636  -5.038  12.314  1.00  0.00           N  
ATOM   1443  CE2 TRP B  30      -0.151  -6.166  12.292  1.00  0.00           C  
ATOM   1444  CE3 TRP B  30      -2.383  -6.798  13.004  1.00  0.00           C  
ATOM   1445  CZ2 TRP B  30       0.093  -7.456  11.778  1.00  0.00           C  
ATOM   1446  CZ3 TRP B  30      -2.139  -8.084  12.498  1.00  0.00           C  
ATOM   1447  CH2 TRP B  30      -0.918  -8.407  11.890  1.00  0.00           C  
ATOM   1448  N   PHE B  31      -0.469  -2.524  16.148  1.00  0.00           N  
ATOM   1449  CA  PHE B  31       0.821  -2.326  16.791  1.00  0.00           C  
ATOM   1450  C   PHE B  31       0.776  -2.727  18.267  1.00  0.00           C  
ATOM   1451  O   PHE B  31       1.633  -3.474  18.747  1.00  0.00           O  
ATOM   1452  CB  PHE B  31       1.237  -0.856  16.629  1.00  0.00           C  
ATOM   1453  CG  PHE B  31       2.538  -0.537  17.321  1.00  0.00           C  
ATOM   1454  CD1 PHE B  31       3.754  -0.757  16.671  1.00  0.00           C  
ATOM   1455  CD2 PHE B  31       2.543  -0.024  18.619  1.00  0.00           C  
ATOM   1456  CE1 PHE B  31       4.964  -0.479  17.309  1.00  0.00           C  
ATOM   1457  CE2 PHE B  31       3.746   0.254  19.271  1.00  0.00           C  
ATOM   1458  CZ  PHE B  31       4.961   0.019  18.616  1.00  0.00           C  
ATOM   1459  N   LYS B  32      -0.237  -2.272  18.996  1.00  0.00           N  
ATOM   1460  CA  LYS B  32      -0.398  -2.618  20.402  1.00  0.00           C  
ATOM   1461  C   LYS B  32      -0.562  -4.128  20.592  1.00  0.00           C  
ATOM   1462  O   LYS B  32       0.123  -4.714  21.432  1.00  0.00           O  
ATOM   1463  CB  LYS B  32      -1.585  -1.854  21.010  1.00  0.00           C  
ATOM   1464  CG  LYS B  32      -1.752  -2.112  22.513  1.00  0.00           C  
ATOM   1465  CD  LYS B  32      -2.914  -1.307  23.091  1.00  0.00           C  
ATOM   1466  CE  LYS B  32      -3.091  -1.625  24.570  1.00  0.00           C  
ATOM   1467  NZ  LYS B  32      -4.254  -0.907  25.151  1.00  0.00           N  
ATOM   1468  N   ARG B  33      -1.420  -4.761  19.802  1.00  0.00           N  
ATOM   1469  CA  ARG B  33      -1.692  -6.203  19.880  1.00  0.00           C  
ATOM   1470  C   ARG B  33      -0.417  -7.027  19.701  1.00  0.00           C  
ATOM   1471  O   ARG B  33      -0.193  -7.989  20.431  1.00  0.00           O  
ATOM   1472  CB  ARG B  33      -2.735  -6.578  18.815  1.00  0.00           C  
ATOM   1473  CG  ARG B  33      -3.195  -8.035  18.893  1.00  0.00           C  
ATOM   1474  CD  ARG B  33      -4.137  -8.388  17.726  1.00  0.00           C  
ATOM   1475  NE  ARG B  33      -5.316  -7.513  17.693  1.00  0.00           N  
ATOM   1476  CZ  ARG B  33      -5.904  -7.023  16.599  1.00  0.00           C  
ATOM   1477  NH1 ARG B  33      -5.468  -7.325  15.391  1.00  0.00           N  
ATOM   1478  NH2 ARG B  33      -6.941  -6.222  16.706  1.00  0.00           N  
ATOM   1479  N   ASN B  34       0.428  -6.650  18.750  1.00  0.00           N  
ATOM   1480  CA  ASN B  34       1.616  -7.432  18.399  1.00  0.00           C  
ATOM   1481  C   ASN B  34       2.852  -7.117  19.242  1.00  0.00           C  
ATOM   1482  O   ASN B  34       3.810  -7.890  19.225  1.00  0.00           O  
ATOM   1483  CB  ASN B  34       1.879  -7.293  16.896  1.00  0.00           C  
ATOM   1484  CG  ASN B  34       0.798  -7.991  16.087  1.00  0.00           C  
ATOM   1485  OD1 ASN B  34       0.550  -9.173  16.252  1.00  0.00           O  
ATOM   1486  ND2 ASN B  34       0.116  -7.258  15.232  1.00  0.00           N  
ATOM   1487  N   THR B  35       2.844  -6.022  20.010  1.00  0.00           N  
ATOM   1488  CA  THR B  35       3.985  -5.633  20.860  1.00  0.00           C  
ATOM   1489  C   THR B  35       3.723  -5.779  22.359  1.00  0.00           C  
ATOM   1490  O   THR B  35       4.667  -5.773  23.147  1.00  0.00           O  
ATOM   1491  CB  THR B  35       4.437  -4.187  20.574  1.00  0.00           C  
ATOM   1492  OG1 THR B  35       3.383  -3.273  20.843  1.00  0.00           O  
ATOM   1493  CG2 THR B  35       4.894  -4.000  19.130  1.00  0.00           C  
ATOM   1494  N   LEU B  36       2.466  -5.902  22.789  1.00  0.00           N  
ATOM   1495  CA  LEU B  36       2.129  -5.964  24.204  1.00  0.00           C  
ATOM   1496  C   LEU B  36       2.803  -7.166  24.882  1.00  0.00           C  
ATOM   1497  O   LEU B  36       2.844  -8.261  24.332  1.00  0.00           O  
ATOM   1498  CB  LEU B  36       0.602  -6.005  24.384  1.00  0.00           C  
ATOM   1499  CG  LEU B  36       0.101  -5.742  25.814  1.00  0.00           C  
ATOM   1500  CD1 LEU B  36       0.382  -4.311  26.253  1.00  0.00           C  
ATOM   1501  CD2 LEU B  36      -1.401  -6.004  25.903  1.00  0.00           C  
ATOM   1502  N   ASN B  37       3.334  -6.944  26.087  1.00  0.00           N  
ATOM   1503  CA  ASN B  37       4.066  -7.930  26.889  1.00  0.00           C  
ATOM   1504  C   ASN B  37       5.363  -8.442  26.239  1.00  0.00           C  
ATOM   1505  O   ASN B  37       5.895  -9.472  26.639  1.00  0.00           O  
ATOM   1506  CB  ASN B  37       3.145  -9.089  27.312  1.00  0.00           C  
ATOM   1507  CG  ASN B  37       1.920  -8.615  28.081  1.00  0.00           C  
ATOM   1508  OD1 ASN B  37       1.994  -7.744  28.937  1.00  0.00           O  
ATOM   1509  ND2 ASN B  37       0.771  -9.188  27.793  1.00  0.00           N  
ATOM   1510  N   LYS B  38       5.905  -7.707  25.254  1.00  0.00           N  
ATOM   1511  CA  LYS B  38       7.197  -8.003  24.622  1.00  0.00           C  
ATOM   1512  C   LYS B  38       8.145  -6.814  24.809  1.00  0.00           C  
ATOM   1513  O   LYS B  38       7.680  -5.678  24.908  1.00  0.00           O  
ATOM   1514  CB  LYS B  38       6.999  -8.310  23.128  1.00  0.00           C  
ATOM   1515  CG  LYS B  38       6.014  -9.452  22.845  1.00  0.00           C  
ATOM   1516  CD  LYS B  38       5.812  -9.636  21.337  1.00  0.00           C  
ATOM   1517  CE  LYS B  38       4.682 -10.619  21.039  1.00  0.00           C  
ATOM   1518  NZ  LYS B  38       4.383 -10.674  19.588  1.00  0.00           N  
ATOM   1519  N   PRO B  39       9.467  -7.041  24.879  1.00  0.00           N  
ATOM   1520  CA  PRO B  39      10.395  -5.917  24.851  1.00  0.00           C  
ATOM   1521  C   PRO B  39      10.350  -5.230  23.485  1.00  0.00           C  
ATOM   1522  O   PRO B  39      10.233  -5.887  22.445  1.00  0.00           O  
ATOM   1523  CB  PRO B  39      11.771  -6.542  25.129  1.00  0.00           C  
ATOM   1524  CG  PRO B  39      11.616  -7.957  24.634  1.00  0.00           C  
ATOM   1525  CD  PRO B  39      10.169  -8.316  24.921  1.00  0.00           C  
ATOM   1526  N   VAL B  40      10.447  -3.894  23.506  1.00  0.00           N  
ATOM   1527  CA  VAL B  40      10.480  -3.085  22.288  1.00  0.00           C  
ATOM   1528  C   VAL B  40      11.796  -2.314  22.214  1.00  0.00           C  
ATOM   1529  O   VAL B  40      12.187  -1.647  23.173  1.00  0.00           O  
ATOM   1530  CB  VAL B  40       9.256  -2.142  22.166  1.00  0.00           C  
ATOM   1531  CG1 VAL B  40       7.967  -2.952  22.007  1.00  0.00           C  
ATOM   1532  CG2 VAL B  40       9.099  -1.188  23.350  1.00  0.00           C  
ATOM   1533  N   ILE B  41      12.493  -2.433  21.098  1.00  0.00           N  
ATOM   1534  CA  ILE B  41      13.726  -1.695  20.817  1.00  0.00           C  
ATOM   1535  C   ILE B  41      13.402  -0.581  19.826  1.00  0.00           C  
ATOM   1536  O   ILE B  41      12.779  -0.827  18.793  1.00  0.00           O  
ATOM   1537  CB  ILE B  41      14.838  -2.615  20.281  1.00  0.00           C  
ATOM   1538  CG1 ILE B  41      15.195  -3.700  21.315  1.00  0.00           C  
ATOM   1539  CG2 ILE B  41      16.081  -1.789  19.909  1.00  0.00           C  
ATOM   1540  CD1 ILE B  41      16.147  -4.781  20.780  1.00  0.00           C  
ATOM   1541  N   MET B  42      13.851   0.636  20.150  1.00  0.00           N  
ATOM   1542  CA  MET B  42      13.654   1.790  19.272  1.00  0.00           C  
ATOM   1543  C   MET B  42      14.876   2.711  19.295  1.00  0.00           C  
ATOM   1544  O   MET B  42      15.669   2.696  20.237  1.00  0.00           O  
ATOM   1545  CB  MET B  42      12.386   2.553  19.682  1.00  0.00           C  
ATOM   1546  CG  MET B  42      12.505   3.287  21.016  1.00  0.00           C  
ATOM   1547  SD  MET B  42      10.926   3.897  21.683  1.00  0.00           S  
ATOM   1548  CE  MET B  42      10.303   2.397  22.442  1.00  0.00           C  
ATOM   1549  N   GLY B  43      15.026   3.523  18.262  1.00  0.00           N  
ATOM   1550  CA  GLY B  43      16.012   4.596  18.231  1.00  0.00           C  
ATOM   1551  C   GLY B  43      15.550   5.813  19.014  1.00  0.00           C  
ATOM   1552  O   GLY B  43      14.366   5.962  19.328  1.00  0.00           O  
ATOM   1553  N   ARG B  44      16.494   6.723  19.311  1.00  0.00           N  
ATOM   1554  CA  ARG B  44      16.206   7.941  20.074  1.00  0.00           C  
ATOM   1555  C   ARG B  44      15.127   8.807  19.419  1.00  0.00           C  
ATOM   1556  O   ARG B  44      14.241   9.295  20.115  1.00  0.00           O  
ATOM   1557  CB  ARG B  44      17.504   8.740  20.292  1.00  0.00           C  
ATOM   1558  CG  ARG B  44      17.285  10.075  21.010  1.00  0.00           C  
ATOM   1559  CD  ARG B  44      18.590  10.804  21.309  1.00  0.00           C  
ATOM   1560  NE  ARG B  44      19.303  10.265  22.465  1.00  0.00           N  
ATOM   1561  CZ  ARG B  44      19.164  10.656  23.728  1.00  0.00           C  
ATOM   1562  NH1 ARG B  44      18.317  11.600  24.073  1.00  0.00           N  
ATOM   1563  NH2 ARG B  44      19.894  10.123  24.678  1.00  0.00           N  
ATOM   1564  N   HIS B  45      15.153   8.971  18.087  1.00  0.00           N  
ATOM   1565  CA  HIS B  45      14.155   9.798  17.396  1.00  0.00           C  
ATOM   1566  C   HIS B  45      12.743   9.216  17.536  1.00  0.00           C  
ATOM   1567  O   HIS B  45      11.782   9.953  17.767  1.00  0.00           O  
ATOM   1568  CB  HIS B  45      14.536   9.949  15.917  1.00  0.00           C  
ATOM   1569  CG  HIS B  45      15.787  10.736  15.700  1.00  0.00           C  
ATOM   1570  ND1 HIS B  45      17.068  10.212  15.734  1.00  0.00           N  
ATOM   1571  CD2 HIS B  45      15.929  12.067  15.438  1.00  0.00           C  
ATOM   1572  CE1 HIS B  45      17.935  11.188  15.505  1.00  0.00           C  
ATOM   1573  NE2 HIS B  45      17.285  12.333  15.321  1.00  0.00           N  
ATOM   1574  N   THR B  46      12.610   7.902  17.454  1.00  0.00           N  
ATOM   1575  CA  THR B  46      11.326   7.227  17.665  1.00  0.00           C  
ATOM   1576  C   THR B  46      10.855   7.383  19.119  1.00  0.00           C  
ATOM   1577  O   THR B  46       9.673   7.606  19.364  1.00  0.00           O  
ATOM   1578  CB  THR B  46      11.430   5.741  17.291  1.00  0.00           C  
ATOM   1579  OG1 THR B  46      11.928   5.620  15.968  1.00  0.00           O  
ATOM   1580  CG2 THR B  46      10.084   5.023  17.352  1.00  0.00           C  
ATOM   1581  N   TRP B  47      11.778   7.302  20.083  1.00  0.00           N  
ATOM   1582  CA  TRP B  47      11.466   7.576  21.484  1.00  0.00           C  
ATOM   1583  C   TRP B  47      10.934   8.997  21.673  1.00  0.00           C  
ATOM   1584  O   TRP B  47       9.902   9.195  22.319  1.00  0.00           O  
ATOM   1585  CB  TRP B  47      12.717   7.352  22.346  1.00  0.00           C  
ATOM   1586  CG  TRP B  47      12.609   7.940  23.723  1.00  0.00           C  
ATOM   1587  CD1 TRP B  47      13.288   9.022  24.191  1.00  0.00           C  
ATOM   1588  CD2 TRP B  47      11.725   7.521  24.790  1.00  0.00           C  
ATOM   1589  NE1 TRP B  47      12.893   9.299  25.486  1.00  0.00           N  
ATOM   1590  CE2 TRP B  47      11.929   8.399  25.886  1.00  0.00           C  
ATOM   1591  CE3 TRP B  47      10.784   6.488  24.936  1.00  0.00           C  
ATOM   1592  CZ2 TRP B  47      11.220   8.268  27.092  1.00  0.00           C  
ATOM   1593  CZ3 TRP B  47      10.081   6.362  26.129  1.00  0.00           C  
ATOM   1594  CH2 TRP B  47      10.291   7.249  27.193  1.00  0.00           C  
ATOM   1595  N   GLU B  48      11.624   9.973  21.088  1.00  0.00           N  
ATOM   1596  CA  GLU B  48      11.250  11.386  21.194  1.00  0.00           C  
ATOM   1597  C   GLU B  48       9.885  11.664  20.546  1.00  0.00           C  
ATOM   1598  O   GLU B  48       9.118  12.466  21.070  1.00  0.00           O  
ATOM   1599  CB  GLU B  48      12.351  12.258  20.583  1.00  0.00           C  
ATOM   1600  CG  GLU B  48      13.595  12.301  21.472  1.00  0.00           C  
ATOM   1601  CD  GLU B  48      14.840  12.919  20.815  1.00  0.00           C  
ATOM   1602  OE1 GLU B  48      15.867  13.026  21.522  1.00  0.00           O  
ATOM   1603  OE2 GLU B  48      14.794  13.263  19.612  1.00  0.00           O  
ATOM   1604  N   SER B  49       9.545  10.985  19.448  1.00  0.00           N  
ATOM   1605  CA  SER B  49       8.241  11.151  18.806  1.00  0.00           C  
ATOM   1606  C   SER B  49       7.108  10.544  19.642  1.00  0.00           C  
ATOM   1607  O   SER B  49       6.003  11.084  19.663  1.00  0.00           O  
ATOM   1608  CB  SER B  49       8.248  10.571  17.387  1.00  0.00           C  
ATOM   1609  OG  SER B  49       8.327   9.157  17.388  1.00  0.00           O  
ATOM   1610  N   ILE B  50       7.362   9.449  20.353  1.00  0.00           N  
ATOM   1611  CA  ILE B  50       6.372   8.842  21.258  1.00  0.00           C  
ATOM   1612  C   ILE B  50       6.234   9.663  22.538  1.00  0.00           C  
ATOM   1613  O   ILE B  50       5.127   9.855  23.050  1.00  0.00           O  
ATOM   1614  CB  ILE B  50       6.750   7.368  21.558  1.00  0.00           C  
ATOM   1615  CG1 ILE B  50       6.710   6.518  20.277  1.00  0.00           C  
ATOM   1616  CG2 ILE B  50       5.803   6.768  22.602  1.00  0.00           C  
ATOM   1617  CD1 ILE B  50       7.379   5.142  20.417  1.00  0.00           C  
ATOM   1618  N   GLY B  51       7.354  10.163  23.070  1.00  0.00           N  
ATOM   1619  CA  GLY B  51       7.409  11.094  24.196  1.00  0.00           C  
ATOM   1620  C   GLY B  51       7.168  10.492  25.577  1.00  0.00           C  
ATOM   1621  O   GLY B  51       7.307  11.194  26.585  1.00  0.00           O  
ATOM   1622  N   ARG B  52       6.795   9.210  25.663  1.00  0.00           N  
ATOM   1623  CA  ARG B  52       6.498   8.521  26.928  1.00  0.00           C  
ATOM   1624  C   ARG B  52       6.689   7.012  26.765  1.00  0.00           C  
ATOM   1625  O   ARG B  52       6.582   6.505  25.650  1.00  0.00           O  
ATOM   1626  CB  ARG B  52       5.067   8.856  27.384  1.00  0.00           C  
ATOM   1627  CG  ARG B  52       3.978   8.472  26.378  1.00  0.00           C  
ATOM   1628  CD  ARG B  52       2.590   8.908  26.858  1.00  0.00           C  
ATOM   1629  NE  ARG B  52       1.542   8.590  25.879  1.00  0.00           N  
ATOM   1630  CZ  ARG B  52       1.135   9.384  24.882  1.00  0.00           C  
ATOM   1631  NH1 ARG B  52       1.653  10.578  24.699  1.00  0.00           N  
ATOM   1632  NH2 ARG B  52       0.204   8.977  24.065  1.00  0.00           N  
ATOM   1633  N   PRO B  53       6.950   6.266  27.862  1.00  0.00           N  
ATOM   1634  CA  PRO B  53       7.084   4.815  27.762  1.00  0.00           C  
ATOM   1635  C   PRO B  53       5.804   4.158  27.244  1.00  0.00           C  
ATOM   1636  O   PRO B  53       4.695   4.518  27.648  1.00  0.00           O  
ATOM   1637  CB  PRO B  53       7.396   4.356  29.191  1.00  0.00           C  
ATOM   1638  CG  PRO B  53       7.949   5.583  29.867  1.00  0.00           C  
ATOM   1639  CD  PRO B  53       7.197   6.736  29.222  1.00  0.00           C  
ATOM   1640  N   LEU B  54       5.966   3.186  26.358  1.00  0.00           N  
ATOM   1641  CA  LEU B  54       4.853   2.353  25.929  1.00  0.00           C  
ATOM   1642  C   LEU B  54       4.465   1.421  27.086  1.00  0.00           C  
ATOM   1643  O   LEU B  54       5.299   0.624  27.529  1.00  0.00           O  
ATOM   1644  CB  LEU B  54       5.246   1.557  24.682  1.00  0.00           C  
ATOM   1645  CG  LEU B  54       5.481   2.404  23.413  1.00  0.00           C  
ATOM   1646  CD1 LEU B  54       6.018   1.516  22.295  1.00  0.00           C  
ATOM   1647  CD2 LEU B  54       4.205   3.089  22.942  1.00  0.00           C  
ATOM   1648  N   PRO B  55       3.225   1.502  27.589  1.00  0.00           N  
ATOM   1649  CA  PRO B  55       2.833   0.702  28.753  1.00  0.00           C  
ATOM   1650  C   PRO B  55       2.754  -0.791  28.427  1.00  0.00           C  
ATOM   1651  O   PRO B  55       2.460  -1.185  27.296  1.00  0.00           O  
ATOM   1652  CB  PRO B  55       1.474   1.279  29.170  1.00  0.00           C  
ATOM   1653  CG  PRO B  55       0.908   1.860  27.891  1.00  0.00           C  
ATOM   1654  CD  PRO B  55       2.132   2.360  27.137  1.00  0.00           C  
ATOM   1655  N   GLY B  56       3.029  -1.622  29.434  1.00  0.00           N  
ATOM   1656  CA  GLY B  56       2.973  -3.071  29.292  1.00  0.00           C  
ATOM   1657  C   GLY B  56       4.109  -3.678  28.467  1.00  0.00           C  
ATOM   1658  O   GLY B  56       4.022  -4.841  28.062  1.00  0.00           O  
ATOM   1659  N   ARG B  57       5.161  -2.899  28.193  1.00  0.00           N  
ATOM   1660  CA  ARG B  57       6.310  -3.312  27.388  1.00  0.00           C  
ATOM   1661  C   ARG B  57       7.602  -2.812  28.024  1.00  0.00           C  
ATOM   1662  O   ARG B  57       7.631  -1.701  28.555  1.00  0.00           O  
ATOM   1663  CB  ARG B  57       6.179  -2.759  25.961  1.00  0.00           C  
ATOM   1664  CG  ARG B  57       5.104  -3.471  25.137  1.00  0.00           C  
ATOM   1665  CD  ARG B  57       4.562  -2.598  24.012  1.00  0.00           C  
ATOM   1666  NE  ARG B  57       3.610  -1.604  24.531  1.00  0.00           N  
ATOM   1667  CZ  ARG B  57       2.769  -0.877  23.795  1.00  0.00           C  
ATOM   1668  NH1 ARG B  57       2.772  -0.949  22.496  1.00  0.00           N  
ATOM   1669  NH2 ARG B  57       1.913  -0.080  24.383  1.00  0.00           N  
ATOM   1670  N   LYS B  58       8.666  -3.596  27.964  1.00  0.00           N  
ATOM   1671  CA  LYS B  58       9.989  -3.110  28.324  1.00  0.00           C  
ATOM   1672  C   LYS B  58      10.509  -2.228  27.193  1.00  0.00           C  
ATOM   1673  O   LYS B  58      10.726  -2.710  26.087  1.00  0.00           O  
ATOM   1674  CB  LYS B  58      10.939  -4.279  28.620  1.00  0.00           C  
ATOM   1675  CG  LYS B  58      12.301  -3.773  29.100  1.00  0.00           C  
ATOM   1676  CD  LYS B  58      13.223  -4.912  29.530  1.00  0.00           C  
ATOM   1677  CE  LYS B  58      14.523  -4.340  30.072  1.00  0.00           C  
ATOM   1678  NZ  LYS B  58      15.445  -5.388  30.531  1.00  0.00           N  
ATOM   1679  N   ASN B  59      10.686  -0.939  27.469  1.00  0.00           N  
ATOM   1680  CA  ASN B  59      11.139   0.026  26.466  1.00  0.00           C  
ATOM   1681  C   ASN B  59      12.665   0.116  26.507  1.00  0.00           C  
ATOM   1682  O   ASN B  59      13.236   0.430  27.552  1.00  0.00           O  
ATOM   1683  CB  ASN B  59      10.498   1.401  26.717  1.00  0.00           C  
ATOM   1684  CG  ASN B  59       8.998   1.455  26.467  1.00  0.00           C  
ATOM   1685  OD1 ASN B  59       8.533   2.206  25.610  1.00  0.00           O  
ATOM   1686  ND2 ASN B  59       8.217   0.703  27.206  1.00  0.00           N  
ATOM   1687  N   ILE B  60      13.320  -0.165  25.376  1.00  0.00           N  
ATOM   1688  CA  ILE B  60      14.775  -0.133  25.238  1.00  0.00           C  
ATOM   1689  C   ILE B  60      15.125   0.868  24.140  1.00  0.00           C  
ATOM   1690  O   ILE B  60      14.684   0.719  22.999  1.00  0.00           O  
ATOM   1691  CB  ILE B  60      15.328  -1.540  24.927  1.00  0.00           C  
ATOM   1692  CG1 ILE B  60      14.991  -2.513  26.070  1.00  0.00           C  
ATOM   1693  CG2 ILE B  60      16.843  -1.484  24.696  1.00  0.00           C  
ATOM   1694  CD1 ILE B  60      15.150  -3.986  25.692  1.00  0.00           C  
ATOM   1695  N   ILE B  61      15.913   1.895  24.494  1.00  0.00           N  
ATOM   1696  CA  ILE B  61      16.261   2.974  23.571  1.00  0.00           C  
ATOM   1697  C   ILE B  61      17.722   2.835  23.167  1.00  0.00           C  
ATOM   1698  O   ILE B  61      18.618   2.886  24.014  1.00  0.00           O  
ATOM   1699  CB  ILE B  61      15.992   4.366  24.190  1.00  0.00           C  
ATOM   1700  CG1 ILE B  61      14.669   4.447  24.979  1.00  0.00           C  
ATOM   1701  CG2 ILE B  61      16.038   5.430  23.080  1.00  0.00           C  
ATOM   1702  CD1 ILE B  61      13.417   4.041  24.217  1.00  0.00           C  
ATOM   1703  N   LEU B  62      17.962   2.655  21.875  1.00  0.00           N  
ATOM   1704  CA  LEU B  62      19.304   2.584  21.312  1.00  0.00           C  
ATOM   1705  C   LEU B  62      19.791   3.995  20.986  1.00  0.00           C  
ATOM   1706  O   LEU B  62      19.255   4.666  20.103  1.00  0.00           O  
ATOM   1707  CB  LEU B  62      19.294   1.671  20.075  1.00  0.00           C  
ATOM   1708  CG  LEU B  62      20.649   1.497  19.376  1.00  0.00           C  
ATOM   1709  CD1 LEU B  62      21.684   0.880  20.300  1.00  0.00           C  
ATOM   1710  CD2 LEU B  62      20.488   0.613  18.144  1.00  0.00           C  
ATOM   1711  N   SER B  63      20.833   4.457  21.709  1.00  0.00           N  
ATOM   1712  CA  SER B  63      21.417   5.777  21.506  1.00  0.00           C  
ATOM   1713  C   SER B  63      22.886   5.798  21.915  1.00  0.00           C  
ATOM   1714  O   SER B  63      23.252   5.252  22.952  1.00  0.00           O  
ATOM   1715  CB  SER B  63      20.658   6.829  22.319  1.00  0.00           C  
ATOM   1716  OG  SER B  63      21.182   8.128  22.072  1.00  0.00           O  
ATOM   1717  N   SER B  64      23.718   6.462  21.117  1.00  0.00           N  
ATOM   1718  CA  SER B  64      25.125   6.693  21.473  1.00  0.00           C  
ATOM   1719  C   SER B  64      25.276   7.701  22.617  1.00  0.00           C  
ATOM   1720  O   SER B  64      26.313   7.739  23.278  1.00  0.00           O  
ATOM   1721  CB  SER B  64      25.896   7.170  20.249  1.00  0.00           C  
ATOM   1722  OG  SER B  64      25.284   8.318  19.690  1.00  0.00           O  
ATOM   1723  N   GLN B  65      24.246   8.515  22.864  1.00  0.00           N  
ATOM   1724  CA  GLN B  65      24.257   9.548  23.897  1.00  0.00           C  
ATOM   1725  C   GLN B  65      23.660   9.045  25.209  1.00  0.00           C  
ATOM   1726  O   GLN B  65      22.903   8.071  25.214  1.00  0.00           O  
ATOM   1727  CB  GLN B  65      23.511  10.796  23.398  1.00  0.00           C  
ATOM   1728  CG  GLN B  65      24.192  11.442  22.193  1.00  0.00           C  
ATOM   1729  CD  GLN B  65      23.723  12.871  21.940  1.00  0.00           C  
ATOM   1730  OE1 GLN B  65      22.802  13.360  22.574  1.00  0.00           O  
ATOM   1731  NE2 GLN B  65      24.363  13.571  21.029  1.00  0.00           N  
ATOM   1732  N   PRO B  66      23.979   9.706  26.349  1.00  0.00           N  
ATOM   1733  CA  PRO B  66      23.394   9.336  27.634  1.00  0.00           C  
ATOM   1734  C   PRO B  66      21.866   9.374  27.626  1.00  0.00           C  
ATOM   1735  O   PRO B  66      21.245  10.169  26.916  1.00  0.00           O  
ATOM   1736  CB  PRO B  66      23.961  10.365  28.628  1.00  0.00           C  
ATOM   1737  CG  PRO B  66      25.254  10.801  27.987  1.00  0.00           C  
ATOM   1738  CD  PRO B  66      24.955  10.785  26.499  1.00  0.00           C  
ATOM   1739  N   GLY B  67      21.266   8.505  28.425  1.00  0.00           N  
ATOM   1740  CA  GLY B  67      19.821   8.483  28.618  1.00  0.00           C  
ATOM   1741  C   GLY B  67      19.324   9.743  29.309  1.00  0.00           C  
ATOM   1742  O   GLY B  67      20.026  10.345  30.121  1.00  0.00           O  
ATOM   1743  N   THR B  68      18.086  10.140  28.988  1.00  0.00           N  
ATOM   1744  CA  THR B  68      17.450  11.356  29.516  1.00  0.00           C  
ATOM   1745  C   THR B  68      16.166  11.066  30.291  1.00  0.00           C  
ATOM   1746  O   THR B  68      15.525  11.993  30.788  1.00  0.00           O  
ATOM   1747  CB  THR B  68      17.158  12.348  28.374  1.00  0.00           C  
ATOM   1748  OG1 THR B  68      16.348  11.729  27.386  1.00  0.00           O  
ATOM   1749  CG2 THR B  68      18.438  12.833  27.708  1.00  0.00           C  
ATOM   1750  N   ASP B  69      15.782   9.792  30.402  1.00  0.00           N  
ATOM   1751  CA  ASP B  69      14.572   9.373  31.101  1.00  0.00           C  
ATOM   1752  C   ASP B  69      14.847   8.025  31.790  1.00  0.00           C  
ATOM   1753  O   ASP B  69      15.297   7.076  31.150  1.00  0.00           O  
ATOM   1754  CB  ASP B  69      13.414   9.281  30.099  1.00  0.00           C  
ATOM   1755  CG  ASP B  69      12.042   9.202  30.761  1.00  0.00           C  
ATOM   1756  OD1 ASP B  69      11.875   8.445  31.738  1.00  0.00           O  
ATOM   1757  OD2 ASP B  69      11.118   9.889  30.289  1.00  0.00           O  
ATOM   1758  N   ASP B  70      14.608   7.965  33.086  1.00  0.00           N  
ATOM   1759  CA  ASP B  70      14.893   6.785  33.904  1.00  0.00           C  
ATOM   1760  C   ASP B  70      13.793   5.715  33.839  1.00  0.00           C  
ATOM   1761  O   ASP B  70      13.973   4.599  34.333  1.00  0.00           O  
ATOM   1762  CB  ASP B  70      15.164   7.214  35.355  1.00  0.00           C  
ATOM   1763  CG  ASP B  70      13.989   7.928  36.032  1.00  0.00           C  
ATOM   1764  OD1 ASP B  70      13.051   8.369  35.333  1.00  0.00           O  
ATOM   1765  OD2 ASP B  70      14.034   8.057  37.268  1.00  0.00           O  
ATOM   1766  N   ARG B  71      12.672   6.021  33.201  1.00  0.00           N  
ATOM   1767  CA  ARG B  71      11.557   5.079  33.041  1.00  0.00           C  
ATOM   1768  C   ARG B  71      11.804   4.042  31.944  1.00  0.00           C  
ATOM   1769  O   ARG B  71      11.006   3.110  31.791  1.00  0.00           O  
ATOM   1770  CB  ARG B  71      10.262   5.847  32.757  1.00  0.00           C  
ATOM   1771  CG  ARG B  71       9.897   6.857  33.849  1.00  0.00           C  
ATOM   1772  CD  ARG B  71       8.689   7.709  33.446  1.00  0.00           C  
ATOM   1773  NE  ARG B  71       9.008   8.579  32.318  1.00  0.00           N  
ATOM   1774  CZ  ARG B  71       8.136   9.313  31.618  1.00  0.00           C  
ATOM   1775  NH1 ARG B  71       6.861   9.322  31.930  1.00  0.00           N  
ATOM   1776  NH2 ARG B  71       8.546  10.048  30.617  1.00  0.00           N  
ATOM   1777  N   VAL B  72      12.883   4.208  31.168  1.00  0.00           N  
ATOM   1778  CA  VAL B  72      13.222   3.324  30.051  1.00  0.00           C  
ATOM   1779  C   VAL B  72      14.685   2.867  30.150  1.00  0.00           C  
ATOM   1780  O   VAL B  72      15.495   3.497  30.825  1.00  0.00           O  
ATOM   1781  CB  VAL B  72      12.944   3.995  28.684  1.00  0.00           C  
ATOM   1782  CG1 VAL B  72      11.466   4.387  28.576  1.00  0.00           C  
ATOM   1783  CG2 VAL B  72      13.817   5.226  28.444  1.00  0.00           C  
ATOM   1784  N   THR B  73      15.010   1.781  29.477  1.00  0.00           N  
ATOM   1785  CA  THR B  73      16.376   1.247  29.451  1.00  0.00           C  
ATOM   1786  C   THR B  73      17.139   1.844  28.278  1.00  0.00           C  
ATOM   1787  O   THR B  73      16.687   1.759  27.136  1.00  0.00           O  
ATOM   1788  CB  THR B  73      16.363  -0.286  29.358  1.00  0.00           C  
ATOM   1789  OG1 THR B  73      15.635  -0.831  30.454  1.00  0.00           O  
ATOM   1790  CG2 THR B  73      17.772  -0.873  29.392  1.00  0.00           C  
ATOM   1791  N   TRP B  74      18.307   2.423  28.545  1.00  0.00           N  
ATOM   1792  CA  TRP B  74      19.163   3.016  27.524  1.00  0.00           C  
ATOM   1793  C   TRP B  74      20.340   2.096  27.225  1.00  0.00           C  
ATOM   1794  O   TRP B  74      20.994   1.596  28.143  1.00  0.00           O  
ATOM   1795  CB  TRP B  74      19.642   4.396  27.972  1.00  0.00           C  
ATOM   1796  CG  TRP B  74      18.526   5.389  28.152  1.00  0.00           C  
ATOM   1797  CD1 TRP B  74      17.769   5.554  29.267  1.00  0.00           C  
ATOM   1798  CD2 TRP B  74      18.007   6.332  27.168  1.00  0.00           C  
ATOM   1799  NE1 TRP B  74      16.817   6.532  29.052  1.00  0.00           N  
ATOM   1800  CE2 TRP B  74      16.936   7.034  27.775  1.00  0.00           C  
ATOM   1801  CE3 TRP B  74      18.346   6.641  25.845  1.00  0.00           C  
ATOM   1802  CZ2 TRP B  74      16.213   8.031  27.092  1.00  0.00           C  
ATOM   1803  CZ3 TRP B  74      17.631   7.634  25.167  1.00  0.00           C  
ATOM   1804  CH2 TRP B  74      16.571   8.319  25.782  1.00  0.00           C  
ATOM   1805  N   VAL B  75      20.625   1.895  25.942  1.00  0.00           N  
ATOM   1806  CA  VAL B  75      21.733   1.057  25.462  1.00  0.00           C  
ATOM   1807  C   VAL B  75      22.460   1.767  24.319  1.00  0.00           C  
ATOM   1808  O   VAL B  75      21.897   2.643  23.664  1.00  0.00           O  
ATOM   1809  CB  VAL B  75      21.244  -0.335  25.011  1.00  0.00           C  
ATOM   1810  CG1 VAL B  75      20.642  -1.117  26.185  1.00  0.00           C  
ATOM   1811  CG2 VAL B  75      20.211  -0.238  23.880  1.00  0.00           C  
ATOM   1812  N   LYS B  76      23.717   1.379  24.078  1.00  0.00           N  
ATOM   1813  CA  LYS B  76      24.589   2.064  23.117  1.00  0.00           C  
ATOM   1814  C   LYS B  76      24.926   1.235  21.871  1.00  0.00           C  
ATOM   1815  O   LYS B  76      25.512   1.769  20.931  1.00  0.00           O  
ATOM   1816  CB  LYS B  76      25.870   2.522  23.819  1.00  0.00           C  
ATOM   1817  CG  LYS B  76      25.589   3.542  24.919  1.00  0.00           C  
ATOM   1818  CD  LYS B  76      26.886   4.038  25.553  1.00  0.00           C  
ATOM   1819  CE  LYS B  76      26.579   5.065  26.624  1.00  0.00           C  
ATOM   1820  NZ  LYS B  76      27.823   5.596  27.236  1.00  0.00           N  
ATOM   1821  N   SER B  77      24.553  -0.046  21.865  1.00  0.00           N  
ATOM   1822  CA  SER B  77      24.827  -0.924  20.727  1.00  0.00           C  
ATOM   1823  C   SER B  77      23.675  -1.899  20.491  1.00  0.00           C  
ATOM   1824  O   SER B  77      22.838  -2.131  21.370  1.00  0.00           O  
ATOM   1825  CB  SER B  77      26.135  -1.685  20.948  1.00  0.00           C  
ATOM   1826  OG  SER B  77      25.990  -2.652  21.971  1.00  0.00           O  
ATOM   1827  N   VAL B  78      23.654  -2.488  19.287  1.00  0.00           N  
ATOM   1828  CA  VAL B  78      22.700  -3.545  18.927  1.00  0.00           C  
ATOM   1829  C   VAL B  78      22.814  -4.729  19.890  1.00  0.00           C  
ATOM   1830  O   VAL B  78      21.803  -5.226  20.379  1.00  0.00           O  
ATOM   1831  CB  VAL B  78      22.924  -3.978  17.466  1.00  0.00           C  
ATOM   1832  CG1 VAL B  78      22.154  -5.243  17.104  1.00  0.00           C  
ATOM   1833  CG2 VAL B  78      22.519  -2.858  16.512  1.00  0.00           C  
ATOM   1834  N   ASP B  79      24.034  -5.142  20.199  1.00  0.00           N  
ATOM   1835  CA  ASP B  79      24.259  -6.286  21.084  1.00  0.00           C  
ATOM   1836  C   ASP B  79      23.784  -6.003  22.515  1.00  0.00           C  
ATOM   1837  O   ASP B  79      23.152  -6.853  23.143  1.00  0.00           O  
ATOM   1838  CB  ASP B  79      25.739  -6.689  21.053  1.00  0.00           C  
ATOM   1839  CG  ASP B  79      26.187  -7.203  19.698  1.00  0.00           C  
ATOM   1840  OD1 ASP B  79      25.349  -7.730  18.931  1.00  0.00           O  
ATOM   1841  OD2 ASP B  79      27.400  -7.081  19.402  1.00  0.00           O  
ATOM   1842  N   GLU B  80      24.030  -4.788  23.022  1.00  0.00           N  
ATOM   1843  CA  GLU B  80      23.497  -4.366  24.320  1.00  0.00           C  
ATOM   1844  C   GLU B  80      21.964  -4.334  24.320  1.00  0.00           C  
ATOM   1845  O   GLU B  80      21.341  -4.729  25.310  1.00  0.00           O  
ATOM   1846  CB  GLU B  80      24.027  -2.973  24.698  1.00  0.00           C  
ATOM   1847  CG  GLU B  80      25.471  -2.960  25.190  1.00  0.00           C  
ATOM   1848  CD  GLU B  80      25.995  -1.550  25.469  1.00  0.00           C  
ATOM   1849  OE1 GLU B  80      27.222  -1.396  25.667  1.00  0.00           O  
ATOM   1850  OE2 GLU B  80      25.188  -0.592  25.495  1.00  0.00           O  
ATOM   1851  N   ALA B  81      21.358  -3.885  23.222  1.00  0.00           N  
ATOM   1852  CA  ALA B  81      19.903  -3.863  23.098  1.00  0.00           C  
ATOM   1853  C   ALA B  81      19.318  -5.275  23.192  1.00  0.00           C  
ATOM   1854  O   ALA B  81      18.368  -5.511  23.943  1.00  0.00           O  
ATOM   1855  CB  ALA B  81      19.510  -3.177  21.785  1.00  0.00           C  
ATOM   1856  N   ILE B  82      19.916  -6.226  22.466  1.00  0.00           N  
ATOM   1857  CA  ILE B  82      19.482  -7.624  22.500  1.00  0.00           C  
ATOM   1858  C   ILE B  82      19.688  -8.218  23.899  1.00  0.00           C  
ATOM   1859  O   ILE B  82      18.777  -8.832  24.450  1.00  0.00           O  
ATOM   1860  CB  ILE B  82      20.217  -8.445  21.409  1.00  0.00           C  
ATOM   1861  CG1 ILE B  82      19.811  -7.954  20.008  1.00  0.00           C  
ATOM   1862  CG2 ILE B  82      19.919  -9.938  21.551  1.00  0.00           C  
ATOM   1863  CD1 ILE B  82      20.717  -8.469  18.875  1.00  0.00           C  
ATOM   1864  N   ALA B  83      20.857  -7.977  24.502  1.00  0.00           N  
ATOM   1865  CA  ALA B  83      21.149  -8.466  25.849  1.00  0.00           C  
ATOM   1866  C   ALA B  83      20.168  -7.898  26.887  1.00  0.00           C  
ATOM   1867  O   ALA B  83      19.724  -8.616  27.786  1.00  0.00           O  
ATOM   1868  CB  ALA B  83      22.592  -8.109  26.202  1.00  0.00           C  
ATOM   1869  N   ALA B  84      19.785  -6.625  26.755  1.00  0.00           N  
ATOM   1870  CA  ALA B  84      18.850  -5.982  27.663  1.00  0.00           C  
ATOM   1871  C   ALA B  84      17.435  -6.596  27.611  1.00  0.00           C  
ATOM   1872  O   ALA B  84      16.678  -6.471  28.579  1.00  0.00           O  
ATOM   1873  CB  ALA B  84      18.794  -4.483  27.360  1.00  0.00           C  
ATOM   1874  N   CYS B  85      17.081  -7.260  26.511  1.00  0.00           N  
ATOM   1875  CA  CYS B  85      15.794  -7.951  26.399  1.00  0.00           C  
ATOM   1876  C   CYS B  85      15.726  -9.201  27.279  1.00  0.00           C  
ATOM   1877  O   CYS B  85      14.637  -9.602  27.692  1.00  0.00           O  
ATOM   1878  CB  CYS B  85      15.516  -8.305  24.936  1.00  0.00           C  
ATOM   1879  SG  CYS B  85      15.369  -6.833  23.898  1.00  0.00           S  
ATOM   1880  N   GLY B  86      16.873  -9.813  27.578  1.00  0.00           N  
ATOM   1881  CA  GLY B  86      16.918 -11.067  28.308  1.00  0.00           C  
ATOM   1882  C   GLY B  86      16.468 -12.258  27.464  1.00  0.00           C  
ATOM   1883  O   GLY B  86      16.427 -12.185  26.233  1.00  0.00           O  
ATOM   1884  N   ASP B  87      16.130 -13.350  28.137  1.00  0.00           N  
ATOM   1885  CA  ASP B  87      15.662 -14.565  27.474  1.00  0.00           C  
ATOM   1886  C   ASP B  87      14.141 -14.494  27.294  1.00  0.00           C  
ATOM   1887  O   ASP B  87      13.368 -14.834  28.194  1.00  0.00           O  
ATOM   1888  CB  ASP B  87      16.108 -15.795  28.275  1.00  0.00           C  
ATOM   1889  CG  ASP B  87      15.880 -17.100  27.530  1.00  0.00           C  
ATOM   1890  OD1 ASP B  87      15.687 -17.070  26.294  1.00  0.00           O  
ATOM   1891  OD2 ASP B  87      15.935 -18.162  28.190  1.00  0.00           O  
ATOM   1892  N   VAL B  88      13.719 -13.998  26.135  1.00  0.00           N  
ATOM   1893  CA  VAL B  88      12.304 -13.849  25.790  1.00  0.00           C  
ATOM   1894  C   VAL B  88      12.023 -14.495  24.433  1.00  0.00           C  
ATOM   1895  O   VAL B  88      12.914 -14.553  23.584  1.00  0.00           O  
ATOM   1896  CB  VAL B  88      11.848 -12.368  25.785  1.00  0.00           C  
ATOM   1897  CG1 VAL B  88      11.969 -11.755  27.181  1.00  0.00           C  
ATOM   1898  CG2 VAL B  88      12.637 -11.529  24.779  1.00  0.00           C  
ATOM   1899  N   PRO B  89      10.795 -14.968  24.186  1.00  0.00           N  
ATOM   1900  CA  PRO B  89      10.477 -15.617  22.908  1.00  0.00           C  
ATOM   1901  C   PRO B  89      10.595 -14.694  21.697  1.00  0.00           C  
ATOM   1902  O   PRO B  89      11.009 -15.141  20.629  1.00  0.00           O  
ATOM   1903  CB  PRO B  89       9.028 -16.102  23.083  1.00  0.00           C  
ATOM   1904  CG  PRO B  89       8.843 -16.207  24.578  1.00  0.00           C  
ATOM   1905  CD  PRO B  89       9.685 -15.079  25.129  1.00  0.00           C  
ATOM   1906  N   GLU B  90      10.234 -13.420  21.858  1.00  0.00           N  
ATOM   1907  CA  GLU B  90      10.182 -12.483  20.737  1.00  0.00           C  
ATOM   1908  C   GLU B  90      10.546 -11.064  21.167  1.00  0.00           C  
ATOM   1909  O   GLU B  90       9.983 -10.520  22.117  1.00  0.00           O  
ATOM   1910  CB  GLU B  90       8.792 -12.535  20.092  1.00  0.00           C  
ATOM   1911  CG  GLU B  90       8.717 -11.783  18.766  1.00  0.00           C  
ATOM   1912  CD  GLU B  90       7.358 -11.945  18.067  1.00  0.00           C  
ATOM   1913  OE1 GLU B  90       7.326 -11.861  16.826  1.00  0.00           O  
ATOM   1914  OE2 GLU B  90       6.339 -12.128  18.765  1.00  0.00           O  
ATOM   1915  N   ILE B  91      11.492 -10.470  20.446  1.00  0.00           N  
ATOM   1916  CA  ILE B  91      11.919  -9.078  20.585  1.00  0.00           C  
ATOM   1917  C   ILE B  91      11.302  -8.277  19.439  1.00  0.00           C  
ATOM   1918  O   ILE B  91      11.444  -8.663  18.277  1.00  0.00           O  
ATOM   1919  CB  ILE B  91      13.461  -8.982  20.538  1.00  0.00           C  
ATOM   1920  CG1 ILE B  91      14.098  -9.755  21.710  1.00  0.00           C  
ATOM   1921  CG2 ILE B  91      13.912  -7.520  20.529  1.00  0.00           C  
ATOM   1922  CD1 ILE B  91      15.622  -9.910  21.609  1.00  0.00           C  
ATOM   1923  N   MET B  92      10.648  -7.159  19.755  1.00  0.00           N  
ATOM   1924  CA  MET B  92      10.017  -6.297  18.757  1.00  0.00           C  
ATOM   1925  C   MET B  92      10.865  -5.054  18.497  1.00  0.00           C  
ATOM   1926  O   MET B  92      11.098  -4.251  19.396  1.00  0.00           O  
ATOM   1927  CB  MET B  92       8.608  -5.897  19.216  1.00  0.00           C  
ATOM   1928  CG  MET B  92       7.677  -7.082  19.485  1.00  0.00           C  
ATOM   1929  SD  MET B  92       7.453  -8.221  18.096  1.00  0.00           S  
ATOM   1930  CE  MET B  92       6.697  -7.147  16.870  1.00  0.00           C  
ATOM   1931  N   VAL B  93      11.323  -4.890  17.270  1.00  0.00           N  
ATOM   1932  CA  VAL B  93      12.044  -3.686  16.833  1.00  0.00           C  
ATOM   1933  C   VAL B  93      11.031  -2.749  16.182  1.00  0.00           C  
ATOM   1934  O   VAL B  93      10.381  -3.124  15.205  1.00  0.00           O  
ATOM   1935  CB  VAL B  93      13.186  -4.040  15.870  1.00  0.00           C  
ATOM   1936  CG1 VAL B  93      13.929  -2.787  15.416  1.00  0.00           C  
ATOM   1937  CG2 VAL B  93      14.171  -5.004  16.530  1.00  0.00           C  
ATOM   1938  N   ILE B  94      10.892  -1.537  16.714  1.00  0.00           N  
ATOM   1939  CA  ILE B  94       9.808  -0.620  16.344  1.00  0.00           C  
ATOM   1940  C   ILE B  94      10.282   0.647  15.617  1.00  0.00           C  
ATOM   1941  O   ILE B  94       9.523   1.611  15.482  1.00  0.00           O  
ATOM   1942  CB  ILE B  94       8.903  -0.295  17.563  1.00  0.00           C  
ATOM   1943  CG1 ILE B  94       9.624   0.559  18.609  1.00  0.00           C  
ATOM   1944  CG2 ILE B  94       8.399  -1.604  18.204  1.00  0.00           C  
ATOM   1945  CD1 ILE B  94       8.665   1.135  19.671  1.00  0.00           C  
ATOM   1946  N   GLY B  95      11.538   0.664  15.160  1.00  0.00           N  
ATOM   1947  CA  GLY B  95      12.071   1.733  14.322  1.00  0.00           C  
ATOM   1948  C   GLY B  95      13.018   2.691  15.030  1.00  0.00           C  
ATOM   1949  O   GLY B  95      13.369   2.492  16.192  1.00  0.00           O  
ATOM   1950  N   GLY B  96      13.478   3.758  14.356  1.00  0.00           N  
ATOM   1951  CA  GLY B  96      13.160   4.121  12.975  1.00  0.00           C  
ATOM   1952  C   GLY B  96      14.100   3.504  11.937  1.00  0.00           C  
ATOM   1953  O   GLY B  96      14.721   2.467  12.196  1.00  0.00           O  
ATOM   1954  N   GLY B  97      14.235   4.131  10.775  1.00  0.00           N  
ATOM   1955  CA  GLY B  97      14.954   3.589   9.624  1.00  0.00           C  
ATOM   1956  C   GLY B  97      16.327   2.978   9.918  1.00  0.00           C  
ATOM   1957  O   GLY B  97      16.580   1.831   9.561  1.00  0.00           O  
ATOM   1958  N   ARG B  98      17.193   3.697  10.627  1.00  0.00           N  
ATOM   1959  CA  ARG B  98      18.533   3.206  10.977  1.00  0.00           C  
ATOM   1960  C   ARG B  98      18.493   1.958  11.856  1.00  0.00           C  
ATOM   1961  O   ARG B  98      19.341   1.079  11.734  1.00  0.00           O  
ATOM   1962  CB  ARG B  98      19.342   4.295  11.688  1.00  0.00           C  
ATOM   1963  CG  ARG B  98      19.717   5.465  10.772  1.00  0.00           C  
ATOM   1964  CD  ARG B  98      20.662   6.443  11.489  1.00  0.00           C  
ATOM   1965  NE  ARG B  98      19.999   7.091  12.626  1.00  0.00           N  
ATOM   1966  CZ  ARG B  98      20.604   7.806  13.577  1.00  0.00           C  
ATOM   1967  NH1 ARG B  98      21.901   7.978  13.565  1.00  0.00           N  
ATOM   1968  NH2 ARG B  98      19.903   8.339  14.550  1.00  0.00           N  
ATOM   1969  N   VAL B  99      17.522   1.891  12.756  1.00  0.00           N  
ATOM   1970  CA  VAL B  99      17.370   0.741  13.643  1.00  0.00           C  
ATOM   1971  C   VAL B  99      16.842  -0.460  12.859  1.00  0.00           C  
ATOM   1972  O   VAL B  99      17.372  -1.560  12.993  1.00  0.00           O  
ATOM   1973  CB  VAL B  99      16.476   1.087  14.856  1.00  0.00           C  
ATOM   1974  CG1 VAL B  99      16.359  -0.096  15.812  1.00  0.00           C  
ATOM   1975  CG2 VAL B  99      17.058   2.273  15.623  1.00  0.00           C  
ATOM   1976  N   TYR B 100      15.855  -0.241  11.995  1.00  0.00           N  
ATOM   1977  CA  TYR B 100      15.389  -1.295  11.100  1.00  0.00           C  
ATOM   1978  C   TYR B 100      16.529  -1.853  10.237  1.00  0.00           C  
ATOM   1979  O   TYR B 100      16.691  -3.065  10.151  1.00  0.00           O  
ATOM   1980  CB  TYR B 100      14.266  -0.786  10.201  1.00  0.00           C  
ATOM   1981  CG  TYR B 100      12.943  -0.514  10.877  1.00  0.00           C  
ATOM   1982  CD1 TYR B 100      12.385  -1.430  11.777  1.00  0.00           C  
ATOM   1983  CD2 TYR B 100      12.218   0.649  10.568  1.00  0.00           C  
ATOM   1984  CE1 TYR B 100      11.135  -1.200  12.361  1.00  0.00           C  
ATOM   1985  CE2 TYR B 100      10.970   0.890  11.145  1.00  0.00           C  
ATOM   1986  CZ  TYR B 100      10.430  -0.034  12.040  1.00  0.00           C  
ATOM   1987  OH  TYR B 100       9.202   0.195  12.599  1.00  0.00           O  
ATOM   1988  N   GLU B 101      17.348  -0.991   9.654  1.00  0.00           N  
ATOM   1989  CA  GLU B 101      18.483  -1.400   8.825  1.00  0.00           C  
ATOM   1990  C   GLU B 101      19.450  -2.310   9.594  1.00  0.00           C  
ATOM   1991  O   GLU B 101      19.903  -3.332   9.077  1.00  0.00           O  
ATOM   1992  CB  GLU B 101      19.185  -0.142   8.307  1.00  0.00           C  
ATOM   1993  CG  GLU B 101      20.257  -0.426   7.260  1.00  0.00           C  
ATOM   1994  CD  GLU B 101      20.945   0.846   6.745  1.00  0.00           C  
ATOM   1995  OE1 GLU B 101      21.662   0.736   5.731  1.00  0.00           O  
ATOM   1996  OE2 GLU B 101      20.776   1.916   7.359  1.00  0.00           O  
ATOM   1997  N   GLN B 102      19.736  -1.980  10.844  1.00  0.00           N  
ATOM   1998  CA  GLN B 102      20.651  -2.759  11.675  1.00  0.00           C  
ATOM   1999  C   GLN B 102      20.069  -4.107  12.121  1.00  0.00           C  
ATOM   2000  O   GLN B 102      20.823  -5.066  12.320  1.00  0.00           O  
ATOM   2001  CB  GLN B 102      21.041  -1.930  12.902  1.00  0.00           C  
ATOM   2002  CG  GLN B 102      21.943  -0.736  12.559  1.00  0.00           C  
ATOM   2003  CD  GLN B 102      22.250   0.123  13.776  1.00  0.00           C  
ATOM   2004  OE1 GLN B 102      21.360   0.553  14.501  1.00  0.00           O  
ATOM   2005  NE2 GLN B 102      23.513   0.379  14.030  1.00  0.00           N  
ATOM   2006  N   PHE B 103      18.762  -4.184  12.299  1.00  0.00           N  
ATOM   2007  CA  PHE B 103      18.108  -5.384  12.827  1.00  0.00           C  
ATOM   2008  C   PHE B 103      17.526  -6.311  11.750  1.00  0.00           C  
ATOM   2009  O   PHE B 103      17.375  -7.502  12.016  1.00  0.00           O  
ATOM   2010  CB  PHE B 103      17.050  -4.991  13.864  1.00  0.00           C  
ATOM   2011  CG  PHE B 103      17.617  -4.704  15.242  1.00  0.00           C  
ATOM   2012  CD1 PHE B 103      17.805  -5.743  16.150  1.00  0.00           C  
ATOM   2013  CD2 PHE B 103      17.959  -3.404  15.620  1.00  0.00           C  
ATOM   2014  CE1 PHE B 103      18.307  -5.487  17.429  1.00  0.00           C  
ATOM   2015  CE2 PHE B 103      18.461  -3.141  16.898  1.00  0.00           C  
ATOM   2016  CZ  PHE B 103      18.630  -4.186  17.802  1.00  0.00           C  
ATOM   2017  N   LEU B 104      17.231  -5.801  10.542  1.00  0.00           N  
ATOM   2018  CA  LEU B 104      16.658  -6.616   9.472  1.00  0.00           C  
ATOM   2019  C   LEU B 104      17.471  -7.886   9.159  1.00  0.00           C  
ATOM   2020  O   LEU B 104      16.867  -8.960   9.069  1.00  0.00           O  
ATOM   2021  CB  LEU B 104      16.406  -5.753   8.215  1.00  0.00           C  
ATOM   2022  CG  LEU B 104      15.800  -6.495   7.011  1.00  0.00           C  
ATOM   2023  CD1 LEU B 104      14.409  -7.031   7.322  1.00  0.00           C  
ATOM   2024  CD2 LEU B 104      15.717  -5.568   5.805  1.00  0.00           C  
ATOM   2025  N   PRO B 105      18.825  -7.845   9.061  1.00  0.00           N  
ATOM   2026  CA  PRO B 105      19.605  -9.066   8.824  1.00  0.00           C  
ATOM   2027  C   PRO B 105      19.488 -10.121   9.937  1.00  0.00           C  
ATOM   2028  O   PRO B 105      19.757 -11.297   9.702  1.00  0.00           O  
ATOM   2029  CB  PRO B 105      21.049  -8.578   8.694  1.00  0.00           C  
ATOM   2030  CG  PRO B 105      20.923  -7.123   8.302  1.00  0.00           C  
ATOM   2031  CD  PRO B 105      19.687  -6.666   9.046  1.00  0.00           C  
ATOM   2032  N   LYS B 106      19.092  -9.707  11.141  1.00  0.00           N  
ATOM   2033  CA  LYS B 106      18.927 -10.580  12.303  1.00  0.00           C  
ATOM   2034  C   LYS B 106      17.473 -11.010  12.521  1.00  0.00           C  
ATOM   2035  O   LYS B 106      17.209 -11.882  13.352  1.00  0.00           O  
ATOM   2036  CB  LYS B 106      19.443  -9.859  13.560  1.00  0.00           C  
ATOM   2037  CG  LYS B 106      20.925  -9.479  13.498  1.00  0.00           C  
ATOM   2038  CD  LYS B 106      21.318  -8.653  14.719  1.00  0.00           C  
ATOM   2039  CE  LYS B 106      22.800  -8.268  14.699  1.00  0.00           C  
ATOM   2040  NZ  LYS B 106      23.697  -9.414  14.994  1.00  0.00           N  
ATOM   2041  N   ALA B 107      16.531 -10.400  11.795  1.00  0.00           N  
ATOM   2042  CA  ALA B 107      15.117 -10.649  11.989  1.00  0.00           C  
ATOM   2043  C   ALA B 107      14.671 -11.953  11.323  1.00  0.00           C  
ATOM   2044  O   ALA B 107      15.158 -12.325  10.256  1.00  0.00           O  
ATOM   2045  CB  ALA B 107      14.307  -9.459  11.467  1.00  0.00           C  
ATOM   2046  N   GLN B 108      13.730 -12.641  11.963  1.00  0.00           N  
ATOM   2047  CA  GLN B 108      13.067 -13.823  11.419  1.00  0.00           C  
ATOM   2048  C   GLN B 108      11.606 -13.558  11.056  1.00  0.00           C  
ATOM   2049  O   GLN B 108      10.966 -14.408  10.443  1.00  0.00           O  
ATOM   2050  CB  GLN B 108      13.164 -14.977  12.430  1.00  0.00           C  
ATOM   2051  CG  GLN B 108      14.594 -15.386  12.774  1.00  0.00           C  
ATOM   2052  CD  GLN B 108      15.404 -15.768  11.533  1.00  0.00           C  
ATOM   2053  OE1 GLN B 108      16.348 -15.088  11.155  1.00  0.00           O  
ATOM   2054  NE2 GLN B 108      15.027 -16.853  10.868  1.00  0.00           N  
ATOM   2055  N   LYS B 109      11.070 -12.399  11.445  1.00  0.00           N  
ATOM   2056  CA  LYS B 109       9.662 -12.076  11.227  1.00  0.00           C  
ATOM   2057  C   LYS B 109       9.473 -10.579  10.991  1.00  0.00           C  
ATOM   2058  O   LYS B 109      10.128  -9.752  11.633  1.00  0.00           O  
ATOM   2059  CB  LYS B 109       8.849 -12.571  12.429  1.00  0.00           C  
ATOM   2060  CG  LYS B 109       7.356 -12.714  12.151  1.00  0.00           C  
ATOM   2061  CD  LYS B 109       6.695 -13.519  13.272  1.00  0.00           C  
ATOM   2062  CE  LYS B 109       5.266 -13.840  12.903  1.00  0.00           C  
ATOM   2063  NZ  LYS B 109       4.718 -14.958  13.711  1.00  0.00           N  
ATOM   2064  N   LEU B 110       8.573 -10.238  10.075  1.00  0.00           N  
ATOM   2065  CA  LEU B 110       8.170  -8.864   9.809  1.00  0.00           C  
ATOM   2066  C   LEU B 110       6.659  -8.739  10.010  1.00  0.00           C  
ATOM   2067  O   LEU B 110       5.899  -9.556   9.499  1.00  0.00           O  
ATOM   2068  CB  LEU B 110       8.543  -8.445   8.373  1.00  0.00           C  
ATOM   2069  CG  LEU B 110      10.018  -8.628   7.962  1.00  0.00           C  
ATOM   2070  CD1 LEU B 110      10.213  -8.195   6.508  1.00  0.00           C  
ATOM   2071  CD2 LEU B 110      10.956  -7.828   8.850  1.00  0.00           C  
ATOM   2072  N   TYR B 111       6.241  -7.721  10.753  1.00  0.00           N  
ATOM   2073  CA  TYR B 111       4.841  -7.320  10.884  1.00  0.00           C  
ATOM   2074  C   TYR B 111       4.705  -5.981  10.155  1.00  0.00           C  
ATOM   2075  O   TYR B 111       5.155  -4.951  10.650  1.00  0.00           O  
ATOM   2076  CB  TYR B 111       4.452  -7.159  12.350  1.00  0.00           C  
ATOM   2077  CG  TYR B 111       4.531  -8.410  13.196  1.00  0.00           C  
ATOM   2078  CD1 TYR B 111       5.760  -8.867  13.691  1.00  0.00           C  
ATOM   2079  CD2 TYR B 111       3.367  -9.099  13.544  1.00  0.00           C  
ATOM   2080  CE1 TYR B 111       5.828  -9.990  14.516  1.00  0.00           C  
ATOM   2081  CE2 TYR B 111       3.421 -10.226  14.371  1.00  0.00           C  
ATOM   2082  CZ  TYR B 111       4.647 -10.668  14.859  1.00  0.00           C  
ATOM   2083  OH  TYR B 111       4.705 -11.764  15.681  1.00  0.00           O  
ATOM   2084  N   LEU B 112       4.114  -6.011   8.972  1.00  0.00           N  
ATOM   2085  CA  LEU B 112       4.037  -4.831   8.128  1.00  0.00           C  
ATOM   2086  C   LEU B 112       2.588  -4.379   7.971  1.00  0.00           C  
ATOM   2087  O   LEU B 112       1.692  -5.199   7.818  1.00  0.00           O  
ATOM   2088  CB  LEU B 112       4.692  -5.104   6.759  1.00  0.00           C  
ATOM   2089  CG  LEU B 112       6.144  -5.610   6.816  1.00  0.00           C  
ATOM   2090  CD1 LEU B 112       6.700  -5.773   5.400  1.00  0.00           C  
ATOM   2091  CD2 LEU B 112       7.059  -4.672   7.604  1.00  0.00           C  
ATOM   2092  N   THR B 113       2.383  -3.069   8.021  1.00  0.00           N  
ATOM   2093  CA  THR B 113       1.131  -2.457   7.589  1.00  0.00           C  
ATOM   2094  C   THR B 113       1.414  -1.719   6.287  1.00  0.00           C  
ATOM   2095  O   THR B 113       2.105  -0.702   6.305  1.00  0.00           O  
ATOM   2096  CB  THR B 113       0.559  -1.498   8.638  1.00  0.00           C  
ATOM   2097  OG1 THR B 113       0.459  -2.153   9.888  1.00  0.00           O  
ATOM   2098  CG2 THR B 113      -0.829  -1.007   8.236  1.00  0.00           C  
ATOM   2099  N   HIS B 114       0.907  -2.238   5.185  1.00  0.00           N  
ATOM   2100  CA  HIS B 114       1.017  -1.578   3.890  1.00  0.00           C  
ATOM   2101  C   HIS B 114      -0.110  -0.571   3.760  1.00  0.00           C  
ATOM   2102  O   HIS B 114      -1.276  -0.934   3.865  1.00  0.00           O  
ATOM   2103  CB  HIS B 114       0.961  -2.617   2.770  1.00  0.00           C  
ATOM   2104  CG  HIS B 114       1.995  -3.688   2.920  1.00  0.00           C  
ATOM   2105  ND1 HIS B 114       3.353  -3.494   2.746  1.00  0.00           N  
ATOM   2106  CD2 HIS B 114       1.821  -4.996   3.276  1.00  0.00           C  
ATOM   2107  CE1 HIS B 114       3.968  -4.651   2.964  1.00  0.00           C  
ATOM   2108  NE2 HIS B 114       3.069  -5.580   3.295  1.00  0.00           N  
ATOM   2109  N   ILE B 115       0.242   0.694   3.556  1.00  0.00           N  
ATOM   2110  CA  ILE B 115      -0.728   1.783   3.488  1.00  0.00           C  
ATOM   2111  C   ILE B 115      -0.777   2.295   2.046  1.00  0.00           C  
ATOM   2112  O   ILE B 115       0.257   2.681   1.495  1.00  0.00           O  
ATOM   2113  CB  ILE B 115      -0.370   2.908   4.480  1.00  0.00           C  
ATOM   2114  CG1 ILE B 115      -0.252   2.330   5.912  1.00  0.00           C  
ATOM   2115  CG2 ILE B 115      -1.416   4.025   4.418  1.00  0.00           C  
ATOM   2116  CD1 ILE B 115       0.313   3.306   6.928  1.00  0.00           C  
ATOM   2117  N   ASP B 116      -1.969   2.314   1.455  1.00  0.00           N  
ATOM   2118  CA  ASP B 116      -2.166   2.843   0.110  1.00  0.00           C  
ATOM   2119  C   ASP B 116      -2.124   4.376   0.133  1.00  0.00           C  
ATOM   2120  O   ASP B 116      -3.147   5.057   0.141  1.00  0.00           O  
ATOM   2121  CB  ASP B 116      -3.469   2.304  -0.495  1.00  0.00           C  
ATOM   2122  CG  ASP B 116      -3.334   0.886  -1.021  1.00  0.00           C  
ATOM   2123  OD1 ASP B 116      -2.255   0.552  -1.549  1.00  0.00           O  
ATOM   2124  OD2 ASP B 116      -4.317   0.126  -0.926  1.00  0.00           O  
ATOM   2125  N   ALA B 117      -0.905   4.893   0.192  1.00  0.00           N  
ATOM   2126  CA  ALA B 117      -0.651   6.325   0.224  1.00  0.00           C  
ATOM   2127  C   ALA B 117       0.615   6.639  -0.563  1.00  0.00           C  
ATOM   2128  O   ALA B 117       1.676   6.085  -0.295  1.00  0.00           O  
ATOM   2129  CB  ALA B 117      -0.530   6.785   1.681  1.00  0.00           C  
ATOM   2130  N   GLU B 118       0.500   7.557  -1.527  1.00  0.00           N  
ATOM   2131  CA  GLU B 118       1.648   8.135  -2.215  1.00  0.00           C  
ATOM   2132  C   GLU B 118       2.194   9.264  -1.335  1.00  0.00           C  
ATOM   2133  O   GLU B 118       1.573  10.321  -1.203  1.00  0.00           O  
ATOM   2134  CB  GLU B 118       1.227   8.667  -3.593  1.00  0.00           C  
ATOM   2135  CG  GLU B 118       0.833   7.576  -4.593  1.00  0.00           C  
ATOM   2136  CD  GLU B 118       2.020   6.746  -5.097  1.00  0.00           C  
ATOM   2137  OE1 GLU B 118       1.765   5.700  -5.724  1.00  0.00           O  
ATOM   2138  OE2 GLU B 118       3.178   7.146  -4.873  1.00  0.00           O  
ATOM   2139  N   VAL B 119       3.338   9.024  -0.712  1.00  0.00           N  
ATOM   2140  CA  VAL B 119       3.916   9.955   0.251  1.00  0.00           C  
ATOM   2141  C   VAL B 119       5.363  10.239  -0.120  1.00  0.00           C  
ATOM   2142  O   VAL B 119       6.161   9.318  -0.294  1.00  0.00           O  
ATOM   2143  CB  VAL B 119       3.856   9.405   1.695  1.00  0.00           C  
ATOM   2144  CG1 VAL B 119       4.224  10.487   2.694  1.00  0.00           C  
ATOM   2145  CG2 VAL B 119       2.474   8.871   2.050  1.00  0.00           C  
ATOM   2146  N   GLU B 120       5.714  11.510  -0.213  1.00  0.00           N  
ATOM   2147  CA  GLU B 120       7.109  11.915  -0.205  1.00  0.00           C  
ATOM   2148  C   GLU B 120       7.645  11.751   1.219  1.00  0.00           C  
ATOM   2149  O   GLU B 120       7.028  12.226   2.177  1.00  0.00           O  
ATOM   2150  CB  GLU B 120       7.246  13.370  -0.676  1.00  0.00           C  
ATOM   2151  CG  GLU B 120       6.829  13.567  -2.132  1.00  0.00           C  
ATOM   2152  CD  GLU B 120       6.952  15.017  -2.621  1.00  0.00           C  
ATOM   2153  OE1 GLU B 120       6.694  15.248  -3.823  1.00  0.00           O  
ATOM   2154  OE2 GLU B 120       7.304  15.910  -1.814  1.00  0.00           O  
ATOM   2155  N   GLY B 121       8.769  11.057   1.376  1.00  0.00           N  
ATOM   2156  CA  GLY B 121       9.300  10.805   2.703  1.00  0.00           C  
ATOM   2157  C   GLY B 121      10.815  10.715   2.718  1.00  0.00           C  
ATOM   2158  O   GLY B 121      11.432  10.248   1.767  1.00  0.00           O  
ATOM   2159  N   ASP B 122      11.401  11.149   3.830  1.00  0.00           N  
ATOM   2160  CA  ASP B 122      12.847  11.147   4.030  1.00  0.00           C  
ATOM   2161  C   ASP B 122      13.350   9.832   4.623  1.00  0.00           C  
ATOM   2162  O   ASP B 122      14.545   9.536   4.583  1.00  0.00           O  
ATOM   2163  CB  ASP B 122      13.228  12.304   4.972  1.00  0.00           C  
ATOM   2164  CG  ASP B 122      12.751  13.664   4.493  1.00  0.00           C  
ATOM   2165  OD1 ASP B 122      12.693  13.890   3.264  1.00  0.00           O  
ATOM   2166  OD2 ASP B 122      12.447  14.505   5.374  1.00  0.00           O  
ATOM   2167  N   THR B 123      12.451   9.037   5.199  1.00  0.00           N  
ATOM   2168  CA  THR B 123      12.793   7.796   5.890  1.00  0.00           C  
ATOM   2169  C   THR B 123      12.080   6.625   5.226  1.00  0.00           C  
ATOM   2170  O   THR B 123      10.857   6.647   5.070  1.00  0.00           O  
ATOM   2171  CB  THR B 123      12.438   7.862   7.384  1.00  0.00           C  
ATOM   2172  OG1 THR B 123      12.955   9.059   7.954  1.00  0.00           O  
ATOM   2173  CG2 THR B 123      13.049   6.703   8.151  1.00  0.00           C  
ATOM   2174  N   HIS B 124      12.850   5.604   4.884  1.00  0.00           N  
ATOM   2175  CA  HIS B 124      12.348   4.399   4.245  1.00  0.00           C  
ATOM   2176  C   HIS B 124      12.608   3.176   5.123  1.00  0.00           C  
ATOM   2177  O   HIS B 124      13.604   3.117   5.855  1.00  0.00           O  
ATOM   2178  CB  HIS B 124      12.993   4.238   2.861  1.00  0.00           C  
ATOM   2179  CG  HIS B 124      12.671   5.364   1.923  1.00  0.00           C  
ATOM   2180  ND1 HIS B 124      13.263   6.609   1.959  1.00  0.00           N  
ATOM   2181  CD2 HIS B 124      11.755   5.400   0.917  1.00  0.00           C  
ATOM   2182  CE1 HIS B 124      12.724   7.371   1.011  1.00  0.00           C  
ATOM   2183  NE2 HIS B 124      11.798   6.663   0.351  1.00  0.00           N  
ATOM   2184  N   PHE B 125      11.704   2.208   5.062  1.00  0.00           N  
ATOM   2185  CA  PHE B 125      11.989   0.872   5.562  1.00  0.00           C  
ATOM   2186  C   PHE B 125      13.085   0.263   4.680  1.00  0.00           C  
ATOM   2187  O   PHE B 125      13.069   0.479   3.463  1.00  0.00           O  
ATOM   2188  CB  PHE B 125      10.708   0.025   5.540  1.00  0.00           C  
ATOM   2189  CG  PHE B 125      10.856  -1.291   6.264  1.00  0.00           C  
ATOM   2190  CD1 PHE B 125      11.056  -2.485   5.556  1.00  0.00           C  
ATOM   2191  CD2 PHE B 125      10.796  -1.337   7.657  1.00  0.00           C  
ATOM   2192  CE1 PHE B 125      11.201  -3.694   6.227  1.00  0.00           C  
ATOM   2193  CE2 PHE B 125      10.943  -2.547   8.340  1.00  0.00           C  
ATOM   2194  CZ  PHE B 125      11.144  -3.733   7.628  1.00  0.00           C  
ATOM   2195  N   PRO B 126      14.044  -0.479   5.242  1.00  0.00           N  
ATOM   2196  CA  PRO B 126      15.111  -1.079   4.446  1.00  0.00           C  
ATOM   2197  C   PRO B 126      14.555  -1.972   3.334  1.00  0.00           C  
ATOM   2198  O   PRO B 126      13.547  -2.661   3.529  1.00  0.00           O  
ATOM   2199  CB  PRO B 126      15.923  -1.921   5.437  1.00  0.00           C  
ATOM   2200  CG  PRO B 126      15.603  -1.328   6.784  1.00  0.00           C  
ATOM   2201  CD  PRO B 126      14.202  -0.780   6.656  1.00  0.00           C  
ATOM   2202  N   ASP B 127      15.239  -1.966   2.192  1.00  0.00           N  
ATOM   2203  CA  ASP B 127      14.887  -2.907   1.141  1.00  0.00           C  
ATOM   2204  C   ASP B 127      15.193  -4.334   1.597  1.00  0.00           C  
ATOM   2205  O   ASP B 127      16.170  -4.588   2.306  1.00  0.00           O  
ATOM   2206  CB  ASP B 127      15.617  -2.550  -0.163  1.00  0.00           C  
ATOM   2207  CG  ASP B 127      14.915  -3.114  -1.396  1.00  0.00           C  
ATOM   2208  OD1 ASP B 127      13.790  -3.646  -1.257  1.00  0.00           O  
ATOM   2209  OD2 ASP B 127      15.484  -2.979  -2.495  1.00  0.00           O  
ATOM   2210  N   TYR B 128      14.321  -5.262   1.222  1.00  0.00           N  
ATOM   2211  CA  TYR B 128      14.475  -6.674   1.541  1.00  0.00           C  
ATOM   2212  C   TYR B 128      14.101  -7.497   0.307  1.00  0.00           C  
ATOM   2213  O   TYR B 128      13.182  -7.140  -0.430  1.00  0.00           O  
ATOM   2214  CB  TYR B 128      13.618  -7.063   2.762  1.00  0.00           C  
ATOM   2215  CG  TYR B 128      12.128  -6.860   2.605  1.00  0.00           C  
ATOM   2216  CD1 TYR B 128      11.530  -5.633   2.962  1.00  0.00           C  
ATOM   2217  CD2 TYR B 128      11.315  -7.884   2.106  1.00  0.00           C  
ATOM   2218  CE1 TYR B 128      10.160  -5.435   2.805  1.00  0.00           C  
ATOM   2219  CE2 TYR B 128       9.933  -7.690   1.944  1.00  0.00           C  
ATOM   2220  CZ  TYR B 128       9.364  -6.465   2.287  1.00  0.00           C  
ATOM   2221  OH  TYR B 128       8.014  -6.266   2.121  1.00  0.00           O  
ATOM   2222  N   GLU B 129      14.837  -8.581   0.085  1.00  0.00           N  
ATOM   2223  CA  GLU B 129      14.576  -9.469  -1.038  1.00  0.00           C  
ATOM   2224  C   GLU B 129      13.270 -10.237  -0.779  1.00  0.00           C  
ATOM   2225  O   GLU B 129      13.223 -11.015   0.176  1.00  0.00           O  
ATOM   2226  CB  GLU B 129      15.778 -10.409  -1.238  1.00  0.00           C  
ATOM   2227  CG  GLU B 129      15.639 -11.334  -2.445  1.00  0.00           C  
ATOM   2228  CD  GLU B 129      15.318 -10.551  -3.721  1.00  0.00           C  
ATOM   2229  OE1 GLU B 129      14.197 -10.726  -4.244  1.00  0.00           O  
ATOM   2230  OE2 GLU B 129      16.168  -9.739  -4.143  1.00  0.00           O  
ATOM   2231  N   PRO B 130      12.212 -10.046  -1.594  1.00  0.00           N  
ATOM   2232  CA  PRO B 130      10.942 -10.733  -1.361  1.00  0.00           C  
ATOM   2233  C   PRO B 130      11.066 -12.257  -1.333  1.00  0.00           C  
ATOM   2234  O   PRO B 130      10.362 -12.911  -0.569  1.00  0.00           O  
ATOM   2235  CB  PRO B 130      10.033 -10.263  -2.507  1.00  0.00           C  
ATOM   2236  CG  PRO B 130      10.588  -8.901  -2.869  1.00  0.00           C  
ATOM   2237  CD  PRO B 130      12.086  -9.073  -2.677  1.00  0.00           C  
ATOM   2238  N   ASP B 131      11.993 -12.820  -2.118  1.00  0.00           N  
ATOM   2239  CA  ASP B 131      12.206 -14.274  -2.173  1.00  0.00           C  
ATOM   2240  C   ASP B 131      12.760 -14.859  -0.858  1.00  0.00           C  
ATOM   2241  O   ASP B 131      12.608 -16.052  -0.608  1.00  0.00           O  
ATOM   2242  CB  ASP B 131      13.133 -14.615  -3.352  1.00  0.00           C  
ATOM   2243  CG  ASP B 131      12.476 -14.432  -4.727  1.00  0.00           C  
ATOM   2244  OD1 ASP B 131      11.226 -14.370  -4.796  1.00  0.00           O  
ATOM   2245  OD2 ASP B 131      13.224 -14.384  -5.726  1.00  0.00           O  
ATOM   2246  N   ASP B 132      13.353 -14.027  -0.001  1.00  0.00           N  
ATOM   2247  CA  ASP B 132      13.834 -14.456   1.319  1.00  0.00           C  
ATOM   2248  C   ASP B 132      12.710 -14.536   2.364  1.00  0.00           C  
ATOM   2249  O   ASP B 132      12.942 -14.997   3.488  1.00  0.00           O  
ATOM   2250  CB  ASP B 132      14.917 -13.485   1.832  1.00  0.00           C  
ATOM   2251  CG  ASP B 132      16.245 -13.563   1.086  1.00  0.00           C  
ATOM   2252  OD1 ASP B 132      16.499 -14.562   0.382  1.00  0.00           O  
ATOM   2253  OD2 ASP B 132      17.055 -12.619   1.274  1.00  0.00           O  
ATOM   2254  N   TRP B 133      11.504 -14.088   2.015  1.00  0.00           N  
ATOM   2255  CA  TRP B 133      10.397 -13.959   2.954  1.00  0.00           C  
ATOM   2256  C   TRP B 133       9.140 -14.653   2.431  1.00  0.00           C  
ATOM   2257  O   TRP B 133       8.798 -14.559   1.258  1.00  0.00           O  
ATOM   2258  CB  TRP B 133      10.128 -12.474   3.250  1.00  0.00           C  
ATOM   2259  CG  TRP B 133      11.279 -11.767   3.911  1.00  0.00           C  
ATOM   2260  CD1 TRP B 133      12.290 -11.119   3.276  1.00  0.00           C  
ATOM   2261  CD2 TRP B 133      11.564 -11.674   5.331  1.00  0.00           C  
ATOM   2262  NE1 TRP B 133      13.180 -10.619   4.206  1.00  0.00           N  
ATOM   2263  CE2 TRP B 133      12.770 -10.939   5.480  1.00  0.00           C  
ATOM   2264  CE3 TRP B 133      10.915 -12.138   6.491  1.00  0.00           C  
ATOM   2265  CZ2 TRP B 133      13.333 -10.675   6.745  1.00  0.00           C  
ATOM   2266  CZ3 TRP B 133      11.472 -11.862   7.754  1.00  0.00           C  
ATOM   2267  CH2 TRP B 133      12.669 -11.149   7.874  1.00  0.00           C  
ATOM   2268  N   GLU B 134       8.438 -15.320   3.328  1.00  0.00           N  
ATOM   2269  CA  GLU B 134       7.159 -15.949   3.043  1.00  0.00           C  
ATOM   2270  C   GLU B 134       6.040 -15.190   3.756  1.00  0.00           C  
ATOM   2271  O   GLU B 134       6.065 -15.047   4.977  1.00  0.00           O  
ATOM   2272  CB  GLU B 134       7.197 -17.416   3.478  1.00  0.00           C  
ATOM   2273  CG  GLU B 134       5.882 -18.155   3.196  1.00  0.00           C  
ATOM   2274  CD  GLU B 134       5.990 -19.663   3.418  1.00  0.00           C  
ATOM   2275  OE1 GLU B 134       5.258 -20.398   2.738  1.00  0.00           O  
ATOM   2276  OE2 GLU B 134       6.805 -20.104   4.257  1.00  0.00           O  
ATOM   2277  N   SER B 135       5.060 -14.722   2.996  1.00  0.00           N  
ATOM   2278  CA  SER B 135       3.863 -14.102   3.566  1.00  0.00           C  
ATOM   2279  C   SER B 135       2.975 -15.192   4.166  1.00  0.00           C  
ATOM   2280  O   SER B 135       2.473 -16.065   3.450  1.00  0.00           O  
ATOM   2281  CB  SER B 135       3.113 -13.295   2.497  1.00  0.00           C  
ATOM   2282  OG  SER B 135       2.054 -12.569   3.088  1.00  0.00           O  
ATOM   2283  N   VAL B 136       2.786 -15.156   5.482  1.00  0.00           N  
ATOM   2284  CA  VAL B 136       2.009 -16.158   6.219  1.00  0.00           C  
ATOM   2285  C   VAL B 136       0.662 -15.627   6.718  1.00  0.00           C  
ATOM   2286  O   VAL B 136      -0.175 -16.394   7.180  1.00  0.00           O  
ATOM   2287  CB  VAL B 136       2.816 -16.762   7.393  1.00  0.00           C  
ATOM   2288  CG1 VAL B 136       4.076 -17.470   6.875  1.00  0.00           C  
ATOM   2289  CG2 VAL B 136       3.213 -15.705   8.425  1.00  0.00           C  
ATOM   2290  N   PHE B 137       0.460 -14.312   6.619  1.00  0.00           N  
ATOM   2291  CA  PHE B 137      -0.795 -13.664   6.988  1.00  0.00           C  
ATOM   2292  C   PHE B 137      -0.960 -12.381   6.183  1.00  0.00           C  
ATOM   2293  O   PHE B 137      -0.015 -11.602   6.062  1.00  0.00           O  
ATOM   2294  CB  PHE B 137      -0.800 -13.359   8.495  1.00  0.00           C  
ATOM   2295  CG  PHE B 137      -2.016 -12.589   8.967  1.00  0.00           C  
ATOM   2296  CD1 PHE B 137      -1.990 -11.190   9.033  1.00  0.00           C  
ATOM   2297  CD2 PHE B 137      -3.177 -13.268   9.343  1.00  0.00           C  
ATOM   2298  CE1 PHE B 137      -3.108 -10.478   9.468  1.00  0.00           C  
ATOM   2299  CE2 PHE B 137      -4.295 -12.561   9.784  1.00  0.00           C  
ATOM   2300  CZ  PHE B 137      -4.268 -11.168   9.849  1.00  0.00           C  
ATOM   2301  N   SER B 138      -2.157 -12.161   5.663  1.00  0.00           N  
ATOM   2302  CA  SER B 138      -2.516 -10.924   4.974  1.00  0.00           C  
ATOM   2303  C   SER B 138      -3.977 -10.590   5.282  1.00  0.00           C  
ATOM   2304  O   SER B 138      -4.839 -11.473   5.217  1.00  0.00           O  
ATOM   2305  CB  SER B 138      -2.291 -11.063   3.466  1.00  0.00           C  
ATOM   2306  OG  SER B 138      -2.619  -9.865   2.798  1.00  0.00           O  
ATOM   2307  N   GLU B 139      -4.251  -9.339   5.651  1.00  0.00           N  
ATOM   2308  CA  GLU B 139      -5.598  -8.876   5.985  1.00  0.00           C  
ATOM   2309  C   GLU B 139      -5.790  -7.446   5.477  1.00  0.00           C  
ATOM   2310  O   GLU B 139      -5.209  -6.502   6.017  1.00  0.00           O  
ATOM   2311  CB  GLU B 139      -5.821  -8.973   7.507  1.00  0.00           C  
ATOM   2312  CG  GLU B 139      -7.256  -8.674   7.929  1.00  0.00           C  
ATOM   2313  CD  GLU B 139      -7.393  -8.710   9.455  1.00  0.00           C  
ATOM   2314  OE1 GLU B 139      -7.572  -7.633  10.059  1.00  0.00           O  
ATOM   2315  OE2 GLU B 139      -7.296  -9.806  10.034  1.00  0.00           O  
ATOM   2316  N   PHE B 140      -6.607  -7.303   4.442  1.00  0.00           N  
ATOM   2317  CA  PHE B 140      -6.875  -6.019   3.801  1.00  0.00           C  
ATOM   2318  C   PHE B 140      -8.097  -5.322   4.412  1.00  0.00           C  
ATOM   2319  O   PHE B 140      -9.116  -5.956   4.689  1.00  0.00           O  
ATOM   2320  CB  PHE B 140      -7.073  -6.225   2.292  1.00  0.00           C  
ATOM   2321  CG  PHE B 140      -7.341  -4.930   1.544  1.00  0.00           C  
ATOM   2322  CD1 PHE B 140      -6.279  -4.142   1.097  1.00  0.00           C  
ATOM   2323  CD2 PHE B 140      -8.649  -4.490   1.326  1.00  0.00           C  
ATOM   2324  CE1 PHE B 140      -6.527  -2.936   0.431  1.00  0.00           C  
ATOM   2325  CE2 PHE B 140      -8.899  -3.288   0.661  1.00  0.00           C  
ATOM   2326  CZ  PHE B 140      -7.833  -2.505   0.211  1.00  0.00           C  
ATOM   2327  N   HIS B 141      -7.988  -4.000   4.569  1.00  0.00           N  
ATOM   2328  CA  HIS B 141      -9.078  -3.151   5.037  1.00  0.00           C  
ATOM   2329  C   HIS B 141      -9.198  -1.906   4.159  1.00  0.00           C  
ATOM   2330  O   HIS B 141      -8.210  -1.215   3.919  1.00  0.00           O  
ATOM   2331  CB  HIS B 141      -8.833  -2.727   6.490  1.00  0.00           C  
ATOM   2332  CG  HIS B 141      -8.829  -3.864   7.462  1.00  0.00           C  
ATOM   2333  ND1 HIS B 141      -9.927  -4.277   8.203  1.00  0.00           N  
ATOM   2334  CD2 HIS B 141      -7.793  -4.685   7.800  1.00  0.00           C  
ATOM   2335  CE1 HIS B 141      -9.559  -5.301   8.955  1.00  0.00           C  
ATOM   2336  NE2 HIS B 141      -8.271  -5.581   8.738  1.00  0.00           N  
ATOM   2337  N   ASP B 142     -10.407  -1.611   3.708  1.00  0.00           N  
ATOM   2338  CA  ASP B 142     -10.688  -0.346   3.035  1.00  0.00           C  
ATOM   2339  C   ASP B 142     -10.628   0.828   4.024  1.00  0.00           C  
ATOM   2340  O   ASP B 142     -10.766   0.654   5.242  1.00  0.00           O  
ATOM   2341  CB  ASP B 142     -12.054  -0.407   2.338  1.00  0.00           C  
ATOM   2342  CG  ASP B 142     -12.037  -1.312   1.122  1.00  0.00           C  
ATOM   2343  OD1 ASP B 142     -11.192  -1.093   0.230  1.00  0.00           O  
ATOM   2344  OD2 ASP B 142     -12.852  -2.260   1.049  1.00  0.00           O  
ATOM   2345  N   ALA B 143     -10.424   2.031   3.488  1.00  0.00           N  
ATOM   2346  CA  ALA B 143     -10.559   3.254   4.266  1.00  0.00           C  
ATOM   2347  C   ALA B 143     -11.992   3.376   4.825  1.00  0.00           C  
ATOM   2348  O   ALA B 143     -12.958   2.932   4.204  1.00  0.00           O  
ATOM   2349  CB  ALA B 143     -10.217   4.461   3.393  1.00  0.00           C  
ATOM   2350  N   ASP B 144     -12.129   3.985   5.985  1.00  0.00           N  
ATOM   2351  CA  ASP B 144     -13.418   4.175   6.639  1.00  0.00           C  
ATOM   2352  C   ASP B 144     -13.488   5.543   7.335  1.00  0.00           C  
ATOM   2353  O   ASP B 144     -12.654   6.426   7.084  1.00  0.00           O  
ATOM   2354  CB  ASP B 144     -13.717   2.980   7.577  1.00  0.00           C  
ATOM   2355  CG  ASP B 144     -12.735   2.825   8.743  1.00  0.00           C  
ATOM   2356  OD1 ASP B 144     -12.232   3.842   9.255  1.00  0.00           O  
ATOM   2357  OD2 ASP B 144     -12.512   1.682   9.179  1.00  0.00           O  
ATOM   2358  N   ALA B 145     -14.475   5.743   8.190  1.00  0.00           N  
ATOM   2359  CA  ALA B 145     -14.667   7.026   8.866  1.00  0.00           C  
ATOM   2360  C   ALA B 145     -13.534   7.383   9.840  1.00  0.00           C  
ATOM   2361  O   ALA B 145     -13.353   8.558  10.159  1.00  0.00           O  
ATOM   2362  CB  ALA B 145     -16.024   7.004   9.592  1.00  0.00           C  
ATOM   2363  N   GLN B 146     -12.774   6.391  10.321  1.00  0.00           N  
ATOM   2364  CA  GLN B 146     -11.666   6.614  11.250  1.00  0.00           C  
ATOM   2365  C   GLN B 146     -10.295   6.510  10.587  1.00  0.00           C  
ATOM   2366  O   GLN B 146      -9.331   7.110  11.078  1.00  0.00           O  
ATOM   2367  CB  GLN B 146     -11.737   5.618  12.422  1.00  0.00           C  
ATOM   2368  CG  GLN B 146     -12.939   5.837  13.364  1.00  0.00           C  
ATOM   2369  CD  GLN B 146     -14.180   5.053  12.966  1.00  0.00           C  
ATOM   2370  OE1 GLN B 146     -14.128   4.072  12.237  1.00  0.00           O  
ATOM   2371  NE2 GLN B 146     -15.342   5.469  13.459  1.00  0.00           N  
ATOM   2372  N   ASN B 147     -10.188   5.745   9.499  1.00  0.00           N  
ATOM   2373  CA  ASN B 147      -8.925   5.448   8.826  1.00  0.00           C  
ATOM   2374  C   ASN B 147      -8.962   6.034   7.413  1.00  0.00           C  
ATOM   2375  O   ASN B 147      -9.705   5.552   6.556  1.00  0.00           O  
ATOM   2376  CB  ASN B 147      -8.694   3.934   8.814  1.00  0.00           C  
ATOM   2377  CG  ASN B 147      -8.670   3.334  10.205  1.00  0.00           C  
ATOM   2378  OD1 ASN B 147      -7.666   3.364  10.899  1.00  0.00           O  
ATOM   2379  ND2 ASN B 147      -9.791   2.790  10.648  1.00  0.00           N  
ATOM   2380  N   SER B 148      -8.172   7.079   7.175  1.00  0.00           N  
ATOM   2381  CA  SER B 148      -8.268   7.862   5.939  1.00  0.00           C  
ATOM   2382  C   SER B 148      -7.718   7.158   4.693  1.00  0.00           C  
ATOM   2383  O   SER B 148      -7.934   7.643   3.582  1.00  0.00           O  
ATOM   2384  CB  SER B 148      -7.552   9.210   6.129  1.00  0.00           C  
ATOM   2385  OG  SER B 148      -6.204   9.020   6.498  1.00  0.00           O  
ATOM   2386  N   HIS B 149      -7.026   6.027   4.860  1.00  0.00           N  
ATOM   2387  CA  HIS B 149      -6.420   5.263   3.779  1.00  0.00           C  
ATOM   2388  C   HIS B 149      -6.779   3.782   3.927  1.00  0.00           C  
ATOM   2389  O   HIS B 149      -6.984   3.305   5.044  1.00  0.00           O  
ATOM   2390  CB  HIS B 149      -4.896   5.432   3.808  1.00  0.00           C  
ATOM   2391  CG  HIS B 149      -4.446   6.855   3.637  1.00  0.00           C  
ATOM   2392  ND1 HIS B 149      -4.455   7.801   4.635  1.00  0.00           N  
ATOM   2393  CD2 HIS B 149      -3.967   7.469   2.518  1.00  0.00           C  
ATOM   2394  CE1 HIS B 149      -4.010   8.951   4.133  1.00  0.00           C  
ATOM   2395  NE2 HIS B 149      -3.696   8.785   2.849  1.00  0.00           N  
ATOM   2396  N   SER B 150      -6.823   3.065   2.795  1.00  0.00           N  
ATOM   2397  CA  SER B 150      -6.846   1.612   2.855  1.00  0.00           C  
ATOM   2398  C   SER B 150      -5.481   1.092   3.320  1.00  0.00           C  
ATOM   2399  O   SER B 150      -4.448   1.739   3.143  1.00  0.00           O  
ATOM   2400  CB  SER B 150      -7.254   0.991   1.519  1.00  0.00           C  
ATOM   2401  OG  SER B 150      -6.441   1.462   0.464  1.00  0.00           O  
ATOM   2402  N   TYR B 151      -5.481  -0.076   3.939  1.00  0.00           N  
ATOM   2403  CA  TYR B 151      -4.268  -0.670   4.488  1.00  0.00           C  
ATOM   2404  C   TYR B 151      -4.376  -2.193   4.503  1.00  0.00           C  
ATOM   2405  O   TYR B 151      -5.467  -2.758   4.557  1.00  0.00           O  
ATOM   2406  CB  TYR B 151      -3.974  -0.116   5.900  1.00  0.00           C  
ATOM   2407  CG  TYR B 151      -5.118  -0.282   6.879  1.00  0.00           C  
ATOM   2408  CD1 TYR B 151      -6.146   0.667   6.942  1.00  0.00           C  
ATOM   2409  CD2 TYR B 151      -5.189  -1.403   7.714  1.00  0.00           C  
ATOM   2410  CE1 TYR B 151      -7.228   0.500   7.798  1.00  0.00           C  
ATOM   2411  CE2 TYR B 151      -6.274  -1.583   8.580  1.00  0.00           C  
ATOM   2412  CZ  TYR B 151      -7.298  -0.636   8.613  1.00  0.00           C  
ATOM   2413  OH  TYR B 151      -8.385  -0.822   9.437  1.00  0.00           O  
ATOM   2414  N   CYS B 152      -3.228  -2.841   4.458  1.00  0.00           N  
ATOM   2415  CA  CYS B 152      -3.132  -4.291   4.542  1.00  0.00           C  
ATOM   2416  C   CYS B 152      -2.140  -4.669   5.639  1.00  0.00           C  
ATOM   2417  O   CYS B 152      -0.978  -4.253   5.601  1.00  0.00           O  
ATOM   2418  CB  CYS B 152      -2.709  -4.853   3.181  1.00  0.00           C  
ATOM   2419  SG  CYS B 152      -2.622  -6.655   3.210  1.00  0.00           S  
ATOM   2420  N   PHE B 153      -2.589  -5.436   6.623  1.00  0.00           N  
ATOM   2421  CA  PHE B 153      -1.686  -6.060   7.579  1.00  0.00           C  
ATOM   2422  C   PHE B 153      -1.068  -7.299   6.945  1.00  0.00           C  
ATOM   2423  O   PHE B 153      -1.785  -8.128   6.381  1.00  0.00           O  
ATOM   2424  CB  PHE B 153      -2.427  -6.436   8.865  1.00  0.00           C  
ATOM   2425  CG  PHE B 153      -3.051  -5.264   9.592  1.00  0.00           C  
ATOM   2426  CD1 PHE B 153      -2.280  -4.153   9.933  1.00  0.00           C  
ATOM   2427  CD2 PHE B 153      -4.407  -5.288   9.937  1.00  0.00           C  
ATOM   2428  CE1 PHE B 153      -2.853  -3.058  10.591  1.00  0.00           C  
ATOM   2429  CE2 PHE B 153      -4.989  -4.205  10.601  1.00  0.00           C  
ATOM   2430  CZ  PHE B 153      -4.215  -3.088  10.928  1.00  0.00           C  
ATOM   2431  N   GLU B 154       0.243  -7.432   7.063  1.00  0.00           N  
ATOM   2432  CA  GLU B 154       0.962  -8.599   6.569  1.00  0.00           C  
ATOM   2433  C   GLU B 154       1.953  -9.084   7.625  1.00  0.00           C  
ATOM   2434  O   GLU B 154       2.597  -8.284   8.310  1.00  0.00           O  
ATOM   2435  CB  GLU B 154       1.660  -8.265   5.241  1.00  0.00           C  
ATOM   2436  CG  GLU B 154       2.206  -9.508   4.523  1.00  0.00           C  
ATOM   2437  CD  GLU B 154       2.899  -9.182   3.199  1.00  0.00           C  
ATOM   2438  OE1 GLU B 154       2.830 -10.020   2.279  1.00  0.00           O  
ATOM   2439  OE2 GLU B 154       3.520  -8.111   3.080  1.00  0.00           O  
ATOM   2440  N   ILE B 155       2.071 -10.394   7.754  1.00  0.00           N  
ATOM   2441  CA  ILE B 155       3.139 -11.017   8.533  1.00  0.00           C  
ATOM   2442  C   ILE B 155       3.974 -11.858   7.578  1.00  0.00           C  
ATOM   2443  O   ILE B 155       3.433 -12.705   6.866  1.00  0.00           O  
ATOM   2444  CB  ILE B 155       2.599 -11.859   9.710  1.00  0.00           C  
ATOM   2445  CG1 ILE B 155       1.729 -10.993  10.649  1.00  0.00           C  
ATOM   2446  CG2 ILE B 155       3.769 -12.491  10.472  1.00  0.00           C  
ATOM   2447  CD1 ILE B 155       1.037 -11.780  11.768  1.00  0.00           C  
ATOM   2448  N   LEU B 156       5.281 -11.614   7.574  1.00  0.00           N  
ATOM   2449  CA  LEU B 156       6.230 -12.397   6.795  1.00  0.00           C  
ATOM   2450  C   LEU B 156       7.186 -13.131   7.726  1.00  0.00           C  
ATOM   2451  O   LEU B 156       7.617 -12.588   8.739  1.00  0.00           O  
ATOM   2452  CB  LEU B 156       7.014 -11.518   5.801  1.00  0.00           C  
ATOM   2453  CG  LEU B 156       6.164 -10.700   4.817  1.00  0.00           C  
ATOM   2454  CD1 LEU B 156       5.951  -9.272   5.328  1.00  0.00           C  
ATOM   2455  CD2 LEU B 156       6.839 -10.633   3.444  1.00  0.00           C  
ATOM   2456  N   GLU B 157       7.536 -14.367   7.364  1.00  0.00           N  
ATOM   2457  CA  GLU B 157       8.550 -15.161   8.052  1.00  0.00           C  
ATOM   2458  C   GLU B 157       9.708 -15.423   7.105  1.00  0.00           C  
ATOM   2459  O   GLU B 157       9.502 -15.658   5.911  1.00  0.00           O  
ATOM   2460  CB  GLU B 157       7.942 -16.458   8.600  1.00  0.00           C  
ATOM   2461  CG  GLU B 157       6.940 -16.152   9.711  1.00  0.00           C  
ATOM   2462  CD  GLU B 157       6.350 -17.372  10.424  1.00  0.00           C  
ATOM   2463  OE1 GLU B 157       5.583 -17.143  11.389  1.00  0.00           O  
ATOM   2464  OE2 GLU B 157       6.655 -18.523  10.046  1.00  0.00           O  
ATOM   2465  N   ARG B 158      10.939 -15.352   7.618  1.00  0.00           N  
ATOM   2466  CA  ARG B 158      12.124 -15.610   6.798  1.00  0.00           C  
ATOM   2467  C   ARG B 158      12.144 -17.083   6.388  1.00  0.00           C  
ATOM   2468  O   ARG B 158      11.935 -17.967   7.221  1.00  0.00           O  
ATOM   2469  CB  ARG B 158      13.402 -15.203   7.547  1.00  0.00           C  
ATOM   2470  CG  ARG B 158      14.633 -15.255   6.635  1.00  0.00           C  
ATOM   2471  CD  ARG B 158      15.904 -14.831   7.360  1.00  0.00           C  
ATOM   2472  NE  ARG B 158      15.956 -13.400   7.698  1.00  0.00           N  
ATOM   2473  CZ  ARG B 158      16.322 -12.411   6.887  1.00  0.00           C  
ATOM   2474  NH1 ARG B 158      16.642 -12.636   5.628  1.00  0.00           N  
ATOM   2475  NH2 ARG B 158      16.368 -11.182   7.331  1.00  0.00           N  
ATOM   2476  N   ARG B 159      12.412 -17.334   5.110  1.00  0.00           N  
ATOM   2477  CA  ARG B 159      12.505 -18.683   4.555  1.00  0.00           C  
ATOM   2478  C   ARG B 159      13.739 -19.440   5.083  1.00  0.00           C  
ATOM   2479  O   ARG B 159      14.753 -18.802   5.406  1.00  0.00           O  
ATOM   2480  CB  ARG B 159      12.533 -18.653   3.024  1.00  0.00           C  
ATOM   2481  CG  ARG B 159      11.225 -18.140   2.409  1.00  0.00           C  
ATOM   2482  CD  ARG B 159      11.307 -18.181   0.877  1.00  0.00           C  
ATOM   2483  NE  ARG B 159      10.126 -17.596   0.230  1.00  0.00           N  
ATOM   2484  CZ  ARG B 159       8.959 -18.213  -0.001  1.00  0.00           C  
ATOM   2485  NH1 ARG B 159       8.770 -19.471   0.344  1.00  0.00           N  
ATOM   2486  NH2 ARG B 159       7.981 -17.566  -0.575  1.00  0.00           N  
ATOM   2487  OXT ARG B 159      13.694 -20.707   5.120  1.00  0.00           O  
CONECT    1    2                                                      
CONECT    2    1    5    3                                            
CONECT    3    8    2    4    4                                       
CONECT    4    3    3                                                 
CONECT    5    7    2    6                                            
CONECT    6    5                                                      
CONECT    7    5                                                      
CONECT    8    9    3                                                 
CONECT    9   12    8   10                                            
CONECT   10    9   17   11   11                                       
CONECT   11   10   10                                                 
CONECT   12   13    9                                                 
CONECT   13   14   12                                                 
CONECT   14   15   13                                                 
CONECT   15   16   14                                                 
CONECT   16   15                                                      
CONECT   17   10   18                                                 
CONECT   18   21   17   19                                            
CONECT   19   18   25   20   20                                       
CONECT   20   19   19                                                 
CONECT   21   22   18                                                 
CONECT   22   24   24   23   21                                       
CONECT   23   22                                                      
CONECT   24   22   22                                                 
CONECT   25   19   26                                                 
CONECT   26   25   29   27                                            
CONECT   27   26   28   28   34                                       
CONECT   28   27   27                                                 
CONECT   29   26   30                                                 
CONECT   30   29   31                                                 
CONECT   31   30   32                                                 
CONECT   32   31   33                                                 
CONECT   33   32                                                      
CONECT   34   27   35                                                 
CONECT   35   34   38   36                                            
CONECT   36   35   37   37   41                                       
CONECT   37   36   36                                                 
CONECT   38   40   35   39                                            
CONECT   39   38                                                      
CONECT   40   38                                                      
CONECT   41   36   42                                                 
CONECT   42   41   43   45                                            
CONECT   43   44   44   42   53                                       
CONECT   44   43   43                                                 
CONECT   45   42   46                                                 
CONECT   46   45   48   48   47                                       
CONECT   47   46   49   49                                            
CONECT   48   46   46   50                                            
CONECT   49   47   47   51                                            
CONECT   50   48   51   51                                            
CONECT   51   50   50   49   52                                       
CONECT   52   51                                                      
CONECT   53   43   54                                                 
CONECT   54   53   55   57                                            
CONECT   55   54   62   56   56                                       
CONECT   56   55   55                                                 
CONECT   57   54   58                                                 
CONECT   58   59   57                                                 
CONECT   59   58   60                                                 
CONECT   60   59   61                                                 
CONECT   61   60                                                      
CONECT   62   55   63                                                 
CONECT   63   66   62   64                                            
CONECT   64   63   65   65   73                                       
CONECT   65   64   64                                                 
CONECT   66   67   63                                                 
CONECT   67   68   66                                                 
CONECT   68   69   67                                                 
CONECT   69   68   70   70                                            
CONECT   70   71   69   69   72                                       
CONECT   71   70                                                      
CONECT   72   70                                                      
CONECT   73   64   79   74                                            
CONECT   74   73   75   77                                            
CONECT   75   80   74   76   76                                       
CONECT   76   75   75                                                 
CONECT   77   74   78                                                 
CONECT   78   79   77                                                 
CONECT   79   73   78                                                 
CONECT   80   81   75                                                 
CONECT   81   82   84   80                                            
CONECT   82   83   83   87   81                                       
CONECT   83   82   82                                                 
CONECT   84   85   81   86                                            
CONECT   85   84                                                      
CONECT   86   84                                                      
CONECT   87   88   82                                                 
CONECT   88   89   91   87                                            
CONECT   89   93   88   90   90                                       
CONECT   90   89   89                                                 
CONECT   91   88   92                                                 
CONECT   92   91                                                      
CONECT   93   94   89                                                 
CONECT   94   97   95   93                                            
CONECT   95   96   96   94  101                                       
CONECT   96   95   95                                                 
CONECT   97   98   99   94                                            
CONECT   98  100   97                                                 
CONECT   99   97                                                      
CONECT  100   98                                                      
CONECT  101   95  102                                                 
CONECT  102  103  101  105                                            
CONECT  103  109  104  104  102                                       
CONECT  104  103  103                                                 
CONECT  105  102  106                                                 
CONECT  106  107  105  108                                            
CONECT  107  106                                                      
CONECT  108  106                                                      
CONECT  109  110  103                                                 
CONECT  110  113  111  109                                            
CONECT  111  112  112  110  116                                       
CONECT  112  111  111                                                 
CONECT  113  114  115  110                                            
CONECT  114  113                                                      
CONECT  115  113                                                      
CONECT  116  111  117                                                 
CONECT  117  118  116  120                                            
CONECT  118  123  119  119  117                                       
CONECT  119  118  118                                                 
CONECT  120  117  121  122                                            
CONECT  121  120                                                      
CONECT  122  120                                                      
CONECT  123  124  118                                                 
CONECT  124  127  125  123                                            
CONECT  125  124  131  126  126                                       
CONECT  126  125  125                                                 
CONECT  127  129  128  124                                            
CONECT  128  130  127                                                 
CONECT  129  127                                                      
CONECT  130  128                                                      
CONECT  131  132  125                                                 
CONECT  132  133  131  135                                            
CONECT  133  134  134  143  132                                       
CONECT  134  133  133                                                 
CONECT  135  132  136                                                 
CONECT  136  135  138  138  137                                       
CONECT  137  136  139  139                                            
CONECT  138  136  136  140                                            
CONECT  139  137  137  141                                            
CONECT  140  138  141  141                                            
CONECT  141  140  140  139  142                                       
CONECT  142  141                                                      
CONECT  143  144  133                                                 
CONECT  144  147  145  143                                            
CONECT  145  144  148  146  146                                       
CONECT  146  145  145                                                 
CONECT  147  144                                                      
CONECT  148  145  149                                                 
CONECT  149  148  152  150                                            
CONECT  150  157  149  151  151                                       
CONECT  151  150  150                                                 
CONECT  152  149  153                                                 
CONECT  153  152  154                                                 
CONECT  154  153  155  155  156                                       
CONECT  155  154  154                                                 
CONECT  156  154                                                      
CONECT  157  158  150                                                 
CONECT  158  161  157  159                                            
CONECT  159  158  165  160  160                                       
CONECT  160  159  159                                                 
CONECT  161  162  158                                                 
CONECT  162  164  164  163  161                                       
CONECT  163  162                                                      
CONECT  164  162  162                                                 
CONECT  165  159  166                                                 
CONECT  166  169  165  167                                            
CONECT  167  166  172  168  168                                       
CONECT  168  167  167                                                 
CONECT  169  171  170  166                                            
CONECT  170  169                                                      
CONECT  171  169                                                      
CONECT  172  167  173                                                 
CONECT  173  172  174  176                                            
CONECT  174  181  173  175  175                                       
CONECT  175  174  174                                                 
CONECT  176  173  177                                                 
CONECT  177  178  176                                                 
CONECT  178  177  179                                                 
CONECT  179  178  180                                                 
CONECT  180  179                                                      
CONECT  181  182  174                                                 
CONECT  182  185  183  181                                            
CONECT  183  184  184  182  192                                       
CONECT  184  183  183                                                 
CONECT  185  186  182                                                 
CONECT  186  187  185                                                 
CONECT  187  188  186                                                 
CONECT  188  189  189  187                                            
CONECT  189  190  191  188  188                                       
CONECT  190  189                                                      
CONECT  191  189                                                      
CONECT  192  183  193                                                 
CONECT  193  194  192  196                                            
CONECT  194  199  195  195  193                                       
CONECT  195  194  194                                                 
CONECT  196  193  197  198                                            
CONECT  197  196                                                      
CONECT  198  196                                                      
CONECT  199  200  194                                                 
CONECT  200  203  199  201                                            
CONECT  201  200  207  202  202                                       
CONECT  202  201  201                                                 
CONECT  203  204  200                                                 
CONECT  204  206  205  203                                            
CONECT  205  204                                                      
CONECT  206  204                                                      
CONECT  207  201  208                                                 
CONECT  208  209  207  211                                            
CONECT  209  210  210  215  208                                       
CONECT  210  209  209                                                 
CONECT  211  208  212                                                 
CONECT  212  211  213                                                 
CONECT  213  212  214                                                 
CONECT  214  213                                                      
CONECT  215  216  209                                                 
CONECT  216  219  217  215                                            
CONECT  217  216  223  218  218                                       
CONECT  218  217  217                                                 
CONECT  219  220  216                                                 
CONECT  220  222  221  219                                            
CONECT  221  220                                                      
CONECT  222  220                                                      
CONECT  223  224  217                                                 
CONECT  224  223  227  225                                            
CONECT  225  226  226  224  232                                       
CONECT  226  225  225                                                 
CONECT  227  224  228                                                 
CONECT  228  227  229                                                 
CONECT  229  230  230  228  231                                       
CONECT  230  229  229                                                 
CONECT  231  229                                                      
CONECT  232  225  233                                                 
CONECT  233  234  232  236                                            
CONECT  234  243  235  235  233                                       
CONECT  235  234  234                                                 
CONECT  236  233  237                                                 
CONECT  237  236  238                                                 
CONECT  238  237  239                                                 
CONECT  239  240  240  238                                            
CONECT  240  242  239  239  241                                       
CONECT  241  240                                                      
CONECT  242  240                                                      
CONECT  243  244  234                                                 
CONECT  244  247  243  245                                            
CONECT  245  244  246  246  254                                       
CONECT  246  245  245                                                 
CONECT  247  248  244                                                 
CONECT  248  249  247                                                 
CONECT  249  250  248                                                 
CONECT  250  251  251  249                                            
CONECT  251  252  253  250  250                                       
CONECT  252  251                                                      
CONECT  253  251                                                      
CONECT  254  245  255                                                 
CONECT  255  254  258  256                                            
CONECT  256  255  262  257  257                                       
CONECT  257  256  256                                                 
CONECT  258  255  259                                                 
CONECT  259  258  260  260  261                                       
CONECT  260  259  259                                                 
CONECT  261  259                                                      
CONECT  262  256  263                                                 
CONECT  263  262  264  266                                            
CONECT  264  270  265  265  263                                       
CONECT  265  264  264                                                 
CONECT  266  263  267                                                 
CONECT  267  266  268  268  269                                       
CONECT  268  267  267                                                 
CONECT  269  267                                                      
CONECT  270  271  276  264                                            
CONECT  271  274  270  272                                            
CONECT  272  271  273  273  277                                       
CONECT  273  272  272                                                 
CONECT  274  275  271                                                 
CONECT  275  274  276                                                 
CONECT  276  275  270                                                 
CONECT  277  272  278                                                 
CONECT  278  277  279  281                                            
CONECT  279  285  278  280  280                                       
CONECT  280  279  279                                                 
CONECT  281  278  282                                                 
CONECT  282  283  283  281  284                                       
CONECT  283  282  282                                                 
CONECT  284  282                                                      
CONECT  285  286  279                                                 
CONECT  286  287  285  289                                            
CONECT  287  288  288  296  286                                       
CONECT  288  287  287                                                 
CONECT  289  286  290                                                 
CONECT  290  289  291  291  292                                       
CONECT  291  290  290  293                                            
CONECT  292  290  294  294                                            
CONECT  293  291  295  295                                            
CONECT  294  292  292  295                                            
CONECT  295  293  293  294                                            
CONECT  296  297  287                                                 
CONECT  297  300  298  296                                            
CONECT  298  310  297  299  299                                       
CONECT  299  298  298                                                 
CONECT  300  301  297                                                 
CONECT  301  303  303  302  300                                       
CONECT  302  304  301                                                 
CONECT  303  306  305  301  301                                       
CONECT  304  305  305  302                                            
CONECT  305  307  303  304  304                                       
CONECT  306  308  308  303                                            
CONECT  307  309  309  305                                            
CONECT  308  309  306  306                                            
CONECT  309  308  307  307                                            
CONECT  310  311  298                                                 
CONECT  311  312  310  314                                            
CONECT  312  313  313  319  311                                       
CONECT  313  312  312                                                 
CONECT  314  315  311                                                 
CONECT  315  316  314                                                 
CONECT  316  318  315  317  317                                       
CONECT  317  316  316                                                 
CONECT  318  316                                                      
CONECT  319  320  312                                                 
CONECT  320  321  323  319                                            
CONECT  321  325  322  322  320                                       
CONECT  322  321  321                                                 
CONECT  323  320  324                                                 
CONECT  324  323                                                      
CONECT  325  326  321                                                 
CONECT  326  329  325  327                                            
CONECT  327  326  332  328  328                                       
CONECT  328  327  327                                                 
CONECT  329  331  330  326                                            
CONECT  330  329                                                      
CONECT  331  329                                                      
CONECT  332  327  333                                                 
CONECT  333  332  334  336                                            
CONECT  334  335  335  339  333                                       
CONECT  335  334  334                                                 
CONECT  336  333  338  337                                            
CONECT  337  336                                                      
CONECT  338  336                                                      
CONECT  339  340  334                                                 
CONECT  340  339  341                                                 
CONECT  341  340  343  342  342                                       
CONECT  342  341  341                                                 
CONECT  343  341  344                                                 
CONECT  344  345  343  347                                            
CONECT  345  346  346  349  344                                       
CONECT  346  345  345                                                 
CONECT  347  344  348                                                 
CONECT  348  347                                                      
CONECT  349  345  350                                                 
CONECT  350  351  349  353                                            
CONECT  351  356  350  352  352                                       
CONECT  352  351  351                                                 
CONECT  353  350  354  355                                            
CONECT  354  353                                                      
CONECT  355  353                                                      
CONECT  356  357  351                                                 
CONECT  357  360  358  356                                            
CONECT  358  365  357  359  359                                       
CONECT  359  358  358                                                 
CONECT  360  361  357                                                 
CONECT  361  362  360                                                 
CONECT  362  364  364  363  361                                       
CONECT  363  362                                                      
CONECT  364  362  362                                                 
CONECT  365  366  358                                                 
CONECT  366  367  369  365                                            
CONECT  367  368  368  374  366                                       
CONECT  368  367  367                                                 
CONECT  369  366  370                                                 
CONECT  370  369  371                                                 
CONECT  371  370  372  372  373                                       
CONECT  372  371  371                                                 
CONECT  373  371                                                      
CONECT  374  375  367                                                 
CONECT  375  376  374                                                 
CONECT  376  377  377  375  378                                       
CONECT  377  376  376                                                 
CONECT  378  376  379                                                 
CONECT  379  382  378  380                                            
CONECT  380  379  387  381  381                                       
CONECT  381  380  380                                                 
CONECT  382  379  383                                                 
CONECT  383  382  384                                                 
CONECT  384  385  385  383  386                                       
CONECT  385  384  384                                                 
CONECT  386  384                                                      
CONECT  387  380  388                                                 
CONECT  388  387  391  389                                            
CONECT  389  390  390  388  394                                       
CONECT  390  389  389                                                 
CONECT  391  392  393  388                                            
CONECT  392  391                                                      
CONECT  393  391                                                      
CONECT  394  389  395                                                 
CONECT  395  396  394  398                                            
CONECT  396  397  397  399  395                                       
CONECT  397  396  396                                                 
CONECT  398  395                                                      
CONECT  399  400  396  405                                            
CONECT  400  401  403  399                                            
CONECT  401  402  402  406  400                                       
CONECT  402  401  401                                                 
CONECT  403  400  404                                                 
CONECT  404  403  405                                                 
CONECT  405  399  404                                                 
CONECT  406  407  401                                                 
CONECT  407  410  408  406                                            
CONECT  408  409  409  407  415                                       
CONECT  409  408  408                                                 
CONECT  410  411  407                                                 
CONECT  411  412  410                                                 
CONECT  412  414  411  413  413                                       
CONECT  413  412  412                                                 
CONECT  414  412                                                      
CONECT  415  408  416                                                 
CONECT  416  415  417  419                                            
CONECT  417  418  418  416  420                                       
CONECT  418  417  417                                                 
CONECT  419  416                                                      
CONECT  420  417  421                                                 
CONECT  421  422  420  424                                            
CONECT  422  425  423  423  421                                       
CONECT  423  422  422                                                 
CONECT  424  421                                                      
CONECT  425  426  422                                                 
CONECT  426  427  429  425                                            
CONECT  427  428  428  433  426                                       
CONECT  428  427  427                                                 
CONECT  429  426  430                                                 
CONECT  430  431  429                                                 
CONECT  431  432  430                                                 
CONECT  432  431                                                      
CONECT  433  434  427                                                 
CONECT  434  437  435  433                                            
CONECT  435  436  436  434  444                                       
CONECT  436  435  435                                                 
CONECT  437  438  434                                                 
CONECT  438  439  437                                                 
CONECT  439  438  440                                                 
CONECT  440  439  441  441                                            
CONECT  441  440  440  442  443                                       
CONECT  442  441                                                      
CONECT  443  441                                                      
CONECT  444  435  445                                                 
CONECT  445  446  444  448                                            
CONECT  446  447  447  453  445                                       
CONECT  447  446  446                                                 
CONECT  448  445  449                                                 
CONECT  449  448  450                                                 
CONECT  450  452  452  451  449                                       
CONECT  451  450                                                      
CONECT  452  450  450                                                 
CONECT  453  454  446                                                 
CONECT  454  455  457  453                                            
CONECT  455  460  456  456  454                                       
CONECT  456  455  455                                                 
CONECT  457  458  454  459                                            
CONECT  458  457                                                      
CONECT  459  457                                                      
CONECT  460  461  455                                                 
CONECT  461  464  462  460                                            
CONECT  462  463  463  461  469                                       
CONECT  463  462  462                                                 
CONECT  464  465  461                                                 
CONECT  465  466  464                                                 
CONECT  466  467  465                                                 
CONECT  467  468  466                                                 
CONECT  468  467                                                      
CONECT  469  462  470                                                 
CONECT  470  469  471  473                                            
CONECT  471  472  472  470  478                                       
CONECT  472  471  471                                                 
CONECT  473  470  474                                                 
CONECT  474  473  475                                                 
CONECT  475  474  476  476  477                                       
CONECT  476  475  475                                                 
CONECT  477  475                                                      
CONECT  478  471  479                                                 
CONECT  479  478  480  482                                            
CONECT  480  487  481  481  479                                       
CONECT  481  480  480                                                 
CONECT  482  479  483                                                 
CONECT  483  482  484                                                 
CONECT  484  483  485  485  486                                       
CONECT  485  484  484                                                 
CONECT  486  484                                                      
CONECT  487  488  480                                                 
CONECT  488  489  487  491                                            
CONECT  489  494  490  490  488                                       
CONECT  490  489  489                                                 
CONECT  491  488  493  492                                            
CONECT  492  491                                                      
CONECT  493  491                                                      
CONECT  494  495  489                                                 
CONECT  495  498  496  494                                            
CONECT  496  497  497  495  501                                       
CONECT  497  496  496                                                 
CONECT  498  500  499  495                                            
CONECT  499  498                                                      
CONECT  500  498                                                      
CONECT  501  496  502                                                 
CONECT  502  501  503  505                                            
CONECT  503  509  502  504  504                                       
CONECT  504  503  503                                                 
CONECT  505  502  506  507                                            
CONECT  506  505  508                                                 
CONECT  507  505                                                      
CONECT  508  506                                                      
CONECT  509  510  503                                                 
CONECT  510  513  509  511                                            
CONECT  511  512  512  510  517                                       
CONECT  512  511  511                                                 
CONECT  513  514  510                                                 
CONECT  514  516  516  513  515                                       
CONECT  515  514                                                      
CONECT  516  514  514                                                 
CONECT  517  511  518                                                 
CONECT  518  517  519  521                                            
CONECT  519  524  520  520  518                                       
CONECT  520  519  519                                                 
CONECT  521  518  523  522                                            
CONECT  522  521                                                      
CONECT  523  521                                                      
CONECT  524  525  519                                                 
CONECT  525  526  528  524                                            
CONECT  526  531  527  527  525                                       
CONECT  527  526  526                                                 
CONECT  528  529  525  530                                            
CONECT  529  528                                                      
CONECT  530  528                                                      
CONECT  531  532  526                                                 
CONECT  532  535  533  531                                            
CONECT  533  534  534  532  536                                       
CONECT  534  533  533                                                 
CONECT  535  532                                                      
CONECT  536  533  537                                                 
CONECT  537  536  540  538                                            
CONECT  538  537  539  539  545                                       
CONECT  539  538  538                                                 
CONECT  540  541  537                                                 
CONECT  541  542  540                                                 
CONECT  542  541  543  543  544                                       
CONECT  543  542  542                                                 
CONECT  544  542                                                      
CONECT  545  538  546                                                 
CONECT  546  545  549  547                                            
CONECT  547  546  548  548  554                                       
CONECT  548  547  547                                                 
CONECT  549  550  546                                                 
CONECT  550  551  549                                                 
CONECT  551  553  552  552  550                                       
CONECT  552  551  551                                                 
CONECT  553  551                                                      
CONECT  554  547  555                                                 
CONECT  555  554  558  556                                            
CONECT  556  555  557  557  562                                       
CONECT  557  556  556                                                 
CONECT  558  559  555                                                 
CONECT  559  560  561  558                                            
CONECT  560  559                                                      
CONECT  561  559                                                      
CONECT  562  556  563                                                 
CONECT  563  562  566  564                                            
CONECT  564  563  569  565  565                                       
CONECT  565  564  564                                                 
CONECT  566  567  563  568                                            
CONECT  567  566                                                      
CONECT  568  566                                                      
CONECT  569  564  570                                                 
CONECT  570  569  573  571                                            
CONECT  571  570  572  572  577                                       
CONECT  572  571  571                                                 
CONECT  573  570  574                                                 
CONECT  574  573  576  575                                            
CONECT  575  574                                                      
CONECT  576  574                                                      
CONECT  577  571  578                                                 
CONECT  578  577  581  579                                            
CONECT  579  578  580  580  585                                       
CONECT  580  579  579                                                 
CONECT  581  582  578  583                                            
CONECT  582  584  581                                                 
CONECT  583  581                                                      
CONECT  584  582                                                      
CONECT  585  579  586                                                 
CONECT  586  585  589  587                                            
CONECT  587  586  588  588  593                                       
CONECT  588  587  587                                                 
CONECT  589  586  590                                                 
CONECT  590  589  592  592  591                                       
CONECT  591  590                                                      
CONECT  592  590  590                                                 
CONECT  593  587  594                                                 
CONECT  594  593  597  595                                            
CONECT  595  594  599  596  596                                       
CONECT  596  595  595                                                 
CONECT  597  598  594                                                 
CONECT  598  597                                                      
CONECT  599  595  600                                                 
CONECT  600  599  603  601                                            
CONECT  601  600  608  602  602                                       
CONECT  602  601  601                                                 
CONECT  603  604  600                                                 
CONECT  604  605  603                                                 
CONECT  605  607  604  606  606                                       
CONECT  606  605  605                                                 
CONECT  607  605                                                      
CONECT  608  601  609                                                 
CONECT  609  608  610  612                                            
CONECT  610  611  611  609  619                                       
CONECT  611  610  610                                                 
CONECT  612  609  613                                                 
CONECT  613  612  614                                                 
CONECT  614  613  615                                                 
CONECT  615  614  616  616                                            
CONECT  616  615  615  617  618                                       
CONECT  617  616                                                      
CONECT  618  616                                                      
CONECT  619  610  620                                                 
CONECT  620  623  619  621                                            
CONECT  621  620  626  622  622                                       
CONECT  622  621  621                                                 
CONECT  623  624  625  620                                            
CONECT  624  623                                                      
CONECT  625  623                                                      
CONECT  626  621  627                                                 
CONECT  627  626  630  628                                            
CONECT  628  629  629  627  633                                       
CONECT  629  628  628                                                 
CONECT  630  632  627  631                                            
CONECT  631  630                                                      
CONECT  632  630                                                      
CONECT  633  628  634                                                 
CONECT  634  633  637  635                                            
CONECT  635  634  642  636  636                                       
CONECT  636  635  635                                                 
CONECT  637  638  634                                                 
CONECT  638  639  637                                                 
CONECT  639  640  640  638  641                                       
CONECT  640  639  639                                                 
CONECT  641  639                                                      
CONECT  642  635  643                                                 
CONECT  643  646  642  644                                            
CONECT  644  645  645  643  653                                       
CONECT  645  644  644                                                 
CONECT  646  647  643                                                 
CONECT  647  649  649  646  648                                       
CONECT  648  647  650  650                                            
CONECT  649  651  647  647                                            
CONECT  650  652  648  648                                            
CONECT  651  649  652  652                                            
CONECT  652  651  651  650                                            
CONECT  653  644  654                                                 
CONECT  654  655  653  657                                            
CONECT  655  662  656  656  654                                       
CONECT  656  655  655                                                 
CONECT  657  654  658                                                 
CONECT  658  657  659                                                 
CONECT  659  658  660  660  661                                       
CONECT  660  659  659                                                 
CONECT  661  659                                                      
CONECT  662  663  655                                                 
CONECT  663  666  662  664                                            
CONECT  664  663  670  665  665                                       
CONECT  665  664  664                                                 
CONECT  666  667  668  663                                            
CONECT  667  669  666                                                 
CONECT  668  666                                                      
CONECT  669  667                                                      
CONECT  670  664  671                                                 
CONECT  671  670  672  674                                            
CONECT  672  673  673  671  681                                       
CONECT  673  672  672                                                 
CONECT  674  671  675                                                 
CONECT  675  674  677  677  676                                       
CONECT  676  675  678  678                                            
CONECT  677  675  675  679                                            
CONECT  678  676  676  680                                            
CONECT  679  677  680  680                                            
CONECT  680  679  679  678                                            
CONECT  681  672  682                                                 
CONECT  682  683  681  685                                            
CONECT  683  684  684  687  682                                       
CONECT  684  683  683                                                 
CONECT  685  682  686                                                 
CONECT  686  685                                                      
CONECT  687  688  683                                                 
CONECT  688  689  691  687                                            
CONECT  689  690  690  697  688                                       
CONECT  690  689  689                                                 
CONECT  691  688  692                                                 
CONECT  692  694  694  691  693                                       
CONECT  693  692  695                                                 
CONECT  694  696  692  692                                            
CONECT  695  696  696  693                                            
CONECT  696  694  695  695                                            
CONECT  697  698  689                                                 
CONECT  698  699  701  697                                            
CONECT  699  700  700  698  705                                       
CONECT  700  699  699                                                 
CONECT  701  698  702                                                 
CONECT  702  704  701  703                                            
CONECT  703  702                                                      
CONECT  704  702                                                      
CONECT  705  699  706                                                 
CONECT  706  707  705  709                                            
CONECT  707  708  708  716  706                                       
CONECT  708  707  707                                                 
CONECT  709  706  710                                                 
CONECT  710  709  711                                                 
CONECT  711  710  712                                                 
CONECT  712  711  713  713                                            
CONECT  713  712  712  714  715                                       
CONECT  714  713                                                      
CONECT  715  713                                                      
CONECT  716  717  707                                                 
CONECT  717  718  720  716                                            
CONECT  718  719  719  726  717                                       
CONECT  719  718  718                                                 
CONECT  720  721  717                                                 
CONECT  721  723  723  722  720                                       
CONECT  722  724  721                                                 
CONECT  723  725  721  721                                            
CONECT  724  725  725  722                                            
CONECT  725  723  724  724                                            
CONECT  726  727  718                                                 
CONECT  727  730  728  726                                            
CONECT  728  729  729  727  737                                       
CONECT  729  728  728                                                 
CONECT  730  731  727                                                 
CONECT  731  732  730                                                 
CONECT  732  733  731                                                 
CONECT  733  734  734  732                                            
CONECT  734  736  735  733  733                                       
CONECT  735  734                                                      
CONECT  736  734                                                      
CONECT  737  728  738                                                 
CONECT  738  737  739  741                                            
CONECT  739  738  749  740  740                                       
CONECT  740  739  739                                                 
CONECT  741  738  742                                                 
CONECT  742  744  744  741  743                                       
CONECT  743  742  745  745                                            
CONECT  744  746  742  742                                            
CONECT  745  747  743  743                                            
CONECT  746  744  747  747                                            
CONECT  747  746  746  748  745                                       
CONECT  748  747                                                      
CONECT  749  739  750                                                 
CONECT  750  753  749  751                                            
CONECT  751  750  754  752  752                                       
CONECT  752  751  751                                                 
CONECT  753  750                                                      
CONECT  754  760  751  755                                            
CONECT  755  754  758  756                                            
CONECT  756  755  757  757  761                                       
CONECT  757  756  756                                                 
CONECT  758  759  755                                                 
CONECT  759  760  758                                                 
CONECT  760  754  759                                                 
CONECT  761  756  762                                                 
CONECT  762  761  763                                                 
CONECT  763  765  762  764  764                                       
CONECT  764  763  763                                                 
CONECT  765  766  763                                                 
CONECT  766  769  765  767                                            
CONECT  767  766  768  768  772                                       
CONECT  768  767  767                                                 
CONECT  769  771  770  766                                            
CONECT  770  769                                                      
CONECT  771  769                                                      
CONECT  772  767  773                                                 
CONECT  773  772  774  776                                            
CONECT  774  779  773  775  775                                       
CONECT  775  774  774                                                 
CONECT  776  773  777  778                                            
CONECT  777  776                                                      
CONECT  778  776                                                      
CONECT  779  780  774                                                 
CONECT  780  781  779  783                                            
CONECT  781  782  782  790  780                                       
CONECT  782  781  781                                                 
CONECT  783  780  784                                                 
CONECT  784  783  785                                                 
CONECT  785  784  786                                                 
CONECT  786  785  787  787                                            
CONECT  787  788  786  786  789                                       
CONECT  788  787                                                      
CONECT  789  787                                                      
CONECT  790  791  781                                                 
CONECT  791  794  792  790                                            
CONECT  792  798  791  793  793                                       
CONECT  793  792  792                                                 
CONECT  794  795  791                                                 
CONECT  795  796  796  797  794                                       
CONECT  796  795  795                                                 
CONECT  797  795                                                      
CONECT  798  799  792                                                 
CONECT  799  800  802  798                                            
CONECT  800  801  801  805  799                                       
CONECT  801  800  800                                                 
CONECT  802  804  799  803                                            
CONECT  803  802                                                      
CONECT  804  802                                                      
CONECT  805  806  800                                                 
CONECT  806  807  809  805                                            
CONECT  807  814  806  808  808                                       
CONECT  808  807  807                                                 
CONECT  809  810  806                                                 
CONECT  810  811  809                                                 
CONECT  811  812  812  810  813                                       
CONECT  812  811  811                                                 
CONECT  813  811                                                      
CONECT  814  815  807                                                 
CONECT  815  818  816  814                                            
CONECT  816  817  817  820  815                                       
CONECT  817  816  816                                                 
CONECT  818  819  815                                                 
CONECT  819  818                                                      
CONECT  820  821  816                                                 
CONECT  821  822  820  824                                            
CONECT  822  834  823  823  821                                       
CONECT  823  822  822                                                 
CONECT  824  821  825                                                 
CONECT  825  824  826  826  827                                       
CONECT  826  825  825  828                                            
CONECT  827  825  829  830                                            
CONECT  828  826  829  829                                            
CONECT  829  828  828  827  831                                       
CONECT  830  827  832  832                                            
CONECT  831  829  833  833                                            
CONECT  832  830  830  833                                            
CONECT  833  831  831  832                                            
CONECT  834  835  822                                                 
CONECT  835  838  836  834                                            
CONECT  836  845  837  837  835                                       
CONECT  837  836  836                                                 
CONECT  838  839  835                                                 
CONECT  839  841  841  838  840                                       
CONECT  840  839  842  842                                            
CONECT  841  843  839  839                                            
CONECT  842  844  840  840                                            
CONECT  843  841  844  844                                            
CONECT  844  843  843  842                                            
CONECT  845  846  836                                                 
CONECT  846  847  845  849                                            
CONECT  847  851  848  848  846                                       
CONECT  848  847  847                                                 
CONECT  849  846  850                                                 
CONECT  850  849                                                      
CONECT  851  852  847                                                 
CONECT  852  855  853  851                                            
CONECT  853  859  854  854  852                                       
CONECT  854  853  853                                                 
CONECT  855  856  852                                                 
CONECT  856  858  857  855                                            
CONECT  857  856                                                      
CONECT  858  856                                                      
CONECT  859  860  853                                                 
CONECT  860  861  859  863                                            
CONECT  861  862  862  864  860                                       
CONECT  862  861  861                                                 
CONECT  863  860                                                      
CONECT  864  865  861                                                 
CONECT  865  868  866  864                                            
CONECT  866  872  865  867  867                                       
CONECT  867  866  866                                                 
CONECT  868  869  865                                                 
CONECT  869  871  870  868                                            
CONECT  870  869                                                      
CONECT  871  869                                                      
CONECT  872  878  873  866                                            
CONECT  873  876  874  872                                            
CONECT  874  879  873  875  875                                       
CONECT  875  874  874                                                 
CONECT  876  877  873                                                 
CONECT  877  876  878                                                 
CONECT  878  877  872                                                 
CONECT  879  880  874                                                 
CONECT  880  883  879  881                                            
CONECT  881  882  882  880  889                                       
CONECT  882  881  881                                                 
CONECT  883  884  880                                                 
CONECT  884  886  886  883  885                                       
CONECT  885  884  887                                                 
CONECT  886  888  884  884                                            
CONECT  887  888  888  885                                            
CONECT  888  886  887  887                                            
CONECT  889  881  890                                                 
CONECT  890  891  889  893                                            
CONECT  891  892  892  898  890                                       
CONECT  892  891  891                                                 
CONECT  893  890  894                                                 
CONECT  894  893  895                                                 
CONECT  895  897  897  894  896                                       
CONECT  896  895                                                      
CONECT  897  895  895                                                 
CONECT  898  899  891                                                 
CONECT  899  902  900  898                                            
CONECT  900  909  899  901  901                                       
CONECT  901  900  900                                                 
CONECT  902  899  903                                                 
CONECT  903  902  904                                                 
CONECT  904  905  903                                                 
CONECT  905  906  906  904                                            
CONECT  906  907  908  905  905                                       
CONECT  907  906                                                      
CONECT  908  906                                                      
CONECT  909  910  900                                                 
CONECT  910  913  911  909                                            
CONECT  911  912  912  910  918                                       
CONECT  912  911  911                                                 
CONECT  913  914  910                                                 
CONECT  914  915  913                                                 
CONECT  915  916  916  917  914                                       
CONECT  916  915  915                                                 
CONECT  917  915                                                      
CONECT  918  911  919                                                 
CONECT  919  920  918  922                                            
CONECT  920  926  921  921  919                                       
CONECT  921  920  920                                                 
CONECT  922  919  924  923                                            
CONECT  923  922  925                                                 
CONECT  924  922                                                      
CONECT  925  923                                                      
CONECT  926  927  920                                                 
CONECT  927  930  926  928                                            
CONECT  928  927  929  929  933                                       
CONECT  929  928  928                                                 
CONECT  930  932  931  927                                            
CONECT  931  930                                                      
CONECT  932  930                                                      
CONECT  933  928  934                                                 
CONECT  934  933  935  937                                            
CONECT  935  936  936  944  934                                       
CONECT  936  935  935                                                 
CONECT  937  934  938                                                 
CONECT  938  939  939  940  937                                       
CONECT  939  941  938  938                                            
CONECT  940  942  942  938                                            
CONECT  941  943  943  939                                            
CONECT  942  943  940  940                                            
CONECT  943  941  941  942                                            
CONECT  944  935  945                                                 
CONECT  945  948  944  946                                            
CONECT  946  945  947  947  951                                       
CONECT  947  946  946                                                 
CONECT  948  950  945  949                                            
CONECT  949  948                                                      
CONECT  950  948                                                      
CONECT  951  946  952                                                 
CONECT  952  951  955  953                                            
CONECT  953  952  960  954  954                                       
CONECT  954  953  953                                                 
CONECT  955  956  952                                                 
CONECT  956  957  955                                                 
CONECT  957  958  958  959  956                                       
CONECT  958  957  957                                                 
CONECT  959  957                                                      
CONECT  960  953  961                                                 
CONECT  961  960  962  964                                            
CONECT  962  963  963  961  970                                       
CONECT  963  962  962                                                 
CONECT  964  961  965                                                 
CONECT  965  964  966  966  967                                       
CONECT  966  965  965  968                                            
CONECT  967  965  969                                                 
CONECT  968  966  969  969                                            
CONECT  969  968  968  967                                            
CONECT  970  962  971                                                 
CONECT  971  972  970  974                                            
CONECT  972  973  973  971  978                                       
CONECT  973  972  972                                                 
CONECT  974  971  975                                                 
CONECT  975  977  974  976                                            
CONECT  976  975                                                      
CONECT  977  975                                                      
CONECT  978  972  979                                                 
CONECT  979  978  982  980                                            
CONECT  980  979  983  981  981                                       
CONECT  981  980  980                                                 
CONECT  982  979                                                      
CONECT  983  980  984                                                 
CONECT  984  987  983  985                                            
CONECT  985  986  986  984  995                                       
CONECT  986  985  985                                                 
CONECT  987  988  984                                                 
CONECT  988  989  989  990  987                                       
CONECT  989  991  988  988                                            
CONECT  990  992  992  988                                            
CONECT  991  993  993  989                                            
CONECT  992  993  990  990                                            
CONECT  993  994  991  991  992                                       
CONECT  994  993                                                      
CONECT  995  985  996                                                 
CONECT  996  995  997  999                                            
CONECT  997  996 1004  998  998                                       
CONECT  998  997  997                                                 
CONECT  999  996 1000                                                 
CONECT 1000  999 1001                                                 
CONECT 1001 1000 1002                                                 
CONECT 1002 1001 1003                                                 
CONECT 1003 1002                                                      
CONECT 1004  997 1005                                                 
CONECT 1005 1008 1004 1006                                            
CONECT 1006 1005 1007 1007 1018                                       
CONECT 1007 1006 1006                                                 
CONECT 1008 1009 1005                                                 
CONECT 1009 1010 1010 1011 1008                                       
CONECT 1010 1012 1009 1009                                            
CONECT 1011 1013 1009 1014 1014                                       
CONECT 1012 1010 1013 1013                                            
CONECT 1013 1012 1012 1015 1011                                       
CONECT 1014 1011 1011 1016                                            
CONECT 1015 1013 1017                                                 
CONECT 1016 1017 1017 1014                                            
CONECT 1017 1015 1016 1016                                            
CONECT 1018 1006 1019                                                 
CONECT 1019 1018 1020 1022                                            
CONECT 1020 1019 1021 1021 1026                                       
CONECT 1021 1020 1020                                                 
CONECT 1022 1019 1023                                                 
CONECT 1023 1025 1022 1024                                            
CONECT 1024 1023                                                      
CONECT 1025 1023                                                      
CONECT 1026 1020 1027                                                 
CONECT 1027 1026 1030 1028                                            
CONECT 1028 1027 1029 1029 1034                                       
CONECT 1029 1028 1028                                                 
CONECT 1030 1027 1031                                                 
CONECT 1031 1030 1032 1032 1033                                       
CONECT 1032 1031 1031                                                 
CONECT 1033 1031                                                      
CONECT 1034 1028 1035                                                 
CONECT 1035 1034 1038 1036                                            
CONECT 1036 1035 1037 1037 1039                                       
CONECT 1037 1036 1036                                                 
CONECT 1038 1035                                                      
CONECT 1039 1036 1045 1040                                            
CONECT 1040 1039 1041 1043                                            
CONECT 1041 1046 1040 1042 1042                                       
CONECT 1042 1041 1041                                                 
CONECT 1043 1040 1044                                                 
CONECT 1044 1045 1043                                                 
CONECT 1045 1039 1044                                                 
CONECT 1046 1047 1041                                                 
CONECT 1047 1050 1048 1046                                            
CONECT 1048 1051 1049 1049 1047                                       
CONECT 1049 1048 1048                                                 
CONECT 1050 1047                                                      
CONECT 1051 1052 1048                                                 
CONECT 1052 1055 1051 1053                                            
CONECT 1053 1052 1054 1054 1056                                       
CONECT 1054 1053 1053                                                 
CONECT 1055 1052                                                      
CONECT 1056 1053 1057                                                 
CONECT 1057 1056 1058 1060                                            
CONECT 1058 1057 1061 1059 1059                                       
CONECT 1059 1058 1058                                                 
CONECT 1060 1057                                                      
CONECT 1061 1058 1062                                                 
CONECT 1062 1063 1061 1065                                            
CONECT 1063 1066 1064 1064 1062                                       
CONECT 1064 1063 1063                                                 
CONECT 1065 1062                                                      
CONECT 1066 1067 1063                                                 
CONECT 1067 1070 1068 1066                                            
CONECT 1068 1067 1069 1069 1074                                       
CONECT 1069 1068 1068                                                 
CONECT 1070 1071 1067                                                 
CONECT 1071 1073 1072 1070                                            
CONECT 1072 1071                                                      
CONECT 1073 1071                                                      
CONECT 1074 1068 1075                                                 
CONECT 1075 1078 1074 1076                                            
CONECT 1076 1075 1081 1077 1077                                       
CONECT 1077 1076 1076                                                 
CONECT 1078 1079 1075 1080                                            
CONECT 1079 1078                                                      
CONECT 1080 1078                                                      
CONECT 1081 1076 1082                                                 
CONECT 1082 1081 1085 1083                                            
CONECT 1083 1090 1082 1084 1084                                       
CONECT 1084 1083 1083                                                 
CONECT 1085 1086 1082                                                 
CONECT 1086 1087 1085                                                 
CONECT 1087 1088 1086                                                 
CONECT 1088 1089 1087                                                 
CONECT 1089 1088                                                      
CONECT 1090 1091 1083                                                 
CONECT 1091 1094 1090 1092                                            
CONECT 1092 1091 1093 1093 1096                                       
CONECT 1093 1092 1092                                                 
CONECT 1094 1095 1091                                                 
CONECT 1095 1094                                                      
CONECT 1096 1092 1097                                                 
CONECT 1097 1096 1098 1100                                            
CONECT 1098 1110 1099 1099 1097                                       
CONECT 1099 1098 1098                                                 
CONECT 1100 1097 1101                                                 
CONECT 1101 1100 1103 1103 1102                                       
CONECT 1102 1101 1104                                                 
CONECT 1103 1101 1101 1106 1105                                       
CONECT 1104 1102 1105 1105                                            
CONECT 1105 1103 1104 1104 1107                                       
CONECT 1106 1103 1108 1108                                            
CONECT 1107 1105 1109 1109                                            
CONECT 1108 1106 1106 1109                                            
CONECT 1109 1108 1107 1107                                            
CONECT 1110 1111 1098                                                 
CONECT 1111 1112 1114 1110                                            
CONECT 1112 1116 1113 1113 1111                                       
CONECT 1113 1112 1112                                                 
CONECT 1114 1115 1111                                                 
CONECT 1115 1114                                                      
CONECT 1116 1117 1112                                                 
CONECT 1117 1120 1118 1116                                            
CONECT 1118 1117 1119 1119 1124                                       
CONECT 1119 1118 1118                                                 
CONECT 1120 1121 1117                                                 
CONECT 1121 1122 1122 1123 1120                                       
CONECT 1122 1121 1121                                                 
CONECT 1123 1121                                                      
CONECT 1124 1118 1125                                                 
CONECT 1125 1124 1126 1128                                            
CONECT 1126 1125 1127 1127 1135                                       
CONECT 1127 1126 1126                                                 
CONECT 1128 1125 1129                                                 
CONECT 1129 1128 1130                                                 
CONECT 1130 1129 1131                                                 
CONECT 1131 1130 1132 1132                                            
CONECT 1132 1131 1131 1133 1134                                       
CONECT 1133 1132                                                      
CONECT 1134 1132                                                      
CONECT 1135 1126 1136                                                 
CONECT 1136 1137 1135 1139                                            
CONECT 1137 1144 1138 1138 1136                                       
CONECT 1138 1137 1137                                                 
CONECT 1139 1136 1140                                                 
CONECT 1140 1139 1141                                                 
CONECT 1141 1140 1142 1142 1143                                       
CONECT 1142 1141 1141                                                 
CONECT 1143 1141                                                      
CONECT 1144 1145 1137                                                 
CONECT 1145 1148 1146 1144                                            
CONECT 1146 1147 1147 1149 1145                                       
CONECT 1147 1146 1146                                                 
CONECT 1148 1145                                                      
CONECT 1149 1150 1146                                                 
CONECT 1150 1153 1149 1151                                            
CONECT 1151 1150 1152 1152 1157                                       
CONECT 1152 1151 1151                                                 
CONECT 1153 1154 1155 1150                                            
CONECT 1154 1156 1153                                                 
CONECT 1155 1153                                                      
CONECT 1156 1154                                                      
CONECT 1157 1151 1158                                                 
CONECT 1158 1157 1159 1161                                            
CONECT 1159 1158 1160 1160 1166                                       
CONECT 1160 1159 1159                                                 
CONECT 1161 1158 1162                                                 
CONECT 1162 1161 1163                                                 
CONECT 1163 1162 1164 1164 1165                                       
CONECT 1164 1163 1163                                                 
CONECT 1165 1163                                                      
CONECT 1166 1159 1167                                                 
CONECT 1167 1168 1166 1170                                            
CONECT 1168 1175 1169 1169 1167                                       
CONECT 1169 1168 1168                                                 
CONECT 1170 1167 1171                                                 
CONECT 1171 1170 1172                                                 
CONECT 1172 1171 1173 1173 1174                                       
CONECT 1173 1172 1172                                                 
CONECT 1174 1172                                                      
CONECT 1175 1176 1168                                                 
CONECT 1176 1177 1179 1175                                            
CONECT 1177 1178 1178 1186 1176                                       
CONECT 1178 1177 1177                                                 
CONECT 1179 1176 1180                                                 
CONECT 1180 1179 1181 1181 1182                                       
CONECT 1181 1180 1180 1183                                            
CONECT 1182 1180 1184 1184                                            
CONECT 1183 1181 1185 1185                                            
CONECT 1184 1182 1182 1185                                            
CONECT 1185 1183 1183 1184                                            
CONECT 1186 1187 1177                                                 
CONECT 1187 1190 1188 1186                                            
CONECT 1188 1187 1189 1189 1193                                       
CONECT 1189 1188 1188                                                 
CONECT 1190 1191 1192 1187                                            
CONECT 1191 1190                                                      
CONECT 1192 1190                                                      
CONECT 1193 1188 1194                                                 
CONECT 1194 1193 1195 1197                                            
CONECT 1195 1194 1196 1196 1201                                       
CONECT 1196 1195 1195                                                 
CONECT 1197 1194 1198 1199                                            
CONECT 1198 1197 1200                                                 
CONECT 1199 1197                                                      
CONECT 1200 1198                                                      
CONECT 1201 1195 1202                                                 
CONECT 1202 1203 1201 1205                                            
CONECT 1203 1209 1204 1204 1202                                       
CONECT 1204 1203 1203                                                 
CONECT 1205 1202 1206                                                 
CONECT 1206 1205 1207 1207 1208                                       
CONECT 1207 1206 1206                                                 
CONECT 1208 1206                                                      
CONECT 1209 1210 1203                                                 
CONECT 1210 1213 1211 1209                                            
CONECT 1211 1214 1210 1212 1212                                       
CONECT 1212 1211 1211                                                 
CONECT 1213 1210                                                      
CONECT 1214 1215 1211                                                 
CONECT 1215 1218 1216 1214                                            
CONECT 1216 1217 1217 1215 1219                                       
CONECT 1217 1216 1216                                                 
CONECT 1218 1215                                                      
CONECT 1219 1216                                                      
CONECT 1220 1221                                                      
CONECT 1221 1224 1222 1220                                            
CONECT 1222 1228 1221 1223 1223                                       
CONECT 1223 1222 1222                                                 
CONECT 1224 1225 1221                                                 
CONECT 1225 1226 1224                                                 
CONECT 1226 1225 1227                                                 
CONECT 1227 1226                                                      
CONECT 1228 1229 1222                                                 
CONECT 1229 1230 1232 1228                                            
CONECT 1230 1231 1231 1236 1229                                       
CONECT 1231 1230 1230                                                 
CONECT 1232 1234 1229 1233                                            
CONECT 1233 1232 1235                                                 
CONECT 1234 1232                                                      
CONECT 1235 1233                                                      
CONECT 1236 1237 1230                                                 
CONECT 1237 1238 1240 1236                                            
CONECT 1238 1242 1237 1239 1239                                       
CONECT 1239 1238 1238                                                 
CONECT 1240 1237 1241                                                 
CONECT 1241 1240                                                      
CONECT 1242 1243 1238                                                 
CONECT 1243 1246 1244 1242                                            
CONECT 1244 1245 1245 1243 1250                                       
CONECT 1245 1244 1244                                                 
CONECT 1246 1247 1243                                                 
CONECT 1247 1249 1246 1248                                            
CONECT 1248 1247                                                      
CONECT 1249 1247                                                      
CONECT 1250 1244 1251                                                 
CONECT 1251 1252 1250 1254                                            
CONECT 1252 1258 1251 1253 1253                                       
CONECT 1253 1252 1252                                                 
CONECT 1254 1251 1255 1256                                            
CONECT 1255 1254 1257                                                 
CONECT 1256 1254                                                      
CONECT 1257 1255                                                      
CONECT 1258 1259 1252                                                 
CONECT 1259 1262 1260 1258                                            
CONECT 1260 1261 1261 1263 1259                                       
CONECT 1261 1260 1260                                                 
CONECT 1262 1259                                                      
CONECT 1263 1264 1260                                                 
CONECT 1264 1265 1267 1263                                            
CONECT 1265 1268 1266 1266 1264                                       
CONECT 1266 1265 1265                                                 
CONECT 1267 1264                                                      
CONECT 1268 1269 1265                                                 
CONECT 1269 1270 1272 1268                                            
CONECT 1270 1276 1271 1271 1269                                       
CONECT 1271 1270 1270                                                 
CONECT 1272 1269 1273                                                 
CONECT 1273 1275 1272 1274                                            
CONECT 1274 1273                                                      
CONECT 1275 1273                                                      
CONECT 1276 1277 1270                                                 
CONECT 1277 1278 1280 1276                                            
CONECT 1278 1281 1279 1279 1277                                       
CONECT 1279 1278 1278                                                 
CONECT 1280 1277                                                      
CONECT 1281 1282 1278                                                 
CONECT 1282 1285 1283 1281                                            
CONECT 1283 1288 1282 1284 1284                                       
CONECT 1284 1283 1283                                                 
CONECT 1285 1286 1287 1282                                            
CONECT 1286 1285                                                      
CONECT 1287 1285                                                      
CONECT 1288 1289 1283                                                 
CONECT 1289 1292 1288 1290                                            
CONECT 1290 1289 1291 1291 1296                                       
CONECT 1291 1290 1290                                                 
CONECT 1292 1293 1289                                                 
CONECT 1293 1294 1294 1295 1292                                       
CONECT 1294 1293 1293                                                 
CONECT 1295 1293                                                      
CONECT 1296 1290 1297                                                 
CONECT 1297 1296 1300 1298                                            
CONECT 1298 1297 1307 1299 1299                                       
CONECT 1299 1298 1298                                                 
CONECT 1300 1301 1297                                                 
CONECT 1301 1302 1300                                                 
CONECT 1302 1303 1301                                                 
CONECT 1303 1304 1304 1302                                            
CONECT 1304 1305 1306 1303 1303                                       
CONECT 1305 1304                                                      
CONECT 1306 1304                                                      
CONECT 1307 1298 1308                                                 
CONECT 1308 1307 1311 1309                                            
CONECT 1309 1308 1310 1310 1314                                       
CONECT 1310 1309 1309                                                 
CONECT 1311 1313 1308 1312                                            
CONECT 1312 1311                                                      
CONECT 1313 1311                                                      
CONECT 1314 1309 1315                                                 
CONECT 1315 1314 1318 1316                                            
CONECT 1316 1315 1322 1317 1317                                       
CONECT 1317 1316 1316                                                 
CONECT 1318 1315 1320 1319                                            
CONECT 1319 1318 1321                                                 
CONECT 1320 1318                                                      
CONECT 1321 1319                                                      
CONECT 1322 1316 1323                                                 
CONECT 1323 1324 1322                                                 
CONECT 1324 1325 1325 1326 1323                                       
CONECT 1325 1324 1324                                                 
CONECT 1326 1327 1324                                                 
CONECT 1327 1330 1326 1328                                            
CONECT 1328 1327 1334 1329 1329                                       
CONECT 1329 1328 1328                                                 
CONECT 1330 1331 1327                                                 
CONECT 1331 1332 1330                                                 
CONECT 1332 1333 1331                                                 
CONECT 1333 1332                                                      
CONECT 1334 1328 1335                                                 
CONECT 1335 1334 1338 1336                                            
CONECT 1336 1335 1343 1337 1337                                       
CONECT 1337 1336 1336                                                 
CONECT 1338 1339 1335                                                 
CONECT 1339 1340 1338                                                 
CONECT 1340 1341 1341 1339 1342                                       
CONECT 1341 1340 1340                                                 
CONECT 1342 1340                                                      
CONECT 1343 1336 1344                                                 
CONECT 1344 1343 1345 1347                                            
CONECT 1345 1351 1344 1346 1346                                       
CONECT 1346 1345 1345                                                 
CONECT 1347 1344 1348                                                 
CONECT 1348 1349 1349 1350 1347                                       
CONECT 1349 1348 1348                                                 
CONECT 1350 1348                                                      
CONECT 1351 1352 1345                                                 
CONECT 1352 1353 1351 1355                                            
CONECT 1353 1354 1354 1356 1352                                       
CONECT 1354 1353 1353                                                 
CONECT 1355 1352                                                      
CONECT 1356 1357 1353                                                 
CONECT 1357 1358 1360 1356                                            
CONECT 1358 1364 1359 1359 1357                                       
CONECT 1359 1358 1358                                                 
CONECT 1360 1357 1361                                                 
CONECT 1361 1362 1360                                                 
CONECT 1362 1363 1361                                                 
CONECT 1363 1362                                                      
CONECT 1364 1370 1365 1358                                            
CONECT 1365 1368 1366 1364                                            
CONECT 1366 1367 1367 1365 1371                                       
CONECT 1367 1366 1366                                                 
CONECT 1368 1369 1365                                                 
CONECT 1369 1368 1370                                                 
CONECT 1370 1369 1364                                                 
CONECT 1371 1366 1372                                                 
CONECT 1372 1375 1371 1373                                            
CONECT 1373 1372 1385 1374 1374                                       
CONECT 1374 1373 1373                                                 
CONECT 1375 1376 1372                                                 
CONECT 1376 1378 1378 1375 1377                                       
CONECT 1377 1376 1379                                                 
CONECT 1378 1381 1376 1376 1380                                       
CONECT 1379 1380 1380 1377                                            
CONECT 1380 1378 1382 1379 1379                                       
CONECT 1381 1383 1383 1378                                            
CONECT 1382 1384 1384 1380                                            
CONECT 1383 1381 1381 1384                                            
CONECT 1384 1383 1382 1382                                            
CONECT 1385 1373 1386                                                 
CONECT 1386 1385 1387 1389                                            
CONECT 1387 1388 1388 1386 1393                                       
CONECT 1388 1387 1387                                                 
CONECT 1389 1386 1390                                                 
CONECT 1390 1389 1392 1391 1391                                       
CONECT 1391 1390 1390                                                 
CONECT 1392 1390                                                      
CONECT 1393 1387 1394                                                 
CONECT 1394 1397 1393 1395                                            
CONECT 1395 1394 1396 1396 1401                                       
CONECT 1396 1395 1395                                                 
CONECT 1397 1398 1394                                                 
CONECT 1398 1399 1400 1397                                            
CONECT 1399 1398                                                      
CONECT 1400 1398                                                      
CONECT 1401 1395 1407 1402                                            
CONECT 1402 1401 1403 1405                                            
CONECT 1403 1408 1402 1404 1404                                       
CONECT 1404 1403 1403                                                 
CONECT 1405 1406 1402                                                 
CONECT 1406 1407 1405                                                 
CONECT 1407 1401 1406                                                 
CONECT 1408 1409 1403                                                 
CONECT 1409 1412 1410 1408                                            
CONECT 1410 1413 1409 1411 1411                                       
CONECT 1411 1410 1410                                                 
CONECT 1412 1409                                                      
CONECT 1413 1414 1410                                                 
CONECT 1414 1417 1413 1415                                            
CONECT 1415 1414 1416 1416 1421                                       
CONECT 1416 1415 1415                                                 
CONECT 1417 1418 1414                                                 
CONECT 1418 1419 1419 1417 1420                                       
CONECT 1419 1418 1418                                                 
CONECT 1420 1418                                                      
CONECT 1421 1415 1422                                                 
CONECT 1422 1421 1425 1423                                            
CONECT 1423 1422 1429 1424 1424                                       
CONECT 1424 1423 1423                                                 
CONECT 1425 1426 1422                                                 
CONECT 1426 1428 1427 1425                                            
CONECT 1427 1426                                                      
CONECT 1428 1426                                                      
CONECT 1429 1423 1430                                                 
CONECT 1430 1429 1431 1433                                            
CONECT 1431 1434 1430 1432 1432                                       
CONECT 1432 1431 1431                                                 
CONECT 1433 1430                                                      
CONECT 1434 1435 1431                                                 
CONECT 1435 1438 1434 1436                                            
CONECT 1436 1435 1448 1437 1437                                       
CONECT 1437 1436 1436                                                 
CONECT 1438 1439 1435                                                 
CONECT 1439 1441 1441 1440 1438                                       
CONECT 1440 1442 1439                                                 
CONECT 1441 1443 1444 1439 1439                                       
CONECT 1442 1443 1443 1440                                            
CONECT 1443 1445 1442 1442 1441                                       
CONECT 1444 1446 1446 1441                                            
CONECT 1445 1447 1447 1443                                            
CONECT 1446 1447 1444 1444                                            
CONECT 1447 1445 1445 1446                                            
CONECT 1448 1436 1449                                                 
CONECT 1449 1448 1452 1450                                            
CONECT 1450 1449 1451 1451 1459                                       
CONECT 1451 1450 1450                                                 
CONECT 1452 1449 1453                                                 
CONECT 1453 1452 1454 1454 1455                                       
CONECT 1454 1456 1453 1453                                            
CONECT 1455 1453 1457 1457                                            
CONECT 1456 1454 1458 1458                                            
CONECT 1457 1458 1455 1455                                            
CONECT 1458 1456 1456 1457                                            
CONECT 1459 1450 1460                                                 
CONECT 1460 1459 1461 1463                                            
CONECT 1461 1468 1460 1462 1462                                       
CONECT 1462 1461 1461                                                 
CONECT 1463 1460 1464                                                 
CONECT 1464 1463 1465                                                 
CONECT 1465 1464 1466                                                 
CONECT 1466 1465 1467                                                 
CONECT 1467 1466                                                      
CONECT 1468 1469 1461                                                 
CONECT 1469 1472 1470 1468                                            
CONECT 1470 1479 1469 1471 1471                                       
CONECT 1471 1470 1470                                                 
CONECT 1472 1473 1469                                                 
CONECT 1473 1474 1472                                                 
CONECT 1474 1475 1473                                                 
CONECT 1475 1476 1476 1474                                            
CONECT 1476 1477 1478 1475 1475                                       
CONECT 1477 1476                                                      
CONECT 1478 1476                                                      
CONECT 1479 1480 1470                                                 
CONECT 1480 1483 1479 1481                                            
CONECT 1481 1480 1482 1482 1487                                       
CONECT 1482 1481 1481                                                 
CONECT 1483 1484 1480                                                 
CONECT 1484 1486 1485 1485 1483                                       
CONECT 1485 1484 1484                                                 
CONECT 1486 1484                                                      
CONECT 1487 1481 1488                                                 
CONECT 1488 1487 1491 1489                                            
CONECT 1489 1488 1494 1490 1490                                       
CONECT 1490 1489 1489                                                 
CONECT 1491 1493 1492 1488                                            
CONECT 1492 1491                                                      
CONECT 1493 1491                                                      
CONECT 1494 1489 1495                                                 
CONECT 1495 1494 1498 1496                                            
CONECT 1496 1495 1497 1497 1502                                       
CONECT 1497 1496 1496                                                 
CONECT 1498 1495 1499                                                 
CONECT 1499 1498 1501 1500                                            
CONECT 1500 1499                                                      
CONECT 1501 1499                                                      
CONECT 1502 1496 1503                                                 
CONECT 1503 1502 1504 1506                                            
CONECT 1504 1510 1505 1505 1503                                       
CONECT 1505 1504 1504                                                 
CONECT 1506 1503 1507                                                 
CONECT 1507 1506 1509 1508 1508                                       
CONECT 1508 1507 1507                                                 
CONECT 1509 1507                                                      
CONECT 1510 1511 1504                                                 
CONECT 1511 1514 1512 1510                                            
CONECT 1512 1511 1519 1513 1513                                       
CONECT 1513 1512 1512                                                 
CONECT 1514 1515 1511                                                 
CONECT 1515 1516 1514                                                 
CONECT 1516 1517 1515                                                 
CONECT 1517 1518 1516                                                 
CONECT 1518 1517                                                      
CONECT 1519 1512 1520 1525                                            
CONECT 1520 1521 1519 1523                                            
CONECT 1521 1522 1522 1526 1520                                       
CONECT 1522 1521 1521                                                 
CONECT 1523 1524 1520                                                 
CONECT 1524 1525 1523                                                 
CONECT 1525 1524 1519                                                 
CONECT 1526 1527 1521                                                 
CONECT 1527 1530 1528 1526                                            
CONECT 1528 1533 1527 1529 1529                                       
CONECT 1529 1528 1528                                                 
CONECT 1530 1531 1527 1532                                            
CONECT 1531 1530                                                      
CONECT 1532 1530                                                      
CONECT 1533 1534 1528                                                 
CONECT 1534 1535 1537 1533                                            
CONECT 1535 1536 1536 1541 1534                                       
CONECT 1536 1535 1535                                                 
CONECT 1537 1539 1534 1538                                            
CONECT 1538 1537 1540                                                 
CONECT 1539 1537                                                      
CONECT 1540 1538                                                      
CONECT 1541 1542 1535                                                 
CONECT 1542 1543 1545 1541                                            
CONECT 1543 1549 1542 1544 1544                                       
CONECT 1544 1543 1543                                                 
CONECT 1545 1542 1546                                                 
CONECT 1546 1545 1547                                                 
CONECT 1547 1546 1548                                                 
CONECT 1548 1547                                                      
CONECT 1549 1550 1543                                                 
CONECT 1550 1549 1551                                                 
CONECT 1551 1550 1553 1552 1552                                       
CONECT 1552 1551 1551                                                 
CONECT 1553 1551 1554                                                 
CONECT 1554 1553 1555 1557                                            
CONECT 1555 1564 1554 1556 1556                                       
CONECT 1556 1555 1555                                                 
CONECT 1557 1554 1558                                                 
CONECT 1558 1557 1559                                                 
CONECT 1559 1558 1560                                                 
CONECT 1560 1559 1561 1561                                            
CONECT 1561 1560 1560 1562 1563                                       
CONECT 1562 1561                                                      
CONECT 1563 1561                                                      
CONECT 1564 1565 1555                                                 
CONECT 1565 1568 1566 1564                                            
CONECT 1566 1565 1574 1567 1567                                       
CONECT 1567 1566 1566                                                 
CONECT 1568 1569 1565                                                 
CONECT 1569 1571 1571 1570 1568                                       
CONECT 1570 1572 1569                                                 
CONECT 1571 1573 1569 1569                                            
CONECT 1572 1573 1573 1570                                            
CONECT 1573 1571 1572 1572                                            
CONECT 1574 1566 1575                                                 
CONECT 1575 1578 1574 1576                                            
CONECT 1576 1575 1577 1577 1581                                       
CONECT 1577 1576 1576                                                 
CONECT 1578 1579 1580 1575                                            
CONECT 1579 1578                                                      
CONECT 1580 1578                                                      
CONECT 1581 1576 1582                                                 
CONECT 1582 1581 1583 1585                                            
CONECT 1583 1595 1582 1584 1584                                       
CONECT 1584 1583 1583                                                 
CONECT 1585 1582 1586                                                 
CONECT 1586 1585 1587 1587 1588                                       
CONECT 1587 1586 1586 1589                                            
CONECT 1588 1586 1591 1590                                            
CONECT 1589 1587 1590 1590                                            
CONECT 1590 1588 1589 1589 1592                                       
CONECT 1591 1588 1593 1593                                            
CONECT 1592 1590 1594 1594                                            
CONECT 1593 1591 1591 1594                                            
CONECT 1594 1593 1592 1592                                            
CONECT 1595 1596 1583                                                 
CONECT 1596 1597 1599 1595                                            
CONECT 1597 1604 1598 1598 1596                                       
CONECT 1598 1597 1597                                                 
CONECT 1599 1596 1600                                                 
CONECT 1600 1599 1601                                                 
CONECT 1601 1603 1603 1600 1602                                       
CONECT 1602 1601                                                      
CONECT 1603 1601 1601                                                 
CONECT 1604 1605 1597                                                 
CONECT 1605 1608 1604 1606                                            
CONECT 1606 1605 1607 1607 1610                                       
CONECT 1607 1606 1606                                                 
CONECT 1608 1609 1605                                                 
CONECT 1609 1608                                                      
CONECT 1610 1606 1611                                                 
CONECT 1611 1610 1614 1612                                            
CONECT 1612 1611 1613 1613 1618                                       
CONECT 1613 1612 1612                                                 
CONECT 1614 1615 1611 1616                                            
CONECT 1615 1617 1614                                                 
CONECT 1616 1614                                                      
CONECT 1617 1615                                                      
CONECT 1618 1612 1619                                                 
CONECT 1619 1618 1620                                                 
CONECT 1620 1619 1622 1621 1621                                       
CONECT 1621 1620 1620                                                 
CONECT 1622 1620 1623                                                 
CONECT 1623 1622 1624 1626                                            
CONECT 1624 1625 1625 1623 1633                                       
CONECT 1625 1624 1624                                                 
CONECT 1626 1627 1623                                                 
CONECT 1627 1628 1626                                                 
CONECT 1628 1629 1627                                                 
CONECT 1629 1630 1630 1628                                            
CONECT 1630 1632 1631 1629 1629                                       
CONECT 1631 1630                                                      
CONECT 1632 1630                                                      
CONECT 1633 1624 1634 1639                                            
CONECT 1634 1635 1633 1637                                            
CONECT 1635 1640 1636 1636 1634                                       
CONECT 1636 1635 1635                                                 
CONECT 1637 1634 1638                                                 
CONECT 1638 1637 1639                                                 
CONECT 1639 1633 1638                                                 
CONECT 1640 1641 1635                                                 
CONECT 1641 1644 1640 1642                                            
CONECT 1642 1641 1643 1643 1648                                       
CONECT 1643 1642 1642                                                 
CONECT 1644 1645 1641                                                 
CONECT 1645 1646 1647 1644                                            
CONECT 1646 1645                                                      
CONECT 1647 1645                                                      
CONECT 1648 1642 1654 1649                                            
CONECT 1649 1648 1650 1652                                            
CONECT 1650 1651 1651 1649 1655                                       
CONECT 1651 1650 1650                                                 
CONECT 1652 1653 1649                                                 
CONECT 1653 1654 1652                                                 
CONECT 1654 1648 1653                                                 
CONECT 1655 1650 1656                                                 
CONECT 1656 1657 1655                                                 
CONECT 1657 1658 1658 1659 1656                                       
CONECT 1658 1657 1657                                                 
CONECT 1659 1660 1657                                                 
CONECT 1660 1663 1661 1659                                            
CONECT 1661 1660 1670 1662 1662                                       
CONECT 1662 1661 1661                                                 
CONECT 1663 1664 1660                                                 
CONECT 1664 1665 1663                                                 
CONECT 1665 1666 1664                                                 
CONECT 1666 1667 1667 1665                                            
CONECT 1667 1668 1669 1666 1666                                       
CONECT 1668 1667                                                      
CONECT 1669 1667                                                      
CONECT 1670 1661 1671                                                 
CONECT 1671 1672 1670 1674                                            
CONECT 1672 1673 1673 1679 1671                                       
CONECT 1673 1672 1672                                                 
CONECT 1674 1671 1675                                                 
CONECT 1675 1674 1676                                                 
CONECT 1676 1675 1677                                                 
CONECT 1677 1676 1678                                                 
CONECT 1678 1677                                                      
CONECT 1679 1680 1672                                                 
CONECT 1680 1681 1683 1679                                            
CONECT 1681 1687 1680 1682 1682                                       
CONECT 1682 1681 1681                                                 
CONECT 1683 1680 1684                                                 
CONECT 1684 1685 1685 1683 1686                                       
CONECT 1685 1684 1684                                                 
CONECT 1686 1684                                                      
CONECT 1687 1688 1681                                                 
CONECT 1688 1689 1691 1687                                            
CONECT 1689 1690 1690 1695 1688                                       
CONECT 1690 1689 1689                                                 
CONECT 1691 1693 1688 1692                                            
CONECT 1692 1691 1694                                                 
CONECT 1693 1691                                                      
CONECT 1694 1692                                                      
CONECT 1695 1696 1689                                                 
CONECT 1696 1697 1699 1695                                            
CONECT 1697 1703 1696 1698 1698                                       
CONECT 1698 1697 1697                                                 
CONECT 1699 1701 1696 1700                                            
CONECT 1700 1699 1702                                                 
CONECT 1701 1699                                                      
CONECT 1702 1700                                                      
CONECT 1703 1704 1697                                                 
CONECT 1704 1707 1705 1703                                            
CONECT 1705 1706 1706 1704 1711                                       
CONECT 1706 1705 1705                                                 
CONECT 1707 1708 1704                                                 
CONECT 1708 1710 1707 1709                                            
CONECT 1709 1708                                                      
CONECT 1710 1708                                                      
CONECT 1711 1705 1712                                                 
CONECT 1712 1711 1713 1715                                            
CONECT 1713 1717 1712 1714 1714                                       
CONECT 1714 1713 1713                                                 
CONECT 1715 1712 1716                                                 
CONECT 1716 1715                                                      
CONECT 1717 1718 1713                                                 
CONECT 1718 1721 1717 1719                                            
CONECT 1719 1718 1723 1720 1720                                       
CONECT 1720 1719 1719                                                 
CONECT 1721 1722 1718                                                 
CONECT 1722 1721                                                      
CONECT 1723 1719 1724                                                 
CONECT 1724 1723 1727 1725                                            
CONECT 1725 1724 1726 1726 1732                                       
CONECT 1726 1725 1725                                                 
CONECT 1727 1728 1724                                                 
CONECT 1728 1729 1727                                                 
CONECT 1729 1731 1728 1730 1730                                       
CONECT 1730 1729 1729                                                 
CONECT 1731 1729                                                      
CONECT 1732 1725 1738 1733                                            
CONECT 1733 1732 1734 1736                                            
CONECT 1734 1735 1735 1733 1739                                       
CONECT 1735 1734 1734                                                 
CONECT 1736 1733 1737                                                 
CONECT 1737 1738 1736                                                 
CONECT 1738 1732 1737                                                 
CONECT 1739 1734 1740                                                 
CONECT 1740 1739 1741                                                 
CONECT 1741 1740 1743 1742 1742                                       
CONECT 1742 1741 1741                                                 
CONECT 1743 1741 1744                                                 
CONECT 1744 1747 1743 1745                                            
CONECT 1745 1744 1750 1746 1746                                       
CONECT 1746 1745 1745                                                 
CONECT 1747 1748 1749 1744                                            
CONECT 1748 1747                                                      
CONECT 1749 1747                                                      
CONECT 1750 1745 1751                                                 
CONECT 1751 1754 1750 1752                                            
CONECT 1752 1751 1753 1753 1758                                       
CONECT 1753 1752 1752                                                 
CONECT 1754 1755 1751                                                 
CONECT 1755 1754 1757 1757 1756                                       
CONECT 1756 1755                                                      
CONECT 1757 1755 1755                                                 
CONECT 1758 1752 1759                                                 
CONECT 1759 1758 1760 1762                                            
CONECT 1760 1766 1759 1761 1761                                       
CONECT 1761 1760 1760                                                 
CONECT 1762 1759 1763                                                 
CONECT 1763 1764 1764 1762 1765                                       
CONECT 1764 1763 1763                                                 
CONECT 1765 1763                                                      
CONECT 1766 1767 1760                                                 
CONECT 1767 1768 1770 1766                                            
CONECT 1768 1777 1769 1769 1767                                       
CONECT 1769 1768 1768                                                 
CONECT 1770 1767 1771                                                 
CONECT 1771 1770 1772                                                 
CONECT 1772 1773 1771                                                 
CONECT 1773 1774 1774 1772                                            
CONECT 1774 1776 1775 1773 1773                                       
CONECT 1775 1774                                                      
CONECT 1776 1774                                                      
CONECT 1777 1778 1768                                                 
CONECT 1778 1781 1779 1777                                            
CONECT 1779 1784 1778 1780 1780                                       
CONECT 1780 1779 1779                                                 
CONECT 1781 1783 1782 1778                                            
CONECT 1782 1781                                                      
CONECT 1783 1781                                                      
CONECT 1784 1785 1779                                                 
CONECT 1785 1786 1788 1784                                            
CONECT 1786 1787 1787 1791 1785                                       
CONECT 1787 1786 1786                                                 
CONECT 1788 1790 1785 1789                                            
CONECT 1789 1788                                                      
CONECT 1790 1788                                                      
CONECT 1791 1792 1786                                                 
CONECT 1792 1793 1795 1791                                            
CONECT 1793 1805 1792 1794 1794                                       
CONECT 1794 1793 1793                                                 
CONECT 1795 1792 1796                                                 
CONECT 1796 1798 1798 1795 1797                                       
CONECT 1797 1796 1799                                                 
CONECT 1798 1801 1800 1796 1796                                       
CONECT 1799 1800 1800 1797                                            
CONECT 1800 1802 1798 1799 1799                                       
CONECT 1801 1803 1803 1798                                            
CONECT 1802 1804 1804 1800                                            
CONECT 1803 1804 1801 1801                                            
CONECT 1804 1803 1802 1802                                            
CONECT 1805 1806 1793                                                 
CONECT 1806 1807 1809 1805                                            
CONECT 1807 1808 1808 1812 1806                                       
CONECT 1808 1807 1807                                                 
CONECT 1809 1811 1806 1810                                            
CONECT 1810 1809                                                      
CONECT 1811 1809                                                      
CONECT 1812 1813 1807                                                 
CONECT 1813 1814 1816 1812                                            
CONECT 1814 1815 1815 1821 1813                                       
CONECT 1815 1814 1814                                                 
CONECT 1816 1813 1817                                                 
CONECT 1817 1816 1818                                                 
CONECT 1818 1817 1819                                                 
CONECT 1819 1818 1820                                                 
CONECT 1820 1819                                                      
CONECT 1821 1822 1814                                                 
CONECT 1822 1823 1825 1821                                            
CONECT 1823 1827 1822 1824 1824                                       
CONECT 1824 1823 1823                                                 
CONECT 1825 1822 1826                                                 
CONECT 1826 1825                                                      
CONECT 1827 1828 1823                                                 
CONECT 1828 1831 1827 1829                                            
CONECT 1829 1828 1834 1830 1830                                       
CONECT 1830 1829 1829                                                 
CONECT 1831 1833 1832 1828                                            
CONECT 1832 1831                                                      
CONECT 1833 1831                                                      
CONECT 1834 1829 1835                                                 
CONECT 1835 1834 1838 1836                                            
CONECT 1836 1835 1842 1837 1837                                       
CONECT 1837 1836 1836                                                 
CONECT 1838 1839 1835                                                 
CONECT 1839 1840 1840 1841 1838                                       
CONECT 1840 1839 1839                                                 
CONECT 1841 1839                                                      
CONECT 1842 1836 1843                                                 
CONECT 1843 1842 1844 1846                                            
CONECT 1844 1851 1843 1845 1845                                       
CONECT 1845 1844 1844                                                 
CONECT 1846 1843 1847                                                 
CONECT 1847 1846 1848                                                 
CONECT 1848 1847 1850 1850 1849                                       
CONECT 1849 1848                                                      
CONECT 1850 1848 1848                                                 
CONECT 1851 1852 1844                                                 
CONECT 1852 1855 1853 1851                                            
CONECT 1853 1856 1852 1854 1854                                       
CONECT 1854 1853 1853                                                 
CONECT 1855 1852                                                      
CONECT 1856 1857 1853                                                 
CONECT 1857 1860 1856 1858                                            
CONECT 1858 1857 1859 1859 1864                                       
CONECT 1859 1858 1858                                                 
CONECT 1860 1861 1862 1857                                            
CONECT 1861 1863 1860                                                 
CONECT 1862 1860                                                      
CONECT 1863 1861                                                      
CONECT 1864 1858 1865                                                 
CONECT 1865 1864 1868 1866                                            
CONECT 1866 1865 1869 1867 1867                                       
CONECT 1867 1866 1866                                                 
CONECT 1868 1865                                                      
CONECT 1869 1866 1870                                                 
CONECT 1870 1869 1873 1871                                            
CONECT 1871 1874 1870 1872 1872                                       
CONECT 1872 1871 1871                                                 
CONECT 1873 1870                                                      
CONECT 1874 1875 1871                                                 
CONECT 1875 1878 1874 1876                                            
CONECT 1876 1875 1880 1877 1877                                       
CONECT 1877 1876 1876                                                 
CONECT 1878 1879 1875                                                 
CONECT 1879 1878                                                      
CONECT 1880 1876 1881                                                 
CONECT 1881 1882 1880                                                 
CONECT 1882 1883 1883 1884 1881                                       
CONECT 1883 1882 1882                                                 
CONECT 1884 1882 1885                                                 
CONECT 1885 1886 1884 1888                                            
CONECT 1886 1892 1885 1887 1887                                       
CONECT 1887 1886 1886                                                 
CONECT 1888 1885 1889                                                 
CONECT 1889 1890 1890 1891 1888                                       
CONECT 1890 1889 1889                                                 
CONECT 1891 1889                                                      
CONECT 1892 1893 1886                                                 
CONECT 1893 1894 1896 1892                                            
CONECT 1894 1895 1895 1899 1893                                       
CONECT 1895 1894 1894                                                 
CONECT 1896 1898 1893 1897                                            
CONECT 1897 1896                                                      
CONECT 1898 1896                                                      
CONECT 1899 1900 1894 1905                                            
CONECT 1900 1901 1903 1899                                            
CONECT 1901 1902 1902 1906 1900                                       
CONECT 1902 1901 1901                                                 
CONECT 1903 1900 1904                                                 
CONECT 1904 1903 1905                                                 
CONECT 1905 1899 1904                                                 
CONECT 1906 1907 1901                                                 
CONECT 1907 1910 1908 1906                                            
CONECT 1908 1915 1907 1909 1909                                       
CONECT 1909 1908 1908                                                 
CONECT 1910 1911 1907                                                 
CONECT 1911 1912 1910                                                 
CONECT 1912 1913 1913 1914 1911                                       
CONECT 1913 1912 1912                                                 
CONECT 1914 1912                                                      
CONECT 1915 1916 1908                                                 
CONECT 1916 1917 1915 1919                                            
CONECT 1917 1918 1918 1923 1916                                       
CONECT 1918 1917 1917                                                 
CONECT 1919 1921 1916 1920                                            
CONECT 1920 1919 1922                                                 
CONECT 1921 1919                                                      
CONECT 1922 1920                                                      
CONECT 1923 1924 1917                                                 
CONECT 1924 1925 1927 1923                                            
CONECT 1925 1931 1924 1926 1926                                       
CONECT 1926 1925 1925                                                 
CONECT 1927 1924 1928                                                 
CONECT 1928 1929 1927                                                 
CONECT 1929 1930 1928                                                 
CONECT 1930 1929                                                      
CONECT 1931 1932 1925                                                 
CONECT 1932 1935 1933 1931                                            
CONECT 1933 1934 1934 1938 1932                                       
CONECT 1934 1933 1933                                                 
CONECT 1935 1936 1937 1932                                            
CONECT 1936 1935                                                      
CONECT 1937 1935                                                      
CONECT 1938 1933 1939                                                 
CONECT 1939 1940 1938 1942                                            
CONECT 1940 1946 1941 1941 1939                                       
CONECT 1941 1940 1940                                                 
CONECT 1942 1939 1944 1943                                            
CONECT 1943 1942 1945                                                 
CONECT 1944 1942                                                      
CONECT 1945 1943                                                      
CONECT 1946 1947 1940                                                 
CONECT 1947 1948 1946                                                 
CONECT 1948 1947 1950 1949 1949                                       
CONECT 1949 1948 1948                                                 
CONECT 1950 1951 1948                                                 
CONECT 1951 1952 1950                                                 
CONECT 1952 1954 1953 1953 1951                                       
CONECT 1953 1952 1952                                                 
CONECT 1954 1955 1952                                                 
CONECT 1955 1956 1954                                                 
CONECT 1956 1957 1957 1955 1958                                       
CONECT 1957 1956 1956                                                 
CONECT 1958 1956 1959                                                 
CONECT 1959 1958 1962 1960                                            
CONECT 1960 1959 1961 1961 1969                                       
CONECT 1961 1960 1960                                                 
CONECT 1962 1963 1959                                                 
CONECT 1963 1964 1962                                                 
CONECT 1964 1963 1965                                                 
CONECT 1965 1964 1966 1966                                            
CONECT 1966 1965 1965 1967 1968                                       
CONECT 1967 1966                                                      
CONECT 1968 1966                                                      
CONECT 1969 1960 1970                                                 
CONECT 1970 1969 1971 1973                                            
CONECT 1971 1976 1972 1972 1970                                       
CONECT 1972 1971 1971                                                 
CONECT 1973 1970 1975 1974                                            
CONECT 1974 1973                                                      
CONECT 1975 1973                                                      
CONECT 1976 1977 1971                                                 
CONECT 1977 1980 1978 1976                                            
CONECT 1978 1988 1979 1979 1977                                       
CONECT 1979 1978 1978                                                 
CONECT 1980 1981 1977                                                 
CONECT 1981 1980 1983 1983 1982                                       
CONECT 1982 1981 1984 1984                                            
CONECT 1983 1981 1981 1985                                            
CONECT 1984 1982 1982 1986                                            
CONECT 1985 1983 1986 1986                                            
CONECT 1986 1985 1985 1984 1987                                       
CONECT 1987 1986                                                      
CONECT 1988 1989 1978                                                 
CONECT 1989 1992 1990 1988                                            
CONECT 1990 1989 1991 1991 1997                                       
CONECT 1991 1990 1990                                                 
CONECT 1992 1993 1989                                                 
CONECT 1993 1994 1992                                                 
CONECT 1994 1995 1995 1993 1996                                       
CONECT 1995 1994 1994                                                 
CONECT 1996 1994                                                      
CONECT 1997 1990 1998                                                 
CONECT 1998 1997 1999 2001                                            
CONECT 1999 1998 2006 2000 2000                                       
CONECT 2000 1999 1999                                                 
CONECT 2001 1998 2002                                                 
CONECT 2002 2001 2003                                                 
CONECT 2003 2002 2005 2004 2004                                       
CONECT 2004 2003 2003                                                 
CONECT 2005 2003                                                      
CONECT 2006 1999 2007                                                 
CONECT 2007 2008 2006 2010                                            
CONECT 2008 2017 2009 2009 2007                                       
CONECT 2009 2008 2008                                                 
CONECT 2010 2007 2011                                                 
CONECT 2011 2010 2013 2013 2012                                       
CONECT 2012 2011 2014 2014                                            
CONECT 2013 2011 2011 2015                                            
CONECT 2014 2012 2012 2016                                            
CONECT 2015 2013 2016 2016                                            
CONECT 2016 2015 2015 2014                                            
CONECT 2017 2018 2008                                                 
CONECT 2018 2021 2019 2017                                            
CONECT 2019 2025 2020 2020 2018                                       
CONECT 2020 2019 2019                                                 
CONECT 2021 2022 2018                                                 
CONECT 2022 2024 2023 2021                                            
CONECT 2023 2022                                                      
CONECT 2024 2022                                                      
CONECT 2025 2026 2031 2019                                            
CONECT 2026 2029 2025 2027                                            
CONECT 2027 2026 2028 2028 2032                                       
CONECT 2028 2027 2027                                                 
CONECT 2029 2030 2026                                                 
CONECT 2030 2029 2031                                                 
CONECT 2031 2030 2025                                                 
CONECT 2032 2027 2033                                                 
CONECT 2033 2032 2034 2036                                            
CONECT 2034 2041 2033 2035 2035                                       
CONECT 2035 2034 2034                                                 
CONECT 2036 2033 2037                                                 
CONECT 2037 2036 2038                                                 
CONECT 2038 2037 2039                                                 
CONECT 2039 2038 2040                                                 
CONECT 2040 2039                                                      
CONECT 2041 2042 2034                                                 
CONECT 2042 2043 2045 2041                                            
CONECT 2043 2044 2044 2046 2042                                       
CONECT 2044 2043 2043                                                 
CONECT 2045 2042                                                      
CONECT 2046 2043 2047                                                 
CONECT 2047 2048 2046 2050                                            
CONECT 2048 2049 2049 2047 2055                                       
CONECT 2049 2048 2048                                                 
CONECT 2050 2047 2051                                                 
CONECT 2051 2052 2050                                                 
CONECT 2052 2054 2053 2053 2051                                       
CONECT 2053 2052 2052                                                 
CONECT 2054 2052                                                      
CONECT 2055 2048 2056                                                 
CONECT 2056 2057 2055 2059                                            
CONECT 2057 2064 2056 2058 2058                                       
CONECT 2058 2057 2057                                                 
CONECT 2059 2056 2060                                                 
CONECT 2060 2059 2061                                                 
CONECT 2061 2060 2062                                                 
CONECT 2062 2061 2063                                                 
CONECT 2063 2062                                                      
CONECT 2064 2065 2057                                                 
CONECT 2065 2068 2066 2064                                            
CONECT 2066 2067 2067 2065 2072                                       
CONECT 2067 2066 2066                                                 
CONECT 2068 2069 2065                                                 
CONECT 2069 2070 2068 2071                                            
CONECT 2070 2069                                                      
CONECT 2071 2069                                                      
CONECT 2072 2066 2073                                                 
CONECT 2073 2074 2072 2076                                            
CONECT 2074 2084 2075 2075 2073                                       
CONECT 2075 2074 2074                                                 
CONECT 2076 2073 2077                                                 
CONECT 2077 2076 2079 2079 2078                                       
CONECT 2078 2077 2080 2080                                            
CONECT 2079 2077 2077 2081                                            
CONECT 2080 2078 2078 2082                                            
CONECT 2081 2079 2082 2082                                            
CONECT 2082 2081 2081 2080 2083                                       
CONECT 2083 2082                                                      
CONECT 2084 2085 2074                                                 
CONECT 2085 2088 2086 2084                                            
CONECT 2086 2087 2087 2092 2085                                       
CONECT 2087 2086 2086                                                 
CONECT 2088 2089 2085                                                 
CONECT 2089 2090 2088 2091                                            
CONECT 2090 2089                                                      
CONECT 2091 2089                                                      
CONECT 2092 2093 2086                                                 
CONECT 2093 2094 2092 2096                                            
CONECT 2094 2099 2095 2095 2093                                       
CONECT 2095 2094 2094                                                 
CONECT 2096 2093 2098 2097                                            
CONECT 2097 2096                                                      
CONECT 2098 2096                                                      
CONECT 2099 2100 2094                                                 
CONECT 2100 2103 2101 2099                                            
CONECT 2101 2109 2102 2102 2100                                       
CONECT 2102 2101 2101                                                 
CONECT 2103 2104 2100                                                 
CONECT 2104 2105 2105 2103 2106                                       
CONECT 2105 2104 2104 2107                                            
CONECT 2106 2104 2108                                                 
CONECT 2107 2105 2108 2108                                            
CONECT 2108 2107 2107 2106                                            
CONECT 2109 2110 2101                                                 
CONECT 2110 2111 2109 2113                                            
CONECT 2111 2117 2112 2112 2110                                       
CONECT 2112 2111 2111                                                 
CONECT 2113 2110 2115 2114                                            
CONECT 2114 2113 2116                                                 
CONECT 2115 2113                                                      
CONECT 2116 2114                                                      
CONECT 2117 2118 2111                                                 
CONECT 2118 2121 2119 2117                                            
CONECT 2119 2118 2120 2120 2125                                       
CONECT 2120 2119 2119                                                 
CONECT 2121 2122 2118                                                 
CONECT 2122 2123 2123 2124 2121                                       
CONECT 2123 2122 2122                                                 
CONECT 2124 2122                                                      
CONECT 2125 2119 2126                                                 
CONECT 2126 2127 2125 2129                                            
CONECT 2127 2130 2128 2128 2126                                       
CONECT 2128 2127 2127                                                 
CONECT 2129 2126                                                      
CONECT 2130 2131 2127                                                 
CONECT 2131 2134 2130 2132                                            
CONECT 2132 2131 2133 2133 2139                                       
CONECT 2133 2132 2132                                                 
CONECT 2134 2135 2131                                                 
CONECT 2135 2136 2134                                                 
CONECT 2136 2137 2137 2138 2135                                       
CONECT 2137 2136 2136                                                 
CONECT 2138 2136                                                      
CONECT 2139 2132 2140                                                 
CONECT 2140 2139 2141 2143                                            
CONECT 2141 2142 2142 2146 2140                                       
CONECT 2142 2141 2141                                                 
CONECT 2143 2140 2145 2144                                            
CONECT 2144 2143                                                      
CONECT 2145 2143                                                      
CONECT 2146 2147 2141                                                 
CONECT 2147 2150 2146 2148                                            
CONECT 2148 2147 2155 2149 2149                                       
CONECT 2149 2148 2148                                                 
CONECT 2150 2151 2147                                                 
CONECT 2151 2152 2150                                                 
CONECT 2152 2153 2153 2151 2154                                       
CONECT 2153 2152 2152                                                 
CONECT 2154 2152                                                      
CONECT 2155 2148 2156                                                 
CONECT 2156 2155 2157                                                 
CONECT 2157 2158 2158 2156 2159                                       
CONECT 2158 2157 2157                                                 
CONECT 2159 2157 2160                                                 
CONECT 2160 2159 2161 2163                                            
CONECT 2161 2160 2162 2162 2167                                       
CONECT 2162 2161 2161                                                 
CONECT 2163 2160 2164                                                 
CONECT 2164 2165 2165 2163 2166                                       
CONECT 2165 2164 2164                                                 
CONECT 2166 2164                                                      
CONECT 2167 2161 2168                                                 
CONECT 2168 2167 2169 2171                                            
CONECT 2169 2174 2170 2170 2168                                       
CONECT 2170 2169 2169                                                 
CONECT 2171 2168 2172 2173                                            
CONECT 2172 2171                                                      
CONECT 2173 2171                                                      
CONECT 2174 2175 2169                                                 
CONECT 2175 2178 2174 2176                                            
CONECT 2176 2175 2184 2177 2177                                       
CONECT 2177 2176 2176                                                 
CONECT 2178 2179 2175                                                 
CONECT 2179 2181 2181 2180 2178                                       
CONECT 2180 2182 2179                                                 
CONECT 2181 2183 2179 2179                                            
CONECT 2182 2183 2183 2180                                            
CONECT 2183 2181 2182 2182                                            
CONECT 2184 2176 2185                                                 
CONECT 2185 2186 2184 2188                                            
CONECT 2186 2187 2187 2195 2185                                       
CONECT 2187 2186 2186                                                 
CONECT 2188 2185 2189                                                 
CONECT 2189 2188 2190 2190 2191                                       
CONECT 2190 2192 2189 2189                                            
CONECT 2191 2189 2193 2193                                            
CONECT 2192 2190 2194 2194                                            
CONECT 2193 2194 2191 2191                                            
CONECT 2194 2192 2192 2193                                            
CONECT 2195 2196 2186 2201                                            
CONECT 2196 2197 2195 2199                                            
CONECT 2197 2202 2198 2198 2196                                       
CONECT 2198 2197 2197                                                 
CONECT 2199 2196 2200                                                 
CONECT 2200 2199 2201                                                 
CONECT 2201 2195 2200                                                 
CONECT 2202 2203 2197                                                 
CONECT 2203 2206 2204 2202                                            
CONECT 2204 2203 2210 2205 2205                                       
CONECT 2205 2204 2204                                                 
CONECT 2206 2207 2203                                                 
CONECT 2207 2209 2209 2208 2206                                       
CONECT 2208 2207                                                      
CONECT 2209 2207 2207                                                 
CONECT 2210 2211 2204                                                 
CONECT 2211 2212 2210 2214                                            
CONECT 2212 2213 2213 2222 2211                                       
CONECT 2213 2212 2212                                                 
CONECT 2214 2211 2215                                                 
CONECT 2215 2217 2217 2214 2216                                       
CONECT 2216 2215 2218 2218                                            
CONECT 2217 2219 2215 2215                                            
CONECT 2218 2220 2216 2216                                            
CONECT 2219 2217 2220 2220                                            
CONECT 2220 2219 2219 2221 2218                                       
CONECT 2221 2220                                                      
CONECT 2222 2223 2212                                                 
CONECT 2223 2226 2224 2222                                            
CONECT 2224 2231 2223 2225 2225                                       
CONECT 2225 2224 2224                                                 
CONECT 2226 2227 2223                                                 
CONECT 2227 2228 2226                                                 
CONECT 2228 2229 2229 2230 2227                                       
CONECT 2229 2228 2228                                                 
CONECT 2230 2228                                                      
CONECT 2231 2237 2232 2224                                            
CONECT 2232 2235 2231 2233                                            
CONECT 2233 2238 2232 2234 2234                                       
CONECT 2234 2233 2233                                                 
CONECT 2235 2236 2232                                                 
CONECT 2236 2237 2235                                                 
CONECT 2237 2236 2231                                                 
CONECT 2238 2239 2233                                                 
CONECT 2239 2242 2238 2240                                            
CONECT 2240 2239 2241 2241 2246                                       
CONECT 2241 2240 2240                                                 
CONECT 2242 2243 2239                                                 
CONECT 2243 2245 2245 2244 2242                                       
CONECT 2244 2243                                                      
CONECT 2245 2243 2243                                                 
CONECT 2246 2240 2247                                                 
CONECT 2247 2246 2250 2248                                            
CONECT 2248 2247 2254 2249 2249                                       
CONECT 2249 2248 2248                                                 
CONECT 2250 2251 2247                                                 
CONECT 2251 2252 2252 2253 2250                                       
CONECT 2252 2251 2251                                                 
CONECT 2253 2251                                                      
CONECT 2254 2248 2255                                                 
CONECT 2255 2254 2256 2258                                            
CONECT 2256 2257 2257 2255 2268                                       
CONECT 2257 2256 2256                                                 
CONECT 2258 2255 2259                                                 
CONECT 2259 2258 2260 2260 2261                                       
CONECT 2260 2259 2259 2262                                            
CONECT 2261 2259 2263 2264                                            
CONECT 2262 2260 2263 2263                                            
CONECT 2263 2262 2262 2261 2265                                       
CONECT 2264 2261 2266 2266                                            
CONECT 2265 2263 2267 2267                                            
CONECT 2266 2264 2264 2267                                            
CONECT 2267 2265 2265 2266                                            
CONECT 2268 2256 2269                                                 
CONECT 2269 2268 2272 2270                                            
CONECT 2270 2277 2269 2271 2271                                       
CONECT 2271 2270 2270                                                 
CONECT 2272 2269 2273                                                 
CONECT 2273 2274 2272                                                 
CONECT 2274 2275 2275 2273 2276                                       
CONECT 2275 2274 2274                                                 
CONECT 2276 2274                                                      
CONECT 2277 2278 2270                                                 
CONECT 2278 2281 2277 2279                                            
CONECT 2279 2280 2280 2278 2283                                       
CONECT 2280 2279 2279                                                 
CONECT 2281 2282 2278                                                 
CONECT 2282 2281                                                      
CONECT 2283 2279 2284                                                 
CONECT 2284 2283 2285 2287                                            
CONECT 2285 2284 2290 2286 2286                                       
CONECT 2286 2285 2285                                                 
CONECT 2287 2284 2288 2289                                            
CONECT 2288 2287                                                      
CONECT 2289 2287                                                      
CONECT 2290 2285 2291                                                 
CONECT 2291 2292 2290 2294                                            
CONECT 2292 2301 2293 2293 2291                                       
CONECT 2293 2292 2292                                                 
CONECT 2294 2291 2295                                                 
CONECT 2295 2294 2296 2296 2297                                       
CONECT 2296 2295 2295 2298                                            
CONECT 2297 2295 2299 2299                                            
CONECT 2298 2296 2300 2300                                            
CONECT 2299 2297 2297 2300                                            
CONECT 2300 2298 2298 2299                                            
CONECT 2301 2302 2292                                                 
CONECT 2302 2305 2303 2301                                            
CONECT 2303 2302 2304 2304 2307                                       
CONECT 2304 2303 2303                                                 
CONECT 2305 2306 2302                                                 
CONECT 2306 2305                                                      
CONECT 2307 2303 2308                                                 
CONECT 2308 2309 2307 2311                                            
CONECT 2309 2316 2308 2310 2310                                       
CONECT 2310 2309 2309                                                 
CONECT 2311 2308 2312                                                 
CONECT 2312 2311 2313                                                 
CONECT 2313 2312 2315 2315 2314                                       
CONECT 2314 2313                                                      
CONECT 2315 2313 2313                                                 
CONECT 2316 2317 2309                                                 
CONECT 2317 2320 2318 2316                                            
CONECT 2318 2317 2327 2319 2319                                       
CONECT 2319 2318 2318                                                 
CONECT 2320 2321 2317                                                 
CONECT 2321 2322 2322 2323 2320                                       
CONECT 2322 2324 2321 2321                                            
CONECT 2323 2325 2325 2321                                            
CONECT 2324 2326 2326 2322                                            
CONECT 2325 2326 2323 2323                                            
CONECT 2326 2324 2324 2325                                            
CONECT 2327 2318 2328                                                 
CONECT 2328 2329 2327 2331                                            
CONECT 2329 2337 2330 2330 2328                                       
CONECT 2330 2329 2329                                                 
CONECT 2331 2328 2332                                                 
CONECT 2332 2331 2334 2334 2333                                       
CONECT 2333 2332 2335                                                 
CONECT 2334 2332 2332 2336                                            
CONECT 2335 2333 2336 2336                                            
CONECT 2336 2334 2335 2335                                            
CONECT 2337 2338 2329                                                 
CONECT 2338 2341 2337 2339                                            
CONECT 2339 2338 2345 2340 2340                                       
CONECT 2340 2339 2339                                                 
CONECT 2341 2342 2338                                                 
CONECT 2342 2343 2343 2344 2341                                       
CONECT 2343 2342 2342                                                 
CONECT 2344 2342                                                      
CONECT 2345 2339 2346                                                 
CONECT 2346 2349 2345 2347                                            
CONECT 2347 2348 2348 2346 2350                                       
CONECT 2348 2347 2347                                                 
CONECT 2349 2346                                                      
CONECT 2350 2347 2351                                                 
CONECT 2351 2350 2352 2354                                            
CONECT 2352 2351 2353 2353 2358                                       
CONECT 2353 2352 2352                                                 
CONECT 2354 2351 2355                                                 
CONECT 2355 2354 2357 2357 2356                                       
CONECT 2356 2355                                                      
CONECT 2357 2355 2355                                                 
CONECT 2358 2352 2359                                                 
CONECT 2359 2358 2362 2360                                            
CONECT 2360 2359 2361 2361 2363                                       
CONECT 2361 2360 2360                                                 
CONECT 2362 2359                                                      
CONECT 2363 2360 2364                                                 
CONECT 2364 2363 2365 2367                                            
CONECT 2365 2372 2366 2366 2364                                       
CONECT 2366 2365 2365                                                 
CONECT 2367 2364 2368                                                 
CONECT 2368 2367 2369                                                 
CONECT 2369 2370 2370 2368 2371                                       
CONECT 2370 2369 2369                                                 
CONECT 2371 2369                                                      
CONECT 2372 2373 2365                                                 
CONECT 2373 2374 2376 2372                                            
CONECT 2374 2375 2375 2380 2373                                       
CONECT 2375 2374 2374                                                 
CONECT 2376 2373 2377                                                 
CONECT 2377 2376 2379 2378 2378                                       
CONECT 2378 2377 2377                                                 
CONECT 2379 2377                                                      
CONECT 2380 2381 2374                                                 
CONECT 2381 2382 2384 2380                                            
CONECT 2382 2383 2383 2386 2381                                       
CONECT 2383 2382 2382                                                 
CONECT 2384 2381 2385                                                 
CONECT 2385 2384                                                      
CONECT 2386 2387 2382                                                 
CONECT 2387 2390 2388 2386                                            
CONECT 2388 2396 2387 2389 2389                                       
CONECT 2389 2388 2388                                                 
CONECT 2390 2391 2387                                                 
CONECT 2391 2393 2393 2390 2392                                       
CONECT 2392 2391 2394                                                 
CONECT 2393 2395 2391 2391                                            
CONECT 2394 2395 2395 2392                                            
CONECT 2395 2393 2394 2394                                            
CONECT 2396 2397 2388                                                 
CONECT 2397 2400 2396 2398                                            
CONECT 2398 2397 2399 2399 2402                                       
CONECT 2399 2398 2398                                                 
CONECT 2400 2401 2397                                                 
CONECT 2401 2400                                                      
CONECT 2402 2398 2403                                                 
CONECT 2403 2402 2404 2406                                            
CONECT 2404 2414 2403 2405 2405                                       
CONECT 2405 2404 2404                                                 
CONECT 2406 2403 2407                                                 
CONECT 2407 2406 2408 2408 2409                                       
CONECT 2408 2407 2407 2410                                            
CONECT 2409 2407 2411 2411                                            
CONECT 2410 2408 2412 2412                                            
CONECT 2411 2409 2409 2412                                            
CONECT 2412 2410 2410 2411 2413                                       
CONECT 2413 2412                                                      
CONECT 2414 2404 2415                                                 
CONECT 2415 2418 2414 2416                                            
CONECT 2416 2415 2417 2417 2420                                       
CONECT 2417 2416 2416                                                 
CONECT 2418 2419 2415                                                 
CONECT 2419 2418                                                      
CONECT 2420 2416 2421                                                 
CONECT 2421 2420 2422 2424                                            
CONECT 2422 2423 2423 2431 2421                                       
CONECT 2423 2422 2422                                                 
CONECT 2424 2421 2425                                                 
CONECT 2425 2424 2426 2426 2427                                       
CONECT 2426 2425 2425 2428                                            
CONECT 2427 2425 2429 2429                                            
CONECT 2428 2426 2430 2430                                            
CONECT 2429 2427 2427 2430                                            
CONECT 2430 2428 2428 2429                                            
CONECT 2431 2432 2422                                                 
CONECT 2432 2435 2431 2433                                            
CONECT 2433 2432 2440 2434 2434                                       
CONECT 2434 2433 2433                                                 
CONECT 2435 2436 2432                                                 
CONECT 2436 2437 2435                                                 
CONECT 2437 2438 2438 2439 2436                                       
CONECT 2438 2437 2437                                                 
CONECT 2439 2437                                                      
CONECT 2440 2433 2441                                                 
CONECT 2441 2442 2440 2444                                            
CONECT 2442 2443 2443 2448 2441                                       
CONECT 2443 2442 2442                                                 
CONECT 2444 2441 2446 2445                                            
CONECT 2445 2444 2447                                                 
CONECT 2446 2444                                                      
CONECT 2447 2445                                                      
CONECT 2448 2449 2442                                                 
CONECT 2449 2452 2448 2450                                            
CONECT 2450 2449 2456 2451 2451                                       
CONECT 2451 2450 2450                                                 
CONECT 2452 2453 2449                                                 
CONECT 2453 2455 2454 2452                                            
CONECT 2454 2453                                                      
CONECT 2455 2453                                                      
CONECT 2456 2450 2457                                                 
CONECT 2457 2458 2456 2460                                            
CONECT 2458 2459 2459 2465 2457                                       
CONECT 2459 2458 2458                                                 
CONECT 2460 2457 2461                                                 
CONECT 2461 2460 2462                                                 
CONECT 2462 2461 2464 2464 2463                                       
CONECT 2463 2462                                                      
CONECT 2464 2462 2462                                                 
CONECT 2465 2466 2458                                                 
CONECT 2466 2467 2469 2465                                            
CONECT 2467 2476 2466 2468 2468                                       
CONECT 2468 2467 2467                                                 
CONECT 2469 2470 2466                                                 
CONECT 2470 2471 2469                                                 
CONECT 2471 2470 2472                                                 
CONECT 2472 2473 2473 2471                                            
CONECT 2473 2474 2475 2472 2472                                       
CONECT 2474 2473                                                      
CONECT 2475 2473                                                      
CONECT 2476 2477 2467                                                 
CONECT 2477 2480 2478 2476                                            
CONECT 2478 2477 2487 2487 2479                                       
CONECT 2479 2478                                                      
CONECT 2480 2481 2477                                                 
CONECT 2481 2482 2480                                                 
CONECT 2482 2483 2481                                                 
CONECT 2483 2484 2484 2482                                            
CONECT 2484 2486 2483 2483 2485                                       
CONECT 2485 2484                                                      
CONECT 2486 2484                                                      
CONECT 2487 2478 2478                                                 
MASTER        0    0    0    0    0    0    0    0 2487    0 2487    0
END
