# Supplementary material for: Conserved interfaces mediate multiple protein–protein interactions in a prokaryotic metabolon
Source: Mol Syst Biol. 2025 Sep 3;21(11):1490–521. doi: 10.1038/s44320-025-00139-9 (PMC12583656; doi:10.1038/s44320-025-00139-9)
Supplement: Supplementary file 12 — Source data Fig. 7 [file 44320_2025_139_MOESM12_ESM.zip › Figure7_data/Fig7A/8_8.pdb]

COMPND    47e3cc6fd24d1fd3 
AUTHOR    GENERATED BY OPEN BABEL 3.1.1
ATOM      1  N   MET A   1      22.084  -1.495  18.361  1.00  0.00           N  
ATOM      2  CA  MET A   1      21.908  -0.220  17.658  1.00  0.00           C  
ATOM      3  C   MET A   1      20.529  -0.162  17.035  1.00  0.00           C  
ATOM      4  O   MET A   1      19.834  -1.172  16.913  1.00  0.00           O  
ATOM      5  CB  MET A   1      22.976  -0.019  16.583  1.00  0.00           C  
ATOM      6  CG  MET A   1      22.840  -0.925  15.376  1.00  0.00           C  
ATOM      7  SD  MET A   1      24.040  -0.493  14.106  1.00  0.00           S  
ATOM      8  CE  MET A   1      23.822  -1.862  12.975  1.00  0.00           C  
ATOM      9  N   ILE A   2      20.131   1.052  16.644  1.00  0.00           N  
ATOM     10  CA  ILE A   2      18.857   1.293  15.982  1.00  0.00           C  
ATOM     11  C   ILE A   2      19.120   1.613  14.516  1.00  0.00           C  
ATOM     12  O   ILE A   2      19.996   2.422  14.194  1.00  0.00           O  
ATOM     13  CB  ILE A   2      18.097   2.451  16.657  1.00  0.00           C  
ATOM     14  CG1 ILE A   2      17.691   2.046  18.074  1.00  0.00           C  
ATOM     15  CG2 ILE A   2      16.875   2.849  15.836  1.00  0.00           C  
ATOM     16  CD1 ILE A   2      17.197   3.199  18.928  1.00  0.00           C  
ATOM     17  N   SER A   3      18.349   0.980  13.634  1.00  0.00           N  
ATOM     18  CA  SER A   3      18.442   1.209  12.197  1.00  0.00           C  
ATOM     19  C   SER A   3      17.071   1.537  11.627  1.00  0.00           C  
ATOM     20  O   SER A   3      16.055   1.044  12.111  1.00  0.00           O  
ATOM     21  CB  SER A   3      19.006  -0.016  11.476  1.00  0.00           C  
ATOM     22  OG  SER A   3      20.283  -0.371  11.968  1.00  0.00           O  
ATOM     23  N   LEU A   4      17.052   2.378  10.595  1.00  0.00           N  
ATOM     24  CA  LEU A   4      15.842   2.644   9.822  1.00  0.00           C  
ATOM     25  C   LEU A   4      15.964   1.969   8.464  1.00  0.00           C  
ATOM     26  O   LEU A   4      17.045   1.959   7.868  1.00  0.00           O  
ATOM     27  CB  LEU A   4      15.630   4.147   9.620  1.00  0.00           C  
ATOM     28  CG  LEU A   4      14.952   4.950  10.742  1.00  0.00           C  
ATOM     29  CD1 LEU A   4      15.598   4.712  12.089  1.00  0.00           C  
ATOM     30  CD2 LEU A   4      14.954   6.428  10.391  1.00  0.00           C  
ATOM     31  N   ILE A   5      14.860   1.402   7.976  1.00  0.00           N  
ATOM     32  CA  ILE A   5      14.830   0.835   6.626  1.00  0.00           C  
ATOM     33  C   ILE A   5      13.623   1.415   5.902  1.00  0.00           C  
ATOM     34  O   ILE A   5      12.516   1.443   6.449  1.00  0.00           O  
ATOM     35  CB  ILE A   5      14.817  -0.709   6.649  1.00  0.00           C  
ATOM     36  CG1 ILE A   5      14.876  -1.264   5.223  1.00  0.00           C  
ATOM     37  CG2 ILE A   5      13.613  -1.258   7.415  1.00  0.00           C  
ATOM     38  CD1 ILE A   5      15.281  -2.726   5.155  1.00  0.00           C  
ATOM     39  N   ALA A   6      13.842   1.918   4.687  1.00  0.00           N  
ATOM     40  CA  ALA A   6      12.796   2.636   3.967  1.00  0.00           C  
ATOM     41  C   ALA A   6      13.037   2.592   2.462  1.00  0.00           C  
ATOM     42  O   ALA A   6      14.182   2.508   2.010  1.00  0.00           O  
ATOM     43  CB  ALA A   6      12.712   4.093   4.424  1.00  0.00           C  
ATOM     44  N   ALA A   7      11.948   2.659   1.704  1.00  0.00           N  
ATOM     45  CA  ALA A   7      11.995   2.796   0.255  1.00  0.00           C  
ATOM     46  C   ALA A   7      11.599   4.223  -0.099  1.00  0.00           C  
ATOM     47  O   ALA A   7      10.564   4.716   0.355  1.00  0.00           O  
ATOM     48  CB  ALA A   7      11.058   1.795  -0.419  1.00  0.00           C  
ATOM     49  N   LEU A   8      12.419   4.887  -0.908  1.00  0.00           N  
ATOM     50  CA  LEU A   8      12.262   6.295  -1.228  1.00  0.00           C  
ATOM     51  C   LEU A   8      12.102   6.491  -2.722  1.00  0.00           C  
ATOM     52  O   LEU A   8      12.931   6.014  -3.507  1.00  0.00           O  
ATOM     53  CB  LEU A   8      13.482   7.101  -0.755  1.00  0.00           C  
ATOM     54  CG  LEU A   8      13.653   7.430   0.734  1.00  0.00           C  
ATOM     55  CD1 LEU A   8      13.638   6.190   1.601  1.00  0.00           C  
ATOM     56  CD2 LEU A   8      14.955   8.198   0.941  1.00  0.00           C  
ATOM     57  N   ALA A   9      11.043   7.184  -3.129  1.00  0.00           N  
ATOM     58  CA  ALA A   9      10.917   7.615  -4.509  1.00  0.00           C  
ATOM     59  C   ALA A   9      11.774   8.864  -4.728  1.00  0.00           C  
ATOM     60  O   ALA A   9      12.487   9.316  -3.832  1.00  0.00           O  
ATOM     61  CB  ALA A   9       9.453   7.892  -4.841  1.00  0.00           C  
ATOM     62  N   VAL A  10      11.709   9.430  -5.932  1.00  0.00           N  
ATOM     63  CA  VAL A  10      12.411  10.677  -6.215  1.00  0.00           C  
ATOM     64  C   VAL A  10      11.986  11.740  -5.198  1.00  0.00           C  
ATOM     65  O   VAL A  10      10.827  11.796  -4.789  1.00  0.00           O  
ATOM     66  CB  VAL A  10      12.129  11.142  -7.658  1.00  0.00           C  
ATOM     67  CG1 VAL A  10      12.638  12.561  -7.893  1.00  0.00           C  
ATOM     68  CG2 VAL A  10      12.779  10.179  -8.651  1.00  0.00           C  
ATOM     69  N   ASP A  11      12.951  12.564  -4.779  1.00  0.00           N  
ATOM     70  CA  ASP A  11      12.754  13.602  -3.765  1.00  0.00           C  
ATOM     71  C   ASP A  11      12.424  13.013  -2.389  1.00  0.00           C  
ATOM     72  O   ASP A  11      11.880  13.698  -1.531  1.00  0.00           O  
ATOM     73  CB  ASP A  11      11.667  14.602  -4.190  1.00  0.00           C  
ATOM     74  CG  ASP A  11      12.083  15.436  -5.387  1.00  0.00           C  
ATOM     75  OD1 ASP A  11      13.291  15.712  -5.528  1.00  0.00           O  
ATOM     76  OD2 ASP A  11      11.204  15.816  -6.190  1.00  0.00           O  
ATOM     77  N   ARG A  12      12.759  11.749  -2.182  1.00  0.00           N  
ATOM     78  CA  ARG A  12      12.589  11.040  -0.913  1.00  0.00           C  
ATOM     79  C   ARG A  12      11.121  10.900  -0.517  1.00  0.00           C  
ATOM     80  O   ARG A  12      10.805  10.755   0.661  1.00  0.00           O  
ATOM     81  CB  ARG A  12      13.402  11.699   0.216  1.00  0.00           C  
ATOM     82  CG  ARG A  12      14.856  11.965  -0.152  1.00  0.00           C  
ATOM     83  CD  ARG A  12      15.782  12.106   1.055  1.00  0.00           C  
ATOM     84  NE  ARG A  12      15.159  12.687   2.232  1.00  0.00           N  
ATOM     85  CZ  ARG A  12      15.045  13.985   2.482  1.00  0.00           C  
ATOM     86  NH1 ARG A  12      15.514  14.863   1.616  1.00  0.00           N  
ATOM     87  NH2 ARG A  12      14.462  14.404   3.605  1.00  0.00           N  
ATOM     88  N   VAL A  13      10.222  10.924  -1.493  1.00  0.00           N  
ATOM     89  CA  VAL A  13       8.799  10.727  -1.217  1.00  0.00           C  
ATOM     90  C   VAL A  13       8.573   9.297  -0.734  1.00  0.00           C  
ATOM     91  O   VAL A  13       9.071   8.341  -1.332  1.00  0.00           O  
ATOM     92  CB  VAL A  13       7.947  11.021  -2.465  1.00  0.00           C  
ATOM     93  CG1 VAL A  13       6.498  10.630  -2.232  1.00  0.00           C  
ATOM     94  CG2 VAL A  13       8.046  12.495  -2.831  1.00  0.00           C  
ATOM     95  N   ILE A  14       7.819   9.156   0.357  1.00  0.00           N  
ATOM     96  CA  ILE A  14       7.473   7.845   0.883  1.00  0.00           C  
ATOM     97  C   ILE A  14       5.966   7.638   0.970  1.00  0.00           C  
ATOM     98  O   ILE A  14       5.518   6.577   1.414  1.00  0.00           O  
ATOM     99  CB  ILE A  14       8.107   7.606   2.271  1.00  0.00           C  
ATOM    100  CG1 ILE A  14       7.657   8.672   3.268  1.00  0.00           C  
ATOM    101  CG2 ILE A  14       9.630   7.566   2.163  1.00  0.00           C  
ATOM    102  CD1 ILE A  14       8.057   8.373   4.711  1.00  0.00           C  
ATOM    103  N   GLY A  15       5.170   8.628   0.553  1.00  0.00           N  
ATOM    104  CA  GLY A  15       3.723   8.520   0.578  1.00  0.00           C  
ATOM    105  C   GLY A  15       3.088   9.280  -0.568  1.00  0.00           C  
ATOM    106  O   GLY A  15       3.578  10.331  -0.978  1.00  0.00           O  
ATOM    107  N   MET A  16       1.990   8.745  -1.086  1.00  0.00           N  
ATOM    108  CA  MET A  16       1.274   9.353  -2.198  1.00  0.00           C  
ATOM    109  C   MET A  16      -0.169   8.869  -2.190  1.00  0.00           C  
ATOM    110  O   MET A  16      -0.560   8.068  -1.342  1.00  0.00           O  
ATOM    111  CB  MET A  16       1.946   9.008  -3.536  1.00  0.00           C  
ATOM    112  CG  MET A  16       1.913   7.529  -3.866  1.00  0.00           C  
ATOM    113  SD  MET A  16       2.520   7.176  -5.532  1.00  0.00           S  
ATOM    114  CE  MET A  16       1.251   7.940  -6.528  1.00  0.00           C  
ATOM    115  N   GLU A  17      -0.961   9.367  -3.136  1.00  0.00           N  
ATOM    116  CA  GLU A  17      -2.356   8.957  -3.255  1.00  0.00           C  
ATOM    117  C   GLU A  17      -2.449   7.469  -3.578  1.00  0.00           C  
ATOM    118  O   GLU A  17      -1.718   6.956  -4.425  1.00  0.00           O  
ATOM    119  CB  GLU A  17      -3.062   9.753  -4.346  1.00  0.00           C  
ATOM    120  CG  GLU A  17      -3.156  11.248  -4.064  1.00  0.00           C  
ATOM    121  CD  GLU A  17      -3.806  12.008  -5.209  1.00  0.00           C  
ATOM    122  OE1 GLU A  17      -4.194  11.379  -6.215  1.00  0.00           O  
ATOM    123  OE2 GLU A  17      -3.924  13.238  -5.104  1.00  0.00           O  
ATOM    124  N   ASN A  18      -3.373   6.789  -2.888  1.00  0.00           N  
ATOM    125  CA  ASN A  18      -3.732   5.398  -3.139  1.00  0.00           C  
ATOM    126  C   ASN A  18      -2.602   4.431  -2.754  1.00  0.00           C  
ATOM    127  O   ASN A  18      -2.645   3.830  -1.674  1.00  0.00           O  
ATOM    128  CB  ASN A  18      -4.177   5.188  -4.597  1.00  0.00           C  
ATOM    129  CG  ASN A  18      -5.107   4.002  -4.765  1.00  0.00           C  
ATOM    130  OD1 ASN A  18      -5.683   3.511  -3.780  1.00  0.00           O  
ATOM    131  ND2 ASN A  18      -5.264   3.552  -6.002  1.00  0.00           N  
ATOM    132  N   ALA A  19      -1.603   4.267  -3.617  1.00  0.00           N  
ATOM    133  CA  ALA A  19      -0.519   3.320  -3.359  1.00  0.00           C  
ATOM    134  C   ALA A  19       0.692   3.664  -4.224  1.00  0.00           C  
ATOM    135  O   ALA A  19       0.557   4.311  -5.265  1.00  0.00           O  
ATOM    136  CB  ALA A  19      -0.968   1.881  -3.633  1.00  0.00           C  
ATOM    137  N   MET A  20       1.873   3.227  -3.767  1.00  0.00           N  
ATOM    138  CA  MET A  20       3.085   3.460  -4.532  1.00  0.00           C  
ATOM    139  C   MET A  20       3.041   2.689  -5.849  1.00  0.00           C  
ATOM    140  O   MET A  20       2.817   1.475  -5.853  1.00  0.00           O  
ATOM    141  CB  MET A  20       4.323   3.062  -3.722  1.00  0.00           C  
ATOM    142  CG  MET A  20       4.686   4.049  -2.626  1.00  0.00           C  
ATOM    143  SD  MET A  20       5.068   5.679  -3.294  1.00  0.00           S  
ATOM    144  CE  MET A  20       5.905   6.432  -1.891  1.00  0.00           C  
ATOM    145  N   PRO A  21       3.253   3.373  -6.979  1.00  0.00           N  
ATOM    146  CA  PRO A  21       3.109   2.743  -8.302  1.00  0.00           C  
ATOM    147  C   PRO A  21       4.393   2.057  -8.771  1.00  0.00           C  
ATOM    148  O   PRO A  21       4.948   2.415  -9.818  1.00  0.00           O  
ATOM    149  CB  PRO A  21       2.745   3.928  -9.190  1.00  0.00           C  
ATOM    150  CG  PRO A  21       3.532   5.058  -8.598  1.00  0.00           C  
ATOM    151  CD  PRO A  21       3.523   4.813  -7.093  1.00  0.00           C  
ATOM    152  N   TRP A  22       4.846   1.086  -8.024  1.00  0.00           N  
ATOM    153  CA  TRP A  22       5.993   0.306  -8.449  1.00  0.00           C  
ATOM    154  C   TRP A  22       5.839  -1.142  -8.025  1.00  0.00           C  
ATOM    155  O   TRP A  22       5.088  -1.468  -7.105  1.00  0.00           O  
ATOM    156  CB  TRP A  22       7.318   0.896  -7.925  1.00  0.00           C  
ATOM    157  CG  TRP A  22       7.458   1.028  -6.432  1.00  0.00           C  
ATOM    158  CD1 TRP A  22       7.431   0.040  -5.492  1.00  0.00           C  
ATOM    159  CD2 TRP A  22       7.718   2.250  -5.709  1.00  0.00           C  
ATOM    160  NE1 TRP A  22       7.635   0.553  -4.234  1.00  0.00           N  
ATOM    161  CE2 TRP A  22       7.823   1.917  -4.337  1.00  0.00           C  
ATOM    162  CE3 TRP A  22       7.869   3.593  -6.081  1.00  0.00           C  
ATOM    163  CZ2 TRP A  22       8.062   2.871  -3.346  1.00  0.00           C  
ATOM    164  CZ3 TRP A  22       8.111   4.536  -5.096  1.00  0.00           C  
ATOM    165  CH2 TRP A  22       8.201   4.169  -3.746  1.00  0.00           C  
ATOM    166  N   ASN A  23       6.547  -2.014  -8.726  1.00  0.00           N  
ATOM    167  CA  ASN A  23       6.545  -3.447  -8.492  1.00  0.00           C  
ATOM    168  C   ASN A  23       8.005  -3.878  -8.375  1.00  0.00           C  
ATOM    169  O   ASN A  23       8.691  -4.033  -9.392  1.00  0.00           O  
ATOM    170  CB  ASN A  23       5.843  -4.180  -9.637  1.00  0.00           C  
ATOM    171  CG  ASN A  23       5.849  -5.675  -9.469  1.00  0.00           C  
ATOM    172  OD1 ASN A  23       5.744  -6.186  -8.352  1.00  0.00           O  
ATOM    173  ND2 ASN A  23       5.968  -6.396 -10.578  1.00  0.00           N  
ATOM    174  N   LEU A  24       8.474  -4.047  -7.137  1.00  0.00           N  
ATOM    175  CA  LEU A  24       9.885  -4.314  -6.889  1.00  0.00           C  
ATOM    176  C   LEU A  24      10.059  -5.527  -5.974  1.00  0.00           C  
ATOM    177  O   LEU A  24      10.369  -5.381  -4.782  1.00  0.00           O  
ATOM    178  CB  LEU A  24      10.574  -3.092  -6.280  1.00  0.00           C  
ATOM    179  CG  LEU A  24      10.696  -1.847  -7.163  1.00  0.00           C  
ATOM    180  CD1 LEU A  24      11.348  -0.714  -6.388  1.00  0.00           C  
ATOM    181  CD2 LEU A  24      11.481  -2.152  -8.426  1.00  0.00           C  
ATOM    182  N   PRO A  25       9.867  -6.737  -6.492  1.00  0.00           N  
ATOM    183  CA  PRO A  25      10.128  -7.925  -5.668  1.00  0.00           C  
ATOM    184  C   PRO A  25      11.558  -7.963  -5.138  1.00  0.00           C  
ATOM    185  O   PRO A  25      11.792  -8.526  -4.063  1.00  0.00           O  
ATOM    186  CB  PRO A  25       9.838  -9.097  -6.619  1.00  0.00           C  
ATOM    187  CG  PRO A  25       9.854  -8.503  -7.988  1.00  0.00           C  
ATOM    188  CD  PRO A  25       9.387  -7.091  -7.836  1.00  0.00           C  
ATOM    189  N   ALA A  26      12.505  -7.362  -5.857  1.00  0.00           N  
ATOM    190  CA  ALA A  26      13.870  -7.300  -5.358  1.00  0.00           C  
ATOM    191  C   ALA A  26      13.951  -6.511  -4.051  1.00  0.00           C  
ATOM    192  O   ALA A  26      14.724  -6.860  -3.157  1.00  0.00           O  
ATOM    193  CB  ALA A  26      14.795  -6.683  -6.411  1.00  0.00           C  
ATOM    194  N   ASP A  27      13.165  -5.444  -3.929  1.00  0.00           N  
ATOM    195  CA  ASP A  27      13.149  -4.667  -2.699  1.00  0.00           C  
ATOM    196  C   ASP A  27      12.450  -5.420  -1.573  1.00  0.00           C  
ATOM    197  O   ASP A  27      12.842  -5.301  -0.410  1.00  0.00           O  
ATOM    198  CB  ASP A  27      12.482  -3.306  -2.915  1.00  0.00           C  
ATOM    199  CG  ASP A  27      12.601  -2.406  -1.707  1.00  0.00           C  
ATOM    200  OD1 ASP A  27      13.728  -2.224  -1.201  1.00  0.00           O  
ATOM    201  OD2 ASP A  27      11.564  -1.879  -1.248  1.00  0.00           O  
ATOM    202  N   LEU A  28      11.421  -6.212  -1.894  1.00  0.00           N  
ATOM    203  CA  LEU A  28      10.795  -7.042  -0.882  1.00  0.00           C  
ATOM    204  C   LEU A  28      11.799  -8.047  -0.313  1.00  0.00           C  
ATOM    205  O   LEU A  28      11.833  -8.294   0.892  1.00  0.00           O  
ATOM    206  CB  LEU A  28       9.580  -7.774  -1.465  1.00  0.00           C  
ATOM    207  CG  LEU A  28       8.472  -6.886  -2.042  1.00  0.00           C  
ATOM    208  CD1 LEU A  28       7.308  -7.743  -2.536  1.00  0.00           C  
ATOM    209  CD2 LEU A  28       7.998  -5.865  -1.022  1.00  0.00           C  
ATOM    210  N   ALA A  29      12.619  -8.622  -1.190  1.00  0.00           N  
ATOM    211  CA  ALA A  29      13.640  -9.565  -0.747  1.00  0.00           C  
ATOM    212  C   ALA A  29      14.700  -8.863   0.103  1.00  0.00           C  
ATOM    213  O   ALA A  29      15.158  -9.409   1.114  1.00  0.00           O  
ATOM    214  CB  ALA A  29      14.275 -10.248  -1.957  1.00  0.00           C  
ATOM    215  N   TRP A  30      15.104  -7.662  -0.306  1.00  0.00           N  
ATOM    216  CA  TRP A  30      16.057  -6.856   0.456  1.00  0.00           C  
ATOM    217  C   TRP A  30      15.505  -6.531   1.841  1.00  0.00           C  
ATOM    218  O   TRP A  30      16.213  -6.641   2.846  1.00  0.00           O  
ATOM    219  CB  TRP A  30      16.357  -5.586  -0.337  1.00  0.00           C  
ATOM    220  CG  TRP A  30      17.020  -4.452   0.403  1.00  0.00           C  
ATOM    221  CD1 TRP A  30      16.405  -3.389   0.984  1.00  0.00           C  
ATOM    222  CD2 TRP A  30      18.429  -4.242   0.584  1.00  0.00           C  
ATOM    223  NE1 TRP A  30      17.335  -2.523   1.525  1.00  0.00           N  
ATOM    224  CE2 TRP A  30      18.584  -3.030   1.291  1.00  0.00           C  
ATOM    225  CE3 TRP A  30      19.570  -4.958   0.212  1.00  0.00           C  
ATOM    226  CZ2 TRP A  30      19.839  -2.523   1.641  1.00  0.00           C  
ATOM    227  CZ3 TRP A  30      20.822  -4.445   0.563  1.00  0.00           C  
ATOM    228  CH2 TRP A  30      20.943  -3.247   1.268  1.00  0.00           C  
ATOM    229  N   PHE A  31      14.237  -6.140   1.899  1.00  0.00           N  
ATOM    230  CA  PHE A  31      13.598  -5.835   3.171  1.00  0.00           C  
ATOM    231  C   PHE A  31      13.583  -7.055   4.083  1.00  0.00           C  
ATOM    232  O   PHE A  31      13.941  -6.973   5.261  1.00  0.00           O  
ATOM    233  CB  PHE A  31      12.174  -5.337   2.919  1.00  0.00           C  
ATOM    234  CG  PHE A  31      11.375  -5.084   4.171  1.00  0.00           C  
ATOM    235  CD1 PHE A  31      11.475  -3.877   4.849  1.00  0.00           C  
ATOM    236  CD2 PHE A  31      10.528  -6.060   4.669  1.00  0.00           C  
ATOM    237  CE1 PHE A  31      10.743  -3.642   5.997  1.00  0.00           C  
ATOM    238  CE2 PHE A  31       9.794  -5.835   5.831  1.00  0.00           C  
ATOM    239  CZ  PHE A  31       9.904  -4.627   6.489  1.00  0.00           C  
ATOM    240  N   LYS A  32      13.165  -8.204   3.548  1.00  0.00           N  
ATOM    241  CA  LYS A  32      13.110  -9.410   4.364  1.00  0.00           C  
ATOM    242  C   LYS A  32      14.493  -9.813   4.858  1.00  0.00           C  
ATOM    243  O   LYS A  32      14.673 -10.143   6.032  1.00  0.00           O  
ATOM    244  CB  LYS A  32      12.477 -10.557   3.562  1.00  0.00           C  
ATOM    245  CG  LYS A  32      12.365 -11.855   4.339  1.00  0.00           C  
ATOM    246  CD  LYS A  32      11.655 -12.930   3.536  1.00  0.00           C  
ATOM    247  CE  LYS A  32      11.509 -14.214   4.329  1.00  0.00           C  
ATOM    248  NZ  LYS A  32      10.806 -15.273   3.561  1.00  0.00           N  
ATOM    249  N   ARG A  33      15.475  -9.775   3.968  1.00  0.00           N  
ATOM    250  CA  ARG A  33      16.836 -10.175   4.304  1.00  0.00           C  
ATOM    251  C   ARG A  33      17.406  -9.331   5.442  1.00  0.00           C  
ATOM    252  O   ARG A  33      18.106  -9.853   6.324  1.00  0.00           O  
ATOM    253  CB  ARG A  33      17.720 -10.072   3.053  1.00  0.00           C  
ATOM    254  CG  ARG A  33      19.169 -10.434   3.264  1.00  0.00           C  
ATOM    255  CD  ARG A  33      19.872 -10.700   1.928  1.00  0.00           C  
ATOM    256  NE  ARG A  33      19.795  -9.572   0.999  1.00  0.00           N  
ATOM    257  CZ  ARG A  33      19.053  -9.536  -0.112  1.00  0.00           C  
ATOM    258  NH1 ARG A  33      18.290 -10.569  -0.439  1.00  0.00           N  
ATOM    259  NH2 ARG A  33      19.080  -8.458  -0.889  1.00  0.00           N  
ATOM    260  N   ASN A  34      17.096  -8.039   5.459  1.00  0.00           N  
ATOM    261  CA  ASN A  34      17.690  -7.127   6.426  1.00  0.00           C  
ATOM    262  C   ASN A  34      16.887  -6.977   7.712  1.00  0.00           C  
ATOM    263  O   ASN A  34      17.369  -6.338   8.648  1.00  0.00           O  
ATOM    264  CB  ASN A  34      17.928  -5.763   5.778  1.00  0.00           C  
ATOM    265  CG  ASN A  34      19.092  -5.783   4.819  1.00  0.00           C  
ATOM    266  OD1 ASN A  34      20.231  -6.015   5.216  1.00  0.00           O  
ATOM    267  ND2 ASN A  34      18.818  -5.559   3.538  1.00  0.00           N  
ATOM    268  N   THR A  35      15.688  -7.552   7.783  1.00  0.00           N  
ATOM    269  CA  THR A  35      14.880  -7.480   9.009  1.00  0.00           C  
ATOM    270  C   THR A  35      14.669  -8.836   9.676  1.00  0.00           C  
ATOM    271  O   THR A  35      14.327  -8.882  10.859  1.00  0.00           O  
ATOM    272  CB  THR A  35      13.498  -6.852   8.733  1.00  0.00           C  
ATOM    273  OG1 THR A  35      12.789  -7.638   7.767  1.00  0.00           O  
ATOM    274  CG2 THR A  35      13.645  -5.421   8.223  1.00  0.00           C  
ATOM    275  N   LEU A  36      14.849  -9.930   8.952  1.00  0.00           N  
ATOM    276  CA  LEU A  36      14.578 -11.252   9.502  1.00  0.00           C  
ATOM    277  C   LEU A  36      15.392 -11.497  10.773  1.00  0.00           C  
ATOM    278  O   LEU A  36      16.578 -11.171  10.847  1.00  0.00           O  
ATOM    279  CB  LEU A  36      14.881 -12.328   8.457  1.00  0.00           C  
ATOM    280  CG  LEU A  36      14.123 -13.652   8.593  1.00  0.00           C  
ATOM    281  CD1 LEU A  36      12.624 -13.420   8.544  1.00  0.00           C  
ATOM    282  CD2 LEU A  36      14.555 -14.611   7.499  1.00  0.00           C  
ATOM    283  N   ASN A  37      14.736 -12.059  11.788  1.00  0.00           N  
ATOM    284  CA  ASN A  37      15.340 -12.386  13.074  1.00  0.00           C  
ATOM    285  C   ASN A  37      15.763 -11.159  13.873  1.00  0.00           C  
ATOM    286  O   ASN A  37      16.596 -11.260  14.775  1.00  0.00           O  
ATOM    287  CB  ASN A  37      16.527 -13.345  12.904  1.00  0.00           C  
ATOM    288  CG  ASN A  37      16.110 -14.661  12.286  1.00  0.00           C  
ATOM    289  OD1 ASN A  37      15.156 -15.298  12.742  1.00  0.00           O  
ATOM    290  ND2 ASN A  37      16.812 -15.076  11.252  1.00  0.00           N  
ATOM    291  N   LYS A  38      15.172 -10.000  13.560  1.00  0.00           N  
ATOM    292  CA  LYS A  38      15.392  -8.773  14.311  1.00  0.00           C  
ATOM    293  C   LYS A  38      14.034  -8.215  14.744  1.00  0.00           C  
ATOM    294  O   LYS A  38      13.031  -8.430  14.064  1.00  0.00           O  
ATOM    295  CB  LYS A  38      16.130  -7.727  13.466  1.00  0.00           C  
ATOM    296  CG  LYS A  38      17.471  -8.196  12.901  1.00  0.00           C  
ATOM    297  CD  LYS A  38      18.043  -7.162  11.939  1.00  0.00           C  
ATOM    298  CE  LYS A  38      19.285  -7.673  11.237  1.00  0.00           C  
ATOM    299  NZ  LYS A  38      19.748  -6.752  10.161  1.00  0.00           N  
ATOM    300  N   PRO A  39      13.978  -7.505  15.873  1.00  0.00           N  
ATOM    301  CA  PRO A  39      12.718  -6.842  16.219  1.00  0.00           C  
ATOM    302  C   PRO A  39      12.440  -5.702  15.246  1.00  0.00           C  
ATOM    303  O   PRO A  39      13.359  -4.994  14.826  1.00  0.00           O  
ATOM    304  CB  PRO A  39      12.968  -6.313  17.635  1.00  0.00           C  
ATOM    305  CG  PRO A  39      14.447  -6.162  17.715  1.00  0.00           C  
ATOM    306  CD  PRO A  39      15.031  -7.255  16.867  1.00  0.00           C  
ATOM    307  N   VAL A  40      11.158  -5.548  14.883  1.00  0.00           N  
ATOM    308  CA  VAL A  40      10.744  -4.471  13.992  1.00  0.00           C  
ATOM    309  C   VAL A  40       9.757  -3.573  14.729  1.00  0.00           C  
ATOM    310  O   VAL A  40       8.810  -4.054  15.351  1.00  0.00           O  
ATOM    311  CB  VAL A  40      10.137  -5.000  12.672  1.00  0.00           C  
ATOM    312  CG1 VAL A  40      11.207  -5.713  11.848  1.00  0.00           C  
ATOM    313  CG2 VAL A  40       8.962  -5.935  12.929  1.00  0.00           C  
ATOM    314  N   ILE A  41      10.006  -2.265  14.676  1.00  0.00           N  
ATOM    315  CA  ILE A  41       9.134  -1.257  15.279  1.00  0.00           C  
ATOM    316  C   ILE A  41       8.407  -0.524  14.164  1.00  0.00           C  
ATOM    317  O   ILE A  41       9.031  -0.099  13.189  1.00  0.00           O  
ATOM    318  CB  ILE A  41       9.928  -0.262  16.144  1.00  0.00           C  
ATOM    319  CG1 ILE A  41      10.574  -0.985  17.335  1.00  0.00           C  
ATOM    320  CG2 ILE A  41       9.021   0.871  16.622  1.00  0.00           C  
ATOM    321  CD1 ILE A  41      11.558  -0.121  18.111  1.00  0.00           C  
ATOM    322  N   MET A  42       7.092  -0.367  14.327  1.00  0.00           N  
ATOM    323  CA  MET A  42       6.281   0.302  13.317  1.00  0.00           C  
ATOM    324  C   MET A  42       5.157   1.069  13.982  1.00  0.00           C  
ATOM    325  O   MET A  42       4.790   0.806  15.131  1.00  0.00           O  
ATOM    326  CB  MET A  42       5.703  -0.710  12.318  1.00  0.00           C  
ATOM    327  CG  MET A  42       4.595  -1.572  12.902  1.00  0.00           C  
ATOM    328  SD  MET A  42       4.214  -3.041  11.919  1.00  0.00           S  
ATOM    329  CE  MET A  42       5.528  -4.144  12.452  1.00  0.00           C  
ATOM    330  N   GLY A  43       4.598   2.037  13.267  1.00  0.00           N  
ATOM    331  CA  GLY A  43       3.415   2.743  13.713  1.00  0.00           C  
ATOM    332  C   GLY A  43       2.154   1.961  13.416  1.00  0.00           C  
ATOM    333  O   GLY A  43       2.158   1.005  12.637  1.00  0.00           O  
ATOM    334  N   ARG A  44       1.051   2.383  14.045  1.00  0.00           N  
ATOM    335  CA  ARG A  44      -0.202   1.646  13.895  1.00  0.00           C  
ATOM    336  C   ARG A  44      -0.678   1.595  12.442  1.00  0.00           C  
ATOM    337  O   ARG A  44      -1.177   0.564  11.992  1.00  0.00           O  
ATOM    338  CB  ARG A  44      -1.293   2.251  14.781  1.00  0.00           C  
ATOM    339  CG  ARG A  44      -2.630   1.492  14.713  1.00  0.00           C  
ATOM    340  CD  ARG A  44      -3.711   2.138  15.558  1.00  0.00           C  
ATOM    341  NE  ARG A  44      -3.539   1.889  16.997  1.00  0.00           N  
ATOM    342  CZ  ARG A  44      -4.170   0.940  17.679  1.00  0.00           C  
ATOM    343  NH1 ARG A  44      -5.018   0.132  17.064  1.00  0.00           N  
ATOM    344  NH2 ARG A  44      -3.950   0.792  18.977  1.00  0.00           N  
ATOM    345  N   HIS A  45      -0.530   2.685  11.691  1.00  0.00           N  
ATOM    346  CA  HIS A  45      -0.989   2.684  10.304  1.00  0.00           C  
ATOM    347  C   HIS A  45      -0.206   1.690   9.461  1.00  0.00           C  
ATOM    348  O   HIS A  45      -0.778   1.013   8.599  1.00  0.00           O  
ATOM    349  CB  HIS A  45      -0.911   4.094   9.702  1.00  0.00           C  
ATOM    350  CG  HIS A  45       0.477   4.659   9.645  1.00  0.00           C  
ATOM    351  ND1 HIS A  45       1.167   5.067  10.771  1.00  0.00           N  
ATOM    352  CD2 HIS A  45       1.298   4.894   8.598  1.00  0.00           C  
ATOM    353  CE1 HIS A  45       2.358   5.520  10.416  1.00  0.00           C  
ATOM    354  NE2 HIS A  45       2.454   5.426   9.102  1.00  0.00           N  
ATOM    355  N   THR A  46       1.103   1.582   9.696  1.00  0.00           N  
ATOM    356  CA  THR A  46       1.907   0.598   8.996  1.00  0.00           C  
ATOM    357  C   THR A  46       1.476  -0.819   9.377  1.00  0.00           C  
ATOM    358  O   THR A  46       1.352  -1.693   8.523  1.00  0.00           O  
ATOM    359  CB  THR A  46       3.397   0.818   9.302  1.00  0.00           C  
ATOM    360  OG1 THR A  46       3.787   2.119   8.865  1.00  0.00           O  
ATOM    361  CG2 THR A  46       4.256  -0.228   8.592  1.00  0.00           C  
ATOM    362  N   TRP A  47       1.244  -1.037  10.670  1.00  0.00           N  
ATOM    363  CA  TRP A  47       0.754  -2.330  11.135  1.00  0.00           C  
ATOM    364  C   TRP A  47      -0.550  -2.716  10.441  1.00  0.00           C  
ATOM    365  O   TRP A  47      -0.703  -3.848   9.967  1.00  0.00           O  
ATOM    366  CB  TRP A  47       0.556  -2.303  12.653  1.00  0.00           C  
ATOM    367  CG  TRP A  47      -0.417  -3.336  13.148  1.00  0.00           C  
ATOM    368  CD1 TRP A  47      -1.646  -3.109  13.709  1.00  0.00           C  
ATOM    369  CD2 TRP A  47      -0.257  -4.760  13.105  1.00  0.00           C  
ATOM    370  NE1 TRP A  47      -2.250  -4.297  14.027  1.00  0.00           N  
ATOM    371  CE2 TRP A  47      -1.421  -5.326  13.659  1.00  0.00           C  
ATOM    372  CE3 TRP A  47       0.755  -5.609  12.651  1.00  0.00           C  
ATOM    373  CZ2 TRP A  47      -1.601  -6.709  13.776  1.00  0.00           C  
ATOM    374  CZ3 TRP A  47       0.580  -6.973  12.763  1.00  0.00           C  
ATOM    375  CH2 TRP A  47      -0.589  -7.518  13.319  1.00  0.00           C  
ATOM    376  N   GLU A  48      -1.496  -1.789  10.375  1.00  0.00           N  
ATOM    377  CA  GLU A  48      -2.805  -2.121   9.835  1.00  0.00           C  
ATOM    378  C   GLU A  48      -2.757  -2.356   8.325  1.00  0.00           C  
ATOM    379  O   GLU A  48      -3.557  -3.132   7.799  1.00  0.00           O  
ATOM    380  CB  GLU A  48      -3.822  -1.022  10.187  1.00  0.00           C  
ATOM    381  CG  GLU A  48      -4.121  -0.961  11.684  1.00  0.00           C  
ATOM    382  CD  GLU A  48      -5.372  -0.176  12.022  1.00  0.00           C  
ATOM    383  OE1 GLU A  48      -6.245  -0.038  11.143  1.00  0.00           O  
ATOM    384  OE2 GLU A  48      -5.484   0.281  13.169  1.00  0.00           O  
ATOM    385  N   SER A  49      -1.827  -1.709   7.619  1.00  0.00           N  
ATOM    386  CA  SER A  49      -1.703  -1.966   6.188  1.00  0.00           C  
ATOM    387  C   SER A  49      -1.036  -3.306   5.919  1.00  0.00           C  
ATOM    388  O   SER A  49      -1.344  -3.964   4.923  1.00  0.00           O  
ATOM    389  CB  SER A  49      -0.928  -0.823   5.504  1.00  0.00           C  
ATOM    390  OG  SER A  49       0.423  -0.822   5.862  1.00  0.00           O  
ATOM    391  N   ILE A  50      -0.130  -3.738   6.794  1.00  0.00           N  
ATOM    392  CA  ILE A  50       0.448  -5.075   6.677  1.00  0.00           C  
ATOM    393  C   ILE A  50      -0.608  -6.125   7.008  1.00  0.00           C  
ATOM    394  O   ILE A  50      -0.743  -7.132   6.305  1.00  0.00           O  
ATOM    395  CB  ILE A  50       1.684  -5.222   7.590  1.00  0.00           C  
ATOM    396  CG1 ILE A  50       2.813  -4.312   7.088  1.00  0.00           C  
ATOM    397  CG2 ILE A  50       2.151  -6.672   7.635  1.00  0.00           C  
ATOM    398  CD1 ILE A  50       3.995  -4.234   8.032  1.00  0.00           C  
ATOM    399  N   GLY A  51      -1.373  -5.899   8.082  1.00  0.00           N  
ATOM    400  CA  GLY A  51      -2.526  -6.721   8.405  1.00  0.00           C  
ATOM    401  C   GLY A  51      -2.251  -7.971   9.213  1.00  0.00           C  
ATOM    402  O   GLY A  51      -3.202  -8.587   9.725  1.00  0.00           O  
ATOM    403  N   ARG A  52      -0.995  -8.376   9.335  1.00  0.00           N  
ATOM    404  CA  ARG A  52      -0.634  -9.546  10.113  1.00  0.00           C  
ATOM    405  C   ARG A  52       0.825  -9.444  10.519  1.00  0.00           C  
ATOM    406  O   ARG A  52       1.579  -8.664   9.943  1.00  0.00           O  
ATOM    407  CB  ARG A  52      -0.880 -10.834   9.321  1.00  0.00           C  
ATOM    408  CG  ARG A  52      -0.110 -10.910   8.014  1.00  0.00           C  
ATOM    409  CD  ARG A  52      -0.346 -12.251   7.327  1.00  0.00           C  
ATOM    410  NE  ARG A  52       0.220 -12.299   5.986  1.00  0.00           N  
ATOM    411  CZ  ARG A  52       1.466 -12.659   5.708  1.00  0.00           C  
ATOM    412  NH1 ARG A  52       2.295 -13.003   6.685  1.00  0.00           N  
ATOM    413  NH2 ARG A  52       1.886 -12.661   4.455  1.00  0.00           N  
ATOM    414  N   PRO A  53       1.258 -10.216  11.523  1.00  0.00           N  
ATOM    415  CA  PRO A  53       2.656 -10.130  11.954  1.00  0.00           C  
ATOM    416  C   PRO A  53       3.621 -10.553  10.852  1.00  0.00           C  
ATOM    417  O   PRO A  53       3.346 -11.481  10.087  1.00  0.00           O  
ATOM    418  CB  PRO A  53       2.732 -11.096  13.136  1.00  0.00           C  
ATOM    419  CG  PRO A  53       1.316 -11.260  13.597  1.00  0.00           C  
ATOM    420  CD  PRO A  53       0.477 -11.144  12.359  1.00  0.00           C  
ATOM    421  N   LEU A  54       4.743  -9.843  10.768  1.00  0.00           N  
ATOM    422  CA  LEU A  54       5.825 -10.271   9.899  1.00  0.00           C  
ATOM    423  C   LEU A  54       6.472 -11.498  10.521  1.00  0.00           C  
ATOM    424  O   LEU A  54       6.996 -11.418  11.636  1.00  0.00           O  
ATOM    425  CB  LEU A  54       6.851  -9.153   9.720  1.00  0.00           C  
ATOM    426  CG  LEU A  54       6.356  -7.891   9.021  1.00  0.00           C  
ATOM    427  CD1 LEU A  54       7.411  -6.789   9.083  1.00  0.00           C  
ATOM    428  CD2 LEU A  54       5.993  -8.188   7.574  1.00  0.00           C  
ATOM    429  N   PRO A  55       6.446 -12.652   9.849  1.00  0.00           N  
ATOM    430  CA  PRO A  55       6.986 -13.866  10.460  1.00  0.00           C  
ATOM    431  C   PRO A  55       8.492 -13.787  10.663  1.00  0.00           C  
ATOM    432  O   PRO A  55       9.210 -13.147   9.894  1.00  0.00           O  
ATOM    433  CB  PRO A  55       6.608 -14.966   9.466  1.00  0.00           C  
ATOM    434  CG  PRO A  55       6.333 -14.265   8.183  1.00  0.00           C  
ATOM    435  CD  PRO A  55       5.827 -12.904   8.533  1.00  0.00           C  
ATOM    436  N   GLY A  56       8.964 -14.452  11.710  1.00  0.00           N  
ATOM    437  CA  GLY A  56      10.380 -14.493  12.004  1.00  0.00           C  
ATOM    438  C   GLY A  56      10.938 -13.213  12.590  1.00  0.00           C  
ATOM    439  O   GLY A  56      12.162 -13.063  12.673  1.00  0.00           O  
ATOM    440  N   ARG A  57      10.054 -12.291  12.987  1.00  0.00           N  
ATOM    441  CA  ARG A  57      10.460 -11.018  13.570  1.00  0.00           C  
ATOM    442  C   ARG A  57       9.547 -10.691  14.737  1.00  0.00           C  
ATOM    443  O   ARG A  57       8.352 -10.982  14.693  1.00  0.00           O  
ATOM    444  CB  ARG A  57      10.388  -9.897  12.523  1.00  0.00           C  
ATOM    445  CG  ARG A  57      11.503  -9.941  11.486  1.00  0.00           C  
ATOM    446  CD  ARG A  57      11.063  -9.438  10.118  1.00  0.00           C  
ATOM    447  NE  ARG A  57      10.262 -10.426   9.412  1.00  0.00           N  
ATOM    448  CZ  ARG A  57       9.953 -10.366   8.117  1.00  0.00           C  
ATOM    449  NH1 ARG A  57      10.374  -9.352   7.377  1.00  0.00           N  
ATOM    450  NH2 ARG A  57       9.221 -11.324   7.557  1.00  0.00           N  
ATOM    451  N   LYS A  58      10.097 -10.100  15.796  1.00  0.00           N  
ATOM    452  CA  LYS A  58       9.272  -9.598  16.883  1.00  0.00           C  
ATOM    453  C   LYS A  58       8.635  -8.292  16.433  1.00  0.00           C  
ATOM    454  O   LYS A  58       9.339  -7.319  16.174  1.00  0.00           O  
ATOM    455  CB  LYS A  58      10.087  -9.392  18.153  1.00  0.00           C  
ATOM    456  CG  LYS A  58       9.238  -8.906  19.326  1.00  0.00           C  
ATOM    457  CD  LYS A  58      10.012  -8.875  20.635  1.00  0.00           C  
ATOM    458  CE  LYS A  58       9.107  -8.518  21.798  1.00  0.00           C  
ATOM    459  NZ  LYS A  58       9.812  -8.559  23.102  1.00  0.00           N  
ATOM    460  N   ASN A  59       7.303  -8.285  16.317  1.00  0.00           N  
ATOM    461  CA  ASN A  59       6.571  -7.125  15.817  1.00  0.00           C  
ATOM    462  C   ASN A  59       6.158  -6.244  16.990  1.00  0.00           C  
ATOM    463  O   ASN A  59       5.431  -6.687  17.879  1.00  0.00           O  
ATOM    464  CB  ASN A  59       5.334  -7.567  15.035  1.00  0.00           C  
ATOM    465  CG  ASN A  59       5.665  -8.232  13.708  1.00  0.00           C  
ATOM    466  OD1 ASN A  59       5.143  -7.836  12.662  1.00  0.00           O  
ATOM    467  ND2 ASN A  59       6.503  -9.253  13.735  1.00  0.00           N  
ATOM    468  N   ILE A  60       6.612  -4.995  16.984  1.00  0.00           N  
ATOM    469  CA  ILE A  60       6.330  -4.029  18.041  1.00  0.00           C  
ATOM    470  C   ILE A  60       5.615  -2.838  17.421  1.00  0.00           C  
ATOM    471  O   ILE A  60       6.142  -2.198  16.514  1.00  0.00           O  
ATOM    472  CB  ILE A  60       7.622  -3.590  18.752  1.00  0.00           C  
ATOM    473  CG1 ILE A  60       8.285  -4.805  19.413  1.00  0.00           C  
ATOM    474  CG2 ILE A  60       7.333  -2.502  19.776  1.00  0.00           C  
ATOM    475  CD1 ILE A  60       9.745  -4.582  19.784  1.00  0.00           C  
ATOM    476  N   ILE A  61       4.394  -2.552  17.912  1.00  0.00           N  
ATOM    477  CA  ILE A  61       3.565  -1.494  17.348  1.00  0.00           C  
ATOM    478  C   ILE A  61       3.538  -0.307  18.307  1.00  0.00           C  
ATOM    479  O   ILE A  61       3.155  -0.454  19.472  1.00  0.00           O  
ATOM    480  CB  ILE A  61       2.122  -1.966  17.080  1.00  0.00           C  
ATOM    481  CG1 ILE A  61       2.093  -3.394  16.522  1.00  0.00           C  
ATOM    482  CG2 ILE A  61       1.421  -0.985  16.147  1.00  0.00           C  
ATOM    483  CD1 ILE A  61       2.934  -3.594  15.278  1.00  0.00           C  
ATOM    484  N   LEU A  62       3.935   0.862  17.815  1.00  0.00           N  
ATOM    485  CA  LEU A  62       3.932   2.092  18.597  1.00  0.00           C  
ATOM    486  C   LEU A  62       2.627   2.832  18.361  1.00  0.00           C  
ATOM    487  O   LEU A  62       2.351   3.271  17.238  1.00  0.00           O  
ATOM    488  CB  LEU A  62       5.135   2.956  18.214  1.00  0.00           C  
ATOM    489  CG  LEU A  62       5.281   4.313  18.906  1.00  0.00           C  
ATOM    490  CD1 LEU A  62       5.336   4.138  20.413  1.00  0.00           C  
ATOM    491  CD2 LEU A  62       6.522   5.022  18.397  1.00  0.00           C  
ATOM    492  N   SER A  63       1.818   2.972  19.420  1.00  0.00           N  
ATOM    493  CA  SER A  63       0.527   3.641  19.316  1.00  0.00           C  
ATOM    494  C   SER A  63       0.135   4.204  20.667  1.00  0.00           C  
ATOM    495  O   SER A  63       0.391   3.592  21.700  1.00  0.00           O  
ATOM    496  CB  SER A  63      -0.558   2.679  18.829  1.00  0.00           C  
ATOM    497  OG  SER A  63      -1.838   3.278  18.883  1.00  0.00           O  
ATOM    498  N   SER A  64      -0.503   5.376  20.656  1.00  0.00           N  
ATOM    499  CA  SER A  64      -1.001   5.969  21.881  1.00  0.00           C  
ATOM    500  C   SER A  64      -2.255   5.267  22.392  1.00  0.00           C  
ATOM    501  O   SER A  64      -2.681   5.515  23.524  1.00  0.00           O  
ATOM    502  CB  SER A  64      -1.298   7.455  21.669  1.00  0.00           C  
ATOM    503  OG  SER A  64      -2.293   7.628  20.682  1.00  0.00           O  
ATOM    504  N   GLN A  65      -2.853   4.400  21.576  1.00  0.00           N  
ATOM    505  CA  GLN A  65      -4.098   3.726  21.920  1.00  0.00           C  
ATOM    506  C   GLN A  65      -3.848   2.272  22.308  1.00  0.00           C  
ATOM    507  O   GLN A  65      -2.799   1.706  21.993  1.00  0.00           O  
ATOM    508  CB  GLN A  65      -5.085   3.808  20.752  1.00  0.00           C  
ATOM    509  CG  GLN A  65      -5.553   5.218  20.476  1.00  0.00           C  
ATOM    510  CD  GLN A  65      -6.233   5.833  21.690  1.00  0.00           C  
ATOM    511  OE1 GLN A  65      -7.119   5.225  22.295  1.00  0.00           O  
ATOM    512  NE2 GLN A  65      -5.803   7.028  22.066  1.00  0.00           N  
ATOM    513  N   PRO A  66      -4.810   1.647  23.006  1.00  0.00           N  
ATOM    514  CA  PRO A  66      -4.633   0.243  23.418  1.00  0.00           C  
ATOM    515  C   PRO A  66      -4.446  -0.686  22.227  1.00  0.00           C  
ATOM    516  O   PRO A  66      -4.932  -0.430  21.124  1.00  0.00           O  
ATOM    517  CB  PRO A  66      -5.937  -0.079  24.159  1.00  0.00           C  
ATOM    518  CG  PRO A  66      -6.450   1.248  24.610  1.00  0.00           C  
ATOM    519  CD  PRO A  66      -6.058   2.219  23.537  1.00  0.00           C  
ATOM    520  N   GLY A  67      -3.713  -1.780  22.452  1.00  0.00           N  
ATOM    521  CA  GLY A  67      -3.505  -2.770  21.423  1.00  0.00           C  
ATOM    522  C   GLY A  67      -4.787  -3.484  21.053  1.00  0.00           C  
ATOM    523  O   GLY A  67      -5.667  -3.673  21.896  1.00  0.00           O  
ATOM    524  N   THR A  68      -4.890  -3.887  19.793  1.00  0.00           N  
ATOM    525  CA  THR A  68      -6.097  -4.530  19.283  1.00  0.00           C  
ATOM    526  C   THR A  68      -5.829  -5.898  18.665  1.00  0.00           C  
ATOM    527  O   THR A  68      -6.736  -6.493  18.080  1.00  0.00           O  
ATOM    528  CB  THR A  68      -6.788  -3.637  18.248  1.00  0.00           C  
ATOM    529  OG1 THR A  68      -5.860  -3.291  17.214  1.00  0.00           O  
ATOM    530  CG2 THR A  68      -7.308  -2.364  18.906  1.00  0.00           C  
ATOM    531  N   ASP A  69      -4.597  -6.404  18.782  1.00  0.00           N  
ATOM    532  CA  ASP A  69      -4.230  -7.694  18.208  1.00  0.00           C  
ATOM    533  C   ASP A  69      -3.174  -8.325  19.114  1.00  0.00           C  
ATOM    534  O   ASP A  69      -2.089  -7.764  19.284  1.00  0.00           O  
ATOM    535  CB  ASP A  69      -3.695  -7.519  16.786  1.00  0.00           C  
ATOM    536  CG  ASP A  69      -3.599  -8.826  16.023  1.00  0.00           C  
ATOM    537  OD1 ASP A  69      -3.113  -9.821  16.603  1.00  0.00           O  
ATOM    538  OD2 ASP A  69      -3.994  -8.852  14.845  1.00  0.00           O  
ATOM    539  N   ASP A  70      -3.495  -9.487  19.698  1.00  0.00           N  
ATOM    540  CA  ASP A  70      -2.602 -10.095  20.673  1.00  0.00           C  
ATOM    541  C   ASP A  70      -1.434 -10.847  20.038  1.00  0.00           C  
ATOM    542  O   ASP A  70      -0.619 -11.422  20.751  1.00  0.00           O  
ATOM    543  CB  ASP A  70      -3.384 -11.027  21.618  1.00  0.00           C  
ATOM    544  CG  ASP A  70      -4.057 -12.178  20.902  1.00  0.00           C  
ATOM    545  OD1 ASP A  70      -3.781 -12.424  19.709  1.00  0.00           O  
ATOM    546  OD2 ASP A  70      -4.884 -12.863  21.551  1.00  0.00           O  
ATOM    547  N   ARG A  71      -1.347 -10.828  18.701  1.00  0.00           N  
ATOM    548  CA  ARG A  71      -0.235 -11.490  18.021  1.00  0.00           C  
ATOM    549  C   ARG A  71       1.027 -10.630  18.009  1.00  0.00           C  
ATOM    550  O   ARG A  71       2.099 -11.126  17.640  1.00  0.00           O  
ATOM    551  CB  ARG A  71      -0.620 -11.835  16.582  1.00  0.00           C  
ATOM    552  CG  ARG A  71      -1.762 -12.839  16.462  1.00  0.00           C  
ATOM    553  CD  ARG A  71      -2.183 -13.018  15.009  1.00  0.00           C  
ATOM    554  NE  ARG A  71      -2.697 -11.773  14.441  1.00  0.00           N  
ATOM    555  CZ  ARG A  71      -3.065 -11.619  13.169  1.00  0.00           C  
ATOM    556  NH1 ARG A  71      -2.972 -12.651  12.332  1.00  0.00           N  
ATOM    557  NH2 ARG A  71      -3.508 -10.461  12.737  1.00  0.00           N  
ATOM    558  N   VAL A  72       0.912  -9.355  18.387  1.00  0.00           N  
ATOM    559  CA  VAL A  72       2.047  -8.439  18.359  1.00  0.00           C  
ATOM    560  C   VAL A  72       2.156  -7.716  19.692  1.00  0.00           C  
ATOM    561  O   VAL A  72       1.247  -7.770  20.530  1.00  0.00           O  
ATOM    562  CB  VAL A  72       1.923  -7.418  17.199  1.00  0.00           C  
ATOM    563  CG1 VAL A  72       1.834  -8.154  15.863  1.00  0.00           C  
ATOM    564  CG2 VAL A  72       0.711  -6.515  17.399  1.00  0.00           C  
ATOM    565  N   THR A  73       3.284  -7.034  19.896  1.00  0.00           N  
ATOM    566  CA  THR A  73       3.550  -6.299  21.124  1.00  0.00           C  
ATOM    567  C   THR A  73       3.198  -4.829  20.930  1.00  0.00           C  
ATOM    568  O   THR A  73       3.632  -4.209  19.950  1.00  0.00           O  
ATOM    569  CB  THR A  73       5.026  -6.441  21.520  1.00  0.00           C  
ATOM    570  OG1 THR A  73       5.318  -7.827  21.770  1.00  0.00           O  
ATOM    571  CG2 THR A  73       5.339  -5.632  22.772  1.00  0.00           C  
ATOM    572  N   TRP A  74       2.418  -4.277  21.856  1.00  0.00           N  
ATOM    573  CA  TRP A  74       1.959  -2.891  21.775  1.00  0.00           C  
ATOM    574  C   TRP A  74       2.673  -2.033  22.801  1.00  0.00           C  
ATOM    575  O   TRP A  74       2.783  -2.414  23.969  1.00  0.00           O  
ATOM    576  CB  TRP A  74       0.444  -2.820  21.982  1.00  0.00           C  
ATOM    577  CG  TRP A  74      -0.318  -3.556  20.928  1.00  0.00           C  
ATOM    578  CD1 TRP A  74      -0.633  -4.887  20.911  1.00  0.00           C  
ATOM    579  CD2 TRP A  74      -0.838  -3.001  19.711  1.00  0.00           C  
ATOM    580  NE1 TRP A  74      -1.321  -5.191  19.759  1.00  0.00           N  
ATOM    581  CE2 TRP A  74      -1.459  -4.056  19.011  1.00  0.00           C  
ATOM    582  CE3 TRP A  74      -0.838  -1.720  19.153  1.00  0.00           C  
ATOM    583  CZ2 TRP A  74      -2.074  -3.861  17.773  1.00  0.00           C  
ATOM    584  CZ3 TRP A  74      -1.457  -1.534  17.927  1.00  0.00           C  
ATOM    585  CH2 TRP A  74      -2.063  -2.601  17.249  1.00  0.00           C  
ATOM    586  N   VAL A  75       3.142  -0.862  22.366  1.00  0.00           N  
ATOM    587  CA  VAL A  75       3.846   0.081  23.230  1.00  0.00           C  
ATOM    588  C   VAL A  75       3.332   1.486  22.942  1.00  0.00           C  
ATOM    589  O   VAL A  75       2.767   1.751  21.877  1.00  0.00           O  
ATOM    590  CB  VAL A  75       5.370   0.014  23.032  1.00  0.00           C  
ATOM    591  CG1 VAL A  75       5.900  -1.371  23.404  1.00  0.00           C  
ATOM    592  CG2 VAL A  75       5.735   0.353  21.588  1.00  0.00           C  
ATOM    593  N   LYS A  76       3.544   2.392  23.895  1.00  0.00           N  
ATOM    594  CA  LYS A  76       2.967   3.729  23.804  1.00  0.00           C  
ATOM    595  C   LYS A  76       3.994   4.850  23.758  1.00  0.00           C  
ATOM    596  O   LYS A  76       3.611   6.030  23.753  1.00  0.00           O  
ATOM    597  CB  LYS A  76       1.991   3.960  24.964  1.00  0.00           C  
ATOM    598  CG  LYS A  76       0.791   3.022  24.929  1.00  0.00           C  
ATOM    599  CD  LYS A  76      -0.234   3.351  25.998  1.00  0.00           C  
ATOM    600  CE  LYS A  76      -1.437   2.432  25.903  1.00  0.00           C  
ATOM    601  NZ  LYS A  76      -2.479   2.746  26.919  1.00  0.00           N  
ATOM    602  N   SER A  77       5.283   4.530  23.712  1.00  0.00           N  
ATOM    603  CA  SER A  77       6.310   5.557  23.629  1.00  0.00           C  
ATOM    604  C   SER A  77       7.553   4.989  22.949  1.00  0.00           C  
ATOM    605  O   SER A  77       7.738   3.762  22.873  1.00  0.00           O  
ATOM    606  CB  SER A  77       6.681   6.088  25.010  1.00  0.00           C  
ATOM    607  OG  SER A  77       7.404   5.120  25.751  1.00  0.00           O  
ATOM    608  N   VAL A  78       8.402   5.894  22.457  1.00  0.00           N  
ATOM    609  CA  VAL A  78       9.655   5.489  21.837  1.00  0.00           C  
ATOM    610  C   VAL A  78      10.511   4.692  22.817  1.00  0.00           C  
ATOM    611  O   VAL A  78      11.048   3.633  22.470  1.00  0.00           O  
ATOM    612  CB  VAL A  78      10.413   6.726  21.312  1.00  0.00           C  
ATOM    613  CG1 VAL A  78      11.843   6.365  20.940  1.00  0.00           C  
ATOM    614  CG2 VAL A  78       9.685   7.327  20.124  1.00  0.00           C  
ATOM    615  N   ASP A  79      10.626   5.187  24.054  1.00  0.00           N  
ATOM    616  CA  ASP A  79      11.437   4.488  25.051  1.00  0.00           C  
ATOM    617  C   ASP A  79      10.884   3.106  25.349  1.00  0.00           C  
ATOM    618  O   ASP A  79      11.649   2.147  25.521  1.00  0.00           O  
ATOM    619  CB  ASP A  79      11.531   5.318  26.331  1.00  0.00           C  
ATOM    620  CG  ASP A  79      12.454   6.512  26.189  1.00  0.00           C  
ATOM    621  OD1 ASP A  79      13.176   6.593  25.175  1.00  0.00           O  
ATOM    622  OD2 ASP A  79      12.463   7.366  27.102  1.00  0.00           O  
ATOM    623  N   GLU A  80       9.551   2.970  25.413  1.00  0.00           N  
ATOM    624  CA  GLU A  80       8.946   1.674  25.662  1.00  0.00           C  
ATOM    625  C   GLU A  80       9.184   0.724  24.493  1.00  0.00           C  
ATOM    626  O   GLU A  80       9.415  -0.474  24.691  1.00  0.00           O  
ATOM    627  CB  GLU A  80       7.447   1.816  25.938  1.00  0.00           C  
ATOM    628  CG  GLU A  80       6.813   0.561  26.509  1.00  0.00           C  
ATOM    629  CD  GLU A  80       5.305   0.664  26.679  1.00  0.00           C  
ATOM    630  OE1 GLU A  80       4.744   1.764  26.462  1.00  0.00           O  
ATOM    631  OE2 GLU A  80       4.676  -0.360  27.020  1.00  0.00           O  
ATOM    632  N   ALA A  81       9.127   1.257  23.270  1.00  0.00           N  
ATOM    633  CA  ALA A  81       9.387   0.434  22.091  1.00  0.00           C  
ATOM    634  C   ALA A  81      10.803  -0.134  22.135  1.00  0.00           C  
ATOM    635  O   ALA A  81      11.019  -1.326  21.888  1.00  0.00           O  
ATOM    636  CB  ALA A  81       9.174   1.251  20.822  1.00  0.00           C  
ATOM    637  N   ILE A  82      11.774   0.718  22.451  1.00  0.00           N  
ATOM    638  CA  ILE A  82      13.166   0.279  22.521  1.00  0.00           C  
ATOM    639  C   ILE A  82      13.338  -0.761  23.632  1.00  0.00           C  
ATOM    640  O   ILE A  82      13.985  -1.796  23.432  1.00  0.00           O  
ATOM    641  CB  ILE A  82      14.101   1.488  22.730  1.00  0.00           C  
ATOM    642  CG1 ILE A  82      14.042   2.407  21.504  1.00  0.00           C  
ATOM    643  CG2 ILE A  82      15.528   1.026  23.003  1.00  0.00           C  
ATOM    644  CD1 ILE A  82      14.715   3.753  21.717  1.00  0.00           C  
ATOM    645  N   ALA A  83      12.746  -0.498  24.800  1.00  0.00           N  
ATOM    646  CA  ALA A  83      12.851  -1.444  25.912  1.00  0.00           C  
ATOM    647  C   ALA A  83      12.248  -2.795  25.556  1.00  0.00           C  
ATOM    648  O   ALA A  83      12.769  -3.842  25.956  1.00  0.00           O  
ATOM    649  CB  ALA A  83      12.171  -0.862  27.156  1.00  0.00           C  
ATOM    650  N   ALA A  84      11.152  -2.792  24.783  1.00  0.00           N  
ATOM    651  CA  ALA A  84      10.486  -4.038  24.404  1.00  0.00           C  
ATOM    652  C   ALA A  84      11.355  -4.907  23.499  1.00  0.00           C  
ATOM    653  O   ALA A  84      11.115  -6.111  23.387  1.00  0.00           O  
ATOM    654  CB  ALA A  84       9.155  -3.735  23.725  1.00  0.00           C  
ATOM    655  N   CYS A  85      12.344  -4.306  22.840  1.00  0.00           N  
ATOM    656  CA  CYS A  85      13.234  -5.070  21.971  1.00  0.00           C  
ATOM    657  C   CYS A  85      14.214  -5.924  22.760  1.00  0.00           C  
ATOM    658  O   CYS A  85      14.765  -6.888  22.213  1.00  0.00           O  
ATOM    659  CB  CYS A  85      14.013  -4.130  21.050  1.00  0.00           C  
ATOM    660  SG  CYS A  85      12.985  -3.222  19.872  1.00  0.00           S  
ATOM    661  N   GLY A  86      14.448  -5.580  24.013  1.00  0.00           N  
ATOM    662  CA  GLY A  86      15.375  -6.342  24.818  1.00  0.00           C  
ATOM    663  C   GLY A  86      16.818  -6.153  24.393  1.00  0.00           C  
ATOM    664  O   GLY A  86      17.193  -5.124  23.815  1.00  0.00           O  
ATOM    665  N   ASP A  87      17.644  -7.156  24.683  1.00  0.00           N  
ATOM    666  CA  ASP A  87      19.073  -7.104  24.409  1.00  0.00           C  
ATOM    667  C   ASP A  87      19.347  -7.764  23.061  1.00  0.00           C  
ATOM    668  O   ASP A  87      19.548  -8.977  22.974  1.00  0.00           O  
ATOM    669  CB  ASP A  87      19.849  -7.802  25.523  1.00  0.00           C  
ATOM    670  CG  ASP A  87      21.356  -7.705  25.349  1.00  0.00           C  
ATOM    671  OD1 ASP A  87      21.806  -6.933  24.480  1.00  0.00           O  
ATOM    672  OD2 ASP A  87      22.080  -8.401  26.093  1.00  0.00           O  
ATOM    673  N   VAL A  88      19.333  -6.944  22.001  1.00  0.00           N  
ATOM    674  CA  VAL A  88      19.563  -7.440  20.648  1.00  0.00           C  
ATOM    675  C   VAL A  88      20.607  -6.563  19.963  1.00  0.00           C  
ATOM    676  O   VAL A  88      20.767  -5.394  20.307  1.00  0.00           O  
ATOM    677  CB  VAL A  88      18.267  -7.461  19.810  1.00  0.00           C  
ATOM    678  CG1 VAL A  88      17.245  -8.401  20.434  1.00  0.00           C  
ATOM    679  CG2 VAL A  88      17.695  -6.052  19.680  1.00  0.00           C  
ATOM    680  N   PRO A  89      21.319  -7.104  18.974  1.00  0.00           N  
ATOM    681  CA  PRO A  89      22.331  -6.299  18.279  1.00  0.00           C  
ATOM    682  C   PRO A  89      21.747  -5.157  17.466  1.00  0.00           C  
ATOM    683  O   PRO A  89      22.358  -4.079  17.394  1.00  0.00           O  
ATOM    684  CB  PRO A  89      23.034  -7.313  17.372  1.00  0.00           C  
ATOM    685  CG  PRO A  89      22.743  -8.647  17.979  1.00  0.00           C  
ATOM    686  CD  PRO A  89      21.369  -8.520  18.579  1.00  0.00           C  
ATOM    687  N   GLU A  90      20.569  -5.367  16.845  1.00  0.00           N  
ATOM    688  CA  GLU A  90      20.032  -4.371  15.921  1.00  0.00           C  
ATOM    689  C   GLU A  90      18.514  -4.336  15.978  1.00  0.00           C  
ATOM    690  O   GLU A  90      17.857  -5.376  15.880  1.00  0.00           O  
ATOM    691  CB  GLU A  90      20.509  -4.656  14.495  1.00  0.00           C  
ATOM    692  CG  GLU A  90      20.193  -3.546  13.508  1.00  0.00           C  
ATOM    693  CD  GLU A  90      20.810  -3.780  12.132  1.00  0.00           C  
ATOM    694  OE1 GLU A  90      21.059  -4.951  11.779  1.00  0.00           O  
ATOM    695  OE2 GLU A  90      21.045  -2.794  11.406  1.00  0.00           O  
ATOM    696  N   ILE A  91      17.968  -3.134  16.135  1.00  0.00           N  
ATOM    697  CA  ILE A  91      16.536  -2.870  16.095  1.00  0.00           C  
ATOM    698  C   ILE A  91      16.206  -2.239  14.745  1.00  0.00           C  
ATOM    699  O   ILE A  91      16.875  -1.281  14.331  1.00  0.00           O  
ATOM    700  CB  ILE A  91      16.125  -1.916  17.230  1.00  0.00           C  
ATOM    701  CG1 ILE A  91      16.423  -2.536  18.594  1.00  0.00           C  
ATOM    702  CG2 ILE A  91      14.656  -1.521  17.103  1.00  0.00           C  
ATOM    703  CD1 ILE A  91      16.301  -1.557  19.753  1.00  0.00           C  
ATOM    704  N   MET A  92      15.177  -2.755  14.061  1.00  0.00           N  
ATOM    705  CA  MET A  92      14.786  -2.249  12.747  1.00  0.00           C  
ATOM    706  C   MET A  92      13.498  -1.439  12.848  1.00  0.00           C  
ATOM    707  O   MET A  92      12.456  -1.952  13.259  1.00  0.00           O  
ATOM    708  CB  MET A  92      14.590  -3.406  11.758  1.00  0.00           C  
ATOM    709  CG  MET A  92      15.819  -4.297  11.592  1.00  0.00           C  
ATOM    710  SD  MET A  92      17.293  -3.396  11.063  1.00  0.00           S  
ATOM    711  CE  MET A  92      16.786  -2.801   9.454  1.00  0.00           C  
ATOM    712  N   VAL A  93      13.565  -0.169  12.476  1.00  0.00           N  
ATOM    713  CA  VAL A  93      12.402   0.714  12.445  1.00  0.00           C  
ATOM    714  C   VAL A  93      11.904   0.770  11.009  1.00  0.00           C  
ATOM    715  O   VAL A  93      12.642   1.178  10.106  1.00  0.00           O  
ATOM    716  CB  VAL A  93      12.769   2.113  12.955  1.00  0.00           C  
ATOM    717  CG1 VAL A  93      11.568   3.052  12.856  1.00  0.00           C  
ATOM    718  CG2 VAL A  93      13.273   2.039  14.395  1.00  0.00           C  
ATOM    719  N   ILE A  94      10.654   0.353  10.792  1.00  0.00           N  
ATOM    720  CA  ILE A  94      10.155   0.142   9.434  1.00  0.00           C  
ATOM    721  C   ILE A  94       9.072   1.134   9.018  1.00  0.00           C  
ATOM    722  O   ILE A  94       8.392   0.923   8.005  1.00  0.00           O  
ATOM    723  CB  ILE A  94       9.655  -1.311   9.236  1.00  0.00           C  
ATOM    724  CG1 ILE A  94       8.385  -1.577  10.031  1.00  0.00           C  
ATOM    725  CG2 ILE A  94      10.759  -2.298   9.645  1.00  0.00           C  
ATOM    726  CD1 ILE A  94       7.757  -2.948   9.736  1.00  0.00           C  
ATOM    727  N   GLY A  95       8.897   2.215   9.769  1.00  0.00           N  
ATOM    728  CA  GLY A  95       8.004   3.298   9.382  1.00  0.00           C  
ATOM    729  C   GLY A  95       6.743   3.373  10.198  1.00  0.00           C  
ATOM    730  O   GLY A  95       6.563   2.611  11.152  1.00  0.00           O  
ATOM    731  N   GLY A  96       5.851   4.291   9.849  1.00  0.00           N  
ATOM    732  CA  GLY A  96       5.984   5.202   8.710  1.00  0.00           C  
ATOM    733  C   GLY A  96       6.662   6.523   9.047  1.00  0.00           C  
ATOM    734  O   GLY A  96       7.560   6.577   9.898  1.00  0.00           O  
ATOM    735  N   GLY A  97       6.244   7.604   8.376  1.00  0.00           N  
ATOM    736  CA  GLY A  97       6.942   8.880   8.469  1.00  0.00           C  
ATOM    737  C   GLY A  97       7.156   9.416   9.874  1.00  0.00           C  
ATOM    738  O   GLY A  97       8.273   9.810  10.233  1.00  0.00           O  
ATOM    739  N   ARG A  98       6.099   9.443  10.684  1.00  0.00           N  
ATOM    740  CA  ARG A  98       6.225   9.981  12.036  1.00  0.00           C  
ATOM    741  C   ARG A  98       7.144   9.125  12.897  1.00  0.00           C  
ATOM    742  O   ARG A  98       7.861   9.642  13.759  1.00  0.00           O  
ATOM    743  CB  ARG A  98       4.852  10.100  12.692  1.00  0.00           C  
ATOM    744  CG  ARG A  98       3.926  11.100  12.009  1.00  0.00           C  
ATOM    745  CD  ARG A  98       4.520  12.497  11.966  1.00  0.00           C  
ATOM    746  NE  ARG A  98       3.594  13.483  11.413  1.00  0.00           N  
ATOM    747  CZ  ARG A  98       3.922  14.726  11.083  1.00  0.00           C  
ATOM    748  NH1 ARG A  98       5.164  15.156  11.252  1.00  0.00           N  
ATOM    749  NH2 ARG A  98       3.009  15.547  10.590  1.00  0.00           N  
ATOM    750  N   VAL A  99       7.127   7.815  12.683  1.00  0.00           N  
ATOM    751  CA  VAL A  99       8.010   6.923  13.431  1.00  0.00           C  
ATOM    752  C   VAL A  99       9.461   7.135  12.987  1.00  0.00           C  
ATOM    753  O   VAL A  99      10.368   7.202  13.822  1.00  0.00           O  
ATOM    754  CB  VAL A  99       7.565   5.462  13.260  1.00  0.00           C  
ATOM    755  CG1 VAL A  99       8.504   4.526  14.006  1.00  0.00           C  
ATOM    756  CG2 VAL A  99       6.138   5.292  13.770  1.00  0.00           C  
ATOM    757  N   TYR A 100       9.687   7.269  11.678  1.00  0.00           N  
ATOM    758  CA  TYR A 100      11.025   7.595  11.193  1.00  0.00           C  
ATOM    759  C   TYR A 100      11.540   8.889  11.834  1.00  0.00           C  
ATOM    760  O   TYR A 100      12.697   8.957  12.260  1.00  0.00           O  
ATOM    761  CB  TYR A 100      11.031   7.757   9.672  1.00  0.00           C  
ATOM    762  CG  TYR A 100      10.871   6.489   8.857  1.00  0.00           C  
ATOM    763  CD1 TYR A 100      11.544   5.320   9.187  1.00  0.00           C  
ATOM    764  CD2 TYR A 100      10.067   6.479   7.721  1.00  0.00           C  
ATOM    765  CE1 TYR A 100      11.416   4.176   8.422  1.00  0.00           C  
ATOM    766  CE2 TYR A 100       9.930   5.343   6.948  1.00  0.00           C  
ATOM    767  CZ  TYR A 100      10.599   4.191   7.295  1.00  0.00           C  
ATOM    768  OH  TYR A 100      10.461   3.061   6.525  1.00  0.00           O  
ATOM    769  N   GLU A 101      10.691   9.921  11.901  1.00  0.00           N  
ATOM    770  CA  GLU A 101      11.096  11.196  12.488  1.00  0.00           C  
ATOM    771  C   GLU A 101      11.599  11.014  13.914  1.00  0.00           C  
ATOM    772  O   GLU A 101      12.623  11.579  14.306  1.00  0.00           O  
ATOM    773  CB  GLU A 101       9.925  12.184  12.485  1.00  0.00           C  
ATOM    774  CG  GLU A 101       9.621  12.819  11.145  1.00  0.00           C  
ATOM    775  CD  GLU A 101       8.522  13.864  11.240  1.00  0.00           C  
ATOM    776  OE1 GLU A 101       7.690  13.767  12.168  1.00  0.00           O  
ATOM    777  OE2 GLU A 101       8.500  14.778  10.401  1.00  0.00           O  
ATOM    778  N   GLN A 102      10.867  10.229  14.700  1.00  0.00           N  
ATOM    779  CA  GLN A 102      11.196  10.072  16.111  1.00  0.00           C  
ATOM    780  C   GLN A 102      12.464   9.251  16.327  1.00  0.00           C  
ATOM    781  O   GLN A 102      13.187   9.477  17.302  1.00  0.00           O  
ATOM    782  CB  GLN A 102      10.023   9.422  16.848  1.00  0.00           C  
ATOM    783  CG  GLN A 102       8.799  10.305  16.953  1.00  0.00           C  
ATOM    784  CD  GLN A 102       7.632   9.577  17.583  1.00  0.00           C  
ATOM    785  OE1 GLN A 102       7.454   9.596  18.794  1.00  0.00           O  
ATOM    786  NE2 GLN A 102       6.843   8.923  16.745  1.00  0.00           N  
ATOM    787  N   PHE A 103      12.727   8.302  15.439  1.00  0.00           N  
ATOM    788  CA  PHE A 103      13.852   7.387  15.644  1.00  0.00           C  
ATOM    789  C   PHE A 103      15.127   7.813  14.918  1.00  0.00           C  
ATOM    790  O   PHE A 103      16.208   7.349  15.285  1.00  0.00           O  
ATOM    791  CB  PHE A 103      13.455   5.967  15.226  1.00  0.00           C  
ATOM    792  CG  PHE A 103      12.675   5.229  16.279  1.00  0.00           C  
ATOM    793  CD1 PHE A 103      13.330   4.511  17.263  1.00  0.00           C  
ATOM    794  CD2 PHE A 103      11.288   5.266  16.299  1.00  0.00           C  
ATOM    795  CE1 PHE A 103      12.616   3.837  18.243  1.00  0.00           C  
ATOM    796  CE2 PHE A 103      10.574   4.599  17.276  1.00  0.00           C  
ATOM    797  CZ  PHE A 103      11.238   3.877  18.251  1.00  0.00           C  
ATOM    798  N   LEU A 104      15.035   8.679  13.908  1.00  0.00           N  
ATOM    799  CA  LEU A 104      16.227   9.080  13.161  1.00  0.00           C  
ATOM    800  C   LEU A 104      17.334   9.636  14.066  1.00  0.00           C  
ATOM    801  O   LEU A 104      18.499   9.250  13.906  1.00  0.00           O  
ATOM    802  CB  LEU A 104      15.867  10.070  12.055  1.00  0.00           C  
ATOM    803  CG  LEU A 104      17.047  10.577  11.205  1.00  0.00           C  
ATOM    804  CD1 LEU A 104      17.764   9.416  10.539  1.00  0.00           C  
ATOM    805  CD2 LEU A 104      16.557  11.578  10.164  1.00  0.00           C  
ATOM    806  N   PRO A 105      17.024  10.521  15.034  1.00  0.00           N  
ATOM    807  CA  PRO A 105      18.107  11.027  15.900  1.00  0.00           C  
ATOM    808  C   PRO A 105      18.792   9.950  16.724  1.00  0.00           C  
ATOM    809  O   PRO A 105      19.923  10.150  17.176  1.00  0.00           O  
ATOM    810  CB  PRO A 105      17.393  12.034  16.810  1.00  0.00           C  
ATOM    811  CG  PRO A 105      16.170  12.440  16.043  1.00  0.00           C  
ATOM    812  CD  PRO A 105      15.753  11.196  15.306  1.00  0.00           C  
ATOM    813  N   LYS A 106      18.121   8.810  16.926  1.00  0.00           N  
ATOM    814  CA  LYS A 106      18.673   7.722  17.717  1.00  0.00           C  
ATOM    815  C   LYS A 106      19.354   6.660  16.859  1.00  0.00           C  
ATOM    816  O   LYS A 106      19.989   5.748  17.401  1.00  0.00           O  
ATOM    817  CB  LYS A 106      17.561   7.053  18.537  1.00  0.00           C  
ATOM    818  CG  LYS A 106      16.837   7.977  19.493  1.00  0.00           C  
ATOM    819  CD  LYS A 106      15.685   7.247  20.191  1.00  0.00           C  
ATOM    820  CE  LYS A 106      14.953   8.164  21.150  1.00  0.00           C  
ATOM    821  NZ  LYS A 106      15.775   8.517  22.347  1.00  0.00           N  
ATOM    822  N   ALA A 107      19.224   6.763  15.537  1.00  0.00           N  
ATOM    823  CA  ALA A 107      19.669   5.701  14.646  1.00  0.00           C  
ATOM    824  C   ALA A 107      21.158   5.806  14.332  1.00  0.00           C  
ATOM    825  O   ALA A 107      21.724   6.901  14.264  1.00  0.00           O  
ATOM    826  CB  ALA A 107      18.868   5.723  13.351  1.00  0.00           C  
ATOM    827  N   GLN A 108      21.791   4.649  14.126  1.00  0.00           N  
ATOM    828  CA  GLN A 108      23.182   4.565  13.700  1.00  0.00           C  
ATOM    829  C   GLN A 108      23.331   4.059  12.270  1.00  0.00           C  
ATOM    830  O   GLN A 108      24.431   4.124  11.716  1.00  0.00           O  
ATOM    831  CB  GLN A 108      23.963   3.652  14.639  1.00  0.00           C  
ATOM    832  CG  GLN A 108      24.048   4.157  16.064  1.00  0.00           C  
ATOM    833  CD  GLN A 108      24.757   5.495  16.152  1.00  0.00           C  
ATOM    834  OE1 GLN A 108      24.253   6.440  16.763  1.00  0.00           O  
ATOM    835  NE2 GLN A 108      25.926   5.588  15.538  1.00  0.00           N  
ATOM    836  N   LYS A 109      22.234   3.558  11.673  1.00  0.00           N  
ATOM    837  CA  LYS A 109      22.312   2.961  10.343  1.00  0.00           C  
ATOM    838  C   LYS A 109      21.031   3.238   9.580  1.00  0.00           C  
ATOM    839  O   LYS A 109      19.936   3.259  10.151  1.00  0.00           O  
ATOM    840  CB  LYS A 109      22.557   1.452  10.455  1.00  0.00           C  
ATOM    841  CG  LYS A 109      23.290   0.820   9.298  1.00  0.00           C  
ATOM    842  CD  LYS A 109      23.651  -0.622   9.643  1.00  0.00           C  
ATOM    843  CE  LYS A 109      24.619  -1.226   8.645  1.00  0.00           C  
ATOM    844  NZ  LYS A 109      25.018  -2.605   9.033  1.00  0.00           N  
ATOM    845  N   LEU A 110      21.165   3.468   8.269  1.00  0.00           N  
ATOM    846  CA  LEU A 110      20.029   3.631   7.368  1.00  0.00           C  
ATOM    847  C   LEU A 110      20.157   2.628   6.227  1.00  0.00           C  
ATOM    848  O   LEU A 110      21.207   2.553   5.586  1.00  0.00           O  
ATOM    849  CB  LEU A 110      19.970   5.046   6.783  1.00  0.00           C  
ATOM    850  CG  LEU A 110      19.936   6.220   7.778  1.00  0.00           C  
ATOM    851  CD1 LEU A 110      19.924   7.543   7.020  1.00  0.00           C  
ATOM    852  CD2 LEU A 110      18.730   6.109   8.693  1.00  0.00           C  
ATOM    853  N   TYR A 111      19.090   1.868   5.992  1.00  0.00           N  
ATOM    854  CA  TYR A 111      18.981   0.990   4.837  1.00  0.00           C  
ATOM    855  C   TYR A 111      17.968   1.621   3.895  1.00  0.00           C  
ATOM    856  O   TYR A 111      16.764   1.614   4.175  1.00  0.00           O  
ATOM    857  CB  TYR A 111      18.491  -0.407   5.224  1.00  0.00           C  
ATOM    858  CG  TYR A 111      19.373  -1.199   6.160  1.00  0.00           C  
ATOM    859  CD1 TYR A 111      19.414  -0.907   7.518  1.00  0.00           C  
ATOM    860  CD2 TYR A 111      20.117  -2.272   5.703  1.00  0.00           C  
ATOM    861  CE1 TYR A 111      20.193  -1.661   8.388  1.00  0.00           C  
ATOM    862  CE2 TYR A 111      20.891  -3.031   6.566  1.00  0.00           C  
ATOM    863  CZ  TYR A 111      20.937  -2.729   7.909  1.00  0.00           C  
ATOM    864  OH  TYR A 111      21.696  -3.471   8.759  1.00  0.00           O  
ATOM    865  N   LEU A 112      18.436   2.175   2.781  1.00  0.00           N  
ATOM    866  CA  LEU A 112      17.565   2.903   1.878  1.00  0.00           C  
ATOM    867  C   LEU A 112      17.536   2.256   0.504  1.00  0.00           C  
ATOM    868  O   LEU A 112      18.570   1.821  -0.003  1.00  0.00           O  
ATOM    869  CB  LEU A 112      18.019   4.364   1.741  1.00  0.00           C  
ATOM    870  CG  LEU A 112      18.162   5.147   3.056  1.00  0.00           C  
ATOM    871  CD1 LEU A 112      18.591   6.578   2.765  1.00  0.00           C  
ATOM    872  CD2 LEU A 112      16.865   5.124   3.848  1.00  0.00           C  
ATOM    873  N   THR A 113      16.347   2.196  -0.079  1.00  0.00           N  
ATOM    874  CA  THR A 113      16.192   1.821  -1.478  1.00  0.00           C  
ATOM    875  C   THR A 113      15.753   3.068  -2.233  1.00  0.00           C  
ATOM    876  O   THR A 113      14.642   3.557  -2.026  1.00  0.00           O  
ATOM    877  CB  THR A 113      15.171   0.697  -1.669  1.00  0.00           C  
ATOM    878  OG1 THR A 113      15.516  -0.413  -0.844  1.00  0.00           O  
ATOM    879  CG2 THR A 113      15.142   0.256  -3.132  1.00  0.00           C  
ATOM    880  N   HIS A 114      16.629   3.590  -3.083  1.00  0.00           N  
ATOM    881  CA  HIS A 114      16.324   4.758  -3.897  1.00  0.00           C  
ATOM    882  C   HIS A 114      15.691   4.286  -5.198  1.00  0.00           C  
ATOM    883  O   HIS A 114      16.348   3.626  -6.007  1.00  0.00           O  
ATOM    884  CB  HIS A 114      17.588   5.566  -4.175  1.00  0.00           C  
ATOM    885  CG  HIS A 114      18.308   6.003  -2.940  1.00  0.00           C  
ATOM    886  ND1 HIS A 114      17.923   7.099  -2.202  1.00  0.00           N  
ATOM    887  CD2 HIS A 114      19.385   5.483  -2.314  1.00  0.00           C  
ATOM    888  CE1 HIS A 114      18.742   7.250  -1.173  1.00  0.00           C  
ATOM    889  NE2 HIS A 114      19.634   6.281  -1.217  1.00  0.00           N  
ATOM    890  N   ILE A 115      14.414   4.613  -5.391  1.00  0.00           N  
ATOM    891  CA  ILE A 115      13.649   4.122  -6.529  1.00  0.00           C  
ATOM    892  C   ILE A 115      13.482   5.246  -7.549  1.00  0.00           C  
ATOM    893  O   ILE A 115      13.052   6.351  -7.197  1.00  0.00           O  
ATOM    894  CB  ILE A 115      12.275   3.587  -6.082  1.00  0.00           C  
ATOM    895  CG1 ILE A 115      12.465   2.506  -5.013  1.00  0.00           C  
ATOM    896  CG2 ILE A 115      11.499   3.038  -7.281  1.00  0.00           C  
ATOM    897  CD1 ILE A 115      11.183   2.108  -4.310  1.00  0.00           C  
ATOM    898  N   ASP A 116      13.822   4.968  -8.806  1.00  0.00           N  
ATOM    899  CA  ASP A 116      13.727   5.957  -9.870  1.00  0.00           C  
ATOM    900  C   ASP A 116      12.286   6.066 -10.347  1.00  0.00           C  
ATOM    901  O   ASP A 116      11.944   5.677 -11.470  1.00  0.00           O  
ATOM    902  CB  ASP A 116      14.662   5.595 -11.019  1.00  0.00           C  
ATOM    903  CG  ASP A 116      14.738   6.680 -12.083  1.00  0.00           C  
ATOM    904  OD1 ASP A 116      14.428   7.849 -11.762  1.00  0.00           O  
ATOM    905  OD2 ASP A 116      15.099   6.361 -13.239  1.00  0.00           O  
ATOM    906  N   ALA A 117      11.431   6.596  -9.481  1.00  0.00           N  
ATOM    907  CA  ALA A 117      10.021   6.796  -9.779  1.00  0.00           C  
ATOM    908  C   ALA A 117       9.608   8.169  -9.283  1.00  0.00           C  
ATOM    909  O   ALA A 117       9.794   8.491  -8.106  1.00  0.00           O  
ATOM    910  CB  ALA A 117       9.162   5.711  -9.124  1.00  0.00           C  
ATOM    911  N   GLU A 118       9.052   8.989 -10.181  1.00  0.00           N  
ATOM    912  CA  GLU A 118       8.534  10.296  -9.805  1.00  0.00           C  
ATOM    913  C   GLU A 118       7.054  10.137  -9.464  1.00  0.00           C  
ATOM    914  O   GLU A 118       6.231   9.857 -10.336  1.00  0.00           O  
ATOM    915  CB  GLU A 118       8.734  11.316 -10.927  1.00  0.00           C  
ATOM    916  CG  GLU A 118      10.198  11.591 -11.232  1.00  0.00           C  
ATOM    917  CD  GLU A 118      10.400  12.798 -12.133  1.00  0.00           C  
ATOM    918  OE1 GLU A 118       9.457  13.605 -12.279  1.00  0.00           O  
ATOM    919  OE2 GLU A 118      11.505  12.947 -12.680  1.00  0.00           O  
ATOM    920  N   VAL A 119       6.728  10.294  -8.182  1.00  0.00           N  
ATOM    921  CA  VAL A 119       5.369  10.096  -7.707  1.00  0.00           C  
ATOM    922  C   VAL A 119       4.903  11.344  -6.970  1.00  0.00           C  
ATOM    923  O   VAL A 119       5.708  12.118  -6.441  1.00  0.00           O  
ATOM    924  CB  VAL A 119       5.262   8.858  -6.796  1.00  0.00           C  
ATOM    925  CG1 VAL A 119       5.773   7.622  -7.519  1.00  0.00           C  
ATOM    926  CG2 VAL A 119       6.039   9.078  -5.501  1.00  0.00           C  
ATOM    927  N   GLU A 120       3.589  11.544  -6.945  1.00  0.00           N  
ATOM    928  CA  GLU A 120       3.008  12.668  -6.232  1.00  0.00           C  
ATOM    929  C   GLU A 120       2.830  12.315  -4.760  1.00  0.00           C  
ATOM    930  O   GLU A 120       2.291  11.259  -4.418  1.00  0.00           O  
ATOM    931  CB  GLU A 120       1.667  13.059  -6.845  1.00  0.00           C  
ATOM    932  CG  GLU A 120       1.757  13.492  -8.303  1.00  0.00           C  
ATOM    933  CD  GLU A 120       0.432  14.007  -8.844  1.00  0.00           C  
ATOM    934  OE1 GLU A 120      -0.488  14.254  -8.040  1.00  0.00           O  
ATOM    935  OE2 GLU A 120       0.325  14.176 -10.068  1.00  0.00           O  
ATOM    936  N   GLY A 121       3.297  13.209  -3.885  1.00  0.00           N  
ATOM    937  CA  GLY A 121       3.162  12.988  -2.456  1.00  0.00           C  
ATOM    938  C   GLY A 121       3.883  14.074  -1.685  1.00  0.00           C  
ATOM    939  O   GLY A 121       4.917  14.583  -2.126  1.00  0.00           O  
ATOM    940  N   ASP A 122       3.328  14.441  -0.523  1.00  0.00           N  
ATOM    941  CA  ASP A 122       3.940  15.453   0.322  1.00  0.00           C  
ATOM    942  C   ASP A 122       4.555  14.853   1.582  1.00  0.00           C  
ATOM    943  O   ASP A 122       4.968  15.596   2.476  1.00  0.00           O  
ATOM    944  CB  ASP A 122       2.916  16.541   0.687  1.00  0.00           C  
ATOM    945  CG  ASP A 122       1.777  16.019   1.536  1.00  0.00           C  
ATOM    946  OD1 ASP A 122       1.706  14.798   1.780  1.00  0.00           O  
ATOM    947  OD2 ASP A 122       0.937  16.851   1.962  1.00  0.00           O  
ATOM    948  N   THR A 123       4.621  13.526   1.658  1.00  0.00           N  
ATOM    949  CA  THR A 123       5.248  12.844   2.779  1.00  0.00           C  
ATOM    950  C   THR A 123       6.627  12.360   2.350  1.00  0.00           C  
ATOM    951  O   THR A 123       6.752  11.602   1.384  1.00  0.00           O  
ATOM    952  CB  THR A 123       4.397  11.664   3.263  1.00  0.00           C  
ATOM    953  OG1 THR A 123       3.081  12.133   3.578  1.00  0.00           O  
ATOM    954  CG2 THR A 123       5.014  11.035   4.503  1.00  0.00           C  
ATOM    955  N   HIS A 124       7.653  12.813   3.070  1.00  0.00           N  
ATOM    956  CA  HIS A 124       9.030  12.495   2.729  1.00  0.00           C  
ATOM    957  C   HIS A 124       9.722  11.787   3.882  1.00  0.00           C  
ATOM    958  O   HIS A 124       9.375  11.975   5.047  1.00  0.00           O  
ATOM    959  CB  HIS A 124       9.810  13.764   2.366  1.00  0.00           C  
ATOM    960  CG  HIS A 124       9.246  14.510   1.196  1.00  0.00           C  
ATOM    961  ND1 HIS A 124       8.140  15.329   1.287  1.00  0.00           N  
ATOM    962  CD2 HIS A 124       9.640  14.559  -0.094  1.00  0.00           C  
ATOM    963  CE1 HIS A 124       7.876  15.846   0.105  1.00  0.00           C  
ATOM    964  NE2 HIS A 124       8.773  15.397  -0.757  1.00  0.00           N  
ATOM    965  N   PHE A 125      10.707  10.969   3.547  1.00  0.00           N  
ATOM    966  CA  PHE A 125      11.607  10.451   4.560  1.00  0.00           C  
ATOM    967  C   PHE A 125      12.240  11.644   5.290  1.00  0.00           C  
ATOM    968  O   PHE A 125      12.550  12.651   4.652  1.00  0.00           O  
ATOM    969  CB  PHE A 125      12.683   9.575   3.917  1.00  0.00           C  
ATOM    970  CG  PHE A 125      13.522   8.818   4.906  1.00  0.00           C  
ATOM    971  CD1 PHE A 125      13.044   7.669   5.508  1.00  0.00           C  
ATOM    972  CD2 PHE A 125      14.802   9.254   5.226  1.00  0.00           C  
ATOM    973  CE1 PHE A 125      13.813   6.969   6.415  1.00  0.00           C  
ATOM    974  CE2 PHE A 125      15.573   8.559   6.136  1.00  0.00           C  
ATOM    975  CZ  PHE A 125      15.086   7.414   6.735  1.00  0.00           C  
ATOM    976  N   PRO A 126      12.413  11.561   6.603  1.00  0.00           N  
ATOM    977  CA  PRO A 126      12.952  12.711   7.336  1.00  0.00           C  
ATOM    978  C   PRO A 126      14.275  13.204   6.754  1.00  0.00           C  
ATOM    979  O   PRO A 126      15.109  12.404   6.311  1.00  0.00           O  
ATOM    980  CB  PRO A 126      13.152  12.176   8.757  1.00  0.00           C  
ATOM    981  CG  PRO A 126      12.151  11.072   8.871  1.00  0.00           C  
ATOM    982  CD  PRO A 126      12.072  10.449   7.503  1.00  0.00           C  
ATOM    983  N   ASP A 127      14.451  14.525   6.762  1.00  0.00           N  
ATOM    984  CA  ASP A 127      15.695  15.101   6.292  1.00  0.00           C  
ATOM    985  C   ASP A 127      16.851  14.647   7.171  1.00  0.00           C  
ATOM    986  O   ASP A 127      16.746  14.632   8.400  1.00  0.00           O  
ATOM    987  CB  ASP A 127      15.606  16.626   6.290  1.00  0.00           C  
ATOM    988  CG  ASP A 127      16.767  17.279   5.571  1.00  0.00           C  
ATOM    989  OD1 ASP A 127      17.161  16.781   4.497  1.00  0.00           O  
ATOM    990  OD2 ASP A 127      17.279  18.300   6.077  1.00  0.00           O  
ATOM    991  N   TYR A 128      17.933  14.234   6.540  1.00  0.00           N  
ATOM    992  CA  TYR A 128      19.142  13.871   7.261  1.00  0.00           C  
ATOM    993  C   TYR A 128      20.310  14.611   6.631  1.00  0.00           C  
ATOM    994  O   TYR A 128      20.410  14.722   5.410  1.00  0.00           O  
ATOM    995  CB  TYR A 128      19.377  12.352   7.262  1.00  0.00           C  
ATOM    996  CG  TYR A 128      19.513  11.716   5.898  1.00  0.00           C  
ATOM    997  CD1 TYR A 128      18.393  11.317   5.176  1.00  0.00           C  
ATOM    998  CD2 TYR A 128      20.764  11.490   5.338  1.00  0.00           C  
ATOM    999  CE1 TYR A 128      18.516  10.727   3.927  1.00  0.00           C  
ATOM   1000  CE2 TYR A 128      20.897  10.897   4.088  1.00  0.00           C  
ATOM   1001  CZ  TYR A 128      19.771  10.522   3.392  1.00  0.00           C  
ATOM   1002  OH  TYR A 128      19.896   9.939   2.149  1.00  0.00           O  
ATOM   1003  N   GLU A 129      21.197  15.139   7.486  1.00  0.00           N  
ATOM   1004  CA  GLU A 129      22.358  15.879   7.005  1.00  0.00           C  
ATOM   1005  C   GLU A 129      23.353  14.904   6.392  1.00  0.00           C  
ATOM   1006  O   GLU A 129      23.888  14.046   7.102  1.00  0.00           O  
ATOM   1007  CB  GLU A 129      22.998  16.655   8.153  1.00  0.00           C  
ATOM   1008  CG  GLU A 129      24.326  17.310   7.811  1.00  0.00           C  
ATOM   1009  CD  GLU A 129      24.248  18.173   6.566  1.00  0.00           C  
ATOM   1010  OE1 GLU A 129      23.407  19.093   6.530  1.00  0.00           O  
ATOM   1011  OE2 GLU A 129      25.028  17.916   5.622  1.00  0.00           O  
ATOM   1012  N   PRO A 130      23.627  15.017   5.081  1.00  0.00           N  
ATOM   1013  CA  PRO A 130      24.540  14.062   4.439  1.00  0.00           C  
ATOM   1014  C   PRO A 130      25.904  13.975   5.119  1.00  0.00           C  
ATOM   1015  O   PRO A 130      26.501  12.894   5.151  1.00  0.00           O  
ATOM   1016  CB  PRO A 130      24.662  14.604   3.008  1.00  0.00           C  
ATOM   1017  CG  PRO A 130      23.365  15.311   2.776  1.00  0.00           C  
ATOM   1018  CD  PRO A 130      23.012  15.935   4.104  1.00  0.00           C  
ATOM   1019  N   ASP A 131      26.402  15.091   5.677  1.00  0.00           N  
ATOM   1020  CA  ASP A 131      27.707  15.078   6.332  1.00  0.00           C  
ATOM   1021  C   ASP A 131      27.703  14.271   7.625  1.00  0.00           C  
ATOM   1022  O   ASP A 131      28.783  13.932   8.126  1.00  0.00           O  
ATOM   1023  CB  ASP A 131      28.175  16.506   6.606  1.00  0.00           C  
ATOM   1024  CG  ASP A 131      28.547  17.256   5.340  1.00  0.00           C  
ATOM   1025  OD1 ASP A 131      28.752  16.599   4.297  1.00  0.00           O  
ATOM   1026  OD2 ASP A 131      28.644  18.502   5.388  1.00  0.00           O  
ATOM   1027  N   ASP A 132      26.534  13.961   8.169  1.00  0.00           N  
ATOM   1028  CA  ASP A 132      26.440  13.145   9.369  1.00  0.00           C  
ATOM   1029  C   ASP A 132      26.497  11.655   9.060  1.00  0.00           C  
ATOM   1030  O   ASP A 132      26.573  10.838   9.984  1.00  0.00           O  
ATOM   1031  CB  ASP A 132      25.139  13.432  10.125  1.00  0.00           C  
ATOM   1032  CG  ASP A 132      25.109  14.811  10.755  1.00  0.00           C  
ATOM   1033  OD1 ASP A 132      26.176  15.444  10.872  1.00  0.00           O  
ATOM   1034  OD2 ASP A 132      24.005  15.252  11.146  1.00  0.00           O  
ATOM   1035  N   TRP A 133      26.460  11.285   7.779  1.00  0.00           N  
ATOM   1036  CA  TRP A 133      26.316   9.894   7.380  1.00  0.00           C  
ATOM   1037  C   TRP A 133      27.358   9.519   6.338  1.00  0.00           C  
ATOM   1038  O   TRP A 133      27.671  10.309   5.447  1.00  0.00           O  
ATOM   1039  CB  TRP A 133      24.905   9.636   6.831  1.00  0.00           C  
ATOM   1040  CG  TRP A 133      23.837   9.843   7.855  1.00  0.00           C  
ATOM   1041  CD1 TRP A 133      23.172  11.008   8.145  1.00  0.00           C  
ATOM   1042  CD2 TRP A 133      23.318   8.858   8.762  1.00  0.00           C  
ATOM   1043  NE1 TRP A 133      22.279  10.804   9.166  1.00  0.00           N  
ATOM   1044  CE2 TRP A 133      22.345   9.497   9.558  1.00  0.00           C  
ATOM   1045  CE3 TRP A 133      23.589   7.502   8.969  1.00  0.00           C  
ATOM   1046  CZ2 TRP A 133      21.635   8.813  10.543  1.00  0.00           C  
ATOM   1047  CZ3 TRP A 133      22.877   6.823   9.953  1.00  0.00           C  
ATOM   1048  CH2 TRP A 133      21.911   7.485  10.727  1.00  0.00           C  
ATOM   1049  N   GLU A 134      27.872   8.309   6.456  1.00  0.00           N  
ATOM   1050  CA  GLU A 134      28.830   7.761   5.506  1.00  0.00           C  
ATOM   1051  C   GLU A 134      28.178   6.621   4.740  1.00  0.00           C  
ATOM   1052  O   GLU A 134      27.676   5.675   5.348  1.00  0.00           O  
ATOM   1053  CB  GLU A 134      30.092   7.260   6.216  1.00  0.00           C  
ATOM   1054  CG  GLU A 134      31.101   6.622   5.276  1.00  0.00           C  
ATOM   1055  CD  GLU A 134      32.316   6.045   5.997  1.00  0.00           C  
ATOM   1056  OE1 GLU A 134      32.386   6.171   7.244  1.00  0.00           O  
ATOM   1057  OE2 GLU A 134      33.174   5.457   5.322  1.00  0.00           O  
ATOM   1058  N   SER A 135      28.184   6.716   3.415  1.00  0.00           N  
ATOM   1059  CA  SER A 135      27.672   5.635   2.587  1.00  0.00           C  
ATOM   1060  C   SER A 135      28.699   4.509   2.571  1.00  0.00           C  
ATOM   1061  O   SER A 135      29.827   4.690   2.110  1.00  0.00           O  
ATOM   1062  CB  SER A 135      27.391   6.132   1.167  1.00  0.00           C  
ATOM   1063  OG  SER A 135      26.809   5.120   0.378  1.00  0.00           O  
ATOM   1064  N   VAL A 136      28.309   3.346   3.093  1.00  0.00           N  
ATOM   1065  CA  VAL A 136      29.224   2.211   3.197  1.00  0.00           C  
ATOM   1066  C   VAL A 136      28.863   1.084   2.245  1.00  0.00           C  
ATOM   1067  O   VAL A 136      29.622   0.121   2.120  1.00  0.00           O  
ATOM   1068  CB  VAL A 136      29.277   1.668   4.648  1.00  0.00           C  
ATOM   1069  CG1 VAL A 136      29.787   2.758   5.591  1.00  0.00           C  
ATOM   1070  CG2 VAL A 136      27.914   1.157   5.094  1.00  0.00           C  
ATOM   1071  N   PHE A 137      27.714   1.192   1.563  1.00  0.00           N  
ATOM   1072  CA  PHE A 137      27.294   0.196   0.589  1.00  0.00           C  
ATOM   1073  C   PHE A 137      26.362   0.860  -0.403  1.00  0.00           C  
ATOM   1074  O   PHE A 137      25.482   1.631  -0.013  1.00  0.00           O  
ATOM   1075  CB  PHE A 137      26.588  -0.988   1.263  1.00  0.00           C  
ATOM   1076  CG  PHE A 137      26.041  -2.002   0.288  1.00  0.00           C  
ATOM   1077  CD1 PHE A 137      26.839  -3.021  -0.187  1.00  0.00           C  
ATOM   1078  CD2 PHE A 137      24.723  -1.932  -0.143  1.00  0.00           C  
ATOM   1079  CE1 PHE A 137      26.342  -3.958  -1.084  1.00  0.00           C  
ATOM   1080  CE2 PHE A 137      24.215  -2.865  -1.046  1.00  0.00           C  
ATOM   1081  CZ  PHE A 137      25.032  -3.877  -1.514  1.00  0.00           C  
ATOM   1082  N   SER A 138      26.538   0.559  -1.682  1.00  0.00           N  
ATOM   1083  CA  SER A 138      25.666   1.078  -2.718  1.00  0.00           C  
ATOM   1084  C   SER A 138      25.647   0.085  -3.869  1.00  0.00           C  
ATOM   1085  O   SER A 138      26.703  -0.399  -4.293  1.00  0.00           O  
ATOM   1086  CB  SER A 138      26.138   2.450  -3.207  1.00  0.00           C  
ATOM   1087  OG  SER A 138      25.226   3.017  -4.125  1.00  0.00           O  
ATOM   1088  N   GLU A 139      24.442  -0.238  -4.359  1.00  0.00           N  
ATOM   1089  CA  GLU A 139      24.309  -1.234  -5.416  1.00  0.00           C  
ATOM   1090  C   GLU A 139      23.131  -0.872  -6.307  1.00  0.00           C  
ATOM   1091  O   GLU A 139      21.975  -0.905  -5.866  1.00  0.00           O  
ATOM   1092  CB  GLU A 139      24.126  -2.631  -4.821  1.00  0.00           C  
ATOM   1093  CG  GLU A 139      24.050  -3.753  -5.853  1.00  0.00           C  
ATOM   1094  CD  GLU A 139      23.900  -5.108  -5.193  1.00  0.00           C  
ATOM   1095  OE1 GLU A 139      24.921  -5.663  -4.749  1.00  0.00           O  
ATOM   1096  OE2 GLU A 139      22.760  -5.590  -5.110  1.00  0.00           O  
ATOM   1097  N   PHE A 140      23.422  -0.546  -7.560  1.00  0.00           N  
ATOM   1098  CA  PHE A 140      22.406  -0.127  -8.514  1.00  0.00           C  
ATOM   1099  C   PHE A 140      21.901  -1.308  -9.334  1.00  0.00           C  
ATOM   1100  O   PHE A 140      22.673  -2.205  -9.702  1.00  0.00           O  
ATOM   1101  CB  PHE A 140      22.962   0.952  -9.450  1.00  0.00           C  
ATOM   1102  CG  PHE A 140      21.998   1.367 -10.536  1.00  0.00           C  
ATOM   1103  CD1 PHE A 140      21.034   2.322 -10.291  1.00  0.00           C  
ATOM   1104  CD2 PHE A 140      22.066   0.784 -11.794  1.00  0.00           C  
ATOM   1105  CE1 PHE A 140      20.141   2.699 -11.281  1.00  0.00           C  
ATOM   1106  CE2 PHE A 140      21.173   1.150 -12.789  1.00  0.00           C  
ATOM   1107  CZ  PHE A 140      20.208   2.118 -12.537  1.00  0.00           C  
ATOM   1108  N   HIS A 141      20.600  -1.286  -9.637  1.00  0.00           N  
ATOM   1109  CA  HIS A 141      19.986  -2.284 -10.498  1.00  0.00           C  
ATOM   1110  C   HIS A 141      19.049  -1.586 -11.469  1.00  0.00           C  
ATOM   1111  O   HIS A 141      18.218  -0.765 -11.070  1.00  0.00           O  
ATOM   1112  CB  HIS A 141      19.200  -3.317  -9.689  1.00  0.00           C  
ATOM   1113  CG  HIS A 141      20.061  -4.175  -8.816  1.00  0.00           C  
ATOM   1114  ND1 HIS A 141      20.579  -5.390  -9.236  1.00  0.00           N  
ATOM   1115  CD2 HIS A 141      20.498  -4.001  -7.550  1.00  0.00           C  
ATOM   1116  CE1 HIS A 141      21.294  -5.912  -8.263  1.00  0.00           C  
ATOM   1117  NE2 HIS A 141      21.265  -5.092  -7.228  1.00  0.00           N  
ATOM   1118  N   ASP A 142      19.165  -1.925 -12.751  1.00  0.00           N  
ATOM   1119  CA  ASP A 142      18.233  -1.428 -13.746  1.00  0.00           C  
ATOM   1120  C   ASP A 142      16.894  -2.132 -13.593  1.00  0.00           C  
ATOM   1121  O   ASP A 142      16.799  -3.208 -12.986  1.00  0.00           O  
ATOM   1122  CB  ASP A 142      18.791  -1.647 -15.154  1.00  0.00           C  
ATOM   1123  CG  ASP A 142      18.147  -0.751 -16.192  1.00  0.00           C  
ATOM   1124  OD1 ASP A 142      17.630   0.331 -15.832  1.00  0.00           O  
ATOM   1125  OD2 ASP A 142      18.159  -1.123 -17.388  1.00  0.00           O  
ATOM   1126  N   ALA A 143      15.829  -1.515 -14.113  1.00  0.00           N  
ATOM   1127  CA  ALA A 143      14.543  -2.191 -14.180  1.00  0.00           C  
ATOM   1128  C   ALA A 143      14.669  -3.439 -15.045  1.00  0.00           C  
ATOM   1129  O   ALA A 143      15.543  -3.527 -15.909  1.00  0.00           O  
ATOM   1130  CB  ALA A 143      13.478  -1.254 -14.751  1.00  0.00           C  
ATOM   1131  N   ASP A 144      13.808  -4.421 -14.819  1.00  0.00           N  
ATOM   1132  CA  ASP A 144      13.813  -5.637 -15.619  1.00  0.00           C  
ATOM   1133  C   ASP A 144      12.399  -6.194 -15.695  1.00  0.00           C  
ATOM   1134  O   ASP A 144      11.428  -5.509 -15.359  1.00  0.00           O  
ATOM   1135  CB  ASP A 144      14.820  -6.665 -15.063  1.00  0.00           C  
ATOM   1136  CG  ASP A 144      14.545  -7.050 -13.624  1.00  0.00           C  
ATOM   1137  OD1 ASP A 144      13.381  -7.005 -13.177  1.00  0.00           O  
ATOM   1138  OD2 ASP A 144      15.516  -7.425 -12.923  1.00  0.00           O  
ATOM   1139  N   ALA A 145      12.259  -7.445 -16.149  1.00  0.00           N  
ATOM   1140  CA  ALA A 145      10.939  -8.024 -16.365  1.00  0.00           C  
ATOM   1141  C   ALA A 145      10.132  -8.129 -15.068  1.00  0.00           C  
ATOM   1142  O   ALA A 145       8.898  -8.089 -15.100  1.00  0.00           O  
ATOM   1143  CB  ALA A 145      11.067  -9.395 -17.023  1.00  0.00           C  
ATOM   1144  N   GLN A 146      10.806  -8.267 -13.928  1.00  0.00           N  
ATOM   1145  CA  GLN A 146      10.127  -8.420 -12.649  1.00  0.00           C  
ATOM   1146  C   GLN A 146      10.051  -7.119 -11.854  1.00  0.00           C  
ATOM   1147  O   GLN A 146       9.137  -6.952 -11.037  1.00  0.00           O  
ATOM   1148  CB  GLN A 146      10.820  -9.487 -11.796  1.00  0.00           C  
ATOM   1149  CG  GLN A 146      10.500 -10.920 -12.212  1.00  0.00           C  
ATOM   1150  CD  GLN A 146      11.124 -11.296 -13.532  1.00  0.00           C  
ATOM   1151  OE1 GLN A 146      12.317 -11.075 -13.751  1.00  0.00           O  
ATOM   1152  NE2 GLN A 146      10.320 -11.864 -14.422  1.00  0.00           N  
ATOM   1153  N   ASN A 147      10.993  -6.196 -12.072  1.00  0.00           N  
ATOM   1154  CA  ASN A 147      11.093  -4.969 -11.301  1.00  0.00           C  
ATOM   1155  C   ASN A 147      10.805  -3.771 -12.197  1.00  0.00           C  
ATOM   1156  O   ASN A 147      11.539  -3.510 -13.147  1.00  0.00           O  
ATOM   1157  CB  ASN A 147      12.476  -4.862 -10.653  1.00  0.00           C  
ATOM   1158  CG  ASN A 147      12.747  -5.992  -9.683  1.00  0.00           C  
ATOM   1159  OD1 ASN A 147      12.301  -5.947  -8.529  1.00  0.00           O  
ATOM   1160  ND2 ASN A 147      13.454  -7.012 -10.140  1.00  0.00           N  
ATOM   1161  N   SER A 148       9.740  -3.037 -11.875  1.00  0.00           N  
ATOM   1162  CA  SER A 148       9.183  -2.037 -12.769  1.00  0.00           C  
ATOM   1163  C   SER A 148      10.066  -0.801 -12.947  1.00  0.00           C  
ATOM   1164  O   SER A 148       9.953  -0.115 -13.971  1.00  0.00           O  
ATOM   1165  CB  SER A 148       7.807  -1.595 -12.255  1.00  0.00           C  
ATOM   1166  OG  SER A 148       7.918  -1.015 -10.961  1.00  0.00           O  
ATOM   1167  N   HIS A 149      10.922  -0.493 -11.979  1.00  0.00           N  
ATOM   1168  CA  HIS A 149      11.751   0.701 -12.009  1.00  0.00           C  
ATOM   1169  C   HIS A 149      13.186   0.345 -11.642  1.00  0.00           C  
ATOM   1170  O   HIS A 149      13.434  -0.661 -10.976  1.00  0.00           O  
ATOM   1171  CB  HIS A 149      11.236   1.768 -11.038  1.00  0.00           C  
ATOM   1172  CG  HIS A 149       9.887   2.308 -11.388  1.00  0.00           C  
ATOM   1173  ND1 HIS A 149       8.719   1.608 -11.193  1.00  0.00           N  
ATOM   1174  CD2 HIS A 149       9.520   3.504 -11.913  1.00  0.00           C  
ATOM   1175  CE1 HIS A 149       7.696   2.336 -11.591  1.00  0.00           C  
ATOM   1176  NE2 HIS A 149       8.151   3.491 -12.027  1.00  0.00           N  
ATOM   1177  N   SER A 150      14.122   1.187 -12.060  1.00  0.00           N  
ATOM   1178  CA  SER A 150      15.488   1.045 -11.585  1.00  0.00           C  
ATOM   1179  C   SER A 150      15.557   1.477 -10.122  1.00  0.00           C  
ATOM   1180  O   SER A 150      14.739   2.270  -9.647  1.00  0.00           O  
ATOM   1181  CB  SER A 150      16.454   1.851 -12.447  1.00  0.00           C  
ATOM   1182  OG  SER A 150      16.221   3.241 -12.312  1.00  0.00           O  
ATOM   1183  N   TYR A 151      16.537   0.939  -9.401  1.00  0.00           N  
ATOM   1184  CA  TYR A 151      16.634   1.196  -7.970  1.00  0.00           C  
ATOM   1185  C   TYR A 151      18.067   1.007  -7.517  1.00  0.00           C  
ATOM   1186  O   TYR A 151      18.864   0.336  -8.170  1.00  0.00           O  
ATOM   1187  CB  TYR A 151      15.698   0.269  -7.176  1.00  0.00           C  
ATOM   1188  CG  TYR A 151      15.935  -1.203  -7.452  1.00  0.00           C  
ATOM   1189  CD1 TYR A 151      15.369  -1.810  -8.565  1.00  0.00           C  
ATOM   1190  CD2 TYR A 151      16.725  -1.971  -6.622  1.00  0.00           C  
ATOM   1191  CE1 TYR A 151      15.579  -3.148  -8.840  1.00  0.00           C  
ATOM   1192  CE2 TYR A 151      16.954  -3.321  -6.887  1.00  0.00           C  
ATOM   1193  CZ  TYR A 151      16.383  -3.896  -8.004  1.00  0.00           C  
ATOM   1194  OH  TYR A 151      16.603  -5.225  -8.269  1.00  0.00           O  
ATOM   1195  N   CYS A 152      18.385   1.620  -6.375  1.00  0.00           N  
ATOM   1196  CA  CYS A 152      19.713   1.530  -5.795  1.00  0.00           C  
ATOM   1197  C   CYS A 152      19.585   1.257  -4.306  1.00  0.00           C  
ATOM   1198  O   CYS A 152      18.978   2.048  -3.577  1.00  0.00           O  
ATOM   1199  CB  CYS A 152      20.502   2.819  -6.040  1.00  0.00           C  
ATOM   1200  SG  CYS A 152      22.195   2.777  -5.432  1.00  0.00           S  
ATOM   1201  N   PHE A 153      20.129   0.134  -3.850  1.00  0.00           N  
ATOM   1202  CA  PHE A 153      20.228  -0.136  -2.424  1.00  0.00           C  
ATOM   1203  C   PHE A 153      21.390   0.658  -1.850  1.00  0.00           C  
ATOM   1204  O   PHE A 153      22.451   0.756  -2.466  1.00  0.00           O  
ATOM   1205  CB  PHE A 153      20.457  -1.624  -2.152  1.00  0.00           C  
ATOM   1206  CG  PHE A 153      19.361  -2.528  -2.648  1.00  0.00           C  
ATOM   1207  CD1 PHE A 153      18.040  -2.299  -2.298  1.00  0.00           C  
ATOM   1208  CD2 PHE A 153      19.653  -3.632  -3.448  1.00  0.00           C  
ATOM   1209  CE1 PHE A 153      17.025  -3.138  -2.742  1.00  0.00           C  
ATOM   1210  CE2 PHE A 153      18.652  -4.470  -3.892  1.00  0.00           C  
ATOM   1211  CZ  PHE A 153      17.333  -4.224  -3.541  1.00  0.00           C  
ATOM   1212  N   GLU A 154      21.193   1.217  -0.654  1.00  0.00           N  
ATOM   1213  CA  GLU A 154      22.258   1.965   0.010  1.00  0.00           C  
ATOM   1214  C   GLU A 154      22.199   1.708   1.505  1.00  0.00           C  
ATOM   1215  O   GLU A 154      21.116   1.648   2.097  1.00  0.00           O  
ATOM   1216  CB  GLU A 154      22.150   3.465  -0.272  1.00  0.00           C  
ATOM   1217  CG  GLU A 154      23.373   4.249   0.203  1.00  0.00           C  
ATOM   1218  CD  GLU A 154      23.260   5.746   0.000  1.00  0.00           C  
ATOM   1219  OE1 GLU A 154      22.132   6.255  -0.156  1.00  0.00           O  
ATOM   1220  OE2 GLU A 154      24.309   6.421   0.016  1.00  0.00           O  
ATOM   1221  N   ILE A 155      23.366   1.552   2.115  1.00  0.00           N  
ATOM   1222  CA  ILE A 155      23.490   1.491   3.562  1.00  0.00           C  
ATOM   1223  C   ILE A 155      24.385   2.640   3.996  1.00  0.00           C  
ATOM   1224  O   ILE A 155      25.486   2.809   3.461  1.00  0.00           O  
ATOM   1225  CB  ILE A 155      24.069   0.149   4.040  1.00  0.00           C  
ATOM   1226  CG1 ILE A 155      23.163  -1.014   3.610  1.00  0.00           C  
ATOM   1227  CG2 ILE A 155      24.246   0.157   5.560  1.00  0.00           C  
ATOM   1228  CD1 ILE A 155      23.743  -2.387   3.911  1.00  0.00           C  
ATOM   1229  N   LEU A 156      23.892   3.441   4.952  1.00  0.00           N  
ATOM   1230  CA  LEU A 156      24.658   4.534   5.518  1.00  0.00           C  
ATOM   1231  C   LEU A 156      24.860   4.316   7.000  1.00  0.00           C  
ATOM   1232  O   LEU A 156      23.980   3.784   7.681  1.00  0.00           O  
ATOM   1233  CB  LEU A 156      23.971   5.883   5.274  1.00  0.00           C  
ATOM   1234  CG  LEU A 156      23.662   6.257   3.824  1.00  0.00           C  
ATOM   1235  CD1 LEU A 156      22.236   5.872   3.473  1.00  0.00           C  
ATOM   1236  CD2 LEU A 156      23.899   7.737   3.586  1.00  0.00           C  
ATOM   1237  N   GLU A 157      26.023   4.735   7.513  1.00  0.00           N  
ATOM   1238  CA  GLU A 157      26.335   4.651   8.932  1.00  0.00           C  
ATOM   1239  C   GLU A 157      26.642   6.038   9.468  1.00  0.00           C  
ATOM   1240  O   GLU A 157      27.329   6.822   8.815  1.00  0.00           O  
ATOM   1241  CB  GLU A 157      27.514   3.705   9.178  1.00  0.00           C  
ATOM   1242  CG  GLU A 157      27.205   2.257   8.803  1.00  0.00           C  
ATOM   1243  CD  GLU A 157      28.370   1.314   9.030  1.00  0.00           C  
ATOM   1244  OE1 GLU A 157      29.469   1.794   9.401  1.00  0.00           O  
ATOM   1245  OE2 GLU A 157      28.190   0.098   8.840  1.00  0.00           O  
ATOM   1246  N   ARG A 158      26.132   6.347  10.655  1.00  0.00           N  
ATOM   1247  CA  ARG A 158      26.365   7.653  11.254  1.00  0.00           C  
ATOM   1248  C   ARG A 158      27.840   7.818  11.604  1.00  0.00           C  
ATOM   1249  O   ARG A 158      28.483   6.905  12.116  1.00  0.00           O  
ATOM   1250  CB  ARG A 158      25.499   7.836  12.509  1.00  0.00           C  
ATOM   1251  CG  ARG A 158      25.517   9.260  13.047  1.00  0.00           C  
ATOM   1252  CD  ARG A 158      24.702   9.400  14.317  1.00  0.00           C  
ATOM   1253  NE  ARG A 158      23.265   9.270  14.107  1.00  0.00           N  
ATOM   1254  CZ  ARG A 158      22.469  10.251  13.705  1.00  0.00           C  
ATOM   1255  NH1 ARG A 158      22.962  11.452  13.441  1.00  0.00           N  
ATOM   1256  NH2 ARG A 158      21.170  10.038  13.551  1.00  0.00           N  
ATOM   1257  N   ARG A 159      28.370   8.994  11.309  1.00  0.00           N  
ATOM   1258  CA  ARG A 159      29.772   9.277  11.588  1.00  0.00           C  
ATOM   1259  C   ARG A 159      29.901  10.568  12.409  1.00  0.00           C  
ATOM   1260  O   ARG A 159      28.944  11.322  12.532  1.00  0.00           O  
ATOM   1261  CB  ARG A 159      30.584   9.385  10.293  1.00  0.00           C  
ATOM   1262  CG  ARG A 159      30.127  10.490   9.368  1.00  0.00           C  
ATOM   1263  CD  ARG A 159      30.933  10.482   8.069  1.00  0.00           C  
ATOM   1264  NE  ARG A 159      30.402  11.426   7.096  1.00  0.00           N  
ATOM   1265  CZ  ARG A 159      30.794  11.474   5.825  1.00  0.00           C  
ATOM   1266  NH1 ARG A 159      31.729  10.656   5.380  1.00  0.00           N  
ATOM   1267  NH2 ARG A 159      30.257  12.365   5.004  1.00  0.00           N  
ATOM   1268  OXT ARG A 159      30.956  10.847  12.928  1.00  0.00           O  
ATOM   1269  N   MET B   1     -26.316   7.412  -3.168  1.00  0.00           N  
ATOM   1270  CA  MET B   1     -26.009   6.005  -2.885  1.00  0.00           C  
ATOM   1271  C   MET B   1     -24.592   5.872  -2.369  1.00  0.00           C  
ATOM   1272  O   MET B   1     -23.785   6.793  -2.473  1.00  0.00           O  
ATOM   1273  CB  MET B   1     -26.187   5.134  -4.131  1.00  0.00           C  
ATOM   1274  CG  MET B   1     -25.150   5.358  -5.204  1.00  0.00           C  
ATOM   1275  SD  MET B   1     -25.357   4.184  -6.555  1.00  0.00           S  
ATOM   1276  CE  MET B   1     -24.185   4.840  -7.745  1.00  0.00           C  
ATOM   1277  N   ILE B   2     -24.300   4.711  -1.784  1.00  0.00           N  
ATOM   1278  CA  ILE B   2     -22.981   4.387  -1.266  1.00  0.00           C  
ATOM   1279  C   ILE B   2     -22.336   3.359  -2.187  1.00  0.00           C  
ATOM   1280  O   ILE B   2     -22.969   2.367  -2.562  1.00  0.00           O  
ATOM   1281  CB  ILE B   2     -23.067   3.849   0.169  1.00  0.00           C  
ATOM   1282  CG1 ILE B   2     -23.563   4.944   1.110  1.00  0.00           C  
ATOM   1283  CG2 ILE B   2     -21.712   3.298   0.624  1.00  0.00           C  
ATOM   1284  CD1 ILE B   2     -23.966   4.442   2.484  1.00  0.00           C  
ATOM   1285  N   SER B   3     -21.062   3.598  -2.539  1.00  0.00           N  
ATOM   1286  CA  SER B   3     -20.297   2.684  -3.373  1.00  0.00           C  
ATOM   1287  C   SER B   3     -18.972   2.349  -2.702  1.00  0.00           C  
ATOM   1288  O   SER B   3     -18.398   3.172  -1.993  1.00  0.00           O  
ATOM   1289  CB  SER B   3     -20.012   3.299  -4.747  1.00  0.00           C  
ATOM   1290  OG  SER B   3     -21.213   3.632  -5.426  1.00  0.00           O  
ATOM   1291  N   LEU B   4     -18.501   1.125  -2.922  1.00  0.00           N  
ATOM   1292  CA  LEU B   4     -17.168   0.714  -2.504  1.00  0.00           C  
ATOM   1293  C   LEU B   4     -16.276   0.613  -3.735  1.00  0.00           C  
ATOM   1294  O   LEU B   4     -16.716   0.160  -4.791  1.00  0.00           O  
ATOM   1295  CB  LEU B   4     -17.201  -0.635  -1.792  1.00  0.00           C  
ATOM   1296  CG  LEU B   4     -17.545  -0.670  -0.299  1.00  0.00           C  
ATOM   1297  CD1 LEU B   4     -18.821   0.084   0.012  1.00  0.00           C  
ATOM   1298  CD2 LEU B   4     -17.649  -2.116   0.177  1.00  0.00           C  
ATOM   1299  N   ILE B   5     -15.013   1.035  -3.600  1.00  0.00           N  
ATOM   1300  CA  ILE B   5     -14.037   0.867  -4.669  1.00  0.00           C  
ATOM   1301  C   ILE B   5     -12.795   0.211  -4.074  1.00  0.00           C  
ATOM   1302  O   ILE B   5     -12.309   0.625  -3.023  1.00  0.00           O  
ATOM   1303  CB  ILE B   5     -13.719   2.209  -5.370  1.00  0.00           C  
ATOM   1304  CG1 ILE B   5     -12.755   1.984  -6.545  1.00  0.00           C  
ATOM   1305  CG2 ILE B   5     -13.172   3.242  -4.392  1.00  0.00           C  
ATOM   1306  CD1 ILE B   5     -12.720   3.137  -7.539  1.00  0.00           C  
ATOM   1307  N   ALA B   6     -12.315  -0.849  -4.728  1.00  0.00           N  
ATOM   1308  CA  ALA B   6     -11.233  -1.642  -4.175  1.00  0.00           C  
ATOM   1309  C   ALA B   6     -10.475  -2.384  -5.271  1.00  0.00           C  
ATOM   1310  O   ALA B   6     -11.037  -2.708  -6.316  1.00  0.00           O  
ATOM   1311  CB  ALA B   6     -11.766  -2.656  -3.155  1.00  0.00           C  
ATOM   1312  N   ALA B   7      -9.191  -2.635  -5.006  1.00  0.00           N  
ATOM   1313  CA  ALA B   7      -8.359  -3.470  -5.860  1.00  0.00           C  
ATOM   1314  C   ALA B   7      -8.144  -4.808  -5.161  1.00  0.00           C  
ATOM   1315  O   ALA B   7      -7.753  -4.846  -3.995  1.00  0.00           O  
ATOM   1316  CB  ALA B   7      -7.023  -2.793  -6.152  1.00  0.00           C  
ATOM   1317  N   LEU B   8      -8.404  -5.904  -5.869  1.00  0.00           N  
ATOM   1318  CA  LEU B   8      -8.387  -7.246  -5.304  1.00  0.00           C  
ATOM   1319  C   LEU B   8      -7.386  -8.118  -6.038  1.00  0.00           C  
ATOM   1320  O   LEU B   8      -7.425  -8.226  -7.266  1.00  0.00           O  
ATOM   1321  CB  LEU B   8      -9.770  -7.899  -5.412  1.00  0.00           C  
ATOM   1322  CG  LEU B   8     -10.886  -7.480  -4.455  1.00  0.00           C  
ATOM   1323  CD1 LEU B   8     -11.150  -5.992  -4.490  1.00  0.00           C  
ATOM   1324  CD2 LEU B   8     -12.169  -8.245  -4.803  1.00  0.00           C  
ATOM   1325  N   ALA B   9      -6.471  -8.736  -5.289  1.00  0.00           N  
ATOM   1326  CA  ALA B   9      -5.615  -9.754  -5.856  1.00  0.00           C  
ATOM   1327  C   ALA B   9      -6.384 -11.075  -5.950  1.00  0.00           C  
ATOM   1328  O   ALA B   9      -7.579 -11.144  -5.634  1.00  0.00           O  
ATOM   1329  CB  ALA B   9      -4.358  -9.924  -5.011  1.00  0.00           C  
ATOM   1330  N   VAL B  10      -5.712 -12.144  -6.391  1.00  0.00           N  
ATOM   1331  CA  VAL B  10      -6.331 -13.467  -6.417  1.00  0.00           C  
ATOM   1332  C   VAL B  10      -6.853 -13.806  -5.021  1.00  0.00           C  
ATOM   1333  O   VAL B  10      -6.247 -13.467  -4.013  1.00  0.00           O  
ATOM   1334  CB  VAL B  10      -5.329 -14.524  -6.916  1.00  0.00           C  
ATOM   1335  CG1 VAL B  10      -5.866 -15.928  -6.706  1.00  0.00           C  
ATOM   1336  CG2 VAL B  10      -5.009 -14.285  -8.390  1.00  0.00           C  
ATOM   1337  N   ASP B  11      -8.013 -14.469  -4.988  1.00  0.00           N  
ATOM   1338  CA  ASP B  11      -8.704 -14.827  -3.744  1.00  0.00           C  
ATOM   1339  C   ASP B  11      -9.180 -13.604  -2.967  1.00  0.00           C  
ATOM   1340  O   ASP B  11      -9.447 -13.680  -1.770  1.00  0.00           O  
ATOM   1341  CB  ASP B  11      -7.829 -15.713  -2.846  1.00  0.00           C  
ATOM   1342  CG  ASP B  11      -7.575 -17.080  -3.456  1.00  0.00           C  
ATOM   1343  OD1 ASP B  11      -8.463 -17.591  -4.170  1.00  0.00           O  
ATOM   1344  OD2 ASP B  11      -6.487 -17.651  -3.216  1.00  0.00           O  
ATOM   1345  N   ARG B  12      -9.314 -12.475  -3.649  1.00  0.00           N  
ATOM   1346  CA  ARG B  12      -9.822 -11.221  -3.090  1.00  0.00           C  
ATOM   1347  C   ARG B  12      -8.925 -10.672  -1.977  1.00  0.00           C  
ATOM   1348  O   ARG B  12      -9.388  -9.925  -1.113  1.00  0.00           O  
ATOM   1349  CB  ARG B  12     -11.268 -11.374  -2.604  1.00  0.00           C  
ATOM   1350  CG  ARG B  12     -12.201 -11.997  -3.633  1.00  0.00           C  
ATOM   1351  CD  ARG B  12     -13.677 -11.662  -3.403  1.00  0.00           C  
ATOM   1352  NE  ARG B  12     -14.055 -11.516  -2.005  1.00  0.00           N  
ATOM   1353  CZ  ARG B  12     -14.388 -12.502  -1.193  1.00  0.00           C  
ATOM   1354  NH1 ARG B  12     -14.376 -13.755  -1.632  1.00  0.00           N  
ATOM   1355  NH2 ARG B  12     -14.722 -12.247   0.058  1.00  0.00           N  
ATOM   1356  N   VAL B  13      -7.637 -11.014  -2.003  1.00  0.00           N  
ATOM   1357  CA  VAL B  13      -6.698 -10.476  -1.024  1.00  0.00           C  
ATOM   1358  C   VAL B  13      -6.527  -8.975  -1.252  1.00  0.00           C  
ATOM   1359  O   VAL B  13      -6.338  -8.532  -2.385  1.00  0.00           O  
ATOM   1360  CB  VAL B  13      -5.341 -11.192  -1.114  1.00  0.00           C  
ATOM   1361  CG1 VAL B  13      -4.307 -10.508  -0.224  1.00  0.00           C  
ATOM   1362  CG2 VAL B  13      -5.489 -12.656  -0.711  1.00  0.00           C  
ATOM   1363  N   ILE B  14      -6.611  -8.200  -0.165  1.00  0.00           N  
ATOM   1364  CA  ILE B  14      -6.394  -6.759  -0.242  1.00  0.00           C  
ATOM   1365  C   ILE B  14      -5.272  -6.291   0.679  1.00  0.00           C  
ATOM   1366  O   ILE B  14      -4.990  -5.088   0.734  1.00  0.00           O  
ATOM   1367  CB  ILE B  14      -7.685  -5.979   0.090  1.00  0.00           C  
ATOM   1368  CG1 ILE B  14      -8.189  -6.329   1.490  1.00  0.00           C  
ATOM   1369  CG2 ILE B  14      -8.761  -6.251  -0.965  1.00  0.00           C  
ATOM   1370  CD1 ILE B  14      -9.331  -5.433   1.977  1.00  0.00           C  
ATOM   1371  N   GLY B  15      -4.623  -7.206   1.396  1.00  0.00           N  
ATOM   1372  CA  GLY B  15      -3.544  -6.853   2.288  1.00  0.00           C  
ATOM   1373  C   GLY B  15      -2.507  -7.961   2.374  1.00  0.00           C  
ATOM   1374  O   GLY B  15      -2.848  -9.150   2.317  1.00  0.00           O  
ATOM   1375  N   MET B  16      -1.253  -7.581   2.504  1.00  0.00           N  
ATOM   1376  CA  MET B  16      -0.155  -8.525   2.586  1.00  0.00           C  
ATOM   1377  C   MET B  16       1.024  -7.862   3.282  1.00  0.00           C  
ATOM   1378  O   MET B  16       0.967  -6.692   3.657  1.00  0.00           O  
ATOM   1379  CB  MET B  16       0.261  -9.012   1.182  1.00  0.00           C  
ATOM   1380  CG  MET B  16       0.805  -7.910   0.295  1.00  0.00           C  
ATOM   1381  SD  MET B  16       1.480  -8.548  -1.257  1.00  0.00           S  
ATOM   1382  CE  MET B  16       2.895  -9.470  -0.664  1.00  0.00           C  
ATOM   1383  N   GLU B  17       2.100  -8.617   3.469  1.00  0.00           N  
ATOM   1384  CA  GLU B  17       3.304  -8.084   4.086  1.00  0.00           C  
ATOM   1385  C   GLU B  17       3.898  -6.969   3.238  1.00  0.00           C  
ATOM   1386  O   GLU B  17       3.997  -7.085   2.013  1.00  0.00           O  
ATOM   1387  CB  GLU B  17       4.346  -9.177   4.274  1.00  0.00           C  
ATOM   1388  CG  GLU B  17       3.927 -10.277   5.231  1.00  0.00           C  
ATOM   1389  CD  GLU B  17       4.980 -11.381   5.340  1.00  0.00           C  
ATOM   1390  OE1 GLU B  17       6.039 -11.278   4.681  1.00  0.00           O  
ATOM   1391  OE2 GLU B  17       4.744 -12.345   6.086  1.00  0.00           O  
ATOM   1392  N   ASN B  18       4.302  -5.878   3.913  1.00  0.00           N  
ATOM   1393  CA  ASN B  18       5.026  -4.759   3.319  1.00  0.00           C  
ATOM   1394  C   ASN B  18       4.148  -3.945   2.363  1.00  0.00           C  
ATOM   1395  O   ASN B  18       3.617  -2.895   2.749  1.00  0.00           O  
ATOM   1396  CB  ASN B  18       6.315  -5.233   2.629  1.00  0.00           C  
ATOM   1397  CG  ASN B  18       7.371  -4.145   2.566  1.00  0.00           C  
ATOM   1398  OD1 ASN B  18       7.303  -3.147   3.296  1.00  0.00           O  
ATOM   1399  ND2 ASN B  18       8.357  -4.338   1.699  1.00  0.00           N  
ATOM   1400  N   ALA B  19       3.973  -4.405   1.128  1.00  0.00           N  
ATOM   1401  CA  ALA B  19       3.215  -3.652   0.139  1.00  0.00           C  
ATOM   1402  C   ALA B  19       2.766  -4.574  -0.994  1.00  0.00           C  
ATOM   1403  O   ALA B  19       3.367  -5.617  -1.236  1.00  0.00           O  
ATOM   1404  CB  ALA B  19       4.040  -2.492  -0.427  1.00  0.00           C  
ATOM   1405  N   MET B  20       1.686  -4.173  -1.684  1.00  0.00           N  
ATOM   1406  CA  MET B  20       1.189  -4.947  -2.810  1.00  0.00           C  
ATOM   1407  C   MET B  20       2.210  -4.911  -3.953  1.00  0.00           C  
ATOM   1408  O   MET B  20       2.631  -3.840  -4.380  1.00  0.00           O  
ATOM   1409  CB  MET B  20      -0.159  -4.411  -3.281  1.00  0.00           C  
ATOM   1410  CG  MET B  20      -1.320  -4.785  -2.379  1.00  0.00           C  
ATOM   1411  SD  MET B  20      -1.529  -6.573  -2.260  1.00  0.00           S  
ATOM   1412  CE  MET B  20      -3.186  -6.680  -1.573  1.00  0.00           C  
ATOM   1413  N   PRO B  21       2.602  -6.082  -4.465  1.00  0.00           N  
ATOM   1414  CA  PRO B  21       3.661  -6.161  -5.473  1.00  0.00           C  
ATOM   1415  C   PRO B  21       3.131  -6.023  -6.902  1.00  0.00           C  
ATOM   1416  O   PRO B  21       3.287  -6.933  -7.721  1.00  0.00           O  
ATOM   1417  CB  PRO B  21       4.256  -7.549  -5.225  1.00  0.00           C  
ATOM   1418  CG  PRO B  21       3.067  -8.358  -4.830  1.00  0.00           C  
ATOM   1419  CD  PRO B  21       2.182  -7.422  -4.017  1.00  0.00           C  
ATOM   1420  N   TRP B  22       2.525  -4.897  -7.194  1.00  0.00           N  
ATOM   1421  CA  TRP B  22       2.097  -4.637  -8.555  1.00  0.00           C  
ATOM   1422  C   TRP B  22       2.252  -3.159  -8.883  1.00  0.00           C  
ATOM   1423  O   TRP B  22       2.312  -2.309  -7.998  1.00  0.00           O  
ATOM   1424  CB  TRP B  22       0.653  -5.100  -8.793  1.00  0.00           C  
ATOM   1425  CG  TRP B  22      -0.417  -4.508  -7.913  1.00  0.00           C  
ATOM   1426  CD1 TRP B  22      -0.761  -3.192  -7.780  1.00  0.00           C  
ATOM   1427  CD2 TRP B  22      -1.316  -5.235  -7.063  1.00  0.00           C  
ATOM   1428  NE1 TRP B  22      -1.800  -3.046  -6.900  1.00  0.00           N  
ATOM   1429  CE2 TRP B  22      -2.169  -4.296  -6.451  1.00  0.00           C  
ATOM   1430  CE3 TRP B  22      -1.480  -6.594  -6.763  1.00  0.00           C  
ATOM   1431  CZ2 TRP B  22      -3.164  -4.665  -5.546  1.00  0.00           C  
ATOM   1432  CZ3 TRP B  22      -2.478  -6.957  -5.865  1.00  0.00           C  
ATOM   1433  CH2 TRP B  22      -3.294  -6.000  -5.270  1.00  0.00           C  
ATOM   1434  N   ASN B  23       2.330  -2.874 -10.172  1.00  0.00           N  
ATOM   1435  CA  ASN B  23       2.490  -1.529 -10.706  1.00  0.00           C  
ATOM   1436  C   ASN B  23       1.408  -1.336 -11.762  1.00  0.00           C  
ATOM   1437  O   ASN B  23       1.542  -1.821 -12.888  1.00  0.00           O  
ATOM   1438  CB  ASN B  23       3.882  -1.353 -11.313  1.00  0.00           C  
ATOM   1439  CG  ASN B  23       4.095   0.010 -11.927  1.00  0.00           C  
ATOM   1440  OD1 ASN B  23       3.590   1.007 -11.413  1.00  0.00           O  
ATOM   1441  ND2 ASN B  23       4.831   0.049 -13.028  1.00  0.00           N  
ATOM   1442  N   LEU B  24       0.323  -0.651 -11.385  1.00  0.00           N  
ATOM   1443  CA  LEU B  24      -0.841  -0.520 -12.255  1.00  0.00           C  
ATOM   1444  C   LEU B  24      -1.277   0.940 -12.368  1.00  0.00           C  
ATOM   1445  O   LEU B  24      -2.275   1.348 -11.766  1.00  0.00           O  
ATOM   1446  CB  LEU B  24      -2.001  -1.381 -11.750  1.00  0.00           C  
ATOM   1447  CG  LEU B  24      -1.806  -2.903 -11.781  1.00  0.00           C  
ATOM   1448  CD1 LEU B  24      -3.026  -3.599 -11.191  1.00  0.00           C  
ATOM   1449  CD2 LEU B  24      -1.557  -3.386 -13.198  1.00  0.00           C  
ATOM   1450  N   PRO B  25      -0.555   1.748 -13.139  1.00  0.00           N  
ATOM   1451  CA  PRO B  25      -1.014   3.125 -13.350  1.00  0.00           C  
ATOM   1452  C   PRO B  25      -2.413   3.196 -13.951  1.00  0.00           C  
ATOM   1453  O   PRO B  25      -3.137   4.166 -13.701  1.00  0.00           O  
ATOM   1454  CB  PRO B  25       0.047   3.715 -14.300  1.00  0.00           C  
ATOM   1455  CG  PRO B  25       0.755   2.536 -14.873  1.00  0.00           C  
ATOM   1456  CD  PRO B  25       0.716   1.464 -13.827  1.00  0.00           C  
ATOM   1457  N   ALA B  26      -2.811   2.183 -14.713  1.00  0.00           N  
ATOM   1458  CA  ALA B  26      -4.173   2.156 -15.247  1.00  0.00           C  
ATOM   1459  C   ALA B  26      -5.205   2.103 -14.124  1.00  0.00           C  
ATOM   1460  O   ALA B  26      -6.274   2.716 -14.225  1.00  0.00           O  
ATOM   1461  CB  ALA B  26      -4.351   0.963 -16.186  1.00  0.00           C  
ATOM   1462  N   ASP B  27      -4.904   1.371 -13.047  1.00  0.00           N  
ATOM   1463  CA  ASP B  27      -5.824   1.307 -11.923  1.00  0.00           C  
ATOM   1464  C   ASP B  27      -5.834   2.617 -11.132  1.00  0.00           C  
ATOM   1465  O   ASP B  27      -6.881   3.017 -10.612  1.00  0.00           O  
ATOM   1466  CB  ASP B  27      -5.474   0.141 -10.989  1.00  0.00           C  
ATOM   1467  CG  ASP B  27      -6.507  -0.058  -9.899  1.00  0.00           C  
ATOM   1468  OD1 ASP B  27      -7.708  -0.149 -10.227  1.00  0.00           O  
ATOM   1469  OD2 ASP B  27      -6.117  -0.125  -8.715  1.00  0.00           O  
ATOM   1470  N   LEU B  28      -4.695   3.301 -11.046  1.00  0.00           N  
ATOM   1471  CA  LEU B  28      -4.675   4.615 -10.412  1.00  0.00           C  
ATOM   1472  C   LEU B  28      -5.571   5.588 -11.169  1.00  0.00           C  
ATOM   1473  O   LEU B  28      -6.302   6.378 -10.568  1.00  0.00           O  
ATOM   1474  CB  LEU B  28      -3.246   5.149 -10.340  1.00  0.00           C  
ATOM   1475  CG  LEU B  28      -2.236   4.282  -9.578  1.00  0.00           C  
ATOM   1476  CD1 LEU B  28      -0.878   4.969  -9.541  1.00  0.00           C  
ATOM   1477  CD2 LEU B  28      -2.723   3.974  -8.180  1.00  0.00           C  
ATOM   1478  N   ALA B  29      -5.534   5.531 -12.503  1.00  0.00           N  
ATOM   1479  CA  ALA B  29      -6.380   6.388 -13.316  1.00  0.00           C  
ATOM   1480  C   ALA B  29      -7.856   6.029 -13.137  1.00  0.00           C  
ATOM   1481  O   ALA B  29      -8.717   6.912 -13.068  1.00  0.00           O  
ATOM   1482  CB  ALA B  29      -5.975   6.289 -14.786  1.00  0.00           C  
ATOM   1483  N   TRP B  30      -8.152   4.733 -13.085  1.00  0.00           N  
ATOM   1484  CA  TRP B  30      -9.514   4.257 -12.839  1.00  0.00           C  
ATOM   1485  C   TRP B  30     -10.027   4.746 -11.488  1.00  0.00           C  
ATOM   1486  O   TRP B  30     -11.169   5.212 -11.374  1.00  0.00           O  
ATOM   1487  CB  TRP B  30      -9.521   2.729 -12.924  1.00  0.00           C  
ATOM   1488  CG  TRP B  30     -10.720   2.009 -12.364  1.00  0.00           C  
ATOM   1489  CD1 TRP B  30     -10.843   1.485 -11.109  1.00  0.00           C  
ATOM   1490  CD2 TRP B  30     -11.942   1.691 -13.049  1.00  0.00           C  
ATOM   1491  NE1 TRP B  30     -12.064   0.855 -10.979  1.00  0.00           N  
ATOM   1492  CE2 TRP B  30     -12.755   0.971 -12.152  1.00  0.00           C  
ATOM   1493  CE3 TRP B  30     -12.420   1.948 -14.341  1.00  0.00           C  
ATOM   1494  CZ2 TRP B  30     -14.022   0.509 -12.498  1.00  0.00           C  
ATOM   1495  CZ3 TRP B  30     -13.686   1.481 -14.680  1.00  0.00           C  
ATOM   1496  CH2 TRP B  30     -14.466   0.771 -13.762  1.00  0.00           C  
ATOM   1497  N   PHE B  31      -9.192   4.644 -10.462  1.00  0.00           N  
ATOM   1498  CA  PHE B  31      -9.561   5.108  -9.131  1.00  0.00           C  
ATOM   1499  C   PHE B  31      -9.861   6.605  -9.131  1.00  0.00           C  
ATOM   1500  O   PHE B  31     -10.884   7.050  -8.598  1.00  0.00           O  
ATOM   1501  CB  PHE B  31      -8.436   4.783  -8.144  1.00  0.00           C  
ATOM   1502  CG  PHE B  31      -8.669   5.307  -6.758  1.00  0.00           C  
ATOM   1503  CD1 PHE B  31      -9.417   4.583  -5.839  1.00  0.00           C  
ATOM   1504  CD2 PHE B  31      -8.137   6.528  -6.356  1.00  0.00           C  
ATOM   1505  CE1 PHE B  31      -9.632   5.061  -4.557  1.00  0.00           C  
ATOM   1506  CE2 PHE B  31      -8.351   7.012  -5.081  1.00  0.00           C  
ATOM   1507  CZ  PHE B  31      -9.099   6.284  -4.169  1.00  0.00           C  
ATOM   1508  N   LYS B  32      -8.974   7.388  -9.729  1.00  0.00           N  
ATOM   1509  CA  LYS B  32      -9.181   8.834  -9.757  1.00  0.00           C  
ATOM   1510  C   LYS B  32     -10.448   9.194 -10.522  1.00  0.00           C  
ATOM   1511  O   LYS B  32     -11.243  10.026 -10.070  1.00  0.00           O  
ATOM   1512  CB  LYS B  32      -7.969   9.527 -10.384  1.00  0.00           C  
ATOM   1513  CG  LYS B  32      -8.094  11.045 -10.442  1.00  0.00           C  
ATOM   1514  CD  LYS B  32      -6.834  11.691 -10.986  1.00  0.00           C  
ATOM   1515  CE  LYS B  32      -6.948  13.212 -10.994  1.00  0.00           C  
ATOM   1516  NZ  LYS B  32      -5.709  13.867 -11.518  1.00  0.00           N  
ATOM   1517  N   ARG B  33     -10.642   8.572 -11.677  1.00  0.00           N  
ATOM   1518  CA  ARG B  33     -11.797   8.868 -12.524  1.00  0.00           C  
ATOM   1519  C   ARG B  33     -13.110   8.614 -11.792  1.00  0.00           C  
ATOM   1520  O   ARG B  33     -14.077   9.372 -11.947  1.00  0.00           O  
ATOM   1521  CB  ARG B  33     -11.712   8.030 -13.806  1.00  0.00           C  
ATOM   1522  CG  ARG B  33     -12.864   8.197 -14.771  1.00  0.00           C  
ATOM   1523  CD  ARG B  33     -12.500   7.666 -16.156  1.00  0.00           C  
ATOM   1524  NE  ARG B  33     -12.108   6.258 -16.158  1.00  0.00           N  
ATOM   1525  CZ  ARG B  33     -10.862   5.798 -16.361  1.00  0.00           C  
ATOM   1526  NH1 ARG B  33      -9.858   6.639 -16.561  1.00  0.00           N  
ATOM   1527  NH2 ARG B  33     -10.629   4.491 -16.352  1.00  0.00           N  
ATOM   1528  N   ASN B  34     -13.157   7.557 -10.985  1.00  0.00           N  
ATOM   1529  CA  ASN B  34     -14.401   7.153 -10.340  1.00  0.00           C  
ATOM   1530  C   ASN B  34     -14.630   7.783  -8.970  1.00  0.00           C  
ATOM   1531  O   ASN B  34     -15.713   7.612  -8.403  1.00  0.00           O  
ATOM   1532  CB  ASN B  34     -14.469   5.626 -10.252  1.00  0.00           C  
ATOM   1533  CG  ASN B  34     -14.746   4.993 -11.591  1.00  0.00           C  
ATOM   1534  OD1 ASN B  34     -15.811   5.200 -12.185  1.00  0.00           O  
ATOM   1535  ND2 ASN B  34     -13.789   4.227 -12.103  1.00  0.00           N  
ATOM   1536  N   THR B  35     -13.640   8.508  -8.426  1.00  0.00           N  
ATOM   1537  CA  THR B  35     -13.809   9.169  -7.131  1.00  0.00           C  
ATOM   1538  C   THR B  35     -13.780  10.690  -7.217  1.00  0.00           C  
ATOM   1539  O   THR B  35     -14.249  11.357  -6.291  1.00  0.00           O  
ATOM   1540  CB  THR B  35     -12.727   8.717  -6.128  1.00  0.00           C  
ATOM   1541  OG1 THR B  35     -11.433   9.039  -6.636  1.00  0.00           O  
ATOM   1542  CG2 THR B  35     -12.820   7.217  -5.862  1.00  0.00           C  
ATOM   1543  N   LEU B  36     -13.245  11.251  -8.291  1.00  0.00           N  
ATOM   1544  CA  LEU B  36     -13.102  12.696  -8.400  1.00  0.00           C  
ATOM   1545  C   LEU B  36     -14.452  13.393  -8.252  1.00  0.00           C  
ATOM   1546  O   LEU B  36     -15.461  12.955  -8.807  1.00  0.00           O  
ATOM   1547  CB  LEU B  36     -12.455  13.064  -9.735  1.00  0.00           C  
ATOM   1548  CG  LEU B  36     -11.681  14.381  -9.789  1.00  0.00           C  
ATOM   1549  CD1 LEU B  36     -10.558  14.396  -8.768  1.00  0.00           C  
ATOM   1550  CD2 LEU B  36     -11.124  14.602 -11.198  1.00  0.00           C  
ATOM   1551  N   ASN B  37     -14.458  14.475  -7.475  1.00  0.00           N  
ATOM   1552  CA  ASN B  37     -15.644  15.279  -7.222  1.00  0.00           C  
ATOM   1553  C   ASN B  37     -16.718  14.550  -6.418  1.00  0.00           C  
ATOM   1554  O   ASN B  37     -17.891  14.935  -6.441  1.00  0.00           O  
ATOM   1555  CB  ASN B  37     -16.230  15.831  -8.522  1.00  0.00           C  
ATOM   1556  CG  ASN B  37     -15.260  16.727  -9.257  1.00  0.00           C  
ATOM   1557  OD1 ASN B  37     -14.683  17.644  -8.669  1.00  0.00           O  
ATOM   1558  ND2 ASN B  37     -15.058  16.465 -10.542  1.00  0.00           N  
ATOM   1559  N   LYS B  38     -16.316  13.500  -5.696  1.00  0.00           N  
ATOM   1560  CA  LYS B  38     -17.214  12.777  -4.796  1.00  0.00           C  
ATOM   1561  C   LYS B  38     -16.574  12.726  -3.414  1.00  0.00           C  
ATOM   1562  O   LYS B  38     -15.356  12.741  -3.291  1.00  0.00           O  
ATOM   1563  CB  LYS B  38     -17.470  11.353  -5.295  1.00  0.00           C  
ATOM   1564  CG  LYS B  38     -18.026  11.265  -6.712  1.00  0.00           C  
ATOM   1565  CD  LYS B  38     -18.081   9.814  -7.180  1.00  0.00           C  
ATOM   1566  CE  LYS B  38     -18.470   9.709  -8.651  1.00  0.00           C  
ATOM   1567  NZ  LYS B  38     -18.340   8.314  -9.159  1.00  0.00           N  
ATOM   1568  N   PRO B  39     -17.387  12.672  -2.346  1.00  0.00           N  
ATOM   1569  CA  PRO B  39     -16.800  12.474  -1.022  1.00  0.00           C  
ATOM   1570  C   PRO B  39     -16.221  11.069  -0.903  1.00  0.00           C  
ATOM   1571  O   PRO B  39     -16.804  10.106  -1.412  1.00  0.00           O  
ATOM   1572  CB  PRO B  39     -17.980  12.671  -0.067  1.00  0.00           C  
ATOM   1573  CG  PRO B  39     -19.183  12.333  -0.896  1.00  0.00           C  
ATOM   1574  CD  PRO B  39     -18.855  12.772  -2.291  1.00  0.00           C  
ATOM   1575  N   VAL B  40     -15.068  10.971  -0.241  1.00  0.00           N  
ATOM   1576  CA  VAL B  40     -14.428   9.675  -0.017  1.00  0.00           C  
ATOM   1577  C   VAL B  40     -14.331   9.421   1.482  1.00  0.00           C  
ATOM   1578  O   VAL B  40     -13.910  10.289   2.245  1.00  0.00           O  
ATOM   1579  CB  VAL B  40     -13.035   9.589  -0.688  1.00  0.00           C  
ATOM   1580  CG1 VAL B  40     -13.171   9.635  -2.207  1.00  0.00           C  
ATOM   1581  CG2 VAL B  40     -12.107  10.705  -0.210  1.00  0.00           C  
ATOM   1582  N   ILE B  41     -14.751   8.233   1.900  1.00  0.00           N  
ATOM   1583  CA  ILE B  41     -14.681   7.807   3.294  1.00  0.00           C  
ATOM   1584  C   ILE B  41     -13.595   6.752   3.418  1.00  0.00           C  
ATOM   1585  O   ILE B  41     -13.544   5.807   2.618  1.00  0.00           O  
ATOM   1586  CB  ILE B  41     -16.027   7.246   3.785  1.00  0.00           C  
ATOM   1587  CG1 ILE B  41     -17.101   8.337   3.770  1.00  0.00           C  
ATOM   1588  CG2 ILE B  41     -15.882   6.657   5.194  1.00  0.00           C  
ATOM   1589  CD1 ILE B  41     -18.512   7.812   4.022  1.00  0.00           C  
ATOM   1590  N   MET B  42     -12.738   6.913   4.426  1.00  0.00           N  
ATOM   1591  CA  MET B  42     -11.646   5.972   4.635  1.00  0.00           C  
ATOM   1592  C   MET B  42     -11.374   5.820   6.123  1.00  0.00           C  
ATOM   1593  O   MET B  42     -11.760   6.665   6.933  1.00  0.00           O  
ATOM   1594  CB  MET B  42     -10.375   6.452   3.923  1.00  0.00           C  
ATOM   1595  CG  MET B  42      -9.723   7.656   4.582  1.00  0.00           C  
ATOM   1596  SD  MET B  42      -8.522   8.509   3.530  1.00  0.00           S  
ATOM   1597  CE  MET B  42      -9.622   9.487   2.509  1.00  0.00           C  
ATOM   1598  N   GLY B  43     -10.716   4.727   6.489  1.00  0.00           N  
ATOM   1599  CA  GLY B  43     -10.254   4.534   7.849  1.00  0.00           C  
ATOM   1600  C   GLY B  43      -8.958   5.272   8.106  1.00  0.00           C  
ATOM   1601  O   GLY B  43      -8.275   5.721   7.178  1.00  0.00           O  
ATOM   1602  N   ARG B  44      -8.605   5.397   9.392  1.00  0.00           N  
ATOM   1603  CA  ARG B  44      -7.416   6.169   9.755  1.00  0.00           C  
ATOM   1604  C   ARG B  44      -6.141   5.581   9.148  1.00  0.00           C  
ATOM   1605  O   ARG B  44      -5.266   6.326   8.706  1.00  0.00           O  
ATOM   1606  CB  ARG B  44      -7.278   6.265  11.279  1.00  0.00           C  
ATOM   1607  CG  ARG B  44      -6.076   7.100  11.730  1.00  0.00           C  
ATOM   1608  CD  ARG B  44      -5.921   7.143  13.245  1.00  0.00           C  
ATOM   1609  NE  ARG B  44      -6.885   8.026  13.884  1.00  0.00           N  
ATOM   1610  CZ  ARG B  44      -6.633   9.280  14.269  1.00  0.00           C  
ATOM   1611  NH1 ARG B  44      -5.439   9.808  14.058  1.00  0.00           N  
ATOM   1612  NH2 ARG B  44      -7.573  10.007  14.852  1.00  0.00           N  
ATOM   1613  N   HIS B  45      -6.028   4.258   9.114  1.00  0.00           N  
ATOM   1614  CA  HIS B  45      -4.811   3.653   8.561  1.00  0.00           C  
ATOM   1615  C   HIS B  45      -4.660   3.966   7.078  1.00  0.00           C  
ATOM   1616  O   HIS B  45      -3.548   4.226   6.603  1.00  0.00           O  
ATOM   1617  CB  HIS B  45      -4.794   2.144   8.805  1.00  0.00           C  
ATOM   1618  CG  HIS B  45      -5.925   1.398   8.157  1.00  0.00           C  
ATOM   1619  ND1 HIS B  45      -7.225   1.487   8.601  1.00  0.00           N  
ATOM   1620  CD2 HIS B  45      -5.939   0.541   7.110  1.00  0.00           C  
ATOM   1621  CE1 HIS B  45      -8.003   0.724   7.848  1.00  0.00           C  
ATOM   1622  NE2 HIS B  45      -7.247   0.136   6.932  1.00  0.00           N  
ATOM   1623  N   THR B  46      -5.770   3.960   6.337  1.00  0.00           N  
ATOM   1624  CA  THR B  46      -5.727   4.330   4.928  1.00  0.00           C  
ATOM   1625  C   THR B  46      -5.346   5.797   4.774  1.00  0.00           C  
ATOM   1626  O   THR B  46      -4.528   6.151   3.922  1.00  0.00           O  
ATOM   1627  CB  THR B  46      -7.084   4.041   4.265  1.00  0.00           C  
ATOM   1628  OG1 THR B  46      -7.372   2.643   4.364  1.00  0.00           O  
ATOM   1629  CG2 THR B  46      -7.067   4.447   2.794  1.00  0.00           C  
ATOM   1630  N   TRP B  47      -5.938   6.650   5.604  1.00  0.00           N  
ATOM   1631  CA  TRP B  47      -5.592   8.068   5.594  1.00  0.00           C  
ATOM   1632  C   TRP B  47      -4.097   8.280   5.820  1.00  0.00           C  
ATOM   1633  O   TRP B  47      -3.451   9.041   5.094  1.00  0.00           O  
ATOM   1634  CB  TRP B  47      -6.403   8.812   6.660  1.00  0.00           C  
ATOM   1635  CG  TRP B  47      -5.763  10.105   7.099  1.00  0.00           C  
ATOM   1636  CD1 TRP B  47      -5.231  10.397   8.327  1.00  0.00           C  
ATOM   1637  CD2 TRP B  47      -5.560  11.276   6.301  1.00  0.00           C  
ATOM   1638  NE1 TRP B  47      -4.724  11.667   8.344  1.00  0.00           N  
ATOM   1639  CE2 TRP B  47      -4.900  12.239   7.118  1.00  0.00           C  
ATOM   1640  CE3 TRP B  47      -5.858  11.615   4.980  1.00  0.00           C  
ATOM   1641  CZ2 TRP B  47      -4.551  13.504   6.646  1.00  0.00           C  
ATOM   1642  CZ3 TRP B  47      -5.508  12.876   4.518  1.00  0.00           C  
ATOM   1643  CH2 TRP B  47      -4.861  13.811   5.345  1.00  0.00           C  
ATOM   1644  N   GLU B  48      -3.536   7.615   6.826  1.00  0.00           N  
ATOM   1645  CA  GLU B  48      -2.142   7.850   7.174  1.00  0.00           C  
ATOM   1646  C   GLU B  48      -1.186   7.308   6.113  1.00  0.00           C  
ATOM   1647  O   GLU B  48      -0.095   7.853   5.931  1.00  0.00           O  
ATOM   1648  CB  GLU B  48      -1.828   7.263   8.551  1.00  0.00           C  
ATOM   1649  CG  GLU B  48      -2.550   7.995   9.678  1.00  0.00           C  
ATOM   1650  CD  GLU B  48      -1.978   7.702  11.063  1.00  0.00           C  
ATOM   1651  OE1 GLU B  48      -0.804   7.292  11.148  1.00  0.00           O  
ATOM   1652  OE2 GLU B  48      -2.705   7.898  12.056  1.00  0.00           O  
ATOM   1653  N   SER B  49      -1.587   6.256   5.392  1.00  0.00           N  
ATOM   1654  CA  SER B  49      -0.729   5.757   4.319  1.00  0.00           C  
ATOM   1655  C   SER B  49      -0.780   6.668   3.098  1.00  0.00           C  
ATOM   1656  O   SER B  49       0.208   6.797   2.383  1.00  0.00           O  
ATOM   1657  CB  SER B  49      -1.119   4.316   3.941  1.00  0.00           C  
ATOM   1658  OG  SER B  49      -2.357   4.264   3.286  1.00  0.00           O  
ATOM   1659  N   ILE B  50      -1.926   7.311   2.853  1.00  0.00           N  
ATOM   1660  CA  ILE B  50      -2.006   8.309   1.781  1.00  0.00           C  
ATOM   1661  C   ILE B  50      -1.203   9.547   2.165  1.00  0.00           C  
ATOM   1662  O   ILE B  50      -0.452  10.097   1.356  1.00  0.00           O  
ATOM   1663  CB  ILE B  50      -3.470   8.667   1.473  1.00  0.00           C  
ATOM   1664  CG1 ILE B  50      -4.199   7.454   0.879  1.00  0.00           C  
ATOM   1665  CG2 ILE B  50      -3.549   9.855   0.529  1.00  0.00           C  
ATOM   1666  CD1 ILE B  50      -5.686   7.648   0.725  1.00  0.00           C  
ATOM   1667  N   GLY B  51      -1.353   9.995   3.419  1.00  0.00           N  
ATOM   1668  CA  GLY B  51      -0.520  11.049   3.970  1.00  0.00           C  
ATOM   1669  C   GLY B  51      -0.971  12.470   3.701  1.00  0.00           C  
ATOM   1670  O   GLY B  51      -0.453  13.402   4.331  1.00  0.00           O  
ATOM   1671  N   ARG B  52      -1.913  12.663   2.780  1.00  0.00           N  
ATOM   1672  CA  ARG B  52      -2.410  13.989   2.461  1.00  0.00           C  
ATOM   1673  C   ARG B  52      -3.789  13.862   1.832  1.00  0.00           C  
ATOM   1674  O   ARG B  52      -4.161  12.784   1.373  1.00  0.00           O  
ATOM   1675  CB  ARG B  52      -1.455  14.737   1.516  1.00  0.00           C  
ATOM   1676  CG  ARG B  52      -1.230  14.031   0.189  1.00  0.00           C  
ATOM   1677  CD  ARG B  52      -0.372  14.877  -0.731  1.00  0.00           C  
ATOM   1678  NE  ARG B  52       0.032  14.149  -1.932  1.00  0.00           N  
ATOM   1679  CZ  ARG B  52      -0.680  14.095  -3.053  1.00  0.00           C  
ATOM   1680  NH1 ARG B  52      -1.846  14.730  -3.141  1.00  0.00           N  
ATOM   1681  NH2 ARG B  52      -0.234  13.400  -4.089  1.00  0.00           N  
ATOM   1682  N   PRO B  53      -4.576  14.944   1.813  1.00  0.00           N  
ATOM   1683  CA  PRO B  53      -5.911  14.850   1.225  1.00  0.00           C  
ATOM   1684  C   PRO B  53      -5.859  14.521  -0.262  1.00  0.00           C  
ATOM   1685  O   PRO B  53      -4.980  14.991  -0.988  1.00  0.00           O  
ATOM   1686  CB  PRO B  53      -6.496  16.248   1.450  1.00  0.00           C  
ATOM   1687  CG  PRO B  53      -5.683  16.846   2.555  1.00  0.00           C  
ATOM   1688  CD  PRO B  53      -4.305  16.280   2.385  1.00  0.00           C  
ATOM   1689  N   LEU B  54      -6.798  13.693  -0.694  1.00  0.00           N  
ATOM   1690  CA  LEU B  54      -6.980  13.456  -2.117  1.00  0.00           C  
ATOM   1691  C   LEU B  54      -7.596  14.714  -2.727  1.00  0.00           C  
ATOM   1692  O   LEU B  54      -8.698  15.103  -2.341  1.00  0.00           O  
ATOM   1693  CB  LEU B  54      -7.873  12.246  -2.355  1.00  0.00           C  
ATOM   1694  CG  LEU B  54      -7.335  10.892  -1.871  1.00  0.00           C  
ATOM   1695  CD1 LEU B  54      -8.408   9.816  -1.989  1.00  0.00           C  
ATOM   1696  CD2 LEU B  54      -6.095  10.498  -2.654  1.00  0.00           C  
ATOM   1697  N   PRO B  55      -6.908  15.367  -3.658  1.00  0.00           N  
ATOM   1698  CA  PRO B  55      -7.440  16.621  -4.201  1.00  0.00           C  
ATOM   1699  C   PRO B  55      -8.715  16.410  -5.006  1.00  0.00           C  
ATOM   1700  O   PRO B  55      -8.910  15.365  -5.629  1.00  0.00           O  
ATOM   1701  CB  PRO B  55      -6.293  17.143  -5.083  1.00  0.00           C  
ATOM   1702  CG  PRO B  55      -5.438  15.960  -5.366  1.00  0.00           C  
ATOM   1703  CD  PRO B  55      -5.574  15.043  -4.190  1.00  0.00           C  
ATOM   1704  N   GLY B  56      -9.577  17.414  -4.968  1.00  0.00           N  
ATOM   1705  CA  GLY B  56     -10.819  17.357  -5.704  1.00  0.00           C  
ATOM   1706  C   GLY B  56     -11.880  16.454  -5.102  1.00  0.00           C  
ATOM   1707  O   GLY B  56     -12.882  16.167  -5.755  1.00  0.00           O  
ATOM   1708  N   ARG B  57     -11.650  16.002  -3.865  1.00  0.00           N  
ATOM   1709  CA  ARG B  57     -12.587  15.125  -3.168  1.00  0.00           C  
ATOM   1710  C   ARG B  57     -12.688  15.567  -1.716  1.00  0.00           C  
ATOM   1711  O   ARG B  57     -11.700  15.989  -1.126  1.00  0.00           O  
ATOM   1712  CB  ARG B  57     -12.115  13.665  -3.232  1.00  0.00           C  
ATOM   1713  CG  ARG B  57     -12.290  13.023  -4.600  1.00  0.00           C  
ATOM   1714  CD  ARG B  57     -11.206  12.001  -4.912  1.00  0.00           C  
ATOM   1715  NE  ARG B  57      -9.960  12.637  -5.303  1.00  0.00           N  
ATOM   1716  CZ  ARG B  57      -8.934  12.011  -5.869  1.00  0.00           C  
ATOM   1717  NH1 ARG B  57      -8.993  10.702  -6.108  1.00  0.00           N  
ATOM   1718  NH2 ARG B  57      -7.826  12.677  -6.198  1.00  0.00           N  
ATOM   1719  N   LYS B  58     -13.882  15.488  -1.140  1.00  0.00           N  
ATOM   1720  CA  LYS B  58     -14.037  15.726   0.290  1.00  0.00           C  
ATOM   1721  C   LYS B  58     -13.555  14.484   1.030  1.00  0.00           C  
ATOM   1722  O   LYS B  58     -14.132  13.410   0.879  1.00  0.00           O  
ATOM   1723  CB  LYS B  58     -15.487  16.037   0.646  1.00  0.00           C  
ATOM   1724  CG  LYS B  58     -15.673  16.327   2.134  1.00  0.00           C  
ATOM   1725  CD  LYS B  58     -17.068  16.813   2.460  1.00  0.00           C  
ATOM   1726  CE  LYS B  58     -17.176  17.216   3.922  1.00  0.00           C  
ATOM   1727  NZ  LYS B  58     -18.514  17.791   4.257  1.00  0.00           N  
ATOM   1728  N   ASN B  59     -12.479  14.634   1.812  1.00  0.00           N  
ATOM   1729  CA  ASN B  59     -11.866  13.515   2.509  1.00  0.00           C  
ATOM   1730  C   ASN B  59     -12.464  13.395   3.905  1.00  0.00           C  
ATOM   1731  O   ASN B  59     -12.371  14.326   4.708  1.00  0.00           O  
ATOM   1732  CB  ASN B  59     -10.346  13.704   2.610  1.00  0.00           C  
ATOM   1733  CG  ASN B  59      -9.632  13.582   1.279  1.00  0.00           C  
ATOM   1734  OD1 ASN B  59      -8.675  12.811   1.138  1.00  0.00           O  
ATOM   1735  ND2 ASN B  59     -10.058  14.351   0.291  1.00  0.00           N  
ATOM   1736  N   ILE B  60     -13.069  12.247   4.198  1.00  0.00           N  
ATOM   1737  CA  ILE B  60     -13.712  11.979   5.481  1.00  0.00           C  
ATOM   1738  C   ILE B  60     -13.037  10.777   6.118  1.00  0.00           C  
ATOM   1739  O   ILE B  60     -13.006   9.694   5.523  1.00  0.00           O  
ATOM   1740  CB  ILE B  60     -15.220  11.740   5.299  1.00  0.00           C  
ATOM   1741  CG1 ILE B  60     -15.876  12.998   4.712  1.00  0.00           C  
ATOM   1742  CG2 ILE B  60     -15.870  11.353   6.621  1.00  0.00           C  
ATOM   1743  CD1 ILE B  60     -17.251  12.745   4.113  1.00  0.00           C  
ATOM   1744  N   ILE B  61     -12.483  10.965   7.321  1.00  0.00           N  
ATOM   1745  CA  ILE B  61     -11.729   9.918   8.005  1.00  0.00           C  
ATOM   1746  C   ILE B  61     -12.555   9.375   9.166  1.00  0.00           C  
ATOM   1747  O   ILE B  61     -12.961  10.130  10.055  1.00  0.00           O  
ATOM   1748  CB  ILE B  61     -10.380  10.433   8.536  1.00  0.00           C  
ATOM   1749  CG1 ILE B  61      -9.715  11.386   7.538  1.00  0.00           C  
ATOM   1750  CG2 ILE B  61      -9.480   9.247   8.870  1.00  0.00           C  
ATOM   1751  CD1 ILE B  61      -9.528  10.815   6.152  1.00  0.00           C  
ATOM   1752  N   LEU B  62     -12.784   8.063   9.161  1.00  0.00           N  
ATOM   1753  CA  LEU B  62     -13.536   7.391  10.212  1.00  0.00           C  
ATOM   1754  C   LEU B  62     -12.559   6.856  11.253  1.00  0.00           C  
ATOM   1755  O   LEU B  62     -11.739   5.981  10.956  1.00  0.00           O  
ATOM   1756  CB  LEU B  62     -14.379   6.268   9.624  1.00  0.00           C  
ATOM   1757  CG  LEU B  62     -15.214   5.418  10.590  1.00  0.00           C  
ATOM   1758  CD1 LEU B  62     -16.163   6.288  11.388  1.00  0.00           C  
ATOM   1759  CD2 LEU B  62     -15.986   4.350   9.813  1.00  0.00           C  
ATOM   1760  N   SER B  63     -12.638   7.385  12.481  1.00  0.00           N  
ATOM   1761  CA  SER B  63     -11.744   6.973  13.555  1.00  0.00           C  
ATOM   1762  C   SER B  63     -12.410   7.213  14.897  1.00  0.00           C  
ATOM   1763  O   SER B  63     -13.120   8.205  15.078  1.00  0.00           O  
ATOM   1764  CB  SER B  63     -10.423   7.751  13.494  1.00  0.00           C  
ATOM   1765  OG  SER B  63      -9.618   7.482  14.632  1.00  0.00           O  
ATOM   1766  N   SER B  64     -12.165   6.309  15.844  1.00  0.00           N  
ATOM   1767  CA  SER B  64     -12.683   6.478  17.195  1.00  0.00           C  
ATOM   1768  C   SER B  64     -11.913   7.538  17.975  1.00  0.00           C  
ATOM   1769  O   SER B  64     -12.351   7.946  19.050  1.00  0.00           O  
ATOM   1770  CB  SER B  64     -12.638   5.150  17.944  1.00  0.00           C  
ATOM   1771  OG  SER B  64     -11.314   4.683  18.065  1.00  0.00           O  
ATOM   1772  N   GLN B  65     -10.780   7.987  17.456  1.00  0.00           N  
ATOM   1773  CA  GLN B  65      -9.925   8.936  18.140  1.00  0.00           C  
ATOM   1774  C   GLN B  65     -10.048  10.339  17.538  1.00  0.00           C  
ATOM   1775  O   GLN B  65     -10.520  10.494  16.413  1.00  0.00           O  
ATOM   1776  CB  GLN B  65      -8.466   8.466  18.101  1.00  0.00           C  
ATOM   1777  CG  GLN B  65      -8.232   7.200  18.898  1.00  0.00           C  
ATOM   1778  CD  GLN B  65      -8.615   7.372  20.355  1.00  0.00           C  
ATOM   1779  OE1 GLN B  65      -8.203   8.333  21.013  1.00  0.00           O  
ATOM   1780  NE2 GLN B  65      -9.422   6.454  20.864  1.00  0.00           N  
ATOM   1781  N   PRO B  66      -9.625  11.371  18.278  1.00  0.00           N  
ATOM   1782  CA  PRO B  66      -9.718  12.742  17.762  1.00  0.00           C  
ATOM   1783  C   PRO B  66      -8.927  12.931  16.474  1.00  0.00           C  
ATOM   1784  O   PRO B  66      -7.922  12.255  16.234  1.00  0.00           O  
ATOM   1785  CB  PRO B  66      -9.132  13.596  18.894  1.00  0.00           C  
ATOM   1786  CG  PRO B  66      -9.310  12.768  20.120  1.00  0.00           C  
ATOM   1787  CD  PRO B  66      -9.135  11.342  19.669  1.00  0.00           C  
ATOM   1788  N   GLY B  67      -9.389  13.864  15.638  1.00  0.00           N  
ATOM   1789  CA  GLY B  67      -8.693  14.173  14.410  1.00  0.00           C  
ATOM   1790  C   GLY B  67      -7.351  14.825  14.671  1.00  0.00           C  
ATOM   1791  O   GLY B  67      -7.169  15.541  15.657  1.00  0.00           O  
ATOM   1792  N   THR B  68      -6.400  14.561  13.776  1.00  0.00           N  
ATOM   1793  CA  THR B  68      -5.040  15.071  13.930  1.00  0.00           C  
ATOM   1794  C   THR B  68      -4.571  15.894  12.734  1.00  0.00           C  
ATOM   1795  O   THR B  68      -3.393  16.273  12.680  1.00  0.00           O  
ATOM   1796  CB  THR B  68      -4.057  13.916  14.160  1.00  0.00           C  
ATOM   1797  OG1 THR B  68      -4.182  12.963  13.099  1.00  0.00           O  
ATOM   1798  CG2 THR B  68      -4.347  13.230  15.488  1.00  0.00           C  
ATOM   1799  N   ASP B  69      -5.463  16.177  11.782  1.00  0.00           N  
ATOM   1800  CA  ASP B  69      -5.114  16.950  10.596  1.00  0.00           C  
ATOM   1801  C   ASP B  69      -6.339  17.756  10.180  1.00  0.00           C  
ATOM   1802  O   ASP B  69      -7.375  17.185   9.852  1.00  0.00           O  
ATOM   1803  CB  ASP B  69      -4.663  16.018   9.466  1.00  0.00           C  
ATOM   1804  CG  ASP B  69      -3.987  16.752   8.320  1.00  0.00           C  
ATOM   1805  OD1 ASP B  69      -4.501  17.810   7.899  1.00  0.00           O  
ATOM   1806  OD2 ASP B  69      -2.943  16.268   7.845  1.00  0.00           O  
ATOM   1807  N   ASP B  70      -6.216  19.094  10.196  1.00  0.00           N  
ATOM   1808  CA  ASP B  70      -7.369  19.950   9.934  1.00  0.00           C  
ATOM   1809  C   ASP B  70      -7.689  20.087   8.450  1.00  0.00           C  
ATOM   1810  O   ASP B  70      -8.633  20.794   8.100  1.00  0.00           O  
ATOM   1811  CB  ASP B  70      -7.175  21.330  10.573  1.00  0.00           C  
ATOM   1812  CG  ASP B  70      -5.976  22.088  10.024  1.00  0.00           C  
ATOM   1813  OD1 ASP B  70      -5.388  21.664   9.004  1.00  0.00           O  
ATOM   1814  OD2 ASP B  70      -5.617  23.121  10.626  1.00  0.00           O  
ATOM   1815  N   ARG B  71      -6.937  19.402   7.580  1.00  0.00           N  
ATOM   1816  CA  ARG B  71      -7.212  19.451   6.145  1.00  0.00           C  
ATOM   1817  C   ARG B  71      -8.329  18.498   5.736  1.00  0.00           C  
ATOM   1818  O   ARG B  71      -8.804  18.568   4.600  1.00  0.00           O  
ATOM   1819  CB  ARG B  71      -5.951  19.115   5.345  1.00  0.00           C  
ATOM   1820  CG  ARG B  71      -4.805  20.110   5.531  1.00  0.00           C  
ATOM   1821  CD  ARG B  71      -3.545  19.626   4.823  1.00  0.00           C  
ATOM   1822  NE  ARG B  71      -3.062  18.367   5.379  1.00  0.00           N  
ATOM   1823  CZ  ARG B  71      -2.021  17.686   4.908  1.00  0.00           C  
ATOM   1824  NH1 ARG B  71      -1.349  18.147   3.865  1.00  0.00           N  
ATOM   1825  NH2 ARG B  71      -1.658  16.548   5.473  1.00  0.00           N  
ATOM   1826  N   VAL B  72      -8.746  17.615   6.641  1.00  0.00           N  
ATOM   1827  CA  VAL B  72      -9.770  16.621   6.332  1.00  0.00           C  
ATOM   1828  C   VAL B  72     -10.839  16.641   7.416  1.00  0.00           C  
ATOM   1829  O   VAL B  72     -10.671  17.248   8.473  1.00  0.00           O  
ATOM   1830  CB  VAL B  72      -9.166  15.206   6.181  1.00  0.00           C  
ATOM   1831  CG1 VAL B  72      -8.117  15.197   5.073  1.00  0.00           C  
ATOM   1832  CG2 VAL B  72      -8.565  14.740   7.508  1.00  0.00           C  
ATOM   1833  N   THR B  73     -11.952  15.965   7.146  1.00  0.00           N  
ATOM   1834  CA  THR B  73     -13.070  15.892   8.068  1.00  0.00           C  
ATOM   1835  C   THR B  73     -12.991  14.599   8.863  1.00  0.00           C  
ATOM   1836  O   THR B  73     -12.835  13.517   8.282  1.00  0.00           O  
ATOM   1837  CB  THR B  73     -14.400  15.968   7.308  1.00  0.00           C  
ATOM   1838  OG1 THR B  73     -14.487  17.227   6.621  1.00  0.00           O  
ATOM   1839  CG2 THR B  73     -15.580  15.833   8.259  1.00  0.00           C  
ATOM   1840  N   TRP B  74     -13.099  14.702  10.191  1.00  0.00           N  
ATOM   1841  CA  TRP B  74     -12.985  13.547  11.081  1.00  0.00           C  
ATOM   1842  C   TRP B  74     -14.349  13.192  11.660  1.00  0.00           C  
ATOM   1843  O   TRP B  74     -15.086  14.066  12.122  1.00  0.00           O  
ATOM   1844  CB  TRP B  74     -11.991  13.839  12.210  1.00  0.00           C  
ATOM   1845  CG  TRP B  74     -10.604  14.082  11.708  1.00  0.00           C  
ATOM   1846  CD1 TRP B  74     -10.076  15.263  11.280  1.00  0.00           C  
ATOM   1847  CD2 TRP B  74      -9.569  13.101  11.553  1.00  0.00           C  
ATOM   1848  NE1 TRP B  74      -8.781  15.085  10.869  1.00  0.00           N  
ATOM   1849  CE2 TRP B  74      -8.438  13.770  11.031  1.00  0.00           C  
ATOM   1850  CE3 TRP B  74      -9.486  11.732  11.802  1.00  0.00           C  
ATOM   1851  CZ2 TRP B  74      -7.242  13.106  10.764  1.00  0.00           C  
ATOM   1852  CZ3 TRP B  74      -8.292  11.077  11.535  1.00  0.00           C  
ATOM   1853  CH2 TRP B  74      -7.192  11.764  11.021  1.00  0.00           C  
ATOM   1854  N   VAL B  75     -14.669  11.903  11.644  1.00  0.00           N  
ATOM   1855  CA  VAL B  75     -15.937  11.395  12.166  1.00  0.00           C  
ATOM   1856  C   VAL B  75     -15.667  10.134  12.978  1.00  0.00           C  
ATOM   1857  O   VAL B  75     -14.631   9.487  12.807  1.00  0.00           O  
ATOM   1858  CB  VAL B  75     -16.948  11.106  11.037  1.00  0.00           C  
ATOM   1859  CG1 VAL B  75     -17.292  12.386  10.278  1.00  0.00           C  
ATOM   1860  CG2 VAL B  75     -16.391  10.047  10.083  1.00  0.00           C  
ATOM   1861  N   LYS B  76     -16.613   9.779  13.854  1.00  0.00           N  
ATOM   1862  CA  LYS B  76     -16.394   8.685  14.798  1.00  0.00           C  
ATOM   1863  C   LYS B  76     -17.371   7.531  14.633  1.00  0.00           C  
ATOM   1864  O   LYS B  76     -17.324   6.573  15.423  1.00  0.00           O  
ATOM   1865  CB  LYS B  76     -16.437   9.213  16.232  1.00  0.00           C  
ATOM   1866  CG  LYS B  76     -15.315  10.202  16.537  1.00  0.00           C  
ATOM   1867  CD  LYS B  76     -15.283  10.608  18.001  1.00  0.00           C  
ATOM   1868  CE  LYS B  76     -14.126  11.545  18.274  1.00  0.00           C  
ATOM   1869  NZ  LYS B  76     -14.047  11.947  19.711  1.00  0.00           N  
ATOM   1870  N   SER B  77     -18.244   7.567  13.635  1.00  0.00           N  
ATOM   1871  CA  SER B  77     -19.180   6.477  13.406  1.00  0.00           C  
ATOM   1872  C   SER B  77     -19.566   6.429  11.934  1.00  0.00           C  
ATOM   1873  O   SER B  77     -19.406   7.414  11.202  1.00  0.00           O  
ATOM   1874  CB  SER B  77     -20.438   6.624  14.268  1.00  0.00           C  
ATOM   1875  OG  SER B  77     -21.239   7.698  13.809  1.00  0.00           O  
ATOM   1876  N   VAL B  78     -20.096   5.272  11.518  1.00  0.00           N  
ATOM   1877  CA  VAL B  78     -20.567   5.112  10.147  1.00  0.00           C  
ATOM   1878  C   VAL B  78     -21.653   6.132   9.833  1.00  0.00           C  
ATOM   1879  O   VAL B  78     -21.620   6.785   8.787  1.00  0.00           O  
ATOM   1880  CB  VAL B  78     -21.066   3.674   9.925  1.00  0.00           C  
ATOM   1881  CG1 VAL B  78     -21.836   3.567   8.619  1.00  0.00           C  
ATOM   1882  CG2 VAL B  78     -19.903   2.690   9.947  1.00  0.00           C  
ATOM   1883  N   ASP B  79     -22.613   6.289  10.744  1.00  0.00           N  
ATOM   1884  CA  ASP B  79     -23.693   7.238  10.514  1.00  0.00           C  
ATOM   1885  C   ASP B  79     -23.166   8.663  10.400  1.00  0.00           C  
ATOM   1886  O   ASP B  79     -23.650   9.445   9.571  1.00  0.00           O  
ATOM   1887  CB  ASP B  79     -24.733   7.140  11.633  1.00  0.00           C  
ATOM   1888  CG  ASP B  79     -25.595   5.900  11.516  1.00  0.00           C  
ATOM   1889  OD1 ASP B  79     -25.538   5.215  10.473  1.00  0.00           O  
ATOM   1890  OD2 ASP B  79     -26.347   5.604  12.474  1.00  0.00           O  
ATOM   1891  N   GLU B  80     -22.189   9.027  11.227  1.00  0.00           N  
ATOM   1892  CA  GLU B  80     -21.610  10.364  11.159  1.00  0.00           C  
ATOM   1893  C   GLU B  80     -20.858  10.570   9.844  1.00  0.00           C  
ATOM   1894  O   GLU B  80     -20.900  11.653   9.261  1.00  0.00           O  
ATOM   1895  CB  GLU B  80     -20.687  10.614  12.349  1.00  0.00           C  
ATOM   1896  CG  GLU B  80     -20.299  12.084  12.515  1.00  0.00           C  
ATOM   1897  CD  GLU B  80     -19.288  12.323  13.631  1.00  0.00           C  
ATOM   1898  OE1 GLU B  80     -18.954  11.367  14.356  1.00  0.00           O  
ATOM   1899  OE2 GLU B  80     -18.821  13.465  13.763  1.00  0.00           O  
ATOM   1900  N   ALA B  81     -20.172   9.528   9.378  1.00  0.00           N  
ATOM   1901  CA  ALA B  81     -19.461   9.619   8.106  1.00  0.00           C  
ATOM   1902  C   ALA B  81     -20.432   9.896   6.964  1.00  0.00           C  
ATOM   1903  O   ALA B  81     -20.190  10.766   6.118  1.00  0.00           O  
ATOM   1904  CB  ALA B  81     -18.682   8.332   7.841  1.00  0.00           C  
ATOM   1905  N   ILE B  82     -21.543   9.160   6.939  1.00  0.00           N  
ATOM   1906  CA  ILE B  82     -22.541   9.345   5.894  1.00  0.00           C  
ATOM   1907  C   ILE B  82     -23.142  10.744   5.977  1.00  0.00           C  
ATOM   1908  O   ILE B  82     -23.289  11.433   4.960  1.00  0.00           O  
ATOM   1909  CB  ILE B  82     -23.629   8.262   5.993  1.00  0.00           C  
ATOM   1910  CG1 ILE B  82     -23.018   6.878   5.712  1.00  0.00           C  
ATOM   1911  CG2 ILE B  82     -24.776   8.552   5.036  1.00  0.00           C  
ATOM   1912  CD1 ILE B  82     -23.938   5.719   6.039  1.00  0.00           C  
ATOM   1913  N   ALA B  83     -23.472  11.189   7.192  1.00  0.00           N  
ATOM   1914  CA  ALA B  83     -24.052  12.515   7.364  1.00  0.00           C  
ATOM   1915  C   ALA B  83     -23.091  13.605   6.894  1.00  0.00           C  
ATOM   1916  O   ALA B  83     -23.516  14.612   6.322  1.00  0.00           O  
ATOM   1917  CB  ALA B  83     -24.430  12.732   8.831  1.00  0.00           C  
ATOM   1918  N   ALA B  84     -21.790  13.408   7.126  1.00  0.00           N  
ATOM   1919  CA  ALA B  84     -20.798  14.404   6.736  1.00  0.00           C  
ATOM   1920  C   ALA B  84     -20.703  14.564   5.220  1.00  0.00           C  
ATOM   1921  O   ALA B  84     -20.197  15.580   4.742  1.00  0.00           O  
ATOM   1922  CB  ALA B  84     -19.429  14.031   7.311  1.00  0.00           C  
ATOM   1923  N   CYS B  85     -21.162  13.568   4.466  1.00  0.00           N  
ATOM   1924  CA  CYS B  85     -21.130  13.660   3.008  1.00  0.00           C  
ATOM   1925  C   CYS B  85     -22.176  14.629   2.469  1.00  0.00           C  
ATOM   1926  O   CYS B  85     -22.044  15.102   1.335  1.00  0.00           O  
ATOM   1927  CB  CYS B  85     -21.339  12.282   2.385  1.00  0.00           C  
ATOM   1928  SG  CYS B  85     -20.027  11.099   2.743  1.00  0.00           S  
ATOM   1929  N   GLY B  86     -23.214  14.905   3.250  1.00  0.00           N  
ATOM   1930  CA  GLY B  86     -24.251  15.801   2.801  1.00  0.00           C  
ATOM   1931  C   GLY B  86     -25.115  15.199   1.711  1.00  0.00           C  
ATOM   1932  O   GLY B  86     -25.256  13.975   1.599  1.00  0.00           O  
ATOM   1933  N   ASP B  87     -25.702  16.070   0.891  1.00  0.00           N  
ATOM   1934  CA  ASP B  87     -26.617  15.661  -0.166  1.00  0.00           C  
ATOM   1935  C   ASP B  87     -25.841  15.527  -1.472  1.00  0.00           C  
ATOM   1936  O   ASP B  87     -25.690  16.494  -2.220  1.00  0.00           O  
ATOM   1937  CB  ASP B  87     -27.748  16.678  -0.301  1.00  0.00           C  
ATOM   1938  CG  ASP B  87     -28.788  16.275  -1.325  1.00  0.00           C  
ATOM   1939  OD1 ASP B  87     -28.754  15.112  -1.795  1.00  0.00           O  
ATOM   1940  OD2 ASP B  87     -29.643  17.118  -1.662  1.00  0.00           O  
ATOM   1941  N   VAL B  88     -25.342  14.319  -1.730  1.00  0.00           N  
ATOM   1942  CA  VAL B  88     -24.572  14.048  -2.938  1.00  0.00           C  
ATOM   1943  C   VAL B  88     -25.119  12.796  -3.609  1.00  0.00           C  
ATOM   1944  O   VAL B  88     -25.694  11.922  -2.950  1.00  0.00           O  
ATOM   1945  CB  VAL B  88     -23.067  13.870  -2.636  1.00  0.00           C  
ATOM   1946  CG1 VAL B  88     -22.490  15.147  -2.046  1.00  0.00           C  
ATOM   1947  CG2 VAL B  88     -22.846  12.691  -1.696  1.00  0.00           C  
ATOM   1948  N   PRO B  89     -24.936  12.669  -4.930  1.00  0.00           N  
ATOM   1949  CA  PRO B  89     -25.437  11.472  -5.625  1.00  0.00           C  
ATOM   1950  C   PRO B  89     -24.728  10.188  -5.216  1.00  0.00           C  
ATOM   1951  O   PRO B  89     -25.372   9.133  -5.150  1.00  0.00           O  
ATOM   1952  CB  PRO B  89     -25.198  11.789  -7.105  1.00  0.00           C  
ATOM   1953  CG  PRO B  89     -25.076  13.278  -7.169  1.00  0.00           C  
ATOM   1954  CD  PRO B  89     -24.438  13.681  -5.865  1.00  0.00           C  
ATOM   1955  N   GLU B  90     -23.409  10.255  -4.950  1.00  0.00           N  
ATOM   1956  CA  GLU B  90     -22.642   9.036  -4.711  1.00  0.00           C  
ATOM   1957  C   GLU B  90     -21.537   9.275  -3.696  1.00  0.00           C  
ATOM   1958  O   GLU B  90     -20.758  10.219  -3.819  1.00  0.00           O  
ATOM   1959  CB  GLU B  90     -22.053   8.507  -6.024  1.00  0.00           C  
ATOM   1960  CG  GLU B  90     -21.439   7.121  -5.910  1.00  0.00           C  
ATOM   1961  CD  GLU B  90     -21.006   6.557  -7.254  1.00  0.00           C  
ATOM   1962  OE1 GLU B  90     -20.724   7.353  -8.177  1.00  0.00           O  
ATOM   1963  OE2 GLU B  90     -20.946   5.320  -7.390  1.00  0.00           O  
ATOM   1964  N   ILE B  91     -21.479   8.410  -2.690  1.00  0.00           N  
ATOM   1965  CA  ILE B  91     -20.431   8.390  -1.677  1.00  0.00           C  
ATOM   1966  C   ILE B  91     -19.475   7.245  -2.001  1.00  0.00           C  
ATOM   1967  O   ILE B  91     -19.925   6.116  -2.238  1.00  0.00           O  
ATOM   1968  CB  ILE B  91     -21.026   8.187  -0.272  1.00  0.00           C  
ATOM   1969  CG1 ILE B  91     -21.969   9.338   0.085  1.00  0.00           C  
ATOM   1970  CG2 ILE B  91     -19.925   8.029   0.768  1.00  0.00           C  
ATOM   1971  CD1 ILE B  91     -22.807   9.080   1.331  1.00  0.00           C  
ATOM   1972  N   MET B  92     -18.169   7.521  -2.000  1.00  0.00           N  
ATOM   1973  CA  MET B  92     -17.160   6.511  -2.323  1.00  0.00           C  
ATOM   1974  C   MET B  92     -16.428   6.071  -1.065  1.00  0.00           C  
ATOM   1975  O   MET B  92     -15.792   6.886  -0.389  1.00  0.00           O  
ATOM   1976  CB  MET B  92     -16.159   7.060  -3.347  1.00  0.00           C  
ATOM   1977  CG  MET B  92     -16.788   7.551  -4.643  1.00  0.00           C  
ATOM   1978  SD  MET B  92     -17.759   6.288  -5.485  1.00  0.00           S  
ATOM   1979  CE  MET B  92     -16.506   5.079  -5.870  1.00  0.00           C  
ATOM   1980  N   VAL B  93     -16.511   4.790  -0.734  1.00  0.00           N  
ATOM   1981  CA  VAL B  93     -15.797   4.205   0.394  1.00  0.00           C  
ATOM   1982  C   VAL B  93     -14.538   3.545  -0.141  1.00  0.00           C  
ATOM   1983  O   VAL B  93     -14.618   2.635  -0.975  1.00  0.00           O  
ATOM   1984  CB  VAL B  93     -16.683   3.189   1.130  1.00  0.00           C  
ATOM   1985  CG1 VAL B  93     -15.909   2.532   2.269  1.00  0.00           C  
ATOM   1986  CG2 VAL B  93     -17.940   3.875   1.665  1.00  0.00           C  
ATOM   1987  N   ILE B  94     -13.371   3.995   0.327  1.00  0.00           N  
ATOM   1988  CA  ILE B  94     -12.110   3.593  -0.287  1.00  0.00           C  
ATOM   1989  C   ILE B  94     -11.249   2.707   0.614  1.00  0.00           C  
ATOM   1990  O   ILE B  94     -10.060   2.506   0.323  1.00  0.00           O  
ATOM   1991  CB  ILE B  94     -11.309   4.825  -0.763  1.00  0.00           C  
ATOM   1992  CG1 ILE B  94     -10.788   5.648   0.410  1.00  0.00           C  
ATOM   1993  CG2 ILE B  94     -12.187   5.696  -1.678  1.00  0.00           C  
ATOM   1994  CD1 ILE B  94      -9.854   6.780  -0.021  1.00  0.00           C  
ATOM   1995  N   GLY B  95     -11.819   2.177   1.693  1.00  0.00           N  
ATOM   1996  CA  GLY B  95     -11.129   1.196   2.525  1.00  0.00           C  
ATOM   1997  C   GLY B  95     -10.663   1.744   3.856  1.00  0.00           C  
ATOM   1998  O   GLY B  95     -10.925   2.894   4.201  1.00  0.00           O  
ATOM   1999  N   GLY B  96      -9.967   0.919   4.647  1.00  0.00           N  
ATOM   2000  CA  GLY B  96      -9.560  -0.439   4.297  1.00  0.00           C  
ATOM   2001  C   GLY B  96     -10.570  -1.515   4.689  1.00  0.00           C  
ATOM   2002  O   GLY B  96     -11.785  -1.280   4.674  1.00  0.00           O  
ATOM   2003  N   GLY B  97     -10.070  -2.713   5.038  1.00  0.00           N  
ATOM   2004  CA  GLY B  97     -10.926  -3.866   5.244  1.00  0.00           C  
ATOM   2005  C   GLY B  97     -12.071  -3.675   6.218  1.00  0.00           C  
ATOM   2006  O   GLY B  97     -13.219  -4.017   5.915  1.00  0.00           O  
ATOM   2007  N   ARG B  98     -11.775  -3.136   7.409  1.00  0.00           N  
ATOM   2008  CA  ARG B  98     -12.819  -2.958   8.416  1.00  0.00           C  
ATOM   2009  C   ARG B  98     -13.871  -1.947   7.954  1.00  0.00           C  
ATOM   2010  O   ARG B  98     -15.053  -2.093   8.275  1.00  0.00           O  
ATOM   2011  CB  ARG B  98     -12.217  -2.513   9.742  1.00  0.00           C  
ATOM   2012  CG  ARG B  98     -11.306  -3.547  10.381  1.00  0.00           C  
ATOM   2013  CD  ARG B  98     -12.031  -4.861  10.636  1.00  0.00           C  
ATOM   2014  NE  ARG B  98     -11.191  -5.819  11.342  1.00  0.00           N  
ATOM   2015  CZ  ARG B  98     -11.489  -7.103  11.516  1.00  0.00           C  
ATOM   2016  NH1 ARG B  98     -12.623  -7.599  11.037  1.00  0.00           N  
ATOM   2017  NH2 ARG B  98     -10.659  -7.900  12.176  1.00  0.00           N  
ATOM   2018  N   VAL B  99     -13.457  -0.932   7.217  1.00  0.00           N  
ATOM   2019  CA  VAL B  99     -14.396   0.054   6.696  1.00  0.00           C  
ATOM   2020  C   VAL B  99     -15.254  -0.575   5.602  1.00  0.00           C  
ATOM   2021  O   VAL B  99     -16.471  -0.376   5.562  1.00  0.00           O  
ATOM   2022  CB  VAL B  99     -13.648   1.304   6.199  1.00  0.00           C  
ATOM   2023  CG1 VAL B  99     -14.622   2.320   5.618  1.00  0.00           C  
ATOM   2024  CG2 VAL B  99     -12.857   1.931   7.339  1.00  0.00           C  
ATOM   2025  N   TYR B 100     -14.648  -1.371   4.718  1.00  0.00           N  
ATOM   2026  CA  TYR B 100     -15.422  -2.106   3.720  1.00  0.00           C  
ATOM   2027  C   TYR B 100     -16.474  -2.985   4.390  1.00  0.00           C  
ATOM   2028  O   TYR B 100     -17.627  -3.028   3.944  1.00  0.00           O  
ATOM   2029  CB  TYR B 100     -14.516  -2.984   2.859  1.00  0.00           C  
ATOM   2030  CG  TYR B 100     -13.620  -2.266   1.863  1.00  0.00           C  
ATOM   2031  CD1 TYR B 100     -14.097  -1.216   1.087  1.00  0.00           C  
ATOM   2032  CD2 TYR B 100     -12.311  -2.679   1.675  1.00  0.00           C  
ATOM   2033  CE1 TYR B 100     -13.278  -0.584   0.160  1.00  0.00           C  
ATOM   2034  CE2 TYR B 100     -11.491  -2.063   0.747  1.00  0.00           C  
ATOM   2035  CZ  TYR B 100     -11.971  -1.011  -0.009  1.00  0.00           C  
ATOM   2036  OH  TYR B 100     -11.157  -0.401  -0.923  1.00  0.00           O  
ATOM   2037  N   GLU B 101     -16.095  -3.696   5.450  1.00  0.00           N  
ATOM   2038  CA  GLU B 101     -17.031  -4.564   6.154  1.00  0.00           C  
ATOM   2039  C   GLU B 101     -18.258  -3.799   6.628  1.00  0.00           C  
ATOM   2040  O   GLU B 101     -19.394  -4.260   6.480  1.00  0.00           O  
ATOM   2041  CB  GLU B 101     -16.357  -5.225   7.362  1.00  0.00           C  
ATOM   2042  CG  GLU B 101     -15.428  -6.369   7.028  1.00  0.00           C  
ATOM   2043  CD  GLU B 101     -14.875  -7.040   8.277  1.00  0.00           C  
ATOM   2044  OE1 GLU B 101     -14.801  -6.374   9.330  1.00  0.00           O  
ATOM   2045  OE2 GLU B 101     -14.524  -8.237   8.210  1.00  0.00           O  
ATOM   2046  N   GLN B 102     -18.030  -2.623   7.202  1.00  0.00           N  
ATOM   2047  CA  GLN B 102     -19.125  -1.855   7.783  1.00  0.00           C  
ATOM   2048  C   GLN B 102     -20.040  -1.250   6.732  1.00  0.00           C  
ATOM   2049  O   GLN B 102     -21.240  -1.093   6.971  1.00  0.00           O  
ATOM   2050  CB  GLN B 102     -18.563  -0.752   8.680  1.00  0.00           C  
ATOM   2051  CG  GLN B 102     -17.888  -1.261   9.935  1.00  0.00           C  
ATOM   2052  CD  GLN B 102     -17.235  -0.146  10.725  1.00  0.00           C  
ATOM   2053  OE1 GLN B 102     -17.868   0.466  11.585  1.00  0.00           O  
ATOM   2054  NE2 GLN B 102     -15.982   0.136  10.411  1.00  0.00           N  
ATOM   2055  N   PHE B 103     -19.494  -0.908   5.568  1.00  0.00           N  
ATOM   2056  CA  PHE B 103     -20.274  -0.211   4.551  1.00  0.00           C  
ATOM   2057  C   PHE B 103     -20.874  -1.129   3.491  1.00  0.00           C  
ATOM   2058  O   PHE B 103     -21.822  -0.726   2.813  1.00  0.00           O  
ATOM   2059  CB  PHE B 103     -19.419   0.875   3.888  1.00  0.00           C  
ATOM   2060  CG  PHE B 103     -19.335   2.143   4.686  1.00  0.00           C  
ATOM   2061  CD1 PHE B 103     -20.292   3.132   4.543  1.00  0.00           C  
ATOM   2062  CD2 PHE B 103     -18.310   2.341   5.597  1.00  0.00           C  
ATOM   2063  CE1 PHE B 103     -20.224   4.300   5.284  1.00  0.00           C  
ATOM   2064  CE2 PHE B 103     -18.237   3.505   6.343  1.00  0.00           C  
ATOM   2065  CZ  PHE B 103     -19.190   4.495   6.184  1.00  0.00           C  
ATOM   2066  N   LEU B 104     -20.358  -2.351   3.338  1.00  0.00           N  
ATOM   2067  CA  LEU B 104     -20.875  -3.244   2.302  1.00  0.00           C  
ATOM   2068  C   LEU B 104     -22.391  -3.463   2.408  1.00  0.00           C  
ATOM   2069  O   LEU B 104     -23.086  -3.398   1.394  1.00  0.00           O  
ATOM   2070  CB  LEU B 104     -20.137  -4.580   2.315  1.00  0.00           C  
ATOM   2071  CG  LEU B 104     -20.598  -5.613   1.274  1.00  0.00           C  
ATOM   2072  CD1 LEU B 104     -20.486  -5.055  -0.135  1.00  0.00           C  
ATOM   2073  CD2 LEU B 104     -19.802  -6.904   1.409  1.00  0.00           C  
ATOM   2074  N   PRO B 105     -22.945  -3.709   3.612  1.00  0.00           N  
ATOM   2075  CA  PRO B 105     -24.404  -3.896   3.692  1.00  0.00           C  
ATOM   2076  C   PRO B 105     -25.205  -2.674   3.267  1.00  0.00           C  
ATOM   2077  O   PRO B 105     -26.384  -2.810   2.917  1.00  0.00           O  
ATOM   2078  CB  PRO B 105     -24.644  -4.211   5.184  1.00  0.00           C  
ATOM   2079  CG  PRO B 105     -23.337  -4.732   5.671  1.00  0.00           C  
ATOM   2080  CD  PRO B 105     -22.293  -3.957   4.908  1.00  0.00           C  
ATOM   2081  N   LYS B 106     -24.595  -1.494   3.284  1.00  0.00           N  
ATOM   2082  CA  LYS B 106     -25.267  -0.260   2.906  1.00  0.00           C  
ATOM   2083  C   LYS B 106     -25.026   0.122   1.456  1.00  0.00           C  
ATOM   2084  O   LYS B 106     -25.652   1.067   0.961  1.00  0.00           O  
ATOM   2085  CB  LYS B 106     -24.797   0.888   3.814  1.00  0.00           C  
ATOM   2086  CG  LYS B 106     -25.033   0.674   5.294  1.00  0.00           C  
ATOM   2087  CD  LYS B 106     -24.428   1.825   6.116  1.00  0.00           C  
ATOM   2088  CE  LYS B 106     -24.655   1.618   7.600  1.00  0.00           C  
ATOM   2089  NZ  LYS B 106     -26.090   1.768   7.992  1.00  0.00           N  
ATOM   2090  N   ALA B 107     -24.131  -0.585   0.772  1.00  0.00           N  
ATOM   2091  CA  ALA B 107     -23.693  -0.176  -0.553  1.00  0.00           C  
ATOM   2092  C   ALA B 107     -24.643  -0.661  -1.646  1.00  0.00           C  
ATOM   2093  O   ALA B 107     -25.255  -1.728  -1.536  1.00  0.00           O  
ATOM   2094  CB  ALA B 107     -22.284  -0.693  -0.832  1.00  0.00           C  
ATOM   2095  N   GLN B 108     -24.741   0.131  -2.716  1.00  0.00           N  
ATOM   2096  CA  GLN B 108     -25.512  -0.227  -3.898  1.00  0.00           C  
ATOM   2097  C   GLN B 108     -24.629  -0.514  -5.107  1.00  0.00           C  
ATOM   2098  O   GLN B 108     -25.130  -1.017  -6.116  1.00  0.00           O  
ATOM   2099  CB  GLN B 108     -26.492   0.892  -4.242  1.00  0.00           C  
ATOM   2100  CG  GLN B 108     -27.543   1.132  -3.181  1.00  0.00           C  
ATOM   2101  CD  GLN B 108     -28.421  -0.081  -2.954  1.00  0.00           C  
ATOM   2102  OE1 GLN B 108     -28.616  -0.511  -1.819  1.00  0.00           O  
ATOM   2103  NE2 GLN B 108     -28.941  -0.648  -4.030  1.00  0.00           N  
ATOM   2104  N   LYS B 109     -23.333  -0.195  -5.022  1.00  0.00           N  
ATOM   2105  CA  LYS B 109     -22.445  -0.340  -6.165  1.00  0.00           C  
ATOM   2106  C   LYS B 109     -21.054  -0.748  -5.689  1.00  0.00           C  
ATOM   2107  O   LYS B 109     -20.596  -0.310  -4.631  1.00  0.00           O  
ATOM   2108  CB  LYS B 109     -22.375   0.972  -6.946  1.00  0.00           C  
ATOM   2109  CG  LYS B 109     -22.073   0.840  -8.426  1.00  0.00           C  
ATOM   2110  CD  LYS B 109     -22.264   2.187  -9.113  1.00  0.00           C  
ATOM   2111  CE  LYS B 109     -22.238   2.059 -10.630  1.00  0.00           C  
ATOM   2112  NZ  LYS B 109     -22.507   3.367 -11.297  1.00  0.00           N  
ATOM   2113  N   LEU B 110     -20.396  -1.606  -6.467  1.00  0.00           N  
ATOM   2114  CA  LEU B 110     -19.016  -1.998  -6.222  1.00  0.00           C  
ATOM   2115  C   LEU B 110     -18.196  -1.718  -7.474  1.00  0.00           C  
ATOM   2116  O   LEU B 110     -18.577  -2.133  -8.570  1.00  0.00           O  
ATOM   2117  CB  LEU B 110     -18.909  -3.492  -5.882  1.00  0.00           C  
ATOM   2118  CG  LEU B 110     -19.738  -4.007  -4.708  1.00  0.00           C  
ATOM   2119  CD1 LEU B 110     -19.545  -5.515  -4.543  1.00  0.00           C  
ATOM   2120  CD2 LEU B 110     -19.372  -3.280  -3.424  1.00  0.00           C  
ATOM   2121  N   TYR B 111     -17.088  -1.006  -7.300  1.00  0.00           N  
ATOM   2122  CA  TYR B 111     -16.101  -0.795  -8.350  1.00  0.00           C  
ATOM   2123  C   TYR B 111     -14.882  -1.637  -7.985  1.00  0.00           C  
ATOM   2124  O   TYR B 111     -14.142  -1.298  -7.062  1.00  0.00           O  
ATOM   2125  CB  TYR B 111     -15.676   0.672  -8.455  1.00  0.00           C  
ATOM   2126  CG  TYR B 111     -16.762   1.664  -8.800  1.00  0.00           C  
ATOM   2127  CD1 TYR B 111     -17.700   2.067  -7.859  1.00  0.00           C  
ATOM   2128  CD2 TYR B 111     -16.810   2.245 -10.063  1.00  0.00           C  
ATOM   2129  CE1 TYR B 111     -18.672   3.009  -8.174  1.00  0.00           C  
ATOM   2130  CE2 TYR B 111     -17.772   3.192 -10.381  1.00  0.00           C  
ATOM   2131  CZ  TYR B 111     -18.705   3.573  -9.440  1.00  0.00           C  
ATOM   2132  OH  TYR B 111     -19.654   4.507  -9.749  1.00  0.00           O  
ATOM   2133  N   LEU B 112     -14.666  -2.729  -8.703  1.00  0.00           N  
ATOM   2134  CA  LEU B 112     -13.597  -3.662  -8.364  1.00  0.00           C  
ATOM   2135  C   LEU B 112     -12.592  -3.770  -9.497  1.00  0.00           C  
ATOM   2136  O   LEU B 112     -12.961  -3.805 -10.669  1.00  0.00           O  
ATOM   2137  CB  LEU B 112     -14.171  -5.053  -8.060  1.00  0.00           C  
ATOM   2138  CG  LEU B 112     -15.258  -5.103  -6.978  1.00  0.00           C  
ATOM   2139  CD1 LEU B 112     -15.702  -6.544  -6.759  1.00  0.00           C  
ATOM   2140  CD2 LEU B 112     -14.766  -4.492  -5.677  1.00  0.00           C  
ATOM   2141  N   THR B 113     -11.317  -3.814  -9.130  1.00  0.00           N  
ATOM   2142  CA  THR B 113     -10.257  -4.152 -10.063  1.00  0.00           C  
ATOM   2143  C   THR B 113      -9.722  -5.516  -9.668  1.00  0.00           C  
ATOM   2144  O   THR B 113      -9.118  -5.660  -8.599  1.00  0.00           O  
ATOM   2145  CB  THR B 113      -9.125  -3.119 -10.056  1.00  0.00           C  
ATOM   2146  OG1 THR B 113      -9.655  -1.813 -10.289  1.00  0.00           O  
ATOM   2147  CG2 THR B 113      -8.103  -3.452 -11.139  1.00  0.00           C  
ATOM   2148  N   HIS B 114      -9.964  -6.520 -10.508  1.00  0.00           N  
ATOM   2149  CA  HIS B 114      -9.477  -7.870 -10.265  1.00  0.00           C  
ATOM   2150  C   HIS B 114      -8.092  -8.006 -10.879  1.00  0.00           C  
ATOM   2151  O   HIS B 114      -7.940  -7.943 -12.098  1.00  0.00           O  
ATOM   2152  CB  HIS B 114     -10.437  -8.902 -10.862  1.00  0.00           C  
ATOM   2153  CG  HIS B 114     -11.842  -8.784 -10.361  1.00  0.00           C  
ATOM   2154  ND1 HIS B 114     -12.248  -9.304  -9.153  1.00  0.00           N  
ATOM   2155  CD2 HIS B 114     -12.934  -8.208 -10.908  1.00  0.00           C  
ATOM   2156  CE1 HIS B 114     -13.531  -9.060  -8.978  1.00  0.00           C  
ATOM   2157  NE2 HIS B 114     -13.977  -8.395 -10.024  1.00  0.00           N  
ATOM   2158  N   ILE B 115      -7.083  -8.176 -10.032  1.00  0.00           N  
ATOM   2159  CA  ILE B 115      -5.692  -8.196 -10.471  1.00  0.00           C  
ATOM   2160  C   ILE B 115      -5.175  -9.628 -10.461  1.00  0.00           C  
ATOM   2161  O   ILE B 115      -5.305 -10.335  -9.458  1.00  0.00           O  
ATOM   2162  CB  ILE B 115      -4.816  -7.300  -9.573  1.00  0.00           C  
ATOM   2163  CG1 ILE B 115      -5.391  -5.879  -9.540  1.00  0.00           C  
ATOM   2164  CG2 ILE B 115      -3.373  -7.295 -10.072  1.00  0.00           C  
ATOM   2165  CD1 ILE B 115      -4.765  -4.988  -8.481  1.00  0.00           C  
ATOM   2166  N   ASP B 116      -4.594 -10.057 -11.579  1.00  0.00           N  
ATOM   2167  CA  ASP B 116      -4.074 -11.415 -11.711  1.00  0.00           C  
ATOM   2168  C   ASP B 116      -2.710 -11.515 -11.032  1.00  0.00           C  
ATOM   2169  O   ASP B 116      -1.676 -11.679 -11.691  1.00  0.00           O  
ATOM   2170  CB  ASP B 116      -3.998 -11.824 -13.179  1.00  0.00           C  
ATOM   2171  CG  ASP B 116      -3.625 -13.286 -13.370  1.00  0.00           C  
ATOM   2172  OD1 ASP B 116      -3.837 -14.075 -12.428  1.00  0.00           O  
ATOM   2173  OD2 ASP B 116      -3.127 -13.631 -14.463  1.00  0.00           O  
ATOM   2174  N   ALA B 117      -2.717 -11.407  -9.714  1.00  0.00           N  
ATOM   2175  CA  ALA B 117      -1.507 -11.493  -8.904  1.00  0.00           C  
ATOM   2176  C   ALA B 117      -1.787 -12.364  -7.691  1.00  0.00           C  
ATOM   2177  O   ALA B 117      -2.723 -12.104  -6.936  1.00  0.00           O  
ATOM   2178  CB  ALA B 117      -1.041 -10.109  -8.462  1.00  0.00           C  
ATOM   2179  N   GLU B 118      -0.986 -13.427  -7.511  1.00  0.00           N  
ATOM   2180  CA  GLU B 118      -1.092 -14.277  -6.335  1.00  0.00           C  
ATOM   2181  C   GLU B 118      -0.155 -13.730  -5.268  1.00  0.00           C  
ATOM   2182  O   GLU B 118       1.066 -13.777  -5.421  1.00  0.00           O  
ATOM   2183  CB  GLU B 118      -0.766 -15.732  -6.675  1.00  0.00           C  
ATOM   2184  CG  GLU B 118      -1.744 -16.354  -7.655  1.00  0.00           C  
ATOM   2185  CD  GLU B 118      -1.591 -17.861  -7.765  1.00  0.00           C  
ATOM   2186  OE1 GLU B 118      -0.945 -18.462  -6.885  1.00  0.00           O  
ATOM   2187  OE2 GLU B 118      -2.131 -18.440  -8.727  1.00  0.00           O  
ATOM   2188  N   VAL B 119      -0.726 -13.192  -4.196  1.00  0.00           N  
ATOM   2189  CA  VAL B 119       0.051 -12.565  -3.138  1.00  0.00           C  
ATOM   2190  C   VAL B 119      -0.314 -13.194  -1.799  1.00  0.00           C  
ATOM   2191  O   VAL B 119      -1.407 -13.734  -1.622  1.00  0.00           O  
ATOM   2192  CB  VAL B 119      -0.178 -11.037  -3.095  1.00  0.00           C  
ATOM   2193  CG1 VAL B 119       0.141 -10.422  -4.446  1.00  0.00           C  
ATOM   2194  CG2 VAL B 119      -1.614 -10.724  -2.699  1.00  0.00           C  
ATOM   2195  N   GLU B 120       0.622 -13.129  -0.855  1.00  0.00           N  
ATOM   2196  CA  GLU B 120       0.387 -13.644   0.480  1.00  0.00           C  
ATOM   2197  C   GLU B 120      -0.313 -12.593   1.329  1.00  0.00           C  
ATOM   2198  O   GLU B 120       0.094 -11.437   1.366  1.00  0.00           O  
ATOM   2199  CB  GLU B 120       1.705 -14.056   1.143  1.00  0.00           C  
ATOM   2200  CG  GLU B 120       2.454 -15.147   0.393  1.00  0.00           C  
ATOM   2201  CD  GLU B 120       3.687 -15.633   1.144  1.00  0.00           C  
ATOM   2202  OE1 GLU B 120       3.842 -15.300   2.336  1.00  0.00           O  
ATOM   2203  OE2 GLU B 120       4.498 -16.356   0.539  1.00  0.00           O  
ATOM   2204  N   GLY B 121      -1.389 -13.013   2.006  1.00  0.00           N  
ATOM   2205  CA  GLY B 121      -2.123 -12.097   2.864  1.00  0.00           C  
ATOM   2206  C   GLY B 121      -3.360 -12.766   3.418  1.00  0.00           C  
ATOM   2207  O   GLY B 121      -3.975 -13.602   2.753  1.00  0.00           O  
ATOM   2208  N   ASP B 122      -3.720 -12.399   4.649  1.00  0.00           N  
ATOM   2209  CA  ASP B 122      -4.911 -12.952   5.283  1.00  0.00           C  
ATOM   2210  C   ASP B 122      -6.038 -11.934   5.376  1.00  0.00           C  
ATOM   2211  O   ASP B 122      -7.055 -12.199   6.026  1.00  0.00           O  
ATOM   2212  CB  ASP B 122      -4.571 -13.503   6.678  1.00  0.00           C  
ATOM   2213  CG  ASP B 122      -4.119 -12.432   7.650  1.00  0.00           C  
ATOM   2214  OD1 ASP B 122      -3.975 -11.266   7.244  1.00  0.00           O  
ATOM   2215  OD2 ASP B 122      -3.900 -12.771   8.835  1.00  0.00           O  
ATOM   2216  N   THR B 123      -5.885 -10.778   4.727  1.00  0.00           N  
ATOM   2217  CA  THR B 123      -6.919  -9.753   4.698  1.00  0.00           C  
ATOM   2218  C   THR B 123      -7.593  -9.782   3.325  1.00  0.00           C  
ATOM   2219  O   THR B 123      -6.934  -9.631   2.297  1.00  0.00           O  
ATOM   2220  CB  THR B 123      -6.341  -8.365   4.975  1.00  0.00           C  
ATOM   2221  OG1 THR B 123      -5.637  -8.385   6.225  1.00  0.00           O  
ATOM   2222  CG2 THR B 123      -7.444  -7.328   5.035  1.00  0.00           C  
ATOM   2223  N   HIS B 124      -8.912  -9.984   3.320  1.00  0.00           N  
ATOM   2224  CA  HIS B 124      -9.678 -10.110   2.091  1.00  0.00           C  
ATOM   2225  C   HIS B 124     -10.767  -9.051   2.028  1.00  0.00           C  
ATOM   2226  O   HIS B 124     -11.266  -8.584   3.054  1.00  0.00           O  
ATOM   2227  CB  HIS B 124     -10.307 -11.501   1.982  1.00  0.00           C  
ATOM   2228  CG  HIS B 124      -9.310 -12.617   1.965  1.00  0.00           C  
ATOM   2229  ND1 HIS B 124      -8.687 -13.078   3.106  1.00  0.00           N  
ATOM   2230  CD2 HIS B 124      -8.826 -13.363   0.948  1.00  0.00           C  
ATOM   2231  CE1 HIS B 124      -7.861 -14.062   2.785  1.00  0.00           C  
ATOM   2232  NE2 HIS B 124      -7.925 -14.259   1.485  1.00  0.00           N  
ATOM   2233  N   PHE B 125     -11.126  -8.672   0.816  1.00  0.00           N  
ATOM   2234  CA  PHE B 125     -12.329  -7.878   0.624  1.00  0.00           C  
ATOM   2235  C   PHE B 125     -13.510  -8.650   1.221  1.00  0.00           C  
ATOM   2236  O   PHE B 125     -13.567  -9.877   1.108  1.00  0.00           O  
ATOM   2237  CB  PHE B 125     -12.558  -7.619  -0.867  1.00  0.00           C  
ATOM   2238  CG  PHE B 125     -13.657  -6.625  -1.156  1.00  0.00           C  
ATOM   2239  CD1 PHE B 125     -13.428  -5.269  -1.014  1.00  0.00           C  
ATOM   2240  CD2 PHE B 125     -14.903  -7.056  -1.569  1.00  0.00           C  
ATOM   2241  CE1 PHE B 125     -14.423  -4.348  -1.276  1.00  0.00           C  
ATOM   2242  CE2 PHE B 125     -15.911  -6.144  -1.836  1.00  0.00           C  
ATOM   2243  CZ  PHE B 125     -15.680  -4.779  -1.693  1.00  0.00           C  
ATOM   2244  N   PRO B 126     -14.445  -7.968   1.881  1.00  0.00           N  
ATOM   2245  CA  PRO B 126     -15.561  -8.681   2.519  1.00  0.00           C  
ATOM   2246  C   PRO B 126     -16.299  -9.597   1.549  1.00  0.00           C  
ATOM   2247  O   PRO B 126     -16.478  -9.266   0.372  1.00  0.00           O  
ATOM   2248  CB  PRO B 126     -16.471  -7.558   3.017  1.00  0.00           C  
ATOM   2249  CG  PRO B 126     -15.551  -6.392   3.205  1.00  0.00           C  
ATOM   2250  CD  PRO B 126     -14.510  -6.513   2.125  1.00  0.00           C  
ATOM   2251  N   ASP B 127     -16.714 -10.757   2.053  1.00  0.00           N  
ATOM   2252  CA  ASP B 127     -17.478 -11.681   1.240  1.00  0.00           C  
ATOM   2253  C   ASP B 127     -18.799 -11.040   0.827  1.00  0.00           C  
ATOM   2254  O   ASP B 127     -19.481 -10.414   1.642  1.00  0.00           O  
ATOM   2255  CB  ASP B 127     -17.743 -12.977   2.006  1.00  0.00           C  
ATOM   2256  CG  ASP B 127     -18.317 -14.063   1.128  1.00  0.00           C  
ATOM   2257  OD1 ASP B 127     -17.840 -14.220  -0.019  1.00  0.00           O  
ATOM   2258  OD2 ASP B 127     -19.232 -14.781   1.584  1.00  0.00           O  
ATOM   2259  N   TYR B 128     -19.148 -11.172  -0.445  1.00  0.00           N  
ATOM   2260  CA  TYR B 128     -20.425 -10.700  -0.938  1.00  0.00           C  
ATOM   2261  C   TYR B 128     -21.079 -11.826  -1.727  1.00  0.00           C  
ATOM   2262  O   TYR B 128     -20.415 -12.540  -2.484  1.00  0.00           O  
ATOM   2263  CB  TYR B 128     -20.279  -9.434  -1.798  1.00  0.00           C  
ATOM   2264  CG  TYR B 128     -19.412  -9.578  -3.025  1.00  0.00           C  
ATOM   2265  CD1 TYR B 128     -18.030  -9.408  -2.942  1.00  0.00           C  
ATOM   2266  CD2 TYR B 128     -19.959  -9.859  -4.268  1.00  0.00           C  
ATOM   2267  CE1 TYR B 128     -17.225  -9.523  -4.068  1.00  0.00           C  
ATOM   2268  CE2 TYR B 128     -19.162  -9.981  -5.394  1.00  0.00           C  
ATOM   2269  CZ  TYR B 128     -17.793  -9.817  -5.293  1.00  0.00           C  
ATOM   2270  OH  TYR B 128     -17.006  -9.940  -6.407  1.00  0.00           O  
ATOM   2271  N   GLU B 129     -22.388 -12.011  -1.521  1.00  0.00           N  
ATOM   2272  CA  GLU B 129     -23.127 -13.062  -2.204  1.00  0.00           C  
ATOM   2273  C   GLU B 129     -23.296 -12.682  -3.671  1.00  0.00           C  
ATOM   2274  O   GLU B 129     -23.956 -11.683  -3.975  1.00  0.00           O  
ATOM   2275  CB  GLU B 129     -24.492 -13.272  -1.541  1.00  0.00           C  
ATOM   2276  CG  GLU B 129     -25.419 -14.221  -2.284  1.00  0.00           C  
ATOM   2277  CD  GLU B 129     -24.769 -15.556  -2.601  1.00  0.00           C  
ATOM   2278  OE1 GLU B 129     -24.309 -16.228  -1.654  1.00  0.00           O  
ATOM   2279  OE2 GLU B 129     -24.718 -15.914  -3.794  1.00  0.00           O  
ATOM   2280  N   PRO B 130     -22.714 -13.461  -4.597  1.00  0.00           N  
ATOM   2281  CA  PRO B 130     -22.808 -13.101  -6.022  1.00  0.00           C  
ATOM   2282  C   PRO B 130     -24.237 -12.916  -6.510  1.00  0.00           C  
ATOM   2283  O   PRO B 130     -24.480 -12.073  -7.376  1.00  0.00           O  
ATOM   2284  CB  PRO B 130     -22.119 -14.279  -6.724  1.00  0.00           C  
ATOM   2285  CG  PRO B 130     -21.141 -14.793  -5.714  1.00  0.00           C  
ATOM   2286  CD  PRO B 130     -21.831 -14.626  -4.379  1.00  0.00           C  
ATOM   2287  N   ASP B 131     -25.186 -13.683  -5.959  1.00  0.00           N  
ATOM   2288  CA  ASP B 131     -26.572 -13.566  -6.393  1.00  0.00           C  
ATOM   2289  C   ASP B 131     -27.213 -12.243  -5.972  1.00  0.00           C  
ATOM   2290  O   ASP B 131     -28.264 -11.885  -6.505  1.00  0.00           O  
ATOM   2291  CB  ASP B 131     -27.400 -14.739  -5.858  1.00  0.00           C  
ATOM   2292  CG  ASP B 131     -27.055 -16.050  -6.525  1.00  0.00           C  
ATOM   2293  OD1 ASP B 131     -26.419 -16.031  -7.607  1.00  0.00           O  
ATOM   2294  OD2 ASP B 131     -27.417 -17.114  -5.981  1.00  0.00           O  
ATOM   2295  N   ASP B 132     -26.587 -11.519  -5.039  1.00  0.00           N  
ATOM   2296  CA  ASP B 132     -27.095 -10.216  -4.622  1.00  0.00           C  
ATOM   2297  C   ASP B 132     -26.635  -9.100  -5.543  1.00  0.00           C  
ATOM   2298  O   ASP B 132     -27.098  -7.956  -5.399  1.00  0.00           O  
ATOM   2299  CB  ASP B 132     -26.645  -9.889  -3.191  1.00  0.00           C  
ATOM   2300  CG  ASP B 132     -27.301 -10.768  -2.147  1.00  0.00           C  
ATOM   2301  OD1 ASP B 132     -28.311 -11.429  -2.457  1.00  0.00           O  
ATOM   2302  OD2 ASP B 132     -26.803 -10.780  -1.004  1.00  0.00           O  
ATOM   2303  N   TRP B 133     -25.734  -9.393  -6.480  1.00  0.00           N  
ATOM   2304  CA  TRP B 133     -25.090  -8.368  -7.291  1.00  0.00           C  
ATOM   2305  C   TRP B 133     -25.156  -8.731  -8.767  1.00  0.00           C  
ATOM   2306  O   TRP B 133     -25.013  -9.891  -9.145  1.00  0.00           O  
ATOM   2307  CB  TRP B 133     -23.628  -8.194  -6.865  1.00  0.00           C  
ATOM   2308  CG  TRP B 133     -23.496  -7.710  -5.453  1.00  0.00           C  
ATOM   2309  CD1 TRP B 133     -23.412  -8.463  -4.316  1.00  0.00           C  
ATOM   2310  CD2 TRP B 133     -23.462  -6.332  -5.019  1.00  0.00           C  
ATOM   2311  NE1 TRP B 133     -23.324  -7.656  -3.213  1.00  0.00           N  
ATOM   2312  CE2 TRP B 133     -23.348  -6.342  -3.612  1.00  0.00           C  
ATOM   2313  CE3 TRP B 133     -23.509  -5.116  -5.694  1.00  0.00           C  
ATOM   2314  CZ2 TRP B 133     -23.282  -5.168  -2.874  1.00  0.00           C  
ATOM   2315  CZ3 TRP B 133     -23.438  -3.942  -4.948  1.00  0.00           C  
ATOM   2316  CH2 TRP B 133     -23.325  -3.980  -3.554  1.00  0.00           C  
ATOM   2317  N   GLU B 134     -25.377  -7.716  -9.600  1.00  0.00           N  
ATOM   2318  CA  GLU B 134     -25.393  -7.864 -11.045  1.00  0.00           C  
ATOM   2319  C   GLU B 134     -24.187  -7.149 -11.632  1.00  0.00           C  
ATOM   2320  O   GLU B 134     -23.983  -5.961 -11.382  1.00  0.00           O  
ATOM   2321  CB  GLU B 134     -26.681  -7.290 -11.635  1.00  0.00           C  
ATOM   2322  CG  GLU B 134     -26.736  -7.357 -13.163  1.00  0.00           C  
ATOM   2323  CD  GLU B 134     -27.973  -6.702 -13.745  1.00  0.00           C  
ATOM   2324  OE1 GLU B 134     -28.827  -6.230 -12.973  1.00  0.00           O  
ATOM   2325  OE2 GLU B 134     -28.083  -6.656 -14.993  1.00  0.00           O  
ATOM   2326  N   SER B 135     -23.385  -7.874 -12.409  1.00  0.00           N  
ATOM   2327  CA  SER B 135     -22.264  -7.267 -13.097  1.00  0.00           C  
ATOM   2328  C   SER B 135     -22.780  -6.471 -14.286  1.00  0.00           C  
ATOM   2329  O   SER B 135     -23.386  -7.030 -15.205  1.00  0.00           O  
ATOM   2330  CB  SER B 135     -21.273  -8.340 -13.560  1.00  0.00           C  
ATOM   2331  OG  SER B 135     -20.125  -7.759 -14.147  1.00  0.00           O  
ATOM   2332  N   VAL B 136     -22.566  -5.149 -14.253  1.00  0.00           N  
ATOM   2333  CA  VAL B 136     -23.073  -4.264 -15.299  1.00  0.00           C  
ATOM   2334  C   VAL B 136     -21.971  -3.708 -16.184  1.00  0.00           C  
ATOM   2335  O   VAL B 136     -22.262  -3.064 -17.191  1.00  0.00           O  
ATOM   2336  CB  VAL B 136     -23.901  -3.105 -14.699  1.00  0.00           C  
ATOM   2337  CG1 VAL B 136     -25.099  -3.651 -13.931  1.00  0.00           C  
ATOM   2338  CG2 VAL B 136     -23.029  -2.239 -13.794  1.00  0.00           C  
ATOM   2339  N   PHE B 137     -20.707  -3.948 -15.824  1.00  0.00           N  
ATOM   2340  CA  PHE B 137     -19.576  -3.504 -16.617  1.00  0.00           C  
ATOM   2341  C   PHE B 137     -18.393  -4.407 -16.325  1.00  0.00           C  
ATOM   2342  O   PHE B 137     -18.131  -4.735 -15.163  1.00  0.00           O  
ATOM   2343  CB  PHE B 137     -19.207  -2.049 -16.311  1.00  0.00           C  
ATOM   2344  CG  PHE B 137     -17.976  -1.566 -17.031  1.00  0.00           C  
ATOM   2345  CD1 PHE B 137     -18.067  -1.043 -18.309  1.00  0.00           C  
ATOM   2346  CD2 PHE B 137     -16.728  -1.626 -16.429  1.00  0.00           C  
ATOM   2347  CE1 PHE B 137     -16.937  -0.597 -18.975  1.00  0.00           C  
ATOM   2348  CE2 PHE B 137     -15.587  -1.180 -17.088  1.00  0.00           C  
ATOM   2349  CZ  PHE B 137     -15.693  -0.665 -18.367  1.00  0.00           C  
ATOM   2350  N   SER B 138     -17.678  -4.815 -17.367  1.00  0.00           N  
ATOM   2351  CA  SER B 138     -16.485  -5.627 -17.202  1.00  0.00           C  
ATOM   2352  C   SER B 138     -15.550  -5.328 -18.362  1.00  0.00           C  
ATOM   2353  O   SER B 138     -15.981  -5.292 -19.522  1.00  0.00           O  
ATOM   2354  CB  SER B 138     -16.829  -7.117 -17.166  1.00  0.00           C  
ATOM   2355  OG  SER B 138     -15.684  -7.903 -16.884  1.00  0.00           O  
ATOM   2356  N   GLU B 139     -14.268  -5.100 -18.059  1.00  0.00           N  
ATOM   2357  CA  GLU B 139     -13.299  -4.741 -19.084  1.00  0.00           C  
ATOM   2358  C   GLU B 139     -11.932  -5.299 -18.710  1.00  0.00           C  
ATOM   2359  O   GLU B 139     -11.328  -4.875 -17.721  1.00  0.00           O  
ATOM   2360  CB  GLU B 139     -13.236  -3.222 -19.255  1.00  0.00           C  
ATOM   2361  CG  GLU B 139     -12.301  -2.756 -20.355  1.00  0.00           C  
ATOM   2362  CD  GLU B 139     -12.314  -1.241 -20.489  1.00  0.00           C  
ATOM   2363  OE1 GLU B 139     -13.242  -0.716 -21.127  1.00  0.00           O  
ATOM   2364  OE2 GLU B 139     -11.403  -0.600 -19.935  1.00  0.00           O  
ATOM   2365  N   PHE B 140     -11.447  -6.239 -19.510  1.00  0.00           N  
ATOM   2366  CA  PHE B 140     -10.181  -6.903 -19.257  1.00  0.00           C  
ATOM   2367  C   PHE B 140      -9.036  -6.211 -19.987  1.00  0.00           C  
ATOM   2368  O   PHE B 140      -9.196  -5.748 -21.121  1.00  0.00           O  
ATOM   2369  CB  PHE B 140     -10.249  -8.376 -19.676  1.00  0.00           C  
ATOM   2370  CG  PHE B 140      -8.944  -9.106 -19.546  1.00  0.00           C  
ATOM   2371  CD1 PHE B 140      -8.564  -9.660 -18.334  1.00  0.00           C  
ATOM   2372  CD2 PHE B 140      -8.090  -9.233 -20.634  1.00  0.00           C  
ATOM   2373  CE1 PHE B 140      -7.354 -10.329 -18.199  1.00  0.00           C  
ATOM   2374  CE2 PHE B 140      -6.877  -9.906 -20.506  1.00  0.00           C  
ATOM   2375  CZ  PHE B 140      -6.513 -10.446 -19.292  1.00  0.00           C  
ATOM   2376  N   HIS B 141      -7.868  -6.172 -19.332  1.00  0.00           N  
ATOM   2377  CA  HIS B 141      -6.655  -5.642 -19.939  1.00  0.00           C  
ATOM   2378  C   HIS B 141      -5.496  -6.566 -19.624  1.00  0.00           C  
ATOM   2379  O   HIS B 141      -5.292  -6.949 -18.465  1.00  0.00           O  
ATOM   2380  CB  HIS B 141      -6.340  -4.232 -19.434  1.00  0.00           C  
ATOM   2381  CG  HIS B 141      -7.345  -3.207 -19.840  1.00  0.00           C  
ATOM   2382  ND1 HIS B 141      -7.222  -2.457 -20.994  1.00  0.00           N  
ATOM   2383  CD2 HIS B 141      -8.497  -2.807 -19.257  1.00  0.00           C  
ATOM   2384  CE1 HIS B 141      -8.256  -1.639 -21.097  1.00  0.00           C  
ATOM   2385  NE2 HIS B 141      -9.044  -1.829 -20.059  1.00  0.00           N  
ATOM   2386  N   ASP B 142      -4.730  -6.926 -20.643  1.00  0.00           N  
ATOM   2387  CA  ASP B 142      -3.516  -7.696 -20.433  1.00  0.00           C  
ATOM   2388  C   ASP B 142      -2.444  -6.799 -19.820  1.00  0.00           C  
ATOM   2389  O   ASP B 142      -2.515  -5.572 -19.897  1.00  0.00           O  
ATOM   2390  CB  ASP B 142      -3.023  -8.286 -21.754  1.00  0.00           C  
ATOM   2391  CG  ASP B 142      -2.082  -9.465 -21.569  1.00  0.00           C  
ATOM   2392  OD1 ASP B 142      -2.149 -10.137 -20.516  1.00  0.00           O  
ATOM   2393  OD2 ASP B 142      -1.269  -9.730 -22.492  1.00  0.00           O  
ATOM   2394  N   ALA B 143      -1.448  -7.413 -19.173  1.00  0.00           N  
ATOM   2395  CA  ALA B 143      -0.294  -6.656 -18.716  1.00  0.00           C  
ATOM   2396  C   ALA B 143       0.413  -6.031 -19.914  1.00  0.00           C  
ATOM   2397  O   ALA B 143       0.303  -6.517 -21.041  1.00  0.00           O  
ATOM   2398  CB  ALA B 143       0.668  -7.566 -17.950  1.00  0.00           C  
ATOM   2399  N   ASP B 144       1.140  -4.939 -19.684  1.00  0.00           N  
ATOM   2400  CA  ASP B 144       1.884  -4.288 -20.749  1.00  0.00           C  
ATOM   2401  C   ASP B 144       3.121  -3.621 -20.166  1.00  0.00           C  
ATOM   2402  O   ASP B 144       3.503  -3.889 -19.027  1.00  0.00           O  
ATOM   2403  CB  ASP B 144       0.992  -3.300 -21.527  1.00  0.00           C  
ATOM   2404  CG  ASP B 144       0.393  -2.216 -20.644  1.00  0.00           C  
ATOM   2405  OD1 ASP B 144       0.993  -1.860 -19.616  1.00  0.00           O  
ATOM   2406  OD2 ASP B 144      -0.695  -1.708 -21.006  1.00  0.00           O  
ATOM   2407  N   ALA B 145       3.760  -2.746 -20.942  1.00  0.00           N  
ATOM   2408  CA  ALA B 145       5.016  -2.145 -20.512  1.00  0.00           C  
ATOM   2409  C   ALA B 145       4.842  -1.293 -19.255  1.00  0.00           C  
ATOM   2410  O   ALA B 145       5.788  -1.138 -18.478  1.00  0.00           O  
ATOM   2411  CB  ALA B 145       5.605  -1.303 -21.647  1.00  0.00           C  
ATOM   2412  N   GLN B 146       3.656  -0.737 -19.051  1.00  0.00           N  
ATOM   2413  CA  GLN B 146       3.409   0.133 -17.904  1.00  0.00           C  
ATOM   2414  C   GLN B 146       2.706  -0.583 -16.749  1.00  0.00           C  
ATOM   2415  O   GLN B 146       2.861  -0.185 -15.592  1.00  0.00           O  
ATOM   2416  CB  GLN B 146       2.582   1.351 -18.317  1.00  0.00           C  
ATOM   2417  CG  GLN B 146       3.379   2.432 -19.043  1.00  0.00           C  
ATOM   2418  CD  GLN B 146       3.806   2.012 -20.436  1.00  0.00           C  
ATOM   2419  OE1 GLN B 146       2.990   1.520 -21.219  1.00  0.00           O  
ATOM   2420  NE2 GLN B 146       5.083   2.200 -20.741  1.00  0.00           N  
ATOM   2421  N   ASN B 147       1.932  -1.630 -17.048  1.00  0.00           N  
ATOM   2422  CA  ASN B 147       1.121  -2.322 -16.062  1.00  0.00           C  
ATOM   2423  C   ASN B 147       1.635  -3.742 -15.874  1.00  0.00           C  
ATOM   2424  O   ASN B 147       1.611  -4.550 -16.798  1.00  0.00           O  
ATOM   2425  CB  ASN B 147      -0.349  -2.315 -16.491  1.00  0.00           C  
ATOM   2426  CG  ASN B 147      -0.914  -0.916 -16.587  1.00  0.00           C  
ATOM   2427  OD1 ASN B 147      -1.297  -0.321 -15.576  1.00  0.00           O  
ATOM   2428  ND2 ASN B 147      -0.955  -0.376 -17.795  1.00  0.00           N  
ATOM   2429  N   SER B 148       2.099  -4.046 -14.653  1.00  0.00           N  
ATOM   2430  CA  SER B 148       2.856  -5.255 -14.381  1.00  0.00           C  
ATOM   2431  C   SER B 148       2.041  -6.542 -14.470  1.00  0.00           C  
ATOM   2432  O   SER B 148       2.610  -7.615 -14.707  1.00  0.00           O  
ATOM   2433  CB  SER B 148       3.491  -5.162 -12.986  1.00  0.00           C  
ATOM   2434  OG  SER B 148       2.490  -5.033 -11.986  1.00  0.00           O  
ATOM   2435  N   HIS B 149       0.724  -6.458 -14.278  1.00  0.00           N  
ATOM   2436  CA  HIS B 149      -0.140  -7.635 -14.263  1.00  0.00           C  
ATOM   2437  C   HIS B 149      -1.378  -7.376 -15.114  1.00  0.00           C  
ATOM   2438  O   HIS B 149      -1.758  -6.226 -15.336  1.00  0.00           O  
ATOM   2439  CB  HIS B 149      -0.578  -7.987 -12.833  1.00  0.00           C  
ATOM   2440  CG  HIS B 149       0.539  -8.400 -11.942  1.00  0.00           C  
ATOM   2441  ND1 HIS B 149       1.455  -7.523 -11.418  1.00  0.00           N  
ATOM   2442  CD2 HIS B 149       0.886  -9.622 -11.460  1.00  0.00           C  
ATOM   2443  CE1 HIS B 149       2.327  -8.176 -10.660  1.00  0.00           C  
ATOM   2444  NE2 HIS B 149       1.997  -9.450 -10.668  1.00  0.00           N  
ATOM   2445  N   SER B 150      -2.011  -8.455 -15.560  1.00  0.00           N  
ATOM   2446  CA  SER B 150      -3.305  -8.312 -16.207  1.00  0.00           C  
ATOM   2447  C   SER B 150      -4.352  -7.981 -15.152  1.00  0.00           C  
ATOM   2448  O   SER B 150      -4.194  -8.303 -13.967  1.00  0.00           O  
ATOM   2449  CB  SER B 150      -3.674  -9.586 -16.974  1.00  0.00           C  
ATOM   2450  OG  SER B 150      -3.871 -10.674 -16.094  1.00  0.00           O  
ATOM   2451  N   TYR B 151      -5.428  -7.326 -15.574  1.00  0.00           N  
ATOM   2452  CA  TYR B 151      -6.440  -6.861 -14.639  1.00  0.00           C  
ATOM   2453  C   TYR B 151      -7.765  -6.698 -15.355  1.00  0.00           C  
ATOM   2454  O   TYR B 151      -7.819  -6.571 -16.578  1.00  0.00           O  
ATOM   2455  CB  TYR B 151      -6.020  -5.533 -13.982  1.00  0.00           C  
ATOM   2456  CG  TYR B 151      -5.718  -4.445 -14.993  1.00  0.00           C  
ATOM   2457  CD1 TYR B 151      -4.468  -4.369 -15.599  1.00  0.00           C  
ATOM   2458  CD2 TYR B 151      -6.666  -3.503 -15.346  1.00  0.00           C  
ATOM   2459  CE1 TYR B 151      -4.180  -3.393 -16.537  1.00  0.00           C  
ATOM   2460  CE2 TYR B 151      -6.395  -2.522 -16.282  1.00  0.00           C  
ATOM   2461  CZ  TYR B 151      -5.150  -2.465 -16.881  1.00  0.00           C  
ATOM   2462  OH  TYR B 151      -4.868  -1.501 -17.807  1.00  0.00           O  
ATOM   2463  N   CYS B 152      -8.837  -6.719 -14.567  1.00  0.00           N  
ATOM   2464  CA  CYS B 152     -10.189  -6.569 -15.098  1.00  0.00           C  
ATOM   2465  C   CYS B 152     -10.953  -5.589 -14.224  1.00  0.00           C  
ATOM   2466  O   CYS B 152     -11.113  -5.814 -13.020  1.00  0.00           O  
ATOM   2467  CB  CYS B 152     -10.909  -7.912 -15.137  1.00  0.00           C  
ATOM   2468  SG  CYS B 152     -12.557  -7.849 -15.863  1.00  0.00           S  
ATOM   2469  N   PHE B 153     -11.398  -4.486 -14.821  1.00  0.00           N  
ATOM   2470  CA  PHE B 153     -12.300  -3.572 -14.132  1.00  0.00           C  
ATOM   2471  C   PHE B 153     -13.702  -4.154 -14.146  1.00  0.00           C  
ATOM   2472  O   PHE B 153     -14.145  -4.714 -15.150  1.00  0.00           O  
ATOM   2473  CB  PHE B 153     -12.325  -2.199 -14.808  1.00  0.00           C  
ATOM   2474  CG  PHE B 153     -10.991  -1.489 -14.837  1.00  0.00           C  
ATOM   2475  CD1 PHE B 153     -10.267  -1.306 -13.674  1.00  0.00           C  
ATOM   2476  CD2 PHE B 153     -10.488  -0.990 -16.032  1.00  0.00           C  
ATOM   2477  CE1 PHE B 153      -9.047  -0.640 -13.701  1.00  0.00           C  
ATOM   2478  CE2 PHE B 153      -9.279  -0.326 -16.064  1.00  0.00           C  
ATOM   2479  CZ  PHE B 153      -8.547  -0.148 -14.896  1.00  0.00           C  
ATOM   2480  N   GLU B 154     -14.411  -4.026 -13.028  1.00  0.00           N  
ATOM   2481  CA  GLU B 154     -15.787  -4.510 -12.946  1.00  0.00           C  
ATOM   2482  C   GLU B 154     -16.618  -3.549 -12.112  1.00  0.00           C  
ATOM   2483  O   GLU B 154     -16.147  -3.041 -11.090  1.00  0.00           O  
ATOM   2484  CB  GLU B 154     -15.854  -5.918 -12.349  1.00  0.00           C  
ATOM   2485  CG  GLU B 154     -17.240  -6.548 -12.468  1.00  0.00           C  
ATOM   2486  CD  GLU B 154     -17.344  -7.915 -11.814  1.00  0.00           C  
ATOM   2487  OE1 GLU B 154     -16.500  -8.246 -10.958  1.00  0.00           O  
ATOM   2488  OE2 GLU B 154     -18.292  -8.650 -12.153  1.00  0.00           O  
ATOM   2489  N   ILE B 155     -17.839  -3.306 -12.543  1.00  0.00           N  
ATOM   2490  CA  ILE B 155     -18.816  -2.568 -11.758  1.00  0.00           C  
ATOM   2491  C   ILE B 155     -20.001  -3.486 -11.526  1.00  0.00           C  
ATOM   2492  O   ILE B 155     -20.542  -4.073 -12.475  1.00  0.00           O  
ATOM   2493  CB  ILE B 155     -19.266  -1.271 -12.460  1.00  0.00           C  
ATOM   2494  CG1 ILE B 155     -18.071  -0.343 -12.692  1.00  0.00           C  
ATOM   2495  CG2 ILE B 155     -20.345  -0.567 -11.629  1.00  0.00           C  
ATOM   2496  CD1 ILE B 155     -18.406   0.892 -13.521  1.00  0.00           C  
ATOM   2497  N   LEU B 156     -20.407  -3.625 -10.257  1.00  0.00           N  
ATOM   2498  CA  LEU B 156     -21.568  -4.421  -9.895  1.00  0.00           C  
ATOM   2499  C   LEU B 156     -22.595  -3.538  -9.205  1.00  0.00           C  
ATOM   2500  O   LEU B 156     -22.246  -2.612  -8.473  1.00  0.00           O  
ATOM   2501  CB  LEU B 156     -21.182  -5.581  -8.976  1.00  0.00           C  
ATOM   2502  CG  LEU B 156     -20.122  -6.547  -9.491  1.00  0.00           C  
ATOM   2503  CD1 LEU B 156     -18.747  -6.159  -8.968  1.00  0.00           C  
ATOM   2504  CD2 LEU B 156     -20.458  -7.984  -9.102  1.00  0.00           C  
ATOM   2505  N   GLU B 157     -23.872  -3.838  -9.434  1.00  0.00           N  
ATOM   2506  CA  GLU B 157     -24.966  -3.116  -8.801  1.00  0.00           C  
ATOM   2507  C   GLU B 157     -25.828  -4.095  -8.018  1.00  0.00           C  
ATOM   2508  O   GLU B 157     -26.115  -5.192  -8.489  1.00  0.00           O  
ATOM   2509  CB  GLU B 157     -25.810  -2.376  -9.839  1.00  0.00           C  
ATOM   2510  CG  GLU B 157     -25.039  -1.268 -10.545  1.00  0.00           C  
ATOM   2511  CD  GLU B 157     -25.859  -0.527 -11.585  1.00  0.00           C  
ATOM   2512  OE1 GLU B 157     -27.024  -0.923 -11.835  1.00  0.00           O  
ATOM   2513  OE2 GLU B 157     -25.342   0.445 -12.163  1.00  0.00           O  
ATOM   2514  N   ARG B 158     -26.236  -3.702  -6.815  1.00  0.00           N  
ATOM   2515  CA  ARG B 158     -27.057  -4.570  -5.979  1.00  0.00           C  
ATOM   2516  C   ARG B 158     -28.425  -4.767  -6.626  1.00  0.00           C  
ATOM   2517  O   ARG B 158     -29.027  -3.829  -7.146  1.00  0.00           O  
ATOM   2518  CB  ARG B 158     -27.217  -3.981  -4.576  1.00  0.00           C  
ATOM   2519  CG  ARG B 158     -27.860  -4.949  -3.594  1.00  0.00           C  
ATOM   2520  CD  ARG B 158     -28.059  -4.318  -2.219  1.00  0.00           C  
ATOM   2521  NE  ARG B 158     -26.803  -4.088  -1.506  1.00  0.00           N  
ATOM   2522  CZ  ARG B 158     -26.160  -5.004  -0.784  1.00  0.00           C  
ATOM   2523  NH1 ARG B 158     -26.639  -6.235  -0.705  1.00  0.00           N  
ATOM   2524  NH2 ARG B 158     -25.033  -4.696  -0.159  1.00  0.00           N  
ATOM   2525  N   ARG B 159     -28.892  -6.009  -6.602  1.00  0.00           N  
ATOM   2526  CA  ARG B 159     -30.181  -6.338  -7.184  1.00  0.00           C  
ATOM   2527  C   ARG B 159     -31.064  -7.053  -6.157  1.00  0.00           C  
ATOM   2528  O   ARG B 159     -30.579  -7.504  -5.118  1.00  0.00           O  
ATOM   2529  CB  ARG B 159     -30.025  -7.194  -8.447  1.00  0.00           C  
ATOM   2530  CG  ARG B 159     -29.333  -8.519  -8.216  1.00  0.00           C  
ATOM   2531  CD  ARG B 159     -29.135  -9.274  -9.526  1.00  0.00           C  
ATOM   2532  NE  ARG B 159     -28.328 -10.471  -9.349  1.00  0.00           N  
ATOM   2533  CZ  ARG B 159     -27.841 -11.189 -10.356  1.00  0.00           C  
ATOM   2534  NH1 ARG B 159     -28.100 -10.852 -11.608  1.00  0.00           N  
ATOM   2535  NH2 ARG B 159     -27.116 -12.254 -10.107  1.00  0.00           N  
ATOM   2536  OXT ARG B 159     -32.254  -7.204  -6.392  1.00  0.00           O  
CONECT    1    2                                                      
CONECT    2    5    3    1                                            
CONECT    3    9    4    4    2                                       
CONECT    4    3    3                                                 
CONECT    5    6    2                                                 
CONECT    6    7    5                                                 
CONECT    7    8    6                                                 
CONECT    8    7                                                      
CONECT    9   10    3                                                 
CONECT   10   11    9   13                                            
CONECT   11   17   12   12   10                                       
CONECT   12   11   11                                                 
CONECT   13   15   10   14                                            
CONECT   14   13   16                                                 
CONECT   15   13                                                      
CONECT   16   14                                                      
CONECT   17   18   11                                                 
CONECT   18   21   19   17                                            
CONECT   19   23   20   20   18                                       
CONECT   20   19   19                                                 
CONECT   21   22   18                                                 
CONECT   22   21                                                      
CONECT   23   24   19                                                 
CONECT   24   25   27   23                                            
CONECT   25   26   26   31   24                                       
CONECT   26   25   25                                                 
CONECT   27   24   28                                                 
CONECT   28   27   30   29                                            
CONECT   29   28                                                      
CONECT   30   28                                                      
CONECT   31   32   25                                                 
CONECT   32   33   35   31                                            
CONECT   33   39   34   34   32                                       
CONECT   34   33   33                                                 
CONECT   35   36   32   37                                            
CONECT   36   38   35                                                 
CONECT   37   35                                                      
CONECT   38   36                                                      
CONECT   39   40   33                                                 
CONECT   40   41   43   39                                            
CONECT   41   44   42   42   40                                       
CONECT   42   41   41                                                 
CONECT   43   40                                                      
CONECT   44   45   41                                                 
CONECT   45   48   46   44                                            
CONECT   46   49   45   47   47                                       
CONECT   47   46   46                                                 
CONECT   48   45                                                      
CONECT   49   50   46                                                 
CONECT   50   51   49   53                                            
CONECT   51   52   52   57   50                                       
CONECT   52   51   51                                                 
CONECT   53   50   54                                                 
CONECT   54   53   56   55                                            
CONECT   55   54                                                      
CONECT   56   54                                                      
CONECT   57   58   51                                                 
CONECT   58   61   59   57                                            
CONECT   59   62   58   60   60                                       
CONECT   60   59   59                                                 
CONECT   61   58                                                      
CONECT   62   63   59                                                 
CONECT   63   66   62   64                                            
CONECT   64   63   65   65   69                                       
CONECT   65   64   64                                                 
CONECT   66   68   67   63                                            
CONECT   67   66                                                      
CONECT   68   66                                                      
CONECT   69   64   70                                                 
CONECT   70   69   73   71                                            
CONECT   71   70   77   72   72                                       
CONECT   72   71   71                                                 
CONECT   73   74   70                                                 
CONECT   74   76   76   75   73                                       
CONECT   75   74                                                      
CONECT   76   74   74                                                 
CONECT   77   71   78                                                 
CONECT   78   77   79   81                                            
CONECT   79   88   78   80   80                                       
CONECT   80   79   79                                                 
CONECT   81   78   82                                                 
CONECT   82   81   83                                                 
CONECT   83   82   84                                                 
CONECT   84   83   85   85                                            
CONECT   85   86   84   84   87                                       
CONECT   86   85                                                      
CONECT   87   85                                                      
CONECT   88   89   79                                                 
CONECT   89   92   88   90                                            
CONECT   90   91   91   89   95                                       
CONECT   91   90   90                                                 
CONECT   92   94   93   89                                            
CONECT   93   92                                                      
CONECT   94   92                                                      
CONECT   95   90   96                                                 
CONECT   96   95   97   99                                            
CONECT   97  103   96   98   98                                       
CONECT   98   97   97                                                 
CONECT   99   96  101  100                                            
CONECT  100   99  102                                                 
CONECT  101   99                                                      
CONECT  102  100                                                      
CONECT  103  104   97                                                 
CONECT  104  105  103                                                 
CONECT  105  107  106  106  104                                       
CONECT  106  105  105                                                 
CONECT  107  108  105                                                 
CONECT  108  111  109  107                                            
CONECT  109  115  108  110  110                                       
CONECT  110  109  109                                                 
CONECT  111  112  108                                                 
CONECT  112  113  111                                                 
CONECT  113  114  112                                                 
CONECT  114  113                                                      
CONECT  115  116  109                                                 
CONECT  116  119  117  115                                            
CONECT  117  118  118  116  124                                       
CONECT  118  117  117                                                 
CONECT  119  120  116                                                 
CONECT  120  121  119                                                 
CONECT  121  122  122  123  120                                       
CONECT  122  121  121                                                 
CONECT  123  121                                                      
CONECT  124  117  125                                                 
CONECT  125  128  124  126                                            
CONECT  126  132  125  127  127                                       
CONECT  127  126  126                                                 
CONECT  128  129  125                                                 
CONECT  129  131  128  130  130                                       
CONECT  130  129  129                                                 
CONECT  131  129                                                      
CONECT  132  133  126                                                 
CONECT  133  134  136  132                                            
CONECT  134  135  135  137  133                                       
CONECT  135  134  134                                                 
CONECT  136  133                                                      
CONECT  137  138  134                                                 
CONECT  138  139  137  141                                            
CONECT  139  145  140  140  138                                       
CONECT  140  139  139                                                 
CONECT  141  138  142                                                 
CONECT  142  141  143                                                 
CONECT  143  142  144                                                 
CONECT  144  143                                                      
CONECT  145  146  151  139                                            
CONECT  146  149  147  145                                            
CONECT  147  148  148  146  152                                       
CONECT  148  147  147                                                 
CONECT  149  150  146                                                 
CONECT  150  149  151                                                 
CONECT  151  150  145                                                 
CONECT  152  147  153                                                 
CONECT  153  154  152  156                                            
CONECT  154  166  153  155  155                                       
CONECT  155  154  154                                                 
CONECT  156  153  157                                                 
CONECT  157  156  159  159  158                                       
CONECT  158  157  160                                                 
CONECT  159  157  157  162  161                                       
CONECT  160  158  161  161                                            
CONECT  161  159  160  160  163                                       
CONECT  162  159  164  164                                            
CONECT  163  161  165  165                                            
CONECT  164  162  162  165                                            
CONECT  165  164  163  163                                            
CONECT  166  167  154                                                 
CONECT  167  170  166  168                                            
CONECT  168  169  169  167  174                                       
CONECT  169  168  168                                                 
CONECT  170  171  167                                                 
CONECT  171  173  170  172  172                                       
CONECT  172  171  171                                                 
CONECT  173  171                                                      
CONECT  174  168  175                                                 
CONECT  175  174  178  176                                            
CONECT  176  175  182  177  177                                       
CONECT  177  176  176                                                 
CONECT  178  179  175                                                 
CONECT  179  181  180  178                                            
CONECT  180  179                                                      
CONECT  181  179                                                      
CONECT  182  188  176  183                                            
CONECT  183  186  182  184                                            
CONECT  184  189  183  185  185                                       
CONECT  185  184  184                                                 
CONECT  186  187  183                                                 
CONECT  187  188  186                                                 
CONECT  188  187  182                                                 
CONECT  189  190  184                                                 
CONECT  190  193  189  191                                            
CONECT  191  190  194  192  192                                       
CONECT  192  191  191                                                 
CONECT  193  190                                                      
CONECT  194  191  195                                                 
CONECT  195  194  198  196                                            
CONECT  196  195  202  197  197                                       
CONECT  197  196  196                                                 
CONECT  198  195  199                                                 
CONECT  199  198  201  201  200                                       
CONECT  200  199                                                      
CONECT  201  199  199                                                 
CONECT  202  196  203                                                 
CONECT  203  202  206  204                                            
CONECT  204  210  203  205  205                                       
CONECT  205  204  204                                                 
CONECT  206  207  203                                                 
CONECT  207  208  206  209                                            
CONECT  208  207                                                      
CONECT  209  207                                                      
CONECT  210  211  204                                                 
CONECT  211  214  210  212                                            
CONECT  212  211  215  213  213                                       
CONECT  213  212  212                                                 
CONECT  214  211                                                      
CONECT  215  212  216                                                 
CONECT  216  219  215  217                                            
CONECT  217  216  229  218  218                                       
CONECT  218  217  217                                                 
CONECT  219  220  216                                                 
CONECT  220  219  222  222  221                                       
CONECT  221  220  223                                                 
CONECT  222  225  220  220  224                                       
CONECT  223  221  224  224                                            
CONECT  224  222  223  223  226                                       
CONECT  225  227  227  222                                            
CONECT  226  228  228  224                                            
CONECT  227  225  225  228                                            
CONECT  228  227  226  226                                            
CONECT  229  217  230                                                 
CONECT  230  229  233  231                                            
CONECT  231  230  240  232  232                                       
CONECT  232  231  231                                                 
CONECT  233  230  234                                                 
CONECT  234  233  236  236  235                                       
CONECT  235  234  237  237                                            
CONECT  236  234  234  238                                            
CONECT  237  235  235  239                                            
CONECT  238  236  239  239                                            
CONECT  239  238  238  237                                            
CONECT  240  231  241                                                 
CONECT  241  240  244  242                                            
CONECT  242  249  241  243  243                                       
CONECT  243  242  242                                                 
CONECT  244  245  241                                                 
CONECT  245  246  244                                                 
CONECT  246  247  245                                                 
CONECT  247  246  248                                                 
CONECT  248  247                                                      
CONECT  249  250  242                                                 
CONECT  250  253  249  251                                            
CONECT  251  250  260  252  252                                       
CONECT  252  251  251                                                 
CONECT  253  254  250                                                 
CONECT  254  255  253                                                 
CONECT  255  256  254                                                 
CONECT  256  257  257  255                                            
CONECT  257  259  258  256  256                                       
CONECT  258  257                                                      
CONECT  259  257                                                      
CONECT  260  251  261                                                 
CONECT  261  260  264  262                                            
CONECT  262  261  268  263  263                                       
CONECT  263  262  262                                                 
CONECT  264  265  261                                                 
CONECT  265  267  266  266  264                                       
CONECT  266  265  265                                                 
CONECT  267  265                                                      
CONECT  268  262  269                                                 
CONECT  269  268  272  270                                            
CONECT  270  275  269  271  271                                       
CONECT  271  270  270                                                 
CONECT  272  273  274  269                                            
CONECT  273  272                                                      
CONECT  274  272                                                      
CONECT  275  276  270                                                 
CONECT  276  279  275  277                                            
CONECT  277  276  278  278  283                                       
CONECT  278  277  277                                                 
CONECT  279  280  276                                                 
CONECT  280  282  279  281                                            
CONECT  281  280                                                      
CONECT  282  280                                                      
CONECT  283  277  284                                                 
CONECT  284  283  287  285                                            
CONECT  285  284  291  286  286                                       
CONECT  286  285  285                                                 
CONECT  287  288  284                                                 
CONECT  288  290  289  289  287                                       
CONECT  289  288  288                                                 
CONECT  290  288                                                      
CONECT  291  285  292                                                 
CONECT  292  295  291  293                                            
CONECT  293  294  294  292  300                                       
CONECT  294  293  293                                                 
CONECT  295  296  292                                                 
CONECT  296  297  295                                                 
CONECT  297  298  296                                                 
CONECT  298  299  297                                                 
CONECT  299  298                                                      
CONECT  300  293  301  306                                            
CONECT  301  302  300  304                                            
CONECT  302  303  303  307  301                                       
CONECT  303  302  302                                                 
CONECT  304  301  305                                                 
CONECT  305  306  304                                                 
CONECT  306  300  305                                                 
CONECT  307  308  302                                                 
CONECT  308  311  309  307                                            
CONECT  309  308  314  310  310                                       
CONECT  310  309  309                                                 
CONECT  311  312  313  308                                            
CONECT  312  311                                                      
CONECT  313  311                                                      
CONECT  314  309  315                                                 
CONECT  315  316  314  318                                            
CONECT  316  317  317  322  315                                       
CONECT  317  316  316                                                 
CONECT  318  315  320  319                                            
CONECT  319  318  321                                                 
CONECT  320  318                                                      
CONECT  321  319                                                      
CONECT  322  323  316                                                 
CONECT  323  326  324  322                                            
CONECT  324  330  323  325  325                                       
CONECT  325  324  324                                                 
CONECT  326  327  323                                                 
CONECT  327  328  326                                                 
CONECT  328  329  327                                                 
CONECT  329  328                                                      
CONECT  330  331  324                                                 
CONECT  331  330  332                                                 
CONECT  332  333  333  331  334                                       
CONECT  333  332  332                                                 
CONECT  334  332  335                                                 
CONECT  335  336  334  338                                            
CONECT  336  345  337  337  335                                       
CONECT  337  336  336                                                 
CONECT  338  335  339                                                 
CONECT  339  338  340                                                 
CONECT  340  339  341                                                 
CONECT  341  340  342  342                                            
CONECT  342  341  341  343  344                                       
CONECT  343  342                                                      
CONECT  344  342                                                      
CONECT  345  346  336                                                 
CONECT  346  347  349  345                                            
CONECT  347  348  348  355  346                                       
CONECT  348  347  347                                                 
CONECT  349  350  346                                                 
CONECT  350  352  352  349  351                                       
CONECT  351  350  353                                                 
CONECT  352  354  350  350                                            
CONECT  353  354  354  351                                            
CONECT  354  352  353  353                                            
CONECT  355  356  347                                                 
CONECT  356  359  357  355                                            
CONECT  357  358  358  356  362                                       
CONECT  358  357  357                                                 
CONECT  359  361  360  356                                            
CONECT  360  359                                                      
CONECT  361  359                                                      
CONECT  362  357  363                                                 
CONECT  363  364  362  366                                            
CONECT  364  365  365  376  363                                       
CONECT  365  364  364                                                 
CONECT  366  363  367                                                 
CONECT  367  366  369  369  368                                       
CONECT  368  367  370                                                 
CONECT  369  372  367  367  371                                       
CONECT  370  371  371  368                                            
CONECT  371  369  373  370  370                                       
CONECT  372  374  374  369                                            
CONECT  373  375  375  371                                            
CONECT  374  372  372  375                                            
CONECT  375  374  373  373                                            
CONECT  376  377  364                                                 
CONECT  377  378  380  376                                            
CONECT  378  385  379  379  377                                       
CONECT  379  378  378                                                 
CONECT  380  377  381                                                 
CONECT  381  380  382                                                 
CONECT  382  383  383  381  384                                       
CONECT  383  382  382                                                 
CONECT  384  382                                                      
CONECT  385  386  378                                                 
CONECT  386  389  387  385                                            
CONECT  387  388  388  386  391                                       
CONECT  388  387  387                                                 
CONECT  389  390  386                                                 
CONECT  390  389                                                      
CONECT  391  387  392                                                 
CONECT  392  391  393  395                                            
CONECT  393  394  394  392  399                                       
CONECT  394  393  393                                                 
CONECT  395  392  396  397                                            
CONECT  396  395  398                                                 
CONECT  397  395                                                      
CONECT  398  396                                                      
CONECT  399  393  400                                                 
CONECT  400  399  401                                                 
CONECT  401  400  403  402  402                                       
CONECT  402  401  401                                                 
CONECT  403  401  404                                                 
CONECT  404  407  403  405                                            
CONECT  405  406  406  404  414                                       
CONECT  406  405  405                                                 
CONECT  407  408  404                                                 
CONECT  408  409  407                                                 
CONECT  409  410  408                                                 
CONECT  410  411  411  409                                            
CONECT  411  413  410  410  412                                       
CONECT  412  411                                                      
CONECT  413  411                                                      
CONECT  414  405  415  420                                            
CONECT  415  416  414  418                                            
CONECT  416  417  417  421  415                                       
CONECT  417  416  416                                                 
CONECT  418  415  419                                                 
CONECT  419  420  418                                                 
CONECT  420  414  419                                                 
CONECT  421  422  416                                                 
CONECT  422  425  423  421                                            
CONECT  423  429  422  424  424                                       
CONECT  424  423  423                                                 
CONECT  425  426  422                                                 
CONECT  426  428  427  425                                            
CONECT  427  426                                                      
CONECT  428  426                                                      
CONECT  429  435  430  423                                            
CONECT  430  433  429  431                                            
CONECT  431  432  432  430  436                                       
CONECT  432  431  431                                                 
CONECT  433  434  430                                                 
CONECT  434  435  433                                                 
CONECT  435  434  429                                                 
CONECT  436  431  437                                                 
CONECT  437  436  438                                                 
CONECT  438  437  439  439  440                                       
CONECT  439  438  438                                                 
CONECT  440  438  441                                                 
CONECT  441  444  440  442                                            
CONECT  442  441  443  443  451                                       
CONECT  443  442  442                                                 
CONECT  444  445  441                                                 
CONECT  445  446  444                                                 
CONECT  446  447  445                                                 
CONECT  447  448  448  446                                            
CONECT  448  449  450  447  447                                       
CONECT  449  448                                                      
CONECT  450  448                                                      
CONECT  451  442  452                                                 
CONECT  452  451  453  455                                            
CONECT  453  454  454  460  452                                       
CONECT  454  453  453                                                 
CONECT  455  452  456                                                 
CONECT  456  455  457                                                 
CONECT  457  456  458                                                 
CONECT  458  457  459                                                 
CONECT  459  458                                                      
CONECT  460  461  453                                                 
CONECT  461  464  460  462                                            
CONECT  462  461  468  463  463                                       
CONECT  463  462  462                                                 
CONECT  464  465  461                                                 
CONECT  465  466  466  467  464                                       
CONECT  466  465  465                                                 
CONECT  467  465                                                      
CONECT  468  462  469                                                 
CONECT  469  468  470  472                                            
CONECT  470  471  471  476  469                                       
CONECT  471  470  470                                                 
CONECT  472  469  473  474                                            
CONECT  473  472  475                                                 
CONECT  474  472                                                      
CONECT  475  473                                                      
CONECT  476  477  470                                                 
CONECT  477  480  476  478                                            
CONECT  478  477  484  479  479                                       
CONECT  479  478  478                                                 
CONECT  480  482  481  477                                            
CONECT  481  483  480                                                 
CONECT  482  480                                                      
CONECT  483  481                                                      
CONECT  484  478  485                                                 
CONECT  485  484  488  486                                            
CONECT  486  487  487  485  492                                       
CONECT  487  486  486                                                 
CONECT  488  485  489                                                 
CONECT  489  488  491  490                                            
CONECT  490  489                                                      
CONECT  491  489                                                      
CONECT  492  486  493                                                 
CONECT  493  496  492  494                                            
CONECT  494  493  498  495  495                                       
CONECT  495  494  494                                                 
CONECT  496  497  493                                                 
CONECT  497  496                                                      
CONECT  498  494  499                                                 
CONECT  499  498  502  500                                            
CONECT  500  504  499  501  501                                       
CONECT  501  500  500                                                 
CONECT  502  503  499                                                 
CONECT  503  502                                                      
CONECT  504  505  500                                                 
CONECT  505  508  504  506                                            
CONECT  506  505  507  507  513                                       
CONECT  507  506  506                                                 
CONECT  508  509  505                                                 
CONECT  509  508  510                                                 
CONECT  510  509  512  511  511                                       
CONECT  511  510  510                                                 
CONECT  512  510                                                      
CONECT  513  506  514  519                                            
CONECT  514  515  513  517                                            
CONECT  515  516  516  520  514                                       
CONECT  516  515  515                                                 
CONECT  517  514  518                                                 
CONECT  518  519  517                                                 
CONECT  519  513  518                                                 
CONECT  520  521  515                                                 
CONECT  521  522  520                                                 
CONECT  522  524  521  523  523                                       
CONECT  523  522  522                                                 
CONECT  524  525  522                                                 
CONECT  525  528  526  524                                            
CONECT  526  527  527  531  525                                       
CONECT  527  526  526                                                 
CONECT  528  529  530  525                                            
CONECT  529  528                                                      
CONECT  530  528                                                      
CONECT  531  532  526                                                 
CONECT  532  535  531  533                                            
CONECT  533  532  534  534  539                                       
CONECT  534  533  533                                                 
CONECT  535  536  532                                                 
CONECT  536  538  538  537  535                                       
CONECT  537  536                                                      
CONECT  538  536  536                                                 
CONECT  539  533  540                                                 
CONECT  540  539  541  543                                            
CONECT  541  547  540  542  542                                       
CONECT  542  541  541                                                 
CONECT  543  540  544                                                 
CONECT  544  545  545  546  543                                       
CONECT  545  544  544                                                 
CONECT  546  544                                                      
CONECT  547  548  541                                                 
CONECT  548  551  549  547                                            
CONECT  549  550  550  548  558                                       
CONECT  550  549  549                                                 
CONECT  551  552  548                                                 
CONECT  552  553  551                                                 
CONECT  553  554  552                                                 
CONECT  554  555  555  553                                            
CONECT  555  556  557  554  554                                       
CONECT  556  555                                                      
CONECT  557  555                                                      
CONECT  558  549  559                                                 
CONECT  559  562  558  560                                            
CONECT  560  559  565  561  561                                       
CONECT  561  560  560                                                 
CONECT  562  563  564  559                                            
CONECT  563  562                                                      
CONECT  564  562                                                      
CONECT  565  560  566                                                 
CONECT  566  565  567  569                                            
CONECT  567  568  568  566  572                                       
CONECT  568  567  567                                                 
CONECT  569  566  570  571                                            
CONECT  570  569                                                      
CONECT  571  569                                                      
CONECT  572  567  573                                                 
CONECT  573  572  576  574                                            
CONECT  574  573  586  575  575                                       
CONECT  575  574  574                                                 
CONECT  576  577  573                                                 
CONECT  577  579  579  578  576                                       
CONECT  578  580  577                                                 
CONECT  579  581  582  577  577                                       
CONECT  580  581  581  578                                            
CONECT  581  583  579  580  580                                       
CONECT  582  584  584  579                                            
CONECT  583  585  585  581                                            
CONECT  584  585  582  582                                            
CONECT  585  583  583  584                                            
CONECT  586  574  587                                                 
CONECT  587  586  588  590                                            
CONECT  588  589  589  587  593                                       
CONECT  589  588  588                                                 
CONECT  590  592  587  591                                            
CONECT  591  590                                                      
CONECT  592  590                                                      
CONECT  593  588  594                                                 
CONECT  594  595  593  597                                            
CONECT  595  602  596  596  594                                       
CONECT  596  595  595                                                 
CONECT  597  594  598                                                 
CONECT  598  597  599                                                 
CONECT  599  598  600                                                 
CONECT  600  599  601                                                 
CONECT  601  600                                                      
CONECT  602  603  595                                                 
CONECT  603  604  602  606                                            
CONECT  604  608  605  605  603                                       
CONECT  605  604  604                                                 
CONECT  606  603  607                                                 
CONECT  607  606                                                      
CONECT  608  609  604                                                 
CONECT  609  612  608  610                                            
CONECT  610  609  611  611  615                                       
CONECT  611  610  610                                                 
CONECT  612  614  613  609                                            
CONECT  613  612                                                      
CONECT  614  612                                                      
CONECT  615  610  616                                                 
CONECT  616  615  617  619                                            
CONECT  617  616  623  618  618                                       
CONECT  618  617  617                                                 
CONECT  619  616  620                                                 
CONECT  620  621  621  619  622                                       
CONECT  621  620  620                                                 
CONECT  622  620                                                      
CONECT  623  617  624                                                 
CONECT  624  625  623  627                                            
CONECT  625  632  626  626  624                                       
CONECT  626  625  625                                                 
CONECT  627  624  628                                                 
CONECT  628  627  629                                                 
CONECT  629  630  630  628  631                                       
CONECT  630  629  629                                                 
CONECT  631  629                                                      
CONECT  632  633  625                                                 
CONECT  633  636  634  632                                            
CONECT  634  635  635  633  637                                       
CONECT  635  634  634                                                 
CONECT  636  633                                                      
CONECT  637  634  638                                                 
CONECT  638  637  641  639                                            
CONECT  639  638  640  640  645                                       
CONECT  640  639  639                                                 
CONECT  641  642  638  643                                            
CONECT  642  644  641                                                 
CONECT  643  641                                                      
CONECT  644  642                                                      
CONECT  645  639  646                                                 
CONECT  646  645  647  649                                            
CONECT  647  650  646  648  648                                       
CONECT  648  647  647                                                 
CONECT  649  646                                                      
CONECT  650  651  647                                                 
CONECT  651  652  654  650                                            
CONECT  652  655  653  653  651                                       
CONECT  653  652  652                                                 
CONECT  654  651                                                      
CONECT  655  656  652                                                 
CONECT  656  659  657  655                                            
CONECT  657  656  658  658  661                                       
CONECT  658  657  657                                                 
CONECT  659  660  656                                                 
CONECT  660  659                                                      
CONECT  661  657  662                                                 
CONECT  662  661  663                                                 
CONECT  663  664  664  665  662                                       
CONECT  664  663  663                                                 
CONECT  665  663  666                                                 
CONECT  666  667  665  669                                            
CONECT  667  673  668  668  666                                       
CONECT  668  667  667                                                 
CONECT  669  666  670                                                 
CONECT  670  671  671  669  672                                       
CONECT  671  670  670                                                 
CONECT  672  670                                                      
CONECT  673  674  667                                                 
CONECT  674  677  675  673                                            
CONECT  675  680  676  676  674                                       
CONECT  676  675  675                                                 
CONECT  677  679  678  674                                            
CONECT  678  677                                                      
CONECT  679  677                                                      
CONECT  680  681  686  675                                            
CONECT  681  684  682  680                                            
CONECT  682  687  683  683  681                                       
CONECT  683  682  682                                                 
CONECT  684  685  681                                                 
CONECT  685  684  686                                                 
CONECT  686  685  680                                                 
CONECT  687  688  682                                                 
CONECT  688  691  689  687                                            
CONECT  689  690  690  688  696                                       
CONECT  690  689  689                                                 
CONECT  691  692  688                                                 
CONECT  692  693  691                                                 
CONECT  693  695  695  694  692                                       
CONECT  694  693                                                      
CONECT  695  693  693                                                 
CONECT  696  689  697                                                 
CONECT  697  698  696  700                                            
CONECT  698  704  699  699  697                                       
CONECT  699  698  698                                                 
CONECT  700  697  702  701                                            
CONECT  701  700  703                                                 
CONECT  702  700                                                      
CONECT  703  701                                                      
CONECT  704  705  698                                                 
CONECT  705  708  706  704                                            
CONECT  706  712  705  707  707                                       
CONECT  707  706  706                                                 
CONECT  708  709  705                                                 
CONECT  709  710  708                                                 
CONECT  710  711  709                                                 
CONECT  711  710                                                      
CONECT  712  713  706                                                 
CONECT  713  714  712  716                                            
CONECT  714  715  715  719  713                                       
CONECT  715  714  714                                                 
CONECT  716  713  717  718                                            
CONECT  717  716                                                      
CONECT  718  716                                                      
CONECT  719  720  714                                                 
CONECT  720  721  723  719                                            
CONECT  721  722  722  720  727                                       
CONECT  722  721  721                                                 
CONECT  723  720  725  724                                            
CONECT  724  723  726                                                 
CONECT  725  723                                                      
CONECT  726  724                                                      
CONECT  727  721  728                                                 
CONECT  728  727  729                                                 
CONECT  729  728  731  730  730                                       
CONECT  730  729  729                                                 
CONECT  731  732  729                                                 
CONECT  732  733  731                                                 
CONECT  733  735  732  734  734                                       
CONECT  734  733  733                                                 
CONECT  735  736  733                                                 
CONECT  736  735  737                                                 
CONECT  737  736  738  738  739                                       
CONECT  738  737  737                                                 
CONECT  739  737  740                                                 
CONECT  740  739  743  741                                            
CONECT  741  740  750  742  742                                       
CONECT  742  741  741                                                 
CONECT  743  744  740                                                 
CONECT  744  745  743                                                 
CONECT  745  746  744                                                 
CONECT  746  747  747  745                                            
CONECT  747  749  748  746  746                                       
CONECT  748  747                                                      
CONECT  749  747                                                      
CONECT  750  741  751                                                 
CONECT  751  750  752  754                                            
CONECT  752  757  751  753  753                                       
CONECT  753  752  752                                                 
CONECT  754  751  756  755                                            
CONECT  755  754                                                      
CONECT  756  754                                                      
CONECT  757  758  752                                                 
CONECT  758  761  757  759                                            
CONECT  759  758  769  760  760                                       
CONECT  760  759  759                                                 
CONECT  761  762  758                                                 
CONECT  762  764  764  763  761                                       
CONECT  763  765  765  762                                            
CONECT  764  766  762  762                                            
CONECT  765  767  763  763                                            
CONECT  766  767  767  764                                            
CONECT  767  768  766  766  765                                       
CONECT  768  767                                                      
CONECT  769  759  770                                                 
CONECT  770  769  773  771                                            
CONECT  771  770  772  772  778                                       
CONECT  772  771  771                                                 
CONECT  773  774  770                                                 
CONECT  774  775  773                                                 
CONECT  775  777  777  774  776                                       
CONECT  776  775                                                      
CONECT  777  775  775                                                 
CONECT  778  771  779                                                 
CONECT  779  778  780  782                                            
CONECT  780  787  779  781  781                                       
CONECT  781  780  780                                                 
CONECT  782  779  783                                                 
CONECT  783  782  784                                                 
CONECT  784  786  783  785  785                                       
CONECT  785  784  784                                                 
CONECT  786  784                                                      
CONECT  787  788  780                                                 
CONECT  788  789  791  787                                            
CONECT  789  798  790  790  788                                       
CONECT  790  789  789                                                 
CONECT  791  788  792                                                 
CONECT  792  791  794  794  793                                       
CONECT  793  792  795  795                                            
CONECT  794  792  792  796                                            
CONECT  795  793  793  797                                            
CONECT  796  794  797  797                                            
CONECT  797  796  796  795                                            
CONECT  798  799  789                                                 
CONECT  799  802  798  800                                            
CONECT  800  799  801  801  806                                       
CONECT  801  800  800                                                 
CONECT  802  803  799                                                 
CONECT  803  805  804  802                                            
CONECT  804  803                                                      
CONECT  805  803                                                      
CONECT  806  800  812  807                                            
CONECT  807  806  808  810                                            
CONECT  808  807  813  809  809                                       
CONECT  809  808  808                                                 
CONECT  810  807  811                                                 
CONECT  811  812  810                                                 
CONECT  812  806  811                                                 
CONECT  813  808  814                                                 
CONECT  814  815  813  817                                            
CONECT  815  822  816  816  814                                       
CONECT  816  815  815                                                 
CONECT  817  814  818                                                 
CONECT  818  817  819                                                 
CONECT  819  818  820                                                 
CONECT  820  819  821                                                 
CONECT  821  820                                                      
CONECT  822  823  815                                                 
CONECT  823  826  824  822                                            
CONECT  824  827  825  825  823                                       
CONECT  825  824  824                                                 
CONECT  826  823                                                      
CONECT  827  828  824                                                 
CONECT  828  829  827  831                                            
CONECT  829  836  830  830  828                                       
CONECT  830  829  829                                                 
CONECT  831  828  832                                                 
CONECT  832  831  833                                                 
CONECT  833  835  832  834  834                                       
CONECT  834  833  833                                                 
CONECT  835  833                                                      
CONECT  836  837  829                                                 
CONECT  837  838  840  836                                            
CONECT  838  845  839  839  837                                       
CONECT  839  838  838                                                 
CONECT  840  841  837                                                 
CONECT  841  842  840                                                 
CONECT  842  843  841                                                 
CONECT  843  844  842                                                 
CONECT  844  843                                                      
CONECT  845  846  838                                                 
CONECT  846  847  849  845                                            
CONECT  847  848  848  853  846                                       
CONECT  848  847  847                                                 
CONECT  849  846  850                                                 
CONECT  850  849  851  852                                            
CONECT  851  850                                                      
CONECT  852  850                                                      
CONECT  853  854  847                                                 
CONECT  854  855  857  853                                            
CONECT  855  865  856  856  854                                       
CONECT  856  855  855                                                 
CONECT  857  854  858                                                 
CONECT  858  857  860  860  859                                       
CONECT  859  858  861  861                                            
CONECT  860  858  858  862                                            
CONECT  861  859  859  863                                            
CONECT  862  860  863  863                                            
CONECT  863  862  862  861  864                                       
CONECT  864  863                                                      
CONECT  865  866  855                                                 
CONECT  866  867  869  865                                            
CONECT  867  873  868  868  866                                       
CONECT  868  867  867                                                 
CONECT  869  866  870                                                 
CONECT  870  869  871  872                                            
CONECT  871  870                                                      
CONECT  872  870                                                      
CONECT  873  874  867                                                 
CONECT  874  875  877  873                                            
CONECT  875  880  876  876  874                                       
CONECT  876  875  875                                                 
CONECT  877  879  874  878                                            
CONECT  878  877                                                      
CONECT  879  877                                                      
CONECT  880  881  875                                                 
CONECT  881  882  884  880                                            
CONECT  882  883  883  890  881                                       
CONECT  883  882  882                                                 
CONECT  884  881  885                                                 
CONECT  885  884  887  887  886                                       
CONECT  886  885  888                                                 
CONECT  887  885  885  889                                            
CONECT  888  886  889  889                                            
CONECT  889  887  888  888                                            
CONECT  890  891  882                                                 
CONECT  891  892  894  890                                            
CONECT  892  898  893  893  891                                       
CONECT  893  892  892                                                 
CONECT  894  896  891  895                                            
CONECT  895  894  897                                                 
CONECT  896  894                                                      
CONECT  897  895                                                      
CONECT  898  899  892                                                 
CONECT  899  902  900  898                                            
CONECT  900  901  901  899  906                                       
CONECT  901  900  900                                                 
CONECT  902  903  899                                                 
CONECT  903  905  905  904  902                                       
CONECT  904  903                                                      
CONECT  905  903  903                                                 
CONECT  906  900  907                                                 
CONECT  907  906  908  910                                            
CONECT  908  911  907  909  909                                       
CONECT  909  908  908                                                 
CONECT  910  907                                                      
CONECT  911  912  908                                                 
CONECT  912  915  911  913                                            
CONECT  913  914  914  912  920                                       
CONECT  914  913  913                                                 
CONECT  915  916  912                                                 
CONECT  916  917  915                                                 
CONECT  917  919  919  918  916                                       
CONECT  918  917                                                      
CONECT  919  917  917                                                 
CONECT  920  913  921                                                 
CONECT  921  920  922  924                                            
CONECT  922  921  927  923  923                                       
CONECT  923  922  922                                                 
CONECT  924  921  925  926                                            
CONECT  925  924                                                      
CONECT  926  924                                                      
CONECT  927  922  928                                                 
CONECT  928  927  931  929                                            
CONECT  929  928  930  930  936                                       
CONECT  930  929  929                                                 
CONECT  931  932  928                                                 
CONECT  932  933  931                                                 
CONECT  933  935  935  932  934                                       
CONECT  934  933                                                      
CONECT  935  933  933                                                 
CONECT  936  929  937                                                 
CONECT  937  936  938                                                 
CONECT  938  937  939  939  940                                       
CONECT  939  938  938                                                 
CONECT  940  938  941                                                 
CONECT  941  940  944  942                                            
CONECT  942  941  948  943  943                                       
CONECT  943  942  942                                                 
CONECT  944  941  945                                                 
CONECT  945  944  946  946  947                                       
CONECT  946  945  945                                                 
CONECT  947  945                                                      
CONECT  948  942  949                                                 
CONECT  949  948  950  952                                            
CONECT  950  951  951  949  955                                       
CONECT  951  950  950                                                 
CONECT  952  949  953  954                                            
CONECT  953  952                                                      
CONECT  954  952                                                      
CONECT  955  950  956                                                 
CONECT  956  959  955  957                                            
CONECT  957  956  965  958  958                                       
CONECT  958  957  957                                                 
CONECT  959  960  956                                                 
CONECT  960  962  962  961  959                                       
CONECT  961  963  960                                                 
CONECT  962  964  960  960                                            
CONECT  963  964  964  961                                            
CONECT  964  962  963  963                                            
CONECT  965  957  966                                                 
CONECT  966  965  969  967                                            
CONECT  967  966  968  968  976                                       
CONECT  968  967  967                                                 
CONECT  969  966  970                                                 
CONECT  970  969  972  972  971                                       
CONECT  971  970  973  973                                            
CONECT  972  970  970  974                                            
CONECT  973  971  971  975                                            
CONECT  974  972  975  975                                            
CONECT  975  974  974  973                                            
CONECT  976  967  977  982                                            
CONECT  977  976  978  980                                            
CONECT  978  979  979  983  977                                       
CONECT  979  978  978                                                 
CONECT  980  977  981                                                 
CONECT  981  982  980                                                 
CONECT  982  976  981                                                 
CONECT  983  984  978                                                 
CONECT  984  987  983  985                                            
CONECT  985  984  991  986  986                                       
CONECT  986  985  985                                                 
CONECT  987  988  984                                                 
CONECT  988  989  989  990  987                                       
CONECT  989  988  988                                                 
CONECT  990  988                                                      
CONECT  991  985  992                                                 
CONECT  992  991  993  995                                            
CONECT  993  994  994  992 1003                                       
CONECT  994  993  993                                                 
CONECT  995  996  992                                                 
CONECT  996  997  997  998  995                                       
CONECT  997  999  996  996                                            
CONECT  998 1000 1000  996                                            
CONECT  999 1001 1001  997                                            
CONECT 1000 1001  998  998                                            
CONECT 1001 1002  999  999 1000                                       
CONECT 1002 1001                                                      
CONECT 1003  993 1004                                                 
CONECT 1004 1005 1003 1007                                            
CONECT 1005 1012 1004 1006 1006                                       
CONECT 1006 1005 1005                                                 
CONECT 1007 1004 1008                                                 
CONECT 1008 1009 1007                                                 
CONECT 1009 1011 1011 1010 1008                                       
CONECT 1010 1009                                                      
CONECT 1011 1009 1009                                                 
CONECT 1012 1018 1013 1005                                            
CONECT 1013 1016 1012 1014                                            
CONECT 1014 1013 1015 1015 1019                                       
CONECT 1015 1014 1014                                                 
CONECT 1016 1017 1013                                                 
CONECT 1017 1016 1018                                                 
CONECT 1018 1017 1012                                                 
CONECT 1019 1014 1020                                                 
CONECT 1020 1019 1023 1021                                            
CONECT 1021 1020 1022 1022 1027                                       
CONECT 1022 1021 1021                                                 
CONECT 1023 1024 1020                                                 
CONECT 1024 1025 1025 1026 1023                                       
CONECT 1025 1024 1024                                                 
CONECT 1026 1024                                                      
CONECT 1027 1021 1028                                                 
CONECT 1028 1027 1029 1031                                            
CONECT 1029 1035 1028 1030 1030                                       
CONECT 1030 1029 1029                                                 
CONECT 1031 1028 1032                                                 
CONECT 1032 1031 1033 1033 1034                                       
CONECT 1033 1032 1032                                                 
CONECT 1034 1032                                                      
CONECT 1035 1036 1029                                                 
CONECT 1036 1037 1039 1035                                            
CONECT 1037 1038 1038 1049 1036                                       
CONECT 1038 1037 1037                                                 
CONECT 1039 1036 1040                                                 
CONECT 1040 1039 1041 1041 1042                                       
CONECT 1041 1040 1040 1043                                            
CONECT 1042 1040 1045 1044                                            
CONECT 1043 1041 1044 1044                                            
CONECT 1044 1042 1043 1043 1046                                       
CONECT 1045 1042 1047 1047                                            
CONECT 1046 1044 1048 1048                                            
CONECT 1047 1045 1045 1048                                            
CONECT 1048 1047 1046 1046                                            
CONECT 1049 1050 1037                                                 
CONECT 1050 1051 1053 1049                                            
CONECT 1051 1058 1052 1052 1050                                       
CONECT 1052 1051 1051                                                 
CONECT 1053 1054 1050                                                 
CONECT 1054 1055 1053                                                 
CONECT 1055 1054 1057 1057 1056                                       
CONECT 1056 1055                                                      
CONECT 1057 1055 1055                                                 
CONECT 1058 1059 1051                                                 
CONECT 1059 1062 1060 1058                                            
CONECT 1060 1061 1061 1059 1064                                       
CONECT 1061 1060 1060                                                 
CONECT 1062 1063 1059                                                 
CONECT 1063 1062                                                      
CONECT 1064 1060 1065                                                 
CONECT 1065 1066 1064 1068                                            
CONECT 1066 1071 1067 1067 1065                                       
CONECT 1067 1066 1066                                                 
CONECT 1068 1065 1070 1069                                            
CONECT 1069 1068                                                      
CONECT 1070 1068                                                      
CONECT 1071 1072 1066                                                 
CONECT 1072 1073 1075 1071                                            
CONECT 1073 1082 1074 1074 1072                                       
CONECT 1074 1073 1073                                                 
CONECT 1075 1076 1072                                                 
CONECT 1076 1077 1077 1078 1075                                       
CONECT 1077 1079 1076 1076                                            
CONECT 1078 1080 1080 1076                                            
CONECT 1079 1081 1081 1077                                            
CONECT 1080 1081 1078 1078                                            
CONECT 1081 1079 1079 1080                                            
CONECT 1082 1083 1073                                                 
CONECT 1083 1084 1086 1082                                            
CONECT 1084 1088 1085 1085 1083                                       
CONECT 1085 1084 1084                                                 
CONECT 1086 1087 1083                                                 
CONECT 1087 1086                                                      
CONECT 1088 1089 1084                                                 
CONECT 1089 1090 1092 1088                                            
CONECT 1090 1097 1091 1091 1089                                       
CONECT 1091 1090 1090                                                 
CONECT 1092 1093 1089                                                 
CONECT 1093 1094 1092                                                 
CONECT 1094 1093 1096 1096 1095                                       
CONECT 1095 1094                                                      
CONECT 1096 1094 1094                                                 
CONECT 1097 1098 1090                                                 
CONECT 1098 1101 1099 1097                                            
CONECT 1099 1100 1100 1108 1098                                       
CONECT 1100 1099 1099                                                 
CONECT 1101 1102 1098                                                 
CONECT 1102 1104 1104 1103 1101                                       
CONECT 1103 1105 1105 1102                                            
CONECT 1104 1106 1102 1102                                            
CONECT 1105 1107 1103 1103                                            
CONECT 1106 1107 1107 1104                                            
CONECT 1107 1106 1106 1105                                            
CONECT 1108 1109 1099                                                 
CONECT 1109 1110 1112 1108                                            
CONECT 1110 1118 1111 1111 1109                                       
CONECT 1111 1110 1110                                                 
CONECT 1112 1109 1113                                                 
CONECT 1113 1112 1114 1114 1115                                       
CONECT 1114 1113 1113 1116                                            
CONECT 1115 1113 1117                                                 
CONECT 1116 1114 1117 1117                                            
CONECT 1117 1116 1116 1115                                            
CONECT 1118 1119 1110                                                 
CONECT 1119 1122 1120 1118                                            
CONECT 1120 1126 1119 1121 1121                                       
CONECT 1121 1120 1120                                                 
CONECT 1122 1123 1119                                                 
CONECT 1123 1125 1125 1124 1122                                       
CONECT 1124 1123                                                      
CONECT 1125 1123 1123                                                 
CONECT 1126 1127 1120                                                 
CONECT 1127 1128 1130 1126                                            
CONECT 1128 1129 1129 1131 1127                                       
CONECT 1129 1128 1128                                                 
CONECT 1130 1127                                                      
CONECT 1131 1132 1128                                                 
CONECT 1132 1133 1135 1131                                            
CONECT 1133 1139 1132 1134 1134                                       
CONECT 1134 1133 1133                                                 
CONECT 1135 1132 1136                                                 
CONECT 1136 1135 1137 1137 1138                                       
CONECT 1137 1136 1136                                                 
CONECT 1138 1136                                                      
CONECT 1139 1140 1133                                                 
CONECT 1140 1143 1139 1141                                            
CONECT 1141 1140 1142 1142 1144                                       
CONECT 1142 1141 1141                                                 
CONECT 1143 1140                                                      
CONECT 1144 1141 1145                                                 
CONECT 1145 1144 1146 1148                                            
CONECT 1146 1145 1153 1147 1147                                       
CONECT 1147 1146 1146                                                 
CONECT 1148 1145 1149                                                 
CONECT 1149 1150 1148                                                 
CONECT 1150 1152 1151 1151 1149                                       
CONECT 1151 1150 1150                                                 
CONECT 1152 1150                                                      
CONECT 1153 1146 1154                                                 
CONECT 1154 1155 1153 1157                                            
CONECT 1155 1156 1156 1161 1154                                       
CONECT 1156 1155 1155                                                 
CONECT 1157 1154 1158                                                 
CONECT 1158 1157 1160 1159 1159                                       
CONECT 1159 1158 1158                                                 
CONECT 1160 1158                                                      
CONECT 1161 1162 1155                                                 
CONECT 1162 1163 1165 1161                                            
CONECT 1163 1164 1164 1162 1167                                       
CONECT 1164 1163 1163                                                 
CONECT 1165 1162 1166                                                 
CONECT 1166 1165                                                      
CONECT 1167 1163 1168                                                 
CONECT 1168 1167 1169 1171                                            
CONECT 1169 1177 1168 1170 1170                                       
CONECT 1170 1169 1169                                                 
CONECT 1171 1168 1172                                                 
CONECT 1172 1174 1174 1173 1171                                       
CONECT 1173 1175 1172                                                 
CONECT 1174 1176 1172 1172                                            
CONECT 1175 1176 1176 1173                                            
CONECT 1176 1174 1175 1175                                            
CONECT 1177 1169 1178                                                 
CONECT 1178 1181 1177 1179                                            
CONECT 1179 1178 1180 1180 1183                                       
CONECT 1180 1179 1179                                                 
CONECT 1181 1182 1178                                                 
CONECT 1182 1181                                                      
CONECT 1183 1179 1184                                                 
CONECT 1184 1183 1185 1187                                            
CONECT 1185 1186 1186 1184 1195                                       
CONECT 1186 1185 1185                                                 
CONECT 1187 1184 1188                                                 
CONECT 1188 1189 1189 1187 1190                                       
CONECT 1189 1191 1188 1188                                            
CONECT 1190 1188 1192 1192                                            
CONECT 1191 1189 1193 1193                                            
CONECT 1192 1193 1190 1190                                            
CONECT 1193 1191 1191 1194 1192                                       
CONECT 1194 1193                                                      
CONECT 1195 1185 1196                                                 
CONECT 1196 1195 1199 1197                                            
CONECT 1197 1196 1201 1198 1198                                       
CONECT 1198 1197 1197                                                 
CONECT 1199 1196 1200                                                 
CONECT 1200 1199                                                      
CONECT 1201 1197 1202                                                 
CONECT 1202 1201 1205 1203                                            
CONECT 1203 1204 1204 1202 1212                                       
CONECT 1204 1203 1203                                                 
CONECT 1205 1206 1202                                                 
CONECT 1206 1208 1208 1207 1205                                       
CONECT 1207 1209 1209 1206                                            
CONECT 1208 1210 1206 1206                                            
CONECT 1209 1211 1207 1207                                            
CONECT 1210 1211 1211 1208                                            
CONECT 1211 1210 1210 1209                                            
CONECT 1212 1203 1213                                                 
CONECT 1213 1212 1216 1214                                            
CONECT 1214 1213 1215 1215 1221                                       
CONECT 1215 1214 1214                                                 
CONECT 1216 1213 1217                                                 
CONECT 1217 1216 1218                                                 
CONECT 1218 1219 1219 1220 1217                                       
CONECT 1219 1218 1218                                                 
CONECT 1220 1218                                                      
CONECT 1221 1214 1222                                                 
CONECT 1222 1221 1223 1225                                            
CONECT 1223 1224 1224 1222 1229                                       
CONECT 1224 1223 1223                                                 
CONECT 1225 1222 1226 1227                                            
CONECT 1226 1228 1225                                                 
CONECT 1227 1225                                                      
CONECT 1228 1226                                                      
CONECT 1229 1223 1230                                                 
CONECT 1230 1229 1233 1231                                            
CONECT 1231 1230 1237 1232 1232                                       
CONECT 1232 1231 1231                                                 
CONECT 1233 1234 1230                                                 
CONECT 1234 1235 1236 1233                                            
CONECT 1235 1234                                                      
CONECT 1236 1234                                                      
CONECT 1237 1231 1238                                                 
CONECT 1238 1237 1241 1239                                            
CONECT 1239 1240 1240 1238 1246                                       
CONECT 1240 1239 1239                                                 
CONECT 1241 1242 1238                                                 
CONECT 1242 1243 1241                                                 
CONECT 1243 1242 1245 1245 1244                                       
CONECT 1244 1243                                                      
CONECT 1245 1243 1243                                                 
CONECT 1246 1239 1247                                                 
CONECT 1247 1246 1248 1250                                            
CONECT 1248 1247 1257 1249 1249                                       
CONECT 1249 1248 1248                                                 
CONECT 1250 1247 1251                                                 
CONECT 1251 1250 1252                                                 
CONECT 1252 1251 1253                                                 
CONECT 1253 1254 1254 1252                                            
CONECT 1254 1255 1256 1253 1253                                       
CONECT 1255 1254                                                      
CONECT 1256 1254                                                      
CONECT 1257 1258 1248                                                 
CONECT 1258 1261 1257 1259                                            
CONECT 1259 1258 1260 1260 1268                                       
CONECT 1260 1259 1259                                                 
CONECT 1261 1262 1258                                                 
CONECT 1262 1263 1261                                                 
CONECT 1263 1264 1262                                                 
CONECT 1264 1265 1265 1263                                            
CONECT 1265 1267 1266 1264 1264                                       
CONECT 1266 1265                                                      
CONECT 1267 1265                                                      
CONECT 1268 1259                                                      
CONECT 1269 1270                                                      
CONECT 1270 1273 1269 1271                                            
CONECT 1271 1270 1272 1272 1277                                       
CONECT 1272 1271 1271                                                 
CONECT 1273 1274 1270                                                 
CONECT 1274 1275 1273                                                 
CONECT 1275 1276 1274                                                 
CONECT 1276 1275                                                      
CONECT 1277 1271 1278                                                 
CONECT 1278 1279 1277 1281                                            
CONECT 1279 1280 1280 1285 1278                                       
CONECT 1280 1279 1279                                                 
CONECT 1281 1278 1283 1282                                            
CONECT 1282 1281 1284                                                 
CONECT 1283 1281                                                      
CONECT 1284 1282                                                      
CONECT 1285 1286 1279                                                 
CONECT 1286 1289 1287 1285                                            
CONECT 1287 1286 1291 1288 1288                                       
CONECT 1288 1287 1287                                                 
CONECT 1289 1290 1286                                                 
CONECT 1290 1289                                                      
CONECT 1291 1287 1292                                                 
CONECT 1292 1293 1291 1295                                            
CONECT 1293 1294 1294 1299 1292                                       
CONECT 1294 1293 1293                                                 
CONECT 1295 1292 1296                                                 
CONECT 1296 1295 1297 1298                                            
CONECT 1297 1296                                                      
CONECT 1298 1296                                                      
CONECT 1299 1300 1293                                                 
CONECT 1300 1303 1301 1299                                            
CONECT 1301 1307 1300 1302 1302                                       
CONECT 1302 1301 1301                                                 
CONECT 1303 1304 1300 1305                                            
CONECT 1304 1306 1303                                                 
CONECT 1305 1303                                                      
CONECT 1306 1304                                                      
CONECT 1307 1308 1301                                                 
CONECT 1308 1309 1307 1311                                            
CONECT 1309 1310 1310 1312 1308                                       
CONECT 1310 1309 1309                                                 
CONECT 1311 1308                                                      
CONECT 1312 1313 1309                                                 
CONECT 1313 1316 1314 1312                                            
CONECT 1314 1317 1313 1315 1315                                       
CONECT 1315 1314 1314                                                 
CONECT 1316 1313                                                      
CONECT 1317 1318 1314                                                 
CONECT 1318 1319 1317 1321                                            
CONECT 1319 1320 1320 1318 1325                                       
CONECT 1320 1319 1319                                                 
CONECT 1321 1318 1322                                                 
CONECT 1322 1321 1324 1323                                            
CONECT 1323 1322                                                      
CONECT 1324 1322                                                      
CONECT 1325 1319 1326                                                 
CONECT 1326 1327 1325 1329                                            
CONECT 1327 1330 1326 1328 1328                                       
CONECT 1328 1327 1327                                                 
CONECT 1329 1326                                                      
CONECT 1330 1331 1327                                                 
CONECT 1331 1334 1330 1332                                            
CONECT 1332 1331 1337 1333 1333                                       
CONECT 1333 1332 1332                                                 
CONECT 1334 1336 1335 1331                                            
CONECT 1335 1334                                                      
CONECT 1336 1334                                                      
CONECT 1337 1332 1338                                                 
CONECT 1338 1337 1339 1341                                            
CONECT 1339 1338 1345 1340 1340                                       
CONECT 1340 1339 1339                                                 
CONECT 1341 1338 1342                                                 
CONECT 1342 1343 1343 1344 1341                                       
CONECT 1343 1342 1342                                                 
CONECT 1344 1342                                                      
CONECT 1345 1346 1339                                                 
CONECT 1346 1345 1349 1347                                            
CONECT 1347 1346 1356 1348 1348                                       
CONECT 1348 1347 1347                                                 
CONECT 1349 1350 1346                                                 
CONECT 1350 1351 1349                                                 
CONECT 1351 1350 1352                                                 
CONECT 1352 1351 1353 1353                                            
CONECT 1353 1352 1352 1354 1355                                       
CONECT 1354 1353                                                      
CONECT 1355 1353                                                      
CONECT 1356 1347 1357                                                 
CONECT 1357 1356 1358 1360                                            
CONECT 1358 1359 1359 1357 1363                                       
CONECT 1359 1358 1358                                                 
CONECT 1360 1357 1362 1361                                            
CONECT 1361 1360                                                      
CONECT 1362 1360                                                      
CONECT 1363 1358 1364                                                 
CONECT 1364 1363 1367 1365                                            
CONECT 1365 1364 1366 1366 1371                                       
CONECT 1366 1365 1365                                                 
CONECT 1367 1369 1364 1368                                            
CONECT 1368 1367 1370                                                 
CONECT 1369 1367                                                      
CONECT 1370 1368                                                      
CONECT 1371 1365 1372                                                 
CONECT 1372 1371 1373                                                 
CONECT 1373 1372 1374 1374 1375                                       
CONECT 1374 1373 1373                                                 
CONECT 1375 1373 1376                                                 
CONECT 1376 1379 1375 1377                                            
CONECT 1377 1376 1383 1378 1378                                       
CONECT 1378 1377 1377                                                 
CONECT 1379 1380 1376                                                 
CONECT 1380 1381 1379                                                 
CONECT 1381 1382 1380                                                 
CONECT 1382 1381                                                      
CONECT 1383 1377 1384                                                 
CONECT 1384 1385 1383 1387                                            
CONECT 1385 1386 1386 1392 1384                                       
CONECT 1386 1385 1385                                                 
CONECT 1387 1384 1388                                                 
CONECT 1388 1387 1389                                                 
CONECT 1389 1390 1390 1388 1391                                       
CONECT 1390 1389 1389                                                 
CONECT 1391 1389                                                      
CONECT 1392 1385 1393                                                 
CONECT 1393 1394 1396 1392                                            
CONECT 1394 1400 1395 1395 1393                                       
CONECT 1395 1394 1394                                                 
CONECT 1396 1397 1393                                                 
CONECT 1397 1399 1396 1398 1398                                       
CONECT 1398 1397 1397                                                 
CONECT 1399 1397                                                      
CONECT 1400 1401 1394                                                 
CONECT 1401 1402 1404 1400                                            
CONECT 1402 1405 1403 1403 1401                                       
CONECT 1403 1402 1402                                                 
CONECT 1404 1401                                                      
CONECT 1405 1406 1402                                                 
CONECT 1406 1407 1409 1405                                            
CONECT 1407 1413 1408 1408 1406                                       
CONECT 1408 1407 1407                                                 
CONECT 1409 1406 1410                                                 
CONECT 1410 1409 1411                                                 
CONECT 1411 1410 1412                                                 
CONECT 1412 1411                                                      
CONECT 1413 1414 1419 1407                                            
CONECT 1414 1415 1417 1413                                            
CONECT 1415 1416 1416 1420 1414                                       
CONECT 1416 1415 1415                                                 
CONECT 1417 1414 1418                                                 
CONECT 1418 1417 1419                                                 
CONECT 1419 1418 1413                                                 
CONECT 1420 1421 1415                                                 
CONECT 1421 1422 1424 1420                                            
CONECT 1422 1434 1421 1423 1423                                       
CONECT 1423 1422 1422                                                 
CONECT 1424 1421 1425                                                 
CONECT 1425 1424 1426 1426 1427                                       
CONECT 1426 1425 1425 1428                                            
CONECT 1427 1425 1430 1429                                            
CONECT 1428 1426 1429 1429                                            
CONECT 1429 1427 1428 1428 1431                                       
CONECT 1430 1427 1432 1432                                            
CONECT 1431 1429 1433 1433                                            
CONECT 1432 1430 1430 1433                                            
CONECT 1433 1432 1431 1431                                            
CONECT 1434 1435 1422                                                 
CONECT 1435 1436 1438 1434                                            
CONECT 1436 1437 1437 1442 1435                                       
CONECT 1437 1436 1436                                                 
CONECT 1438 1439 1435                                                 
CONECT 1439 1441 1440 1440 1438                                       
CONECT 1440 1439 1439                                                 
CONECT 1441 1439                                                      
CONECT 1442 1443 1436                                                 
CONECT 1443 1444 1446 1442                                            
CONECT 1444 1450 1443 1445 1445                                       
CONECT 1445 1444 1444                                                 
CONECT 1446 1443 1447                                                 
CONECT 1447 1449 1446 1448                                            
CONECT 1448 1447                                                      
CONECT 1449 1447                                                      
CONECT 1450 1456 1451 1444                                            
CONECT 1451 1454 1452 1450                                            
CONECT 1452 1457 1453 1453 1451                                       
CONECT 1453 1452 1452                                                 
CONECT 1454 1455 1451                                                 
CONECT 1455 1454 1456                                                 
CONECT 1456 1455 1450                                                 
CONECT 1457 1458 1452                                                 
CONECT 1458 1461 1457 1459                                            
CONECT 1459 1458 1460 1460 1462                                       
CONECT 1460 1459 1459                                                 
CONECT 1461 1458                                                      
CONECT 1462 1459 1463                                                 
CONECT 1463 1462 1464 1466                                            
CONECT 1464 1463 1470 1465 1465                                       
CONECT 1465 1464 1464                                                 
CONECT 1466 1463 1467                                                 
CONECT 1467 1466 1468 1468 1469                                       
CONECT 1468 1467 1467                                                 
CONECT 1469 1467                                                      
CONECT 1470 1464 1471                                                 
CONECT 1471 1472 1470 1474                                            
CONECT 1472 1478 1473 1473 1471                                       
CONECT 1473 1472 1472                                                 
CONECT 1474 1471 1475                                                 
CONECT 1475 1474 1476 1477                                            
CONECT 1476 1475                                                      
CONECT 1477 1475                                                      
CONECT 1478 1479 1472                                                 
CONECT 1479 1482 1480 1478                                            
CONECT 1480 1479 1483 1481 1481                                       
CONECT 1481 1480 1480                                                 
CONECT 1482 1479                                                      
CONECT 1483 1480 1484                                                 
CONECT 1484 1483 1487 1485                                            
CONECT 1485 1484 1486 1486 1497                                       
CONECT 1486 1485 1485                                                 
CONECT 1487 1484 1488                                                 
CONECT 1488 1490 1490 1487 1489                                       
CONECT 1489 1488 1491                                                 
CONECT 1490 1493 1488 1488 1492                                       
CONECT 1491 1492 1492 1489                                            
CONECT 1492 1490 1494 1491 1491                                       
CONECT 1493 1495 1495 1490                                            
CONECT 1494 1496 1496 1492                                            
CONECT 1495 1493 1493 1496                                            
CONECT 1496 1495 1494 1494                                            
CONECT 1497 1485 1498                                                 
CONECT 1498 1497 1499 1501                                            
CONECT 1499 1508 1498 1500 1500                                       
CONECT 1500 1499 1499                                                 
CONECT 1501 1498 1502                                                 
CONECT 1502 1501 1504 1504 1503                                       
CONECT 1503 1502 1505 1505                                            
CONECT 1504 1502 1502 1506                                            
CONECT 1505 1503 1503 1507                                            
CONECT 1506 1504 1507 1507                                            
CONECT 1507 1506 1506 1505                                            
CONECT 1508 1509 1499                                                 
CONECT 1509 1510 1512 1508                                            
CONECT 1510 1517 1511 1511 1509                                       
CONECT 1511 1510 1510                                                 
CONECT 1512 1513 1509                                                 
CONECT 1513 1514 1512                                                 
CONECT 1514 1515 1513                                                 
CONECT 1515 1516 1514                                                 
CONECT 1516 1515                                                      
CONECT 1517 1518 1510                                                 
CONECT 1518 1521 1519 1517                                            
CONECT 1519 1518 1520 1520 1528                                       
CONECT 1520 1519 1519                                                 
CONECT 1521 1522 1518                                                 
CONECT 1522 1523 1521                                                 
CONECT 1523 1524 1522                                                 
CONECT 1524 1525 1525 1523                                            
CONECT 1525 1526 1527 1524 1524                                       
CONECT 1526 1525                                                      
CONECT 1527 1525                                                      
CONECT 1528 1519 1529                                                 
CONECT 1529 1528 1532 1530                                            
CONECT 1530 1529 1536 1531 1531                                       
CONECT 1531 1530 1530                                                 
CONECT 1532 1533 1529                                                 
CONECT 1533 1534 1534 1535 1532                                       
CONECT 1534 1533 1533                                                 
CONECT 1535 1533                                                      
CONECT 1536 1530 1537                                                 
CONECT 1537 1536 1538 1540                                            
CONECT 1538 1543 1537 1539 1539                                       
CONECT 1539 1538 1538                                                 
CONECT 1540 1537 1541 1542                                            
CONECT 1541 1540                                                      
CONECT 1542 1540                                                      
CONECT 1543 1544 1538                                                 
CONECT 1544 1547 1543 1545                                            
CONECT 1545 1546 1546 1544 1551                                       
CONECT 1546 1545 1545                                                 
CONECT 1547 1548 1544                                                 
CONECT 1548 1550 1547 1549                                            
CONECT 1549 1548                                                      
CONECT 1550 1548                                                      
CONECT 1551 1545 1552                                                 
CONECT 1552 1555 1551 1553                                            
CONECT 1553 1552 1554 1554 1559                                       
CONECT 1554 1553 1553                                                 
CONECT 1555 1556 1552                                                 
CONECT 1556 1558 1557 1557 1555                                       
CONECT 1557 1556 1556                                                 
CONECT 1558 1556                                                      
CONECT 1559 1553 1560                                                 
CONECT 1560 1559 1563 1561                                            
CONECT 1561 1560 1562 1562 1568                                       
CONECT 1562 1561 1561                                                 
CONECT 1563 1564 1560                                                 
CONECT 1564 1565 1563                                                 
CONECT 1565 1566 1564                                                 
CONECT 1566 1567 1565                                                 
CONECT 1567 1566                                                      
CONECT 1568 1561 1574 1569                                            
CONECT 1569 1568 1570 1572                                            
CONECT 1570 1571 1571 1569 1575                                       
CONECT 1571 1570 1570                                                 
CONECT 1572 1569 1573                                                 
CONECT 1573 1574 1572                                                 
CONECT 1574 1568 1573                                                 
CONECT 1575 1570 1576                                                 
CONECT 1576 1579 1575 1577                                            
CONECT 1577 1576 1582 1578 1578                                       
CONECT 1578 1577 1577                                                 
CONECT 1579 1580 1581 1576                                            
CONECT 1580 1579                                                      
CONECT 1581 1579                                                      
CONECT 1582 1577 1583                                                 
CONECT 1583 1582 1584 1586                                            
CONECT 1584 1585 1585 1583 1590                                       
CONECT 1585 1584 1584                                                 
CONECT 1586 1583 1587 1588                                            
CONECT 1587 1586 1589                                                 
CONECT 1588 1586                                                      
CONECT 1589 1587                                                      
CONECT 1590 1584 1591                                                 
CONECT 1591 1594 1590 1592                                            
CONECT 1592 1591 1598 1593 1593                                       
CONECT 1593 1592 1592                                                 
CONECT 1594 1595 1591                                                 
CONECT 1595 1596 1594                                                 
CONECT 1596 1597 1595                                                 
CONECT 1597 1596                                                      
CONECT 1598 1592 1599                                                 
CONECT 1599 1598 1600                                                 
CONECT 1600 1601 1601 1599 1602                                       
CONECT 1601 1600 1600                                                 
CONECT 1602 1600 1603                                                 
CONECT 1603 1604 1602 1606                                            
CONECT 1604 1605 1605 1613 1603                                       
CONECT 1605 1604 1604                                                 
CONECT 1606 1603 1607                                                 
CONECT 1607 1606 1608                                                 
CONECT 1608 1607 1609                                                 
CONECT 1609 1608 1610 1610                                            
CONECT 1610 1609 1609 1611 1612                                       
CONECT 1611 1610                                                      
CONECT 1612 1610                                                      
CONECT 1613 1614 1604                                                 
CONECT 1614 1615 1617 1613                                            
CONECT 1615 1623 1616 1616 1614                                       
CONECT 1616 1615 1615                                                 
CONECT 1617 1618 1614                                                 
CONECT 1618 1620 1620 1619 1617                                       
CONECT 1619 1621 1618                                                 
CONECT 1620 1622 1618 1618                                            
CONECT 1621 1622 1622 1619                                            
CONECT 1622 1620 1621 1621                                            
CONECT 1623 1624 1615                                                 
CONECT 1624 1627 1625 1623                                            
CONECT 1625 1626 1626 1624 1630                                       
CONECT 1626 1625 1625                                                 
CONECT 1627 1629 1628 1624                                            
CONECT 1628 1627                                                      
CONECT 1629 1627                                                      
CONECT 1630 1625 1631                                                 
CONECT 1631 1630 1632 1634                                            
CONECT 1632 1633 1633 1631 1644                                       
CONECT 1633 1632 1632                                                 
CONECT 1634 1631 1635                                                 
CONECT 1635 1637 1637 1634 1636                                       
CONECT 1636 1635 1638                                                 
CONECT 1637 1640 1635 1635 1639                                       
CONECT 1638 1639 1639 1636                                            
CONECT 1639 1637 1641 1638 1638                                       
CONECT 1640 1642 1642 1637                                            
CONECT 1641 1643 1643 1639                                            
CONECT 1642 1640 1640 1643                                            
CONECT 1643 1642 1641 1641                                            
CONECT 1644 1632 1645                                                 
CONECT 1645 1646 1644 1648                                            
CONECT 1646 1653 1647 1647 1645                                       
CONECT 1647 1646 1646                                                 
CONECT 1648 1645 1649                                                 
CONECT 1649 1648 1650                                                 
CONECT 1650 1649 1651 1651 1652                                       
CONECT 1651 1650 1650                                                 
CONECT 1652 1650                                                      
CONECT 1653 1654 1646                                                 
CONECT 1654 1655 1657 1653                                            
CONECT 1655 1656 1656 1659 1654                                       
CONECT 1656 1655 1655                                                 
CONECT 1657 1658 1654                                                 
CONECT 1658 1657                                                      
CONECT 1659 1660 1655                                                 
CONECT 1660 1663 1661 1659                                            
CONECT 1661 1662 1662 1660 1667                                       
CONECT 1662 1661 1661                                                 
CONECT 1663 1665 1664 1660                                            
CONECT 1664 1666 1663                                                 
CONECT 1665 1663                                                      
CONECT 1666 1664                                                      
CONECT 1667 1661 1668                                                 
CONECT 1668 1667 1669                                                 
CONECT 1669 1671 1668 1670 1670                                       
CONECT 1670 1669 1669                                                 
CONECT 1671 1672 1669                                                 
CONECT 1672 1675 1673 1671                                            
CONECT 1673 1674 1674 1682 1672                                       
CONECT 1674 1673 1673                                                 
CONECT 1675 1676 1672                                                 
CONECT 1676 1677 1675                                                 
CONECT 1677 1678 1676                                                 
CONECT 1678 1679 1679 1677                                            
CONECT 1679 1681 1680 1678 1678                                       
CONECT 1680 1679                                                      
CONECT 1681 1679                                                      
CONECT 1682 1683 1673 1688                                            
CONECT 1683 1684 1686 1682                                            
CONECT 1684 1685 1685 1689 1683                                       
CONECT 1685 1684 1684                                                 
CONECT 1686 1683 1687                                                 
CONECT 1687 1686 1688                                                 
CONECT 1688 1682 1687                                                 
CONECT 1689 1690 1684                                                 
CONECT 1690 1691 1693 1689                                            
CONECT 1691 1697 1692 1692 1690                                       
CONECT 1692 1691 1691                                                 
CONECT 1693 1690 1694                                                 
CONECT 1694 1696 1693 1695                                            
CONECT 1695 1694                                                      
CONECT 1696 1694                                                      
CONECT 1697 1698 1703 1691                                            
CONECT 1698 1701 1699 1697                                            
CONECT 1699 1700 1700 1704 1698                                       
CONECT 1700 1699 1699                                                 
CONECT 1701 1702 1698                                                 
CONECT 1702 1701 1703                                                 
CONECT 1703 1702 1697                                                 
CONECT 1704 1705 1699                                                 
CONECT 1705 1706 1704                                                 
CONECT 1706 1707 1707 1705 1708                                       
CONECT 1707 1706 1706                                                 
CONECT 1708 1706 1709                                                 
CONECT 1709 1708 1712 1710                                            
CONECT 1710 1709 1719 1711 1711                                       
CONECT 1711 1710 1710                                                 
CONECT 1712 1713 1709                                                 
CONECT 1713 1714 1712                                                 
CONECT 1714 1715 1713                                                 
CONECT 1715 1716 1716 1714                                            
CONECT 1716 1718 1717 1715 1715                                       
CONECT 1717 1716                                                      
CONECT 1718 1716                                                      
CONECT 1719 1710 1720                                                 
CONECT 1720 1719 1723 1721                                            
CONECT 1721 1720 1722 1722 1728                                       
CONECT 1722 1721 1721                                                 
CONECT 1723 1720 1724                                                 
CONECT 1724 1723 1725                                                 
CONECT 1725 1724 1726                                                 
CONECT 1726 1725 1727                                                 
CONECT 1727 1726                                                      
CONECT 1728 1721 1729                                                 
CONECT 1729 1728 1732 1730                                            
CONECT 1730 1729 1736 1731 1731                                       
CONECT 1731 1730 1730                                                 
CONECT 1732 1733 1729                                                 
CONECT 1733 1735 1734 1734 1732                                       
CONECT 1734 1733 1733                                                 
CONECT 1735 1733                                                      
CONECT 1736 1730 1737                                                 
CONECT 1737 1736 1740 1738                                            
CONECT 1738 1737 1739 1739 1744                                       
CONECT 1739 1738 1738                                                 
CONECT 1740 1741 1737 1742                                            
CONECT 1741 1743 1740                                                 
CONECT 1742 1740                                                      
CONECT 1743 1741                                                      
CONECT 1744 1738 1745                                                 
CONECT 1745 1744 1748 1746                                            
CONECT 1746 1745 1752 1747 1747                                       
CONECT 1747 1746 1746                                                 
CONECT 1748 1749 1745 1750                                            
CONECT 1749 1751 1748                                                 
CONECT 1750 1748                                                      
CONECT 1751 1749                                                      
CONECT 1752 1746 1753                                                 
CONECT 1753 1752 1756 1754                                            
CONECT 1754 1753 1755 1755 1760                                       
CONECT 1755 1754 1754                                                 
CONECT 1756 1753 1757                                                 
CONECT 1757 1756 1759 1758                                            
CONECT 1758 1757                                                      
CONECT 1759 1757                                                      
CONECT 1760 1754 1761                                                 
CONECT 1761 1760 1764 1762                                            
CONECT 1762 1761 1763 1763 1766                                       
CONECT 1763 1762 1762                                                 
CONECT 1764 1761 1765                                                 
CONECT 1765 1764                                                      
CONECT 1766 1762 1767                                                 
CONECT 1767 1766 1770 1768                                            
CONECT 1768 1767 1772 1769 1769                                       
CONECT 1769 1768 1768                                                 
CONECT 1770 1767 1771                                                 
CONECT 1771 1770                                                      
CONECT 1772 1768 1773                                                 
CONECT 1773 1772 1774 1776                                            
CONECT 1774 1775 1775 1773 1781                                       
CONECT 1775 1774 1774                                                 
CONECT 1776 1773 1777                                                 
CONECT 1777 1776 1778                                                 
CONECT 1778 1777 1780 1779 1779                                       
CONECT 1779 1778 1778                                                 
CONECT 1780 1778                                                      
CONECT 1781 1774 1782 1787                                            
CONECT 1782 1783 1781 1785                                            
CONECT 1783 1788 1784 1784 1782                                       
CONECT 1784 1783 1783                                                 
CONECT 1785 1782 1786                                                 
CONECT 1786 1785 1787                                                 
CONECT 1787 1781 1786                                                 
CONECT 1788 1789 1783                                                 
CONECT 1789 1790 1788                                                 
CONECT 1790 1792 1789 1791 1791                                       
CONECT 1791 1790 1790                                                 
CONECT 1792 1793 1790                                                 
CONECT 1793 1794 1792 1796                                            
CONECT 1794 1799 1795 1795 1793                                       
CONECT 1795 1794 1794                                                 
CONECT 1796 1797 1793 1798                                            
CONECT 1797 1796                                                      
CONECT 1798 1796                                                      
CONECT 1799 1800 1794                                                 
CONECT 1800 1803 1801 1799                                            
CONECT 1801 1802 1802 1807 1800                                       
CONECT 1802 1801 1801                                                 
CONECT 1803 1804 1800                                                 
CONECT 1804 1806 1806 1805 1803                                       
CONECT 1805 1804                                                      
CONECT 1806 1804 1804                                                 
CONECT 1807 1808 1801                                                 
CONECT 1808 1809 1807 1811                                            
CONECT 1809 1815 1810 1810 1808                                       
CONECT 1810 1809 1809                                                 
CONECT 1811 1808 1812                                                 
CONECT 1812 1813 1813 1811 1814                                       
CONECT 1813 1812 1812                                                 
CONECT 1814 1812                                                      
CONECT 1815 1816 1809                                                 
CONECT 1816 1819 1817 1815                                            
CONECT 1817 1818 1818 1816 1826                                       
CONECT 1818 1817 1817                                                 
CONECT 1819 1820 1816                                                 
CONECT 1820 1821 1819                                                 
CONECT 1821 1822 1820                                                 
CONECT 1822 1821 1823 1823                                            
CONECT 1823 1824 1822 1822 1825                                       
CONECT 1824 1823                                                      
CONECT 1825 1823                                                      
CONECT 1826 1817 1827                                                 
CONECT 1827 1830 1826 1828                                            
CONECT 1828 1827 1833 1829 1829                                       
CONECT 1829 1828 1828                                                 
CONECT 1830 1831 1827 1832                                            
CONECT 1831 1830                                                      
CONECT 1832 1830                                                      
CONECT 1833 1828 1834                                                 
CONECT 1834 1833 1837 1835                                            
CONECT 1835 1834 1836 1836 1840                                       
CONECT 1836 1835 1835                                                 
CONECT 1837 1838 1834 1839                                            
CONECT 1838 1837                                                      
CONECT 1839 1837                                                      
CONECT 1840 1835 1841                                                 
CONECT 1841 1840 1842 1844                                            
CONECT 1842 1841 1854 1843 1843                                       
CONECT 1843 1842 1842                                                 
CONECT 1844 1841 1845                                                 
CONECT 1845 1846 1846 1847 1844                                       
CONECT 1846 1848 1845 1845                                            
CONECT 1847 1849 1845 1850 1850                                       
CONECT 1848 1849 1849 1846                                            
CONECT 1849 1851 1848 1848 1847                                       
CONECT 1850 1852 1847 1847                                            
CONECT 1851 1853 1849                                                 
CONECT 1852 1853 1853 1850                                            
CONECT 1853 1851 1852 1852                                            
CONECT 1854 1842 1855                                                 
CONECT 1855 1858 1854 1856                                            
CONECT 1856 1855 1857 1857 1861                                       
CONECT 1857 1856 1856                                                 
CONECT 1858 1860 1859 1855                                            
CONECT 1859 1858                                                      
CONECT 1860 1858                                                      
CONECT 1861 1856 1862                                                 
CONECT 1862 1861 1863 1865                                            
CONECT 1863 1870 1862 1864 1864                                       
CONECT 1864 1863 1863                                                 
CONECT 1865 1862 1866                                                 
CONECT 1866 1865 1867                                                 
CONECT 1867 1866 1868                                                 
CONECT 1868 1867 1869                                                 
CONECT 1869 1868                                                      
CONECT 1870 1871 1863                                                 
CONECT 1871 1872 1870 1874                                            
CONECT 1872 1873 1873 1876 1871                                       
CONECT 1873 1872 1872                                                 
CONECT 1874 1871 1875                                                 
CONECT 1875 1874                                                      
CONECT 1876 1877 1872                                                 
CONECT 1877 1878 1880 1876                                            
CONECT 1878 1879 1879 1877 1883                                       
CONECT 1879 1878 1878                                                 
CONECT 1880 1881 1882 1877                                            
CONECT 1881 1880                                                      
CONECT 1882 1880                                                      
CONECT 1883 1878 1884                                                 
CONECT 1884 1885 1883 1887                                            
CONECT 1885 1886 1886 1884 1891                                       
CONECT 1886 1885 1885                                                 
CONECT 1887 1884 1888                                                 
CONECT 1888 1889 1889 1887 1890                                       
CONECT 1889 1888 1888                                                 
CONECT 1890 1888                                                      
CONECT 1891 1885 1892                                                 
CONECT 1892 1893 1891 1895                                            
CONECT 1893 1894 1894 1900 1892                                       
CONECT 1894 1893 1893                                                 
CONECT 1895 1892 1896                                                 
CONECT 1896 1895 1897                                                 
CONECT 1897 1896 1899 1899 1898                                       
CONECT 1898 1897                                                      
CONECT 1899 1897 1897                                                 
CONECT 1900 1901 1893                                                 
CONECT 1901 1902 1904 1900                                            
CONECT 1902 1903 1903 1905 1901                                       
CONECT 1903 1902 1902                                                 
CONECT 1904 1901                                                      
CONECT 1905 1906 1902                                                 
CONECT 1906 1907 1909 1905                                            
CONECT 1907 1908 1908 1906 1913                                       
CONECT 1908 1907 1907                                                 
CONECT 1909 1911 1910 1906                                            
CONECT 1910 1909 1912                                                 
CONECT 1911 1909                                                      
CONECT 1912 1910                                                      
CONECT 1913 1907 1914                                                 
CONECT 1914 1915 1913 1917                                            
CONECT 1915 1916 1916 1918 1914                                       
CONECT 1916 1915 1915                                                 
CONECT 1917 1914                                                      
CONECT 1918 1919 1915                                                 
CONECT 1919 1920 1918 1922                                            
CONECT 1920 1923 1921 1921 1919                                       
CONECT 1921 1920 1920                                                 
CONECT 1922 1919                                                      
CONECT 1923 1924 1920                                                 
CONECT 1924 1927 1925 1923                                            
CONECT 1925 1926 1926 1924 1929                                       
CONECT 1926 1925 1925                                                 
CONECT 1927 1928 1924                                                 
CONECT 1928 1927                                                      
CONECT 1929 1925 1930                                                 
CONECT 1930 1931 1929                                                 
CONECT 1931 1933 1932 1932 1930                                       
CONECT 1932 1931 1931                                                 
CONECT 1933 1934 1931                                                 
CONECT 1934 1935 1937 1933                                            
CONECT 1935 1936 1936 1941 1934                                       
CONECT 1936 1935 1935                                                 
CONECT 1937 1938 1934                                                 
CONECT 1938 1939 1939 1940 1937                                       
CONECT 1939 1938 1938                                                 
CONECT 1940 1938                                                      
CONECT 1941 1942 1935                                                 
CONECT 1942 1943 1945 1941                                            
CONECT 1943 1948 1944 1944 1942                                       
CONECT 1944 1943 1943                                                 
CONECT 1945 1942 1946 1947                                            
CONECT 1946 1945                                                      
CONECT 1947 1945                                                      
CONECT 1948 1954 1949 1943                                            
CONECT 1949 1952 1950 1948                                            
CONECT 1950 1949 1951 1951 1955                                       
CONECT 1951 1950 1950                                                 
CONECT 1952 1953 1949                                                 
CONECT 1953 1952 1954                                                 
CONECT 1954 1953 1948                                                 
CONECT 1955 1950 1956                                                 
CONECT 1956 1959 1955 1957                                            
CONECT 1957 1956 1958 1958 1964                                       
CONECT 1958 1957 1957                                                 
CONECT 1959 1960 1956                                                 
CONECT 1960 1961 1959                                                 
CONECT 1961 1962 1962 1963 1960                                       
CONECT 1962 1961 1961                                                 
CONECT 1963 1961                                                      
CONECT 1964 1957 1965                                                 
CONECT 1965 1964 1966 1968                                            
CONECT 1966 1967 1967 1972 1965                                       
CONECT 1967 1966 1966                                                 
CONECT 1968 1965 1969 1970                                            
CONECT 1969 1968 1971                                                 
CONECT 1970 1968                                                      
CONECT 1971 1969                                                      
CONECT 1972 1973 1966                                                 
CONECT 1973 1976 1972 1974                                            
CONECT 1974 1973 1980 1975 1975                                       
CONECT 1975 1974 1974                                                 
CONECT 1976 1977 1973                                                 
CONECT 1977 1978 1976                                                 
CONECT 1978 1979 1977                                                 
CONECT 1979 1978                                                      
CONECT 1980 1974 1981                                                 
CONECT 1981 1980 1982 1984                                            
CONECT 1982 1983 1983 1987 1981                                       
CONECT 1983 1982 1982                                                 
CONECT 1984 1981 1986 1985                                            
CONECT 1985 1984                                                      
CONECT 1986 1984                                                      
CONECT 1987 1988 1982                                                 
CONECT 1988 1991 1987 1989                                            
CONECT 1989 1988 1990 1990 1995                                       
CONECT 1990 1989 1989                                                 
CONECT 1991 1993 1988 1992                                            
CONECT 1992 1991 1994                                                 
CONECT 1993 1991                                                      
CONECT 1994 1992                                                      
CONECT 1995 1989 1996                                                 
CONECT 1996 1995 1997                                                 
CONECT 1997 1996 1998 1998 1999                                       
CONECT 1998 1997 1997                                                 
CONECT 1999 1997 2000                                                 
CONECT 2000 1999 2001                                                 
CONECT 2001 2000 2002 2002 2003                                       
CONECT 2002 2001 2001                                                 
CONECT 2003 2001 2004                                                 
CONECT 2004 2003 2005                                                 
CONECT 2005 2004 2006 2006 2007                                       
CONECT 2006 2005 2005                                                 
CONECT 2007 2005 2008                                                 
CONECT 2008 2007 2009 2011                                            
CONECT 2009 2018 2010 2010 2008                                       
CONECT 2010 2009 2009                                                 
CONECT 2011 2008 2012                                                 
CONECT 2012 2011 2013                                                 
CONECT 2013 2012 2014                                                 
CONECT 2014 2013 2015 2015                                            
CONECT 2015 2016 2014 2014 2017                                       
CONECT 2016 2015                                                      
CONECT 2017 2015                                                      
CONECT 2018 2019 2009                                                 
CONECT 2019 2020 2022 2018                                            
CONECT 2020 2025 2021 2021 2019                                       
CONECT 2021 2020 2020                                                 
CONECT 2022 2023 2019 2024                                            
CONECT 2023 2022                                                      
CONECT 2024 2022                                                      
CONECT 2025 2026 2020                                                 
CONECT 2026 2029 2027 2025                                            
CONECT 2027 2026 2028 2028 2037                                       
CONECT 2028 2027 2027                                                 
CONECT 2029 2030 2026                                                 
CONECT 2030 2031 2031 2032 2029                                       
CONECT 2031 2033 2030 2030                                            
CONECT 2032 2034 2034 2030                                            
CONECT 2033 2035 2035 2031                                            
CONECT 2034 2035 2032 2032                                            
CONECT 2035 2036 2033 2033 2034                                       
CONECT 2036 2035                                                      
CONECT 2037 2027 2038                                                 
CONECT 2038 2037 2039 2041                                            
CONECT 2039 2038 2040 2040 2046                                       
CONECT 2040 2039 2039                                                 
CONECT 2041 2038 2042                                                 
CONECT 2042 2041 2043                                                 
CONECT 2043 2042 2045 2045 2044                                       
CONECT 2044 2043                                                      
CONECT 2045 2043 2043                                                 
CONECT 2046 2039 2047                                                 
CONECT 2047 2048 2046 2050                                            
CONECT 2048 2055 2049 2049 2047                                       
CONECT 2049 2048 2048                                                 
CONECT 2050 2047 2051                                                 
CONECT 2051 2050 2052                                                 
CONECT 2052 2051 2054 2053 2053                                       
CONECT 2053 2052 2052                                                 
CONECT 2054 2052                                                      
CONECT 2055 2056 2048                                                 
CONECT 2056 2057 2059 2055                                            
CONECT 2057 2058 2058 2066 2056                                       
CONECT 2058 2057 2057                                                 
CONECT 2059 2056 2060                                                 
CONECT 2060 2059 2061 2061 2062                                       
CONECT 2061 2060 2060 2063                                            
CONECT 2062 2060 2064 2064                                            
CONECT 2063 2061 2065 2065                                            
CONECT 2064 2062 2062 2065                                            
CONECT 2065 2063 2063 2064                                            
CONECT 2066 2067 2057                                                 
CONECT 2067 2070 2068 2066                                            
CONECT 2068 2069 2069 2067 2074                                       
CONECT 2069 2068 2068                                                 
CONECT 2070 2071 2067                                                 
CONECT 2071 2072 2073 2070                                            
CONECT 2072 2071                                                      
CONECT 2073 2071                                                      
CONECT 2074 2068 2075 2080                                            
CONECT 2075 2076 2074 2078                                            
CONECT 2076 2077 2077 2081 2075                                       
CONECT 2077 2076 2076                                                 
CONECT 2078 2075 2079                                                 
CONECT 2079 2080 2078                                                 
CONECT 2080 2074 2079                                                 
CONECT 2081 2082 2076                                                 
CONECT 2082 2083 2081 2085                                            
CONECT 2083 2090 2084 2084 2082                                       
CONECT 2084 2083 2083                                                 
CONECT 2085 2082 2086                                                 
CONECT 2086 2085 2087                                                 
CONECT 2087 2086 2088                                                 
CONECT 2088 2087 2089                                                 
CONECT 2089 2088                                                      
CONECT 2090 2091 2083                                                 
CONECT 2091 2092 2094 2090                                            
CONECT 2092 2095 2093 2093 2091                                       
CONECT 2093 2092 2092                                                 
CONECT 2094 2091                                                      
CONECT 2095 2096 2092                                                 
CONECT 2096 2097 2099 2095                                            
CONECT 2097 2098 2098 2104 2096                                       
CONECT 2098 2097 2097                                                 
CONECT 2099 2096 2100                                                 
CONECT 2100 2099 2101                                                 
CONECT 2101 2103 2100 2102 2102                                       
CONECT 2102 2101 2101                                                 
CONECT 2103 2101                                                      
CONECT 2104 2105 2097                                                 
CONECT 2105 2108 2106 2104                                            
CONECT 2106 2113 2105 2107 2107                                       
CONECT 2107 2106 2106                                                 
CONECT 2108 2109 2105                                                 
CONECT 2109 2110 2108                                                 
CONECT 2110 2111 2109                                                 
CONECT 2111 2112 2110                                                 
CONECT 2112 2111                                                      
CONECT 2113 2114 2106                                                 
CONECT 2114 2115 2113 2117                                            
CONECT 2115 2116 2116 2121 2114                                       
CONECT 2116 2115 2115                                                 
CONECT 2117 2114 2118                                                 
CONECT 2118 2117 2119 2120                                            
CONECT 2119 2118                                                      
CONECT 2120 2118                                                      
CONECT 2121 2122 2115                                                 
CONECT 2122 2125 2123 2121                                            
CONECT 2123 2133 2122 2124 2124                                       
CONECT 2124 2123 2123                                                 
CONECT 2125 2126 2122                                                 
CONECT 2126 2128 2128 2125 2127                                       
CONECT 2127 2126 2129 2129                                            
CONECT 2128 2130 2126 2126                                            
CONECT 2129 2131 2127 2127                                            
CONECT 2130 2128 2131 2131                                            
CONECT 2131 2130 2130 2132 2129                                       
CONECT 2132 2131                                                      
CONECT 2133 2134 2123                                                 
CONECT 2134 2135 2133 2137                                            
CONECT 2135 2136 2136 2141 2134                                       
CONECT 2136 2135 2135                                                 
CONECT 2137 2134 2138                                                 
CONECT 2138 2137 2139 2140                                            
CONECT 2139 2138                                                      
CONECT 2140 2138                                                      
CONECT 2141 2142 2135                                                 
CONECT 2142 2145 2143 2141                                            
CONECT 2143 2148 2142 2144 2144                                       
CONECT 2144 2143 2143                                                 
CONECT 2145 2147 2146 2142                                            
CONECT 2146 2145                                                      
CONECT 2147 2145                                                      
CONECT 2148 2149 2143                                                 
CONECT 2149 2150 2152 2148                                            
CONECT 2150 2151 2151 2149 2158                                       
CONECT 2151 2150 2150                                                 
CONECT 2152 2153 2149                                                 
CONECT 2153 2155 2155 2152 2154                                       
CONECT 2154 2153 2156                                                 
CONECT 2155 2153 2153 2157                                            
CONECT 2156 2157 2157 2154                                            
CONECT 2157 2155 2156 2156                                            
CONECT 2158 2150 2159                                                 
CONECT 2159 2160 2158 2162                                            
CONECT 2160 2166 2159 2161 2161                                       
CONECT 2161 2160 2160                                                 
CONECT 2162 2159 2164 2163                                            
CONECT 2163 2162 2165                                                 
CONECT 2164 2162                                                      
CONECT 2165 2163                                                      
CONECT 2166 2167 2160                                                 
CONECT 2167 2170 2166 2168                                            
CONECT 2168 2167 2169 2169 2174                                       
CONECT 2169 2168 2168                                                 
CONECT 2170 2171 2167                                                 
CONECT 2171 2173 2173 2170 2172                                       
CONECT 2172 2171                                                      
CONECT 2173 2171 2171                                                 
CONECT 2174 2168 2175                                                 
CONECT 2175 2174 2178 2176                                            
CONECT 2176 2175 2179 2177 2177                                       
CONECT 2177 2176 2176                                                 
CONECT 2178 2175                                                      
CONECT 2179 2176 2180                                                 
CONECT 2180 2179 2183 2181                                            
CONECT 2181 2180 2182 2182 2188                                       
CONECT 2182 2181 2181                                                 
CONECT 2183 2184 2180                                                 
CONECT 2184 2185 2183                                                 
CONECT 2185 2187 2187 2184 2186                                       
CONECT 2186 2185                                                      
CONECT 2187 2185 2185                                                 
CONECT 2188 2181 2189                                                 
CONECT 2189 2188 2192 2190                                            
CONECT 2190 2189 2191 2191 2195                                       
CONECT 2191 2190 2190                                                 
CONECT 2192 2193 2189 2194                                            
CONECT 2193 2192                                                      
CONECT 2194 2192                                                      
CONECT 2195 2190 2196                                                 
CONECT 2196 2195 2199 2197                                            
CONECT 2197 2196 2198 2198 2204                                       
CONECT 2198 2197 2197                                                 
CONECT 2199 2200 2196                                                 
CONECT 2200 2199 2201                                                 
CONECT 2201 2200 2203 2203 2202                                       
CONECT 2202 2201                                                      
CONECT 2203 2201 2201                                                 
CONECT 2204 2197 2205                                                 
CONECT 2205 2204 2206                                                 
CONECT 2206 2207 2207 2205 2208                                       
CONECT 2207 2206 2206                                                 
CONECT 2208 2206 2209                                                 
CONECT 2209 2208 2210 2212                                            
CONECT 2210 2216 2209 2211 2211                                       
CONECT 2211 2210 2210                                                 
CONECT 2212 2209 2213                                                 
CONECT 2213 2212 2214 2214 2215                                       
CONECT 2214 2213 2213                                                 
CONECT 2215 2213                                                      
CONECT 2216 2217 2210                                                 
CONECT 2217 2218 2216 2220                                            
CONECT 2218 2219 2219 2223 2217                                       
CONECT 2219 2218 2218                                                 
CONECT 2220 2217 2222 2221                                            
CONECT 2221 2220                                                      
CONECT 2222 2220                                                      
CONECT 2223 2224 2218                                                 
CONECT 2224 2227 2225 2223                                            
CONECT 2225 2233 2224 2226 2226                                       
CONECT 2226 2225 2225                                                 
CONECT 2227 2228 2224                                                 
CONECT 2228 2230 2230 2227 2229                                       
CONECT 2229 2228 2231                                                 
CONECT 2230 2232 2228 2228                                            
CONECT 2231 2232 2232 2229                                            
CONECT 2232 2230 2231 2231                                            
CONECT 2233 2234 2225                                                 
CONECT 2234 2237 2233 2235                                            
CONECT 2235 2234 2236 2236 2244                                       
CONECT 2236 2235 2235                                                 
CONECT 2237 2238 2234                                                 
CONECT 2238 2240 2240 2239 2237                                       
CONECT 2239 2241 2241 2238                                            
CONECT 2240 2242 2238 2238                                            
CONECT 2241 2243 2239 2239                                            
CONECT 2242 2243 2243 2240                                            
CONECT 2243 2242 2242 2241                                            
CONECT 2244 2235 2250 2245                                            
CONECT 2245 2246 2244 2248                                            
CONECT 2246 2247 2247 2251 2245                                       
CONECT 2247 2246 2246                                                 
CONECT 2248 2245 2249                                                 
CONECT 2249 2250 2248                                                 
CONECT 2250 2244 2249                                                 
CONECT 2251 2252 2246                                                 
CONECT 2252 2253 2255 2251                                            
CONECT 2253 2259 2252 2254 2254                                       
CONECT 2254 2253 2253                                                 
CONECT 2255 2256 2252                                                 
CONECT 2256 2257 2257 2258 2255                                       
CONECT 2257 2256 2256                                                 
CONECT 2258 2256                                                      
CONECT 2259 2260 2253                                                 
CONECT 2260 2263 2261 2259                                            
CONECT 2261 2262 2262 2271 2260                                       
CONECT 2262 2261 2261                                                 
CONECT 2263 2264 2260                                                 
CONECT 2264 2266 2266 2265 2263                                       
CONECT 2265 2267 2267 2264                                            
CONECT 2266 2268 2264 2264                                            
CONECT 2267 2269 2265 2265                                            
CONECT 2268 2269 2269 2266                                            
CONECT 2269 2270 2268 2268 2267                                       
CONECT 2270 2269                                                      
CONECT 2271 2272 2261                                                 
CONECT 2272 2273 2275 2271                                            
CONECT 2273 2280 2274 2274 2272                                       
CONECT 2274 2273 2273                                                 
CONECT 2275 2276 2272                                                 
CONECT 2276 2277 2275                                                 
CONECT 2277 2279 2279 2276 2278                                       
CONECT 2278 2277                                                      
CONECT 2279 2277 2277                                                 
CONECT 2280 2281 2286 2273                                            
CONECT 2281 2284 2282 2280                                            
CONECT 2282 2283 2283 2281 2287                                       
CONECT 2283 2282 2282                                                 
CONECT 2284 2281 2285                                                 
CONECT 2285 2284 2286                                                 
CONECT 2286 2285 2280                                                 
CONECT 2287 2282 2288                                                 
CONECT 2288 2289 2287 2291                                            
CONECT 2289 2290 2290 2288 2295                                       
CONECT 2290 2289 2289                                                 
CONECT 2291 2292 2288                                                 
CONECT 2292 2293 2293 2294 2291                                       
CONECT 2293 2292 2292                                                 
CONECT 2294 2292                                                      
CONECT 2295 2289 2296                                                 
CONECT 2296 2297 2295 2299                                            
CONECT 2297 2303 2298 2298 2296                                       
CONECT 2298 2297 2297                                                 
CONECT 2299 2296 2300                                                 
CONECT 2300 2299 2301 2301 2302                                       
CONECT 2301 2300 2300                                                 
CONECT 2302 2300                                                      
CONECT 2303 2304 2297                                                 
CONECT 2304 2305 2307 2303                                            
CONECT 2305 2317 2306 2306 2304                                       
CONECT 2306 2305 2305                                                 
CONECT 2307 2304 2308                                                 
CONECT 2308 2307 2310 2310 2309                                       
CONECT 2309 2308 2311                                                 
CONECT 2310 2313 2308 2308 2312                                       
CONECT 2311 2309 2312 2312                                            
CONECT 2312 2310 2311 2311 2314                                       
CONECT 2313 2310 2315 2315                                            
CONECT 2314 2312 2316 2316                                            
CONECT 2315 2313 2313 2316                                            
CONECT 2316 2315 2314 2314                                            
CONECT 2317 2318 2305                                                 
CONECT 2318 2321 2319 2317                                            
CONECT 2319 2326 2320 2320 2318                                       
CONECT 2320 2319 2319                                                 
CONECT 2321 2322 2318                                                 
CONECT 2322 2323 2321                                                 
CONECT 2323 2325 2325 2322 2324                                       
CONECT 2324 2323                                                      
CONECT 2325 2323 2323                                                 
CONECT 2326 2327 2319                                                 
CONECT 2327 2328 2330 2326                                            
CONECT 2328 2329 2329 2332 2327                                       
CONECT 2329 2328 2328                                                 
CONECT 2330 2331 2327                                                 
CONECT 2331 2330                                                      
CONECT 2332 2333 2328                                                 
CONECT 2333 2334 2336 2332                                            
CONECT 2334 2335 2335 2339 2333                                       
CONECT 2335 2334 2334                                                 
CONECT 2336 2333 2337 2338                                            
CONECT 2337 2336                                                      
CONECT 2338 2336                                                      
CONECT 2339 2340 2334                                                 
CONECT 2340 2341 2343 2339                                            
CONECT 2341 2350 2340 2342 2342                                       
CONECT 2342 2341 2341                                                 
CONECT 2343 2344 2340                                                 
CONECT 2344 2345 2345 2346 2343                                       
CONECT 2345 2347 2344 2344                                            
CONECT 2346 2348 2348 2344                                            
CONECT 2347 2349 2349 2345                                            
CONECT 2348 2349 2346 2346                                            
CONECT 2349 2347 2347 2348                                            
CONECT 2350 2351 2341                                                 
CONECT 2351 2352 2350 2354                                            
CONECT 2352 2353 2353 2356 2351                                       
CONECT 2353 2352 2352                                                 
CONECT 2354 2351 2355                                                 
CONECT 2355 2354                                                      
CONECT 2356 2357 2352                                                 
CONECT 2357 2360 2358 2356                                            
CONECT 2358 2365 2357 2359 2359                                       
CONECT 2359 2358 2358                                                 
CONECT 2360 2361 2357                                                 
CONECT 2361 2362 2360                                                 
CONECT 2362 2363 2363 2361 2364                                       
CONECT 2363 2362 2362                                                 
CONECT 2364 2362                                                      
CONECT 2365 2366 2358                                                 
CONECT 2366 2367 2369 2365                                            
CONECT 2367 2368 2368 2376 2366                                       
CONECT 2368 2367 2367                                                 
CONECT 2369 2370 2366                                                 
CONECT 2370 2372 2372 2369 2371                                       
CONECT 2371 2370 2373 2373                                            
CONECT 2372 2374 2370 2370                                            
CONECT 2373 2375 2371 2371                                            
CONECT 2374 2372 2375 2375                                            
CONECT 2375 2374 2374 2373                                            
CONECT 2376 2367 2377                                                 
CONECT 2377 2378 2380 2376                                            
CONECT 2378 2386 2377 2379 2379                                       
CONECT 2379 2378 2378                                                 
CONECT 2380 2377 2381                                                 
CONECT 2381 2382 2382 2380 2383                                       
CONECT 2382 2384 2381 2381                                            
CONECT 2383 2385 2381                                                 
CONECT 2384 2382 2385 2385                                            
CONECT 2385 2384 2384 2383                                            
CONECT 2386 2387 2378                                                 
CONECT 2387 2390 2386 2388                                            
CONECT 2388 2387 2389 2389 2394                                       
CONECT 2389 2388 2388                                                 
CONECT 2390 2391 2387                                                 
CONECT 2391 2393 2393 2390 2392                                       
CONECT 2392 2391                                                      
CONECT 2393 2391 2391                                                 
CONECT 2394 2388 2395                                                 
CONECT 2395 2396 2394 2398                                            
CONECT 2396 2397 2397 2399 2395                                       
CONECT 2397 2396 2396                                                 
CONECT 2398 2395                                                      
CONECT 2399 2400 2396                                                 
CONECT 2400 2403 2401 2399                                            
CONECT 2401 2407 2400 2402 2402                                       
CONECT 2402 2401 2401                                                 
CONECT 2403 2400 2404                                                 
CONECT 2404 2403 2406 2406 2405                                       
CONECT 2405 2404                                                      
CONECT 2406 2404 2404                                                 
CONECT 2407 2408 2401                                                 
CONECT 2408 2411 2407 2409                                            
CONECT 2409 2408 2412 2410 2410                                       
CONECT 2410 2409 2409                                                 
CONECT 2411 2408                                                      
CONECT 2412 2409 2413                                                 
CONECT 2413 2412 2416 2414                                            
CONECT 2414 2413 2421 2415 2415                                       
CONECT 2415 2414 2414                                                 
CONECT 2416 2417 2413                                                 
CONECT 2417 2418 2416                                                 
CONECT 2418 2419 2419 2420 2417                                       
CONECT 2419 2418 2418                                                 
CONECT 2420 2418                                                      
CONECT 2421 2414 2422                                                 
CONECT 2422 2421 2425 2423                                            
CONECT 2423 2424 2424 2422 2429                                       
CONECT 2424 2423 2423                                                 
CONECT 2425 2426 2422                                                 
CONECT 2426 2428 2425 2427 2427                                       
CONECT 2427 2426 2426                                                 
CONECT 2428 2426                                                      
CONECT 2429 2423 2430                                                 
CONECT 2430 2429 2431 2433                                            
CONECT 2431 2432 2432 2430 2435                                       
CONECT 2432 2431 2431                                                 
CONECT 2433 2430 2434                                                 
CONECT 2434 2433                                                      
CONECT 2435 2431 2436                                                 
CONECT 2436 2437 2435 2439                                            
CONECT 2437 2445 2438 2438 2436                                       
CONECT 2438 2437 2437                                                 
CONECT 2439 2436 2440                                                 
CONECT 2440 2439 2442 2442 2441                                       
CONECT 2441 2440 2443                                                 
CONECT 2442 2440 2440 2444                                            
CONECT 2443 2441 2444 2444                                            
CONECT 2444 2442 2443 2443                                            
CONECT 2445 2446 2437                                                 
CONECT 2446 2449 2445 2447                                            
CONECT 2447 2446 2451 2448 2448                                       
CONECT 2448 2447 2447                                                 
CONECT 2449 2446 2450                                                 
CONECT 2450 2449                                                      
CONECT 2451 2447 2452                                                 
CONECT 2452 2451 2453 2455                                            
CONECT 2453 2454 2454 2452 2463                                       
CONECT 2454 2453 2453                                                 
CONECT 2455 2456 2452                                                 
CONECT 2456 2457 2457 2458 2455                                       
CONECT 2457 2459 2456 2456                                            
CONECT 2458 2460 2460 2456                                            
CONECT 2459 2461 2461 2457                                            
CONECT 2460 2461 2458 2458                                            
CONECT 2461 2462 2459 2459 2460                                       
CONECT 2462 2461                                                      
CONECT 2463 2453 2464                                                 
CONECT 2464 2467 2463 2465                                            
CONECT 2465 2464 2469 2466 2466                                       
CONECT 2466 2465 2465                                                 
CONECT 2467 2468 2464                                                 
CONECT 2468 2467                                                      
CONECT 2469 2465 2470                                                 
CONECT 2470 2469 2473 2471                                            
CONECT 2471 2472 2472 2470 2480                                       
CONECT 2472 2471 2471                                                 
CONECT 2473 2474 2470                                                 
CONECT 2474 2476 2476 2473 2475                                       
CONECT 2475 2474 2477 2477                                            
CONECT 2476 2478 2474 2474                                            
CONECT 2477 2479 2475 2475                                            
CONECT 2478 2476 2479 2479                                            
CONECT 2479 2478 2478 2477                                            
CONECT 2480 2471 2481                                                 
CONECT 2481 2480 2484 2482                                            
CONECT 2482 2481 2489 2483 2483                                       
CONECT 2483 2482 2482                                                 
CONECT 2484 2481 2485                                                 
CONECT 2485 2484 2486                                                 
CONECT 2486 2485 2488 2488 2487                                       
CONECT 2487 2486                                                      
CONECT 2488 2486 2486                                                 
CONECT 2489 2482 2490                                                 
CONECT 2490 2489 2493 2491                                            
CONECT 2491 2492 2492 2490 2497                                       
CONECT 2492 2491 2491                                                 
CONECT 2493 2494 2490 2495                                            
CONECT 2494 2496 2493                                                 
CONECT 2495 2493                                                      
CONECT 2496 2494                                                      
CONECT 2497 2491 2498                                                 
CONECT 2498 2497 2499 2501                                            
CONECT 2499 2498 2505 2500 2500                                       
CONECT 2500 2499 2499                                                 
CONECT 2501 2498 2502                                                 
CONECT 2502 2504 2501 2503                                            
CONECT 2503 2502                                                      
CONECT 2504 2502                                                      
CONECT 2505 2499 2506                                                 
CONECT 2506 2509 2505 2507                                            
CONECT 2507 2506 2508 2508 2514                                       
CONECT 2508 2507 2507                                                 
CONECT 2509 2510 2506                                                 
CONECT 2510 2511 2509                                                 
CONECT 2511 2513 2513 2512 2510                                       
CONECT 2512 2511                                                      
CONECT 2513 2511 2511                                                 
CONECT 2514 2507 2515                                                 
CONECT 2515 2514 2516 2518                                            
CONECT 2516 2517 2517 2525 2515                                       
CONECT 2517 2516 2516                                                 
CONECT 2518 2515 2519                                                 
CONECT 2519 2518 2520                                                 
CONECT 2520 2519 2521                                                 
CONECT 2521 2520 2522 2522                                            
CONECT 2522 2521 2521 2523 2524                                       
CONECT 2523 2522                                                      
CONECT 2524 2522                                                      
CONECT 2525 2526 2516                                                 
CONECT 2526 2529 2525 2527                                            
CONECT 2527 2526 2536 2536 2528                                       
CONECT 2528 2527                                                      
CONECT 2529 2530 2526                                                 
CONECT 2530 2531 2529                                                 
CONECT 2531 2532 2530                                                 
CONECT 2532 2533 2533 2531                                            
CONECT 2533 2534 2535 2532 2532                                       
CONECT 2534 2533                                                      
CONECT 2535 2533                                                      
CONECT 2536 2527 2527                                                 
MASTER        0    0    0    0    0    0    0    0 2536    0 2536    0
END
