# Supplementary material for: Conserved interfaces mediate multiple protein–protein interactions in a prokaryotic metabolon
Source: Mol Syst Biol. 2025 Sep 3;21(11):1490–521. doi: 10.1038/s44320-025-00139-9 (PMC12583656; doi:10.1038/s44320-025-00139-9)
Supplement: Supplementary file 12 — Source data Fig. 7 [file 44320_2025_139_MOESM12_ESM.zip › Figure7_data/Fig7A/7_7.pdb]

COMPND    309af8833f962341 
AUTHOR    GENERATED BY OPEN BABEL 3.1.1
ATOM      1  N   MET A   1      20.657  15.403  17.351  1.00  0.00           N  
ATOM      2  CA  MET A   1      19.403  16.030  16.933  1.00  0.00           C  
ATOM      3  C   MET A   1      19.363  16.117  15.413  1.00  0.00           C  
ATOM      4  O   MET A   1      20.273  16.667  14.793  1.00  0.00           O  
ATOM      5  CB  MET A   1      19.241  17.410  17.554  1.00  0.00           C  
ATOM      6  CG  MET A   1      17.809  17.814  17.773  1.00  0.00           C  
ATOM      7  SD  MET A   1      17.603  18.828  19.257  1.00  0.00           S  
ATOM      8  CE  MET A   1      18.501  20.306  18.785  1.00  0.00           C  
ATOM      9  N   THR A   2      18.327  15.558  14.818  1.00  0.00           N  
ATOM     10  CA  THR A   2      18.242  15.373  13.372  1.00  0.00           C  
ATOM     11  C   THR A   2      16.871  15.810  12.871  1.00  0.00           C  
ATOM     12  O   THR A   2      15.872  15.645  13.567  1.00  0.00           O  
ATOM     13  CB  THR A   2      18.480  13.898  13.007  1.00  0.00           C  
ATOM     14  OG1 THR A   2      19.752  13.482  13.511  1.00  0.00           O  
ATOM     15  CG2 THR A   2      18.437  13.692  11.503  1.00  0.00           C  
ATOM     16  N   VAL A   3      16.826  16.356  11.657  1.00  0.00           N  
ATOM     17  CA  VAL A   3      15.562  16.685  11.016  1.00  0.00           C  
ATOM     18  C   VAL A   3      15.192  15.565  10.051  1.00  0.00           C  
ATOM     19  O   VAL A   3      15.925  15.290   9.098  1.00  0.00           O  
ATOM     20  CB  VAL A   3      15.628  18.027  10.265  1.00  0.00           C  
ATOM     21  CG1 VAL A   3      14.298  18.298   9.577  1.00  0.00           C  
ATOM     22  CG2 VAL A   3      15.975  19.157  11.229  1.00  0.00           C  
ATOM     23  N   ALA A   4      14.063  14.915  10.320  1.00  0.00           N  
ATOM     24  CA  ALA A   4      13.510  13.924   9.421  1.00  0.00           C  
ATOM     25  C   ALA A   4      12.361  14.549   8.634  1.00  0.00           C  
ATOM     26  O   ALA A   4      11.621  15.380   9.162  1.00  0.00           O  
ATOM     27  CB  ALA A   4      13.013  12.703  10.194  1.00  0.00           C  
ATOM     28  N   TYR A   5      12.227  14.153   7.374  1.00  0.00           N  
ATOM     29  CA  TYR A   5      11.130  14.615   6.537  1.00  0.00           C  
ATOM     30  C   TYR A   5      10.211  13.444   6.238  1.00  0.00           C  
ATOM     31  O   TYR A   5      10.643  12.420   5.711  1.00  0.00           O  
ATOM     32  CB  TYR A   5      11.653  15.246   5.253  1.00  0.00           C  
ATOM     33  CG  TYR A   5      12.401  16.539   5.487  1.00  0.00           C  
ATOM     34  CD1 TYR A   5      11.721  17.739   5.634  1.00  0.00           C  
ATOM     35  CD2 TYR A   5      13.783  16.555   5.576  1.00  0.00           C  
ATOM     36  CE1 TYR A   5      12.393  18.925   5.858  1.00  0.00           C  
ATOM     37  CE2 TYR A   5      14.470  17.741   5.804  1.00  0.00           C  
ATOM     38  CZ  TYR A   5      13.772  18.930   5.938  1.00  0.00           C  
ATOM     39  OH  TYR A   5      14.439  20.096   6.160  1.00  0.00           O  
ATOM     40  N   ILE A   6       8.946  13.610   6.601  1.00  0.00           N  
ATOM     41  CA  ILE A   6       7.957  12.537   6.511  1.00  0.00           C  
ATOM     42  C   ILE A   6       6.861  12.938   5.536  1.00  0.00           C  
ATOM     43  O   ILE A   6       6.298  14.028   5.637  1.00  0.00           O  
ATOM     44  CB  ILE A   6       7.357  12.224   7.898  1.00  0.00           C  
ATOM     45  CG1 ILE A   6       8.463  11.786   8.864  1.00  0.00           C  
ATOM     46  CG2 ILE A   6       6.272  11.158   7.785  1.00  0.00           C  
ATOM     47  CD1 ILE A   6       8.021  11.733  10.314  1.00  0.00           C  
ATOM     48  N   ALA A   7       6.568  12.058   4.585  1.00  0.00           N  
ATOM     49  CA  ALA A   7       5.425  12.239   3.700  1.00  0.00           C  
ATOM     50  C   ALA A   7       4.192  11.629   4.354  1.00  0.00           C  
ATOM     51  O   ALA A   7       4.254  10.543   4.930  1.00  0.00           O  
ATOM     52  CB  ALA A   7       5.676  11.586   2.346  1.00  0.00           C  
ATOM     53  N   ILE A   8       3.070  12.342   4.274  1.00  0.00           N  
ATOM     54  CA  ILE A   8       1.812  11.862   4.801  1.00  0.00           C  
ATOM     55  C   ILE A   8       0.785  11.877   3.684  1.00  0.00           C  
ATOM     56  O   ILE A   8       0.739  12.801   2.871  1.00  0.00           O  
ATOM     57  CB  ILE A   8       1.348  12.701   6.013  1.00  0.00           C  
ATOM     58  CG1 ILE A   8       0.020  12.171   6.564  1.00  0.00           C  
ATOM     59  CG2 ILE A   8       1.242  14.178   5.650  1.00  0.00           C  
ATOM     60  CD1 ILE A   8      -0.355  12.781   7.907  1.00  0.00           C  
ATOM     61  N   GLY A   9      -0.036  10.825   3.611  1.00  0.00           N  
ATOM     62  CA  GLY A   9      -1.054  10.738   2.581  1.00  0.00           C  
ATOM     63  C   GLY A   9      -2.251   9.936   3.031  1.00  0.00           C  
ATOM     64  O   GLY A   9      -2.141   9.032   3.864  1.00  0.00           O  
ATOM     65  N   SER A  10      -3.413  10.289   2.482  1.00  0.00           N  
ATOM     66  CA  SER A  10      -4.648   9.552   2.733  1.00  0.00           C  
ATOM     67  C   SER A  10      -5.570   9.759   1.543  1.00  0.00           C  
ATOM     68  O   SER A  10      -5.702  10.882   1.058  1.00  0.00           O  
ATOM     69  CB  SER A  10      -5.337  10.035   4.015  1.00  0.00           C  
ATOM     70  OG  SER A  10      -6.606   9.422   4.160  1.00  0.00           O  
ATOM     71  N   ASN A  11      -6.196   8.683   1.064  1.00  0.00           N  
ATOM     72  CA  ASN A  11      -7.163   8.815  -0.018  1.00  0.00           C  
ATOM     73  C   ASN A  11      -8.569   8.419   0.423  1.00  0.00           C  
ATOM     74  O   ASN A  11      -9.352   7.861  -0.348  1.00  0.00           O  
ATOM     75  CB  ASN A  11      -6.725   8.043  -1.268  1.00  0.00           C  
ATOM     76  CG  ASN A  11      -6.754   6.546  -1.100  1.00  0.00           C  
ATOM     77  OD1 ASN A  11      -6.672   6.046   0.021  1.00  0.00           O  
ATOM     78  ND2 ASN A  11      -6.869   5.835  -2.207  1.00  0.00           N  
ATOM     79  N   LEU A  12      -8.890   8.724   1.668  1.00  0.00           N  
ATOM     80  CA  LEU A  12     -10.269   8.668   2.125  1.00  0.00           C  
ATOM     81  C   LEU A  12     -11.091   9.721   1.387  1.00  0.00           C  
ATOM     82  O   LEU A  12     -10.553  10.700   0.864  1.00  0.00           O  
ATOM     83  CB  LEU A  12     -10.343   8.921   3.633  1.00  0.00           C  
ATOM     84  CG  LEU A  12      -9.718   7.882   4.553  1.00  0.00           C  
ATOM     85  CD1 LEU A  12      -9.709   8.392   5.985  1.00  0.00           C  
ATOM     86  CD2 LEU A  12     -10.476   6.566   4.455  1.00  0.00           C  
ATOM     87  N   ALA A  13     -12.411   9.522   1.352  1.00  0.00           N  
ATOM     88  CA  ALA A  13     -13.282  10.496   0.706  1.00  0.00           C  
ATOM     89  C   ALA A  13     -13.187  11.860   1.371  1.00  0.00           C  
ATOM     90  O   ALA A  13     -13.276  12.894   0.704  1.00  0.00           O  
ATOM     91  CB  ALA A  13     -14.726   9.993   0.718  1.00  0.00           C  
ATOM     92  N   SER A  14     -13.017  11.866   2.689  1.00  0.00           N  
ATOM     93  CA  SER A  14     -12.865  13.098   3.462  1.00  0.00           C  
ATOM     94  C   SER A  14     -11.724  12.904   4.456  1.00  0.00           C  
ATOM     95  O   SER A  14     -11.954  12.548   5.618  1.00  0.00           O  
ATOM     96  CB  SER A  14     -14.159  13.456   4.183  1.00  0.00           C  
ATOM     97  OG  SER A  14     -14.019  14.664   4.901  1.00  0.00           O  
ATOM     98  N   PRO A  15     -10.475  13.127   4.021  1.00  0.00           N  
ATOM     99  CA  PRO A  15      -9.316  12.735   4.826  1.00  0.00           C  
ATOM    100  C   PRO A  15      -8.814  13.786   5.809  1.00  0.00           C  
ATOM    101  O   PRO A  15      -7.852  13.517   6.536  1.00  0.00           O  
ATOM    102  CB  PRO A  15      -8.248  12.460   3.766  1.00  0.00           C  
ATOM    103  CG  PRO A  15      -8.567  13.449   2.692  1.00  0.00           C  
ATOM    104  CD  PRO A  15     -10.077  13.575   2.674  1.00  0.00           C  
ATOM    105  N   LEU A  16      -9.420  14.966   5.857  1.00  0.00           N  
ATOM    106  CA  LEU A  16      -8.884  16.045   6.686  1.00  0.00           C  
ATOM    107  C   LEU A  16      -8.773  15.650   8.153  1.00  0.00           C  
ATOM    108  O   LEU A  16      -7.752  15.895   8.802  1.00  0.00           O  
ATOM    109  CB  LEU A  16      -9.745  17.307   6.547  1.00  0.00           C  
ATOM    110  CG  LEU A  16      -9.563  18.109   5.257  1.00  0.00           C  
ATOM    111  CD1 LEU A  16     -10.581  19.240   5.191  1.00  0.00           C  
ATOM    112  CD2 LEU A  16      -8.145  18.656   5.160  1.00  0.00           C  
ATOM    113  N   GLU A  17      -9.822  15.024   8.693  1.00  0.00           N  
ATOM    114  CA  GLU A  17      -9.806  14.624  10.096  1.00  0.00           C  
ATOM    115  C   GLU A  17      -8.718  13.586  10.350  1.00  0.00           C  
ATOM    116  O   GLU A  17      -8.000  13.653  11.357  1.00  0.00           O  
ATOM    117  CB  GLU A  17     -11.173  14.083  10.513  1.00  0.00           C  
ATOM    118  CG  GLU A  17     -11.270  13.717  11.983  1.00  0.00           C  
ATOM    119  CD  GLU A  17     -12.658  13.259  12.381  1.00  0.00           C  
ATOM    120  OE1 GLU A  17     -13.557  13.216  11.509  1.00  0.00           O  
ATOM    121  OE2 GLU A  17     -12.857  12.936  13.566  1.00  0.00           O  
ATOM    122  N   GLN A  18      -8.579  12.631   9.424  1.00  0.00           N  
ATOM    123  CA  GLN A  18      -7.577  11.578   9.576  1.00  0.00           C  
ATOM    124  C   GLN A  18      -6.165  12.149   9.531  1.00  0.00           C  
ATOM    125  O   GLN A  18      -5.309  11.775  10.334  1.00  0.00           O  
ATOM    126  CB  GLN A  18      -7.753  10.521   8.488  1.00  0.00           C  
ATOM    127  CG  GLN A  18      -6.846   9.308   8.640  1.00  0.00           C  
ATOM    128  CD  GLN A  18      -7.255   8.408   9.792  1.00  0.00           C  
ATOM    129  OE1 GLN A  18      -8.322   8.576  10.376  1.00  0.00           O  
ATOM    130  NE2 GLN A  18      -6.415   7.454  10.125  1.00  0.00           N  
ATOM    131  N   VAL A  19      -5.897  13.054   8.589  1.00  0.00           N  
ATOM    132  CA  VAL A  19      -4.573  13.640   8.459  1.00  0.00           C  
ATOM    133  C   VAL A  19      -4.240  14.502   9.679  1.00  0.00           C  
ATOM    134  O   VAL A  19      -3.114  14.471  10.181  1.00  0.00           O  
ATOM    135  CB  VAL A  19      -4.457  14.443   7.148  1.00  0.00           C  
ATOM    136  CG1 VAL A  19      -3.182  15.275   7.124  1.00  0.00           C  
ATOM    137  CG2 VAL A  19      -4.486  13.489   5.960  1.00  0.00           C  
ATOM    138  N   ASN A  20      -5.212  15.256  10.178  1.00  0.00           N  
ATOM    139  CA  ASN A  20      -4.970  16.055  11.370  1.00  0.00           C  
ATOM    140  C   ASN A  20      -4.703  15.178  12.592  1.00  0.00           C  
ATOM    141  O   ASN A  20      -3.860  15.513  13.432  1.00  0.00           O  
ATOM    142  CB  ASN A  20      -6.150  16.999  11.626  1.00  0.00           C  
ATOM    143  CG  ASN A  20      -6.096  18.237  10.753  1.00  0.00           C  
ATOM    144  OD1 ASN A  20      -5.025  18.793  10.517  1.00  0.00           O  
ATOM    145  ND2 ASN A  20      -7.242  18.674  10.267  1.00  0.00           N  
ATOM    146  N   ALA A  21      -5.394  14.040  12.695  1.00  0.00           N  
ATOM    147  CA  ALA A  21      -5.126  13.101  13.778  1.00  0.00           C  
ATOM    148  C   ALA A  21      -3.716  12.530  13.660  1.00  0.00           C  
ATOM    149  O   ALA A  21      -3.022  12.347  14.666  1.00  0.00           O  
ATOM    150  CB  ALA A  21      -6.163  11.985  13.779  1.00  0.00           C  
ATOM    151  N   ALA A  22      -3.287  12.238  12.431  1.00  0.00           N  
ATOM    152  CA  ALA A  22      -1.934  11.731  12.219  1.00  0.00           C  
ATOM    153  C   ALA A  22      -0.886  12.781  12.582  1.00  0.00           C  
ATOM    154  O   ALA A  22       0.153  12.453  13.161  1.00  0.00           O  
ATOM    155  CB  ALA A  22      -1.766  11.286  10.767  1.00  0.00           C  
ATOM    156  N   LEU A  23      -1.139  14.048  12.234  1.00  0.00           N  
ATOM    157  CA  LEU A  23      -0.217  15.118  12.583  1.00  0.00           C  
ATOM    158  C   LEU A  23      -0.069  15.252  14.094  1.00  0.00           C  
ATOM    159  O   LEU A  23       1.034  15.435  14.609  1.00  0.00           O  
ATOM    160  CB  LEU A  23      -0.680  16.441  11.973  1.00  0.00           C  
ATOM    161  CG  LEU A  23      -0.518  16.557  10.455  1.00  0.00           C  
ATOM    162  CD1 LEU A  23      -1.230  17.795   9.934  1.00  0.00           C  
ATOM    163  CD2 LEU A  23       0.964  16.602  10.087  1.00  0.00           C  
ATOM    164  N   LYS A  24      -1.188  15.154  14.823  1.00  0.00           N  
ATOM    165  CA  LYS A  24      -1.123  15.198  16.279  1.00  0.00           C  
ATOM    166  C   LYS A  24      -0.297  14.034  16.820  1.00  0.00           C  
ATOM    167  O   LYS A  24       0.531  14.216  17.719  1.00  0.00           O  
ATOM    168  CB  LYS A  24      -2.527  15.171  16.875  1.00  0.00           C  
ATOM    169  CG  LYS A  24      -2.532  14.998  18.394  1.00  0.00           C  
ATOM    170  CD  LYS A  24      -3.916  15.160  18.993  1.00  0.00           C  
ATOM    171  CE  LYS A  24      -3.927  14.723  20.457  1.00  0.00           C  
ATOM    172  NZ  LYS A  24      -2.853  15.368  21.266  1.00  0.00           N  
ATOM    173  N   ALA A  25      -0.499  12.839  16.254  1.00  0.00           N  
ATOM    174  CA  ALA A  25       0.255  11.669  16.696  1.00  0.00           C  
ATOM    175  C   ALA A  25       1.751  11.836  16.412  1.00  0.00           C  
ATOM    176  O   ALA A  25       2.584  11.453  17.235  1.00  0.00           O  
ATOM    177  CB  ALA A  25      -0.291  10.408  16.034  1.00  0.00           C  
ATOM    178  N   LEU A  26       2.104  12.393  15.256  1.00  0.00           N  
ATOM    179  CA  LEU A  26       3.503  12.655  14.947  1.00  0.00           C  
ATOM    180  C   LEU A  26       4.117  13.616  15.957  1.00  0.00           C  
ATOM    181  O   LEU A  26       5.256  13.434  16.389  1.00  0.00           O  
ATOM    182  CB  LEU A  26       3.640  13.216  13.526  1.00  0.00           C  
ATOM    183  CG  LEU A  26       3.418  12.235  12.375  1.00  0.00           C  
ATOM    184  CD1 LEU A  26       3.382  12.975  11.036  1.00  0.00           C  
ATOM    185  CD2 LEU A  26       4.507  11.172  12.357  1.00  0.00           C  
ATOM    186  N   GLY A  27       3.366  14.646  16.341  1.00  0.00           N  
ATOM    187  CA  GLY A  27       3.843  15.607  17.321  1.00  0.00           C  
ATOM    188  C   GLY A  27       4.014  15.013  18.709  1.00  0.00           C  
ATOM    189  O   GLY A  27       4.749  15.576  19.528  1.00  0.00           O  
ATOM    190  N   ASP A  28       3.353  13.892  18.988  1.00  0.00           N  
ATOM    191  CA  ASP A  28       3.432  13.236  20.284  1.00  0.00           C  
ATOM    192  C   ASP A  28       4.509  12.155  20.337  1.00  0.00           C  
ATOM    193  O   ASP A  28       4.651  11.472  21.365  1.00  0.00           O  
ATOM    194  CB  ASP A  28       2.070  12.617  20.648  1.00  0.00           C  
ATOM    195  CG  ASP A  28       1.018  13.662  20.965  1.00  0.00           C  
ATOM    196  OD1 ASP A  28       1.387  14.793  21.340  1.00  0.00           O  
ATOM    197  OD2 ASP A  28      -0.187  13.350  20.851  1.00  0.00           O  
ATOM    198  N   ILE A  29       5.285  11.970  19.260  1.00  0.00           N  
ATOM    199  CA  ILE A  29       6.358  10.987  19.264  1.00  0.00           C  
ATOM    200  C   ILE A  29       7.436  11.412  20.270  1.00  0.00           C  
ATOM    201  O   ILE A  29       7.856  12.578  20.274  1.00  0.00           O  
ATOM    202  CB  ILE A  29       6.963  10.819  17.858  1.00  0.00           C  
ATOM    203  CG1 ILE A  29       5.949  10.154  16.926  1.00  0.00           C  
ATOM    204  CG2 ILE A  29       8.253   9.993  17.914  1.00  0.00           C  
ATOM    205  CD1 ILE A  29       6.403  10.068  15.471  1.00  0.00           C  
ATOM    206  N   PRO A  30       7.905  10.485  21.124  1.00  0.00           N  
ATOM    207  CA  PRO A  30       8.923  10.838  22.112  1.00  0.00           C  
ATOM    208  C   PRO A  30      10.199  11.388  21.479  1.00  0.00           C  
ATOM    209  O   PRO A  30      10.564  11.010  20.365  1.00  0.00           O  
ATOM    210  CB  PRO A  30       9.207   9.507  22.825  1.00  0.00           C  
ATOM    211  CG  PRO A  30       7.956   8.714  22.634  1.00  0.00           C  
ATOM    212  CD  PRO A  30       7.440   9.097  21.275  1.00  0.00           C  
ATOM    213  N   GLU A  31      10.858  12.283  22.201  1.00  0.00           N  
ATOM    214  CA  GLU A  31      12.138  12.861  21.795  1.00  0.00           C  
ATOM    215  C   GLU A  31      12.053  13.564  20.442  1.00  0.00           C  
ATOM    216  O   GLU A  31      13.063  13.692  19.735  1.00  0.00           O  
ATOM    217  CB  GLU A  31      13.242  11.791  21.760  1.00  0.00           C  
ATOM    218  CG  GLU A  31      13.427  11.060  23.076  1.00  0.00           C  
ATOM    219  CD  GLU A  31      14.525  10.002  23.003  1.00  0.00           C  
ATOM    220  OE1 GLU A  31      14.269   8.844  23.382  1.00  0.00           O  
ATOM    221  OE2 GLU A  31      15.637  10.347  22.558  1.00  0.00           O  
ATOM    222  N   SER A  32      10.860  14.015  20.077  1.00  0.00           N  
ATOM    223  CA  SER A  32      10.632  14.592  18.764  1.00  0.00           C  
ATOM    224  C   SER A  32       9.619  15.724  18.843  1.00  0.00           C  
ATOM    225  O   SER A  32       8.775  15.758  19.744  1.00  0.00           O  
ATOM    226  CB  SER A  32      10.125  13.533  17.778  1.00  0.00           C  
ATOM    227  OG  SER A  32      10.940  12.374  17.789  1.00  0.00           O  
ATOM    228  N   HIS A  33       9.702  16.654  17.890  1.00  0.00           N  
ATOM    229  CA  HIS A  33       8.677  17.685  17.775  1.00  0.00           C  
ATOM    230  C   HIS A  33       8.608  18.165  16.336  1.00  0.00           C  
ATOM    231  O   HIS A  33       9.593  18.163  15.609  1.00  0.00           O  
ATOM    232  CB  HIS A  33       8.944  18.858  18.739  1.00  0.00           C  
ATOM    233  CG  HIS A  33      10.222  19.588  18.467  1.00  0.00           C  
ATOM    234  ND1 HIS A  33      11.428  19.182  18.961  1.00  0.00           N  
ATOM    235  CD2 HIS A  33      10.459  20.719  17.760  1.00  0.00           C  
ATOM    236  CE1 HIS A  33      12.375  20.027  18.570  1.00  0.00           C  
ATOM    237  NE2 HIS A  33      11.809  20.970  17.840  1.00  0.00           N  
ATOM    238  N   ILE A  34       7.411  18.564  15.929  1.00  0.00           N  
ATOM    239  CA  ILE A  34       7.184  19.043  14.573  1.00  0.00           C  
ATOM    240  C   ILE A  34       7.771  20.446  14.419  1.00  0.00           C  
ATOM    241  O   ILE A  34       7.511  21.333  15.238  1.00  0.00           O  
ATOM    242  CB  ILE A  34       5.682  19.046  14.237  1.00  0.00           C  
ATOM    243  CG1 ILE A  34       5.158  17.609  14.190  1.00  0.00           C  
ATOM    244  CG2 ILE A  34       5.422  19.767  12.916  1.00  0.00           C  
ATOM    245  CD1 ILE A  34       3.651  17.499  13.964  1.00  0.00           C  
ATOM    246  N   LEU A  35       8.559  20.628  13.358  1.00  0.00           N  
ATOM    247  CA  LEU A  35       9.096  21.947  13.021  1.00  0.00           C  
ATOM    248  C   LEU A  35       8.181  22.683  12.058  1.00  0.00           C  
ATOM    249  O   LEU A  35       7.882  23.863  12.250  1.00  0.00           O  
ATOM    250  CB  LEU A  35      10.492  21.810  12.402  1.00  0.00           C  
ATOM    251  CG  LEU A  35      11.595  21.251  13.301  1.00  0.00           C  
ATOM    252  CD1 LEU A  35      12.872  21.028  12.490  1.00  0.00           C  
ATOM    253  CD2 LEU A  35      11.860  22.186  14.475  1.00  0.00           C  
ATOM    254  N   THR A  36       7.735  21.983  10.999  1.00  0.00           N  
ATOM    255  CA  THR A  36       6.949  22.610   9.948  1.00  0.00           C  
ATOM    256  C   THR A  36       6.051  21.568   9.294  1.00  0.00           C  
ATOM    257  O   THR A  36       6.423  20.404   9.191  1.00  0.00           O  
ATOM    258  CB  THR A  36       7.853  23.242   8.871  1.00  0.00           C  
ATOM    259  OG1 THR A  36       8.878  24.037   9.489  1.00  0.00           O  
ATOM    260  CG2 THR A  36       7.051  24.125   7.931  1.00  0.00           C  
ATOM    261  N   VAL A  37       4.872  22.012   8.857  1.00  0.00           N  
ATOM    262  CA  VAL A  37       3.958  21.188   8.075  1.00  0.00           C  
ATOM    263  C   VAL A  37       3.643  21.946   6.795  1.00  0.00           C  
ATOM    264  O   VAL A  37       3.366  23.144   6.825  1.00  0.00           O  
ATOM    265  CB  VAL A  37       2.662  20.878   8.843  1.00  0.00           C  
ATOM    266  CG1 VAL A  37       1.745  19.983   8.009  1.00  0.00           C  
ATOM    267  CG2 VAL A  37       2.975  20.214  10.182  1.00  0.00           C  
ATOM    268  N   SER A  38       3.690  21.242   5.661  1.00  0.00           N  
ATOM    269  CA  SER A  38       3.371  21.864   4.385  1.00  0.00           C  
ATOM    270  C   SER A  38       1.877  22.127   4.264  1.00  0.00           C  
ATOM    271  O   SER A  38       1.074  21.723   5.111  1.00  0.00           O  
ATOM    272  CB  SER A  38       3.816  20.962   3.232  1.00  0.00           C  
ATOM    273  OG  SER A  38       2.927  19.860   3.090  1.00  0.00           O  
ATOM    274  N   SER A  39       1.498  22.817   3.185  1.00  0.00           N  
ATOM    275  CA  SER A  39       0.098  22.868   2.795  1.00  0.00           C  
ATOM    276  C   SER A  39      -0.404  21.460   2.491  1.00  0.00           C  
ATOM    277  O   SER A  39       0.388  20.530   2.291  1.00  0.00           O  
ATOM    278  CB  SER A  39      -0.076  23.755   1.565  1.00  0.00           C  
ATOM    279  OG  SER A  39       0.368  25.079   1.816  1.00  0.00           O  
ATOM    280  N   PHE A  40      -1.724  21.313   2.463  1.00  0.00           N  
ATOM    281  CA  PHE A  40      -2.336  20.061   2.045  1.00  0.00           C  
ATOM    282  C   PHE A  40      -2.608  20.129   0.548  1.00  0.00           C  
ATOM    283  O   PHE A  40      -3.150  21.118   0.050  1.00  0.00           O  
ATOM    284  CB  PHE A  40      -3.646  19.802   2.795  1.00  0.00           C  
ATOM    285  CG  PHE A  40      -3.482  19.570   4.278  1.00  0.00           C  
ATOM    286  CD1 PHE A  40      -2.233  19.421   4.857  1.00  0.00           C  
ATOM    287  CD2 PHE A  40      -4.601  19.483   5.102  1.00  0.00           C  
ATOM    288  CE1 PHE A  40      -2.096  19.201   6.222  1.00  0.00           C  
ATOM    289  CE2 PHE A  40      -4.476  19.269   6.454  1.00  0.00           C  
ATOM    290  CZ  PHE A  40      -3.223  19.129   7.018  1.00  0.00           C  
ATOM    291  N   TYR A  41      -2.230  19.065  -0.174  1.00  0.00           N  
ATOM    292  CA  TYR A  41      -2.347  19.018  -1.624  1.00  0.00           C  
ATOM    293  C   TYR A  41      -3.262  17.892  -2.066  1.00  0.00           C  
ATOM    294  O   TYR A  41      -3.318  16.836  -1.431  1.00  0.00           O  
ATOM    295  CB  TYR A  41      -0.968  18.845  -2.266  1.00  0.00           C  
ATOM    296  CG  TYR A  41      -0.049  20.020  -2.032  1.00  0.00           C  
ATOM    297  CD1 TYR A  41      -0.004  21.078  -2.929  1.00  0.00           C  
ATOM    298  CD2 TYR A  41       0.777  20.074  -0.913  1.00  0.00           C  
ATOM    299  CE1 TYR A  41       0.833  22.165  -2.719  1.00  0.00           C  
ATOM    300  CE2 TYR A  41       1.615  21.154  -0.699  1.00  0.00           C  
ATOM    301  CZ  TYR A  41       1.645  22.199  -1.605  1.00  0.00           C  
ATOM    302  OH  TYR A  41       2.473  23.266  -1.400  1.00  0.00           O  
ATOM    303  N   ARG A  42      -3.969  18.118  -3.172  1.00  0.00           N  
ATOM    304  CA  ARG A  42      -4.874  17.128  -3.754  1.00  0.00           C  
ATOM    305  C   ARG A  42      -4.196  16.506  -4.971  1.00  0.00           C  
ATOM    306  O   ARG A  42      -3.821  17.215  -5.905  1.00  0.00           O  
ATOM    307  CB  ARG A  42      -6.191  17.789  -4.148  1.00  0.00           C  
ATOM    308  CG  ARG A  42      -7.230  16.838  -4.721  1.00  0.00           C  
ATOM    309  CD  ARG A  42      -8.465  17.596  -5.212  1.00  0.00           C  
ATOM    310  NE  ARG A  42      -9.063  18.423  -4.164  1.00  0.00           N  
ATOM    311  CZ  ARG A  42      -9.989  18.010  -3.313  1.00  0.00           C  
ATOM    312  NH1 ARG A  42     -10.442  16.769  -3.378  1.00  0.00           N  
ATOM    313  NH2 ARG A  42     -10.466  18.845  -2.396  1.00  0.00           N  
ATOM    314  N   THR A  43      -4.056  15.188  -4.965  1.00  0.00           N  
ATOM    315  CA  THR A  43      -3.400  14.491  -6.066  1.00  0.00           C  
ATOM    316  C   THR A  43      -4.223  13.283  -6.494  1.00  0.00           C  
ATOM    317  O   THR A  43      -4.826  12.609  -5.661  1.00  0.00           O  
ATOM    318  CB  THR A  43      -1.984  14.022  -5.686  1.00  0.00           C  
ATOM    319  OG1 THR A  43      -2.056  13.111  -4.584  1.00  0.00           O  
ATOM    320  CG2 THR A  43      -1.118  15.211  -5.298  1.00  0.00           C  
ATOM    321  N   PRO A  44      -4.247  12.991  -7.803  1.00  0.00           N  
ATOM    322  CA  PRO A  44      -5.014  11.834  -8.276  1.00  0.00           C  
ATOM    323  C   PRO A  44      -4.357  10.519  -7.865  1.00  0.00           C  
ATOM    324  O   PRO A  44      -3.132  10.449  -7.732  1.00  0.00           O  
ATOM    325  CB  PRO A  44      -4.996  11.994  -9.806  1.00  0.00           C  
ATOM    326  CG  PRO A  44      -3.771  12.795 -10.078  1.00  0.00           C  
ATOM    327  CD  PRO A  44      -3.608  13.727  -8.906  1.00  0.00           C  
ATOM    328  N   PRO A  45      -5.164   9.476  -7.647  1.00  0.00           N  
ATOM    329  CA  PRO A  45      -4.591   8.180  -7.277  1.00  0.00           C  
ATOM    330  C   PRO A  45      -3.870   7.529  -8.454  1.00  0.00           C  
ATOM    331  O   PRO A  45      -4.187   7.792  -9.617  1.00  0.00           O  
ATOM    332  CB  PRO A  45      -5.815   7.356  -6.871  1.00  0.00           C  
ATOM    333  CG  PRO A  45      -6.929   7.946  -7.678  1.00  0.00           C  
ATOM    334  CD  PRO A  45      -6.630   9.420  -7.768  1.00  0.00           C  
ATOM    335  N   LEU A  46      -2.875   6.697  -8.146  1.00  0.00           N  
ATOM    336  CA  LEU A  46      -2.171   5.937  -9.168  1.00  0.00           C  
ATOM    337  C   LEU A  46      -2.927   4.671  -9.568  1.00  0.00           C  
ATOM    338  O   LEU A  46      -2.611   4.055 -10.586  1.00  0.00           O  
ATOM    339  CB  LEU A  46      -0.760   5.573  -8.687  1.00  0.00           C  
ATOM    340  CG  LEU A  46       0.186   6.755  -8.507  1.00  0.00           C  
ATOM    341  CD1 LEU A  46       1.493   6.305  -7.873  1.00  0.00           C  
ATOM    342  CD2 LEU A  46       0.449   7.432  -9.845  1.00  0.00           C  
ATOM    343  N   GLY A  47      -3.917   4.282  -8.760  1.00  0.00           N  
ATOM    344  CA  GLY A  47      -4.720   3.114  -9.052  1.00  0.00           C  
ATOM    345  C   GLY A  47      -5.946   3.451  -9.889  1.00  0.00           C  
ATOM    346  O   GLY A  47      -5.936   4.419 -10.661  1.00  0.00           O  
ATOM    347  N   PRO A  48      -7.015   2.669  -9.760  1.00  0.00           N  
ATOM    348  CA  PRO A  48      -8.233   2.910 -10.542  1.00  0.00           C  
ATOM    349  C   PRO A  48      -8.783   4.324 -10.342  1.00  0.00           C  
ATOM    350  O   PRO A  48      -8.684   4.899  -9.256  1.00  0.00           O  
ATOM    351  CB  PRO A  48      -9.207   1.854 -10.018  1.00  0.00           C  
ATOM    352  CG  PRO A  48      -8.330   0.751  -9.532  1.00  0.00           C  
ATOM    353  CD  PRO A  48      -7.118   1.434  -8.966  1.00  0.00           C  
ATOM    354  N   GLN A  49      -9.389   4.881 -11.400  1.00  0.00           N  
ATOM    355  CA  GLN A  49      -9.843   6.270 -11.393  1.00  0.00           C  
ATOM    356  C   GLN A  49     -11.045   6.503 -10.487  1.00  0.00           C  
ATOM    357  O   GLN A  49     -11.348   7.654 -10.159  1.00  0.00           O  
ATOM    358  CB  GLN A  49     -10.175   6.722 -12.819  1.00  0.00           C  
ATOM    359  CG  GLN A  49      -8.965   6.872 -13.710  1.00  0.00           C  
ATOM    360  CD  GLN A  49      -9.333   7.310 -15.119  1.00  0.00           C  
ATOM    361  OE1 GLN A  49     -10.462   7.094 -15.568  1.00  0.00           O  
ATOM    362  NE2 GLN A  49      -8.387   7.924 -15.816  1.00  0.00           N  
ATOM    363  N   ASP A  50     -11.735   5.447 -10.078  1.00  0.00           N  
ATOM    364  CA  ASP A  50     -12.908   5.602  -9.229  1.00  0.00           C  
ATOM    365  C   ASP A  50     -12.548   5.744  -7.748  1.00  0.00           C  
ATOM    366  O   ASP A  50     -13.437   5.873  -6.904  1.00  0.00           O  
ATOM    367  CB  ASP A  50     -13.887   4.440  -9.423  1.00  0.00           C  
ATOM    368  CG  ASP A  50     -13.289   3.093  -9.069  1.00  0.00           C  
ATOM    369  OD1 ASP A  50     -12.064   3.020  -8.832  1.00  0.00           O  
ATOM    370  OD2 ASP A  50     -14.046   2.101  -9.043  1.00  0.00           O  
ATOM    371  N   GLN A  51     -11.249   5.732  -7.410  1.00  0.00           N  
ATOM    372  CA  GLN A  51     -10.819   5.960  -6.042  1.00  0.00           C  
ATOM    373  C   GLN A  51     -10.771   7.460  -5.750  1.00  0.00           C  
ATOM    374  O   GLN A  51     -10.570   8.271  -6.657  1.00  0.00           O  
ATOM    375  CB  GLN A  51      -9.443   5.344  -5.798  1.00  0.00           C  
ATOM    376  CG  GLN A  51      -9.396   3.833  -5.906  1.00  0.00           C  
ATOM    377  CD  GLN A  51      -8.033   3.278  -5.556  1.00  0.00           C  
ATOM    378  OE1 GLN A  51      -7.241   3.913  -4.870  1.00  0.00           O  
ATOM    379  NE2 GLN A  51      -7.751   2.066  -6.028  1.00  0.00           N  
ATOM    380  N   PRO A  52     -10.952   7.850  -4.490  1.00  0.00           N  
ATOM    381  CA  PRO A  52     -10.831   9.271  -4.140  1.00  0.00           C  
ATOM    382  C   PRO A  52      -9.408   9.790  -4.334  1.00  0.00           C  
ATOM    383  O   PRO A  52      -8.441   9.022  -4.293  1.00  0.00           O  
ATOM    384  CB  PRO A  52     -11.224   9.316  -2.654  1.00  0.00           C  
ATOM    385  CG  PRO A  52     -11.984   8.052  -2.411  1.00  0.00           C  
ATOM    386  CD  PRO A  52     -11.376   7.038  -3.334  1.00  0.00           C  
ATOM    387  N   ASP A  53      -9.291  11.107  -4.555  1.00  0.00           N  
ATOM    388  CA  ASP A  53      -7.983  11.743  -4.599  1.00  0.00           C  
ATOM    389  C   ASP A  53      -7.264  11.589  -3.268  1.00  0.00           C  
ATOM    390  O   ASP A  53      -7.891  11.462  -2.213  1.00  0.00           O  
ATOM    391  CB  ASP A  53      -8.121  13.235  -4.929  1.00  0.00           C  
ATOM    392  CG  ASP A  53      -8.563  13.499  -6.352  1.00  0.00           C  
ATOM    393  OD1 ASP A  53      -8.422  12.600  -7.208  1.00  0.00           O  
ATOM    394  OD2 ASP A  53      -9.034  14.623  -6.613  1.00  0.00           O  
ATOM    395  N   TYR A  54      -5.931  11.614  -3.313  1.00  0.00           N  
ATOM    396  CA  TYR A  54      -5.129  11.634  -2.109  1.00  0.00           C  
ATOM    397  C   TYR A  54      -5.004  13.059  -1.573  1.00  0.00           C  
ATOM    398  O   TYR A  54      -4.906  14.019  -2.352  1.00  0.00           O  
ATOM    399  CB  TYR A  54      -3.718  11.104  -2.376  1.00  0.00           C  
ATOM    400  CG  TYR A  54      -3.550   9.616  -2.207  1.00  0.00           C  
ATOM    401  CD1 TYR A  54      -3.937   8.728  -3.202  1.00  0.00           C  
ATOM    402  CD2 TYR A  54      -2.987   9.088  -1.045  1.00  0.00           C  
ATOM    403  CE1 TYR A  54      -3.779   7.362  -3.055  1.00  0.00           C  
ATOM    404  CE2 TYR A  54      -2.821   7.721  -0.880  1.00  0.00           C  
ATOM    405  CZ  TYR A  54      -3.222   6.868  -1.887  1.00  0.00           C  
ATOM    406  OH  TYR A  54      -3.058   5.505  -1.726  1.00  0.00           O  
ATOM    407  N   LEU A  55      -4.997  13.186  -0.259  1.00  0.00           N  
ATOM    408  CA  LEU A  55      -4.481  14.379   0.391  1.00  0.00           C  
ATOM    409  C   LEU A  55      -3.033  14.077   0.754  1.00  0.00           C  
ATOM    410  O   LEU A  55      -2.760  13.113   1.472  1.00  0.00           O  
ATOM    411  CB  LEU A  55      -5.300  14.724   1.633  1.00  0.00           C  
ATOM    412  CG  LEU A  55      -5.051  16.085   2.301  1.00  0.00           C  
ATOM    413  CD1 LEU A  55      -6.179  16.381   3.287  1.00  0.00           C  
ATOM    414  CD2 LEU A  55      -3.710  16.155   3.015  1.00  0.00           C  
ATOM    415  N   ASN A  56      -2.103  14.892   0.236  1.00  0.00           N  
ATOM    416  CA  ASN A  56      -0.688  14.700   0.499  1.00  0.00           C  
ATOM    417  C   ASN A  56      -0.106  15.923   1.197  1.00  0.00           C  
ATOM    418  O   ASN A  56      -0.512  17.054   0.948  1.00  0.00           O  
ATOM    419  CB  ASN A  56       0.088  14.431  -0.796  1.00  0.00           C  
ATOM    420  CG  ASN A  56      -0.223  13.072  -1.385  1.00  0.00           C  
ATOM    421  OD1 ASN A  56      -0.865  12.958  -2.433  1.00  0.00           O  
ATOM    422  ND2 ASN A  56       0.229  12.036  -0.708  1.00  0.00           N  
ATOM    423  N   ALA A  57       0.862  15.666   2.080  1.00  0.00           N  
ATOM    424  CA  ALA A  57       1.552  16.730   2.797  1.00  0.00           C  
ATOM    425  C   ALA A  57       2.942  16.247   3.181  1.00  0.00           C  
ATOM    426  O   ALA A  57       3.258  15.061   3.066  1.00  0.00           O  
ATOM    427  CB  ALA A  57       0.769  17.152   4.039  1.00  0.00           C  
ATOM    428  N   ALA A  58       3.786  17.179   3.621  1.00  0.00           N  
ATOM    429  CA  ALA A  58       5.121  16.865   4.109  1.00  0.00           C  
ATOM    430  C   ALA A  58       5.301  17.492   5.484  1.00  0.00           C  
ATOM    431  O   ALA A  58       4.780  18.572   5.765  1.00  0.00           O  
ATOM    432  CB  ALA A  58       6.194  17.370   3.148  1.00  0.00           C  
ATOM    433  N   VAL A  59       6.051  16.799   6.337  1.00  0.00           N  
ATOM    434  CA  VAL A  59       6.288  17.229   7.713  1.00  0.00           C  
ATOM    435  C   VAL A  59       7.783  17.214   7.986  1.00  0.00           C  
ATOM    436  O   VAL A  59       8.465  16.233   7.677  1.00  0.00           O  
ATOM    437  CB  VAL A  59       5.572  16.312   8.718  1.00  0.00           C  
ATOM    438  CG1 VAL A  59       5.804  16.792  10.146  1.00  0.00           C  
ATOM    439  CG2 VAL A  59       4.083  16.238   8.408  1.00  0.00           C  
ATOM    440  N   ALA A  60       8.297  18.292   8.563  1.00  0.00           N  
ATOM    441  CA  ALA A  60       9.656  18.321   9.088  1.00  0.00           C  
ATOM    442  C   ALA A  60       9.580  18.034  10.577  1.00  0.00           C  
ATOM    443  O   ALA A  60       8.923  18.764  11.328  1.00  0.00           O  
ATOM    444  CB  ALA A  60      10.315  19.671   8.829  1.00  0.00           C  
ATOM    445  N   LEU A  61      10.245  16.961  11.007  1.00  0.00           N  
ATOM    446  CA  LEU A  61      10.206  16.515  12.389  1.00  0.00           C  
ATOM    447  C   LEU A  61      11.616  16.499  12.951  1.00  0.00           C  
ATOM    448  O   LEU A  61      12.483  15.786  12.451  1.00  0.00           O  
ATOM    449  CB  LEU A  61       9.588  15.110  12.486  1.00  0.00           C  
ATOM    450  CG  LEU A  61       9.331  14.569  13.891  1.00  0.00           C  
ATOM    451  CD1 LEU A  61       8.032  15.146  14.433  1.00  0.00           C  
ATOM    452  CD2 LEU A  61       9.269  13.048  13.892  1.00  0.00           C  
ATOM    453  N   GLU A  62      11.865  17.291  13.981  1.00  0.00           N  
ATOM    454  CA  GLU A  62      13.142  17.223  14.673  1.00  0.00           C  
ATOM    455  C   GLU A  62      13.076  16.084  15.679  1.00  0.00           C  
ATOM    456  O   GLU A  62      12.113  15.969  16.429  1.00  0.00           O  
ATOM    457  CB  GLU A  62      13.468  18.536  15.375  1.00  0.00           C  
ATOM    458  CG  GLU A  62      14.866  18.549  15.964  1.00  0.00           C  
ATOM    459  CD  GLU A  62      15.308  19.942  16.398  1.00  0.00           C  
ATOM    460  OE1 GLU A  62      14.683  20.495  17.326  1.00  0.00           O  
ATOM    461  OE2 GLU A  62      16.267  20.462  15.804  1.00  0.00           O  
ATOM    462  N   THR A  63      14.113  15.239  15.694  1.00  0.00           N  
ATOM    463  CA  THR A  63      14.079  14.033  16.527  1.00  0.00           C  
ATOM    464  C   THR A  63      15.470  13.660  16.994  1.00  0.00           C  
ATOM    465  O   THR A  63      16.466  13.889  16.298  1.00  0.00           O  
ATOM    466  CB  THR A  63      13.441  12.855  15.769  1.00  0.00           C  
ATOM    467  OG1 THR A  63      13.348  11.725  16.635  1.00  0.00           O  
ATOM    468  CG2 THR A  63      14.265  12.480  14.536  1.00  0.00           C  
ATOM    469  N   SER A  64      15.536  13.080  18.198  1.00  0.00           N  
ATOM    470  CA  SER A  64      16.756  12.473  18.711  1.00  0.00           C  
ATOM    471  C   SER A  64      16.714  10.956  18.611  1.00  0.00           C  
ATOM    472  O   SER A  64      17.653  10.281  19.048  1.00  0.00           O  
ATOM    473  CB  SER A  64      16.986  12.884  20.164  1.00  0.00           C  
ATOM    474  OG  SER A  64      17.173  14.291  20.278  1.00  0.00           O  
ATOM    475  N   LEU A  65      15.631  10.407  18.040  1.00  0.00           N  
ATOM    476  CA  LEU A  65      15.507   8.969  17.863  1.00  0.00           C  
ATOM    477  C   LEU A  65      16.432   8.474  16.753  1.00  0.00           C  
ATOM    478  O   LEU A  65      16.809   9.226  15.854  1.00  0.00           O  
ATOM    479  CB  LEU A  65      14.070   8.585  17.525  1.00  0.00           C  
ATOM    480  CG  LEU A  65      12.994   8.926  18.548  1.00  0.00           C  
ATOM    481  CD1 LEU A  65      11.618   8.611  17.980  1.00  0.00           C  
ATOM    482  CD2 LEU A  65      13.221   8.162  19.846  1.00  0.00           C  
ATOM    483  N   ALA A  66      16.789   7.192  16.823  1.00  0.00           N  
ATOM    484  CA  ALA A  66      17.454   6.536  15.708  1.00  0.00           C  
ATOM    485  C   ALA A  66      16.443   6.310  14.582  1.00  0.00           C  
ATOM    486  O   ALA A  66      15.234   6.266  14.828  1.00  0.00           O  
ATOM    487  CB  ALA A  66      18.058   5.209  16.159  1.00  0.00           C  
ATOM    488  N   PRO A  67      16.911   6.155  13.337  1.00  0.00           N  
ATOM    489  CA  PRO A  67      15.981   5.968  12.220  1.00  0.00           C  
ATOM    490  C   PRO A  67      15.010   4.804  12.423  1.00  0.00           C  
ATOM    491  O   PRO A  67      13.816   4.943  12.139  1.00  0.00           O  
ATOM    492  CB  PRO A  67      16.905   5.720  11.026  1.00  0.00           C  
ATOM    493  CG  PRO A  67      18.187   6.405  11.399  1.00  0.00           C  
ATOM    494  CD  PRO A  67      18.310   6.247  12.889  1.00  0.00           C  
ATOM    495  N   GLU A  68      15.504   3.663  12.893  1.00  0.00           N  
ATOM    496  CA  GLU A  68      14.639   2.509  13.098  1.00  0.00           C  
ATOM    497  C   GLU A  68      13.629   2.759  14.215  1.00  0.00           C  
ATOM    498  O   GLU A  68      12.514   2.243  14.174  1.00  0.00           O  
ATOM    499  CB  GLU A  68      15.474   1.260  13.411  1.00  0.00           C  
ATOM    500  CG  GLU A  68      16.397   0.824  12.272  1.00  0.00           C  
ATOM    501  CD  GLU A  68      15.671   0.049  11.186  1.00  0.00           C  
ATOM    502  OE1 GLU A  68      14.460  -0.201  11.325  1.00  0.00           O  
ATOM    503  OE2 GLU A  68      16.319  -0.321  10.188  1.00  0.00           O  
ATOM    504  N   GLU A  69      14.006   3.550  15.213  1.00  0.00           N  
ATOM    505  CA  GLU A  69      13.089   3.897  16.287  1.00  0.00           C  
ATOM    506  C   GLU A  69      11.976   4.807  15.769  1.00  0.00           C  
ATOM    507  O   GLU A  69      10.809   4.635  16.125  1.00  0.00           O  
ATOM    508  CB  GLU A  69      13.841   4.574  17.439  1.00  0.00           C  
ATOM    509  CG  GLU A  69      14.826   3.656  18.145  1.00  0.00           C  
ATOM    510  CD  GLU A  69      15.648   4.383  19.199  1.00  0.00           C  
ATOM    511  OE1 GLU A  69      16.031   5.548  18.966  1.00  0.00           O  
ATOM    512  OE2 GLU A  69      15.914   3.776  20.254  1.00  0.00           O  
ATOM    513  N   LEU A  70      12.326   5.776  14.923  1.00  0.00           N  
ATOM    514  CA  LEU A  70      11.310   6.623  14.318  1.00  0.00           C  
ATOM    515  C   LEU A  70      10.374   5.794  13.454  1.00  0.00           C  
ATOM    516  O   LEU A  70       9.155   6.001  13.478  1.00  0.00           O  
ATOM    517  CB  LEU A  70      11.966   7.736  13.487  1.00  0.00           C  
ATOM    518  CG  LEU A  70      10.990   8.671  12.769  1.00  0.00           C  
ATOM    519  CD1 LEU A  70      10.089   9.385  13.776  1.00  0.00           C  
ATOM    520  CD2 LEU A  70      11.744   9.688  11.923  1.00  0.00           C  
ATOM    521  N   LEU A  71      10.925   4.836  12.705  1.00  0.00           N  
ATOM    522  CA  LEU A  71      10.095   3.953  11.889  1.00  0.00           C  
ATOM    523  C   LEU A  71       9.118   3.159  12.749  1.00  0.00           C  
ATOM    524  O   LEU A  71       7.961   2.975  12.372  1.00  0.00           O  
ATOM    525  CB  LEU A  71      10.975   3.010  11.072  1.00  0.00           C  
ATOM    526  CG  LEU A  71      10.237   2.033  10.151  1.00  0.00           C  
ATOM    527  CD1 LEU A  71       9.443   2.793   9.090  1.00  0.00           C  
ATOM    528  CD2 LEU A  71      11.217   1.070   9.490  1.00  0.00           C  
ATOM    529  N   ASN A  72       9.571   2.691  13.911  1.00  0.00           N  
ATOM    530  CA  ASN A  72       8.673   1.996  14.822  1.00  0.00           C  
ATOM    531  C   ASN A  72       7.471   2.867  15.181  1.00  0.00           C  
ATOM    532  O   ASN A  72       6.331   2.390  15.226  1.00  0.00           O  
ATOM    533  CB  ASN A  72       9.404   1.582  16.106  1.00  0.00           C  
ATOM    534  CG  ASN A  72      10.400   0.462  15.886  1.00  0.00           C  
ATOM    535  OD1 ASN A  72      10.336  -0.256  14.892  1.00  0.00           O  
ATOM    536  ND2 ASN A  72      11.317   0.303  16.835  1.00  0.00           N  
ATOM    537  N   HIS A  73       7.725   4.151  15.429  1.00  0.00           N  
ATOM    538  CA  HIS A  73       6.651   5.054  15.815  1.00  0.00           C  
ATOM    539  C   HIS A  73       5.715   5.370  14.653  1.00  0.00           C  
ATOM    540  O   HIS A  73       4.496   5.392  14.834  1.00  0.00           O  
ATOM    541  CB  HIS A  73       7.230   6.336  16.421  1.00  0.00           C  
ATOM    542  CG  HIS A  73       7.741   6.162  17.817  1.00  0.00           C  
ATOM    543  ND1 HIS A  73       6.898   6.039  18.899  1.00  0.00           N  
ATOM    544  CD2 HIS A  73       8.998   6.079  18.302  1.00  0.00           C  
ATOM    545  CE1 HIS A  73       7.621   5.887  20.004  1.00  0.00           C  
ATOM    546  NE2 HIS A  73       8.894   5.907  19.667  1.00  0.00           N  
ATOM    547  N   THR A  74       6.253   5.625  13.456  1.00  0.00           N  
ATOM    548  CA  THR A  74       5.379   5.907  12.323  1.00  0.00           C  
ATOM    549  C   THR A  74       4.533   4.686  11.970  1.00  0.00           C  
ATOM    550  O   THR A  74       3.355   4.820  11.645  1.00  0.00           O  
ATOM    551  CB  THR A  74       6.180   6.372  11.092  1.00  0.00           C  
ATOM    552  OG1 THR A  74       7.109   5.357  10.693  1.00  0.00           O  
ATOM    553  CG2 THR A  74       6.935   7.667  11.393  1.00  0.00           C  
ATOM    554  N   GLN A  75       5.116   3.488  12.052  1.00  0.00           N  
ATOM    555  CA  GLN A  75       4.350   2.279  11.782  1.00  0.00           C  
ATOM    556  C   GLN A  75       3.288   2.046  12.855  1.00  0.00           C  
ATOM    557  O   GLN A  75       2.190   1.568  12.558  1.00  0.00           O  
ATOM    558  CB  GLN A  75       5.273   1.066  11.664  1.00  0.00           C  
ATOM    559  CG  GLN A  75       6.149   1.106  10.415  1.00  0.00           C  
ATOM    560  CD  GLN A  75       6.947  -0.168  10.210  1.00  0.00           C  
ATOM    561  OE1 GLN A  75       7.204  -0.918  11.149  1.00  0.00           O  
ATOM    562  NE2 GLN A  75       7.331  -0.432   8.961  1.00  0.00           N  
ATOM    563  N   ARG A  76       3.598   2.386  14.104  1.00  0.00           N  
ATOM    564  CA  ARG A  76       2.607   2.299  15.174  1.00  0.00           C  
ATOM    565  C   ARG A  76       1.427   3.224  14.890  1.00  0.00           C  
ATOM    566  O   ARG A  76       0.268   2.837  15.064  1.00  0.00           O  
ATOM    567  CB  ARG A  76       3.239   2.644  16.521  1.00  0.00           C  
ATOM    568  CG  ARG A  76       2.239   2.752  17.661  1.00  0.00           C  
ATOM    569  CD  ARG A  76       2.890   3.128  18.983  1.00  0.00           C  
ATOM    570  NE  ARG A  76       3.688   4.348  18.920  1.00  0.00           N  
ATOM    571  CZ  ARG A  76       3.188   5.582  18.914  1.00  0.00           C  
ATOM    572  NH1 ARG A  76       1.880   5.772  18.953  1.00  0.00           N  
ATOM    573  NH2 ARG A  76       3.997   6.624  18.862  1.00  0.00           N  
ATOM    574  N   ILE A  77       1.718   4.452  14.471  1.00  0.00           N  
ATOM    575  CA  ILE A  77       0.656   5.405  14.157  1.00  0.00           C  
ATOM    576  C   ILE A  77      -0.196   4.882  13.002  1.00  0.00           C  
ATOM    577  O   ILE A  77      -1.430   4.953  13.041  1.00  0.00           O  
ATOM    578  CB  ILE A  77       1.248   6.790  13.830  1.00  0.00           C  
ATOM    579  CG1 ILE A  77       1.909   7.379  15.082  1.00  0.00           C  
ATOM    580  CG2 ILE A  77       0.166   7.726  13.299  1.00  0.00           C  
ATOM    581  CD1 ILE A  77       2.805   8.577  14.794  1.00  0.00           C  
ATOM    582  N   GLU A  78       0.447   4.344  11.962  1.00  0.00           N  
ATOM    583  CA  GLU A  78      -0.297   3.767  10.853  1.00  0.00           C  
ATOM    584  C   GLU A  78      -1.178   2.609  11.320  1.00  0.00           C  
ATOM    585  O   GLU A  78      -2.312   2.452  10.859  1.00  0.00           O  
ATOM    586  CB  GLU A  78       0.653   3.261   9.762  1.00  0.00           C  
ATOM    587  CG  GLU A  78       1.345   4.356   8.981  1.00  0.00           C  
ATOM    588  CD  GLU A  78       2.224   3.788   7.876  1.00  0.00           C  
ATOM    589  OE1 GLU A  78       3.107   2.967   8.186  1.00  0.00           O  
ATOM    590  OE2 GLU A  78       2.010   4.151   6.698  1.00  0.00           O  
ATOM    591  N   LEU A  79      -0.664   1.791  12.226  1.00  0.00           N  
ATOM    592  CA  LEU A  79      -1.429   0.656  12.742  1.00  0.00           C  
ATOM    593  C   LEU A  79      -2.623   1.125  13.562  1.00  0.00           C  
ATOM    594  O   LEU A  79      -3.717   0.567  13.457  1.00  0.00           O  
ATOM    595  CB  LEU A  79      -0.532  -0.249  13.580  1.00  0.00           C  
ATOM    596  CG  LEU A  79      -1.182  -1.504  14.177  1.00  0.00           C  
ATOM    597  CD1 LEU A  79      -1.657  -2.435  13.080  1.00  0.00           C  
ATOM    598  CD2 LEU A  79      -0.207  -2.209  15.114  1.00  0.00           C  
ATOM    599  N   GLN A  80      -2.420   2.151  14.379  1.00  0.00           N  
ATOM    600  CA  GLN A  80      -3.463   2.633  15.268  1.00  0.00           C  
ATOM    601  C   GLN A  80      -4.536   3.429  14.525  1.00  0.00           C  
ATOM    602  O   GLN A  80      -5.714   3.378  14.893  1.00  0.00           O  
ATOM    603  CB  GLN A  80      -2.855   3.486  16.381  1.00  0.00           C  
ATOM    604  CG  GLN A  80      -2.012   2.697  17.368  1.00  0.00           C  
ATOM    605  CD  GLN A  80      -1.289   3.583  18.370  1.00  0.00           C  
ATOM    606  OE1 GLN A  80      -1.068   4.772  18.110  1.00  0.00           O  
ATOM    607  NE2 GLN A  80      -0.922   3.023  19.511  1.00  0.00           N  
ATOM    608  N   GLN A  81      -4.144   4.170  13.488  1.00  0.00           N  
ATOM    609  CA  GLN A  81      -5.053   5.089  12.818  1.00  0.00           C  
ATOM    610  C   GLN A  81      -5.321   4.749  11.360  1.00  0.00           C  
ATOM    611  O   GLN A  81      -6.296   5.236  10.780  1.00  0.00           O  
ATOM    612  CB  GLN A  81      -4.507   6.522  12.897  1.00  0.00           C  
ATOM    613  CG  GLN A  81      -4.258   7.005  14.315  1.00  0.00           C  
ATOM    614  CD  GLN A  81      -3.786   8.448  14.365  1.00  0.00           C  
ATOM    615  OE1 GLN A  81      -3.901   9.182  13.381  1.00  0.00           O  
ATOM    616  NE2 GLN A  81      -3.260   8.864  15.509  1.00  0.00           N  
ATOM    617  N   GLY A  82      -4.471   3.950  10.744  1.00  0.00           N  
ATOM    618  CA  GLY A  82      -4.564   3.666   9.332  1.00  0.00           C  
ATOM    619  C   GLY A  82      -5.162   2.314   9.021  1.00  0.00           C  
ATOM    620  O   GLY A  82      -5.262   1.435   9.883  1.00  0.00           O  
ATOM    621  N   ARG A  83      -5.560   2.167   7.769  1.00  0.00           N  
ATOM    622  CA  ARG A  83      -6.083   0.898   7.273  1.00  0.00           C  
ATOM    623  C   ARG A  83      -5.626   0.714   5.836  1.00  0.00           C  
ATOM    624  O   ARG A  83      -5.747   1.631   5.016  1.00  0.00           O  
ATOM    625  CB  ARG A  83      -7.613   0.855   7.350  1.00  0.00           C  
ATOM    626  CG  ARG A  83      -8.220  -0.420   6.768  1.00  0.00           C  
ATOM    627  CD  ARG A  83      -9.730  -0.448   6.898  1.00  0.00           C  
ATOM    628  NE  ARG A  83     -10.320  -1.593   6.211  1.00  0.00           N  
ATOM    629  CZ  ARG A  83     -10.475  -2.799   6.747  1.00  0.00           C  
ATOM    630  NH1 ARG A  83     -10.086  -3.036   7.995  1.00  0.00           N  
ATOM    631  NH2 ARG A  83     -11.026  -3.781   6.036  1.00  0.00           N  
ATOM    632  N   VAL A  84      -5.105  -0.510   5.522  1.00  0.00           N  
ATOM    633  CA  VAL A  84      -4.678  -0.866   4.167  1.00  0.00           C  
ATOM    634  C   VAL A  84      -5.612  -1.943   3.631  1.00  0.00           C  
ATOM    635  O   VAL A  84      -5.793  -2.982   4.269  1.00  0.00           O  
ATOM    636  CB  VAL A  84      -3.219  -1.376   4.145  1.00  0.00           C  
ATOM    637  CG1 VAL A  84      -2.831  -1.797   2.739  1.00  0.00           C  
ATOM    638  CG2 VAL A  84      -2.284  -0.308   4.679  1.00  0.00           C  
ATOM    639  N   ARG A  85      -6.216  -1.664   2.490  1.00  0.00           N  
ATOM    640  CA  ARG A  85      -7.005  -2.691   1.820  1.00  0.00           C  
ATOM    641  C   ARG A  85      -6.049  -3.628   1.079  1.00  0.00           C  
ATOM    642  O   ARG A  85      -5.303  -3.202   0.196  1.00  0.00           O  
ATOM    643  CB  ARG A  85      -8.015  -2.058   0.850  1.00  0.00           C  
ATOM    644  CG  ARG A  85      -9.098  -1.256   1.549  1.00  0.00           C  
ATOM    645  CD  ARG A  85     -10.131  -0.739   0.564  1.00  0.00           C  
ATOM    646  NE  ARG A  85     -11.080   0.180   1.184  1.00  0.00           N  
ATOM    647  CZ  ARG A  85     -12.240  -0.186   1.712  1.00  0.00           C  
ATOM    648  NH1 ARG A  85     -12.604  -1.459   1.710  1.00  0.00           N  
ATOM    649  NH2 ARG A  85     -13.034   0.723   2.260  1.00  0.00           N  
ATOM    650  N   LYS A  86      -6.082  -4.911   1.437  1.00  0.00           N  
ATOM    651  CA  LYS A  86      -5.097  -5.857   0.912  1.00  0.00           C  
ATOM    652  C   LYS A  86      -5.519  -6.520  -0.402  1.00  0.00           C  
ATOM    653  O   LYS A  86      -4.683  -7.101  -1.093  1.00  0.00           O  
ATOM    654  CB  LYS A  86      -4.798  -6.942   1.963  1.00  0.00           C  
ATOM    655  CG  LYS A  86      -4.147  -6.393   3.225  1.00  0.00           C  
ATOM    656  CD  LYS A  86      -3.805  -7.500   4.194  1.00  0.00           C  
ATOM    657  CE  LYS A  86      -3.142  -6.974   5.456  1.00  0.00           C  
ATOM    658  NZ  LYS A  86      -2.786  -8.070   6.407  1.00  0.00           N  
ATOM    659  N   ALA A  87      -6.796  -6.411  -0.739  1.00  0.00           N  
ATOM    660  CA  ALA A  87      -7.285  -7.085  -1.936  1.00  0.00           C  
ATOM    661  C   ALA A  87      -6.689  -6.510  -3.215  1.00  0.00           C  
ATOM    662  O   ALA A  87      -6.557  -7.224  -4.217  1.00  0.00           O  
ATOM    663  CB  ALA A  87      -8.812  -7.013  -1.991  1.00  0.00           C  
ATOM    664  N   GLU A  88      -6.336  -5.223  -3.196  1.00  0.00           N  
ATOM    665  CA  GLU A  88      -5.729  -4.566  -4.346  1.00  0.00           C  
ATOM    666  C   GLU A  88      -4.506  -3.774  -3.891  1.00  0.00           C  
ATOM    667  O   GLU A  88      -4.565  -3.024  -2.920  1.00  0.00           O  
ATOM    668  CB  GLU A  88      -6.735  -3.643  -5.054  1.00  0.00           C  
ATOM    669  CG  GLU A  88      -7.884  -4.384  -5.718  1.00  0.00           C  
ATOM    670  CD  GLU A  88      -8.817  -3.468  -6.477  1.00  0.00           C  
ATOM    671  OE1 GLU A  88      -8.746  -2.236  -6.297  1.00  0.00           O  
ATOM    672  OE2 GLU A  88      -9.636  -3.985  -7.264  1.00  0.00           O  
ATOM    673  N   ARG A  89      -3.419  -3.946  -4.623  1.00  0.00           N  
ATOM    674  CA  ARG A  89      -2.147  -3.312  -4.266  1.00  0.00           C  
ATOM    675  C   ARG A  89      -2.293  -1.801  -4.093  1.00  0.00           C  
ATOM    676  O   ARG A  89      -1.767  -1.224  -3.133  1.00  0.00           O  
ATOM    677  CB  ARG A  89      -1.090  -3.626  -5.336  1.00  0.00           C  
ATOM    678  CG  ARG A  89       0.224  -2.889  -5.150  1.00  0.00           C  
ATOM    679  CD  ARG A  89       1.113  -3.561  -4.129  1.00  0.00           C  
ATOM    680  NE  ARG A  89       1.553  -4.881  -4.577  1.00  0.00           N  
ATOM    681  CZ  ARG A  89       2.476  -5.607  -3.968  1.00  0.00           C  
ATOM    682  NH1 ARG A  89       3.088  -5.146  -2.883  1.00  0.00           N  
ATOM    683  NH2 ARG A  89       2.814  -6.808  -4.442  1.00  0.00           N  
ATOM    684  N   TRP A  90      -3.005  -1.155  -5.000  1.00  0.00           N  
ATOM    685  CA  TRP A  90      -3.170   0.293  -4.991  1.00  0.00           C  
ATOM    686  C   TRP A  90      -4.515   0.719  -4.407  1.00  0.00           C  
ATOM    687  O   TRP A  90      -4.987   1.833  -4.674  1.00  0.00           O  
ATOM    688  CB  TRP A  90      -3.018   0.843  -6.419  1.00  0.00           C  
ATOM    689  CG  TRP A  90      -1.674   0.571  -7.014  1.00  0.00           C  
ATOM    690  CD1 TRP A  90      -1.354  -0.416  -7.907  1.00  0.00           C  
ATOM    691  CD2 TRP A  90      -0.462   1.295  -6.769  1.00  0.00           C  
ATOM    692  NE1 TRP A  90      -0.024  -0.348  -8.225  1.00  0.00           N  
ATOM    693  CE2 TRP A  90       0.546   0.691  -7.541  1.00  0.00           C  
ATOM    694  CE3 TRP A  90      -0.138   2.402  -5.966  1.00  0.00           C  
ATOM    695  CZ2 TRP A  90       1.866   1.159  -7.539  1.00  0.00           C  
ATOM    696  CZ3 TRP A  90       1.176   2.865  -5.968  1.00  0.00           C  
ATOM    697  CH2 TRP A  90       2.151   2.237  -6.749  1.00  0.00           C  
ATOM    698  N   GLY A  91      -5.120  -0.138  -3.599  1.00  0.00           N  
ATOM    699  CA  GLY A  91      -6.410   0.168  -3.028  1.00  0.00           C  
ATOM    700  C   GLY A  91      -6.362   1.291  -2.001  1.00  0.00           C  
ATOM    701  O   GLY A  91      -5.282   1.730  -1.586  1.00  0.00           O  
ATOM    702  N   PRO A  92      -7.530   1.777  -1.564  1.00  0.00           N  
ATOM    703  CA  PRO A  92      -7.577   2.892  -0.620  1.00  0.00           C  
ATOM    704  C   PRO A  92      -6.878   2.579   0.704  1.00  0.00           C  
ATOM    705  O   PRO A  92      -6.884   1.446   1.184  1.00  0.00           O  
ATOM    706  CB  PRO A  92      -9.084   3.103  -0.394  1.00  0.00           C  
ATOM    707  CG  PRO A  92      -9.731   2.526  -1.604  1.00  0.00           C  
ATOM    708  CD  PRO A  92      -8.875   1.364  -2.009  1.00  0.00           C  
ATOM    709  N   ARG A  93      -6.281   3.614   1.284  1.00  0.00           N  
ATOM    710  CA  ARG A  93      -5.637   3.525   2.585  1.00  0.00           C  
ATOM    711  C   ARG A  93      -6.059   4.735   3.403  1.00  0.00           C  
ATOM    712  O   ARG A  93      -6.141   5.842   2.877  1.00  0.00           O  
ATOM    713  CB  ARG A  93      -4.111   3.484   2.448  1.00  0.00           C  
ATOM    714  CG  ARG A  93      -3.601   2.363   1.563  1.00  0.00           C  
ATOM    715  CD  ARG A  93      -2.093   2.362   1.487  1.00  0.00           C  
ATOM    716  NE  ARG A  93      -1.616   1.235   0.692  1.00  0.00           N  
ATOM    717  CZ  ARG A  93      -0.339   0.867   0.583  1.00  0.00           C  
ATOM    718  NH1 ARG A  93       0.601   1.554   1.218  1.00  0.00           N  
ATOM    719  NH2 ARG A  93      -0.008  -0.177  -0.158  1.00  0.00           N  
ATOM    720  N   THR A  94      -6.302   4.542   4.715  1.00  0.00           N  
ATOM    721  CA  THR A  94      -6.687   5.665   5.545  1.00  0.00           C  
ATOM    722  C   THR A  94      -5.499   6.550   5.888  1.00  0.00           C  
ATOM    723  O   THR A  94      -5.673   7.745   6.126  1.00  0.00           O  
ATOM    724  CB  THR A  94      -7.360   5.192   6.841  1.00  0.00           C  
ATOM    725  OG1 THR A  94      -6.490   4.287   7.528  1.00  0.00           O  
ATOM    726  CG2 THR A  94      -8.675   4.491   6.535  1.00  0.00           C  
ATOM    727  N   LEU A  95      -4.286   5.969   5.906  1.00  0.00           N  
ATOM    728  CA  LEU A  95      -3.100   6.724   6.294  1.00  0.00           C  
ATOM    729  C   LEU A  95      -1.830   6.026   5.831  1.00  0.00           C  
ATOM    730  O   LEU A  95      -1.633   4.843   6.118  1.00  0.00           O  
ATOM    731  CB  LEU A  95      -3.055   6.895   7.818  1.00  0.00           C  
ATOM    732  CG  LEU A  95      -1.847   7.649   8.380  1.00  0.00           C  
ATOM    733  CD1 LEU A  95      -1.838   9.089   7.883  1.00  0.00           C  
ATOM    734  CD2 LEU A  95      -1.863   7.600   9.898  1.00  0.00           C  
ATOM    735  N   ASP A  96      -0.978   6.761   5.117  1.00  0.00           N  
ATOM    736  CA  ASP A  96       0.374   6.332   4.789  1.00  0.00           C  
ATOM    737  C   ASP A  96       1.354   7.341   5.371  1.00  0.00           C  
ATOM    738  O   ASP A  96       1.182   8.552   5.197  1.00  0.00           O  
ATOM    739  CB  ASP A  96       0.589   6.243   3.272  1.00  0.00           C  
ATOM    740  CG  ASP A  96      -0.129   5.061   2.638  1.00  0.00           C  
ATOM    741  OD1 ASP A  96      -0.207   4.001   3.282  1.00  0.00           O  
ATOM    742  OD2 ASP A  96      -0.582   5.197   1.487  1.00  0.00           O  
ATOM    743  N   LEU A  97       2.378   6.841   6.063  1.00  0.00           N  
ATOM    744  CA  LEU A  97       3.469   7.656   6.562  1.00  0.00           C  
ATOM    745  C   LEU A  97       4.782   7.088   6.025  1.00  0.00           C  
ATOM    746  O   LEU A  97       5.099   5.927   6.288  1.00  0.00           O  
ATOM    747  CB  LEU A  97       3.499   7.678   8.093  1.00  0.00           C  
ATOM    748  CG  LEU A  97       2.264   8.252   8.796  1.00  0.00           C  
ATOM    749  CD1 LEU A  97       2.376   8.060  10.304  1.00  0.00           C  
ATOM    750  CD2 LEU A  97       2.085   9.725   8.458  1.00  0.00           C  
ATOM    751  N   ASP A  98       5.532   7.902   5.285  1.00  0.00           N  
ATOM    752  CA  ASP A  98       6.784   7.472   4.680  1.00  0.00           C  
ATOM    753  C   ASP A  98       7.921   8.390   5.111  1.00  0.00           C  
ATOM    754  O   ASP A  98       7.826   9.605   4.948  1.00  0.00           O  
ATOM    755  CB  ASP A  98       6.676   7.474   3.151  1.00  0.00           C  
ATOM    756  CG  ASP A  98       5.704   6.435   2.629  1.00  0.00           C  
ATOM    757  OD1 ASP A  98       5.918   5.235   2.902  1.00  0.00           O  
ATOM    758  OD2 ASP A  98       4.739   6.818   1.944  1.00  0.00           O  
ATOM    759  N   ILE A  99       8.995   7.819   5.653  1.00  0.00           N  
ATOM    760  CA  ILE A  99      10.184   8.597   5.964  1.00  0.00           C  
ATOM    761  C   ILE A  99      10.917   8.865   4.657  1.00  0.00           C  
ATOM    762  O   ILE A  99      11.476   7.952   4.040  1.00  0.00           O  
ATOM    763  CB  ILE A  99      11.098   7.867   6.961  1.00  0.00           C  
ATOM    764  CG1 ILE A  99      10.352   7.608   8.277  1.00  0.00           C  
ATOM    765  CG2 ILE A  99      12.370   8.684   7.214  1.00  0.00           C  
ATOM    766  CD1 ILE A  99      11.101   6.716   9.251  1.00  0.00           C  
ATOM    767  N   MET A 100      10.889  10.121   4.194  1.00  0.00           N  
ATOM    768  CA  MET A 100      11.550  10.485   2.947  1.00  0.00           C  
ATOM    769  C   MET A 100      13.046  10.683   3.153  1.00  0.00           C  
ATOM    770  O   MET A 100      13.853  10.194   2.367  1.00  0.00           O  
ATOM    771  CB  MET A 100      10.937  11.765   2.374  1.00  0.00           C  
ATOM    772  CG  MET A 100       9.501  11.607   1.915  1.00  0.00           C  
ATOM    773  SD  MET A 100       8.873  13.080   1.078  1.00  0.00           S  
ATOM    774  CE  MET A 100       8.655  14.186   2.470  1.00  0.00           C  
ATOM    775  N   LEU A 101      13.394  11.405   4.205  1.00  0.00           N  
ATOM    776  CA  LEU A 101      14.787  11.730   4.502  1.00  0.00           C  
ATOM    777  C   LEU A 101      14.992  11.699   6.009  1.00  0.00           C  
ATOM    778  O   LEU A 101      14.062  11.964   6.772  1.00  0.00           O  
ATOM    779  CB  LEU A 101      15.156  13.115   3.953  1.00  0.00           C  
ATOM    780  CG  LEU A 101      15.195  13.238   2.425  1.00  0.00           C  
ATOM    781  CD1 LEU A 101      15.104  14.694   2.005  1.00  0.00           C  
ATOM    782  CD2 LEU A 101      16.462  12.600   1.886  1.00  0.00           C  
ATOM    783  N   PHE A 102      16.205  11.382   6.419  1.00  0.00           N  
ATOM    784  CA  PHE A 102      16.573  11.381   7.830  1.00  0.00           C  
ATOM    785  C   PHE A 102      17.917  12.080   7.943  1.00  0.00           C  
ATOM    786  O   PHE A 102      18.971  11.449   7.799  1.00  0.00           O  
ATOM    787  CB  PHE A 102      16.619   9.953   8.390  1.00  0.00           C  
ATOM    788  CG  PHE A 102      16.666   9.895   9.891  1.00  0.00           C  
ATOM    789  CD1 PHE A 102      15.507   9.705  10.625  1.00  0.00           C  
ATOM    790  CD2 PHE A 102      17.869  10.031  10.573  1.00  0.00           C  
ATOM    791  CE1 PHE A 102      15.538   9.654  12.008  1.00  0.00           C  
ATOM    792  CE2 PHE A 102      17.907   9.989  11.957  1.00  0.00           C  
ATOM    793  CZ  PHE A 102      16.742   9.802  12.680  1.00  0.00           C  
ATOM    794  N   GLY A 103      17.889  13.384   8.193  1.00  0.00           N  
ATOM    795  CA  GLY A 103      19.092  14.175   8.156  1.00  0.00           C  
ATOM    796  C   GLY A 103      19.779  14.010   6.819  1.00  0.00           C  
ATOM    797  O   GLY A 103      19.140  14.073   5.764  1.00  0.00           O  
ATOM    798  N   ASN A 104      21.088  13.773   6.857  1.00  0.00           N  
ATOM    799  CA  ASN A 104      21.873  13.548   5.658  1.00  0.00           C  
ATOM    800  C   ASN A 104      22.274  12.087   5.511  1.00  0.00           C  
ATOM    801  O   ASN A 104      23.242  11.766   4.816  1.00  0.00           O  
ATOM    802  CB  ASN A 104      23.122  14.436   5.674  1.00  0.00           C  
ATOM    803  CG  ASN A 104      23.732  14.613   4.297  1.00  0.00           C  
ATOM    804  OD1 ASN A 104      23.024  14.861   3.325  1.00  0.00           O  
ATOM    805  ND2 ASN A 104      25.054  14.507   4.218  1.00  0.00           N  
ATOM    806  N   GLU A 105      21.524  11.174   6.148  1.00  0.00           N  
ATOM    807  CA  GLU A 105      21.904   9.770   6.186  1.00  0.00           C  
ATOM    808  C   GLU A 105      21.414   8.995   4.969  1.00  0.00           C  
ATOM    809  O   GLU A 105      20.362   9.284   4.395  1.00  0.00           O  
ATOM    810  CB  GLU A 105      21.372   9.100   7.459  1.00  0.00           C  
ATOM    811  CG  GLU A 105      21.910   9.716   8.742  1.00  0.00           C  
ATOM    812  CD  GLU A 105      21.507   8.937   9.980  1.00  0.00           C  
ATOM    813  OE1 GLU A 105      21.260   7.715   9.871  1.00  0.00           O  
ATOM    814  OE2 GLU A 105      21.456   9.545  11.070  1.00  0.00           O  
ATOM    815  N   VAL A 106      22.217   7.998   4.587  1.00  0.00           N  
ATOM    816  CA  VAL A 106      21.825   7.000   3.600  1.00  0.00           C  
ATOM    817  C   VAL A 106      21.646   5.692   4.343  1.00  0.00           C  
ATOM    818  O   VAL A 106      22.582   5.200   4.984  1.00  0.00           O  
ATOM    819  CB  VAL A 106      22.877   6.857   2.488  1.00  0.00           C  
ATOM    820  CG1 VAL A 106      22.485   5.729   1.536  1.00  0.00           C  
ATOM    821  CG2 VAL A 106      23.032   8.166   1.737  1.00  0.00           C  
ATOM    822  N   ILE A 107      20.432   5.135   4.282  1.00  0.00           N  
ATOM    823  CA  ILE A 107      20.069   3.948   5.051  1.00  0.00           C  
ATOM    824  C   ILE A 107      19.547   2.888   4.092  1.00  0.00           C  
ATOM    825  O   ILE A 107      18.649   3.160   3.297  1.00  0.00           O  
ATOM    826  CB  ILE A 107      19.008   4.276   6.115  1.00  0.00           C  
ATOM    827  CG1 ILE A 107      19.496   5.407   7.029  1.00  0.00           C  
ATOM    828  CG2 ILE A 107      18.652   3.035   6.925  1.00  0.00           C  
ATOM    829  CD1 ILE A 107      18.400   6.021   7.876  1.00  0.00           C  
ATOM    830  N   ASN A 108      20.110   1.696   4.166  1.00  0.00           N  
ATOM    831  CA  ASN A 108      19.670   0.577   3.341  1.00  0.00           C  
ATOM    832  C   ASN A 108      19.618  -0.673   4.201  1.00  0.00           C  
ATOM    833  O   ASN A 108      20.586  -1.436   4.272  1.00  0.00           O  
ATOM    834  CB  ASN A 108      20.596   0.377   2.138  1.00  0.00           C  
ATOM    835  CG  ASN A 108      20.536   1.523   1.157  1.00  0.00           C  
ATOM    836  OD1 ASN A 108      19.469   1.829   0.628  1.00  0.00           O  
ATOM    837  ND2 ASN A 108      21.672   2.163   0.915  1.00  0.00           N  
ATOM    838  N   THR A 109      18.492  -0.870   4.879  1.00  0.00           N  
ATOM    839  CA  THR A 109      18.275  -2.030   5.726  1.00  0.00           C  
ATOM    840  C   THR A 109      17.063  -2.802   5.219  1.00  0.00           C  
ATOM    841  O   THR A 109      16.362  -2.369   4.305  1.00  0.00           O  
ATOM    842  CB  THR A 109      18.048  -1.637   7.192  1.00  0.00           C  
ATOM    843  OG1 THR A 109      16.803  -0.940   7.310  1.00  0.00           O  
ATOM    844  CG2 THR A 109      19.183  -0.746   7.693  1.00  0.00           C  
ATOM    845  N   GLU A 110      16.820  -3.953   5.837  1.00  0.00           N  
ATOM    846  CA  GLU A 110      15.654  -4.751   5.466  1.00  0.00           C  
ATOM    847  C   GLU A 110      14.358  -3.981   5.667  1.00  0.00           C  
ATOM    848  O   GLU A 110      13.407  -4.133   4.898  1.00  0.00           O  
ATOM    849  CB  GLU A 110      15.629  -6.047   6.282  1.00  0.00           C  
ATOM    850  CG  GLU A 110      14.471  -6.967   5.961  1.00  0.00           C  
ATOM    851  CD  GLU A 110      14.345  -8.105   6.961  1.00  0.00           C  
ATOM    852  OE1 GLU A 110      15.373  -8.721   7.305  1.00  0.00           O  
ATOM    853  OE2 GLU A 110      13.214  -8.366   7.406  1.00  0.00           O  
ATOM    854  N   ARG A 111      14.308  -3.131   6.687  1.00  0.00           N  
ATOM    855  CA  ARG A 111      13.084  -2.430   7.050  1.00  0.00           C  
ATOM    856  C   ARG A 111      12.974  -1.031   6.462  1.00  0.00           C  
ATOM    857  O   ARG A 111      11.860  -0.516   6.312  1.00  0.00           O  
ATOM    858  CB  ARG A 111      12.976  -2.310   8.580  1.00  0.00           C  
ATOM    859  CG  ARG A 111      12.899  -3.632   9.322  1.00  0.00           C  
ATOM    860  CD  ARG A 111      12.756  -3.378  10.825  1.00  0.00           C  
ATOM    861  NE  ARG A 111      11.524  -2.667  11.141  1.00  0.00           N  
ATOM    862  CZ  ARG A 111      11.385  -1.779  12.124  1.00  0.00           C  
ATOM    863  NH1 ARG A 111      12.412  -1.477  12.902  1.00  0.00           N  
ATOM    864  NH2 ARG A 111      10.220  -1.183  12.326  1.00  0.00           N  
ATOM    865  N   LEU A 112      14.102  -0.412   6.130  1.00  0.00           N  
ATOM    866  CA  LEU A 112      14.093   1.012   5.839  1.00  0.00           C  
ATOM    867  C   LEU A 112      15.092   1.363   4.750  1.00  0.00           C  
ATOM    868  O   LEU A 112      16.263   0.997   4.833  1.00  0.00           O  
ATOM    869  CB  LEU A 112      14.399   1.803   7.112  1.00  0.00           C  
ATOM    870  CG  LEU A 112      14.371   3.330   7.035  1.00  0.00           C  
ATOM    871  CD1 LEU A 112      12.985   3.820   6.628  1.00  0.00           C  
ATOM    872  CD2 LEU A 112      14.786   3.933   8.370  1.00  0.00           C  
ATOM    873  N   THR A 113      14.610   2.090   3.731  1.00  0.00           N  
ATOM    874  CA  THR A 113      15.459   2.660   2.690  1.00  0.00           C  
ATOM    875  C   THR A 113      15.284   4.170   2.722  1.00  0.00           C  
ATOM    876  O   THR A 113      14.176   4.678   2.510  1.00  0.00           O  
ATOM    877  CB  THR A 113      15.093   2.116   1.304  1.00  0.00           C  
ATOM    878  OG1 THR A 113      15.220   0.693   1.294  1.00  0.00           O  
ATOM    879  CG2 THR A 113      16.002   2.710   0.235  1.00  0.00           C  
ATOM    880  N   VAL A 114      16.370   4.883   3.001  1.00  0.00           N  
ATOM    881  CA  VAL A 114      16.363   6.343   3.047  1.00  0.00           C  
ATOM    882  C   VAL A 114      17.569   6.844   2.255  1.00  0.00           C  
ATOM    883  O   VAL A 114      18.682   6.359   2.469  1.00  0.00           O  
ATOM    884  CB  VAL A 114      16.439   6.861   4.502  1.00  0.00           C  
ATOM    885  CG1 VAL A 114      16.577   8.383   4.532  1.00  0.00           C  
ATOM    886  CG2 VAL A 114      15.198   6.427   5.280  1.00  0.00           C  
ATOM    887  N   PRO A 115      17.385   7.808   1.328  1.00  0.00           N  
ATOM    888  CA  PRO A 115      16.124   8.450   0.951  1.00  0.00           C  
ATOM    889  C   PRO A 115      15.095   7.469   0.408  1.00  0.00           C  
ATOM    890  O   PRO A 115      15.457   6.413  -0.109  1.00  0.00           O  
ATOM    891  CB  PRO A 115      16.548   9.436  -0.137  1.00  0.00           C  
ATOM    892  CG  PRO A 115      17.996   9.707   0.122  1.00  0.00           C  
ATOM    893  CD  PRO A 115      18.541   8.404   0.631  1.00  0.00           C  
ATOM    894  N   HIS A 116      13.827   7.836   0.535  1.00  0.00           N  
ATOM    895  CA  HIS A 116      12.733   7.015   0.021  1.00  0.00           C  
ATOM    896  C   HIS A 116      13.018   6.644  -1.427  1.00  0.00           C  
ATOM    897  O   HIS A 116      13.323   7.503  -2.250  1.00  0.00           O  
ATOM    898  CB  HIS A 116      11.412   7.765   0.134  1.00  0.00           C  
ATOM    899  CG  HIS A 116      10.225   6.967  -0.305  1.00  0.00           C  
ATOM    900  ND1 HIS A 116       9.875   6.804  -1.628  1.00  0.00           N  
ATOM    901  CD2 HIS A 116       9.304   6.291   0.413  1.00  0.00           C  
ATOM    902  CE1 HIS A 116       8.792   6.063  -1.710  1.00  0.00           C  
ATOM    903  NE2 HIS A 116       8.416   5.734  -0.485  1.00  0.00           N  
ATOM    904  N   TYR A 117      12.905   5.348  -1.744  1.00  0.00           N  
ATOM    905  CA  TYR A 117      13.459   4.807  -2.986  1.00  0.00           C  
ATOM    906  C   TYR A 117      12.863   5.424  -4.246  1.00  0.00           C  
ATOM    907  O   TYR A 117      13.506   5.422  -5.292  1.00  0.00           O  
ATOM    908  CB  TYR A 117      13.275   3.286  -3.018  1.00  0.00           C  
ATOM    909  CG  TYR A 117      11.855   2.852  -3.306  1.00  0.00           C  
ATOM    910  CD1 TYR A 117      10.887   2.864  -2.307  1.00  0.00           C  
ATOM    911  CD2 TYR A 117      11.475   2.436  -4.578  1.00  0.00           C  
ATOM    912  CE1 TYR A 117       9.581   2.484  -2.573  1.00  0.00           C  
ATOM    913  CE2 TYR A 117      10.170   2.050  -4.848  1.00  0.00           C  
ATOM    914  CZ  TYR A 117       9.230   2.076  -3.847  1.00  0.00           C  
ATOM    915  OH  TYR A 117       7.939   1.700  -4.110  1.00  0.00           O  
ATOM    916  N   ASP A 118      11.640   5.949  -4.173  1.00  0.00           N  
ATOM    917  CA  ASP A 118      10.945   6.432  -5.359  1.00  0.00           C  
ATOM    918  C   ASP A 118      10.536   7.898  -5.261  1.00  0.00           C  
ATOM    919  O   ASP A 118       9.847   8.410  -6.142  1.00  0.00           O  
ATOM    920  CB  ASP A 118       9.702   5.566  -5.627  1.00  0.00           C  
ATOM    921  CG  ASP A 118       9.198   5.666  -7.059  1.00  0.00           C  
ATOM    922  OD1 ASP A 118      10.033   5.633  -7.988  1.00  0.00           O  
ATOM    923  OD2 ASP A 118       7.967   5.764  -7.253  1.00  0.00           O  
ATOM    924  N   MET A 119      10.964   8.610  -4.212  1.00  0.00           N  
ATOM    925  CA  MET A 119      10.476   9.974  -3.998  1.00  0.00           C  
ATOM    926  C   MET A 119      10.860  10.916  -5.130  1.00  0.00           C  
ATOM    927  O   MET A 119      10.123  11.850  -5.433  1.00  0.00           O  
ATOM    928  CB  MET A 119      10.974  10.522  -2.652  1.00  0.00           C  
ATOM    929  CG  MET A 119      12.477  10.748  -2.568  1.00  0.00           C  
ATOM    930  SD  MET A 119      12.993  11.393  -0.948  1.00  0.00           S  
ATOM    931  CE  MET A 119      12.292  13.047  -0.994  1.00  0.00           C  
ATOM    932  N   LYS A 120      12.000  10.668  -5.790  1.00  0.00           N  
ATOM    933  CA  LYS A 120      12.441  11.546  -6.864  1.00  0.00           C  
ATOM    934  C   LYS A 120      11.576  11.422  -8.119  1.00  0.00           C  
ATOM    935  O   LYS A 120      11.704  12.236  -9.032  1.00  0.00           O  
ATOM    936  CB  LYS A 120      13.912  11.281  -7.198  1.00  0.00           C  
ATOM    937  CG  LYS A 120      14.860  11.715  -6.091  1.00  0.00           C  
ATOM    938  CD  LYS A 120      16.315  11.381  -6.416  1.00  0.00           C  
ATOM    939  CE  LYS A 120      17.243  11.811  -5.288  1.00  0.00           C  
ATOM    940  NZ  LYS A 120      18.656  11.410  -5.540  1.00  0.00           N  
ATOM    941  N   ASN A 121      10.685  10.433  -8.156  1.00  0.00           N  
ATOM    942  CA  ASN A 121       9.747  10.246  -9.253  1.00  0.00           C  
ATOM    943  C   ASN A 121       8.330  10.672  -8.889  1.00  0.00           C  
ATOM    944  O   ASN A 121       7.404  10.493  -9.695  1.00  0.00           O  
ATOM    945  CB  ASN A 121       9.724   8.780  -9.702  1.00  0.00           C  
ATOM    946  CG  ASN A 121      11.061   8.314 -10.218  1.00  0.00           C  
ATOM    947  OD1 ASN A 121      11.769   9.054 -10.897  1.00  0.00           O  
ATOM    948  ND2 ASN A 121      11.423   7.073  -9.898  1.00  0.00           N  
ATOM    949  N   ARG A 122       8.126  11.229  -7.687  1.00  0.00           N  
ATOM    950  CA  ARG A 122       6.782  11.501  -7.180  1.00  0.00           C  
ATOM    951  C   ARG A 122       6.618  12.976  -6.851  1.00  0.00           C  
ATOM    952  O   ARG A 122       7.083  13.447  -5.811  1.00  0.00           O  
ATOM    953  CB  ARG A 122       6.497  10.650  -5.940  1.00  0.00           C  
ATOM    954  CG  ARG A 122       6.578   9.146  -6.205  1.00  0.00           C  
ATOM    955  CD  ARG A 122       6.256   8.346  -4.952  1.00  0.00           C  
ATOM    956  NE  ARG A 122       6.424   6.911  -5.176  1.00  0.00           N  
ATOM    957  CZ  ARG A 122       6.145   5.974  -4.284  1.00  0.00           C  
ATOM    958  NH1 ARG A 122       5.691   6.309  -3.083  1.00  0.00           N  
ATOM    959  NH2 ARG A 122       6.331   4.699  -4.586  1.00  0.00           N  
ATOM    960  N   GLY A 123       5.925  13.701  -7.729  1.00  0.00           N  
ATOM    961  CA  GLY A 123       5.658  15.108  -7.484  1.00  0.00           C  
ATOM    962  C   GLY A 123       4.872  15.338  -6.215  1.00  0.00           C  
ATOM    963  O   GLY A 123       5.049  16.370  -5.555  1.00  0.00           O  
ATOM    964  N   PHE A 124       4.011  14.389  -5.838  1.00  0.00           N  
ATOM    965  CA  PHE A 124       3.219  14.535  -4.624  1.00  0.00           C  
ATOM    966  C   PHE A 124       4.054  14.390  -3.355  1.00  0.00           C  
ATOM    967  O   PHE A 124       3.553  14.677  -2.261  1.00  0.00           O  
ATOM    968  CB  PHE A 124       2.036  13.558  -4.619  1.00  0.00           C  
ATOM    969  CG  PHE A 124       2.425  12.100  -4.649  1.00  0.00           C  
ATOM    970  CD1 PHE A 124       2.710  11.418  -3.473  1.00  0.00           C  
ATOM    971  CD2 PHE A 124       2.464  11.402  -5.843  1.00  0.00           C  
ATOM    972  CE1 PHE A 124       3.052  10.075  -3.494  1.00  0.00           C  
ATOM    973  CE2 PHE A 124       2.801  10.062  -5.875  1.00  0.00           C  
ATOM    974  CZ  PHE A 124       3.096   9.393  -4.697  1.00  0.00           C  
ATOM    975  N   MET A 125       5.303  13.929  -3.473  1.00  0.00           N  
ATOM    976  CA  MET A 125       6.252  13.973  -2.367  1.00  0.00           C  
ATOM    977  C   MET A 125       7.156  15.196  -2.480  1.00  0.00           C  
ATOM    978  O   MET A 125       7.414  15.879  -1.492  1.00  0.00           O  
ATOM    979  CB  MET A 125       7.099  12.703  -2.324  1.00  0.00           C  
ATOM    980  CG  MET A 125       6.357  11.479  -1.799  1.00  0.00           C  
ATOM    981  SD  MET A 125       7.441  10.036  -1.664  1.00  0.00           S  
ATOM    982  CE  MET A 125       6.416   8.934  -0.686  1.00  0.00           C  
ATOM    983  N   LEU A 126       7.641  15.477  -3.692  1.00  0.00           N  
ATOM    984  CA  LEU A 126       8.647  16.518  -3.872  1.00  0.00           C  
ATOM    985  C   LEU A 126       8.088  17.929  -3.695  1.00  0.00           C  
ATOM    986  O   LEU A 126       8.753  18.779  -3.103  1.00  0.00           O  
ATOM    987  CB  LEU A 126       9.296  16.389  -5.256  1.00  0.00           C  
ATOM    988  CG  LEU A 126      10.071  15.100  -5.517  1.00  0.00           C  
ATOM    989  CD1 LEU A 126      10.676  15.134  -6.929  1.00  0.00           C  
ATOM    990  CD2 LEU A 126      11.159  14.882  -4.475  1.00  0.00           C  
ATOM    991  N   TRP A 127       6.882  18.198  -4.215  1.00  0.00           N  
ATOM    992  CA  TRP A 127       6.353  19.560  -4.131  1.00  0.00           C  
ATOM    993  C   TRP A 127       6.053  19.990  -2.689  1.00  0.00           C  
ATOM    994  O   TRP A 127       6.427  21.094  -2.293  1.00  0.00           O  
ATOM    995  CB  TRP A 127       5.122  19.731  -5.033  1.00  0.00           C  
ATOM    996  CG  TRP A 127       5.460  19.983  -6.472  1.00  0.00           C  
ATOM    997  CD1 TRP A 127       5.135  19.199  -7.549  1.00  0.00           C  
ATOM    998  CD2 TRP A 127       6.186  21.104  -7.008  1.00  0.00           C  
ATOM    999  NE1 TRP A 127       5.601  19.760  -8.706  1.00  0.00           N  
ATOM   1000  CE2 TRP A 127       6.251  20.926  -8.401  1.00  0.00           C  
ATOM   1001  CE3 TRP A 127       6.773  22.236  -6.441  1.00  0.00           C  
ATOM   1002  CZ2 TRP A 127       6.894  21.847  -9.235  1.00  0.00           C  
ATOM   1003  CZ3 TRP A 127       7.418  23.146  -7.278  1.00  0.00           C  
ATOM   1004  CH2 TRP A 127       7.468  22.945  -8.656  1.00  0.00           C  
ATOM   1005  N   PRO A 128       5.376  19.154  -1.882  1.00  0.00           N  
ATOM   1006  CA  PRO A 128       5.196  19.543  -0.479  1.00  0.00           C  
ATOM   1007  C   PRO A 128       6.529  19.687   0.255  1.00  0.00           C  
ATOM   1008  O   PRO A 128       6.681  20.577   1.106  1.00  0.00           O  
ATOM   1009  CB  PRO A 128       4.351  18.404   0.106  1.00  0.00           C  
ATOM   1010  CG  PRO A 128       3.648  17.807  -1.078  1.00  0.00           C  
ATOM   1011  CD  PRO A 128       4.650  17.912  -2.199  1.00  0.00           C  
ATOM   1012  N   LEU A 129       7.500  18.823  -0.068  1.00  0.00           N  
ATOM   1013  CA  LEU A 129       8.822  18.926   0.548  1.00  0.00           C  
ATOM   1014  C   LEU A 129       9.506  20.236   0.152  1.00  0.00           C  
ATOM   1015  O   LEU A 129      10.121  20.901   0.986  1.00  0.00           O  
ATOM   1016  CB  LEU A 129       9.676  17.721   0.151  1.00  0.00           C  
ATOM   1017  CG  LEU A 129      11.086  17.651   0.755  1.00  0.00           C  
ATOM   1018  CD1 LEU A 129      11.022  17.600   2.279  1.00  0.00           C  
ATOM   1019  CD2 LEU A 129      11.822  16.434   0.206  1.00  0.00           C  
ATOM   1020  N   PHE A 130       9.384  20.614  -1.115  1.00  0.00           N  
ATOM   1021  CA  PHE A 130       9.972  21.858  -1.597  1.00  0.00           C  
ATOM   1022  C   PHE A 130       9.357  23.070  -0.901  1.00  0.00           C  
ATOM   1023  O   PHE A 130      10.053  24.065  -0.650  1.00  0.00           O  
ATOM   1024  CB  PHE A 130       9.794  21.966  -3.113  1.00  0.00           C  
ATOM   1025  CG  PHE A 130      10.375  23.216  -3.716  1.00  0.00           C  
ATOM   1026  CD1 PHE A 130      11.745  23.352  -3.889  1.00  0.00           C  
ATOM   1027  CD2 PHE A 130       9.549  24.250  -4.120  1.00  0.00           C  
ATOM   1028  CE1 PHE A 130      12.281  24.493  -4.456  1.00  0.00           C  
ATOM   1029  CE2 PHE A 130      10.078  25.401  -4.689  1.00  0.00           C  
ATOM   1030  CZ  PHE A 130      11.448  25.527  -4.856  1.00  0.00           C  
ATOM   1031  N   GLU A 131       8.077  23.001  -0.569  1.00  0.00           N  
ATOM   1032  CA  GLU A 131       7.423  24.112   0.119  1.00  0.00           C  
ATOM   1033  C   GLU A 131       8.089  24.397   1.463  1.00  0.00           C  
ATOM   1034  O   GLU A 131       8.274  25.556   1.837  1.00  0.00           O  
ATOM   1035  CB  GLU A 131       5.935  23.816   0.320  1.00  0.00           C  
ATOM   1036  CG  GLU A 131       5.185  24.949   1.013  1.00  0.00           C  
ATOM   1037  CD  GLU A 131       3.760  24.600   1.368  1.00  0.00           C  
ATOM   1038  OE1 GLU A 131       3.336  23.448   1.130  1.00  0.00           O  
ATOM   1039  OE2 GLU A 131       3.041  25.482   1.908  1.00  0.00           O  
ATOM   1040  N   ILE A 132       8.447  23.330   2.196  1.00  0.00           N  
ATOM   1041  CA  ILE A 132       8.974  23.494   3.542  1.00  0.00           C  
ATOM   1042  C   ILE A 132      10.498  23.440   3.603  1.00  0.00           C  
ATOM   1043  O   ILE A 132      11.089  23.804   4.624  1.00  0.00           O  
ATOM   1044  CB  ILE A 132       8.377  22.454   4.512  1.00  0.00           C  
ATOM   1045  CG1 ILE A 132       8.734  21.024   4.088  1.00  0.00           C  
ATOM   1046  CG2 ILE A 132       6.859  22.632   4.600  1.00  0.00           C  
ATOM   1047  CD1 ILE A 132       8.312  19.966   5.103  1.00  0.00           C  
ATOM   1048  N   ALA A 133      11.151  22.979   2.525  1.00  0.00           N  
ATOM   1049  CA  ALA A 133      12.608  22.861   2.498  1.00  0.00           C  
ATOM   1050  C   ALA A 133      13.125  23.173   1.096  1.00  0.00           C  
ATOM   1051  O   ALA A 133      13.687  22.307   0.415  1.00  0.00           O  
ATOM   1052  CB  ALA A 133      13.049  21.465   2.946  1.00  0.00           C  
ATOM   1053  N   PRO A 134      12.973  24.430   0.624  1.00  0.00           N  
ATOM   1054  CA  PRO A 134      13.337  24.755  -0.756  1.00  0.00           C  
ATOM   1055  C   PRO A 134      14.823  24.630  -1.053  1.00  0.00           C  
ATOM   1056  O   PRO A 134      15.203  24.448  -2.214  1.00  0.00           O  
ATOM   1057  CB  PRO A 134      12.866  26.209  -0.911  1.00  0.00           C  
ATOM   1058  CG  PRO A 134      12.820  26.742   0.484  1.00  0.00           C  
ATOM   1059  CD  PRO A 134      12.411  25.580   1.346  1.00  0.00           C  
ATOM   1060  N   GLU A 135      15.672  24.698  -0.032  1.00  0.00           N  
ATOM   1061  CA  GLU A 135      17.114  24.618  -0.231  1.00  0.00           C  
ATOM   1062  C   GLU A 135      17.667  23.222   0.048  1.00  0.00           C  
ATOM   1063  O   GLU A 135      18.882  23.045   0.159  1.00  0.00           O  
ATOM   1064  CB  GLU A 135      17.836  25.640   0.645  1.00  0.00           C  
ATOM   1065  CG  GLU A 135      17.297  27.059   0.508  1.00  0.00           C  
ATOM   1066  CD  GLU A 135      17.326  27.547  -0.937  1.00  0.00           C  
ATOM   1067  OE1 GLU A 135      18.242  27.153  -1.686  1.00  0.00           O  
ATOM   1068  OE2 GLU A 135      16.416  28.317  -1.310  1.00  0.00           O  
ATOM   1069  N   LEU A 136      16.805  22.236   0.147  1.00  0.00           N  
ATOM   1070  CA  LEU A 136      17.210  20.899   0.551  1.00  0.00           C  
ATOM   1071  C   LEU A 136      18.193  20.273  -0.440  1.00  0.00           C  
ATOM   1072  O   LEU A 136      18.026  20.374  -1.656  1.00  0.00           O  
ATOM   1073  CB  LEU A 136      15.984  20.000   0.714  1.00  0.00           C  
ATOM   1074  CG  LEU A 136      16.225  18.594   1.266  1.00  0.00           C  
ATOM   1075  CD1 LEU A 136      15.077  18.196   2.178  1.00  0.00           C  
ATOM   1076  CD2 LEU A 136      16.383  17.582   0.136  1.00  0.00           C  
ATOM   1077  N   VAL A 137      19.225  19.624   0.105  1.00  0.00           N  
ATOM   1078  CA  VAL A 137      20.208  18.881  -0.674  1.00  0.00           C  
ATOM   1079  C   VAL A 137      20.171  17.435  -0.203  1.00  0.00           C  
ATOM   1080  O   VAL A 137      20.248  17.161   0.997  1.00  0.00           O  
ATOM   1081  CB  VAL A 137      21.621  19.463  -0.522  1.00  0.00           C  
ATOM   1082  CG1 VAL A 137      22.612  18.671  -1.360  1.00  0.00           C  
ATOM   1083  CG2 VAL A 137      21.639  20.931  -0.919  1.00  0.00           C  
ATOM   1084  N   PHE A 138      20.052  16.503  -1.145  1.00  0.00           N  
ATOM   1085  CA  PHE A 138      20.032  15.087  -0.824  1.00  0.00           C  
ATOM   1086  C   PHE A 138      21.418  14.615  -0.377  1.00  0.00           C  
ATOM   1087  O   PHE A 138      22.420  15.281  -0.647  1.00  0.00           O  
ATOM   1088  CB  PHE A 138      19.556  14.277  -2.035  1.00  0.00           C  
ATOM   1089  CG  PHE A 138      18.087  14.388  -2.289  1.00  0.00           C  
ATOM   1090  CD1 PHE A 138      17.212  13.394  -1.840  1.00  0.00           C  
ATOM   1091  CD2 PHE A 138      17.559  15.469  -2.974  1.00  0.00           C  
ATOM   1092  CE1 PHE A 138      15.854  13.492  -2.067  1.00  0.00           C  
ATOM   1093  CE2 PHE A 138      16.191  15.570  -3.203  1.00  0.00           C  
ATOM   1094  CZ  PHE A 138      15.341  14.576  -2.755  1.00  0.00           C  
ATOM   1095  N   PRO A 139      21.494  13.460   0.294  1.00  0.00           N  
ATOM   1096  CA  PRO A 139      22.809  12.963   0.727  1.00  0.00           C  
ATOM   1097  C   PRO A 139      23.810  12.796  -0.405  1.00  0.00           C  
ATOM   1098  O   PRO A 139      25.016  12.926  -0.179  1.00  0.00           O  
ATOM   1099  CB  PRO A 139      22.470  11.609   1.376  1.00  0.00           C  
ATOM   1100  CG  PRO A 139      21.066  11.770   1.854  1.00  0.00           C  
ATOM   1101  CD  PRO A 139      20.399  12.642   0.812  1.00  0.00           C  
ATOM   1102  N   ASP A 140      23.339  12.519  -1.627  1.00  0.00           N  
ATOM   1103  CA  ASP A 140      24.225  12.343  -2.769  1.00  0.00           C  
ATOM   1104  C   ASP A 140      24.618  13.668  -3.429  1.00  0.00           C  
ATOM   1105  O   ASP A 140      25.327  13.669  -4.434  1.00  0.00           O  
ATOM   1106  CB  ASP A 140      23.592  11.412  -3.808  1.00  0.00           C  
ATOM   1107  CG  ASP A 140      22.277  11.932  -4.357  1.00  0.00           C  
ATOM   1108  OD1 ASP A 140      21.908  13.086  -4.065  1.00  0.00           O  
ATOM   1109  OD2 ASP A 140      21.600  11.170  -5.081  1.00  0.00           O  
ATOM   1110  N   GLY A 141      24.159  14.783  -2.875  1.00  0.00           N  
ATOM   1111  CA  GLY A 141      24.509  16.091  -3.396  1.00  0.00           C  
ATOM   1112  C   GLY A 141      23.501  16.706  -4.345  1.00  0.00           C  
ATOM   1113  O   GLY A 141      23.641  17.874  -4.714  1.00  0.00           O  
ATOM   1114  N   GLU A 142      22.491  15.942  -4.765  1.00  0.00           N  
ATOM   1115  CA  GLU A 142      21.459  16.488  -5.639  1.00  0.00           C  
ATOM   1116  C   GLU A 142      20.608  17.511  -4.891  1.00  0.00           C  
ATOM   1117  O   GLU A 142      20.266  17.323  -3.723  1.00  0.00           O  
ATOM   1118  CB  GLU A 142      20.556  15.385  -6.180  1.00  0.00           C  
ATOM   1119  CG  GLU A 142      21.158  14.572  -7.311  1.00  0.00           C  
ATOM   1120  CD  GLU A 142      20.135  13.646  -7.935  1.00  0.00           C  
ATOM   1121  OE1 GLU A 142      19.937  12.528  -7.411  1.00  0.00           O  
ATOM   1122  OE2 GLU A 142      19.506  14.044  -8.947  1.00  0.00           O  
ATOM   1123  N   MET A 143      20.261  18.590  -5.578  1.00  0.00           N  
ATOM   1124  CA  MET A 143      19.397  19.620  -5.006  1.00  0.00           C  
ATOM   1125  C   MET A 143      17.949  19.338  -5.368  1.00  0.00           C  
ATOM   1126  O   MET A 143      17.618  19.070  -6.531  1.00  0.00           O  
ATOM   1127  CB  MET A 143      19.806  21.002  -5.507  1.00  0.00           C  
ATOM   1128  CG  MET A 143      21.180  21.460  -5.042  1.00  0.00           C  
ATOM   1129  SD  MET A 143      21.567  23.133  -5.599  1.00  0.00           S  
ATOM   1130  CE  MET A 143      21.644  22.879  -7.373  1.00  0.00           C  
ATOM   1131  N   LEU A 144      17.062  19.436  -4.380  1.00  0.00           N  
ATOM   1132  CA  LEU A 144      15.632  19.261  -4.617  1.00  0.00           C  
ATOM   1133  C   LEU A 144      15.143  20.223  -5.688  1.00  0.00           C  
ATOM   1134  O   LEU A 144      14.371  19.852  -6.574  1.00  0.00           O  
ATOM   1135  CB  LEU A 144      14.866  19.460  -3.309  1.00  0.00           C  
ATOM   1136  CG  LEU A 144      13.334  19.463  -3.399  1.00  0.00           C  
ATOM   1137  CD1 LEU A 144      12.817  18.176  -4.026  1.00  0.00           C  
ATOM   1138  CD2 LEU A 144      12.737  19.654  -2.007  1.00  0.00           C  
ATOM   1139  N   ARG A 145      15.595  21.472  -5.627  1.00  0.00           N  
ATOM   1140  CA  ARG A 145      15.208  22.477  -6.611  1.00  0.00           C  
ATOM   1141  C   ARG A 145      15.563  22.024  -8.027  1.00  0.00           C  
ATOM   1142  O   ARG A 145      14.783  22.213  -8.963  1.00  0.00           O  
ATOM   1143  CB  ARG A 145      15.876  23.812  -6.288  1.00  0.00           C  
ATOM   1144  CG  ARG A 145      15.426  24.968  -7.157  1.00  0.00           C  
ATOM   1145  CD  ARG A 145      16.214  26.231  -6.845  1.00  0.00           C  
ATOM   1146  NE  ARG A 145      16.150  26.596  -5.432  1.00  0.00           N  
ATOM   1147  CZ  ARG A 145      15.168  27.284  -4.865  1.00  0.00           C  
ATOM   1148  NH1 ARG A 145      14.141  27.698  -5.584  1.00  0.00           N  
ATOM   1149  NH2 ARG A 145      15.205  27.558  -3.571  1.00  0.00           N  
ATOM   1150  N   GLN A 146      16.742  21.420  -8.186  1.00  0.00           N  
ATOM   1151  CA  GLN A 146      17.203  20.987  -9.499  1.00  0.00           C  
ATOM   1152  C   GLN A 146      16.392  19.804 -10.018  1.00  0.00           C  
ATOM   1153  O   GLN A 146      16.085  19.730 -11.212  1.00  0.00           O  
ATOM   1154  CB  GLN A 146      18.688  20.632  -9.444  1.00  0.00           C  
ATOM   1155  CG  GLN A 146      19.313  20.396 -10.817  1.00  0.00           C  
ATOM   1156  CD  GLN A 146      19.221  21.609 -11.722  1.00  0.00           C  
ATOM   1157  OE1 GLN A 146      18.642  21.541 -12.809  1.00  0.00           O  
ATOM   1158  NE2 GLN A 146      19.790  22.723 -11.280  1.00  0.00           N  
ATOM   1159  N   ILE A 147      16.031  18.879  -9.131  1.00  0.00           N  
ATOM   1160  CA  ILE A 147      15.217  17.730  -9.534  1.00  0.00           C  
ATOM   1161  C   ILE A 147      13.871  18.206 -10.060  1.00  0.00           C  
ATOM   1162  O   ILE A 147      13.394  17.755 -11.111  1.00  0.00           O  
ATOM   1163  CB  ILE A 147      15.040  16.749  -8.357  1.00  0.00           C  
ATOM   1164  CG1 ILE A 147      16.392  16.162  -7.948  1.00  0.00           C  
ATOM   1165  CG2 ILE A 147      14.057  15.637  -8.733  1.00  0.00           C  
ATOM   1166  CD1 ILE A 147      16.339  15.342  -6.670  1.00  0.00           C  
ATOM   1167  N   LEU A 148      13.223  19.123  -9.339  1.00  0.00           N  
ATOM   1168  CA  LEU A 148      11.936  19.640  -9.780  1.00  0.00           C  
ATOM   1169  C   LEU A 148      12.055  20.379 -11.107  1.00  0.00           C  
ATOM   1170  O   LEU A 148      11.161  20.305 -11.951  1.00  0.00           O  
ATOM   1171  CB  LEU A 148      11.349  20.567  -8.703  1.00  0.00           C  
ATOM   1172  CG  LEU A 148      10.783  19.843  -7.478  1.00  0.00           C  
ATOM   1173  CD1 LEU A 148      10.494  20.828  -6.365  1.00  0.00           C  
ATOM   1174  CD2 LEU A 148       9.522  19.082  -7.861  1.00  0.00           C  
ATOM   1175  N   HIS A 149      13.179  21.078 -11.313  1.00  0.00           N  
ATOM   1176  CA  HIS A 149      13.395  21.807 -12.554  1.00  0.00           C  
ATOM   1177  C   HIS A 149      13.599  20.859 -13.729  1.00  0.00           C  
ATOM   1178  O   HIS A 149      12.996  21.037 -14.793  1.00  0.00           O  
ATOM   1179  CB  HIS A 149      14.599  22.740 -12.419  1.00  0.00           C  
ATOM   1180  CG  HIS A 149      14.956  23.445 -13.693  1.00  0.00           C  
ATOM   1181  ND1 HIS A 149      15.933  22.992 -14.547  1.00  0.00           N  
ATOM   1182  CD2 HIS A 149      14.450  24.567 -14.249  1.00  0.00           C  
ATOM   1183  CE1 HIS A 149      16.028  23.812 -15.589  1.00  0.00           C  
ATOM   1184  NE2 HIS A 149      15.138  24.776 -15.421  1.00  0.00           N  
ATOM   1185  N   THR A 150      14.434  19.838 -13.557  1.00  0.00           N  
ATOM   1186  CA  THR A 150      14.751  18.946 -14.656  1.00  0.00           C  
ATOM   1187  C   THR A 150      13.607  17.986 -14.978  1.00  0.00           C  
ATOM   1188  O   THR A 150      13.366  17.675 -16.139  1.00  0.00           O  
ATOM   1189  CB  THR A 150      16.029  18.138 -14.364  1.00  0.00           C  
ATOM   1190  OG1 THR A 150      15.860  17.389 -13.160  1.00  0.00           O  
ATOM   1191  CG2 THR A 150      17.223  19.067 -14.221  1.00  0.00           C  
ATOM   1192  N   ARG A 151      12.887  17.521 -13.958  1.00  0.00           N  
ATOM   1193  CA  ARG A 151      11.776  16.590 -14.163  1.00  0.00           C  
ATOM   1194  C   ARG A 151      10.502  17.296 -14.604  1.00  0.00           C  
ATOM   1195  O   ARG A 151       9.618  16.674 -15.188  1.00  0.00           O  
ATOM   1196  CB  ARG A 151      11.518  15.780 -12.891  1.00  0.00           C  
ATOM   1197  CG  ARG A 151      12.682  14.880 -12.486  1.00  0.00           C  
ATOM   1198  CD  ARG A 151      12.963  13.808 -13.531  1.00  0.00           C  
ATOM   1199  NE  ARG A 151      11.825  12.909 -13.729  1.00  0.00           N  
ATOM   1200  CZ  ARG A 151      11.586  11.820 -13.009  1.00  0.00           C  
ATOM   1201  NH1 ARG A 151      12.412  11.475 -12.033  1.00  0.00           N  
ATOM   1202  NH2 ARG A 151      10.515  11.085 -13.260  1.00  0.00           N  
ATOM   1203  N   ALA A 152      10.400  18.589 -14.318  1.00  0.00           N  
ATOM   1204  CA  ALA A 152       9.285  19.421 -14.773  1.00  0.00           C  
ATOM   1205  C   ALA A 152       7.928  18.835 -14.376  1.00  0.00           C  
ATOM   1206  O   ALA A 152       6.994  18.788 -15.185  1.00  0.00           O  
ATOM   1207  CB  ALA A 152       9.349  19.637 -16.287  1.00  0.00           C  
ATOM   1208  N   PHE A 153       7.816  18.387 -13.132  1.00  0.00           N  
ATOM   1209  CA  PHE A 153       6.529  17.934 -12.611  1.00  0.00           C  
ATOM   1210  C   PHE A 153       5.557  19.108 -12.552  1.00  0.00           C  
ATOM   1211  O   PHE A 153       5.939  20.223 -12.182  1.00  0.00           O  
ATOM   1212  CB  PHE A 153       6.674  17.340 -11.212  1.00  0.00           C  
ATOM   1213  CG  PHE A 153       7.520  16.100 -11.147  1.00  0.00           C  
ATOM   1214  CD1 PHE A 153       7.071  14.912 -11.710  1.00  0.00           C  
ATOM   1215  CD2 PHE A 153       8.741  16.107 -10.493  1.00  0.00           C  
ATOM   1216  CE1 PHE A 153       7.846  13.761 -11.632  1.00  0.00           C  
ATOM   1217  CE2 PHE A 153       9.511  14.961 -10.413  1.00  0.00           C  
ATOM   1218  CZ  PHE A 153       9.067  13.784 -10.985  1.00  0.00           C  
ATOM   1219  N   ASP A 154       4.292  18.856 -12.906  1.00  0.00           N  
ATOM   1220  CA  ASP A 154       3.272  19.878 -12.735  1.00  0.00           C  
ATOM   1221  C   ASP A 154       3.105  20.202 -11.256  1.00  0.00           C  
ATOM   1222  O   ASP A 154       3.147  19.309 -10.403  1.00  0.00           O  
ATOM   1223  CB  ASP A 154       1.932  19.406 -13.310  1.00  0.00           C  
ATOM   1224  CG  ASP A 154       1.945  19.341 -14.821  1.00  0.00           C  
ATOM   1225  OD1 ASP A 154       2.654  20.149 -15.458  1.00  0.00           O  
ATOM   1226  OD2 ASP A 154       1.231  18.488 -15.381  1.00  0.00           O  
ATOM   1227  N   LYS A 155       2.926  21.479 -10.941  1.00  0.00           N  
ATOM   1228  CA  LYS A 155       2.637  21.863  -9.569  1.00  0.00           C  
ATOM   1229  C   LYS A 155       1.303  21.267  -9.140  1.00  0.00           C  
ATOM   1230  O   LYS A 155       0.396  21.082  -9.947  1.00  0.00           O  
ATOM   1231  CB  LYS A 155       2.618  23.385  -9.420  1.00  0.00           C  
ATOM   1232  CG  LYS A 155       3.991  24.024  -9.501  1.00  0.00           C  
ATOM   1233  CD  LYS A 155       3.928  25.511  -9.201  1.00  0.00           C  
ATOM   1234  CE  LYS A 155       5.312  26.145  -9.222  1.00  0.00           C  
ATOM   1235  NZ  LYS A 155       5.259  27.595  -8.939  1.00  0.00           N  
ATOM   1236  N   LEU A 156       1.194  20.971  -7.851  1.00  0.00           N  
ATOM   1237  CA  LEU A 156       0.005  20.331  -7.316  1.00  0.00           C  
ATOM   1238  C   LEU A 156      -1.058  21.366  -6.965  1.00  0.00           C  
ATOM   1239  O   LEU A 156      -0.750  22.495  -6.606  1.00  0.00           O  
ATOM   1240  CB  LEU A 156       0.351  19.520  -6.061  1.00  0.00           C  
ATOM   1241  CG  LEU A 156       1.496  18.513  -6.194  1.00  0.00           C  
ATOM   1242  CD1 LEU A 156       1.736  17.832  -4.856  1.00  0.00           C  
ATOM   1243  CD2 LEU A 156       1.189  17.491  -7.274  1.00  0.00           C  
ATOM   1244  N   ASN A 157      -2.320  20.956  -7.074  1.00  0.00           N  
ATOM   1245  CA  ASN A 157      -3.417  21.767  -6.565  1.00  0.00           C  
ATOM   1246  C   ASN A 157      -3.515  21.602  -5.058  1.00  0.00           C  
ATOM   1247  O   ASN A 157      -3.381  20.487  -4.536  1.00  0.00           O  
ATOM   1248  CB  ASN A 157      -4.735  21.351  -7.215  1.00  0.00           C  
ATOM   1249  CG  ASN A 157      -4.756  21.624  -8.701  1.00  0.00           C  
ATOM   1250  OD1 ASN A 157      -4.304  22.666  -9.155  1.00  0.00           O  
ATOM   1251  ND2 ASN A 157      -5.302  20.688  -9.470  1.00  0.00           N  
ATOM   1252  N   LYS A 158      -3.738  22.702  -4.348  1.00  0.00           N  
ATOM   1253  CA  LYS A 158      -3.973  22.610  -2.918  1.00  0.00           C  
ATOM   1254  C   LYS A 158      -5.345  22.016  -2.656  1.00  0.00           C  
ATOM   1255  O   LYS A 158      -6.252  22.109  -3.486  1.00  0.00           O  
ATOM   1256  CB  LYS A 158      -3.835  23.983  -2.254  1.00  0.00           C  
ATOM   1257  CG  LYS A 158      -2.410  24.489  -2.228  1.00  0.00           C  
ATOM   1258  CD  LYS A 158      -2.268  25.747  -1.381  1.00  0.00           C  
ATOM   1259  CE  LYS A 158      -0.834  26.215  -1.322  1.00  0.00           C  
ATOM   1260  NZ  LYS A 158      -0.675  27.429  -0.478  1.00  0.00           N  
ATOM   1261  N   TRP A 159      -5.474  21.367  -1.511  1.00  0.00           N  
ATOM   1262  CA  TRP A 159      -6.723  20.703  -1.134  1.00  0.00           C  
ATOM   1263  C   TRP A 159      -7.884  21.708  -1.088  1.00  0.00           C  
ATOM   1264  O   TRP A 159      -8.986  21.375  -1.535  1.00  0.00           O  
ATOM   1265  CB  TRP A 159      -6.558  20.005   0.211  1.00  0.00           C  
ATOM   1266  CG  TRP A 159      -7.704  19.093   0.532  1.00  0.00           C  
ATOM   1267  CD1 TRP A 159      -8.774  19.371   1.313  1.00  0.00           C  
ATOM   1268  CD2 TRP A 159      -7.885  17.756   0.049  1.00  0.00           C  
ATOM   1269  NE1 TRP A 159      -9.627  18.288   1.356  1.00  0.00           N  
ATOM   1270  CE2 TRP A 159      -9.103  17.293   0.589  1.00  0.00           C  
ATOM   1271  CE3 TRP A 159      -7.150  16.912  -0.779  1.00  0.00           C  
ATOM   1272  CZ2 TRP A 159      -9.586  16.012   0.314  1.00  0.00           C  
ATOM   1273  CZ3 TRP A 159      -7.632  15.644  -1.047  1.00  0.00           C  
ATOM   1274  CH2 TRP A 159      -8.830  15.199  -0.499  1.00  0.00           C  
ATOM   1275  OXT TRP A 159      -7.709  22.770  -0.587  1.00  0.00           O  
ATOM   1276  N   MET B   1     -22.756 -23.269  -5.768  1.00  0.00           N  
ATOM   1277  CA  MET B   1     -21.378 -23.764  -5.697  1.00  0.00           C  
ATOM   1278  C   MET B   1     -20.564 -23.155  -6.824  1.00  0.00           C  
ATOM   1279  O   MET B   1     -20.923 -23.262  -7.995  1.00  0.00           O  
ATOM   1280  CB  MET B   1     -21.343 -25.285  -5.770  1.00  0.00           C  
ATOM   1281  CG  MET B   1     -20.175 -25.902  -5.034  1.00  0.00           C  
ATOM   1282  SD  MET B   1     -20.604 -27.487  -4.285  1.00  0.00           S  
ATOM   1283  CE  MET B   1     -20.900 -28.484  -5.749  1.00  0.00           C  
ATOM   1284  N   THR B   2     -19.468 -22.496  -6.474  1.00  0.00           N  
ATOM   1285  CA  THR B   2     -18.702 -21.675  -7.400  1.00  0.00           C  
ATOM   1286  C   THR B   2     -17.212 -21.965  -7.246  1.00  0.00           C  
ATOM   1287  O   THR B   2     -16.743 -22.249  -6.140  1.00  0.00           O  
ATOM   1288  CB  THR B   2     -18.969 -20.187  -7.136  1.00  0.00           C  
ATOM   1289  OG1 THR B   2     -20.368 -19.922  -7.248  1.00  0.00           O  
ATOM   1290  CG2 THR B   2     -18.210 -19.305  -8.118  1.00  0.00           C  
ATOM   1291  N   VAL B   3     -16.471 -21.887  -8.346  1.00  0.00           N  
ATOM   1292  CA  VAL B   3     -15.024 -22.001  -8.302  1.00  0.00           C  
ATOM   1293  C   VAL B   3     -14.411 -20.606  -8.314  1.00  0.00           C  
ATOM   1294  O   VAL B   3     -14.599 -19.848  -9.266  1.00  0.00           O  
ATOM   1295  CB  VAL B   3     -14.472 -22.823  -9.478  1.00  0.00           C  
ATOM   1296  CG1 VAL B   3     -12.949 -22.880  -9.409  1.00  0.00           C  
ATOM   1297  CG2 VAL B   3     -15.061 -24.232  -9.460  1.00  0.00           C  
ATOM   1298  N   ALA B   4     -13.704 -20.277  -7.247  1.00  0.00           N  
ATOM   1299  CA  ALA B   4     -12.941 -19.038  -7.168  1.00  0.00           C  
ATOM   1300  C   ALA B   4     -11.475 -19.344  -7.418  1.00  0.00           C  
ATOM   1301  O   ALA B   4     -10.975 -20.395  -7.019  1.00  0.00           O  
ATOM   1302  CB  ALA B   4     -13.124 -18.375  -5.808  1.00  0.00           C  
ATOM   1303  N   TYR B   5     -10.785 -18.423  -8.088  1.00  0.00           N  
ATOM   1304  CA  TYR B   5      -9.361 -18.552  -8.325  1.00  0.00           C  
ATOM   1305  C   TYR B   5      -8.628 -17.476  -7.549  1.00  0.00           C  
ATOM   1306  O   TYR B   5      -8.900 -16.288  -7.699  1.00  0.00           O  
ATOM   1307  CB  TYR B   5      -9.046 -18.455  -9.822  1.00  0.00           C  
ATOM   1308  CG  TYR B   5      -9.577 -19.627 -10.617  1.00  0.00           C  
ATOM   1309  CD1 TYR B   5      -8.872 -20.812 -10.688  1.00  0.00           C  
ATOM   1310  CD2 TYR B   5     -10.791 -19.537 -11.280  1.00  0.00           C  
ATOM   1311  CE1 TYR B   5      -9.352 -21.896 -11.407  1.00  0.00           C  
ATOM   1312  CE2 TYR B   5     -11.288 -20.613 -12.006  1.00  0.00           C  
ATOM   1313  CZ  TYR B   5     -10.561 -21.791 -12.065  1.00  0.00           C  
ATOM   1314  OH  TYR B   5     -11.039 -22.858 -12.780  1.00  0.00           O  
ATOM   1315  N   ILE B   6      -7.709 -17.920  -6.701  1.00  0.00           N  
ATOM   1316  CA  ILE B   6      -7.012 -17.038  -5.775  1.00  0.00           C  
ATOM   1317  C   ILE B   6      -5.524 -17.051  -6.085  1.00  0.00           C  
ATOM   1318  O   ILE B   6      -4.915 -18.116  -6.205  1.00  0.00           O  
ATOM   1319  CB  ILE B   6      -7.252 -17.472  -4.312  1.00  0.00           C  
ATOM   1320  CG1 ILE B   6      -8.747 -17.426  -3.987  1.00  0.00           C  
ATOM   1321  CG2 ILE B   6      -6.456 -16.591  -3.350  1.00  0.00           C  
ATOM   1322  CD1 ILE B   6      -9.110 -18.100  -2.676  1.00  0.00           C  
ATOM   1323  N   ALA B   7      -4.941 -15.864  -6.229  1.00  0.00           N  
ATOM   1324  CA  ALA B   7      -3.500 -15.727  -6.353  1.00  0.00           C  
ATOM   1325  C   ALA B   7      -2.888 -15.626  -4.963  1.00  0.00           C  
ATOM   1326  O   ALA B   7      -3.420 -14.934  -4.096  1.00  0.00           O  
ATOM   1327  CB  ALA B   7      -3.140 -14.500  -7.177  1.00  0.00           C  
ATOM   1328  N   ILE B   8      -1.781 -16.323  -4.762  1.00  0.00           N  
ATOM   1329  CA  ILE B   8      -1.059 -16.276  -3.500  1.00  0.00           C  
ATOM   1330  C   ILE B   8       0.375 -15.870  -3.779  1.00  0.00           C  
ATOM   1331  O   ILE B   8       0.983 -16.309  -4.757  1.00  0.00           O  
ATOM   1332  CB  ILE B   8      -1.141 -17.625  -2.748  1.00  0.00           C  
ATOM   1333  CG1 ILE B   8      -0.381 -17.553  -1.416  1.00  0.00           C  
ATOM   1334  CG2 ILE B   8      -0.616 -18.767  -3.610  1.00  0.00           C  
ATOM   1335  CD1 ILE B   8      -0.641 -18.749  -0.520  1.00  0.00           C  
ATOM   1336  N   GLY B   9       0.926 -14.992  -2.935  1.00  0.00           N  
ATOM   1337  CA  GLY B   9       2.288 -14.540  -3.109  1.00  0.00           C  
ATOM   1338  C   GLY B   9       2.936 -14.175  -1.799  1.00  0.00           C  
ATOM   1339  O   GLY B   9       2.275 -13.752  -0.851  1.00  0.00           O  
ATOM   1340  N   SER B  10       4.258 -14.353  -1.745  1.00  0.00           N  
ATOM   1341  CA  SER B  10       5.053 -13.949  -0.587  1.00  0.00           C  
ATOM   1342  C   SER B  10       6.468 -13.675  -1.066  1.00  0.00           C  
ATOM   1343  O   SER B  10       7.018 -14.453  -1.848  1.00  0.00           O  
ATOM   1344  CB  SER B  10       5.068 -15.034   0.483  1.00  0.00           C  
ATOM   1345  OG  SER B  10       5.964 -14.694   1.529  1.00  0.00           O  
ATOM   1346  N   ASN B  11       7.065 -12.570  -0.608  1.00  0.00           N  
ATOM   1347  CA  ASN B  11       8.448 -12.292  -0.953  1.00  0.00           C  
ATOM   1348  C   ASN B  11       9.350 -12.291   0.280  1.00  0.00           C  
ATOM   1349  O   ASN B  11      10.311 -11.517   0.377  1.00  0.00           O  
ATOM   1350  CB  ASN B  11       8.586 -10.981  -1.745  1.00  0.00           C  
ATOM   1351  CG  ASN B  11       8.277  -9.749  -0.938  1.00  0.00           C  
ATOM   1352  OD1 ASN B  11       7.560  -9.813   0.057  1.00  0.00           O  
ATOM   1353  ND2 ASN B  11       8.817  -8.610  -1.368  1.00  0.00           N  
ATOM   1354  N   LEU B  12       9.049 -13.176   1.215  1.00  0.00           N  
ATOM   1355  CA  LEU B  12       9.978 -13.485   2.290  1.00  0.00           C  
ATOM   1356  C   LEU B  12      11.225 -14.145   1.712  1.00  0.00           C  
ATOM   1357  O   LEU B  12      11.201 -14.701   0.613  1.00  0.00           O  
ATOM   1358  CB  LEU B  12       9.328 -14.415   3.309  1.00  0.00           C  
ATOM   1359  CG  LEU B  12       8.156 -13.866   4.112  1.00  0.00           C  
ATOM   1360  CD1 LEU B  12       7.515 -14.984   4.922  1.00  0.00           C  
ATOM   1361  CD2 LEU B  12       8.630 -12.738   5.023  1.00  0.00           C  
ATOM   1362  N   ALA B  13      12.319 -14.097   2.460  1.00  0.00           N  
ATOM   1363  CA  ALA B  13      13.549 -14.734   2.004  1.00  0.00           C  
ATOM   1364  C   ALA B  13      13.369 -16.235   1.830  1.00  0.00           C  
ATOM   1365  O   ALA B  13      13.959 -16.839   0.925  1.00  0.00           O  
ATOM   1366  CB  ALA B  13      14.682 -14.445   2.988  1.00  0.00           C  
ATOM   1367  N   SER B  14      12.559 -16.840   2.701  1.00  0.00           N  
ATOM   1368  CA  SER B  14      12.251 -18.266   2.626  1.00  0.00           C  
ATOM   1369  C   SER B  14      10.750 -18.444   2.843  1.00  0.00           C  
ATOM   1370  O   SER B  14      10.300 -18.696   3.967  1.00  0.00           O  
ATOM   1371  CB  SER B  14      13.051 -19.047   3.664  1.00  0.00           C  
ATOM   1372  OG  SER B  14      12.776 -20.441   3.573  1.00  0.00           O  
ATOM   1373  N   PRO B  15       9.949 -18.305   1.777  1.00  0.00           N  
ATOM   1374  CA  PRO B  15       8.498 -18.213   1.942  1.00  0.00           C  
ATOM   1375  C   PRO B  15       7.747 -19.539   1.925  1.00  0.00           C  
ATOM   1376  O   PRO B  15       6.521 -19.539   2.073  1.00  0.00           O  
ATOM   1377  CB  PRO B  15       8.077 -17.361   0.739  1.00  0.00           C  
ATOM   1378  CG  PRO B  15       9.055 -17.763  -0.319  1.00  0.00           C  
ATOM   1379  CD  PRO B  15      10.365 -18.027   0.391  1.00  0.00           C  
ATOM   1380  N   LEU B  16       8.432 -20.664   1.746  1.00  0.00           N  
ATOM   1381  CA  LEU B  16       7.740 -21.946   1.588  1.00  0.00           C  
ATOM   1382  C   LEU B  16       6.838 -22.264   2.777  1.00  0.00           C  
ATOM   1383  O   LEU B  16       5.685 -22.674   2.604  1.00  0.00           O  
ATOM   1384  CB  LEU B  16       8.747 -23.076   1.370  1.00  0.00           C  
ATOM   1385  CG  LEU B  16       9.377 -23.158  -0.018  1.00  0.00           C  
ATOM   1386  CD1 LEU B  16      10.457 -24.227  -0.043  1.00  0.00           C  
ATOM   1387  CD2 LEU B  16       8.310 -23.443  -1.071  1.00  0.00           C  
ATOM   1388  N   GLU B  17       7.349 -22.072   3.997  1.00  0.00           N  
ATOM   1389  CA  GLU B  17       6.557 -22.371   5.182  1.00  0.00           C  
ATOM   1390  C   GLU B  17       5.333 -21.470   5.266  1.00  0.00           C  
ATOM   1391  O   GLU B  17       4.231 -21.920   5.596  1.00  0.00           O  
ATOM   1392  CB  GLU B  17       7.414 -22.241   6.443  1.00  0.00           C  
ATOM   1393  CG  GLU B  17       6.692 -22.614   7.724  1.00  0.00           C  
ATOM   1394  CD  GLU B  17       7.594 -22.541   8.950  1.00  0.00           C  
ATOM   1395  OE1 GLU B  17       8.783 -22.193   8.802  1.00  0.00           O  
ATOM   1396  OE2 GLU B  17       7.106 -22.833  10.054  1.00  0.00           O  
ATOM   1397  N   GLN B  18       5.519 -20.182   4.951  1.00  0.00           N  
ATOM   1398  CA  GLN B  18       4.417 -19.226   5.008  1.00  0.00           C  
ATOM   1399  C   GLN B  18       3.342 -19.556   3.984  1.00  0.00           C  
ATOM   1400  O   GLN B  18       2.143 -19.518   4.288  1.00  0.00           O  
ATOM   1401  CB  GLN B  18       4.941 -17.809   4.785  1.00  0.00           C  
ATOM   1402  CG  GLN B  18       3.889 -16.720   4.969  1.00  0.00           C  
ATOM   1403  CD  GLN B  18       3.505 -16.514   6.423  1.00  0.00           C  
ATOM   1404  OE1 GLN B  18       4.150 -17.044   7.329  1.00  0.00           O  
ATOM   1405  NE2 GLN B  18       2.469 -15.743   6.661  1.00  0.00           N  
ATOM   1406  N   VAL B  19       3.749 -19.883   2.752  1.00  0.00           N  
ATOM   1407  CA  VAL B  19       2.792 -20.204   1.704  1.00  0.00           C  
ATOM   1408  C   VAL B  19       2.047 -21.494   2.029  1.00  0.00           C  
ATOM   1409  O   VAL B  19       0.826 -21.588   1.823  1.00  0.00           O  
ATOM   1410  CB  VAL B  19       3.489 -20.285   0.336  1.00  0.00           C  
ATOM   1411  CG1 VAL B  19       2.560 -20.872  -0.718  1.00  0.00           C  
ATOM   1412  CG2 VAL B  19       3.954 -18.896  -0.087  1.00  0.00           C  
ATOM   1413  N   ASN B  20       2.740 -22.494   2.566  1.00  0.00           N  
ATOM   1414  CA  ASN B  20       2.067 -23.731   2.952  1.00  0.00           C  
ATOM   1415  C   ASN B  20       1.074 -23.502   4.085  1.00  0.00           C  
ATOM   1416  O   ASN B  20      -0.005 -24.103   4.106  1.00  0.00           O  
ATOM   1417  CB  ASN B  20       3.097 -24.791   3.330  1.00  0.00           C  
ATOM   1418  CG  ASN B  20       3.703 -25.461   2.112  1.00  0.00           C  
ATOM   1419  OD1 ASN B  20       3.005 -25.729   1.135  1.00  0.00           O  
ATOM   1420  ND2 ASN B  20       4.998 -25.742   2.166  1.00  0.00           N  
ATOM   1421  N   ALA B  21       1.413 -22.614   5.036  1.00  0.00           N  
ATOM   1422  CA  ALA B  21       0.481 -22.271   6.098  1.00  0.00           C  
ATOM   1423  C   ALA B  21      -0.747 -21.566   5.534  1.00  0.00           C  
ATOM   1424  O   ALA B  21      -1.873 -21.799   5.984  1.00  0.00           O  
ATOM   1425  CB  ALA B  21       1.172 -21.395   7.146  1.00  0.00           C  
ATOM   1426  N   ALA B  22      -0.539 -20.699   4.536  1.00  0.00           N  
ATOM   1427  CA  ALA B  22      -1.663 -20.014   3.904  1.00  0.00           C  
ATOM   1428  C   ALA B  22      -2.548 -20.997   3.156  1.00  0.00           C  
ATOM   1429  O   ALA B  22      -3.780 -20.877   3.178  1.00  0.00           O  
ATOM   1430  CB  ALA B  22      -1.146 -18.929   2.962  1.00  0.00           C  
ATOM   1431  N   LEU B  23      -1.946 -21.963   2.474  1.00  0.00           N  
ATOM   1432  CA  LEU B  23      -2.724 -22.971   1.765  1.00  0.00           C  
ATOM   1433  C   LEU B  23      -3.584 -23.782   2.732  1.00  0.00           C  
ATOM   1434  O   LEU B  23      -4.754 -24.075   2.445  1.00  0.00           O  
ATOM   1435  CB  LEU B  23      -1.794 -23.898   0.973  1.00  0.00           C  
ATOM   1436  CG  LEU B  23      -1.152 -23.272  -0.272  1.00  0.00           C  
ATOM   1437  CD1 LEU B  23      -0.071 -24.187  -0.829  1.00  0.00           C  
ATOM   1438  CD2 LEU B  23      -2.209 -22.992  -1.327  1.00  0.00           C  
ATOM   1439  N   LYS B  24      -3.026 -24.146   3.878  1.00  0.00           N  
ATOM   1440  CA  LYS B  24      -3.806 -24.856   4.884  1.00  0.00           C  
ATOM   1441  C   LYS B  24      -4.973 -24.003   5.361  1.00  0.00           C  
ATOM   1442  O   LYS B  24      -6.102 -24.490   5.504  1.00  0.00           O  
ATOM   1443  CB  LYS B  24      -2.919 -25.258   6.063  1.00  0.00           C  
ATOM   1444  CG  LYS B  24      -3.711 -25.809   7.242  1.00  0.00           C  
ATOM   1445  CD  LYS B  24      -2.808 -26.377   8.335  1.00  0.00           C  
ATOM   1446  CE  LYS B  24      -3.612 -26.670   9.592  1.00  0.00           C  
ATOM   1447  NZ  LYS B  24      -4.817 -27.504   9.333  1.00  0.00           N  
ATOM   1448  N   ALA B  25      -4.724 -22.710   5.598  1.00  0.00           N  
ATOM   1449  CA  ALA B  25      -5.779 -21.819   6.045  1.00  0.00           C  
ATOM   1450  C   ALA B  25      -6.872 -21.671   4.988  1.00  0.00           C  
ATOM   1451  O   ALA B  25      -8.059 -21.633   5.320  1.00  0.00           O  
ATOM   1452  CB  ALA B  25      -5.195 -20.454   6.415  1.00  0.00           C  
ATOM   1453  N   LEU B  26      -6.489 -21.580   3.710  1.00  0.00           N  
ATOM   1454  CA  LEU B  26      -7.476 -21.524   2.631  1.00  0.00           C  
ATOM   1455  C   LEU B  26      -8.342 -22.781   2.623  1.00  0.00           C  
ATOM   1456  O   LEU B  26      -9.558 -22.707   2.426  1.00  0.00           O  
ATOM   1457  CB  LEU B  26      -6.782 -21.348   1.283  1.00  0.00           C  
ATOM   1458  CG  LEU B  26      -6.177 -19.964   1.002  1.00  0.00           C  
ATOM   1459  CD1 LEU B  26      -5.343 -19.998  -0.276  1.00  0.00           C  
ATOM   1460  CD2 LEU B  26      -7.264 -18.911   0.891  1.00  0.00           C  
ATOM   1461  N   GLY B  27      -7.729 -23.943   2.835  1.00  0.00           N  
ATOM   1462  CA  GLY B  27      -8.466 -25.192   2.869  1.00  0.00           C  
ATOM   1463  C   GLY B  27      -9.408 -25.307   4.053  1.00  0.00           C  
ATOM   1464  O   GLY B  27     -10.349 -26.103   4.020  1.00  0.00           O  
ATOM   1465  N   ASP B  28      -9.178 -24.512   5.099  1.00  0.00           N  
ATOM   1466  CA  ASP B  28     -10.009 -24.528   6.298  1.00  0.00           C  
ATOM   1467  C   ASP B  28     -11.134 -23.495   6.255  1.00  0.00           C  
ATOM   1468  O   ASP B  28     -11.878 -23.362   7.232  1.00  0.00           O  
ATOM   1469  CB  ASP B  28      -9.144 -24.298   7.543  1.00  0.00           C  
ATOM   1470  CG  ASP B  28      -8.232 -25.469   7.862  1.00  0.00           C  
ATOM   1471  OD1 ASP B  28      -8.545 -26.603   7.442  1.00  0.00           O  
ATOM   1472  OD2 ASP B  28      -7.201 -25.262   8.542  1.00  0.00           O  
ATOM   1473  N   ILE B  29     -11.270 -22.751   5.153  1.00  0.00           N  
ATOM   1474  CA  ILE B  29     -12.352 -21.775   5.032  1.00  0.00           C  
ATOM   1475  C   ILE B  29     -13.692 -22.506   5.006  1.00  0.00           C  
ATOM   1476  O   ILE B  29     -13.858 -23.491   4.274  1.00  0.00           O  
ATOM   1477  CB  ILE B  29     -12.182 -20.911   3.767  1.00  0.00           C  
ATOM   1478  CG1 ILE B  29     -10.966 -19.996   3.909  1.00  0.00           C  
ATOM   1479  CG2 ILE B  29     -13.443 -20.083   3.501  1.00  0.00           C  
ATOM   1480  CD1 ILE B  29     -10.639 -19.196   2.649  1.00  0.00           C  
ATOM   1481  N   PRO B  30     -14.678 -22.043   5.804  1.00  0.00           N  
ATOM   1482  CA  PRO B  30     -15.989 -22.710   5.838  1.00  0.00           C  
ATOM   1483  C   PRO B  30     -16.650 -22.774   4.464  1.00  0.00           C  
ATOM   1484  O   PRO B  30     -16.464 -21.887   3.634  1.00  0.00           O  
ATOM   1485  CB  PRO B  30     -16.804 -21.844   6.802  1.00  0.00           C  
ATOM   1486  CG  PRO B  30     -15.789 -21.183   7.665  1.00  0.00           C  
ATOM   1487  CD  PRO B  30     -14.601 -20.942   6.771  1.00  0.00           C  
ATOM   1488  N   GLU B  31     -17.424 -23.820   4.243  1.00  0.00           N  
ATOM   1489  CA  GLU B  31     -18.203 -24.012   3.017  1.00  0.00           C  
ATOM   1490  C   GLU B  31     -17.337 -24.008   1.766  1.00  0.00           C  
ATOM   1491  O   GLU B  31     -17.814 -23.697   0.666  1.00  0.00           O  
ATOM   1492  CB  GLU B  31     -19.310 -22.951   2.899  1.00  0.00           C  
ATOM   1493  CG  GLU B  31     -20.253 -22.900   4.086  1.00  0.00           C  
ATOM   1494  CD  GLU B  31     -21.326 -21.822   3.931  1.00  0.00           C  
ATOM   1495  OE1 GLU B  31     -21.494 -21.007   4.853  1.00  0.00           O  
ATOM   1496  OE2 GLU B  31     -21.991 -21.820   2.877  1.00  0.00           O  
ATOM   1497  N   SER B  32     -16.068 -24.362   1.921  1.00  0.00           N  
ATOM   1498  CA  SER B  32     -15.113 -24.279   0.825  1.00  0.00           C  
ATOM   1499  C   SER B  32     -14.102 -25.416   0.910  1.00  0.00           C  
ATOM   1500  O   SER B  32     -13.836 -25.948   1.984  1.00  0.00           O  
ATOM   1501  CB  SER B  32     -14.369 -22.942   0.844  1.00  0.00           C  
ATOM   1502  OG  SER B  32     -15.262 -21.842   0.952  1.00  0.00           O  
ATOM   1503  N   HIS B  33     -13.541 -25.785  -0.240  1.00  0.00           N  
ATOM   1504  CA  HIS B  33     -12.442 -26.740  -0.252  1.00  0.00           C  
ATOM   1505  C   HIS B  33     -11.572 -26.502  -1.477  1.00  0.00           C  
ATOM   1506  O   HIS B  33     -12.049 -26.061  -2.526  1.00  0.00           O  
ATOM   1507  CB  HIS B  33     -12.953 -28.190  -0.212  1.00  0.00           C  
ATOM   1508  CG  HIS B  33     -13.772 -28.575  -1.398  1.00  0.00           C  
ATOM   1509  ND1 HIS B  33     -15.124 -28.332  -1.486  1.00  0.00           N  
ATOM   1510  CD2 HIS B  33     -13.434 -29.214  -2.542  1.00  0.00           C  
ATOM   1511  CE1 HIS B  33     -15.580 -28.796  -2.632  1.00  0.00           C  
ATOM   1512  NE2 HIS B  33     -14.578 -29.349  -3.295  1.00  0.00           N  
ATOM   1513  N   ILE B  34     -10.286 -26.783  -1.323  1.00  0.00           N  
ATOM   1514  CA  ILE B  34      -9.327 -26.595  -2.403  1.00  0.00           C  
ATOM   1515  C   ILE B  34      -9.510 -27.695  -3.451  1.00  0.00           C  
ATOM   1516  O   ILE B  34      -9.560 -28.883  -3.118  1.00  0.00           O  
ATOM   1517  CB  ILE B  34      -7.886 -26.593  -1.862  1.00  0.00           C  
ATOM   1518  CG1 ILE B  34      -7.654 -25.360  -0.982  1.00  0.00           C  
ATOM   1519  CG2 ILE B  34      -6.876 -26.637  -3.011  1.00  0.00           C  
ATOM   1520  CD1 ILE B  34      -6.287 -25.317  -0.309  1.00  0.00           C  
ATOM   1521  N   LEU B  35      -9.612 -27.283  -4.716  1.00  0.00           N  
ATOM   1522  CA  LEU B  35      -9.678 -28.224  -5.826  1.00  0.00           C  
ATOM   1523  C   LEU B  35      -8.287 -28.516  -6.377  1.00  0.00           C  
ATOM   1524  O   LEU B  35      -7.931 -29.674  -6.614  1.00  0.00           O  
ATOM   1525  CB  LEU B  35     -10.570 -27.672  -6.942  1.00  0.00           C  
ATOM   1526  CG  LEU B  35     -12.053 -27.485  -6.612  1.00  0.00           C  
ATOM   1527  CD1 LEU B  35     -12.763 -26.779  -7.762  1.00  0.00           C  
ATOM   1528  CD2 LEU B  35     -12.706 -28.823  -6.308  1.00  0.00           C  
ATOM   1529  N   THR B  36      -7.492 -27.461  -6.599  1.00  0.00           N  
ATOM   1530  CA  THR B  36      -6.189 -27.594  -7.235  1.00  0.00           C  
ATOM   1531  C   THR B  36      -5.276 -26.470  -6.774  1.00  0.00           C  
ATOM   1532  O   THR B  36      -5.735 -25.356  -6.522  1.00  0.00           O  
ATOM   1533  CB  THR B  36      -6.310 -27.549  -8.769  1.00  0.00           C  
ATOM   1534  OG1 THR B  36      -7.342 -28.431  -9.211  1.00  0.00           O  
ATOM   1535  CG2 THR B  36      -5.003 -27.955  -9.429  1.00  0.00           C  
ATOM   1536  N   VAL B  37      -3.984 -26.767  -6.666  1.00  0.00           N  
ATOM   1537  CA  VAL B  37      -2.951 -25.768  -6.396  1.00  0.00           C  
ATOM   1538  C   VAL B  37      -1.907 -25.872  -7.502  1.00  0.00           C  
ATOM   1539  O   VAL B  37      -1.491 -26.974  -7.861  1.00  0.00           O  
ATOM   1540  CB  VAL B  37      -2.295 -25.984  -5.021  1.00  0.00           C  
ATOM   1541  CG1 VAL B  37      -1.251 -24.900  -4.752  1.00  0.00           C  
ATOM   1542  CG2 VAL B  37      -3.347 -25.993  -3.916  1.00  0.00           C  
ATOM   1543  N   SER B  38      -1.495 -24.724  -8.039  1.00  0.00           N  
ATOM   1544  CA  SER B  38      -0.479 -24.709  -9.079  1.00  0.00           C  
ATOM   1545  C   SER B  38       0.898 -25.043  -8.501  1.00  0.00           C  
ATOM   1546  O   SER B  38       1.072 -25.159  -7.286  1.00  0.00           O  
ATOM   1547  CB  SER B  38      -0.424 -23.336  -9.745  1.00  0.00           C  
ATOM   1548  OG  SER B  38       0.219 -22.390  -8.896  1.00  0.00           O  
ATOM   1549  N   SER B  39       1.868 -25.189  -9.391  1.00  0.00           N  
ATOM   1550  CA  SER B  39       3.261 -25.198  -8.974  1.00  0.00           C  
ATOM   1551  C   SER B  39       3.602 -23.865  -8.304  1.00  0.00           C  
ATOM   1552  O   SER B  39       2.882 -22.868  -8.452  1.00  0.00           O  
ATOM   1553  CB  SER B  39       4.181 -25.421 -10.165  1.00  0.00           C  
ATOM   1554  OG  SER B  39       3.903 -26.658 -10.804  1.00  0.00           O  
ATOM   1555  N   PHE B  40       4.707 -23.849  -7.570  1.00  0.00           N  
ATOM   1556  CA  PHE B  40       5.227 -22.614  -6.997  1.00  0.00           C  
ATOM   1557  C   PHE B  40       6.219 -22.005  -7.979  1.00  0.00           C  
ATOM   1558  O   PHE B  40       7.095 -22.700  -8.499  1.00  0.00           O  
ATOM   1559  CB  PHE B  40       5.913 -22.871  -5.656  1.00  0.00           C  
ATOM   1560  CG  PHE B  40       4.981 -23.342  -4.556  1.00  0.00           C  
ATOM   1561  CD1 PHE B  40       3.608 -23.356  -4.719  1.00  0.00           C  
ATOM   1562  CD2 PHE B  40       5.505 -23.763  -3.338  1.00  0.00           C  
ATOM   1563  CE1 PHE B  40       2.771 -23.789  -3.700  1.00  0.00           C  
ATOM   1564  CE2 PHE B  40       4.680 -24.194  -2.315  1.00  0.00           C  
ATOM   1565  CZ  PHE B  40       3.310 -24.204  -2.499  1.00  0.00           C  
ATOM   1566  N   TYR B  41       6.081 -20.702  -8.226  1.00  0.00           N  
ATOM   1567  CA  TYR B  41       6.901 -19.998  -9.197  1.00  0.00           C  
ATOM   1568  C   TYR B  41       7.712 -18.900  -8.536  1.00  0.00           C  
ATOM   1569  O   TYR B  41       7.266 -18.275  -7.571  1.00  0.00           O  
ATOM   1570  CB  TYR B  41       6.032 -19.403 -10.308  1.00  0.00           C  
ATOM   1571  CG  TYR B  41       5.335 -20.454 -11.144  1.00  0.00           C  
ATOM   1572  CD1 TYR B  41       5.939 -20.966 -12.285  1.00  0.00           C  
ATOM   1573  CD2 TYR B  41       4.086 -20.933 -10.780  1.00  0.00           C  
ATOM   1574  CE1 TYR B  41       5.313 -21.929 -13.044  1.00  0.00           C  
ATOM   1575  CE2 TYR B  41       3.452 -21.903 -11.541  1.00  0.00           C  
ATOM   1576  CZ  TYR B  41       4.063 -22.399 -12.675  1.00  0.00           C  
ATOM   1577  OH  TYR B  41       3.439 -23.355 -13.432  1.00  0.00           O  
ATOM   1578  N   ARG B  42       8.909 -18.658  -9.069  1.00  0.00           N  
ATOM   1579  CA  ARG B  42       9.806 -17.607  -8.577  1.00  0.00           C  
ATOM   1580  C   ARG B  42       9.744 -16.429  -9.536  1.00  0.00           C  
ATOM   1581  O   ARG B  42      10.012 -16.578 -10.729  1.00  0.00           O  
ATOM   1582  CB  ARG B  42      11.228 -18.138  -8.471  1.00  0.00           C  
ATOM   1583  CG  ARG B  42      12.231 -17.139  -7.924  1.00  0.00           C  
ATOM   1584  CD  ARG B  42      13.655 -17.701  -7.955  1.00  0.00           C  
ATOM   1585  NE  ARG B  42      13.761 -18.972  -7.250  1.00  0.00           N  
ATOM   1586  CZ  ARG B  42      14.046 -19.098  -5.969  1.00  0.00           C  
ATOM   1587  NH1 ARG B  42      14.266 -18.023  -5.225  1.00  0.00           N  
ATOM   1588  NH2 ARG B  42      14.116 -20.304  -5.413  1.00  0.00           N  
ATOM   1589  N   THR B  43       9.386 -15.251  -9.020  1.00  0.00           N  
ATOM   1590  CA  THR B  43       9.276 -14.062  -9.851  1.00  0.00           C  
ATOM   1591  C   THR B  43       9.984 -12.888  -9.193  1.00  0.00           C  
ATOM   1592  O   THR B  43       9.966 -12.750  -7.971  1.00  0.00           O  
ATOM   1593  CB  THR B  43       7.809 -13.679 -10.102  1.00  0.00           C  
ATOM   1594  OG1 THR B  43       7.158 -13.407  -8.860  1.00  0.00           O  
ATOM   1595  CG2 THR B  43       7.077 -14.811 -10.814  1.00  0.00           C  
ATOM   1596  N   PRO B  44      10.623 -12.027  -9.999  1.00  0.00           N  
ATOM   1597  CA  PRO B  44      11.321 -10.871  -9.426  1.00  0.00           C  
ATOM   1598  C   PRO B  44      10.343  -9.839  -8.880  1.00  0.00           C  
ATOM   1599  O   PRO B  44       9.227  -9.701  -9.400  1.00  0.00           O  
ATOM   1600  CB  PRO B  44      12.107 -10.301 -10.613  1.00  0.00           C  
ATOM   1601  CG  PRO B  44      11.342 -10.744 -11.810  1.00  0.00           C  
ATOM   1602  CD  PRO B  44      10.764 -12.091 -11.461  1.00  0.00           C  
ATOM   1603  N   PRO B  45      10.736  -9.110  -7.836  1.00  0.00           N  
ATOM   1604  CA  PRO B  45       9.851  -8.079  -7.288  1.00  0.00           C  
ATOM   1605  C   PRO B  45       9.733  -6.880  -8.229  1.00  0.00           C  
ATOM   1606  O   PRO B  45      10.639  -6.607  -9.021  1.00  0.00           O  
ATOM   1607  CB  PRO B  45      10.543  -7.683  -5.980  1.00  0.00           C  
ATOM   1608  CG  PRO B  45      11.996  -7.945  -6.247  1.00  0.00           C  
ATOM   1609  CD  PRO B  45      12.031  -9.165  -7.127  1.00  0.00           C  
ATOM   1610  N   LEU B  46       8.605  -6.179  -8.144  1.00  0.00           N  
ATOM   1611  CA  LEU B  46       8.411  -4.957  -8.917  1.00  0.00           C  
ATOM   1612  C   LEU B  46       9.048  -3.750  -8.243  1.00  0.00           C  
ATOM   1613  O   LEU B  46       9.194  -2.695  -8.861  1.00  0.00           O  
ATOM   1614  CB  LEU B  46       6.911  -4.702  -9.135  1.00  0.00           C  
ATOM   1615  CG  LEU B  46       6.204  -5.719 -10.032  1.00  0.00           C  
ATOM   1616  CD1 LEU B  46       4.702  -5.473 -10.048  1.00  0.00           C  
ATOM   1617  CD2 LEU B  46       6.767  -5.672 -11.444  1.00  0.00           C  
ATOM   1618  N   GLY B  47       9.421  -3.898  -6.968  1.00  0.00           N  
ATOM   1619  CA  GLY B  47      10.068  -2.824  -6.238  1.00  0.00           C  
ATOM   1620  C   GLY B  47      11.582  -2.868  -6.367  1.00  0.00           C  
ATOM   1621  O   GLY B  47      12.121  -3.357  -7.361  1.00  0.00           O  
ATOM   1622  N   PRO B  48      12.297  -2.364  -5.357  1.00  0.00           N  
ATOM   1623  CA  PRO B  48      13.766  -2.352  -5.407  1.00  0.00           C  
ATOM   1624  C   PRO B  48      14.356  -3.748  -5.607  1.00  0.00           C  
ATOM   1625  O   PRO B  48      13.809  -4.744  -5.129  1.00  0.00           O  
ATOM   1626  CB  PRO B  48      14.160  -1.776  -4.045  1.00  0.00           C  
ATOM   1627  CG  PRO B  48      12.990  -0.934  -3.642  1.00  0.00           C  
ATOM   1628  CD  PRO B  48      11.782  -1.667  -4.169  1.00  0.00           C  
ATOM   1629  N   GLN B  49      15.495  -3.809  -6.311  1.00  0.00           N  
ATOM   1630  CA  GLN B  49      16.100  -5.082  -6.685  1.00  0.00           C  
ATOM   1631  C   GLN B  49      16.695  -5.838  -5.504  1.00  0.00           C  
ATOM   1632  O   GLN B  49      16.973  -7.034  -5.623  1.00  0.00           O  
ATOM   1633  CB  GLN B  49      17.181  -4.859  -7.752  1.00  0.00           C  
ATOM   1634  CG  GLN B  49      16.629  -4.449  -9.101  1.00  0.00           C  
ATOM   1635  CD  GLN B  49      17.726  -4.222 -10.129  1.00  0.00           C  
ATOM   1636  OE1 GLN B  49      18.876  -3.946  -9.775  1.00  0.00           O  
ATOM   1637  NE2 GLN B  49      17.380  -4.341 -11.397  1.00  0.00           N  
ATOM   1638  N   ASP B  50      16.900  -5.165  -4.374  1.00  0.00           N  
ATOM   1639  CA  ASP B  50      17.488  -5.819  -3.215  1.00  0.00           C  
ATOM   1640  C   ASP B  50      16.450  -6.588  -2.387  1.00  0.00           C  
ATOM   1641  O   ASP B  50      16.800  -7.180  -1.370  1.00  0.00           O  
ATOM   1642  CB  ASP B  50      18.228  -4.804  -2.328  1.00  0.00           C  
ATOM   1643  CG  ASP B  50      17.323  -3.715  -1.780  1.00  0.00           C  
ATOM   1644  OD1 ASP B  50      16.159  -3.629  -2.213  1.00  0.00           O  
ATOM   1645  OD2 ASP B  50      17.791  -2.935  -0.921  1.00  0.00           O  
ATOM   1646  N   GLN B  51      15.191  -6.587  -2.817  1.00  0.00           N  
ATOM   1647  CA  GLN B  51      14.167  -7.377  -2.147  1.00  0.00           C  
ATOM   1648  C   GLN B  51      14.222  -8.827  -2.626  1.00  0.00           C  
ATOM   1649  O   GLN B  51      14.642  -9.101  -3.750  1.00  0.00           O  
ATOM   1650  CB  GLN B  51      12.773  -6.798  -2.414  1.00  0.00           C  
ATOM   1651  CG  GLN B  51      12.550  -5.412  -1.843  1.00  0.00           C  
ATOM   1652  CD  GLN B  51      11.127  -4.926  -2.051  1.00  0.00           C  
ATOM   1653  OE1 GLN B  51      10.215  -5.722  -2.247  1.00  0.00           O  
ATOM   1654  NE2 GLN B  51      10.933  -3.614  -2.001  1.00  0.00           N  
ATOM   1655  N   PRO B  52      13.792  -9.773  -1.791  1.00  0.00           N  
ATOM   1656  CA  PRO B  52      13.745 -11.169  -2.234  1.00  0.00           C  
ATOM   1657  C   PRO B  52      12.720 -11.376  -3.348  1.00  0.00           C  
ATOM   1658  O   PRO B  52      11.755 -10.619  -3.473  1.00  0.00           O  
ATOM   1659  CB  PRO B  52      13.327 -11.936  -0.970  1.00  0.00           C  
ATOM   1660  CG  PRO B  52      13.640 -11.015   0.171  1.00  0.00           C  
ATOM   1661  CD  PRO B  52      13.428  -9.633  -0.365  1.00  0.00           C  
ATOM   1662  N   ASP B  53      12.941 -12.410  -4.162  1.00  0.00           N  
ATOM   1663  CA  ASP B  53      11.970 -12.808  -5.163  1.00  0.00           C  
ATOM   1664  C   ASP B  53      10.658 -13.211  -4.500  1.00  0.00           C  
ATOM   1665  O   ASP B  53      10.628 -13.656  -3.351  1.00  0.00           O  
ATOM   1666  CB  ASP B  53      12.485 -13.980  -5.993  1.00  0.00           C  
ATOM   1667  CG  ASP B  53      13.628 -13.596  -6.918  1.00  0.00           C  
ATOM   1668  OD1 ASP B  53      13.797 -12.394  -7.212  1.00  0.00           O  
ATOM   1669  OD2 ASP B  53      14.345 -14.512  -7.369  1.00  0.00           O  
ATOM   1670  N   TYR B  54       9.552 -13.076  -5.244  1.00  0.00           N  
ATOM   1671  CA  TYR B  54       8.259 -13.574  -4.800  1.00  0.00           C  
ATOM   1672  C   TYR B  54       8.127 -15.056  -5.112  1.00  0.00           C  
ATOM   1673  O   TYR B  54       8.597 -15.531  -6.148  1.00  0.00           O  
ATOM   1674  CB  TYR B  54       7.117 -12.834  -5.497  1.00  0.00           C  
ATOM   1675  CG  TYR B  54       6.638 -11.585  -4.804  1.00  0.00           C  
ATOM   1676  CD1 TYR B  54       7.325 -10.385  -4.942  1.00  0.00           C  
ATOM   1677  CD2 TYR B  54       5.494 -11.597  -4.026  1.00  0.00           C  
ATOM   1678  CE1 TYR B  54       6.885  -9.232  -4.311  1.00  0.00           C  
ATOM   1679  CE2 TYR B  54       5.042 -10.450  -3.393  1.00  0.00           C  
ATOM   1680  CZ  TYR B  54       5.738  -9.267  -3.534  1.00  0.00           C  
ATOM   1681  OH  TYR B  54       5.294  -8.130  -2.906  1.00  0.00           O  
ATOM   1682  N   LEU B  55       7.477 -15.773  -4.219  1.00  0.00           N  
ATOM   1683  CA  LEU B  55       6.916 -17.073  -4.541  1.00  0.00           C  
ATOM   1684  C   LEU B  55       5.455 -16.834  -4.903  1.00  0.00           C  
ATOM   1685  O   LEU B  55       4.697 -16.283  -4.091  1.00  0.00           O  
ATOM   1686  CB  LEU B  55       7.040 -18.038  -3.366  1.00  0.00           C  
ATOM   1687  CG  LEU B  55       6.725 -19.517  -3.621  1.00  0.00           C  
ATOM   1688  CD1 LEU B  55       7.224 -20.355  -2.451  1.00  0.00           C  
ATOM   1689  CD2 LEU B  55       5.239 -19.772  -3.844  1.00  0.00           C  
ATOM   1690  N   ASN B  56       5.063 -17.210  -6.124  1.00  0.00           N  
ATOM   1691  CA  ASN B  56       3.696 -17.022  -6.590  1.00  0.00           C  
ATOM   1692  C   ASN B  56       3.056 -18.365  -6.921  1.00  0.00           C  
ATOM   1693  O   ASN B  56       3.724 -19.285  -7.403  1.00  0.00           O  
ATOM   1694  CB  ASN B  56       3.655 -16.107  -7.818  1.00  0.00           C  
ATOM   1695  CG  ASN B  56       3.982 -14.666  -7.483  1.00  0.00           C  
ATOM   1696  OD1 ASN B  56       5.038 -14.142  -7.860  1.00  0.00           O  
ATOM   1697  ND2 ASN B  56       3.079 -14.018  -6.771  1.00  0.00           N  
ATOM   1698  N   ALA B  57       1.756 -18.453  -6.678  1.00  0.00           N  
ATOM   1699  CA  ALA B  57       0.991 -19.650  -6.990  1.00  0.00           C  
ATOM   1700  C   ALA B  57      -0.466 -19.266  -7.221  1.00  0.00           C  
ATOM   1701  O   ALA B  57      -0.875 -18.140  -6.939  1.00  0.00           O  
ATOM   1702  CB  ALA B  57       1.098 -20.684  -5.863  1.00  0.00           C  
ATOM   1703  N   ALA B  58      -1.239 -20.198  -7.754  1.00  0.00           N  
ATOM   1704  CA  ALA B  58      -2.666 -20.014  -7.956  1.00  0.00           C  
ATOM   1705  C   ALA B  58      -3.413 -21.188  -7.335  1.00  0.00           C  
ATOM   1706  O   ALA B  58      -2.928 -22.320  -7.344  1.00  0.00           O  
ATOM   1707  CB  ALA B  58      -3.006 -19.904  -9.446  1.00  0.00           C  
ATOM   1708  N   VAL B  59      -4.595 -20.901  -6.797  1.00  0.00           N  
ATOM   1709  CA  VAL B  59      -5.413 -21.896  -6.115  1.00  0.00           C  
ATOM   1710  C   VAL B  59      -6.822 -21.858  -6.684  1.00  0.00           C  
ATOM   1711  O   VAL B  59      -7.408 -20.781  -6.830  1.00  0.00           O  
ATOM   1712  CB  VAL B  59      -5.465 -21.632  -4.594  1.00  0.00           C  
ATOM   1713  CG1 VAL B  59      -6.301 -22.697  -3.895  1.00  0.00           C  
ATOM   1714  CG2 VAL B  59      -4.060 -21.570  -4.011  1.00  0.00           C  
ATOM   1715  N   ALA B  60      -7.370 -23.021  -7.023  1.00  0.00           N  
ATOM   1716  CA  ALA B  60      -8.778 -23.154  -7.357  1.00  0.00           C  
ATOM   1717  C   ALA B  60      -9.516 -23.608  -6.106  1.00  0.00           C  
ATOM   1718  O   ALA B  60      -9.213 -24.668  -5.547  1.00  0.00           O  
ATOM   1719  CB  ALA B  60      -8.978 -24.155  -8.491  1.00  0.00           C  
ATOM   1720  N   LEU B  61     -10.470 -22.789  -5.663  1.00  0.00           N  
ATOM   1721  CA  LEU B  61     -11.210 -23.045  -4.440  1.00  0.00           C  
ATOM   1722  C   LEU B  61     -12.695 -23.153  -4.757  1.00  0.00           C  
ATOM   1723  O   LEU B  61     -13.299 -22.204  -5.254  1.00  0.00           O  
ATOM   1724  CB  LEU B  61     -10.975 -21.923  -3.416  1.00  0.00           C  
ATOM   1725  CG  LEU B  61     -11.551 -22.130  -2.011  1.00  0.00           C  
ATOM   1726  CD1 LEU B  61     -10.625 -23.027  -1.199  1.00  0.00           C  
ATOM   1727  CD2 LEU B  61     -11.753 -20.800  -1.300  1.00  0.00           C  
ATOM   1728  N   GLU B  62     -13.295 -24.308  -4.493  1.00  0.00           N  
ATOM   1729  CA  GLU B  62     -14.738 -24.437  -4.624  1.00  0.00           C  
ATOM   1730  C   GLU B  62     -15.380 -23.909  -3.352  1.00  0.00           C  
ATOM   1731  O   GLU B  62     -14.960 -24.258  -2.247  1.00  0.00           O  
ATOM   1732  CB  GLU B  62     -15.147 -25.882  -4.868  1.00  0.00           C  
ATOM   1733  CG  GLU B  62     -16.630 -26.029  -5.180  1.00  0.00           C  
ATOM   1734  CD  GLU B  62     -16.982 -27.403  -5.710  1.00  0.00           C  
ATOM   1735  OE1 GLU B  62     -16.833 -28.391  -4.963  1.00  0.00           O  
ATOM   1736  OE2 GLU B  62     -17.415 -27.496  -6.879  1.00  0.00           O  
ATOM   1737  N   THR B  63     -16.411 -23.063  -3.504  1.00  0.00           N  
ATOM   1738  CA  THR B  63     -16.999 -22.397  -2.351  1.00  0.00           C  
ATOM   1739  C   THR B  63     -18.478 -22.135  -2.562  1.00  0.00           C  
ATOM   1740  O   THR B  63     -18.930 -21.910  -3.689  1.00  0.00           O  
ATOM   1741  CB  THR B  63     -16.277 -21.069  -2.037  1.00  0.00           C  
ATOM   1742  OG1 THR B  63     -16.823 -20.487  -0.858  1.00  0.00           O  
ATOM   1743  CG2 THR B  63     -16.418 -20.079  -3.198  1.00  0.00           C  
ATOM   1744  N   SER B  64     -19.233 -22.178  -1.465  1.00  0.00           N  
ATOM   1745  CA  SER B  64     -20.632 -21.757  -1.451  1.00  0.00           C  
ATOM   1746  C   SER B  64     -20.797 -20.380  -0.829  1.00  0.00           C  
ATOM   1747  O   SER B  64     -21.925 -19.887  -0.699  1.00  0.00           O  
ATOM   1748  CB  SER B  64     -21.490 -22.773  -0.700  1.00  0.00           C  
ATOM   1749  OG  SER B  64     -21.470 -24.036  -1.346  1.00  0.00           O  
ATOM   1750  N   LEU B  65     -19.687 -19.745  -0.437  1.00  0.00           N  
ATOM   1751  CA  LEU B  65     -19.739 -18.413   0.137  1.00  0.00           C  
ATOM   1752  C   LEU B  65     -20.037 -17.369  -0.931  1.00  0.00           C  
ATOM   1753  O   LEU B  65     -19.773 -17.569  -2.113  1.00  0.00           O  
ATOM   1754  CB  LEU B  65     -18.403 -18.068   0.812  1.00  0.00           C  
ATOM   1755  CG  LEU B  65     -17.954 -18.957   1.966  1.00  0.00           C  
ATOM   1756  CD1 LEU B  65     -16.550 -18.557   2.409  1.00  0.00           C  
ATOM   1757  CD2 LEU B  65     -18.923 -18.859   3.129  1.00  0.00           C  
ATOM   1758  N   ALA B  66     -20.592 -16.239  -0.498  1.00  0.00           N  
ATOM   1759  CA  ALA B  66     -20.704 -15.072  -1.362  1.00  0.00           C  
ATOM   1760  C   ALA B  66     -19.320 -14.453  -1.548  1.00  0.00           C  
ATOM   1761  O   ALA B  66     -18.431 -14.652  -0.720  1.00  0.00           O  
ATOM   1762  CB  ALA B  66     -21.677 -14.055  -0.755  1.00  0.00           C  
ATOM   1763  N   PRO B  67     -19.115 -13.684  -2.634  1.00  0.00           N  
ATOM   1764  CA  PRO B  67     -17.791 -13.097  -2.875  1.00  0.00           C  
ATOM   1765  C   PRO B  67     -17.267 -12.270  -1.706  1.00  0.00           C  
ATOM   1766  O   PRO B  67     -16.090 -12.379  -1.345  1.00  0.00           O  
ATOM   1767  CB  PRO B  67     -18.014 -12.225  -4.119  1.00  0.00           C  
ATOM   1768  CG  PRO B  67     -19.169 -12.865  -4.818  1.00  0.00           C  
ATOM   1769  CD  PRO B  67     -20.055 -13.411  -3.733  1.00  0.00           C  
ATOM   1770  N   GLU B  68     -18.115 -11.432  -1.110  1.00  0.00           N  
ATOM   1771  CA  GLU B  68     -17.676 -10.604   0.010  1.00  0.00           C  
ATOM   1772  C   GLU B  68     -17.344 -11.445   1.236  1.00  0.00           C  
ATOM   1773  O   GLU B  68     -16.462 -11.092   2.017  1.00  0.00           O  
ATOM   1774  CB  GLU B  68     -18.753  -9.564   0.356  1.00  0.00           C  
ATOM   1775  CG  GLU B  68     -19.031  -8.550  -0.755  1.00  0.00           C  
ATOM   1776  CD  GLU B  68     -18.003  -7.436  -0.815  1.00  0.00           C  
ATOM   1777  OE1 GLU B  68     -17.094  -7.404   0.032  1.00  0.00           O  
ATOM   1778  OE2 GLU B  68     -18.111  -6.573  -1.725  1.00  0.00           O  
ATOM   1779  N   GLU B  69     -18.045 -12.568   1.408  1.00  0.00           N  
ATOM   1780  CA  GLU B  69     -17.745 -13.466   2.514  1.00  0.00           C  
ATOM   1781  C   GLU B  69     -16.390 -14.134   2.315  1.00  0.00           C  
ATOM   1782  O   GLU B  69     -15.607 -14.270   3.259  1.00  0.00           O  
ATOM   1783  CB  GLU B  69     -18.847 -14.522   2.655  1.00  0.00           C  
ATOM   1784  CG  GLU B  69     -20.197 -13.945   3.064  1.00  0.00           C  
ATOM   1785  CD  GLU B  69     -21.301 -14.986   3.080  1.00  0.00           C  
ATOM   1786  OE1 GLU B  69     -21.312 -15.865   2.192  1.00  0.00           O  
ATOM   1787  OE2 GLU B  69     -22.164 -14.918   3.978  1.00  0.00           O  
ATOM   1788  N   LEU B  70     -16.101 -14.560   1.080  1.00  0.00           N  
ATOM   1789  CA  LEU B  70     -14.783 -15.125   0.786  1.00  0.00           C  
ATOM   1790  C   LEU B  70     -13.694 -14.084   1.021  1.00  0.00           C  
ATOM   1791  O   LEU B  70     -12.637 -14.399   1.580  1.00  0.00           O  
ATOM   1792  CB  LEU B  70     -14.735 -15.646  -0.649  1.00  0.00           C  
ATOM   1793  CG  LEU B  70     -13.384 -16.242  -1.077  1.00  0.00           C  
ATOM   1794  CD1 LEU B  70     -13.010 -17.427  -0.193  1.00  0.00           C  
ATOM   1795  CD2 LEU B  70     -13.424 -16.653  -2.540  1.00  0.00           C  
ATOM   1796  N   LEU B  71     -13.947 -12.842   0.617  1.00  0.00           N  
ATOM   1797  CA  LEU B  71     -12.986 -11.775   0.849  1.00  0.00           C  
ATOM   1798  C   LEU B  71     -12.729 -11.575   2.338  1.00  0.00           C  
ATOM   1799  O   LEU B  71     -11.588 -11.348   2.751  1.00  0.00           O  
ATOM   1800  CB  LEU B  71     -13.474 -10.472   0.215  1.00  0.00           C  
ATOM   1801  CG  LEU B  71     -12.552  -9.261   0.372  1.00  0.00           C  
ATOM   1802  CD1 LEU B  71     -11.218  -9.507  -0.317  1.00  0.00           C  
ATOM   1803  CD2 LEU B  71     -13.221  -8.002  -0.194  1.00  0.00           C  
ATOM   1804  N   ASN B  72     -13.771 -11.659   3.158  1.00  0.00           N  
ATOM   1805  CA  ASN B  72     -13.591 -11.561   4.602  1.00  0.00           C  
ATOM   1806  C   ASN B  72     -12.612 -12.617   5.096  1.00  0.00           C  
ATOM   1807  O   ASN B  72     -11.749 -12.340   5.938  1.00  0.00           O  
ATOM   1808  CB  ASN B  72     -14.925 -11.722   5.335  1.00  0.00           C  
ATOM   1809  CG  ASN B  72     -15.851 -10.531   5.150  1.00  0.00           C  
ATOM   1810  OD1 ASN B  72     -15.416  -9.441   4.775  1.00  0.00           O  
ATOM   1811  ND2 ASN B  72     -17.138 -10.731   5.429  1.00  0.00           N  
ATOM   1812  N   HIS B  73     -12.733 -13.836   4.567  1.00  0.00           N  
ATOM   1813  CA  HIS B  73     -11.865 -14.924   5.011  1.00  0.00           C  
ATOM   1814  C   HIS B  73     -10.431 -14.757   4.514  1.00  0.00           C  
ATOM   1815  O   HIS B  73      -9.485 -14.985   5.275  1.00  0.00           O  
ATOM   1816  CB  HIS B  73     -12.443 -16.273   4.575  1.00  0.00           C  
ATOM   1817  CG  HIS B  73     -13.608 -16.714   5.404  1.00  0.00           C  
ATOM   1818  ND1 HIS B  73     -13.467 -17.197   6.684  1.00  0.00           N  
ATOM   1819  CD2 HIS B  73     -14.935 -16.736   5.142  1.00  0.00           C  
ATOM   1820  CE1 HIS B  73     -14.655 -17.505   7.179  1.00  0.00           C  
ATOM   1821  NE2 HIS B  73     -15.564 -17.237   6.262  1.00  0.00           N  
ATOM   1822  N   THR B  74     -10.241 -14.362   3.247  1.00  0.00           N  
ATOM   1823  CA  THR B  74      -8.879 -14.175   2.753  1.00  0.00           C  
ATOM   1824  C   THR B  74      -8.193 -13.022   3.489  1.00  0.00           C  
ATOM   1825  O   THR B  74      -7.010 -13.111   3.814  1.00  0.00           O  
ATOM   1826  CB  THR B  74      -8.850 -13.926   1.238  1.00  0.00           C  
ATOM   1827  OG1 THR B  74      -9.608 -12.754   0.915  1.00  0.00           O  
ATOM   1828  CG2 THR B  74      -9.424 -15.121   0.487  1.00  0.00           C  
ATOM   1829  N   GLN B  75      -8.926 -11.954   3.780  1.00  0.00           N  
ATOM   1830  CA  GLN B  75      -8.346 -10.841   4.521  1.00  0.00           C  
ATOM   1831  C   GLN B  75      -8.032 -11.244   5.964  1.00  0.00           C  
ATOM   1832  O   GLN B  75      -7.039 -10.799   6.535  1.00  0.00           O  
ATOM   1833  CB  GLN B  75      -9.281  -9.629   4.495  1.00  0.00           C  
ATOM   1834  CG  GLN B  75      -9.383  -8.990   3.112  1.00  0.00           C  
ATOM   1835  CD  GLN B  75     -10.166  -7.688   3.114  1.00  0.00           C  
ATOM   1836  OE1 GLN B  75     -10.983  -7.444   4.000  1.00  0.00           O  
ATOM   1837  NE2 GLN B  75      -9.904  -6.833   2.123  1.00  0.00           N  
ATOM   1838  N   ARG B  76      -8.869 -12.099   6.555  1.00  0.00           N  
ATOM   1839  CA  ARG B  76      -8.589 -12.619   7.896  1.00  0.00           C  
ATOM   1840  C   ARG B  76      -7.287 -13.423   7.892  1.00  0.00           C  
ATOM   1841  O   ARG B  76      -6.459 -13.281   8.801  1.00  0.00           O  
ATOM   1842  CB  ARG B  76      -9.744 -13.485   8.384  1.00  0.00           C  
ATOM   1843  CG  ARG B  76      -9.461 -14.214   9.686  1.00  0.00           C  
ATOM   1844  CD  ARG B  76     -10.616 -15.084  10.133  1.00  0.00           C  
ATOM   1845  NE  ARG B  76     -11.051 -16.050   9.128  1.00  0.00           N  
ATOM   1846  CZ  ARG B  76     -10.417 -17.182   8.831  1.00  0.00           C  
ATOM   1847  NH1 ARG B  76      -9.303 -17.503   9.461  1.00  0.00           N  
ATOM   1848  NH2 ARG B  76     -10.903 -17.987   7.907  1.00  0.00           N  
ATOM   1849  N   ILE B  77      -7.111 -14.273   6.887  1.00  0.00           N  
ATOM   1850  CA  ILE B  77      -5.891 -15.068   6.794  1.00  0.00           C  
ATOM   1851  C   ILE B  77      -4.679 -14.162   6.626  1.00  0.00           C  
ATOM   1852  O   ILE B  77      -3.644 -14.372   7.272  1.00  0.00           O  
ATOM   1853  CB  ILE B  77      -5.998 -16.079   5.627  1.00  0.00           C  
ATOM   1854  CG1 ILE B  77      -7.089 -17.113   5.923  1.00  0.00           C  
ATOM   1855  CG2 ILE B  77      -4.650 -16.760   5.387  1.00  0.00           C  
ATOM   1856  CD1 ILE B  77      -7.495 -17.933   4.716  1.00  0.00           C  
ATOM   1857  N   GLU B  78      -4.790 -13.142   5.772  1.00  0.00           N  
ATOM   1858  CA  GLU B  78      -3.695 -12.186   5.614  1.00  0.00           C  
ATOM   1859  C   GLU B  78      -3.384 -11.481   6.931  1.00  0.00           C  
ATOM   1860  O   GLU B  78      -2.222 -11.250   7.260  1.00  0.00           O  
ATOM   1861  CB  GLU B  78      -4.037 -11.139   4.549  1.00  0.00           C  
ATOM   1862  CG  GLU B  78      -4.043 -11.664   3.128  1.00  0.00           C  
ATOM   1863  CD  GLU B  78      -4.323 -10.555   2.124  1.00  0.00           C  
ATOM   1864  OE1 GLU B  78      -5.370  -9.883   2.258  1.00  0.00           O  
ATOM   1865  OE2 GLU B  78      -3.491 -10.344   1.221  1.00  0.00           O  
ATOM   1866  N   LEU B  79      -4.419 -11.140   7.693  1.00  0.00           N  
ATOM   1867  CA  LEU B  79      -4.220 -10.455   8.968  1.00  0.00           C  
ATOM   1868  C   LEU B  79      -3.550 -11.374   9.981  1.00  0.00           C  
ATOM   1869  O   LEU B  79      -2.664 -10.945  10.728  1.00  0.00           O  
ATOM   1870  CB  LEU B  79      -5.558  -9.962   9.512  1.00  0.00           C  
ATOM   1871  CG  LEU B  79      -5.527  -9.209  10.845  1.00  0.00           C  
ATOM   1872  CD1 LEU B  79      -4.728  -7.925  10.707  1.00  0.00           C  
ATOM   1873  CD2 LEU B  79      -6.940  -8.922  11.327  1.00  0.00           C  
ATOM   1874  N   GLN B  80      -3.963 -12.636  10.008  1.00  0.00           N  
ATOM   1875  CA  GLN B  80      -3.445 -13.580  10.990  1.00  0.00           C  
ATOM   1876  C   GLN B  80      -2.030 -14.050  10.650  1.00  0.00           C  
ATOM   1877  O   GLN B  80      -1.227 -14.293  11.555  1.00  0.00           O  
ATOM   1878  CB  GLN B  80      -4.381 -14.788  11.100  1.00  0.00           C  
ATOM   1879  CG  GLN B  80      -5.726 -14.463  11.730  1.00  0.00           C  
ATOM   1880  CD  GLN B  80      -6.692 -15.636  11.691  1.00  0.00           C  
ATOM   1881  OE1 GLN B  80      -6.550 -16.532  10.859  1.00  0.00           O  
ATOM   1882  NE2 GLN B  80      -7.678 -15.628  12.579  1.00  0.00           N  
ATOM   1883  N   GLN B  81      -1.719 -14.186   9.360  1.00  0.00           N  
ATOM   1884  CA  GLN B  81      -0.459 -14.783   8.939  1.00  0.00           C  
ATOM   1885  C   GLN B  81       0.448 -13.832   8.162  1.00  0.00           C  
ATOM   1886  O   GLN B  81       1.643 -14.095   8.032  1.00  0.00           O  
ATOM   1887  CB  GLN B  81      -0.723 -16.017   8.076  1.00  0.00           C  
ATOM   1888  CG  GLN B  81      -1.563 -17.082   8.770  1.00  0.00           C  
ATOM   1889  CD  GLN B  81      -1.740 -18.320   7.920  1.00  0.00           C  
ATOM   1890  OE1 GLN B  81      -1.028 -18.530   6.939  1.00  0.00           O  
ATOM   1891  NE2 GLN B  81      -2.695 -19.173   8.299  1.00  0.00           N  
ATOM   1892  N   GLY B  82      -0.105 -12.760   7.637  1.00  0.00           N  
ATOM   1893  CA  GLY B  82       0.642 -11.865   6.780  1.00  0.00           C  
ATOM   1894  C   GLY B  82       1.084 -10.596   7.476  1.00  0.00           C  
ATOM   1895  O   GLY B  82       0.582 -10.231   8.544  1.00  0.00           O  
ATOM   1896  N   ARG B  83       2.042  -9.935   6.846  1.00  0.00           N  
ATOM   1897  CA  ARG B  83       2.530  -8.648   7.324  1.00  0.00           C  
ATOM   1898  C   ARG B  83       2.851  -7.770   6.128  1.00  0.00           C  
ATOM   1899  O   ARG B  83       3.517  -8.212   5.194  1.00  0.00           O  
ATOM   1900  CB  ARG B  83       3.778  -8.817   8.204  1.00  0.00           C  
ATOM   1901  CG  ARG B  83       4.374  -7.496   8.672  1.00  0.00           C  
ATOM   1902  CD  ARG B  83       5.591  -7.702   9.564  1.00  0.00           C  
ATOM   1903  NE  ARG B  83       6.254  -6.446   9.895  1.00  0.00           N  
ATOM   1904  CZ  ARG B  83       5.923  -5.661  10.910  1.00  0.00           C  
ATOM   1905  NH1 ARG B  83       4.921  -5.985  11.712  1.00  0.00           N  
ATOM   1906  NH2 ARG B  83       6.588  -4.526  11.120  1.00  0.00           N  
ATOM   1907  N   VAL B  84       2.369  -6.486   6.164  1.00  0.00           N  
ATOM   1908  CA  VAL B  84       2.652  -5.501   5.122  1.00  0.00           C  
ATOM   1909  C   VAL B  84       3.563  -4.429   5.699  1.00  0.00           C  
ATOM   1910  O   VAL B  84       3.235  -3.821   6.725  1.00  0.00           O  
ATOM   1911  CB  VAL B  84       1.353  -4.864   4.582  1.00  0.00           C  
ATOM   1912  CG1 VAL B  84       1.682  -3.800   3.546  1.00  0.00           C  
ATOM   1913  CG2 VAL B  84       0.442  -5.931   4.002  1.00  0.00           C  
ATOM   1914  N   ARG B  85       4.700  -4.248   5.067  1.00  0.00           N  
ATOM   1915  CA  ARG B  85       5.570  -3.143   5.450  1.00  0.00           C  
ATOM   1916  C   ARG B  85       5.010  -1.861   4.832  1.00  0.00           C  
ATOM   1917  O   ARG B  85       4.909  -1.736   3.609  1.00  0.00           O  
ATOM   1918  CB  ARG B  85       7.008  -3.390   4.991  1.00  0.00           C  
ATOM   1919  CG  ARG B  85       7.676  -4.563   5.710  1.00  0.00           C  
ATOM   1920  CD  ARG B  85       9.133  -4.703   5.306  1.00  0.00           C  
ATOM   1921  NE  ARG B  85       9.727  -5.917   5.837  1.00  0.00           N  
ATOM   1922  CZ  ARG B  85      10.360  -6.001   7.002  1.00  0.00           C  
ATOM   1923  NH1 ARG B  85      10.476  -4.933   7.771  1.00  0.00           N  
ATOM   1924  NH2 ARG B  85      10.877  -7.158   7.404  1.00  0.00           N  
ATOM   1925  N   LYS B  86       4.661  -0.898   5.677  1.00  0.00           N  
ATOM   1926  CA  LYS B  86       3.960   0.299   5.209  1.00  0.00           C  
ATOM   1927  C   LYS B  86       4.905   1.426   4.783  1.00  0.00           C  
ATOM   1928  O   LYS B  86       4.479   2.368   4.110  1.00  0.00           O  
ATOM   1929  CB  LYS B  86       3.002   0.810   6.299  1.00  0.00           C  
ATOM   1930  CG  LYS B  86       1.885  -0.169   6.624  1.00  0.00           C  
ATOM   1931  CD  LYS B  86       0.918   0.410   7.647  1.00  0.00           C  
ATOM   1932  CE  LYS B  86      -0.218  -0.538   7.965  1.00  0.00           C  
ATOM   1933  NZ  LYS B  86      -1.157   0.034   8.953  1.00  0.00           N  
ATOM   1934  N   ALA B  87       6.167   1.320   5.154  1.00  0.00           N  
ATOM   1935  CA  ALA B  87       7.100   2.402   4.854  1.00  0.00           C  
ATOM   1936  C   ALA B  87       7.335   2.568   3.355  1.00  0.00           C  
ATOM   1937  O   ALA B  87       7.646   3.676   2.894  1.00  0.00           O  
ATOM   1938  CB  ALA B  87       8.431   2.169   5.569  1.00  0.00           C  
ATOM   1939  N   GLU B  88       7.202   1.479   2.596  1.00  0.00           N  
ATOM   1940  CA  GLU B  88       7.367   1.529   1.149  1.00  0.00           C  
ATOM   1941  C   GLU B  88       6.206   0.791   0.484  1.00  0.00           C  
ATOM   1942  O   GLU B  88       5.857  -0.322   0.876  1.00  0.00           O  
ATOM   1943  CB  GLU B  88       8.705   0.908   0.727  1.00  0.00           C  
ATOM   1944  CG  GLU B  88       9.915   1.715   1.175  1.00  0.00           C  
ATOM   1945  CD  GLU B  88      11.227   1.134   0.679  1.00  0.00           C  
ATOM   1946  OE1 GLU B  88      11.234  -0.015   0.199  1.00  0.00           O  
ATOM   1947  OE2 GLU B  88      12.253   1.833   0.780  1.00  0.00           O  
ATOM   1948  N   ARG B  89       5.640   1.423  -0.525  1.00  0.00           N  
ATOM   1949  CA  ARG B  89       4.469   0.877  -1.214  1.00  0.00           C  
ATOM   1950  C   ARG B  89       4.715  -0.553  -1.700  1.00  0.00           C  
ATOM   1951  O   ARG B  89       3.857  -1.432  -1.538  1.00  0.00           O  
ATOM   1952  CB  ARG B  89       4.096   1.776  -2.400  1.00  0.00           C  
ATOM   1953  CG  ARG B  89       2.982   1.226  -3.278  1.00  0.00           C  
ATOM   1954  CD  ARG B  89       1.618   1.483  -2.695  1.00  0.00           C  
ATOM   1955  NE  ARG B  89       1.299   2.914  -2.644  1.00  0.00           N  
ATOM   1956  CZ  ARG B  89       0.098   3.395  -2.364  1.00  0.00           C  
ATOM   1957  NH1 ARG B  89      -0.907   2.572  -2.098  1.00  0.00           N  
ATOM   1958  NH2 ARG B  89      -0.097   4.704  -2.342  1.00  0.00           N  
ATOM   1959  N   TRP B  90       5.873  -0.796  -2.287  1.00  0.00           N  
ATOM   1960  CA  TRP B  90       6.217  -2.096  -2.848  1.00  0.00           C  
ATOM   1961  C   TRP B  90       7.125  -2.902  -1.918  1.00  0.00           C  
ATOM   1962  O   TRP B  90       7.823  -3.815  -2.375  1.00  0.00           O  
ATOM   1963  CB  TRP B  90       6.889  -1.916  -4.215  1.00  0.00           C  
ATOM   1964  CG  TRP B  90       6.011  -1.245  -5.226  1.00  0.00           C  
ATOM   1965  CD1 TRP B  90       6.053   0.069  -5.602  1.00  0.00           C  
ATOM   1966  CD2 TRP B  90       4.962  -1.848  -5.992  1.00  0.00           C  
ATOM   1967  NE1 TRP B  90       5.100   0.319  -6.540  1.00  0.00           N  
ATOM   1968  CE2 TRP B  90       4.408  -0.837  -6.807  1.00  0.00           C  
ATOM   1969  CE3 TRP B  90       4.444  -3.149  -6.064  1.00  0.00           C  
ATOM   1970  CZ2 TRP B  90       3.359  -1.087  -7.696  1.00  0.00           C  
ATOM   1971  CZ3 TRP B  90       3.397  -3.388  -6.951  1.00  0.00           C  
ATOM   1972  CH2 TRP B  90       2.862  -2.376  -7.752  1.00  0.00           C  
ATOM   1973  N   GLY B  91       7.100  -2.572  -0.636  1.00  0.00           N  
ATOM   1974  CA  GLY B  91       7.955  -3.251   0.309  1.00  0.00           C  
ATOM   1975  C   GLY B  91       7.564  -4.707   0.544  1.00  0.00           C  
ATOM   1976  O   GLY B  91       6.500  -5.158   0.103  1.00  0.00           O  
ATOM   1977  N   PRO B  92       8.404  -5.463   1.248  1.00  0.00           N  
ATOM   1978  CA  PRO B  92       8.138  -6.889   1.470  1.00  0.00           C  
ATOM   1979  C   PRO B  92       6.826  -7.141   2.209  1.00  0.00           C  
ATOM   1980  O   PRO B  92       6.409  -6.363   3.071  1.00  0.00           O  
ATOM   1981  CB  PRO B  92       9.334  -7.340   2.317  1.00  0.00           C  
ATOM   1982  CG  PRO B  92      10.413  -6.350   2.026  1.00  0.00           C  
ATOM   1983  CD  PRO B  92       9.708  -5.046   1.798  1.00  0.00           C  
ATOM   1984  N   ARG B  93       6.178  -8.244   1.862  1.00  0.00           N  
ATOM   1985  CA  ARG B  93       4.960  -8.696   2.517  1.00  0.00           C  
ATOM   1986  C   ARG B  93       5.098 -10.183   2.792  1.00  0.00           C  
ATOM   1987  O   ARG B  93       5.610 -10.926   1.962  1.00  0.00           O  
ATOM   1988  CB  ARG B  93       3.732  -8.433   1.649  1.00  0.00           C  
ATOM   1989  CG  ARG B  93       3.568  -6.987   1.241  1.00  0.00           C  
ATOM   1990  CD  ARG B  93       2.327  -6.774   0.406  1.00  0.00           C  
ATOM   1991  NE  ARG B  93       2.137  -5.364   0.091  1.00  0.00           N  
ATOM   1992  CZ  ARG B  93       1.047  -4.859  -0.476  1.00  0.00           C  
ATOM   1993  NH1 ARG B  93       0.043  -5.650  -0.811  1.00  0.00           N  
ATOM   1994  NH2 ARG B  93       0.967  -3.553  -0.719  1.00  0.00           N  
ATOM   1995  N   THR B  94       4.613 -10.646   3.959  1.00  0.00           N  
ATOM   1996  CA  THR B  94       4.703 -12.066   4.268  1.00  0.00           C  
ATOM   1997  C   THR B  94       3.671 -12.870   3.498  1.00  0.00           C  
ATOM   1998  O   THR B  94       3.904 -14.052   3.227  1.00  0.00           O  
ATOM   1999  CB  THR B  94       4.535 -12.316   5.772  1.00  0.00           C  
ATOM   2000  OG1 THR B  94       3.300 -11.741   6.219  1.00  0.00           O  
ATOM   2001  CG2 THR B  94       5.685 -11.687   6.549  1.00  0.00           C  
ATOM   2002  N   LEU B  95       2.535 -12.235   3.130  1.00  0.00           N  
ATOM   2003  CA  LEU B  95       1.467 -12.960   2.463  1.00  0.00           C  
ATOM   2004  C   LEU B  95       0.512 -11.998   1.764  1.00  0.00           C  
ATOM   2005  O   LEU B  95       0.003 -11.070   2.391  1.00  0.00           O  
ATOM   2006  CB  LEU B  95       0.689 -13.810   3.464  1.00  0.00           C  
ATOM   2007  CG  LEU B  95      -0.492 -14.610   2.904  1.00  0.00           C  
ATOM   2008  CD1 LEU B  95      -0.006 -15.651   1.903  1.00  0.00           C  
ATOM   2009  CD2 LEU B  95      -1.265 -15.277   4.042  1.00  0.00           C  
ATOM   2010  N   ASP B  96       0.273 -12.230   0.469  1.00  0.00           N  
ATOM   2011  CA  ASP B  96      -0.775 -11.555  -0.288  1.00  0.00           C  
ATOM   2012  C   ASP B  96      -1.723 -12.614  -0.826  1.00  0.00           C  
ATOM   2013  O   ASP B  96      -1.285 -13.615  -1.403  1.00  0.00           O  
ATOM   2014  CB  ASP B  96      -0.195 -10.754  -1.456  1.00  0.00           C  
ATOM   2015  CG  ASP B  96       0.531  -9.496  -1.017  1.00  0.00           C  
ATOM   2016  OD1 ASP B  96       0.096  -8.868  -0.032  1.00  0.00           O  
ATOM   2017  OD2 ASP B  96       1.526  -9.125  -1.675  1.00  0.00           O  
ATOM   2018  N   LEU B  97      -3.026 -12.394  -0.640  1.00  0.00           N  
ATOM   2019  CA  LEU B  97      -4.063 -13.233  -1.213  1.00  0.00           C  
ATOM   2020  C   LEU B  97      -4.998 -12.347  -2.033  1.00  0.00           C  
ATOM   2021  O   LEU B  97      -5.597 -11.416  -1.494  1.00  0.00           O  
ATOM   2022  CB  LEU B  97      -4.856 -13.960  -0.127  1.00  0.00           C  
ATOM   2023  CG  LEU B  97      -4.071 -14.914   0.778  1.00  0.00           C  
ATOM   2024  CD1 LEU B  97      -4.962 -15.436   1.898  1.00  0.00           C  
ATOM   2025  CD2 LEU B  97      -3.500 -16.067  -0.027  1.00  0.00           C  
ATOM   2026  N   ASP B  98      -5.121 -12.634  -3.330  1.00  0.00           N  
ATOM   2027  CA  ASP B  98      -5.949 -11.843  -4.232  1.00  0.00           C  
ATOM   2028  C   ASP B  98      -6.962 -12.732  -4.925  1.00  0.00           C  
ATOM   2029  O   ASP B  98      -6.597 -13.735  -5.538  1.00  0.00           O  
ATOM   2030  CB  ASP B  98      -5.084 -11.141  -5.283  1.00  0.00           C  
ATOM   2031  CG  ASP B  98      -4.172 -10.086  -4.695  1.00  0.00           C  
ATOM   2032  OD1 ASP B  98      -4.691  -9.136  -4.076  1.00  0.00           O  
ATOM   2033  OD2 ASP B  98      -2.941 -10.204  -4.848  1.00  0.00           O  
ATOM   2034  N   ILE B  99      -8.244 -12.372  -4.835  1.00  0.00           N  
ATOM   2035  CA  ILE B  99      -9.279 -13.084  -5.577  1.00  0.00           C  
ATOM   2036  C   ILE B  99      -9.196 -12.637  -7.034  1.00  0.00           C  
ATOM   2037  O   ILE B  99      -9.519 -11.496  -7.360  1.00  0.00           O  
ATOM   2038  CB  ILE B  99     -10.683 -12.818  -4.996  1.00  0.00           C  
ATOM   2039  CG1 ILE B  99     -10.751 -13.280  -3.541  1.00  0.00           C  
ATOM   2040  CG2 ILE B  99     -11.743 -13.524  -5.842  1.00  0.00           C  
ATOM   2041  CD1 ILE B  99     -12.029 -12.873  -2.824  1.00  0.00           C  
ATOM   2042  N   MET B 100      -8.727 -13.529  -7.910  1.00  0.00           N  
ATOM   2043  CA  MET B 100      -8.592 -13.205  -9.327  1.00  0.00           C  
ATOM   2044  C   MET B 100      -9.934 -13.317 -10.044  1.00  0.00           C  
ATOM   2045  O   MET B 100     -10.302 -12.445 -10.817  1.00  0.00           O  
ATOM   2046  CB  MET B 100      -7.574 -14.122  -9.994  1.00  0.00           C  
ATOM   2047  CG  MET B 100      -6.150 -13.917  -9.512  1.00  0.00           C  
ATOM   2048  SD  MET B 100      -4.947 -14.897 -10.446  1.00  0.00           S  
ATOM   2049  CE  MET B 100      -5.280 -16.529  -9.799  1.00  0.00           C  
ATOM   2050  N   LEU B 101     -10.642 -14.411  -9.788  1.00  0.00           N  
ATOM   2051  CA  LEU B 101     -11.912 -14.688 -10.439  1.00  0.00           C  
ATOM   2052  C   LEU B 101     -12.846 -15.344  -9.436  1.00  0.00           C  
ATOM   2053  O   LEU B 101     -12.405 -16.033  -8.520  1.00  0.00           O  
ATOM   2054  CB  LEU B 101     -11.719 -15.614 -11.646  1.00  0.00           C  
ATOM   2055  CG  LEU B 101     -10.962 -15.005 -12.830  1.00  0.00           C  
ATOM   2056  CD1 LEU B 101     -10.423 -16.100 -13.740  1.00  0.00           C  
ATOM   2057  CD2 LEU B 101     -11.877 -14.068 -13.602  1.00  0.00           C  
ATOM   2058  N   PHE B 102     -14.146 -15.129  -9.627  1.00  0.00           N  
ATOM   2059  CA  PHE B 102     -15.164 -15.746  -8.788  1.00  0.00           C  
ATOM   2060  C   PHE B 102     -16.247 -16.279  -9.719  1.00  0.00           C  
ATOM   2061  O   PHE B 102     -17.171 -15.546 -10.093  1.00  0.00           O  
ATOM   2062  CB  PHE B 102     -15.728 -14.744  -7.772  1.00  0.00           C  
ATOM   2063  CG  PHE B 102     -16.541 -15.385  -6.680  1.00  0.00           C  
ATOM   2064  CD1 PHE B 102     -15.961 -15.679  -5.452  1.00  0.00           C  
ATOM   2065  CD2 PHE B 102     -17.876 -15.695  -6.873  1.00  0.00           C  
ATOM   2066  CE1 PHE B 102     -16.701 -16.274  -4.442  1.00  0.00           C  
ATOM   2067  CE2 PHE B 102     -18.616 -16.299  -5.872  1.00  0.00           C  
ATOM   2068  CZ  PHE B 102     -18.037 -16.587  -4.648  1.00  0.00           C  
ATOM   2069  N   GLY B 103     -16.127 -17.544 -10.104  1.00  0.00           N  
ATOM   2070  CA  GLY B 103     -17.000 -18.098 -11.109  1.00  0.00           C  
ATOM   2071  C   GLY B 103     -16.930 -17.264 -12.370  1.00  0.00           C  
ATOM   2072  O   GLY B 103     -15.847 -16.902 -12.830  1.00  0.00           O  
ATOM   2073  N   ASN B 104     -18.098 -16.934 -12.922  1.00  0.00           N  
ATOM   2074  CA  ASN B 104     -18.192 -16.098 -14.107  1.00  0.00           C  
ATOM   2075  C   ASN B 104     -18.700 -14.701 -13.775  1.00  0.00           C  
ATOM   2076  O   ASN B 104     -19.226 -14.001 -14.639  1.00  0.00           O  
ATOM   2077  CB  ASN B 104     -19.108 -16.755 -15.142  1.00  0.00           C  
ATOM   2078  CG  ASN B 104     -18.899 -16.216 -16.544  1.00  0.00           C  
ATOM   2079  OD1 ASN B 104     -17.766 -16.054 -16.988  1.00  0.00           O  
ATOM   2080  ND2 ASN B 104     -19.994 -15.947 -17.246  1.00  0.00           N  
ATOM   2081  N   GLU B 105     -18.539 -14.275 -12.515  1.00  0.00           N  
ATOM   2082  CA  GLU B 105     -19.117 -13.019 -12.054  1.00  0.00           C  
ATOM   2083  C   GLU B 105     -18.216 -11.825 -12.337  1.00  0.00           C  
ATOM   2084  O   GLU B 105     -16.987 -11.920 -12.336  1.00  0.00           O  
ATOM   2085  CB  GLU B 105     -19.421 -13.075 -10.551  1.00  0.00           C  
ATOM   2086  CG  GLU B 105     -20.417 -14.163 -10.173  1.00  0.00           C  
ATOM   2087  CD  GLU B 105     -20.832 -14.087  -8.712  1.00  0.00           C  
ATOM   2088  OE1 GLU B 105     -20.773 -12.992  -8.119  1.00  0.00           O  
ATOM   2089  OE2 GLU B 105     -21.241 -15.133  -8.163  1.00  0.00           O  
ATOM   2090  N   VAL B 106     -18.865 -10.680 -12.592  1.00  0.00           N  
ATOM   2091  CA  VAL B 106     -18.199  -9.382 -12.663  1.00  0.00           C  
ATOM   2092  C   VAL B 106     -18.639  -8.597 -11.435  1.00  0.00           C  
ATOM   2093  O   VAL B 106     -19.837  -8.364 -11.236  1.00  0.00           O  
ATOM   2094  CB  VAL B 106     -18.551  -8.629 -13.955  1.00  0.00           C  
ATOM   2095  CG1 VAL B 106     -17.924  -7.242 -13.945  1.00  0.00           C  
ATOM   2096  CG2 VAL B 106     -18.086  -9.419 -15.162  1.00  0.00           C  
ATOM   2097  N   ILE B 107     -17.678  -8.209 -10.605  1.00  0.00           N  
ATOM   2098  CA  ILE B 107     -17.956  -7.561  -9.332  1.00  0.00           C  
ATOM   2099  C   ILE B 107     -17.206  -6.234  -9.279  1.00  0.00           C  
ATOM   2100  O   ILE B 107     -15.996  -6.197  -9.509  1.00  0.00           O  
ATOM   2101  CB  ILE B 107     -17.538  -8.453  -8.141  1.00  0.00           C  
ATOM   2102  CG1 ILE B 107     -18.223  -9.821  -8.243  1.00  0.00           C  
ATOM   2103  CG2 ILE B 107     -17.860  -7.777  -6.813  1.00  0.00           C  
ATOM   2104  CD1 ILE B 107     -17.624 -10.871  -7.322  1.00  0.00           C  
ATOM   2105  N   ASN B 108     -17.919  -5.160  -8.989  1.00  0.00           N  
ATOM   2106  CA  ASN B 108     -17.319  -3.838  -8.860  1.00  0.00           C  
ATOM   2107  C   ASN B 108     -17.920  -3.146  -7.649  1.00  0.00           C  
ATOM   2108  O   ASN B 108     -18.899  -2.407  -7.756  1.00  0.00           O  
ATOM   2109  CB  ASN B 108     -17.530  -3.012 -10.127  1.00  0.00           C  
ATOM   2110  CG  ASN B 108     -16.787  -3.565 -11.317  1.00  0.00           C  
ATOM   2111  OD1 ASN B 108     -15.562  -3.697 -11.286  1.00  0.00           O  
ATOM   2112  ND2 ASN B 108     -17.512  -3.895 -12.375  1.00  0.00           N  
ATOM   2113  N   THR B 109     -17.339  -3.405  -6.485  1.00  0.00           N  
ATOM   2114  CA  THR B 109     -17.773  -2.795  -5.234  1.00  0.00           C  
ATOM   2115  C   THR B 109     -16.621  -2.009  -4.628  1.00  0.00           C  
ATOM   2116  O   THR B 109     -15.493  -2.044  -5.118  1.00  0.00           O  
ATOM   2117  CB  THR B 109     -18.264  -3.848  -4.226  1.00  0.00           C  
ATOM   2118  OG1 THR B 109     -17.147  -4.639  -3.794  1.00  0.00           O  
ATOM   2119  CG2 THR B 109     -19.325  -4.748  -4.851  1.00  0.00           C  
ATOM   2120  N   GLU B 110     -16.917  -1.306  -3.538  1.00  0.00           N  
ATOM   2121  CA  GLU B 110     -15.881  -0.544  -2.846  1.00  0.00           C  
ATOM   2122  C   GLU B 110     -14.755  -1.456  -2.369  1.00  0.00           C  
ATOM   2123  O   GLU B 110     -13.585  -1.060  -2.357  1.00  0.00           O  
ATOM   2124  CB  GLU B 110     -16.489   0.206  -1.661  1.00  0.00           C  
ATOM   2125  CG  GLU B 110     -15.496   1.047  -0.885  1.00  0.00           C  
ATOM   2126  CD  GLU B 110     -16.086   1.569   0.421  1.00  0.00           C  
ATOM   2127  OE1 GLU B 110     -17.236   2.051   0.409  1.00  0.00           O  
ATOM   2128  OE2 GLU B 110     -15.391   1.490   1.459  1.00  0.00           O  
ATOM   2129  N   ARG B 111     -15.091  -2.684  -1.975  1.00  0.00           N  
ATOM   2130  CA  ARG B 111     -14.121  -3.592  -1.377  1.00  0.00           C  
ATOM   2131  C   ARG B 111     -13.499  -4.558  -2.376  1.00  0.00           C  
ATOM   2132  O   ARG B 111     -12.389  -5.056  -2.131  1.00  0.00           O  
ATOM   2133  CB  ARG B 111     -14.779  -4.417  -0.260  1.00  0.00           C  
ATOM   2134  CG  ARG B 111     -15.304  -3.608   0.900  1.00  0.00           C  
ATOM   2135  CD  ARG B 111     -15.912  -4.542   1.955  1.00  0.00           C  
ATOM   2136  NE  ARG B 111     -14.909  -5.440   2.512  1.00  0.00           N  
ATOM   2137  CZ  ARG B 111     -15.149  -6.696   2.903  1.00  0.00           C  
ATOM   2138  NH1 ARG B 111     -16.366  -7.207   2.798  1.00  0.00           N  
ATOM   2139  NH2 ARG B 111     -14.167  -7.448   3.401  1.00  0.00           N  
ATOM   2140  N   LEU B 112     -14.186  -4.840  -3.487  1.00  0.00           N  
ATOM   2141  CA  LEU B 112     -13.789  -5.956  -4.326  1.00  0.00           C  
ATOM   2142  C   LEU B 112     -14.027  -5.656  -5.800  1.00  0.00           C  
ATOM   2143  O   LEU B 112     -15.125  -5.252  -6.188  1.00  0.00           O  
ATOM   2144  CB  LEU B 112     -14.562  -7.217  -3.914  1.00  0.00           C  
ATOM   2145  CG  LEU B 112     -14.242  -8.517  -4.640  1.00  0.00           C  
ATOM   2146  CD1 LEU B 112     -12.783  -8.907  -4.431  1.00  0.00           C  
ATOM   2147  CD2 LEU B 112     -15.168  -9.627  -4.156  1.00  0.00           C  
ATOM   2148  N   THR B 113     -12.986  -5.875  -6.613  1.00  0.00           N  
ATOM   2149  CA  THR B 113     -13.075  -5.800  -8.070  1.00  0.00           C  
ATOM   2150  C   THR B 113     -12.693  -7.164  -8.630  1.00  0.00           C  
ATOM   2151  O   THR B 113     -11.563  -7.621  -8.431  1.00  0.00           O  
ATOM   2152  CB  THR B 113     -12.161  -4.719  -8.640  1.00  0.00           C  
ATOM   2153  OG1 THR B 113     -12.505  -3.448  -8.079  1.00  0.00           O  
ATOM   2154  CG2 THR B 113     -12.291  -4.649 -10.157  1.00  0.00           C  
ATOM   2155  N   VAL B 114     -13.637  -7.813  -9.311  1.00  0.00           N  
ATOM   2156  CA  VAL B 114     -13.413  -9.117  -9.920  1.00  0.00           C  
ATOM   2157  C   VAL B 114     -13.943  -9.062 -11.349  1.00  0.00           C  
ATOM   2158  O   VAL B 114     -15.073  -8.618 -11.561  1.00  0.00           O  
ATOM   2159  CB  VAL B 114     -14.121 -10.242  -9.135  1.00  0.00           C  
ATOM   2160  CG1 VAL B 114     -13.997 -11.575  -9.862  1.00  0.00           C  
ATOM   2161  CG2 VAL B 114     -13.539 -10.350  -7.731  1.00  0.00           C  
ATOM   2162  N   PRO B 115     -13.160  -9.494 -12.353  1.00  0.00           N  
ATOM   2163  CA  PRO B 115     -11.799 -10.020 -12.256  1.00  0.00           C  
ATOM   2164  C   PRO B 115     -10.816  -9.002 -11.676  1.00  0.00           C  
ATOM   2165  O   PRO B 115     -11.038  -7.799 -11.778  1.00  0.00           O  
ATOM   2166  CB  PRO B 115     -11.436 -10.341 -13.706  1.00  0.00           C  
ATOM   2167  CG  PRO B 115     -12.747 -10.557 -14.395  1.00  0.00           C  
ATOM   2168  CD  PRO B 115     -13.688  -9.590 -13.731  1.00  0.00           C  
ATOM   2169  N   HIS B 116      -9.741  -9.511 -11.078  1.00  0.00           N  
ATOM   2170  CA  HIS B 116      -8.697  -8.654 -10.522  1.00  0.00           C  
ATOM   2171  C   HIS B 116      -8.274  -7.628 -11.562  1.00  0.00           C  
ATOM   2172  O   HIS B 116      -7.974  -7.976 -12.703  1.00  0.00           O  
ATOM   2173  CB  HIS B 116      -7.508  -9.501 -10.080  1.00  0.00           C  
ATOM   2174  CG  HIS B 116      -6.418  -8.709  -9.428  1.00  0.00           C  
ATOM   2175  ND1 HIS B 116      -5.489  -7.986 -10.141  1.00  0.00           N  
ATOM   2176  CD2 HIS B 116      -6.113  -8.530  -8.122  1.00  0.00           C  
ATOM   2177  CE1 HIS B 116      -4.649  -7.400  -9.297  1.00  0.00           C  
ATOM   2178  NE2 HIS B 116      -5.007  -7.714  -8.062  1.00  0.00           N  
ATOM   2179  N   TYR B 117      -8.237  -6.356 -11.156  1.00  0.00           N  
ATOM   2180  CA  TYR B 117      -8.180  -5.250 -12.109  1.00  0.00           C  
ATOM   2181  C   TYR B 117      -6.934  -5.270 -12.992  1.00  0.00           C  
ATOM   2182  O   TYR B 117      -6.958  -4.717 -14.090  1.00  0.00           O  
ATOM   2183  CB  TYR B 117      -8.266  -3.906 -11.368  1.00  0.00           C  
ATOM   2184  CG  TYR B 117      -7.003  -3.536 -10.640  1.00  0.00           C  
ATOM   2185  CD1 TYR B 117      -6.680  -4.107  -9.412  1.00  0.00           C  
ATOM   2186  CD2 TYR B 117      -6.112  -2.612 -11.178  1.00  0.00           C  
ATOM   2187  CE1 TYR B 117      -5.515  -3.769  -8.756  1.00  0.00           C  
ATOM   2188  CE2 TYR B 117      -4.936  -2.271 -10.526  1.00  0.00           C  
ATOM   2189  CZ  TYR B 117      -4.643  -2.855  -9.311  1.00  0.00           C  
ATOM   2190  OH  TYR B 117      -3.487  -2.522  -8.660  1.00  0.00           O  
ATOM   2191  N   ASP B 118      -5.851  -5.889 -12.539  1.00  0.00           N  
ATOM   2192  CA  ASP B 118      -4.578  -5.827 -13.258  1.00  0.00           C  
ATOM   2193  C   ASP B 118      -4.039  -7.210 -13.627  1.00  0.00           C  
ATOM   2194  O   ASP B 118      -2.926  -7.320 -14.129  1.00  0.00           O  
ATOM   2195  CB  ASP B 118      -3.538  -5.071 -12.425  1.00  0.00           C  
ATOM   2196  CG  ASP B 118      -2.375  -4.546 -13.255  1.00  0.00           C  
ATOM   2197  OD1 ASP B 118      -2.622  -3.999 -14.353  1.00  0.00           O  
ATOM   2198  OD2 ASP B 118      -1.218  -4.659 -12.796  1.00  0.00           O  
ATOM   2199  N   MET B 119      -4.809  -8.285 -13.400  1.00  0.00           N  
ATOM   2200  CA  MET B 119      -4.284  -9.627 -13.598  1.00  0.00           C  
ATOM   2201  C   MET B 119      -3.871  -9.897 -15.039  1.00  0.00           C  
ATOM   2202  O   MET B 119      -2.930 -10.657 -15.283  1.00  0.00           O  
ATOM   2203  CB  MET B 119      -5.292 -10.687 -13.124  1.00  0.00           C  
ATOM   2204  CG  MET B 119      -6.562 -10.776 -13.956  1.00  0.00           C  
ATOM   2205  SD  MET B 119      -7.713 -12.034 -13.333  1.00  0.00           S  
ATOM   2206  CE  MET B 119      -6.821 -13.539 -13.732  1.00  0.00           C  
ATOM   2207  N   LYS B 120      -4.540  -9.260 -16.009  1.00  0.00           N  
ATOM   2208  CA  LYS B 120      -4.227  -9.492 -17.414  1.00  0.00           C  
ATOM   2209  C   LYS B 120      -2.883  -8.891 -17.818  1.00  0.00           C  
ATOM   2210  O   LYS B 120      -2.394  -9.175 -18.910  1.00  0.00           O  
ATOM   2211  CB  LYS B 120      -5.349  -8.958 -18.311  1.00  0.00           C  
ATOM   2212  CG  LYS B 120      -6.641  -9.760 -18.192  1.00  0.00           C  
ATOM   2213  CD  LYS B 120      -7.762  -9.165 -19.036  1.00  0.00           C  
ATOM   2214  CE  LYS B 120      -9.040  -9.974 -18.896  1.00  0.00           C  
ATOM   2215  NZ  LYS B 120     -10.176  -9.372 -19.637  1.00  0.00           N  
ATOM   2216  N   ASN B 121      -2.273  -8.090 -16.941  1.00  0.00           N  
ATOM   2217  CA  ASN B 121      -0.958  -7.515 -17.168  1.00  0.00           C  
ATOM   2218  C   ASN B 121       0.133  -8.205 -16.349  1.00  0.00           C  
ATOM   2219  O   ASN B 121       1.284  -7.764 -16.371  1.00  0.00           O  
ATOM   2220  CB  ASN B 121      -0.959  -6.018 -16.836  1.00  0.00           C  
ATOM   2221  CG  ASN B 121      -1.909  -5.227 -17.704  1.00  0.00           C  
ATOM   2222  OD1 ASN B 121      -2.038  -5.498 -18.896  1.00  0.00           O  
ATOM   2223  ND2 ASN B 121      -2.577  -4.254 -17.110  1.00  0.00           N  
ATOM   2224  N   ARG B 122      -0.216  -9.276 -15.612  1.00  0.00           N  
ATOM   2225  CA  ARG B 122       0.708  -9.891 -14.661  1.00  0.00           C  
ATOM   2226  C   ARG B 122       0.934 -11.355 -14.994  1.00  0.00           C  
ATOM   2227  O   ARG B 122       0.096 -12.207 -14.682  1.00  0.00           O  
ATOM   2228  CB  ARG B 122       0.182  -9.741 -13.233  1.00  0.00           C  
ATOM   2229  CG  ARG B 122      -0.004  -8.289 -12.808  1.00  0.00           C  
ATOM   2230  CD  ARG B 122      -0.497  -8.190 -11.370  1.00  0.00           C  
ATOM   2231  NE  ARG B 122      -0.767  -6.802 -10.989  1.00  0.00           N  
ATOM   2232  CZ  ARG B 122      -1.144  -6.411  -9.783  1.00  0.00           C  
ATOM   2233  NH1 ARG B 122      -1.301  -7.308  -8.813  1.00  0.00           N  
ATOM   2234  NH2 ARG B 122      -1.369  -5.133  -9.538  1.00  0.00           N  
ATOM   2235  N   GLY B 123       2.080 -11.653 -15.598  1.00  0.00           N  
ATOM   2236  CA  GLY B 123       2.416 -13.032 -15.908  1.00  0.00           C  
ATOM   2237  C   GLY B 123       2.481 -13.909 -14.673  1.00  0.00           C  
ATOM   2238  O   GLY B 123       2.171 -15.103 -14.742  1.00  0.00           O  
ATOM   2239  N   PHE B 124       2.866 -13.325 -13.527  1.00  0.00           N  
ATOM   2240  CA  PHE B 124       2.952 -14.106 -12.296  1.00  0.00           C  
ATOM   2241  C   PHE B 124       1.583 -14.475 -11.739  1.00  0.00           C  
ATOM   2242  O   PHE B 124       1.497 -15.289 -10.814  1.00  0.00           O  
ATOM   2243  CB  PHE B 124       3.791 -13.367 -11.244  1.00  0.00           C  
ATOM   2244  CG  PHE B 124       3.229 -12.035 -10.815  1.00  0.00           C  
ATOM   2245  CD1 PHE B 124       2.287 -11.947  -9.801  1.00  0.00           C  
ATOM   2246  CD2 PHE B 124       3.679 -10.856 -11.395  1.00  0.00           C  
ATOM   2247  CE1 PHE B 124       1.786 -10.723  -9.392  1.00  0.00           C  
ATOM   2248  CE2 PHE B 124       3.182  -9.626 -10.993  1.00  0.00           C  
ATOM   2249  CZ  PHE B 124       2.232  -9.558  -9.988  1.00  0.00           C  
ATOM   2250  N   MET B 125       0.504 -13.891 -12.277  1.00  0.00           N  
ATOM   2251  CA  MET B 125      -0.847 -14.345 -11.984  1.00  0.00           C  
ATOM   2252  C   MET B 125      -1.356 -15.279 -13.083  1.00  0.00           C  
ATOM   2253  O   MET B 125      -1.959 -16.310 -12.800  1.00  0.00           O  
ATOM   2254  CB  MET B 125      -1.805 -13.160 -11.828  1.00  0.00           C  
ATOM   2255  CG  MET B 125      -1.641 -12.399 -10.518  1.00  0.00           C  
ATOM   2256  SD  MET B 125      -2.866 -11.073 -10.337  1.00  0.00           S  
ATOM   2257  CE  MET B 125      -2.669 -10.660  -8.598  1.00  0.00           C  
ATOM   2258  N   LEU B 126      -1.107 -14.914 -14.345  1.00  0.00           N  
ATOM   2259  CA  LEU B 126      -1.688 -15.645 -15.461  1.00  0.00           C  
ATOM   2260  C   LEU B 126      -1.068 -17.021 -15.668  1.00  0.00           C  
ATOM   2261  O   LEU B 126      -1.789 -17.977 -15.966  1.00  0.00           O  
ATOM   2262  CB  LEU B 126      -1.566 -14.822 -16.752  1.00  0.00           C  
ATOM   2263  CG  LEU B 126      -2.305 -13.485 -16.781  1.00  0.00           C  
ATOM   2264  CD1 LEU B 126      -2.097 -12.810 -18.138  1.00  0.00           C  
ATOM   2265  CD2 LEU B 126      -3.785 -13.666 -16.484  1.00  0.00           C  
ATOM   2266  N   TRP B 127       0.253 -17.145 -15.534  1.00  0.00           N  
ATOM   2267  CA  TRP B 127       0.886 -18.434 -15.803  1.00  0.00           C  
ATOM   2268  C   TRP B 127       0.494 -19.511 -14.789  1.00  0.00           C  
ATOM   2269  O   TRP B 127       0.156 -20.632 -15.187  1.00  0.00           O  
ATOM   2270  CB  TRP B 127       2.415 -18.291 -15.895  1.00  0.00           C  
ATOM   2271  CG  TRP B 127       2.897 -17.803 -17.235  1.00  0.00           C  
ATOM   2272  CD1 TRP B 127       3.581 -16.652 -17.498  1.00  0.00           C  
ATOM   2273  CD2 TRP B 127       2.732 -18.469 -18.498  1.00  0.00           C  
ATOM   2274  NE1 TRP B 127       3.861 -16.558 -18.833  1.00  0.00           N  
ATOM   2275  CE2 TRP B 127       3.354 -17.655 -19.478  1.00  0.00           C  
ATOM   2276  CE3 TRP B 127       2.135 -19.670 -18.896  1.00  0.00           C  
ATOM   2277  CZ2 TRP B 127       3.383 -18.008 -20.831  1.00  0.00           C  
ATOM   2278  CZ3 TRP B 127       2.166 -20.012 -20.242  1.00  0.00           C  
ATOM   2279  CH2 TRP B 127       2.780 -19.188 -21.184  1.00  0.00           C  
ATOM   2280  N   PRO B 128       0.516 -19.220 -13.475  1.00  0.00           N  
ATOM   2281  CA  PRO B 128       0.024 -20.236 -12.531  1.00  0.00           C  
ATOM   2282  C   PRO B 128      -1.447 -20.569 -12.755  1.00  0.00           C  
ATOM   2283  O   PRO B 128      -1.850 -21.726 -12.611  1.00  0.00           O  
ATOM   2284  CB  PRO B 128       0.259 -19.585 -11.158  1.00  0.00           C  
ATOM   2285  CG  PRO B 128       1.347 -18.588 -11.391  1.00  0.00           C  
ATOM   2286  CD  PRO B 128       1.086 -18.052 -12.780  1.00  0.00           C  
ATOM   2287  N   LEU B 129      -2.257 -19.559 -13.117  1.00  0.00           N  
ATOM   2288  CA  LEU B 129      -3.664 -19.798 -13.404  1.00  0.00           C  
ATOM   2289  C   LEU B 129      -3.825 -20.698 -14.629  1.00  0.00           C  
ATOM   2290  O   LEU B 129      -4.658 -21.609 -14.637  1.00  0.00           O  
ATOM   2291  CB  LEU B 129      -4.394 -18.469 -13.607  1.00  0.00           C  
ATOM   2292  CG  LEU B 129      -5.902 -18.537 -13.864  1.00  0.00           C  
ATOM   2293  CD1 LEU B 129      -6.621 -19.202 -12.693  1.00  0.00           C  
ATOM   2294  CD2 LEU B 129      -6.450 -17.138 -14.110  1.00  0.00           C  
ATOM   2295  N   PHE B 130      -3.015 -20.452 -15.663  1.00  0.00           N  
ATOM   2296  CA  PHE B 130      -3.061 -21.268 -16.868  1.00  0.00           C  
ATOM   2297  C   PHE B 130      -2.692 -22.719 -16.583  1.00  0.00           C  
ATOM   2298  O   PHE B 130      -3.235 -23.642 -17.196  1.00  0.00           O  
ATOM   2299  CB  PHE B 130      -2.129 -20.676 -17.931  1.00  0.00           C  
ATOM   2300  CG  PHE B 130      -2.106 -21.438 -19.226  1.00  0.00           C  
ATOM   2301  CD1 PHE B 130      -3.155 -21.329 -20.122  1.00  0.00           C  
ATOM   2302  CD2 PHE B 130      -1.029 -22.244 -19.547  1.00  0.00           C  
ATOM   2303  CE1 PHE B 130      -3.136 -22.023 -21.322  1.00  0.00           C  
ATOM   2304  CE2 PHE B 130      -0.999 -22.939 -20.746  1.00  0.00           C  
ATOM   2305  CZ  PHE B 130      -2.053 -22.831 -21.634  1.00  0.00           C  
ATOM   2306  N   GLU B 131      -1.783 -22.940 -15.642  1.00  0.00           N  
ATOM   2307  CA  GLU B 131      -1.392 -24.298 -15.293  1.00  0.00           C  
ATOM   2308  C   GLU B 131      -2.582 -25.108 -14.782  1.00  0.00           C  
ATOM   2309  O   GLU B 131      -2.732 -26.286 -15.124  1.00  0.00           O  
ATOM   2310  CB  GLU B 131      -0.281 -24.285 -14.243  1.00  0.00           C  
ATOM   2311  CG  GLU B 131       0.198 -25.682 -13.846  1.00  0.00           C  
ATOM   2312  CD  GLU B 131       1.170 -25.678 -12.687  1.00  0.00           C  
ATOM   2313  OE1 GLU B 131       1.445 -24.593 -12.135  1.00  0.00           O  
ATOM   2314  OE2 GLU B 131       1.657 -26.760 -12.319  1.00  0.00           O  
ATOM   2315  N   ILE B 132      -3.439 -24.471 -13.968  1.00  0.00           N  
ATOM   2316  CA  ILE B 132      -4.534 -25.190 -13.336  1.00  0.00           C  
ATOM   2317  C   ILE B 132      -5.865 -25.015 -14.058  1.00  0.00           C  
ATOM   2318  O   ILE B 132      -6.817 -25.749 -13.781  1.00  0.00           O  
ATOM   2319  CB  ILE B 132      -4.688 -24.788 -11.849  1.00  0.00           C  
ATOM   2320  CG1 ILE B 132      -5.029 -23.296 -11.708  1.00  0.00           C  
ATOM   2321  CG2 ILE B 132      -3.420 -25.133 -11.077  1.00  0.00           C  
ATOM   2322  CD1 ILE B 132      -5.360 -22.881 -10.281  1.00  0.00           C  
ATOM   2323  N   ALA B 133      -5.949 -24.045 -14.989  1.00  0.00           N  
ATOM   2324  CA  ALA B 133      -7.191 -23.781 -15.715  1.00  0.00           C  
ATOM   2325  C   ALA B 133      -6.868 -23.359 -17.149  1.00  0.00           C  
ATOM   2326  O   ALA B 133      -7.138 -22.226 -17.553  1.00  0.00           O  
ATOM   2327  CB  ALA B 133      -8.024 -22.712 -15.007  1.00  0.00           C  
ATOM   2328  N   PRO B 134      -6.290 -24.265 -17.961  1.00  0.00           N  
ATOM   2329  CA  PRO B 134      -5.846 -23.879 -19.306  1.00  0.00           C  
ATOM   2330  C   PRO B 134      -6.982 -23.482 -20.241  1.00  0.00           C  
ATOM   2331  O   PRO B 134      -6.737 -22.754 -21.207  1.00  0.00           O  
ATOM   2332  CB  PRO B 134      -5.124 -25.136 -19.811  1.00  0.00           C  
ATOM   2333  CG  PRO B 134      -5.707 -26.251 -19.007  1.00  0.00           C  
ATOM   2334  CD  PRO B 134      -5.989 -25.668 -17.653  1.00  0.00           C  
ATOM   2335  N   GLU B 135      -8.195 -23.929 -19.970  1.00  0.00           N  
ATOM   2336  CA  GLU B 135      -9.332 -23.619 -20.833  1.00  0.00           C  
ATOM   2337  C   GLU B 135     -10.177 -22.464 -20.299  1.00  0.00           C  
ATOM   2338  O   GLU B 135     -11.291 -22.240 -20.774  1.00  0.00           O  
ATOM   2339  CB  GLU B 135     -10.210 -24.851 -21.030  1.00  0.00           C  
ATOM   2340  CG  GLU B 135      -9.451 -26.091 -21.492  1.00  0.00           C  
ATOM   2341  CD  GLU B 135      -8.664 -25.837 -22.763  1.00  0.00           C  
ATOM   2342  OE1 GLU B 135      -9.130 -25.046 -23.611  1.00  0.00           O  
ATOM   2343  OE2 GLU B 135      -7.574 -26.424 -22.908  1.00  0.00           O  
ATOM   2344  N   LEU B 136      -9.658 -21.718 -19.340  1.00  0.00           N  
ATOM   2345  CA  LEU B 136     -10.428 -20.687 -18.661  1.00  0.00           C  
ATOM   2346  C   LEU B 136     -10.862 -19.580 -19.615  1.00  0.00           C  
ATOM   2347  O   LEU B 136     -10.092 -19.120 -20.460  1.00  0.00           O  
ATOM   2348  CB  LEU B 136      -9.620 -20.098 -17.504  1.00  0.00           C  
ATOM   2349  CG  LEU B 136     -10.333 -19.088 -16.600  1.00  0.00           C  
ATOM   2350  CD1 LEU B 136      -9.884 -19.280 -15.168  1.00  0.00           C  
ATOM   2351  CD2 LEU B 136     -10.071 -17.661 -17.066  1.00  0.00           C  
ATOM   2352  N   VAL B 137     -12.117 -19.156 -19.464  1.00  0.00           N  
ATOM   2353  CA  VAL B 137     -12.680 -18.038 -20.214  1.00  0.00           C  
ATOM   2354  C   VAL B 137     -13.139 -16.989 -19.216  1.00  0.00           C  
ATOM   2355  O   VAL B 137     -13.850 -17.297 -18.260  1.00  0.00           O  
ATOM   2356  CB  VAL B 137     -13.860 -18.478 -21.105  1.00  0.00           C  
ATOM   2357  CG1 VAL B 137     -14.411 -17.290 -21.882  1.00  0.00           C  
ATOM   2358  CG2 VAL B 137     -13.425 -19.582 -22.059  1.00  0.00           C  
ATOM   2359  N   PHE B 138     -12.708 -15.739 -19.425  1.00  0.00           N  
ATOM   2360  CA  PHE B 138     -13.095 -14.641 -18.552  1.00  0.00           C  
ATOM   2361  C   PHE B 138     -14.565 -14.294 -18.752  1.00  0.00           C  
ATOM   2362  O   PHE B 138     -15.170 -14.655 -19.759  1.00  0.00           O  
ATOM   2363  CB  PHE B 138     -12.219 -13.418 -18.830  1.00  0.00           C  
ATOM   2364  CG  PHE B 138     -10.821 -13.543 -18.291  1.00  0.00           C  
ATOM   2365  CD1 PHE B 138     -10.481 -12.968 -17.071  1.00  0.00           C  
ATOM   2366  CD2 PHE B 138      -9.846 -14.233 -18.991  1.00  0.00           C  
ATOM   2367  CE1 PHE B 138      -9.199 -13.078 -16.563  1.00  0.00           C  
ATOM   2368  CE2 PHE B 138      -8.557 -14.353 -18.487  1.00  0.00           C  
ATOM   2369  CZ  PHE B 138      -8.242 -13.773 -17.276  1.00  0.00           C  
ATOM   2370  N   PRO B 139     -15.175 -13.588 -17.784  1.00  0.00           N  
ATOM   2371  CA  PRO B 139     -16.587 -13.213 -17.930  1.00  0.00           C  
ATOM   2372  C   PRO B 139     -16.890 -12.438 -19.208  1.00  0.00           C  
ATOM   2373  O   PRO B 139     -18.008 -12.533 -19.727  1.00  0.00           O  
ATOM   2374  CB  PRO B 139     -16.855 -12.356 -16.684  1.00  0.00           C  
ATOM   2375  CG  PRO B 139     -15.883 -12.861 -15.674  1.00  0.00           C  
ATOM   2376  CD  PRO B 139     -14.641 -13.217 -16.465  1.00  0.00           C  
ATOM   2377  N   ASP B 140     -15.920 -11.676 -19.726  1.00  0.00           N  
ATOM   2378  CA  ASP B 140     -16.120 -10.898 -20.945  1.00  0.00           C  
ATOM   2379  C   ASP B 140     -15.904 -11.722 -22.217  1.00  0.00           C  
ATOM   2380  O   ASP B 140     -15.992 -11.178 -23.321  1.00  0.00           O  
ATOM   2381  CB  ASP B 140     -15.217  -9.659 -20.949  1.00  0.00           C  
ATOM   2382  CG  ASP B 140     -13.744 -10.000 -20.899  1.00  0.00           C  
ATOM   2383  OD1 ASP B 140     -13.380 -11.196 -21.007  1.00  0.00           O  
ATOM   2384  OD2 ASP B 140     -12.925  -9.060 -20.742  1.00  0.00           O  
ATOM   2385  N   GLY B 141     -15.605 -13.008 -22.078  1.00  0.00           N  
ATOM   2386  CA  GLY B 141     -15.421 -13.883 -23.218  1.00  0.00           C  
ATOM   2387  C   GLY B 141     -13.983 -14.088 -23.655  1.00  0.00           C  
ATOM   2388  O   GLY B 141     -13.723 -14.934 -24.517  1.00  0.00           O  
ATOM   2389  N   GLU B 142     -13.044 -13.325 -23.097  1.00  0.00           N  
ATOM   2390  CA  GLU B 142     -11.640 -13.502 -23.436  1.00  0.00           C  
ATOM   2391  C   GLU B 142     -11.124 -14.838 -22.902  1.00  0.00           C  
ATOM   2392  O   GLU B 142     -11.453 -15.241 -21.785  1.00  0.00           O  
ATOM   2393  CB  GLU B 142     -10.783 -12.369 -22.870  1.00  0.00           C  
ATOM   2394  CG  GLU B 142     -10.864 -11.073 -23.649  1.00  0.00           C  
ATOM   2395  CD  GLU B 142      -9.830 -10.070 -23.166  1.00  0.00           C  
ATOM   2396  OE1 GLU B 142     -10.112  -9.347 -22.183  1.00  0.00           O  
ATOM   2397  OE2 GLU B 142      -8.728 -10.018 -23.754  1.00  0.00           O  
ATOM   2398  N   MET B 143     -10.305 -15.510 -23.706  1.00  0.00           N  
ATOM   2399  CA  MET B 143      -9.702 -16.765 -23.294  1.00  0.00           C  
ATOM   2400  C   MET B 143      -8.328 -16.503 -22.670  1.00  0.00           C  
ATOM   2401  O   MET B 143      -7.515 -15.761 -23.226  1.00  0.00           O  
ATOM   2402  CB  MET B 143      -9.558 -17.711 -24.480  1.00  0.00           C  
ATOM   2403  CG  MET B 143     -10.876 -18.196 -25.063  1.00  0.00           C  
ATOM   2404  SD  MET B 143     -10.638 -19.365 -26.409  1.00  0.00           S  
ATOM   2405  CE  MET B 143      -9.853 -18.315 -27.632  1.00  0.00           C  
ATOM   2406  N   LEU B 144      -8.066 -17.137 -21.529  1.00  0.00           N  
ATOM   2407  CA  LEU B 144      -6.764 -17.014 -20.875  1.00  0.00           C  
ATOM   2408  C   LEU B 144      -5.644 -17.418 -21.826  1.00  0.00           C  
ATOM   2409  O   LEU B 144      -4.607 -16.756 -21.896  1.00  0.00           O  
ATOM   2410  CB  LEU B 144      -6.745 -17.870 -19.612  1.00  0.00           C  
ATOM   2411  CG  LEU B 144      -5.401 -17.986 -18.879  1.00  0.00           C  
ATOM   2412  CD1 LEU B 144      -4.863 -16.617 -18.495  1.00  0.00           C  
ATOM   2413  CD2 LEU B 144      -5.561 -18.859 -17.637  1.00  0.00           C  
ATOM   2414  N   ARG B 145      -5.851 -18.500 -22.571  1.00  0.00           N  
ATOM   2415  CA  ARG B 145      -4.854 -18.962 -23.532  1.00  0.00           C  
ATOM   2416  C   ARG B 145      -4.514 -17.878 -24.553  1.00  0.00           C  
ATOM   2417  O   ARG B 145      -3.357 -17.695 -24.913  1.00  0.00           O  
ATOM   2418  CB  ARG B 145      -5.366 -20.228 -24.236  1.00  0.00           C  
ATOM   2419  CG  ARG B 145      -4.350 -20.896 -25.136  1.00  0.00           C  
ATOM   2420  CD  ARG B 145      -4.958 -22.076 -25.881  1.00  0.00           C  
ATOM   2421  NE  ARG B 145      -5.555 -23.051 -24.977  1.00  0.00           N  
ATOM   2422  CZ  ARG B 145      -4.892 -24.018 -24.353  1.00  0.00           C  
ATOM   2423  NH1 ARG B 145      -3.590 -24.149 -24.525  1.00  0.00           N  
ATOM   2424  NH2 ARG B 145      -5.532 -24.861 -23.552  1.00  0.00           N  
ATOM   2425  N   GLN B 146      -5.541 -17.153 -25.025  1.00  0.00           N  
ATOM   2426  CA  GLN B 146      -5.338 -16.122 -26.026  1.00  0.00           C  
ATOM   2427  C   GLN B 146      -4.593 -14.920 -25.455  1.00  0.00           C  
ATOM   2428  O   GLN B 146      -3.742 -14.332 -26.138  1.00  0.00           O  
ATOM   2429  CB  GLN B 146      -6.688 -15.680 -26.606  1.00  0.00           C  
ATOM   2430  CG  GLN B 146      -6.561 -14.768 -27.822  1.00  0.00           C  
ATOM   2431  CD  GLN B 146      -5.822 -15.430 -28.972  1.00  0.00           C  
ATOM   2432  OE1 GLN B 146      -4.790 -14.927 -29.423  1.00  0.00           O  
ATOM   2433  NE2 GLN B 146      -6.335 -16.554 -29.440  1.00  0.00           N  
ATOM   2434  N   ILE B 147      -4.891 -14.550 -24.209  1.00  0.00           N  
ATOM   2435  CA  ILE B 147      -4.190 -13.437 -23.569  1.00  0.00           C  
ATOM   2436  C   ILE B 147      -2.698 -13.750 -23.456  1.00  0.00           C  
ATOM   2437  O   ILE B 147      -1.841 -12.909 -23.777  1.00  0.00           O  
ATOM   2438  CB  ILE B 147      -4.795 -13.134 -22.185  1.00  0.00           C  
ATOM   2439  CG1 ILE B 147      -6.245 -12.669 -22.324  1.00  0.00           C  
ATOM   2440  CG2 ILE B 147      -3.964 -12.076 -21.454  1.00  0.00           C  
ATOM   2441  CD1 ILE B 147      -6.985 -12.541 -21.008  1.00  0.00           C  
ATOM   2442  N   LEU B 148      -2.366 -14.953 -23.014  1.00  0.00           N  
ATOM   2443  CA  LEU B 148      -0.967 -15.341 -22.883  1.00  0.00           C  
ATOM   2444  C   LEU B 148      -0.275 -15.362 -24.242  1.00  0.00           C  
ATOM   2445  O   LEU B 148       0.899 -14.999 -24.352  1.00  0.00           O  
ATOM   2446  CB  LEU B 148      -0.864 -16.703 -22.203  1.00  0.00           C  
ATOM   2447  CG  LEU B 148      -1.119 -16.686 -20.698  1.00  0.00           C  
ATOM   2448  CD1 LEU B 148      -1.270 -18.107 -20.165  1.00  0.00           C  
ATOM   2449  CD2 LEU B 148       0.011 -15.970 -19.976  1.00  0.00           C  
ATOM   2450  N   HIS B 149      -0.999 -15.780 -25.283  1.00  0.00           N  
ATOM   2451  CA  HIS B 149      -0.433 -15.822 -26.626  1.00  0.00           C  
ATOM   2452  C   HIS B 149      -0.169 -14.423 -27.167  1.00  0.00           C  
ATOM   2453  O   HIS B 149       0.904 -14.150 -27.710  1.00  0.00           O  
ATOM   2454  CB  HIS B 149      -1.364 -16.585 -27.573  1.00  0.00           C  
ATOM   2455  CG  HIS B 149      -0.903 -16.583 -29.000  1.00  0.00           C  
ATOM   2456  ND1 HIS B 149      -1.372 -15.686 -29.928  1.00  0.00           N  
ATOM   2457  CD2 HIS B 149      -0.004 -17.361 -29.635  1.00  0.00           C  
ATOM   2458  CE1 HIS B 149      -0.785 -15.916 -31.094  1.00  0.00           C  
ATOM   2459  NE2 HIS B 149       0.050 -16.931 -30.942  1.00  0.00           N  
ATOM   2460  N   THR B 150      -1.137 -13.518 -27.034  1.00  0.00           N  
ATOM   2461  CA  THR B 150      -1.007 -12.186 -27.609  1.00  0.00           C  
ATOM   2462  C   THR B 150      -0.033 -11.314 -26.814  1.00  0.00           C  
ATOM   2463  O   THR B 150       0.703 -10.520 -27.399  1.00  0.00           O  
ATOM   2464  CB  THR B 150      -2.367 -11.486 -27.704  1.00  0.00           C  
ATOM   2465  OG1 THR B 150      -2.961 -11.405 -26.411  1.00  0.00           O  
ATOM   2466  CG2 THR B 150      -3.291 -12.253 -28.635  1.00  0.00           C  
ATOM   2467  N   ARG B 151      -0.026 -11.450 -25.489  1.00  0.00           N  
ATOM   2468  CA  ARG B 151       0.863 -10.637 -24.653  1.00  0.00           C  
ATOM   2469  C   ARG B 151       2.282 -11.193 -24.610  1.00  0.00           C  
ATOM   2470  O   ARG B 151       3.218 -10.455 -24.298  1.00  0.00           O  
ATOM   2471  CB  ARG B 151       0.296 -10.540 -23.233  1.00  0.00           C  
ATOM   2472  CG  ARG B 151      -1.047  -9.822 -23.152  1.00  0.00           C  
ATOM   2473  CD  ARG B 151      -0.944  -8.363 -23.579  1.00  0.00           C  
ATOM   2474  NE  ARG B 151      -0.044  -7.593 -22.723  1.00  0.00           N  
ATOM   2475  CZ  ARG B 151      -0.410  -6.996 -21.596  1.00  0.00           C  
ATOM   2476  NH1 ARG B 151      -1.665  -7.060 -21.169  1.00  0.00           N  
ATOM   2477  NH2 ARG B 151       0.482  -6.327 -20.880  1.00  0.00           N  
ATOM   2478  N   ALA B 152       2.447 -12.467 -24.918  1.00  0.00           N  
ATOM   2479  CA  ALA B 152       3.762 -13.098 -25.034  1.00  0.00           C  
ATOM   2480  C   ALA B 152       4.611 -12.901 -23.776  1.00  0.00           C  
ATOM   2481  O   ALA B 152       5.799 -12.577 -23.853  1.00  0.00           O  
ATOM   2482  CB  ALA B 152       4.508 -12.584 -26.263  1.00  0.00           C  
ATOM   2483  N   PHE B 153       4.000 -13.095 -22.609  1.00  0.00           N  
ATOM   2484  CA  PHE B 153       4.751 -13.064 -21.362  1.00  0.00           C  
ATOM   2485  C   PHE B 153       5.745 -14.222 -21.325  1.00  0.00           C  
ATOM   2486  O   PHE B 153       5.427 -15.332 -21.751  1.00  0.00           O  
ATOM   2487  CB  PHE B 153       3.821 -13.177 -20.153  1.00  0.00           C  
ATOM   2488  CG  PHE B 153       2.859 -12.035 -19.997  1.00  0.00           C  
ATOM   2489  CD1 PHE B 153       3.304 -10.768 -19.651  1.00  0.00           C  
ATOM   2490  CD2 PHE B 153       1.496 -12.233 -20.163  1.00  0.00           C  
ATOM   2491  CE1 PHE B 153       2.416  -9.720 -19.488  1.00  0.00           C  
ATOM   2492  CE2 PHE B 153       0.604 -11.184 -20.002  1.00  0.00           C  
ATOM   2493  CZ  PHE B 153       1.068  -9.932 -19.663  1.00  0.00           C  
ATOM   2494  N   ASP B 154       6.944 -13.963 -20.812  1.00  0.00           N  
ATOM   2495  CA  ASP B 154       7.898 -15.042 -20.601  1.00  0.00           C  
ATOM   2496  C   ASP B 154       7.344 -16.032 -19.584  1.00  0.00           C  
ATOM   2497  O   ASP B 154       6.724 -15.635 -18.594  1.00  0.00           O  
ATOM   2498  CB  ASP B 154       9.239 -14.493 -20.112  1.00  0.00           C  
ATOM   2499  CG  ASP B 154       9.986 -13.731 -21.193  1.00  0.00           C  
ATOM   2500  OD1 ASP B 154       9.850 -14.085 -22.381  1.00  0.00           O  
ATOM   2501  OD2 ASP B 154      10.729 -12.792 -20.838  1.00  0.00           O  
ATOM   2502  N   LYS B 155       7.565 -17.313 -19.829  1.00  0.00           N  
ATOM   2503  CA  LYS B 155       7.179 -18.320 -18.850  1.00  0.00           C  
ATOM   2504  C   LYS B 155       7.987 -18.124 -17.573  1.00  0.00           C  
ATOM   2505  O   LYS B 155       9.133 -17.676 -17.602  1.00  0.00           O  
ATOM   2506  CB  LYS B 155       7.384 -19.732 -19.406  1.00  0.00           C  
ATOM   2507  CG  LYS B 155       6.372 -20.121 -20.466  1.00  0.00           C  
ATOM   2508  CD  LYS B 155       6.536 -21.570 -20.872  1.00  0.00           C  
ATOM   2509  CE  LYS B 155       5.475 -21.990 -21.892  1.00  0.00           C  
ATOM   2510  NZ  LYS B 155       5.632 -23.403 -22.304  1.00  0.00           N  
ATOM   2511  N   LEU B 156       7.376 -18.465 -16.448  1.00  0.00           N  
ATOM   2512  CA  LEU B 156       8.002 -18.274 -15.146  1.00  0.00           C  
ATOM   2513  C   LEU B 156       8.903 -19.454 -14.801  1.00  0.00           C  
ATOM   2514  O   LEU B 156       8.652 -20.586 -15.204  1.00  0.00           O  
ATOM   2515  CB  LEU B 156       6.939 -18.109 -14.066  1.00  0.00           C  
ATOM   2516  CG  LEU B 156       5.868 -17.049 -14.313  1.00  0.00           C  
ATOM   2517  CD1 LEU B 156       4.876 -17.040 -13.163  1.00  0.00           C  
ATOM   2518  CD2 LEU B 156       6.502 -15.678 -14.491  1.00  0.00           C  
ATOM   2519  N   ASN B 157       9.952 -19.168 -14.038  1.00  0.00           N  
ATOM   2520  CA  ASN B 157      10.763 -20.222 -13.451  1.00  0.00           C  
ATOM   2521  C   ASN B 157      10.057 -20.788 -12.232  1.00  0.00           C  
ATOM   2522  O   ASN B 157       9.497 -20.036 -11.431  1.00  0.00           O  
ATOM   2523  CB  ASN B 157      12.139 -19.689 -13.056  1.00  0.00           C  
ATOM   2524  CG  ASN B 157      12.958 -19.249 -14.249  1.00  0.00           C  
ATOM   2525  OD1 ASN B 157      12.979 -19.915 -15.281  1.00  0.00           O  
ATOM   2526  ND2 ASN B 157      13.647 -18.121 -14.109  1.00  0.00           N  
ATOM   2527  N   LYS B 158      10.075 -22.106 -12.087  1.00  0.00           N  
ATOM   2528  CA  LYS B 158       9.533 -22.716 -10.882  1.00  0.00           C  
ATOM   2529  C   LYS B 158      10.460 -22.446  -9.706  1.00  0.00           C  
ATOM   2530  O   LYS B 158      11.660 -22.233  -9.879  1.00  0.00           O  
ATOM   2531  CB  LYS B 158       9.320 -24.219 -11.078  1.00  0.00           C  
ATOM   2532  CG  LYS B 158       8.185 -24.539 -12.033  1.00  0.00           C  
ATOM   2533  CD  LYS B 158       7.869 -26.023 -12.045  1.00  0.00           C  
ATOM   2534  CE  LYS B 158       6.697 -26.327 -12.954  1.00  0.00           C  
ATOM   2535  NZ  LYS B 158       6.353 -27.770 -12.962  1.00  0.00           N  
ATOM   2536  N   TRP B 159       9.877 -22.421  -8.519  1.00  0.00           N  
ATOM   2537  CA  TRP B 159      10.636 -22.133  -7.306  1.00  0.00           C  
ATOM   2538  C   TRP B 159      11.772 -23.151  -7.106  1.00  0.00           C  
ATOM   2539  O   TRP B 159      12.865 -22.752  -6.721  1.00  0.00           O  
ATOM   2540  CB  TRP B 159       9.698 -22.137  -6.093  1.00  0.00           C  
ATOM   2541  CG  TRP B 159      10.353 -21.602  -4.861  1.00  0.00           C  
ATOM   2542  CD1 TRP B 159      10.921 -22.320  -3.863  1.00  0.00           C  
ATOM   2543  CD2 TRP B 159      10.519 -20.225  -4.516  1.00  0.00           C  
ATOM   2544  NE1 TRP B 159      11.443 -21.471  -2.908  1.00  0.00           N  
ATOM   2545  CE2 TRP B 159      11.209 -20.189  -3.286  1.00  0.00           C  
ATOM   2546  CE3 TRP B 159      10.151 -19.024  -5.123  1.00  0.00           C  
ATOM   2547  CZ2 TRP B 159      11.540 -18.982  -2.661  1.00  0.00           C  
ATOM   2548  CZ3 TRP B 159      10.486 -17.832  -4.497  1.00  0.00           C  
ATOM   2549  CH2 TRP B 159      11.160 -17.813  -3.285  1.00  0.00           C  
ATOM   2550  OXT TRP B 159      11.562 -24.299  -7.296  1.00  0.00           O  
CONECT    1    2                                                      
CONECT    2    3    1    5                                            
CONECT    3    4    4    9    2                                       
CONECT    4    3    3                                                 
CONECT    5    2    6                                                 
CONECT    6    5    7                                                 
CONECT    7    6    8                                                 
CONECT    8    7                                                      
CONECT    9   10    3                                                 
CONECT   10   11   13    9                                            
CONECT   11   16   10   12   12                                       
CONECT   12   11   11                                                 
CONECT   13   15   10   14                                            
CONECT   14   13                                                      
CONECT   15   13                                                      
CONECT   16   17   11                                                 
CONECT   17   18   20   16                                            
CONECT   18   19   19   23   17                                       
CONECT   19   18   18                                                 
CONECT   20   21   17   22                                            
CONECT   21   20                                                      
CONECT   22   20                                                      
CONECT   23   24   18                                                 
CONECT   24   25   27   23                                            
CONECT   25   28   26   26   24                                       
CONECT   26   25   25                                                 
CONECT   27   24                                                      
CONECT   28   29   25                                                 
CONECT   29   32   30   28                                            
CONECT   30   31   31   29   40                                       
CONECT   31   30   30                                                 
CONECT   32   33   29                                                 
CONECT   33   32   35   35   34                                       
CONECT   34   33   36   36                                            
CONECT   35   33   33   37                                            
CONECT   36   34   34   38                                            
CONECT   37   35   38   38                                            
CONECT   38   37   37   36   39                                       
CONECT   39   38                                                      
CONECT   40   30   41                                                 
CONECT   41   42   40   44                                            
CONECT   42   48   43   43   41                                       
CONECT   43   42   42                                                 
CONECT   44   41   46   45                                            
CONECT   45   44   47                                                 
CONECT   46   44                                                      
CONECT   47   45                                                      
CONECT   48   49   42                                                 
CONECT   49   52   50   48                                            
CONECT   50   49   53   51   51                                       
CONECT   51   50   50                                                 
CONECT   52   49                                                      
CONECT   53   50   54                                                 
CONECT   54   55   53   57                                            
CONECT   55   56   56   61   54                                       
CONECT   56   55   55                                                 
CONECT   57   54   59   58                                            
CONECT   58   57   60                                                 
CONECT   59   57                                                      
CONECT   60   58                                                      
CONECT   61   62   55                                                 
CONECT   62   63   61                                                 
CONECT   63   65   62   64   64                                       
CONECT   64   63   63                                                 
CONECT   65   66   63                                                 
CONECT   66   67   65   69                                            
CONECT   67   68   68   71   66                                       
CONECT   68   67   67                                                 
CONECT   69   66   70                                                 
CONECT   70   69                                                      
CONECT   71   72   67                                                 
CONECT   72   75   73   71                                            
CONECT   73   74   74   72   79                                       
CONECT   74   73   73                                                 
CONECT   75   76   72                                                 
CONECT   76   78   75   77   77                                       
CONECT   77   76   76                                                 
CONECT   78   76                                                      
CONECT   79   73   80                                                 
CONECT   80   81   79   83                                            
CONECT   81   82   82   87   80                                       
CONECT   82   81   81                                                 
CONECT   83   80   84                                                 
CONECT   84   83   86   85                                            
CONECT   85   84                                                      
CONECT   86   84                                                      
CONECT   87   88   81                                                 
CONECT   88   91   87   89                                            
CONECT   89   90   90   88   92                                       
CONECT   90   89   89                                                 
CONECT   91   88                                                      
CONECT   92   89   93                                                 
CONECT   93   92   96   94                                            
CONECT   94   93   98   95   95                                       
CONECT   95   94   94                                                 
CONECT   96   93   97                                                 
CONECT   97   96                                                      
CONECT   98  104   94   99                                            
CONECT   99  102   98  100                                            
CONECT  100   99  105  101  101                                       
CONECT  101  100  100                                                 
CONECT  102  103   99                                                 
CONECT  103  104  102                                                 
CONECT  104  103   98                                                 
CONECT  105  100  106                                                 
CONECT  106  105  109  107                                            
CONECT  107  106  113  108  108                                       
CONECT  108  107  107                                                 
CONECT  109  110  106                                                 
CONECT  110  112  111  109                                            
CONECT  111  110                                                      
CONECT  112  110                                                      
CONECT  113  107  114                                                 
CONECT  114  113  115  117                                            
CONECT  115  122  114  116  116                                       
CONECT  116  115  115                                                 
CONECT  117  114  118                                                 
CONECT  118  117  119                                                 
CONECT  119  120  120  118  121                                       
CONECT  120  119  119                                                 
CONECT  121  119                                                      
CONECT  122  123  115                                                 
CONECT  123  126  122  124                                            
CONECT  124  131  123  125  125                                       
CONECT  125  124  124                                                 
CONECT  126  127  123                                                 
CONECT  127  126  128                                                 
CONECT  128  127  130  129  129                                       
CONECT  129  128  128                                                 
CONECT  130  128                                                      
CONECT  131  132  124                                                 
CONECT  132  135  131  133                                            
CONECT  133  132  138  134  134                                       
CONECT  134  133  133                                                 
CONECT  135  137  136  132                                            
CONECT  136  135                                                      
CONECT  137  135                                                      
CONECT  138  133  139                                                 
CONECT  139  138  142  140                                            
CONECT  140  139  146  141  141                                       
CONECT  141  140  140                                                 
CONECT  142  143  139                                                 
CONECT  143  145  144  144  142                                       
CONECT  144  143  143                                                 
CONECT  145  143                                                      
CONECT  146  140  147                                                 
CONECT  147  146  148  150                                            
CONECT  148  151  147  149  149                                       
CONECT  149  148  148                                                 
CONECT  150  147                                                      
CONECT  151  152  148                                                 
CONECT  152  155  151  153                                            
CONECT  153  152  156  154  154                                       
CONECT  154  153  153                                                 
CONECT  155  152                                                      
CONECT  156  153  157                                                 
CONECT  157  160  156  158                                            
CONECT  158  157  159  159  164                                       
CONECT  159  158  158                                                 
CONECT  160  161  157                                                 
CONECT  161  162  163  160                                            
CONECT  162  161                                                      
CONECT  163  161                                                      
CONECT  164  158  165                                                 
CONECT  165  164  166  168                                            
CONECT  166  173  165  167  167                                       
CONECT  167  166  166                                                 
CONECT  168  165  169                                                 
CONECT  169  168  170                                                 
CONECT  170  169  171                                                 
CONECT  171  170  172                                                 
CONECT  172  171                                                      
CONECT  173  174  166                                                 
CONECT  174  177  173  175                                            
CONECT  175  178  174  176  176                                       
CONECT  176  175  175                                                 
CONECT  177  174                                                      
CONECT  178  179  175                                                 
CONECT  179  182  178  180                                            
CONECT  180  179  186  181  181                                       
CONECT  181  180  180                                                 
CONECT  182  183  179                                                 
CONECT  183  184  185  182                                            
CONECT  184  183                                                      
CONECT  185  183                                                      
CONECT  186  180  187                                                 
CONECT  187  186  188                                                 
CONECT  188  187  190  189  189                                       
CONECT  189  188  188                                                 
CONECT  190  188  191                                                 
CONECT  191  190  192  194                                            
CONECT  192  198  191  193  193                                       
CONECT  193  192  192                                                 
CONECT  194  191  195                                                 
CONECT  195  194  197  197  196                                       
CONECT  196  195                                                      
CONECT  197  195  195                                                 
CONECT  198  199  192                                                 
CONECT  199  202  198  200                                            
CONECT  200  199  201  201  206                                       
CONECT  201  200  200                                                 
CONECT  202  203  204  199                                            
CONECT  203  205  202                                                 
CONECT  204  202                                                      
CONECT  205  203                                                      
CONECT  206  200  212  207                                            
CONECT  207  206  208  210                                            
CONECT  208  209  209  207  213                                       
CONECT  209  208  208                                                 
CONECT  210  207  211                                                 
CONECT  211  212  210                                                 
CONECT  212  206  211                                                 
CONECT  213  208  214                                                 
CONECT  214  215  217  213                                            
CONECT  215  216  216  222  214                                       
CONECT  216  215  215                                                 
CONECT  217  214  218                                                 
CONECT  218  217  219                                                 
CONECT  219  221  221  218  220                                       
CONECT  220  219                                                      
CONECT  221  219  219                                                 
CONECT  222  223  215                                                 
CONECT  223  226  224  222                                            
CONECT  224  228  223  225  225                                       
CONECT  225  224  224                                                 
CONECT  226  227  223                                                 
CONECT  227  226                                                      
CONECT  228  229  224                                                 
CONECT  229  230  228  232                                            
CONECT  230  231  231  238  229                                       
CONECT  231  230  230                                                 
CONECT  232  229  233                                                 
CONECT  233  235  235  232  234                                       
CONECT  234  233  236                                                 
CONECT  235  237  233  233                                            
CONECT  236  237  237  234                                            
CONECT  237  235  236  236                                            
CONECT  238  239  230                                                 
CONECT  239  242  240  238                                            
CONECT  240  246  239  241  241                                       
CONECT  241  240  240                                                 
CONECT  242  244  243  239                                            
CONECT  243  245  242                                                 
CONECT  244  242                                                      
CONECT  245  243                                                      
CONECT  246  247  240                                                 
CONECT  247  248  250  246                                            
CONECT  248  254  249  249  247                                       
CONECT  249  248  248                                                 
CONECT  250  247  251                                                 
CONECT  251  250  252  253                                            
CONECT  252  251                                                      
CONECT  253  251                                                      
CONECT  254  255  248                                                 
CONECT  255  258  256  254                                            
CONECT  256  261  257  257  255                                       
CONECT  257  256  256                                                 
CONECT  258  260  259  255                                            
CONECT  259  258                                                      
CONECT  260  258                                                      
CONECT  261  262  256                                                 
CONECT  262  263  265  261                                            
CONECT  263  268  264  264  262                                       
CONECT  264  263  263                                                 
CONECT  265  266  262  267                                            
CONECT  266  265                                                      
CONECT  267  265                                                      
CONECT  268  269  263                                                 
CONECT  269  272  270  268                                            
CONECT  270  274  269  271  271                                       
CONECT  271  270  270                                                 
CONECT  272  273  269                                                 
CONECT  273  272                                                      
CONECT  274  275  270                                                 
CONECT  275  278  276  274                                            
CONECT  276  277  277  280  275                                       
CONECT  277  276  276                                                 
CONECT  278  279  275                                                 
CONECT  279  278                                                      
CONECT  280  281  276                                                 
CONECT  281  282  280  284                                            
CONECT  282  291  283  283  281                                       
CONECT  283  282  282                                                 
CONECT  284  281  285                                                 
CONECT  285  284  286  286  287                                       
CONECT  286  285  285  288                                            
CONECT  287  285  289  289                                            
CONECT  288  286  290  290                                            
CONECT  289  287  287  290                                            
CONECT  290  288  288  289                                            
CONECT  291  292  282                                                 
CONECT  292  295  293  291                                            
CONECT  293  303  292  294  294                                       
CONECT  294  293  293                                                 
CONECT  295  296  292                                                 
CONECT  296  297  297  295  298                                       
CONECT  297  299  296  296                                            
CONECT  298  296  300  300                                            
CONECT  299  297  301  301                                            
CONECT  300  301  298  298                                            
CONECT  301  299  299  302  300                                       
CONECT  302  301                                                      
CONECT  303  304  293                                                 
CONECT  304  305  307  303                                            
CONECT  305  306  306  314  304                                       
CONECT  306  305  305                                                 
CONECT  307  308  304                                                 
CONECT  308  309  307                                                 
CONECT  309  308  310                                                 
CONECT  310  309  311  311                                            
CONECT  311  310  310  312  313                                       
CONECT  312  311                                                      
CONECT  313  311                                                      
CONECT  314  315  305                                                 
CONECT  315  316  318  314                                            
CONECT  316  321  315  317  317                                       
CONECT  317  316  316                                                 
CONECT  318  315  320  319                                            
CONECT  319  318                                                      
CONECT  320  318                                                      
CONECT  321  327  322  316                                            
CONECT  322  325  323  321                                            
CONECT  323  322  324  324  328                                       
CONECT  324  323  323                                                 
CONECT  325  326  322                                                 
CONECT  326  325  327                                                 
CONECT  327  326  321                                                 
CONECT  328  323  334  329                                            
CONECT  329  330  328  332                                            
CONECT  330  331  331  335  329                                       
CONECT  331  330  330                                                 
CONECT  332  333  329                                                 
CONECT  333  334  332                                                 
CONECT  334  333  328                                                 
CONECT  335  336  330                                                 
CONECT  336  337  339  335                                            
CONECT  337  338  338  336  343                                       
CONECT  338  337  337                                                 
CONECT  339  336  340                                                 
CONECT  340  342  339  341                                            
CONECT  341  340                                                      
CONECT  342  340                                                      
CONECT  343  337  344                                                 
CONECT  344  345  343                                                 
CONECT  345  346  346  347  344                                       
CONECT  346  345  345                                                 
CONECT  347  348  345  353                                            
CONECT  348  349  351  347                                            
CONECT  349  354  348  350  350                                       
CONECT  350  349  349                                                 
CONECT  351  348  352                                                 
CONECT  352  351  353                                                 
CONECT  353  347  352                                                 
CONECT  354  355  349                                                 
CONECT  355  358  354  356                                            
CONECT  356  355  357  357  363                                       
CONECT  357  356  356                                                 
CONECT  358  359  355                                                 
CONECT  359  360  358                                                 
CONECT  360  362  361  361  359                                       
CONECT  361  360  360                                                 
CONECT  362  360                                                      
CONECT  363  356  364                                                 
CONECT  364  363  367  365                                            
CONECT  365  364  371  366  366                                       
CONECT  366  365  365                                                 
CONECT  367  364  368                                                 
CONECT  368  367  370  370  369                                       
CONECT  369  368                                                      
CONECT  370  368  368                                                 
CONECT  371  365  372                                                 
CONECT  372  371  375  373                                            
CONECT  373  374  374  372  380                                       
CONECT  374  373  373                                                 
CONECT  375  372  376                                                 
CONECT  376  375  377                                                 
CONECT  377  379  376  378  378                                       
CONECT  378  377  377                                                 
CONECT  379  377                                                      
CONECT  380  373  381  386                                            
CONECT  381  380  382  384                                            
CONECT  382  387  383  383  381                                       
CONECT  383  382  382                                                 
CONECT  384  381  385                                                 
CONECT  385  386  384                                                 
CONECT  386  380  385                                                 
CONECT  387  388  382                                                 
CONECT  388  391  387  389                                            
CONECT  389  388  395  390  390                                       
CONECT  390  389  389                                                 
CONECT  391  392  388                                                 
CONECT  392  393  393  394  391                                       
CONECT  393  392  392                                                 
CONECT  394  392                                                      
CONECT  395  389  396                                                 
CONECT  396  395  399  397                                            
CONECT  397  398  398  396  407                                       
CONECT  398  397  397                                                 
CONECT  399  400  396                                                 
CONECT  400  401  401  399  402                                       
CONECT  401  403  400  400                                            
CONECT  402  400  404  404                                            
CONECT  403  401  405  405                                            
CONECT  404  405  402  402                                            
CONECT  405  403  403  406  404                                       
CONECT  406  405                                                      
CONECT  407  397  408                                                 
CONECT  408  407  409  411                                            
CONECT  409  415  408  410  410                                       
CONECT  410  409  409                                                 
CONECT  411  408  412                                                 
CONECT  412  411  414  413                                            
CONECT  413  412                                                      
CONECT  414  412                                                      
CONECT  415  416  409                                                 
CONECT  416  419  415  417                                            
CONECT  417  416  418  418  423                                       
CONECT  418  417  417                                                 
CONECT  419  420  416                                                 
CONECT  420  421  421  419  422                                       
CONECT  421  420  420                                                 
CONECT  422  420                                                      
CONECT  423  417  424                                                 
CONECT  424  423  425  427                                            
CONECT  425  424  426  426  428                                       
CONECT  426  425  425                                                 
CONECT  427  424                                                      
CONECT  428  425  429                                                 
CONECT  429  432  428  430                                            
CONECT  430  429  431  431  433                                       
CONECT  431  430  430                                                 
CONECT  432  429                                                      
CONECT  433  430  434                                                 
CONECT  434  433  435  437                                            
CONECT  435  436  436  434  440                                       
CONECT  436  435  435                                                 
CONECT  437  434  439  438                                            
CONECT  438  437                                                      
CONECT  439  437                                                      
CONECT  440  435  441                                                 
CONECT  441  440  444  442                                            
CONECT  442  441  445  443  443                                       
CONECT  443  442  442                                                 
CONECT  444  441                                                      
CONECT  445  442  446                                                 
CONECT  446  445  449  447                                            
CONECT  447  446  448  448  453                                       
CONECT  448  447  447                                                 
CONECT  449  446  450                                                 
CONECT  450  449  452  451                                            
CONECT  451  450                                                      
CONECT  452  450                                                      
CONECT  453  447  454                                                 
CONECT  454  453  457  455                                            
CONECT  455  454  462  456  456                                       
CONECT  456  455  455                                                 
CONECT  457  454  458                                                 
CONECT  458  457  459                                                 
CONECT  459  461  461  458  460                                       
CONECT  460  459                                                      
CONECT  461  459  459                                                 
CONECT  462  455  463                                                 
CONECT  463  462  466  464                                            
CONECT  464  465  465  463  469                                       
CONECT  465  464  464                                                 
CONECT  466  468  463  467                                            
CONECT  467  466                                                      
CONECT  468  466                                                      
CONECT  469  464  470                                                 
CONECT  470  469  471  473                                            
CONECT  471  475  470  472  472                                       
CONECT  472  471  471                                                 
CONECT  473  470  474                                                 
CONECT  474  473                                                      
CONECT  475  476  471                                                 
CONECT  476  477  479  475                                            
CONECT  477  478  478  483  476                                       
CONECT  478  477  477                                                 
CONECT  479  476  480                                                 
CONECT  480  479  481  482                                            
CONECT  481  480                                                      
CONECT  482  480                                                      
CONECT  483  484  477                                                 
CONECT  484  485  487  483                                            
CONECT  485  488  486  486  484                                       
CONECT  486  485  485                                                 
CONECT  487  484                                                      
CONECT  488  489  494  485                                            
CONECT  489  492  490  488                                            
CONECT  490  491  491  489  495                                       
CONECT  491  490  490                                                 
CONECT  492  493  489                                                 
CONECT  493  492  494                                                 
CONECT  494  493  488                                                 
CONECT  495  490  496                                                 
CONECT  496  495  499  497                                            
CONECT  497  496  498  498  504                                       
CONECT  498  497  497                                                 
CONECT  499  500  496                                                 
CONECT  500  501  499                                                 
CONECT  501  503  503  502  500                                       
CONECT  502  501                                                      
CONECT  503  501  501                                                 
CONECT  504  497  505                                                 
CONECT  505  504  506  508                                            
CONECT  506  513  507  507  505                                       
CONECT  507  506  506                                                 
CONECT  508  505  509                                                 
CONECT  509  508  510                                                 
CONECT  510  509  511  511  512                                       
CONECT  511  510  510                                                 
CONECT  512  510                                                      
CONECT  513  514  506                                                 
CONECT  514  515  517  513                                            
CONECT  515  521  516  516  514                                       
CONECT  516  515  515                                                 
CONECT  517  518  514                                                 
CONECT  518  520  517  519                                            
CONECT  519  518                                                      
CONECT  520  518                                                      
CONECT  521  522  515                                                 
CONECT  522  525  521  523                                            
CONECT  523  522  524  524  529                                       
CONECT  524  523  523                                                 
CONECT  525  526  522                                                 
CONECT  526  527  528  525                                            
CONECT  527  526                                                      
CONECT  528  526                                                      
CONECT  529  523  530                                                 
CONECT  530  529  531  533                                            
CONECT  531  530  532  532  537                                       
CONECT  532  531  531                                                 
CONECT  533  530  534                                                 
CONECT  534  535  535  533  536                                       
CONECT  535  534  534                                                 
CONECT  536  534                                                      
CONECT  537  531  538                                                 
CONECT  538  539  537  541                                            
CONECT  539  547  540  540  538                                       
CONECT  540  539  539                                                 
CONECT  541  538  542                                                 
CONECT  542  541  544  544  543                                       
CONECT  543  542  545                                                 
CONECT  544  542  542  546                                            
CONECT  545  543  546  546                                            
CONECT  546  544  545  545                                            
CONECT  547  548  539                                                 
CONECT  548  551  549  547                                            
CONECT  549  550  550  554  548                                       
CONECT  550  549  549                                                 
CONECT  551  552  553  548                                            
CONECT  552  551                                                      
CONECT  553  551                                                      
CONECT  554  555  549                                                 
CONECT  555  558  554  556                                            
CONECT  556  555  557  557  563                                       
CONECT  557  556  556                                                 
CONECT  558  559  555                                                 
CONECT  559  560  558                                                 
CONECT  560  562  559  561  561                                       
CONECT  561  560  560                                                 
CONECT  562  560                                                      
CONECT  563  556  564                                                 
CONECT  564  563  565  567                                            
CONECT  565  574  566  566  564                                       
CONECT  566  565  565                                                 
CONECT  567  564  568                                                 
CONECT  568  567  569                                                 
CONECT  569  568  570                                                 
CONECT  570  571  571  569                                            
CONECT  571  573  570  570  572                                       
CONECT  572  571                                                      
CONECT  573  571                                                      
CONECT  574  575  565                                                 
CONECT  575  576  578  574                                            
CONECT  576  582  577  577  575                                       
CONECT  577  576  576                                                 
CONECT  578  580  575  579                                            
CONECT  579  578  581                                                 
CONECT  580  578                                                      
CONECT  581  579                                                      
CONECT  582  583  576                                                 
CONECT  583  586  584  582                                            
CONECT  584  583  585  585  591                                       
CONECT  585  584  584                                                 
CONECT  586  587  583                                                 
CONECT  587  588  586                                                 
CONECT  588  590  590  589  587                                       
CONECT  589  588                                                      
CONECT  590  588  588                                                 
CONECT  591  584  592                                                 
CONECT  592  591  593  595                                            
CONECT  593  592  594  594  599                                       
CONECT  594  593  593                                                 
CONECT  595  592  596                                                 
CONECT  596  597  595  598                                            
CONECT  597  596                                                      
CONECT  598  596                                                      
CONECT  599  593  600                                                 
CONECT  600  599  601  603                                            
CONECT  601  608  602  602  600                                       
CONECT  602  601  601                                                 
CONECT  603  600  604                                                 
CONECT  604  603  605                                                 
CONECT  605  604  606  606  607                                       
CONECT  606  605  605                                                 
CONECT  607  605                                                      
CONECT  608  609  601                                                 
CONECT  609  610  612  608                                            
CONECT  610  617  611  611  609                                       
CONECT  611  610  610                                                 
CONECT  612  609  613                                                 
CONECT  613  612  614                                                 
CONECT  614  615  615  613  616                                       
CONECT  615  614  614                                                 
CONECT  616  614                                                      
CONECT  617  618  610                                                 
CONECT  618  619  617                                                 
CONECT  619  621  618  620  620                                       
CONECT  620  619  619                                                 
CONECT  621  622  619                                                 
CONECT  622  623  625  621                                            
CONECT  623  624  624  632  622                                       
CONECT  624  623  623                                                 
CONECT  625  626  622                                                 
CONECT  626  627  625                                                 
CONECT  627  628  626                                                 
CONECT  628  629  629  627                                            
CONECT  629  631  628  628  630                                       
CONECT  630  629                                                      
CONECT  631  629                                                      
CONECT  632  633  623                                                 
CONECT  633  634  636  632                                            
CONECT  634  639  633  635  635                                       
CONECT  635  634  634                                                 
CONECT  636  637  633  638                                            
CONECT  637  636                                                      
CONECT  638  636                                                      
CONECT  639  640  634                                                 
CONECT  640  643  641  639                                            
CONECT  641  642  642  650  640                                       
CONECT  642  641  641                                                 
CONECT  643  644  640                                                 
CONECT  644  645  643                                                 
CONECT  645  646  644                                                 
CONECT  646  645  647  647                                            
CONECT  647  646  646  648  649                                       
CONECT  648  647                                                      
CONECT  649  647                                                      
CONECT  650  651  641                                                 
CONECT  651  652  650  654                                            
CONECT  652  653  653  659  651                                       
CONECT  653  652  652                                                 
CONECT  654  651  655                                                 
CONECT  655  654  656                                                 
CONECT  656  655  657                                                 
CONECT  657  656  658                                                 
CONECT  658  657                                                      
CONECT  659  660  652                                                 
CONECT  660  661  663  659                                            
CONECT  661  662  662  664  660                                       
CONECT  662  661  661                                                 
CONECT  663  660                                                      
CONECT  664  665  661                                                 
CONECT  665  668  666  664                                            
CONECT  666  673  665  667  667                                       
CONECT  667  666  666                                                 
CONECT  668  669  665                                                 
CONECT  669  670  668                                                 
CONECT  670  672  672  671  669                                       
CONECT  671  670                                                      
CONECT  672  670  670                                                 
CONECT  673  674  666                                                 
CONECT  674  677  673  675                                            
CONECT  675  684  674  676  676                                       
CONECT  676  675  675                                                 
CONECT  677  678  674                                                 
CONECT  678  677  679                                                 
CONECT  679  678  680                                                 
CONECT  680  679  681  681                                            
CONECT  681  680  680  683  682                                       
CONECT  682  681                                                      
CONECT  683  681                                                      
CONECT  684  685  675                                                 
CONECT  685  688  684  686                                            
CONECT  686  685  687  687  698                                       
CONECT  687  686  686                                                 
CONECT  688  689  685                                                 
CONECT  689  690  690  691  688                                       
CONECT  690  692  689  689                                            
CONECT  691  693  689  694  694                                       
CONECT  692  690  693  693                                            
CONECT  693  692  692  695  691                                       
CONECT  694  691  691  696                                            
CONECT  695  693  697                                                 
CONECT  696  697  697  694                                            
CONECT  697  695  696  696                                            
CONECT  698  686  699                                                 
CONECT  699  698  700                                                 
CONECT  700  699  701  701  702                                       
CONECT  701  700  700                                                 
CONECT  702  708  700  703                                            
CONECT  703  702  706  704                                            
CONECT  704  703  705  705  709                                       
CONECT  705  704  704                                                 
CONECT  706  707  703                                                 
CONECT  707  708  706                                                 
CONECT  708  707  702                                                 
CONECT  709  704  710                                                 
CONECT  710  709  713  711                                            
CONECT  711  710  712  712  720                                       
CONECT  712  711  711                                                 
CONECT  713  714  710                                                 
CONECT  714  715  713                                                 
CONECT  715  716  714                                                 
CONECT  716  717  717  715                                            
CONECT  717  719  716  716  718                                       
CONECT  718  717                                                      
CONECT  719  717                                                      
CONECT  720  711  721                                                 
CONECT  721  720  722  724                                            
CONECT  722  721  727  723  723                                       
CONECT  723  722  722                                                 
CONECT  724  721  726  725                                            
CONECT  725  724                                                      
CONECT  726  724                                                      
CONECT  727  722  728                                                 
CONECT  728  729  727  731                                            
CONECT  729  735  730  730  728                                       
CONECT  730  729  729                                                 
CONECT  731  728  732                                                 
CONECT  732  731  733  734                                            
CONECT  733  732                                                      
CONECT  734  732                                                      
CONECT  735  736  729                                                 
CONECT  736  739  735  737                                            
CONECT  737  736  738  738  743                                       
CONECT  738  737  737                                                 
CONECT  739  740  736                                                 
CONECT  740  742  742  739  741                                       
CONECT  741  740                                                      
CONECT  742  740  740                                                 
CONECT  743  737  744                                                 
CONECT  744  745  743  747                                            
CONECT  745  751  746  746  744                                       
CONECT  746  745  745                                                 
CONECT  747  744  748                                                 
CONECT  748  747  750  749                                            
CONECT  749  748                                                      
CONECT  750  748                                                      
CONECT  751  752  745                                                 
CONECT  752  755  753  751                                            
CONECT  753  752  754  754  759                                       
CONECT  754  753  753                                                 
CONECT  755  756  752                                                 
CONECT  756  758  758  757  755                                       
CONECT  757  756                                                      
CONECT  758  756  756                                                 
CONECT  759  753  760                                                 
CONECT  760  761  759  763                                            
CONECT  761  762  762  767  760                                       
CONECT  762  761  761                                                 
CONECT  763  760  765  764                                            
CONECT  764  763  766                                                 
CONECT  765  763                                                      
CONECT  766  764                                                      
CONECT  767  768  761                                                 
CONECT  768  771  769  767                                            
CONECT  769  770  770  768  775                                       
CONECT  770  769  769                                                 
CONECT  771  772  768                                                 
CONECT  772  773  771                                                 
CONECT  773  772  774                                                 
CONECT  774  773                                                      
CONECT  775  769  776                                                 
CONECT  776  779  775  777                                            
CONECT  777  776  783  778  778                                       
CONECT  778  777  777                                                 
CONECT  779  780  776                                                 
CONECT  780  782  781  779                                            
CONECT  781  780                                                      
CONECT  782  780                                                      
CONECT  783  777  784                                                 
CONECT  784  783  785  787                                            
CONECT  785  786  786  784  794                                       
CONECT  786  785  785                                                 
CONECT  787  784  788                                                 
CONECT  788  787  790  790  789                                       
CONECT  789  788  791  791                                            
CONECT  790  788  788  792                                            
CONECT  791  789  789  793                                            
CONECT  792  790  793  793                                            
CONECT  793  792  792  791                                            
CONECT  794  785  795                                                 
CONECT  795  796  794                                                 
CONECT  796  797  797  798  795                                       
CONECT  797  796  796                                                 
CONECT  798  799  796                                                 
CONECT  799  800  802  798                                            
CONECT  800  801  801  799  806                                       
CONECT  801  800  800                                                 
CONECT  802  803  799                                                 
CONECT  803  804  804  805  802                                       
CONECT  804  803  803                                                 
CONECT  805  803                                                      
CONECT  806  800  807                                                 
CONECT  807  808  806  810                                            
CONECT  808  809  809  815  807                                       
CONECT  809  808  808                                                 
CONECT  810  807  811                                                 
CONECT  811  810  812                                                 
CONECT  812  811  813  813  814                                       
CONECT  813  812  812                                                 
CONECT  814  812                                                      
CONECT  815  816  808                                                 
CONECT  816  819  817  815                                            
CONECT  817  816  822  818  818                                       
CONECT  818  817  817                                                 
CONECT  819  820  821  816                                            
CONECT  820  819                                                      
CONECT  821  819                                                      
CONECT  822  817  823                                                 
CONECT  823  824  822  826                                            
CONECT  824  825  825  830  823                                       
CONECT  825  824  824                                                 
CONECT  826  823  828  827                                            
CONECT  827  826  829                                                 
CONECT  828  826                                                      
CONECT  829  827                                                      
CONECT  830  831  824                                                 
CONECT  831  834  830  832                                            
CONECT  832  831  833  833  838                                       
CONECT  833  832  832                                                 
CONECT  834  835  831                                                 
CONECT  835  836  836  837  834                                       
CONECT  836  835  835                                                 
CONECT  837  835                                                      
CONECT  838  832  839                                                 
CONECT  839  838  840  842                                            
CONECT  840  841  841  839  845                                       
CONECT  841  840  840                                                 
CONECT  842  839  843  844                                            
CONECT  843  842                                                      
CONECT  844  842                                                      
CONECT  845  840  846                                                 
CONECT  846  847  845  849                                            
CONECT  847  848  848  846  854                                       
CONECT  848  847  847                                                 
CONECT  849  846  850                                                 
CONECT  850  849  851                                                 
CONECT  851  850  852  852  853                                       
CONECT  852  851  851                                                 
CONECT  853  851                                                      
CONECT  854  847  855                                                 
CONECT  855  856  854  858                                            
CONECT  856  865  857  857  855                                       
CONECT  857  856  856                                                 
CONECT  858  855  859                                                 
CONECT  859  858  860                                                 
CONECT  860  859  861                                                 
CONECT  861  860  862  862                                            
CONECT  862  861  861  864  863                                       
CONECT  863  862                                                      
CONECT  864  862                                                      
CONECT  865  866  856                                                 
CONECT  866  867  865  869                                            
CONECT  867  873  868  868  866                                       
CONECT  868  867  867                                                 
CONECT  869  866  870                                                 
CONECT  870  871  869  872                                            
CONECT  871  870                                                      
CONECT  872  870                                                      
CONECT  873  874  867                                                 
CONECT  874  877  875  873                                            
CONECT  875  876  876  874  880                                       
CONECT  876  875  875                                                 
CONECT  877  879  878  874                                            
CONECT  878  877                                                      
CONECT  879  877                                                      
CONECT  880  875  881                                                 
CONECT  881  882  880  884                                            
CONECT  882  887  883  883  881                                       
CONECT  883  882  882                                                 
CONECT  884  881  885  886                                            
CONECT  885  884                                                      
CONECT  886  884                                                      
CONECT  887  893  888  882                                            
CONECT  888  891  889  887                                            
CONECT  889  890  890  894  888                                       
CONECT  890  889  889                                                 
CONECT  891  892  888                                                 
CONECT  892  891  893                                                 
CONECT  893  892  887                                                 
CONECT  894  895  889                                                 
CONECT  895  896  898  894                                            
CONECT  896  897  897  904  895                                       
CONECT  897  896  896                                                 
CONECT  898  899  895                                                 
CONECT  899  900  900  898  901                                       
CONECT  900  902  899  899                                            
CONECT  901  903  899                                                 
CONECT  902  900  903  903                                            
CONECT  903  902  902  901                                            
CONECT  904  905  896                                                 
CONECT  905  906  908  904                                            
CONECT  906  907  907  916  905                                       
CONECT  907  906  906                                                 
CONECT  908  909  905                                                 
CONECT  909  911  911  908  910                                       
CONECT  910  909  912  912                                            
CONECT  911  913  909  909                                            
CONECT  912  914  910  910                                            
CONECT  913  911  914  914                                            
CONECT  914  913  913  915  912                                       
CONECT  915  914                                                      
CONECT  916  917  906                                                 
CONECT  917  920  918  916                                            
CONECT  918  919  919  917  924                                       
CONECT  919  918  918                                                 
CONECT  920  921  917                                                 
CONECT  921  922  922  923  920                                       
CONECT  922  921  921                                                 
CONECT  923  921                                                      
CONECT  924  918  925                                                 
CONECT  925  926  924  928                                            
CONECT  926  932  927  927  925                                       
CONECT  927  926  926                                                 
CONECT  928  925  929                                                 
CONECT  929  928  930                                                 
CONECT  930  929  931                                                 
CONECT  931  930                                                      
CONECT  932  933  926                                                 
CONECT  933  934  936  932                                            
CONECT  934  935  935  941  933                                       
CONECT  935  934  934                                                 
CONECT  936  933  937                                                 
CONECT  937  936  938                                                 
CONECT  938  937  939                                                 
CONECT  939  938  940                                                 
CONECT  940  939                                                      
CONECT  941  942  934                                                 
CONECT  942  945  943  941                                            
CONECT  943  944  944  942  949                                       
CONECT  944  943  943                                                 
CONECT  945  946  942                                                 
CONECT  946  947  947  948  945                                       
CONECT  947  946  946                                                 
CONECT  948  946                                                      
CONECT  949  943  950                                                 
CONECT  950  949  951  953                                            
CONECT  951  960  950  952  952                                       
CONECT  952  951  951                                                 
CONECT  953  950  954                                                 
CONECT  954  953  955                                                 
CONECT  955  954  956                                                 
CONECT  956  955  957  957                                            
CONECT  957  956  956  959  958                                       
CONECT  958  957                                                      
CONECT  959  957                                                      
CONECT  960  961  951                                                 
CONECT  961  960  962                                                 
CONECT  962  961  964  963  963                                       
CONECT  963  962  962                                                 
CONECT  964  962  965                                                 
CONECT  965  964  968  966                                            
CONECT  966  965  975  967  967                                       
CONECT  967  966  966                                                 
CONECT  968  969  965                                                 
CONECT  969  971  971  968  970                                       
CONECT  970  969  972  972                                            
CONECT  971  973  969  969                                            
CONECT  972  974  970  970                                            
CONECT  973  971  974  974                                            
CONECT  974  973  973  972                                            
CONECT  975  966  976                                                 
CONECT  976  975  977  979                                            
CONECT  977  983  976  978  978                                       
CONECT  978  977  977                                                 
CONECT  979  976  980                                                 
CONECT  980  979  981                                                 
CONECT  981  980  982                                                 
CONECT  982  981                                                      
CONECT  983  984  977                                                 
CONECT  984  987  985  983                                            
CONECT  985  991  984  986  986                                       
CONECT  986  985  985                                                 
CONECT  987  988  984                                                 
CONECT  988  989  987  990                                            
CONECT  989  988                                                      
CONECT  990  988                                                      
CONECT  991  992  985                                                 
CONECT  992  995  991  993                                            
CONECT  993  992  994  994 1005                                       
CONECT  994  993  993                                                 
CONECT  995  996  992                                                 
CONECT  996  997  997  998  995                                       
CONECT  997  999  996  996                                            
CONECT  998 1000  996 1001 1001                                       
CONECT  999 1000 1000  997                                            
CONECT 1000 1002  999  999  998                                       
CONECT 1001 1003  998  998                                            
CONECT 1002 1004 1000                                                 
CONECT 1003 1004 1004 1001                                            
CONECT 1004 1002 1003 1003                                            
CONECT 1005  993 1011 1006                                            
CONECT 1006 1005 1009 1007                                            
CONECT 1007 1006 1012 1008 1008                                       
CONECT 1008 1007 1007                                                 
CONECT 1009 1010 1006                                                 
CONECT 1010 1011 1009                                                 
CONECT 1011 1005 1010                                                 
CONECT 1012 1007 1013                                                 
CONECT 1013 1012 1016 1014                                            
CONECT 1014 1020 1013 1015 1015                                       
CONECT 1015 1014 1014                                                 
CONECT 1016 1013 1017                                                 
CONECT 1017 1016 1019 1018                                            
CONECT 1018 1017                                                      
CONECT 1019 1017                                                      
CONECT 1020 1021 1014                                                 
CONECT 1021 1024 1020 1022                                            
CONECT 1022 1021 1023 1023 1031                                       
CONECT 1023 1022 1022                                                 
CONECT 1024 1025 1021                                                 
CONECT 1025 1027 1027 1026 1024                                       
CONECT 1026 1028 1028 1025                                            
CONECT 1027 1029 1025 1025                                            
CONECT 1028 1030 1026 1026                                            
CONECT 1029 1030 1030 1027                                            
CONECT 1030 1029 1029 1028                                            
CONECT 1031 1022 1032                                                 
CONECT 1032 1031 1035 1033                                            
CONECT 1033 1032 1034 1034 1040                                       
CONECT 1034 1033 1033                                                 
CONECT 1035 1032 1036                                                 
CONECT 1036 1035 1037                                                 
CONECT 1037 1036 1038 1038 1039                                       
CONECT 1038 1037 1037                                                 
CONECT 1039 1037                                                      
CONECT 1040 1033 1041                                                 
CONECT 1041 1040 1042 1044                                            
CONECT 1042 1048 1041 1043 1043                                       
CONECT 1043 1042 1042                                                 
CONECT 1044 1041 1045 1046                                            
CONECT 1045 1044 1047                                                 
CONECT 1046 1044                                                      
CONECT 1047 1045                                                      
CONECT 1048 1049 1042                                                 
CONECT 1049 1050 1048 1052                                            
CONECT 1050 1051 1051 1053 1049                                       
CONECT 1051 1050 1050                                                 
CONECT 1052 1049                                                      
CONECT 1053 1054 1050 1059                                            
CONECT 1054 1055 1057 1053                                            
CONECT 1055 1056 1056 1054 1060                                       
CONECT 1056 1055 1055                                                 
CONECT 1057 1054 1058                                                 
CONECT 1058 1057 1059                                                 
CONECT 1059 1058 1053                                                 
CONECT 1060 1055 1061                                                 
CONECT 1061 1060 1062 1064                                            
CONECT 1062 1061 1069 1063 1063                                       
CONECT 1063 1062 1062                                                 
CONECT 1064 1061 1065                                                 
CONECT 1065 1066 1064                                                 
CONECT 1066 1067 1067 1068 1065                                       
CONECT 1067 1066 1066                                                 
CONECT 1068 1066                                                      
CONECT 1069 1062 1070                                                 
CONECT 1070 1071 1069 1073                                            
CONECT 1071 1072 1072 1077 1070                                       
CONECT 1072 1071 1071                                                 
CONECT 1073 1070 1074                                                 
CONECT 1074 1076 1073 1075                                            
CONECT 1075 1074                                                      
CONECT 1076 1074                                                      
CONECT 1077 1078 1071                                                 
CONECT 1078 1081 1079 1077                                            
CONECT 1079 1084 1078 1080 1080                                       
CONECT 1080 1079 1079                                                 
CONECT 1081 1082 1083 1078                                            
CONECT 1082 1081                                                      
CONECT 1083 1081                                                      
CONECT 1084 1085 1079                                                 
CONECT 1085 1088 1084 1086                                            
CONECT 1086 1085 1087 1087 1095                                       
CONECT 1087 1086 1086                                                 
CONECT 1088 1089 1085                                                 
CONECT 1089 1091 1091 1088 1090                                       
CONECT 1090 1089 1092 1092                                            
CONECT 1091 1093 1089 1089                                            
CONECT 1092 1094 1090 1090                                            
CONECT 1093 1091 1094 1094                                            
CONECT 1094 1093 1093 1092                                            
CONECT 1095 1086 1096 1101                                            
CONECT 1096 1097 1095 1099                                            
CONECT 1097 1102 1098 1098 1096                                       
CONECT 1098 1097 1097                                                 
CONECT 1099 1096 1100                                                 
CONECT 1100 1101 1099                                                 
CONECT 1101 1095 1100                                                 
CONECT 1102 1103 1097                                                 
CONECT 1103 1106 1104 1102                                            
CONECT 1104 1105 1105 1110 1103                                       
CONECT 1105 1104 1104                                                 
CONECT 1106 1107 1103                                                 
CONECT 1107 1109 1109 1108 1106                                       
CONECT 1108 1107                                                      
CONECT 1109 1107 1107                                                 
CONECT 1110 1104 1111                                                 
CONECT 1111 1112 1110                                                 
CONECT 1112 1114 1113 1113 1111                                       
CONECT 1113 1112 1112                                                 
CONECT 1114 1115 1112                                                 
CONECT 1115 1118 1116 1114                                            
CONECT 1116 1115 1123 1117 1117                                       
CONECT 1117 1116 1116                                                 
CONECT 1118 1119 1115                                                 
CONECT 1119 1120 1118                                                 
CONECT 1120 1122 1122 1121 1119                                       
CONECT 1121 1120                                                      
CONECT 1122 1120 1120                                                 
CONECT 1123 1124 1116                                                 
CONECT 1124 1123 1127 1125                                            
CONECT 1125 1126 1126 1124 1131                                       
CONECT 1126 1125 1125                                                 
CONECT 1127 1128 1124                                                 
CONECT 1128 1129 1127                                                 
CONECT 1129 1130 1128                                                 
CONECT 1130 1129                                                      
CONECT 1131 1125 1132                                                 
CONECT 1132 1133 1131 1135                                            
CONECT 1133 1134 1134 1139 1132                                       
CONECT 1134 1133 1133                                                 
CONECT 1135 1132 1136                                                 
CONECT 1136 1137 1135 1138                                            
CONECT 1137 1136                                                      
CONECT 1138 1136                                                      
CONECT 1139 1140 1133                                                 
CONECT 1140 1141 1143 1139                                            
CONECT 1141 1142 1142 1150 1140                                       
CONECT 1142 1141 1141                                                 
CONECT 1143 1144 1140                                                 
CONECT 1144 1145 1143                                                 
CONECT 1145 1144 1146                                                 
CONECT 1146 1145 1147 1147                                            
CONECT 1147 1148 1146 1146 1149                                       
CONECT 1148 1147                                                      
CONECT 1149 1147                                                      
CONECT 1150 1151 1141                                                 
CONECT 1151 1152 1154 1150                                            
CONECT 1152 1153 1153 1151 1159                                       
CONECT 1153 1152 1152                                                 
CONECT 1154 1155 1151                                                 
CONECT 1155 1156 1154                                                 
CONECT 1156 1157 1157 1158 1155                                       
CONECT 1157 1156 1156                                                 
CONECT 1158 1156                                                      
CONECT 1159 1152 1160                                                 
CONECT 1160 1161 1159 1163                                            
CONECT 1161 1162 1162 1160 1167                                       
CONECT 1162 1161 1161                                                 
CONECT 1163 1160 1165 1164                                            
CONECT 1164 1163 1166                                                 
CONECT 1165 1163                                                      
CONECT 1166 1164                                                      
CONECT 1167 1161 1168                                                 
CONECT 1168 1169 1167 1171                                            
CONECT 1169 1170 1170 1175 1168                                       
CONECT 1170 1169 1169                                                 
CONECT 1171 1168 1172                                                 
CONECT 1172 1171 1174 1173                                            
CONECT 1173 1172                                                      
CONECT 1174 1172                                                      
CONECT 1175 1176 1169                                                 
CONECT 1176 1177 1179 1175                                            
CONECT 1177 1178 1178 1185 1176                                       
CONECT 1178 1177 1177                                                 
CONECT 1179 1180 1176                                                 
CONECT 1180 1181 1181 1182 1179                                       
CONECT 1181 1183 1180 1180                                            
CONECT 1182 1184 1180                                                 
CONECT 1183 1184 1184 1181                                            
CONECT 1184 1183 1183 1182                                            
CONECT 1185 1186 1177                                                 
CONECT 1186 1187 1189 1185                                            
CONECT 1187 1188 1188 1186 1192                                       
CONECT 1188 1187 1187                                                 
CONECT 1189 1186 1191 1190                                            
CONECT 1190 1189                                                      
CONECT 1191 1189                                                      
CONECT 1192 1187 1193                                                 
CONECT 1193 1194 1192 1196                                            
CONECT 1194 1195 1195 1203 1193                                       
CONECT 1195 1194 1194                                                 
CONECT 1196 1193 1197                                                 
CONECT 1197 1198 1196                                                 
CONECT 1198 1199 1197                                                 
CONECT 1199 1198 1200 1200                                            
CONECT 1200 1199 1199 1202 1201                                       
CONECT 1201 1200                                                      
CONECT 1202 1200                                                      
CONECT 1203 1204 1194                                                 
CONECT 1204 1207 1205 1203                                            
CONECT 1205 1206 1206 1204 1208                                       
CONECT 1206 1205 1205                                                 
CONECT 1207 1204                                                      
CONECT 1208 1205 1209                                                 
CONECT 1209 1208 1210 1212                                            
CONECT 1210 1219 1209 1211 1211                                       
CONECT 1211 1210 1210                                                 
CONECT 1212 1209 1213                                                 
CONECT 1213 1214 1214 1212 1215                                       
CONECT 1214 1216 1213 1213                                            
CONECT 1215 1213 1217 1217                                            
CONECT 1216 1214 1218 1218                                            
CONECT 1217 1218 1215 1215                                            
CONECT 1218 1216 1216 1217                                            
CONECT 1219 1220 1210                                                 
CONECT 1220 1223 1219 1221                                            
CONECT 1221 1220 1227 1222 1222                                       
CONECT 1222 1221 1221                                                 
CONECT 1223 1224 1220                                                 
CONECT 1224 1225 1225 1226 1223                                       
CONECT 1225 1224 1224                                                 
CONECT 1226 1224                                                      
CONECT 1227 1221 1228                                                 
CONECT 1228 1227 1231 1229                                            
CONECT 1229 1230 1230 1228 1236                                       
CONECT 1230 1229 1229                                                 
CONECT 1231 1228 1232                                                 
CONECT 1232 1231 1233                                                 
CONECT 1233 1232 1234                                                 
CONECT 1234 1233 1235                                                 
CONECT 1235 1234                                                      
CONECT 1236 1229 1237                                                 
CONECT 1237 1236 1238 1240                                            
CONECT 1238 1237 1244 1239 1239                                       
CONECT 1239 1238 1238                                                 
CONECT 1240 1237 1241                                                 
CONECT 1241 1243 1240 1242                                            
CONECT 1242 1241                                                      
CONECT 1243 1241                                                      
CONECT 1244 1238 1245                                                 
CONECT 1245 1248 1244 1246                                            
CONECT 1246 1245 1247 1247 1252                                       
CONECT 1247 1246 1246                                                 
CONECT 1248 1249 1245                                                 
CONECT 1249 1251 1250 1250 1248                                       
CONECT 1250 1249 1249                                                 
CONECT 1251 1249                                                      
CONECT 1252 1246 1253                                                 
CONECT 1253 1252 1254 1256                                            
CONECT 1254 1255 1255 1253 1261                                       
CONECT 1255 1254 1254                                                 
CONECT 1256 1253 1257                                                 
CONECT 1257 1256 1258                                                 
CONECT 1258 1257 1259                                                 
CONECT 1259 1258 1260                                                 
CONECT 1260 1259                                                      
CONECT 1261 1254 1262                                                 
CONECT 1262 1261 1263 1265                                            
CONECT 1263 1264 1264 1262 1275                                       
CONECT 1264 1263 1263                                                 
CONECT 1265 1262 1266                                                 
CONECT 1266 1268 1268 1265 1267                                       
CONECT 1267 1266 1269                                                 
CONECT 1268 1271 1266 1266 1270                                       
CONECT 1269 1270 1270 1267                                            
CONECT 1270 1268 1272 1269 1269                                       
CONECT 1271 1273 1273 1268                                            
CONECT 1272 1274 1274 1270                                            
CONECT 1273 1271 1271 1274                                            
CONECT 1274 1273 1272 1272                                            
CONECT 1275 1263                                                      
CONECT 1276 1277                                                      
CONECT 1277 1278 1280 1276                                            
CONECT 1278 1279 1279 1284 1277                                       
CONECT 1279 1278 1278                                                 
CONECT 1280 1277 1281                                                 
CONECT 1281 1280 1282                                                 
CONECT 1282 1283 1281                                                 
CONECT 1283 1282                                                      
CONECT 1284 1285 1278                                                 
CONECT 1285 1286 1288 1284                                            
CONECT 1286 1291 1285 1287 1287                                       
CONECT 1287 1286 1286                                                 
CONECT 1288 1290 1285 1289                                            
CONECT 1289 1288                                                      
CONECT 1290 1288                                                      
CONECT 1291 1292 1286                                                 
CONECT 1292 1295 1291 1293                                            
CONECT 1293 1294 1294 1292 1298                                       
CONECT 1294 1293 1293                                                 
CONECT 1295 1297 1296 1292                                            
CONECT 1296 1295                                                      
CONECT 1297 1295                                                      
CONECT 1298 1293 1299                                                 
CONECT 1299 1300 1298 1302                                            
CONECT 1300 1303 1299 1301 1301                                       
CONECT 1301 1300 1300                                                 
CONECT 1302 1299                                                      
CONECT 1303 1304 1300                                                 
CONECT 1304 1307 1303 1305                                            
CONECT 1305 1304 1306 1306 1315                                       
CONECT 1306 1305 1305                                                 
CONECT 1307 1308 1304                                                 
CONECT 1308 1310 1310 1309 1307                                       
CONECT 1309 1311 1311 1308                                            
CONECT 1310 1312 1308 1308                                            
CONECT 1311 1313 1309 1309                                            
CONECT 1312 1313 1313 1310                                            
CONECT 1313 1314 1312 1312 1311                                       
CONECT 1314 1313                                                      
CONECT 1315 1305 1316                                                 
CONECT 1316 1315 1317 1319                                            
CONECT 1317 1323 1318 1318 1316                                       
CONECT 1318 1317 1317                                                 
CONECT 1319 1316 1320 1321                                            
CONECT 1320 1319 1322                                                 
CONECT 1321 1319                                                      
CONECT 1322 1320                                                      
CONECT 1323 1324 1317                                                 
CONECT 1324 1327 1323 1325                                            
CONECT 1325 1324 1328 1326 1326                                       
CONECT 1326 1325 1325                                                 
CONECT 1327 1324                                                      
CONECT 1328 1325 1329                                                 
CONECT 1329 1328 1330 1332                                            
CONECT 1330 1331 1331 1329 1336                                       
CONECT 1331 1330 1330                                                 
CONECT 1332 1334 1329 1333                                            
CONECT 1333 1332 1335                                                 
CONECT 1334 1332                                                      
CONECT 1335 1333                                                      
CONECT 1336 1330 1337                                                 
CONECT 1337 1336 1338                                                 
CONECT 1338 1337 1340 1339 1339                                       
CONECT 1339 1338 1338                                                 
CONECT 1340 1338 1341                                                 
CONECT 1341 1340 1342 1344                                            
CONECT 1342 1343 1343 1346 1341                                       
CONECT 1343 1342 1342                                                 
CONECT 1344 1341 1345                                                 
CONECT 1345 1344                                                      
CONECT 1346 1342 1347                                                 
CONECT 1347 1350 1346 1348                                            
CONECT 1348 1347 1349 1349 1354                                       
CONECT 1349 1348 1348                                                 
CONECT 1350 1347 1351                                                 
CONECT 1351 1350 1353 1352 1352                                       
CONECT 1352 1351 1351                                                 
CONECT 1353 1351                                                      
CONECT 1354 1348 1355                                                 
CONECT 1355 1354 1356 1358                                            
CONECT 1356 1357 1357 1355 1362                                       
CONECT 1357 1356 1356                                                 
CONECT 1358 1355 1359                                                 
CONECT 1359 1358 1360 1361                                            
CONECT 1360 1359                                                      
CONECT 1361 1359                                                      
CONECT 1362 1356 1363                                                 
CONECT 1363 1364 1362 1366                                            
CONECT 1364 1365 1365 1363 1367                                       
CONECT 1365 1364 1364                                                 
CONECT 1366 1363                                                      
CONECT 1367 1364 1368                                                 
CONECT 1368 1367 1369 1371                                            
CONECT 1369 1373 1368 1370 1370                                       
CONECT 1370 1369 1369                                                 
CONECT 1371 1368 1372                                                 
CONECT 1372 1371                                                      
CONECT 1373 1379 1374 1369                                            
CONECT 1374 1377 1373 1375                                            
CONECT 1375 1380 1374 1376 1376                                       
CONECT 1376 1375 1375                                                 
CONECT 1377 1378 1374                                                 
CONECT 1378 1379 1377                                                 
CONECT 1379 1378 1373                                                 
CONECT 1380 1381 1375                                                 
CONECT 1381 1384 1380 1382                                            
CONECT 1382 1381 1383 1383 1388                                       
CONECT 1383 1382 1382                                                 
CONECT 1384 1385 1381                                                 
CONECT 1385 1387 1386 1384                                            
CONECT 1386 1385                                                      
CONECT 1387 1385                                                      
CONECT 1388 1382 1389                                                 
CONECT 1389 1388 1390 1392                                            
CONECT 1390 1397 1389 1391 1391                                       
CONECT 1391 1390 1390                                                 
CONECT 1392 1389 1393                                                 
CONECT 1393 1392 1394                                                 
CONECT 1394 1393 1395 1395 1396                                       
CONECT 1395 1394 1394                                                 
CONECT 1396 1394                                                      
CONECT 1397 1398 1390                                                 
CONECT 1398 1399 1401 1397                                            
CONECT 1399 1406 1400 1400 1398                                       
CONECT 1400 1399 1399                                                 
CONECT 1401 1402 1398                                                 
CONECT 1402 1401 1403                                                 
CONECT 1403 1402 1405 1404 1404                                       
CONECT 1404 1403 1403                                                 
CONECT 1405 1403                                                      
CONECT 1406 1407 1399                                                 
CONECT 1407 1410 1408 1406                                            
CONECT 1408 1407 1409 1409 1413                                       
CONECT 1409 1408 1408                                                 
CONECT 1410 1411 1412 1407                                            
CONECT 1411 1410                                                      
CONECT 1412 1410                                                      
CONECT 1413 1408 1414                                                 
CONECT 1414 1413 1417 1415                                            
CONECT 1415 1414 1416 1416 1421                                       
CONECT 1416 1415 1415                                                 
CONECT 1417 1418 1414                                                 
CONECT 1418 1419 1419 1420 1417                                       
CONECT 1419 1418 1418                                                 
CONECT 1420 1418                                                      
CONECT 1421 1415 1422                                                 
CONECT 1422 1421 1423 1425                                            
CONECT 1423 1426 1424 1424 1422                                       
CONECT 1424 1423 1423                                                 
CONECT 1425 1422                                                      
CONECT 1426 1427 1423                                                 
CONECT 1427 1430 1428 1426                                            
CONECT 1428 1431 1429 1429 1427                                       
CONECT 1429 1428 1428                                                 
CONECT 1430 1427                                                      
CONECT 1431 1432 1428                                                 
CONECT 1432 1435 1431 1433                                            
CONECT 1433 1432 1434 1434 1439                                       
CONECT 1434 1433 1433                                                 
CONECT 1435 1436 1432                                                 
CONECT 1436 1438 1437 1435                                            
CONECT 1437 1436                                                      
CONECT 1438 1436                                                      
CONECT 1439 1433 1440                                                 
CONECT 1440 1439 1441 1443                                            
CONECT 1441 1440 1442 1442 1448                                       
CONECT 1442 1441 1441                                                 
CONECT 1443 1440 1444                                                 
CONECT 1444 1443 1445                                                 
CONECT 1445 1444 1446                                                 
CONECT 1446 1445 1447                                                 
CONECT 1447 1446                                                      
CONECT 1448 1441 1449                                                 
CONECT 1449 1450 1448 1452                                            
CONECT 1450 1453 1451 1451 1449                                       
CONECT 1451 1450 1450                                                 
CONECT 1452 1449                                                      
CONECT 1453 1454 1450                                                 
CONECT 1454 1457 1455 1453                                            
CONECT 1455 1456 1456 1454 1461                                       
CONECT 1456 1455 1455                                                 
CONECT 1457 1458 1454                                                 
CONECT 1458 1459 1460 1457                                            
CONECT 1459 1458                                                      
CONECT 1460 1458                                                      
CONECT 1461 1455 1462                                                 
CONECT 1462 1461 1463                                                 
CONECT 1463 1462 1464 1464 1465                                       
CONECT 1464 1463 1463                                                 
CONECT 1465 1463 1466                                                 
CONECT 1466 1465 1467 1469                                            
CONECT 1467 1473 1466 1468 1468                                       
CONECT 1468 1467 1467                                                 
CONECT 1469 1466 1470                                                 
CONECT 1470 1471 1471 1469 1472                                       
CONECT 1471 1470 1470                                                 
CONECT 1472 1470                                                      
CONECT 1473 1474 1467                                                 
CONECT 1474 1477 1475 1473                                            
CONECT 1475 1476 1476 1474 1481                                       
CONECT 1476 1475 1475                                                 
CONECT 1477 1479 1478 1474                                            
CONECT 1478 1480 1477                                                 
CONECT 1479 1477                                                      
CONECT 1480 1478                                                      
CONECT 1481 1475 1482 1487                                            
CONECT 1482 1483 1481 1485                                            
CONECT 1483 1484 1484 1488 1482                                       
CONECT 1484 1483 1483                                                 
CONECT 1485 1482 1486                                                 
CONECT 1486 1487 1485                                                 
CONECT 1487 1481 1486                                                 
CONECT 1488 1489 1483                                                 
CONECT 1489 1490 1492 1488                                            
CONECT 1490 1491 1491 1497 1489                                       
CONECT 1491 1490 1490                                                 
CONECT 1492 1489 1493                                                 
CONECT 1493 1492 1494                                                 
CONECT 1494 1496 1496 1493 1495                                       
CONECT 1495 1494                                                      
CONECT 1496 1494 1494                                                 
CONECT 1497 1498 1490                                                 
CONECT 1498 1501 1499 1497                                            
CONECT 1499 1503 1498 1500 1500                                       
CONECT 1500 1499 1499                                                 
CONECT 1501 1498 1502                                                 
CONECT 1502 1501                                                      
CONECT 1503 1504 1499                                                 
CONECT 1504 1505 1503 1507                                            
CONECT 1505 1506 1506 1513 1504                                       
CONECT 1506 1505 1505                                                 
CONECT 1507 1508 1504                                                 
CONECT 1508 1510 1510 1509 1507                                       
CONECT 1509 1511 1508                                                 
CONECT 1510 1512 1508 1508                                            
CONECT 1511 1512 1512 1509                                            
CONECT 1512 1511 1511 1510                                            
CONECT 1513 1514 1505                                                 
CONECT 1514 1515 1517 1513                                            
CONECT 1515 1521 1516 1516 1514                                       
CONECT 1516 1515 1515                                                 
CONECT 1517 1519 1514 1518                                            
CONECT 1518 1517 1520                                                 
CONECT 1519 1517                                                      
CONECT 1520 1518                                                      
CONECT 1521 1522 1515                                                 
CONECT 1522 1525 1523 1521                                            
CONECT 1523 1524 1524 1529 1522                                       
CONECT 1524 1523 1523                                                 
CONECT 1525 1526 1522                                                 
CONECT 1526 1527 1525 1528                                            
CONECT 1527 1526                                                      
CONECT 1528 1526                                                      
CONECT 1529 1530 1523                                                 
CONECT 1530 1533 1531 1529                                            
CONECT 1531 1530 1536 1532 1532                                       
CONECT 1532 1531 1531                                                 
CONECT 1533 1535 1534 1530                                            
CONECT 1534 1533                                                      
CONECT 1535 1533                                                      
CONECT 1536 1531 1537                                                 
CONECT 1537 1538 1536 1540                                            
CONECT 1538 1543 1539 1539 1537                                       
CONECT 1539 1538 1538                                                 
CONECT 1540 1537 1541 1542                                            
CONECT 1541 1540                                                      
CONECT 1542 1540                                                      
CONECT 1543 1544 1538                                                 
CONECT 1544 1547 1545 1543                                            
CONECT 1545 1549 1544 1546 1546                                       
CONECT 1546 1545 1545                                                 
CONECT 1547 1544 1548                                                 
CONECT 1548 1547                                                      
CONECT 1549 1550 1545                                                 
CONECT 1550 1553 1549 1551                                            
CONECT 1551 1550 1552 1552 1555                                       
CONECT 1552 1551 1551                                                 
CONECT 1553 1554 1550                                                 
CONECT 1554 1553                                                      
CONECT 1555 1551 1556                                                 
CONECT 1556 1557 1555 1559                                            
CONECT 1557 1558 1558 1566 1556                                       
CONECT 1558 1557 1557                                                 
CONECT 1559 1556 1560                                                 
CONECT 1560 1559 1561 1561 1562                                       
CONECT 1561 1560 1560 1563                                            
CONECT 1562 1560 1564 1564                                            
CONECT 1563 1561 1565 1565                                            
CONECT 1564 1562 1562 1565                                            
CONECT 1565 1563 1563 1564                                            
CONECT 1566 1567 1557                                                 
CONECT 1567 1570 1568 1566                                            
CONECT 1568 1567 1578 1569 1569                                       
CONECT 1569 1568 1568                                                 
CONECT 1570 1571 1567                                                 
CONECT 1571 1572 1572 1573 1570                                       
CONECT 1572 1574 1571 1571                                            
CONECT 1573 1575 1575 1571                                            
CONECT 1574 1576 1576 1572                                            
CONECT 1575 1576 1573 1573                                            
CONECT 1576 1577 1574 1574 1575                                       
CONECT 1577 1576                                                      
CONECT 1578 1579 1568                                                 
CONECT 1579 1580 1578 1582                                            
CONECT 1580 1581 1581 1589 1579                                       
CONECT 1581 1580 1580                                                 
CONECT 1582 1579 1583                                                 
CONECT 1583 1582 1584                                                 
CONECT 1584 1583 1585                                                 
CONECT 1585 1584 1586 1586                                            
CONECT 1586 1585 1585 1588 1587                                       
CONECT 1587 1586                                                      
CONECT 1588 1586                                                      
CONECT 1589 1590 1580                                                 
CONECT 1590 1593 1591 1589                                            
CONECT 1591 1596 1590 1592 1592                                       
CONECT 1592 1591 1591                                                 
CONECT 1593 1595 1590 1594                                            
CONECT 1594 1593                                                      
CONECT 1595 1593                                                      
CONECT 1596 1602 1597 1591                                            
CONECT 1597 1600 1596 1598                                            
CONECT 1598 1597 1599 1599 1603                                       
CONECT 1599 1598 1598                                                 
CONECT 1600 1601 1597                                                 
CONECT 1601 1602 1600                                                 
CONECT 1602 1601 1596                                                 
CONECT 1603 1598 1604 1609                                            
CONECT 1604 1605 1603 1607                                            
CONECT 1605 1606 1606 1610 1604                                       
CONECT 1606 1605 1605                                                 
CONECT 1607 1604 1608                                                 
CONECT 1608 1609 1607                                                 
CONECT 1609 1603 1608                                                 
CONECT 1610 1611 1605                                                 
CONECT 1611 1614 1612 1610                                            
CONECT 1612 1611 1613 1613 1618                                       
CONECT 1613 1612 1612                                                 
CONECT 1614 1615 1611                                                 
CONECT 1615 1617 1616 1614                                            
CONECT 1616 1615                                                      
CONECT 1617 1615                                                      
CONECT 1618 1612 1619                                                 
CONECT 1619 1618 1620                                                 
CONECT 1620 1621 1621 1619 1622                                       
CONECT 1621 1620 1620                                                 
CONECT 1622 1620 1623 1628                                            
CONECT 1623 1624 1622 1626                                            
CONECT 1624 1629 1623 1625 1625                                       
CONECT 1625 1624 1624                                                 
CONECT 1626 1623 1627                                                 
CONECT 1627 1628 1626                                                 
CONECT 1628 1622 1627                                                 
CONECT 1629 1630 1624                                                 
CONECT 1630 1633 1629 1631                                            
CONECT 1631 1630 1632 1632 1638                                       
CONECT 1632 1631 1631                                                 
CONECT 1633 1634 1630                                                 
CONECT 1634 1635 1633                                                 
CONECT 1635 1637 1636 1636 1634                                       
CONECT 1636 1635 1635                                                 
CONECT 1637 1635                                                      
CONECT 1638 1631 1639                                                 
CONECT 1639 1638 1640 1642                                            
CONECT 1640 1639 1646 1641 1641                                       
CONECT 1641 1640 1640                                                 
CONECT 1642 1639 1643                                                 
CONECT 1643 1642 1644 1644 1645                                       
CONECT 1644 1643 1643                                                 
CONECT 1645 1643                                                      
CONECT 1646 1640 1647                                                 
CONECT 1647 1646 1648 1650                                            
CONECT 1648 1649 1649 1647 1655                                       
CONECT 1649 1648 1648                                                 
CONECT 1650 1647 1651                                                 
CONECT 1651 1650 1652                                                 
CONECT 1652 1653 1653 1654 1651                                       
CONECT 1653 1652 1652                                                 
CONECT 1654 1652                                                      
CONECT 1655 1648 1656 1661                                            
CONECT 1656 1657 1655 1659                                            
CONECT 1657 1662 1658 1658 1656                                       
CONECT 1658 1657 1657                                                 
CONECT 1659 1656 1660                                                 
CONECT 1660 1659 1661                                                 
CONECT 1661 1655 1660                                                 
CONECT 1662 1663 1657                                                 
CONECT 1663 1666 1664 1662                                            
CONECT 1664 1670 1663 1665 1665                                       
CONECT 1665 1664 1664                                                 
CONECT 1666 1667 1663                                                 
CONECT 1667 1669 1669 1668 1666                                       
CONECT 1668 1667                                                      
CONECT 1669 1667 1667                                                 
CONECT 1670 1671 1664                                                 
CONECT 1671 1674 1670 1672                                            
CONECT 1672 1673 1673 1671 1682                                       
CONECT 1673 1672 1672                                                 
CONECT 1674 1675 1671                                                 
CONECT 1675 1674 1676 1676 1677                                       
CONECT 1676 1675 1675 1678                                            
CONECT 1677 1675 1679 1679                                            
CONECT 1678 1676 1680 1680                                            
CONECT 1679 1677 1677 1680                                            
CONECT 1680 1678 1678 1679 1681                                       
CONECT 1681 1680                                                      
CONECT 1682 1672 1683                                                 
CONECT 1683 1684 1682 1686                                            
CONECT 1684 1690 1683 1685 1685                                       
CONECT 1685 1684 1684                                                 
CONECT 1686 1683 1687                                                 
CONECT 1687 1689 1686 1688                                            
CONECT 1688 1687                                                      
CONECT 1689 1687                                                      
CONECT 1690 1691 1684                                                 
CONECT 1691 1694 1692 1690                                            
CONECT 1692 1693 1693 1698 1691                                       
CONECT 1693 1692 1692                                                 
CONECT 1694 1695 1691                                                 
CONECT 1695 1696 1696 1694 1697                                       
CONECT 1696 1695 1695                                                 
CONECT 1697 1695                                                      
CONECT 1698 1699 1692                                                 
CONECT 1699 1700 1698 1702                                            
CONECT 1700 1703 1699 1701 1701                                       
CONECT 1701 1700 1700                                                 
CONECT 1702 1699                                                      
CONECT 1703 1704 1700                                                 
CONECT 1704 1707 1703 1705                                            
CONECT 1705 1704 1706 1706 1708                                       
CONECT 1706 1705 1705                                                 
CONECT 1707 1704                                                      
CONECT 1708 1705 1709                                                 
CONECT 1709 1708 1710 1712                                            
CONECT 1710 1715 1711 1711 1709                                       
CONECT 1711 1710 1710                                                 
CONECT 1712 1709 1714 1713                                            
CONECT 1713 1712                                                      
CONECT 1714 1712                                                      
CONECT 1715 1716 1710                                                 
CONECT 1716 1719 1715 1717                                            
CONECT 1717 1716 1720 1718 1718                                       
CONECT 1718 1717 1717                                                 
CONECT 1719 1716                                                      
CONECT 1720 1717 1721                                                 
CONECT 1721 1720 1722 1724                                            
CONECT 1722 1723 1723 1728 1721                                       
CONECT 1723 1722 1722                                                 
CONECT 1724 1721 1725                                                 
CONECT 1725 1724 1727 1726                                            
CONECT 1726 1725                                                      
CONECT 1727 1725                                                      
CONECT 1728 1722 1729                                                 
CONECT 1729 1732 1728 1730                                            
CONECT 1730 1729 1737 1731 1731                                       
CONECT 1731 1730 1730                                                 
CONECT 1732 1733 1729                                                 
CONECT 1733 1734 1732                                                 
CONECT 1734 1736 1736 1733 1735                                       
CONECT 1735 1734                                                      
CONECT 1736 1734 1734                                                 
CONECT 1737 1730 1738                                                 
CONECT 1738 1737 1739 1741                                            
CONECT 1739 1740 1740 1738 1744                                       
CONECT 1740 1739 1739                                                 
CONECT 1741 1743 1738 1742                                            
CONECT 1742 1741                                                      
CONECT 1743 1741                                                      
CONECT 1744 1739 1745                                                 
CONECT 1745 1744 1746 1748                                            
CONECT 1746 1745 1747 1747 1750                                       
CONECT 1747 1746 1746                                                 
CONECT 1748 1745 1749                                                 
CONECT 1749 1748                                                      
CONECT 1750 1746 1751                                                 
CONECT 1751 1752 1750 1754                                            
CONECT 1752 1753 1753 1758 1751                                       
CONECT 1753 1752 1752                                                 
CONECT 1754 1751 1755                                                 
CONECT 1755 1754 1756 1757                                            
CONECT 1756 1755                                                      
CONECT 1757 1755                                                      
CONECT 1758 1759 1752                                                 
CONECT 1759 1760 1762 1758                                            
CONECT 1760 1763 1759 1761 1761                                       
CONECT 1761 1760 1760                                                 
CONECT 1762 1759                                                      
CONECT 1763 1769 1764 1760                                            
CONECT 1764 1767 1763 1765                                            
CONECT 1765 1764 1766 1766 1770                                       
CONECT 1766 1765 1765                                                 
CONECT 1767 1768 1764                                                 
CONECT 1768 1767 1769                                                 
CONECT 1769 1768 1763                                                 
CONECT 1770 1765 1771                                                 
CONECT 1771 1770 1774 1772                                            
CONECT 1772 1771 1779 1773 1773                                       
CONECT 1773 1772 1772                                                 
CONECT 1774 1775 1771                                                 
CONECT 1775 1776 1774                                                 
CONECT 1776 1778 1778 1775 1777                                       
CONECT 1777 1776                                                      
CONECT 1778 1776 1776                                                 
CONECT 1779 1772 1780                                                 
CONECT 1780 1779 1781 1783                                            
CONECT 1781 1788 1780 1782 1782                                       
CONECT 1782 1781 1781                                                 
CONECT 1783 1780 1784                                                 
CONECT 1784 1783 1785                                                 
CONECT 1785 1786 1786 1784 1787                                       
CONECT 1786 1785 1785                                                 
CONECT 1787 1785                                                      
CONECT 1788 1789 1781                                                 
CONECT 1789 1792 1790 1788                                            
CONECT 1790 1796 1789 1791 1791                                       
CONECT 1791 1790 1790                                                 
CONECT 1792 1793 1789                                                 
CONECT 1793 1795 1792 1794                                            
CONECT 1794 1793                                                      
CONECT 1795 1793                                                      
CONECT 1796 1797 1790                                                 
CONECT 1797 1800 1796 1798                                            
CONECT 1798 1797 1799 1799 1804                                       
CONECT 1799 1798 1798                                                 
CONECT 1800 1801 1797                                                 
CONECT 1801 1802 1803 1800                                            
CONECT 1802 1801                                                      
CONECT 1803 1801                                                      
CONECT 1804 1798 1805                                                 
CONECT 1805 1804 1806 1808                                            
CONECT 1806 1812 1805 1807 1807                                       
CONECT 1807 1806 1806                                                 
CONECT 1808 1805 1809                                                 
CONECT 1809 1810 1810 1808 1811                                       
CONECT 1810 1809 1809                                                 
CONECT 1811 1809                                                      
CONECT 1812 1813 1806                                                 
CONECT 1813 1814 1812 1816                                            
CONECT 1814 1822 1813 1815 1815                                       
CONECT 1815 1814 1814                                                 
CONECT 1816 1813 1817                                                 
CONECT 1817 1816 1819 1819 1818                                       
CONECT 1818 1817 1820                                                 
CONECT 1819 1817 1817 1821                                            
CONECT 1820 1821 1821 1818                                            
CONECT 1821 1819 1820 1820                                            
CONECT 1822 1823 1814                                                 
CONECT 1823 1826 1822 1824                                            
CONECT 1824 1823 1829 1825 1825                                       
CONECT 1825 1824 1824                                                 
CONECT 1826 1828 1827 1823                                            
CONECT 1827 1826                                                      
CONECT 1828 1826                                                      
CONECT 1829 1824 1830                                                 
CONECT 1830 1829 1833 1831                                            
CONECT 1831 1830 1832 1832 1838                                       
CONECT 1832 1831 1831                                                 
CONECT 1833 1834 1830                                                 
CONECT 1834 1835 1833                                                 
CONECT 1835 1837 1834 1836 1836                                       
CONECT 1836 1835 1835                                                 
CONECT 1837 1835                                                      
CONECT 1838 1831 1839                                                 
CONECT 1839 1838 1840 1842                                            
CONECT 1840 1849 1839 1841 1841                                       
CONECT 1841 1840 1840                                                 
CONECT 1842 1839 1843                                                 
CONECT 1843 1842 1844                                                 
CONECT 1844 1845 1843                                                 
CONECT 1845 1846 1846 1844                                            
CONECT 1846 1848 1845 1845 1847                                       
CONECT 1847 1846                                                      
CONECT 1848 1846                                                      
CONECT 1849 1850 1840                                                 
CONECT 1850 1853 1851 1849                                            
CONECT 1851 1857 1850 1852 1852                                       
CONECT 1852 1851 1851                                                 
CONECT 1853 1855 1854 1850                                            
CONECT 1854 1856 1853                                                 
CONECT 1855 1853                                                      
CONECT 1856 1854                                                      
CONECT 1857 1858 1851                                                 
CONECT 1858 1861 1857 1859                                            
CONECT 1859 1858 1860 1860 1866                                       
CONECT 1860 1859 1859                                                 
CONECT 1861 1862 1858                                                 
CONECT 1862 1863 1861                                                 
CONECT 1863 1865 1865 1864 1862                                       
CONECT 1864 1863                                                      
CONECT 1865 1863 1863                                                 
CONECT 1866 1859 1867                                                 
CONECT 1867 1866 1870 1868                                            
CONECT 1868 1867 1874 1869 1869                                       
CONECT 1869 1868 1868                                                 
CONECT 1870 1867 1871                                                 
CONECT 1871 1870 1872 1873                                            
CONECT 1872 1871                                                      
CONECT 1873 1871                                                      
CONECT 1874 1868 1875                                                 
CONECT 1875 1874 1876 1878                                            
CONECT 1876 1883 1875 1877 1877                                       
CONECT 1877 1876 1876                                                 
CONECT 1878 1875 1879                                                 
CONECT 1879 1878 1880                                                 
CONECT 1880 1881 1881 1879 1882                                       
CONECT 1881 1880 1880                                                 
CONECT 1882 1880                                                      
CONECT 1883 1884 1876                                                 
CONECT 1884 1887 1885 1883                                            
CONECT 1885 1892 1886 1886 1884                                       
CONECT 1886 1885 1885                                                 
CONECT 1887 1888 1884                                                 
CONECT 1888 1889 1887                                                 
CONECT 1889 1890 1890 1891 1888                                       
CONECT 1890 1889 1889                                                 
CONECT 1891 1889                                                      
CONECT 1892 1893 1885                                                 
CONECT 1893 1894 1892                                                 
CONECT 1894 1893 1896 1895 1895                                       
CONECT 1895 1894 1894                                                 
CONECT 1896 1897 1894                                                 
CONECT 1897 1898 1896 1900                                            
CONECT 1898 1899 1899 1907 1897                                       
CONECT 1899 1898 1898                                                 
CONECT 1900 1897 1901                                                 
CONECT 1901 1900 1902                                                 
CONECT 1902 1901 1903                                                 
CONECT 1903 1902 1904 1904                                            
CONECT 1904 1903 1903 1906 1905                                       
CONECT 1905 1904                                                      
CONECT 1906 1904                                                      
CONECT 1907 1908 1898                                                 
CONECT 1908 1911 1909 1907                                            
CONECT 1909 1914 1908 1910 1910                                       
CONECT 1910 1909 1909                                                 
CONECT 1911 1912 1913 1908                                            
CONECT 1912 1911                                                      
CONECT 1913 1911                                                      
CONECT 1914 1915 1909                                                 
CONECT 1915 1916 1918 1914                                            
CONECT 1916 1917 1917 1915 1925                                       
CONECT 1917 1916 1916                                                 
CONECT 1918 1915 1919                                                 
CONECT 1919 1918 1920                                                 
CONECT 1920 1919 1921                                                 
CONECT 1921 1920 1922 1922                                            
CONECT 1922 1921 1921 1924 1923                                       
CONECT 1923 1922                                                      
CONECT 1924 1922                                                      
CONECT 1925 1916 1926                                                 
CONECT 1926 1927 1925 1929                                            
CONECT 1927 1928 1928 1934 1926                                       
CONECT 1928 1927 1927                                                 
CONECT 1929 1926 1930                                                 
CONECT 1930 1929 1931                                                 
CONECT 1931 1930 1932                                                 
CONECT 1932 1931 1933                                                 
CONECT 1933 1932                                                      
CONECT 1934 1927 1935                                                 
CONECT 1935 1936 1934 1938                                            
CONECT 1936 1939 1937 1937 1935                                       
CONECT 1937 1936 1936                                                 
CONECT 1938 1935                                                      
CONECT 1939 1940 1936                                                 
CONECT 1940 1941 1943 1939                                            
CONECT 1941 1948 1942 1942 1940                                       
CONECT 1942 1941 1941                                                 
CONECT 1943 1940 1944                                                 
CONECT 1944 1945 1943                                                 
CONECT 1945 1946 1946 1947 1944                                       
CONECT 1946 1945 1945                                                 
CONECT 1947 1945                                                      
CONECT 1948 1949 1941                                                 
CONECT 1949 1952 1950 1948                                            
CONECT 1950 1959 1951 1951 1949                                       
CONECT 1951 1950 1950                                                 
CONECT 1952 1953 1949                                                 
CONECT 1953 1954 1952                                                 
CONECT 1954 1953 1955                                                 
CONECT 1955 1954 1956 1956                                            
CONECT 1956 1955 1955 1958 1957                                       
CONECT 1957 1956                                                      
CONECT 1958 1956                                                      
CONECT 1959 1960 1950                                                 
CONECT 1960 1963 1959 1961                                            
CONECT 1961 1960 1962 1962 1973                                       
CONECT 1962 1961 1961                                                 
CONECT 1963 1964 1960                                                 
CONECT 1964 1966 1966 1965 1963                                       
CONECT 1965 1967 1964                                                 
CONECT 1966 1968 1969 1964 1964                                       
CONECT 1967 1968 1968 1965                                            
CONECT 1968 1970 1967 1967 1966                                       
CONECT 1969 1971 1971 1966                                            
CONECT 1970 1972 1972 1968                                            
CONECT 1971 1972 1969 1969                                            
CONECT 1972 1970 1970 1971                                            
CONECT 1973 1961 1974                                                 
CONECT 1974 1973 1975                                                 
CONECT 1975 1976 1976 1974 1977                                       
CONECT 1976 1975 1975                                                 
CONECT 1977 1975 1978 1983                                            
CONECT 1978 1977 1979 1981                                            
CONECT 1979 1978 1984 1980 1980                                       
CONECT 1980 1979 1979                                                 
CONECT 1981 1978 1982                                                 
CONECT 1982 1983 1981                                                 
CONECT 1983 1977 1982                                                 
CONECT 1984 1979 1985                                                 
CONECT 1985 1988 1984 1986                                            
CONECT 1986 1987 1987 1985 1995                                       
CONECT 1987 1986 1986                                                 
CONECT 1988 1989 1985                                                 
CONECT 1989 1990 1988                                                 
CONECT 1990 1991 1989                                                 
CONECT 1991 1992 1992 1990                                            
CONECT 1992 1993 1994 1991 1991                                       
CONECT 1993 1992                                                      
CONECT 1994 1992                                                      
CONECT 1995 1986 1996                                                 
CONECT 1996 1997 1995 1999                                            
CONECT 1997 2002 1998 1998 1996                                       
CONECT 1998 1997 1997                                                 
CONECT 1999 1996 2000 2001                                            
CONECT 2000 1999                                                      
CONECT 2001 1999                                                      
CONECT 2002 2003 1997                                                 
CONECT 2003 2004 2002 2006                                            
CONECT 2004 2010 2005 2005 2003                                       
CONECT 2005 2004 2004                                                 
CONECT 2006 2003 2007                                                 
CONECT 2007 2008 2006 2009                                            
CONECT 2008 2007                                                      
CONECT 2009 2007                                                      
CONECT 2010 2011 2004                                                 
CONECT 2011 2014 2012 2010                                            
CONECT 2012 2013 2013 2018 2011                                       
CONECT 2013 2012 2012                                                 
CONECT 2014 2015 2011                                                 
CONECT 2015 2017 2017 2014 2016                                       
CONECT 2016 2015                                                      
CONECT 2017 2015 2015                                                 
CONECT 2018 2019 2012                                                 
CONECT 2019 2020 2018 2022                                            
CONECT 2020 2026 2021 2021 2019                                       
CONECT 2021 2020 2020                                                 
CONECT 2022 2019 2023                                                 
CONECT 2023 2022 2025 2024                                            
CONECT 2024 2023                                                      
CONECT 2025 2023                                                      
CONECT 2026 2027 2020                                                 
CONECT 2027 2030 2028 2026                                            
CONECT 2028 2029 2029 2034 2027                                       
CONECT 2029 2028 2028                                                 
CONECT 2030 2031 2027                                                 
CONECT 2031 2030 2033 2033 2032                                       
CONECT 2032 2031                                                      
CONECT 2033 2031 2031                                                 
CONECT 2034 2035 2028                                                 
CONECT 2035 2036 2038 2034                                            
CONECT 2036 2042 2037 2037 2035                                       
CONECT 2037 2036 2036                                                 
CONECT 2038 2040 2035 2039                                            
CONECT 2039 2038 2041                                                 
CONECT 2040 2038                                                      
CONECT 2041 2039                                                      
CONECT 2042 2043 2036                                                 
CONECT 2043 2044 2046 2042                                            
CONECT 2044 2045 2045 2050 2043                                       
CONECT 2045 2044 2044                                                 
CONECT 2046 2047 2043                                                 
CONECT 2047 2048 2046                                                 
CONECT 2048 2049 2047                                                 
CONECT 2049 2048                                                      
CONECT 2050 2051 2044                                                 
CONECT 2051 2054 2050 2052                                            
CONECT 2052 2051 2058 2053 2053                                       
CONECT 2053 2052 2052                                                 
CONECT 2054 2055 2051                                                 
CONECT 2055 2056 2057 2054                                            
CONECT 2056 2055                                                      
CONECT 2057 2055                                                      
CONECT 2058 2052 2059                                                 
CONECT 2059 2060 2058 2062                                            
CONECT 2060 2069 2061 2061 2059                                       
CONECT 2061 2060 2060                                                 
CONECT 2062 2059 2063                                                 
CONECT 2063 2062 2065 2065 2064                                       
CONECT 2064 2063 2066 2066                                            
CONECT 2065 2063 2063 2067                                            
CONECT 2066 2064 2064 2068                                            
CONECT 2067 2065 2068 2068                                            
CONECT 2068 2067 2067 2066                                            
CONECT 2069 2070 2060                                                 
CONECT 2070 2071 2069                                                 
CONECT 2071 2073 2072 2072 2070                                       
CONECT 2072 2071 2071                                                 
CONECT 2073 2074 2071                                                 
CONECT 2074 2077 2075 2073                                            
CONECT 2075 2076 2076 2074 2081                                       
CONECT 2076 2075 2075                                                 
CONECT 2077 2078 2074                                                 
CONECT 2078 2080 2079 2079 2077                                       
CONECT 2079 2078 2078                                                 
CONECT 2080 2078                                                      
CONECT 2081 2075 2082                                                 
CONECT 2082 2081 2083 2085                                            
CONECT 2083 2090 2084 2084 2082                                       
CONECT 2084 2083 2083                                                 
CONECT 2085 2082 2086                                                 
CONECT 2086 2085 2087                                                 
CONECT 2087 2086 2089 2089 2088                                       
CONECT 2088 2087                                                      
CONECT 2089 2087 2087                                                 
CONECT 2090 2091 2083                                                 
CONECT 2091 2094 2090 2092                                            
CONECT 2092 2091 2093 2093 2097                                       
CONECT 2093 2092 2092                                                 
CONECT 2094 2096 2095 2091                                            
CONECT 2095 2094                                                      
CONECT 2096 2094                                                      
CONECT 2097 2092 2098                                                 
CONECT 2098 2097 2099 2101                                            
CONECT 2099 2100 2100 2098 2105                                       
CONECT 2100 2099 2099                                                 
CONECT 2101 2098 2102 2103                                            
CONECT 2102 2101 2104                                                 
CONECT 2103 2101                                                      
CONECT 2104 2102                                                      
CONECT 2105 2099 2106                                                 
CONECT 2106 2109 2105 2107                                            
CONECT 2107 2106 2108 2108 2113                                       
CONECT 2108 2107 2107                                                 
CONECT 2109 2110 2106                                                 
CONECT 2110 2112 2111 2111 2109                                       
CONECT 2111 2110 2110                                                 
CONECT 2112 2110                                                      
CONECT 2113 2107 2114                                                 
CONECT 2114 2113 2115 2117                                            
CONECT 2115 2114 2116 2116 2120                                       
CONECT 2116 2115 2115                                                 
CONECT 2117 2114 2119 2118                                            
CONECT 2118 2117                                                      
CONECT 2119 2117                                                      
CONECT 2120 2115 2121                                                 
CONECT 2121 2120 2122 2124                                            
CONECT 2122 2121 2123 2123 2129                                       
CONECT 2123 2122 2122                                                 
CONECT 2124 2121 2125                                                 
CONECT 2125 2124 2126                                                 
CONECT 2126 2125 2127 2127 2128                                       
CONECT 2127 2126 2126                                                 
CONECT 2128 2126                                                      
CONECT 2129 2122 2130                                                 
CONECT 2130 2131 2129 2133                                            
CONECT 2131 2140 2132 2132 2130                                       
CONECT 2132 2131 2131                                                 
CONECT 2133 2130 2134                                                 
CONECT 2134 2133 2135                                                 
CONECT 2135 2134 2136                                                 
CONECT 2136 2135 2137 2137                                            
CONECT 2137 2136 2136 2138 2139                                       
CONECT 2138 2137                                                      
CONECT 2139 2137                                                      
CONECT 2140 2141 2131                                                 
CONECT 2141 2142 2144 2140                                            
CONECT 2142 2148 2143 2143 2141                                       
CONECT 2143 2142 2142                                                 
CONECT 2144 2145 2141                                                 
CONECT 2145 2146 2147 2144                                            
CONECT 2146 2145                                                      
CONECT 2147 2145                                                      
CONECT 2148 2149 2142                                                 
CONECT 2149 2152 2150 2148                                            
CONECT 2150 2155 2151 2151 2149                                       
CONECT 2151 2150 2150                                                 
CONECT 2152 2154 2153 2149                                            
CONECT 2153 2152                                                      
CONECT 2154 2152                                                      
CONECT 2155 2156 2150                                                 
CONECT 2156 2157 2155 2159                                            
CONECT 2157 2162 2158 2158 2156                                       
CONECT 2158 2157 2157                                                 
CONECT 2159 2156 2160 2161                                            
CONECT 2160 2159                                                      
CONECT 2161 2159                                                      
CONECT 2162 2168 2163 2157                                            
CONECT 2163 2166 2162 2164                                            
CONECT 2164 2163 2165 2165 2169                                       
CONECT 2165 2164 2164                                                 
CONECT 2166 2167 2163                                                 
CONECT 2167 2168 2166                                                 
CONECT 2168 2167 2162                                                 
CONECT 2169 2164 2170                                                 
CONECT 2170 2171 2169 2173                                            
CONECT 2171 2172 2172 2179 2170                                       
CONECT 2172 2171 2171                                                 
CONECT 2173 2170 2174                                                 
CONECT 2174 2175 2175 2173 2176                                       
CONECT 2175 2174 2174 2177                                            
CONECT 2176 2174 2178                                                 
CONECT 2177 2175 2178 2178                                            
CONECT 2178 2177 2177 2176                                            
CONECT 2179 2180 2171                                                 
CONECT 2180 2181 2183 2179                                            
CONECT 2181 2182 2182 2191 2180                                       
CONECT 2182 2181 2181                                                 
CONECT 2183 2180 2184                                                 
CONECT 2184 2183 2186 2186 2185                                       
CONECT 2185 2184 2187 2187                                            
CONECT 2186 2184 2184 2188                                            
CONECT 2187 2185 2185 2189                                            
CONECT 2188 2186 2189 2189                                            
CONECT 2189 2188 2188 2187 2190                                       
CONECT 2190 2189                                                      
CONECT 2191 2192 2181                                                 
CONECT 2192 2193 2191 2195                                            
CONECT 2193 2194 2194 2199 2192                                       
CONECT 2194 2193 2193                                                 
CONECT 2195 2192 2196                                                 
CONECT 2196 2197 2197 2198 2195                                       
CONECT 2197 2196 2196                                                 
CONECT 2198 2196                                                      
CONECT 2199 2193 2200                                                 
CONECT 2200 2201 2199 2203                                            
CONECT 2201 2207 2202 2202 2200                                       
CONECT 2202 2201 2201                                                 
CONECT 2203 2204 2200                                                 
CONECT 2204 2205 2203                                                 
CONECT 2205 2204 2206                                                 
CONECT 2206 2205                                                      
CONECT 2207 2208 2201                                                 
CONECT 2208 2211 2209 2207                                            
CONECT 2209 2210 2210 2208 2216                                       
CONECT 2210 2209 2209                                                 
CONECT 2211 2212 2208                                                 
CONECT 2212 2213 2211                                                 
CONECT 2213 2214 2212                                                 
CONECT 2214 2215 2213                                                 
CONECT 2215 2214                                                      
CONECT 2216 2209 2217                                                 
CONECT 2217 2216 2220 2218                                            
CONECT 2218 2217 2219 2219 2224                                       
CONECT 2219 2218 2218                                                 
CONECT 2220 2221 2217                                                 
CONECT 2221 2222 2222 2223 2220                                       
CONECT 2222 2221 2221                                                 
CONECT 2223 2221                                                      
CONECT 2224 2218 2225                                                 
CONECT 2225 2224 2226 2228                                            
CONECT 2226 2235 2227 2227 2225                                       
CONECT 2227 2226 2226                                                 
CONECT 2228 2225 2229                                                 
CONECT 2229 2228 2230                                                 
CONECT 2230 2229 2231                                                 
CONECT 2231 2230 2232 2232                                            
CONECT 2232 2231 2231 2234 2233                                       
CONECT 2233 2232                                                      
CONECT 2234 2232                                                      
CONECT 2235 2236 2226                                                 
CONECT 2236 2235 2237                                                 
CONECT 2237 2236 2238 2238 2239                                       
CONECT 2238 2237 2237                                                 
CONECT 2239 2237 2240                                                 
CONECT 2240 2239 2241 2243                                            
CONECT 2241 2240 2250 2242 2242                                       
CONECT 2242 2241 2241                                                 
CONECT 2243 2240 2244                                                 
CONECT 2244 2246 2246 2243 2245                                       
CONECT 2245 2244 2247 2247                                            
CONECT 2246 2248 2244 2244                                            
CONECT 2247 2249 2245 2245                                            
CONECT 2248 2246 2249 2249                                            
CONECT 2249 2248 2248 2247                                            
CONECT 2250 2251 2241                                                 
CONECT 2251 2252 2250 2254                                            
CONECT 2252 2258 2253 2253 2251                                       
CONECT 2253 2252 2252                                                 
CONECT 2254 2251 2255                                                 
CONECT 2255 2254 2256                                                 
CONECT 2256 2255 2257                                                 
CONECT 2257 2256                                                      
CONECT 2258 2259 2252                                                 
CONECT 2259 2262 2260 2258                                            
CONECT 2260 2261 2261 2266 2259                                       
CONECT 2261 2260 2260                                                 
CONECT 2262 2263 2259                                                 
CONECT 2263 2264 2262 2265                                            
CONECT 2264 2263                                                      
CONECT 2265 2263                                                      
CONECT 2266 2267 2260                                                 
CONECT 2267 2270 2266 2268                                            
CONECT 2268 2267 2269 2269 2280                                       
CONECT 2269 2268 2268                                                 
CONECT 2270 2271 2267                                                 
CONECT 2271 2273 2273 2272 2270                                       
CONECT 2272 2274 2271                                                 
CONECT 2273 2275 2276 2271 2271                                       
CONECT 2274 2275 2275 2272                                            
CONECT 2275 2277 2274 2274 2273                                       
CONECT 2276 2278 2278 2273                                            
CONECT 2277 2279 2279 2275                                            
CONECT 2278 2279 2276 2276                                            
CONECT 2279 2277 2277 2278                                            
CONECT 2280 2268 2286 2281                                            
CONECT 2281 2280 2282 2284                                            
CONECT 2282 2287 2283 2283 2281                                       
CONECT 2283 2282 2282                                                 
CONECT 2284 2281 2285                                                 
CONECT 2285 2286 2284                                                 
CONECT 2286 2280 2285                                                 
CONECT 2287 2288 2282                                                 
CONECT 2288 2289 2291 2287                                            
CONECT 2289 2295 2290 2290 2288                                       
CONECT 2290 2289 2289                                                 
CONECT 2291 2292 2288                                                 
CONECT 2292 2294 2291 2293                                            
CONECT 2293 2292                                                      
CONECT 2294 2292                                                      
CONECT 2295 2296 2289                                                 
CONECT 2296 2299 2297 2295                                            
CONECT 2297 2298 2298 2296 2306                                       
CONECT 2298 2297 2297                                                 
CONECT 2299 2300 2296                                                 
CONECT 2300 2301 2301 2302 2299                                       
CONECT 2301 2303 2300 2300                                            
CONECT 2302 2304 2304 2300                                            
CONECT 2303 2305 2305 2301                                            
CONECT 2304 2305 2302 2302                                            
CONECT 2305 2303 2303 2304                                            
CONECT 2306 2297 2307                                                 
CONECT 2307 2306 2308 2310                                            
CONECT 2308 2307 2309 2309 2315                                       
CONECT 2309 2308 2308                                                 
CONECT 2310 2307 2311                                                 
CONECT 2311 2310 2312                                                 
CONECT 2312 2311 2314 2314 2313                                       
CONECT 2313 2312                                                      
CONECT 2314 2312 2312                                                 
CONECT 2315 2308 2316                                                 
CONECT 2316 2317 2315 2319                                            
CONECT 2317 2323 2318 2318 2316                                       
CONECT 2318 2317 2317                                                 
CONECT 2319 2316 2320 2321                                            
CONECT 2320 2319 2322                                                 
CONECT 2321 2319                                                      
CONECT 2322 2320                                                      
CONECT 2323 2324 2317                                                 
CONECT 2324 2325 2327 2323                                            
CONECT 2325 2328 2326 2326 2324                                       
CONECT 2326 2325 2325                                                 
CONECT 2327 2324                                                      
CONECT 2328 2329 2334 2325                                            
CONECT 2329 2330 2332 2328                                            
CONECT 2330 2331 2331 2335 2329                                       
CONECT 2331 2330 2330                                                 
CONECT 2332 2329 2333                                                 
CONECT 2333 2332 2334                                                 
CONECT 2334 2333 2328                                                 
CONECT 2335 2336 2330                                                 
CONECT 2336 2339 2337 2335                                            
CONECT 2337 2336 2338 2338 2344                                       
CONECT 2338 2337 2337                                                 
CONECT 2339 2340 2336                                                 
CONECT 2340 2341 2339                                                 
CONECT 2341 2342 2342 2343 2340                                       
CONECT 2342 2341 2341                                                 
CONECT 2343 2341                                                      
CONECT 2344 2337 2345                                                 
CONECT 2345 2346 2344 2348                                            
CONECT 2346 2347 2347 2352 2345                                       
CONECT 2347 2346 2346                                                 
CONECT 2348 2345 2349                                                 
CONECT 2349 2348 2351 2350                                            
CONECT 2350 2349                                                      
CONECT 2351 2349                                                      
CONECT 2352 2353 2346                                                 
CONECT 2353 2356 2352 2354                                            
CONECT 2354 2353 2359 2355 2355                                       
CONECT 2355 2354 2354                                                 
CONECT 2356 2358 2357 2353                                            
CONECT 2357 2356                                                      
CONECT 2358 2356                                                      
CONECT 2359 2354 2360                                                 
CONECT 2360 2359 2363 2361                                            
CONECT 2361 2362 2362 2360 2370                                       
CONECT 2362 2361 2361                                                 
CONECT 2363 2360 2364                                                 
CONECT 2364 2366 2366 2363 2365                                       
CONECT 2365 2364 2367 2367                                            
CONECT 2366 2368 2364 2364                                            
CONECT 2367 2369 2365 2365                                            
CONECT 2368 2366 2369 2369                                            
CONECT 2369 2368 2368 2367                                            
CONECT 2370 2361 2371 2376                                            
CONECT 2371 2372 2370 2374                                            
CONECT 2372 2373 2373 2377 2371                                       
CONECT 2373 2372 2372                                                 
CONECT 2374 2371 2375                                                 
CONECT 2375 2374 2376                                                 
CONECT 2376 2370 2375                                                 
CONECT 2377 2378 2372                                                 
CONECT 2378 2379 2381 2377                                            
CONECT 2379 2380 2380 2385 2378                                       
CONECT 2380 2379 2379                                                 
CONECT 2381 2378 2382                                                 
CONECT 2382 2383 2383 2381 2384                                       
CONECT 2383 2382 2382                                                 
CONECT 2384 2382                                                      
CONECT 2385 2386 2379                                                 
CONECT 2386 2387 2385                                                 
CONECT 2387 2388 2388 2386 2389                                       
CONECT 2388 2387 2387                                                 
CONECT 2389 2387 2390                                                 
CONECT 2390 2389 2391 2393                                            
CONECT 2391 2398 2390 2392 2392                                       
CONECT 2392 2391 2391                                                 
CONECT 2393 2394 2390                                                 
CONECT 2394 2395 2393                                                 
CONECT 2395 2397 2397 2394 2396                                       
CONECT 2396 2395                                                      
CONECT 2397 2395 2395                                                 
CONECT 2398 2399 2391                                                 
CONECT 2399 2402 2398 2400                                            
CONECT 2400 2399 2401 2401 2406                                       
CONECT 2401 2400 2400                                                 
CONECT 2402 2403 2399                                                 
CONECT 2403 2404 2402                                                 
CONECT 2404 2405 2403                                                 
CONECT 2405 2404                                                      
CONECT 2406 2400 2407                                                 
CONECT 2407 2408 2406 2410                                            
CONECT 2408 2414 2409 2409 2407                                       
CONECT 2409 2408 2408                                                 
CONECT 2410 2407 2411                                                 
CONECT 2411 2410 2412 2413                                            
CONECT 2412 2411                                                      
CONECT 2413 2411                                                      
CONECT 2414 2415 2408                                                 
CONECT 2415 2416 2418 2414                                            
CONECT 2416 2425 2417 2417 2415                                       
CONECT 2417 2416 2416                                                 
CONECT 2418 2419 2415                                                 
CONECT 2419 2420 2418                                                 
CONECT 2420 2419 2421                                                 
CONECT 2421 2420 2422 2422                                            
CONECT 2422 2421 2421 2423 2424                                       
CONECT 2423 2422                                                      
CONECT 2424 2422                                                      
CONECT 2425 2426 2416                                                 
CONECT 2426 2429 2427 2425                                            
CONECT 2427 2428 2428 2426 2434                                       
CONECT 2428 2427 2427                                                 
CONECT 2429 2430 2426                                                 
CONECT 2430 2431 2429                                                 
CONECT 2431 2433 2432 2432 2430                                       
CONECT 2432 2431 2431                                                 
CONECT 2433 2431                                                      
CONECT 2434 2427 2435                                                 
CONECT 2435 2434 2436 2438                                            
CONECT 2436 2437 2437 2435 2442                                       
CONECT 2437 2436 2436                                                 
CONECT 2438 2435 2439 2440                                            
CONECT 2439 2438 2441                                                 
CONECT 2440 2438                                                      
CONECT 2441 2439                                                      
CONECT 2442 2436 2443                                                 
CONECT 2443 2444 2442 2446                                            
CONECT 2444 2450 2445 2445 2443                                       
CONECT 2445 2444 2444                                                 
CONECT 2446 2443 2447                                                 
CONECT 2447 2446 2448 2449                                            
CONECT 2448 2447                                                      
CONECT 2449 2447                                                      
CONECT 2450 2451 2444                                                 
CONECT 2451 2454 2452 2450                                            
CONECT 2452 2453 2453 2460 2451                                       
CONECT 2453 2452 2452                                                 
CONECT 2454 2455 2451                                                 
CONECT 2455 2456 2456 2457 2454                                       
CONECT 2456 2458 2455 2455                                            
CONECT 2457 2459 2455                                                 
CONECT 2458 2459 2459 2456                                            
CONECT 2459 2458 2458 2457                                            
CONECT 2460 2461 2452                                                 
CONECT 2461 2464 2460 2462                                            
CONECT 2462 2461 2463 2463 2467                                       
CONECT 2463 2462 2462                                                 
CONECT 2464 2466 2461 2465                                            
CONECT 2465 2464                                                      
CONECT 2466 2464                                                      
CONECT 2467 2462 2468                                                 
CONECT 2468 2467 2469 2471                                            
CONECT 2469 2478 2468 2470 2470                                       
CONECT 2470 2469 2469                                                 
CONECT 2471 2468 2472                                                 
CONECT 2472 2473 2471                                                 
CONECT 2473 2472 2474                                                 
CONECT 2474 2473 2475 2475                                            
CONECT 2475 2474 2474 2476 2477                                       
CONECT 2476 2475                                                      
CONECT 2477 2475                                                      
CONECT 2478 2479 2469                                                 
CONECT 2479 2482 2478 2480                                            
CONECT 2480 2479 2481 2481 2483                                       
CONECT 2481 2480 2480                                                 
CONECT 2482 2479                                                      
CONECT 2483 2480 2484                                                 
CONECT 2484 2483 2485 2487                                            
CONECT 2485 2486 2486 2484 2494                                       
CONECT 2486 2485 2485                                                 
CONECT 2487 2484 2488                                                 
CONECT 2488 2490 2490 2487 2489                                       
CONECT 2489 2488 2491 2491                                            
CONECT 2490 2492 2488 2488                                            
CONECT 2491 2493 2489 2489                                            
CONECT 2492 2490 2493 2493                                            
CONECT 2493 2492 2492 2491                                            
CONECT 2494 2485 2495                                                 
CONECT 2495 2494 2498 2496                                            
CONECT 2496 2495 2502 2497 2497                                       
CONECT 2497 2496 2496                                                 
CONECT 2498 2499 2495                                                 
CONECT 2499 2500 2500 2501 2498                                       
CONECT 2500 2499 2499                                                 
CONECT 2501 2499                                                      
CONECT 2502 2496 2503                                                 
CONECT 2503 2502 2506 2504                                            
CONECT 2504 2503 2505 2505 2511                                       
CONECT 2505 2504 2504                                                 
CONECT 2506 2507 2503                                                 
CONECT 2507 2508 2506                                                 
CONECT 2508 2509 2507                                                 
CONECT 2509 2510 2508                                                 
CONECT 2510 2509                                                      
CONECT 2511 2504 2512                                                 
CONECT 2512 2511 2513 2515                                            
CONECT 2513 2514 2514 2512 2519                                       
CONECT 2514 2513 2513                                                 
CONECT 2515 2512 2516                                                 
CONECT 2516 2518 2515 2517                                            
CONECT 2517 2516                                                      
CONECT 2518 2516                                                      
CONECT 2519 2513 2520                                                 
CONECT 2520 2519 2523 2521                                            
CONECT 2521 2520 2527 2522 2522                                       
CONECT 2522 2521 2521                                                 
CONECT 2523 2524 2520                                                 
CONECT 2524 2525 2525 2526 2523                                       
CONECT 2525 2524 2524                                                 
CONECT 2526 2524                                                      
CONECT 2527 2521 2528                                                 
CONECT 2528 2527 2531 2529                                            
CONECT 2529 2528 2530 2530 2536                                       
CONECT 2530 2529 2529                                                 
CONECT 2531 2532 2528                                                 
CONECT 2532 2533 2531                                                 
CONECT 2533 2534 2532                                                 
CONECT 2534 2535 2533                                                 
CONECT 2535 2534                                                      
CONECT 2536 2529 2537                                                 
CONECT 2537 2536 2538 2540                                            
CONECT 2538 2537 2550 2550 2539                                       
CONECT 2539 2538                                                      
CONECT 2540 2537 2541                                                 
CONECT 2541 2540 2543 2543 2542                                       
CONECT 2542 2541 2544                                                 
CONECT 2543 2546 2541 2541 2545                                       
CONECT 2544 2542 2545 2545                                            
CONECT 2545 2543 2544 2544 2547                                       
CONECT 2546 2543 2548 2548                                            
CONECT 2547 2545 2549 2549                                            
CONECT 2548 2546 2546 2549                                            
CONECT 2549 2548 2547 2547                                            
CONECT 2550 2538 2538                                                 
MASTER        0    0    0    0    0    0    0    0 2550    0 2550    0
END
