# Supplementary material for: Conserved interfaces mediate multiple protein–protein interactions in a prokaryotic metabolon
Source: Mol Syst Biol. 2025 Sep 3;21(11):1490–521. doi: 10.1038/s44320-025-00139-9 (PMC12583656; doi:10.1038/s44320-025-00139-9)
Supplement: Supplementary file 12 — Source data Fig. 7 [file 44320_2025_139_MOESM12_ESM.zip › Figure7_data/Fig7A/5_6.pdb]

COMPND    7e3e8e741b884766 
AUTHOR    GENERATED BY OPEN BABEL 3.1.1
ATOM      1  N   MET A   1       7.246  18.264  -6.533  1.00  0.00           N  
ATOM      2  CA  MET A   1       6.616  17.613  -5.373  1.00  0.00           C  
ATOM      3  C   MET A   1       5.223  17.119  -5.723  1.00  0.00           C  
ATOM      4  O   MET A   1       4.442  17.836  -6.343  1.00  0.00           O  
ATOM      5  CB  MET A   1       6.585  18.576  -4.174  1.00  0.00           C  
ATOM      6  CG  MET A   1       5.976  17.979  -2.898  1.00  0.00           C  
ATOM      7  SD  MET A   1       4.178  18.134  -2.764  1.00  0.00           S  
ATOM      8  CE  MET A   1       4.027  19.880  -2.352  1.00  0.00           C  
ATOM      9  N   ILE A   2       4.929  15.877  -5.338  1.00  0.00           N  
ATOM     10  CA  ILE A   2       3.597  15.279  -5.434  1.00  0.00           C  
ATOM     11  C   ILE A   2       2.954  15.299  -4.054  1.00  0.00           C  
ATOM     12  O   ILE A   2       3.567  14.852  -3.079  1.00  0.00           O  
ATOM     13  CB  ILE A   2       3.672  13.837  -5.977  1.00  0.00           C  
ATOM     14  CG1 ILE A   2       4.264  13.842  -7.391  1.00  0.00           C  
ATOM     15  CG2 ILE A   2       2.287  13.178  -5.957  1.00  0.00           C  
ATOM     16  CD1 ILE A   2       4.442  12.445  -7.972  1.00  0.00           C  
ATOM     17  N   LEU A   3       1.722  15.795  -3.969  1.00  0.00           N  
ATOM     18  CA  LEU A   3       0.929  15.692  -2.742  1.00  0.00           C  
ATOM     19  C   LEU A   3       0.136  14.381  -2.767  1.00  0.00           C  
ATOM     20  O   LEU A   3      -0.696  14.171  -3.657  1.00  0.00           O  
ATOM     21  CB  LEU A   3      -0.001  16.900  -2.613  1.00  0.00           C  
ATOM     22  CG  LEU A   3      -0.941  16.862  -1.397  1.00  0.00           C  
ATOM     23  CD1 LEU A   3      -0.175  16.887  -0.076  1.00  0.00           C  
ATOM     24  CD2 LEU A   3      -1.896  18.053  -1.446  1.00  0.00           C  
ATOM     25  N   LEU A   4       0.389  13.515  -1.795  1.00  0.00           N  
ATOM     26  CA  LEU A   4      -0.344  12.271  -1.615  1.00  0.00           C  
ATOM     27  C   LEU A   4      -1.297  12.432  -0.427  1.00  0.00           C  
ATOM     28  O   LEU A   4      -0.859  12.564   0.712  1.00  0.00           O  
ATOM     29  CB  LEU A   4       0.645  11.109  -1.424  1.00  0.00           C  
ATOM     30  CG  LEU A   4       0.057   9.741  -1.040  1.00  0.00           C  
ATOM     31  CD1 LEU A   4      -1.010   9.278  -2.017  1.00  0.00           C  
ATOM     32  CD2 LEU A   4       1.174   8.700  -0.984  1.00  0.00           C  
ATOM     33  N   ILE A   5      -2.600  12.450  -0.706  1.00  0.00           N  
ATOM     34  CA  ILE A   5      -3.625  12.566   0.329  1.00  0.00           C  
ATOM     35  C   ILE A   5      -3.920  11.181   0.894  1.00  0.00           C  
ATOM     36  O   ILE A   5      -4.346  10.286   0.160  1.00  0.00           O  
ATOM     37  CB  ILE A   5      -4.895  13.262  -0.205  1.00  0.00           C  
ATOM     38  CG1 ILE A   5      -4.534  14.704  -0.618  1.00  0.00           C  
ATOM     39  CG2 ILE A   5      -6.009  13.244   0.854  1.00  0.00           C  
ATOM     40  CD1 ILE A   5      -5.700  15.510  -1.160  1.00  0.00           C  
ATOM     41  N   ASP A   6      -3.686  11.019   2.194  1.00  0.00           N  
ATOM     42  CA  ASP A   6      -3.873   9.772   2.907  1.00  0.00           C  
ATOM     43  C   ASP A   6      -5.285   9.682   3.483  1.00  0.00           C  
ATOM     44  O   ASP A   6      -5.641  10.403   4.420  1.00  0.00           O  
ATOM     45  CB  ASP A   6      -2.810   9.651   4.020  1.00  0.00           C  
ATOM     46  CG  ASP A   6      -2.963   8.395   4.867  1.00  0.00           C  
ATOM     47  OD1 ASP A   6      -3.628   7.437   4.442  1.00  0.00           O  
ATOM     48  OD2 ASP A   6      -2.389   8.376   5.980  1.00  0.00           O  
ATOM     49  N   ASN A   7      -6.090   8.773   2.935  1.00  0.00           N  
ATOM     50  CA  ASN A   7      -7.439   8.469   3.407  1.00  0.00           C  
ATOM     51  C   ASN A   7      -7.434   7.408   4.527  1.00  0.00           C  
ATOM     52  O   ASN A   7      -8.281   6.514   4.544  1.00  0.00           O  
ATOM     53  CB  ASN A   7      -8.317   8.064   2.219  1.00  0.00           C  
ATOM     54  CG  ASN A   7      -8.712   9.263   1.379  1.00  0.00           C  
ATOM     55  OD1 ASN A   7      -9.095  10.301   1.905  1.00  0.00           O  
ATOM     56  ND2 ASN A   7      -8.643   9.134   0.070  1.00  0.00           N  
ATOM     57  N   TYR A   8      -6.482   7.520   5.453  1.00  0.00           N  
ATOM     58  CA  TYR A   8      -6.331   6.610   6.590  1.00  0.00           C  
ATOM     59  C   TYR A   8      -6.191   5.147   6.158  1.00  0.00           C  
ATOM     60  O   TYR A   8      -6.715   4.237   6.804  1.00  0.00           O  
ATOM     61  CB  TYR A   8      -7.464   6.813   7.605  1.00  0.00           C  
ATOM     62  CG  TYR A   8      -7.342   8.104   8.390  1.00  0.00           C  
ATOM     63  CD1 TYR A   8      -7.741   9.328   7.840  1.00  0.00           C  
ATOM     64  CD2 TYR A   8      -6.818   8.080   9.684  1.00  0.00           C  
ATOM     65  CE1 TYR A   8      -7.612  10.513   8.570  1.00  0.00           C  
ATOM     66  CE2 TYR A   8      -6.696   9.251  10.430  1.00  0.00           C  
ATOM     67  CZ  TYR A   8      -7.094  10.467   9.872  1.00  0.00           C  
ATOM     68  OH  TYR A   8      -6.958  11.627  10.602  1.00  0.00           O  
ATOM     69  N   ASP A   9      -5.479   4.915   5.062  1.00  0.00           N  
ATOM     70  CA  ASP A   9      -5.293   3.580   4.516  1.00  0.00           C  
ATOM     71  C   ASP A   9      -3.953   2.986   4.943  1.00  0.00           C  
ATOM     72  O   ASP A   9      -2.934   3.689   5.022  1.00  0.00           O  
ATOM     73  CB  ASP A   9      -5.404   3.618   2.996  1.00  0.00           C  
ATOM     74  CG  ASP A   9      -5.381   2.216   2.423  1.00  0.00           C  
ATOM     75  OD1 ASP A   9      -6.399   1.509   2.565  1.00  0.00           O  
ATOM     76  OD2 ASP A   9      -4.333   1.814   1.872  1.00  0.00           O  
ATOM     77  N   SER A  10      -3.951   1.684   5.192  1.00  0.00           N  
ATOM     78  CA  SER A  10      -2.748   0.966   5.597  1.00  0.00           C  
ATOM     79  C   SER A  10      -1.649   1.004   4.534  1.00  0.00           C  
ATOM     80  O   SER A  10      -0.474   0.851   4.869  1.00  0.00           O  
ATOM     81  CB  SER A  10      -3.094  -0.489   5.921  1.00  0.00           C  
ATOM     82  OG  SER A  10      -4.025  -0.551   6.992  1.00  0.00           O  
ATOM     83  N   PHE A  11      -2.015   1.210   3.267  1.00  0.00           N  
ATOM     84  CA  PHE A  11      -1.081   1.119   2.146  1.00  0.00           C  
ATOM     85  C   PHE A  11      -0.871   2.422   1.368  1.00  0.00           C  
ATOM     86  O   PHE A  11      -0.248   2.401   0.307  1.00  0.00           O  
ATOM     87  CB  PHE A  11      -1.449  -0.068   1.252  1.00  0.00           C  
ATOM     88  CG  PHE A  11      -1.505  -1.319   2.075  1.00  0.00           C  
ATOM     89  CD1 PHE A  11      -0.349  -1.795   2.714  1.00  0.00           C  
ATOM     90  CD2 PHE A  11      -2.729  -1.937   2.328  1.00  0.00           C  
ATOM     91  CE1 PHE A  11      -0.417  -2.840   3.622  1.00  0.00           C  
ATOM     92  CE2 PHE A  11      -2.798  -2.988   3.240  1.00  0.00           C  
ATOM     93  CZ  PHE A  11      -1.645  -3.425   3.885  1.00  0.00           C  
ATOM     94  N   THR A  12      -1.303   3.566   1.923  1.00  0.00           N  
ATOM     95  CA  THR A  12      -0.868   4.878   1.427  1.00  0.00           C  
ATOM     96  C   THR A  12       0.655   4.922   1.314  1.00  0.00           C  
ATOM     97  O   THR A  12       1.204   5.439   0.343  1.00  0.00           O  
ATOM     98  CB  THR A  12      -1.322   5.993   2.379  1.00  0.00           C  
ATOM     99  OG1 THR A  12      -2.734   6.006   2.449  1.00  0.00           O  
ATOM    100  CG2 THR A  12      -0.855   7.365   1.908  1.00  0.00           C  
ATOM    101  N   TRP A  13       1.340   4.325   2.289  1.00  0.00           N  
ATOM    102  CA  TRP A  13       2.796   4.332   2.324  1.00  0.00           C  
ATOM    103  C   TRP A  13       3.433   3.394   1.296  1.00  0.00           C  
ATOM    104  O   TRP A  13       4.592   3.600   0.936  1.00  0.00           O  
ATOM    105  CB  TRP A  13       3.263   4.046   3.751  1.00  0.00           C  
ATOM    106  CG  TRP A  13       2.833   5.120   4.718  1.00  0.00           C  
ATOM    107  CD1 TRP A  13       1.787   5.061   5.582  1.00  0.00           C  
ATOM    108  CD2 TRP A  13       3.438   6.431   4.885  1.00  0.00           C  
ATOM    109  NE1 TRP A  13       1.701   6.246   6.290  1.00  0.00           N  
ATOM    110  CE2 TRP A  13       2.699   7.105   5.888  1.00  0.00           C  
ATOM    111  CE3 TRP A  13       4.526   7.087   4.292  1.00  0.00           C  
ATOM    112  CZ2 TRP A  13       3.034   8.415   6.306  1.00  0.00           C  
ATOM    113  CZ3 TRP A  13       4.856   8.388   4.715  1.00  0.00           C  
ATOM    114  CH2 TRP A  13       4.118   9.036   5.708  1.00  0.00           C  
ATOM    115  N   ASN A  14       2.698   2.407   0.768  1.00  0.00           N  
ATOM    116  CA  ASN A  14       3.170   1.648  -0.395  1.00  0.00           C  
ATOM    117  C   ASN A  14       3.241   2.554  -1.630  1.00  0.00           C  
ATOM    118  O   ASN A  14       4.234   2.525  -2.354  1.00  0.00           O  
ATOM    119  CB  ASN A  14       2.263   0.439  -0.691  1.00  0.00           C  
ATOM    120  CG  ASN A  14       2.319  -0.650   0.364  1.00  0.00           C  
ATOM    121  OD1 ASN A  14       1.877  -0.471   1.488  1.00  0.00           O  
ATOM    122  ND2 ASN A  14       2.837  -1.806   0.003  1.00  0.00           N  
ATOM    123  N   LEU A  15       2.207   3.364  -1.867  1.00  0.00           N  
ATOM    124  CA  LEU A  15       2.216   4.347  -2.955  1.00  0.00           C  
ATOM    125  C   LEU A  15       3.370   5.325  -2.781  1.00  0.00           C  
ATOM    126  O   LEU A  15       4.114   5.590  -3.727  1.00  0.00           O  
ATOM    127  CB  LEU A  15       0.887   5.116  -3.018  1.00  0.00           C  
ATOM    128  CG  LEU A  15      -0.287   4.341  -3.613  1.00  0.00           C  
ATOM    129  CD1 LEU A  15      -1.589   5.077  -3.307  1.00  0.00           C  
ATOM    130  CD2 LEU A  15      -0.131   4.192  -5.124  1.00  0.00           C  
ATOM    131  N   TYR A  16       3.541   5.854  -1.562  1.00  0.00           N  
ATOM    132  CA  TYR A  16       4.658   6.720  -1.222  1.00  0.00           C  
ATOM    133  C   TYR A  16       5.995   6.074  -1.592  1.00  0.00           C  
ATOM    134  O   TYR A  16       6.804   6.677  -2.294  1.00  0.00           O  
ATOM    135  CB  TYR A  16       4.599   7.058   0.273  1.00  0.00           C  
ATOM    136  CG  TYR A  16       5.845   7.741   0.780  1.00  0.00           C  
ATOM    137  CD1 TYR A  16       6.024   9.123   0.634  1.00  0.00           C  
ATOM    138  CD2 TYR A  16       6.867   7.003   1.394  1.00  0.00           C  
ATOM    139  CE1 TYR A  16       7.186   9.752   1.060  1.00  0.00           C  
ATOM    140  CE2 TYR A  16       8.035   7.623   1.819  1.00  0.00           C  
ATOM    141  CZ  TYR A  16       8.198   8.990   1.655  1.00  0.00           C  
ATOM    142  OH  TYR A  16       9.361   9.598   2.062  1.00  0.00           O  
ATOM    143  N   GLN A  17       6.204   4.829  -1.151  1.00  0.00           N  
ATOM    144  CA  GLN A  17       7.449   4.110  -1.400  1.00  0.00           C  
ATOM    145  C   GLN A  17       7.698   3.923  -2.900  1.00  0.00           C  
ATOM    146  O   GLN A  17       8.810   4.175  -3.376  1.00  0.00           O  
ATOM    147  CB  GLN A  17       7.426   2.764  -0.664  1.00  0.00           C  
ATOM    148  CG  GLN A  17       8.690   1.915  -0.862  1.00  0.00           C  
ATOM    149  CD  GLN A  17       9.954   2.577  -0.332  1.00  0.00           C  
ATOM    150  OE1 GLN A  17       9.928   3.358   0.618  1.00  0.00           O  
ATOM    151  NE2 GLN A  17      11.088   2.271  -0.939  1.00  0.00           N  
ATOM    152  N   TYR A  18       6.684   3.513  -3.658  1.00  0.00           N  
ATOM    153  CA  TYR A  18       6.819   3.305  -5.099  1.00  0.00           C  
ATOM    154  C   TYR A  18       7.158   4.617  -5.828  1.00  0.00           C  
ATOM    155  O   TYR A  18       8.038   4.632  -6.683  1.00  0.00           O  
ATOM    156  CB  TYR A  18       5.538   2.674  -5.668  1.00  0.00           C  
ATOM    157  CG  TYR A  18       5.444   1.159  -5.568  1.00  0.00           C  
ATOM    158  CD1 TYR A  18       5.957   0.454  -4.470  1.00  0.00           C  
ATOM    159  CD2 TYR A  18       4.837   0.438  -6.600  1.00  0.00           C  
ATOM    160  CE1 TYR A  18       5.870  -0.940  -4.404  1.00  0.00           C  
ATOM    161  CE2 TYR A  18       4.745  -0.950  -6.543  1.00  0.00           C  
ATOM    162  CZ  TYR A  18       5.261  -1.640  -5.451  1.00  0.00           C  
ATOM    163  OH  TYR A  18       5.173  -3.013  -5.405  1.00  0.00           O  
ATOM    164  N   PHE A  19       6.493   5.714  -5.467  1.00  0.00           N  
ATOM    165  CA  PHE A  19       6.822   7.014  -6.053  1.00  0.00           C  
ATOM    166  C   PHE A  19       8.247   7.466  -5.695  1.00  0.00           C  
ATOM    167  O   PHE A  19       8.948   8.010  -6.545  1.00  0.00           O  
ATOM    168  CB  PHE A  19       5.785   8.065  -5.641  1.00  0.00           C  
ATOM    169  CG  PHE A  19       4.511   8.034  -6.460  1.00  0.00           C  
ATOM    170  CD1 PHE A  19       4.545   8.259  -7.835  1.00  0.00           C  
ATOM    171  CD2 PHE A  19       3.283   7.791  -5.850  1.00  0.00           C  
ATOM    172  CE1 PHE A  19       3.371   8.246  -8.597  1.00  0.00           C  
ATOM    173  CE2 PHE A  19       2.103   7.772  -6.598  1.00  0.00           C  
ATOM    174  CZ  PHE A  19       2.148   8.000  -7.976  1.00  0.00           C  
ATOM    175  N   CYS A  20       8.688   7.216  -4.455  1.00  0.00           N  
ATOM    176  CA  CYS A  20      10.061   7.518  -4.057  1.00  0.00           C  
ATOM    177  C   CYS A  20      11.081   6.681  -4.846  1.00  0.00           C  
ATOM    178  O   CYS A  20      12.106   7.207  -5.287  1.00  0.00           O  
ATOM    179  CB  CYS A  20      10.237   7.310  -2.549  1.00  0.00           C  
ATOM    180  SG  CYS A  20       9.394   8.590  -1.597  1.00  0.00           S  
ATOM    181  N   GLU A  21      10.789   5.401  -5.075  1.00  0.00           N  
ATOM    182  CA  GLU A  21      11.634   4.522  -5.896  1.00  0.00           C  
ATOM    183  C   GLU A  21      11.721   5.007  -7.350  1.00  0.00           C  
ATOM    184  O   GLU A  21      12.730   4.788  -8.015  1.00  0.00           O  
ATOM    185  CB  GLU A  21      11.112   3.077  -5.830  1.00  0.00           C  
ATOM    186  CG  GLU A  21      11.390   2.417  -4.478  1.00  0.00           C  
ATOM    187  CD  GLU A  21      10.649   1.100  -4.258  1.00  0.00           C  
ATOM    188  OE1 GLU A  21      10.799   0.540  -3.153  1.00  0.00           O  
ATOM    189  OE2 GLU A  21       9.920   0.644  -5.155  1.00  0.00           O  
ATOM    190  N   LEU A  22      10.681   5.686  -7.823  1.00  0.00           N  
ATOM    191  CA  LEU A  22      10.665   6.319  -9.140  1.00  0.00           C  
ATOM    192  C   LEU A  22      11.353   7.695  -9.155  1.00  0.00           C  
ATOM    193  O   LEU A  22      11.405   8.342 -10.206  1.00  0.00           O  
ATOM    194  CB  LEU A  22       9.223   6.410  -9.649  1.00  0.00           C  
ATOM    195  CG  LEU A  22       8.535   5.073  -9.938  1.00  0.00           C  
ATOM    196  CD1 LEU A  22       7.038   5.278 -10.149  1.00  0.00           C  
ATOM    197  CD2 LEU A  22       9.141   4.385 -11.165  1.00  0.00           C  
ATOM    198  N   GLY A  23      11.874   8.142  -8.019  1.00  0.00           N  
ATOM    199  CA  GLY A  23      12.614   9.399  -7.911  1.00  0.00           C  
ATOM    200  C   GLY A  23      11.765  10.626  -7.621  1.00  0.00           C  
ATOM    201  O   GLY A  23      12.257  11.751  -7.739  1.00  0.00           O  
ATOM    202  N   ALA A  24      10.499  10.447  -7.236  1.00  0.00           N  
ATOM    203  CA  ALA A  24       9.608  11.563  -6.944  1.00  0.00           C  
ATOM    204  C   ALA A  24       9.820  12.106  -5.526  1.00  0.00           C  
ATOM    205  O   ALA A  24      10.078  11.359  -4.587  1.00  0.00           O  
ATOM    206  CB  ALA A  24       8.153  11.144  -7.138  1.00  0.00           C  
ATOM    207  N   ASP A  25       9.668  13.430  -5.375  1.00  0.00           N  
ATOM    208  CA  ASP A  25       9.518  14.079  -4.076  1.00  0.00           C  
ATOM    209  C   ASP A  25       8.037  14.017  -3.696  1.00  0.00           C  
ATOM    210  O   ASP A  25       7.182  14.525  -4.427  1.00  0.00           O  
ATOM    211  CB  ASP A  25      10.027  15.521  -4.162  1.00  0.00           C  
ATOM    212  CG  ASP A  25       9.829  16.308  -2.869  1.00  0.00           C  
ATOM    213  OD1 ASP A  25       9.766  15.689  -1.791  1.00  0.00           O  
ATOM    214  OD2 ASP A  25       9.744  17.553  -2.954  1.00  0.00           O  
ATOM    215  N   VAL A  26       7.714  13.345  -2.580  1.00  0.00           N  
ATOM    216  CA  VAL A  26       6.333  13.077  -2.177  1.00  0.00           C  
ATOM    217  C   VAL A  26       6.072  13.604  -0.771  1.00  0.00           C  
ATOM    218  O   VAL A  26       6.770  13.246   0.177  1.00  0.00           O  
ATOM    219  CB  VAL A  26       5.991  11.573  -2.225  1.00  0.00           C  
ATOM    220  CG1 VAL A  26       4.496  11.348  -1.975  1.00  0.00           C  
ATOM    221  CG2 VAL A  26       6.365  10.956  -3.570  1.00  0.00           C  
ATOM    222  N   LEU A  27       5.035  14.431  -0.634  1.00  0.00           N  
ATOM    223  CA  LEU A  27       4.533  14.881   0.659  1.00  0.00           C  
ATOM    224  C   LEU A  27       3.216  14.166   0.959  1.00  0.00           C  
ATOM    225  O   LEU A  27       2.263  14.273   0.189  1.00  0.00           O  
ATOM    226  CB  LEU A  27       4.344  16.405   0.641  1.00  0.00           C  
ATOM    227  CG  LEU A  27       3.787  16.996   1.945  1.00  0.00           C  
ATOM    228  CD1 LEU A  27       4.749  16.800   3.112  1.00  0.00           C  
ATOM    229  CD2 LEU A  27       3.518  18.485   1.760  1.00  0.00           C  
ATOM    230  N   VAL A  28       3.159  13.457   2.085  1.00  0.00           N  
ATOM    231  CA  VAL A  28       1.944  12.755   2.522  1.00  0.00           C  
ATOM    232  C   VAL A  28       1.218  13.593   3.566  1.00  0.00           C  
ATOM    233  O   VAL A  28       1.831  14.046   4.539  1.00  0.00           O  
ATOM    234  CB  VAL A  28       2.263  11.350   3.082  1.00  0.00           C  
ATOM    235  CG1 VAL A  28       0.980  10.597   3.417  1.00  0.00           C  
ATOM    236  CG2 VAL A  28       3.085  10.533   2.085  1.00  0.00           C  
ATOM    237  N   LYS A  29      -0.091  13.803   3.369  1.00  0.00           N  
ATOM    238  CA  LYS A  29      -0.944  14.505   4.329  1.00  0.00           C  
ATOM    239  C   LYS A  29      -2.272  13.775   4.486  1.00  0.00           C  
ATOM    240  O   LYS A  29      -2.879  13.359   3.500  1.00  0.00           O  
ATOM    241  CB  LYS A  29      -1.191  15.956   3.879  1.00  0.00           C  
ATOM    242  CG  LYS A  29       0.047  16.862   3.927  1.00  0.00           C  
ATOM    243  CD  LYS A  29       0.486  17.149   5.362  1.00  0.00           C  
ATOM    244  CE  LYS A  29       1.673  18.095   5.385  1.00  0.00           C  
ATOM    245  NZ  LYS A  29       2.116  18.379   6.771  1.00  0.00           N  
ATOM    246  N   ARG A  30      -2.747  13.640   5.735  1.00  0.00           N  
ATOM    247  CA  ARG A  30      -4.061  13.066   6.028  1.00  0.00           C  
ATOM    248  C   ARG A  30      -5.165  13.916   5.399  1.00  0.00           C  
ATOM    249  O   ARG A  30      -5.032  15.138   5.292  1.00  0.00           O  
ATOM    250  CB  ARG A  30      -4.287  12.969   7.544  1.00  0.00           C  
ATOM    251  CG  ARG A  30      -3.307  12.071   8.289  1.00  0.00           C  
ATOM    252  CD  ARG A  30      -3.656  10.606   8.169  1.00  0.00           C  
ATOM    253  NE  ARG A  30      -2.961   9.807   9.186  1.00  0.00           N  
ATOM    254  CZ  ARG A  30      -2.970   8.488   9.268  1.00  0.00           C  
ATOM    255  NH1 ARG A  30      -3.593   7.747   8.379  1.00  0.00           N  
ATOM    256  NH2 ARG A  30      -2.349   7.893  10.242  1.00  0.00           N  
ATOM    257  N   ASN A  31      -6.278  13.272   5.030  1.00  0.00           N  
ATOM    258  CA  ASN A  31      -7.408  13.919   4.367  1.00  0.00           C  
ATOM    259  C   ASN A  31      -8.145  14.960   5.230  1.00  0.00           C  
ATOM    260  O   ASN A  31      -8.965  15.711   4.709  1.00  0.00           O  
ATOM    261  CB  ASN A  31      -8.380  12.847   3.838  1.00  0.00           C  
ATOM    262  CG  ASN A  31      -9.110  12.045   4.920  1.00  0.00           C  
ATOM    263  OD1 ASN A  31      -9.123  12.374   6.101  1.00  0.00           O  
ATOM    264  ND2 ASN A  31      -9.762  10.972   4.513  1.00  0.00           N  
ATOM    265  N   ASP A  32      -7.853  15.007   6.532  1.00  0.00           N  
ATOM    266  CA  ASP A  32      -8.436  15.947   7.494  1.00  0.00           C  
ATOM    267  C   ASP A  32      -7.388  16.872   8.135  1.00  0.00           C  
ATOM    268  O   ASP A  32      -7.694  17.596   9.078  1.00  0.00           O  
ATOM    269  CB  ASP A  32      -9.211  15.160   8.566  1.00  0.00           C  
ATOM    270  CG  ASP A  32      -8.355  14.137   9.317  1.00  0.00           C  
ATOM    271  OD1 ASP A  32      -7.151  13.999   9.017  1.00  0.00           O  
ATOM    272  OD2 ASP A  32      -8.903  13.449  10.195  1.00  0.00           O  
ATOM    273  N   ALA A  33      -6.156  16.854   7.623  1.00  0.00           N  
ATOM    274  CA  ALA A  33      -5.033  17.585   8.209  1.00  0.00           C  
ATOM    275  C   ALA A  33      -4.621  18.829   7.407  1.00  0.00           C  
ATOM    276  O   ALA A  33      -3.627  19.481   7.752  1.00  0.00           O  
ATOM    277  CB  ALA A  33      -3.851  16.635   8.395  1.00  0.00           C  
ATOM    278  N   LEU A  34      -5.351  19.169   6.347  1.00  0.00           N  
ATOM    279  CA  LEU A  34      -5.059  20.335   5.519  1.00  0.00           C  
ATOM    280  C   LEU A  34      -6.319  20.835   4.813  1.00  0.00           C  
ATOM    281  O   LEU A  34      -7.278  20.087   4.613  1.00  0.00           O  
ATOM    282  CB  LEU A  34      -3.934  20.035   4.512  1.00  0.00           C  
ATOM    283  CG  LEU A  34      -4.250  19.153   3.293  1.00  0.00           C  
ATOM    284  CD1 LEU A  34      -3.033  19.106   2.374  1.00  0.00           C  
ATOM    285  CD2 LEU A  34      -4.659  17.731   3.657  1.00  0.00           C  
ATOM    286  N   THR A  35      -6.307  22.112   4.439  1.00  0.00           N  
ATOM    287  CA  THR A  35      -7.371  22.772   3.686  1.00  0.00           C  
ATOM    288  C   THR A  35      -6.927  22.997   2.238  1.00  0.00           C  
ATOM    289  O   THR A  35      -5.754  22.826   1.897  1.00  0.00           O  
ATOM    290  CB  THR A  35      -7.737  24.118   4.326  1.00  0.00           C  
ATOM    291  OG1 THR A  35      -6.639  25.012   4.221  1.00  0.00           O  
ATOM    292  CG2 THR A  35      -8.118  23.973   5.797  1.00  0.00           C  
ATOM    293  N   LEU A  36      -7.870  23.419   1.375  1.00  0.00           N  
ATOM    294  CA  LEU A  36      -7.524  23.808   0.007  1.00  0.00           C  
ATOM    295  C   LEU A  36      -6.515  24.956  -0.013  1.00  0.00           C  
ATOM    296  O   LEU A  36      -5.605  24.967  -0.846  1.00  0.00           O  
ATOM    297  CB  LEU A  36      -8.795  24.199  -0.778  1.00  0.00           C  
ATOM    298  CG  LEU A  36      -9.807  23.074  -1.019  1.00  0.00           C  
ATOM    299  CD1 LEU A  36     -11.041  23.624  -1.716  1.00  0.00           C  
ATOM    300  CD2 LEU A  36      -9.215  21.950  -1.855  1.00  0.00           C  
ATOM    301  N   ALA A  37      -6.624  25.895   0.925  1.00  0.00           N  
ATOM    302  CA  ALA A  37      -5.673  26.993   1.054  1.00  0.00           C  
ATOM    303  C   ALA A  37      -4.258  26.497   1.394  1.00  0.00           C  
ATOM    304  O   ALA A  37      -3.271  27.016   0.870  1.00  0.00           O  
ATOM    305  CB  ALA A  37      -6.175  27.990   2.099  1.00  0.00           C  
ATOM    306  N   ASP A  38      -4.168  25.463   2.244  1.00  0.00           N  
ATOM    307  CA  ASP A  38      -2.879  24.844   2.554  1.00  0.00           C  
ATOM    308  C   ASP A  38      -2.274  24.178   1.319  1.00  0.00           C  
ATOM    309  O   ASP A  38      -1.072  24.290   1.070  1.00  0.00           O  
ATOM    310  CB  ASP A  38      -3.027  23.811   3.683  1.00  0.00           C  
ATOM    311  CG  ASP A  38      -3.524  24.417   4.989  1.00  0.00           C  
ATOM    312  OD1 ASP A  38      -2.969  25.440   5.426  1.00  0.00           O  
ATOM    313  OD2 ASP A  38      -4.476  23.856   5.563  1.00  0.00           O  
ATOM    314  N   ILE A  39      -3.105  23.509   0.514  1.00  0.00           N  
ATOM    315  CA  ILE A  39      -2.648  22.868  -0.723  1.00  0.00           C  
ATOM    316  C   ILE A  39      -2.155  23.920  -1.723  1.00  0.00           C  
ATOM    317  O   ILE A  39      -1.096  23.749  -2.330  1.00  0.00           O  
ATOM    318  CB  ILE A  39      -3.734  21.955  -1.328  1.00  0.00           C  
ATOM    319  CG1 ILE A  39      -4.106  20.840  -0.342  1.00  0.00           C  
ATOM    320  CG2 ILE A  39      -3.249  21.353  -2.653  1.00  0.00           C  
ATOM    321  CD1 ILE A  39      -5.290  19.982  -0.767  1.00  0.00           C  
ATOM    322  N   ASP A  40      -2.897  25.026  -1.870  1.00  0.00           N  
ATOM    323  CA  ASP A  40      -2.468  26.137  -2.719  1.00  0.00           C  
ATOM    324  C   ASP A  40      -1.103  26.686  -2.290  1.00  0.00           C  
ATOM    325  O   ASP A  40      -0.248  26.981  -3.134  1.00  0.00           O  
ATOM    326  CB  ASP A  40      -3.512  27.271  -2.698  1.00  0.00           C  
ATOM    327  CG  ASP A  40      -4.723  27.019  -3.590  1.00  0.00           C  
ATOM    328  OD1 ASP A  40      -4.603  26.279  -4.586  1.00  0.00           O  
ATOM    329  OD2 ASP A  40      -5.784  27.621  -3.313  1.00  0.00           O  
ATOM    330  N   ALA A  41      -0.865  26.798  -0.983  1.00  0.00           N  
ATOM    331  CA  ALA A  41       0.409  27.272  -0.449  1.00  0.00           C  
ATOM    332  C   ALA A  41       1.554  26.281  -0.696  1.00  0.00           C  
ATOM    333  O   ALA A  41       2.695  26.693  -0.931  1.00  0.00           O  
ATOM    334  CB  ALA A  41       0.256  27.563   1.044  1.00  0.00           C  
ATOM    335  N   LEU A  42       1.260  24.980  -0.681  1.00  0.00           N  
ATOM    336  CA  LEU A  42       2.244  23.936  -0.944  1.00  0.00           C  
ATOM    337  C   LEU A  42       2.661  23.871  -2.420  1.00  0.00           C  
ATOM    338  O   LEU A  42       3.764  23.414  -2.721  1.00  0.00           O  
ATOM    339  CB  LEU A  42       1.693  22.570  -0.503  1.00  0.00           C  
ATOM    340  CG  LEU A  42       1.593  22.358   1.016  1.00  0.00           C  
ATOM    341  CD1 LEU A  42       0.780  21.099   1.313  1.00  0.00           C  
ATOM    342  CD2 LEU A  42       2.974  22.225   1.650  1.00  0.00           C  
ATOM    343  N   LYS A  43       1.791  24.315  -3.323  1.00  0.00           N  
ATOM    344  CA  LYS A  43       2.023  24.335  -4.776  1.00  0.00           C  
ATOM    345  C   LYS A  43       2.498  22.974  -5.328  1.00  0.00           C  
ATOM    346  O   LYS A  43       3.546  22.889  -5.972  1.00  0.00           O  
ATOM    347  CB  LYS A  43       2.993  25.458  -5.154  1.00  0.00           C  
ATOM    348  CG  LYS A  43       2.489  26.843  -4.765  1.00  0.00           C  
ATOM    349  CD  LYS A  43       3.487  27.920  -5.169  1.00  0.00           C  
ATOM    350  CE  LYS A  43       2.972  29.286  -4.767  1.00  0.00           C  
ATOM    351  NZ  LYS A  43       3.924  30.361  -5.133  1.00  0.00           N  
ATOM    352  N   PRO A  44       1.724  21.888  -5.101  1.00  0.00           N  
ATOM    353  CA  PRO A  44       2.098  20.588  -5.657  1.00  0.00           C  
ATOM    354  C   PRO A  44       2.044  20.620  -7.187  1.00  0.00           C  
ATOM    355  O   PRO A  44       1.239  21.338  -7.782  1.00  0.00           O  
ATOM    356  CB  PRO A  44       1.063  19.617  -5.080  1.00  0.00           C  
ATOM    357  CG  PRO A  44      -0.152  20.478  -4.846  1.00  0.00           C  
ATOM    358  CD  PRO A  44       0.420  21.825  -4.441  1.00  0.00           C  
ATOM    359  N   GLN A  45       2.902  19.820  -7.819  1.00  0.00           N  
ATOM    360  CA  GLN A  45       2.869  19.657  -9.273  1.00  0.00           C  
ATOM    361  C   GLN A  45       1.805  18.642  -9.692  1.00  0.00           C  
ATOM    362  O   GLN A  45       1.226  18.756 -10.774  1.00  0.00           O  
ATOM    363  CB  GLN A  45       4.251  19.239  -9.795  1.00  0.00           C  
ATOM    364  CG  GLN A  45       5.246  20.400  -9.892  1.00  0.00           C  
ATOM    365  CD  GLN A  45       5.639  20.984  -8.545  1.00  0.00           C  
ATOM    366  OE1 GLN A  45       6.062  20.265  -7.649  1.00  0.00           O  
ATOM    367  NE2 GLN A  45       5.492  22.284  -8.376  1.00  0.00           N  
ATOM    368  N   LYS A  46       1.557  17.639  -8.836  1.00  0.00           N  
ATOM    369  CA  LYS A  46       0.556  16.594  -9.059  1.00  0.00           C  
ATOM    370  C   LYS A  46      -0.059  16.201  -7.722  1.00  0.00           C  
ATOM    371  O   LYS A  46       0.534  16.424  -6.667  1.00  0.00           O  
ATOM    372  CB  LYS A  46       1.174  15.357  -9.740  1.00  0.00           C  
ATOM    373  CG  LYS A  46       1.913  15.680 -11.037  1.00  0.00           C  
ATOM    374  CD  LYS A  46       2.223  14.454 -11.880  1.00  0.00           C  
ATOM    375  CE  LYS A  46       2.935  14.888 -13.157  1.00  0.00           C  
ATOM    376  NZ  LYS A  46       2.766  13.921 -14.269  1.00  0.00           N  
ATOM    377  N   ILE A  47      -1.253  15.597  -7.774  1.00  0.00           N  
ATOM    378  CA  ILE A  47      -1.942  15.102  -6.583  1.00  0.00           C  
ATOM    379  C   ILE A  47      -2.292  13.625  -6.780  1.00  0.00           C  
ATOM    380  O   ILE A  47      -2.727  13.216  -7.858  1.00  0.00           O  
ATOM    381  CB  ILE A  47      -3.203  15.943  -6.267  1.00  0.00           C  
ATOM    382  CG1 ILE A  47      -2.821  17.422  -6.050  1.00  0.00           C  
ATOM    383  CG2 ILE A  47      -3.932  15.389  -5.033  1.00  0.00           C  
ATOM    384  CD1 ILE A  47      -4.005  18.361  -5.814  1.00  0.00           C  
ATOM    385  N   VAL A  48      -2.103  12.823  -5.737  1.00  0.00           N  
ATOM    386  CA  VAL A  48      -2.551  11.431  -5.697  1.00  0.00           C  
ATOM    387  C   VAL A  48      -3.516  11.273  -4.531  1.00  0.00           C  
ATOM    388  O   VAL A  48      -3.215  11.711  -3.420  1.00  0.00           O  
ATOM    389  CB  VAL A  48      -1.365  10.451  -5.580  1.00  0.00           C  
ATOM    390  CG1 VAL A  48      -1.848   8.997  -5.587  1.00  0.00           C  
ATOM    391  CG2 VAL A  48      -0.370  10.652  -6.724  1.00  0.00           C  
ATOM    392  N   ILE A  49      -4.688  10.684  -4.784  1.00  0.00           N  
ATOM    393  CA  ILE A  49      -5.679  10.376  -3.749  1.00  0.00           C  
ATOM    394  C   ILE A  49      -5.574   8.887  -3.437  1.00  0.00           C  
ATOM    395  O   ILE A  49      -5.789   8.053  -4.315  1.00  0.00           O  
ATOM    396  CB  ILE A  49      -7.107  10.755  -4.190  1.00  0.00           C  
ATOM    397  CG1 ILE A  49      -7.207  12.184  -4.771  1.00  0.00           C  
ATOM    398  CG2 ILE A  49      -8.081  10.579  -3.018  1.00  0.00           C  
ATOM    399  CD1 ILE A  49      -6.870  13.297  -3.808  1.00  0.00           C  
ATOM    400  N   SER A  50      -5.249   8.551  -2.195  1.00  0.00           N  
ATOM    401  CA  SER A  50      -4.951   7.182  -1.781  1.00  0.00           C  
ATOM    402  C   SER A  50      -6.186   6.279  -1.733  1.00  0.00           C  
ATOM    403  O   SER A  50      -7.323   6.766  -1.772  1.00  0.00           O  
ATOM    404  CB  SER A  50      -4.268   7.189  -0.406  1.00  0.00           C  
ATOM    405  OG  SER A  50      -5.220   7.323   0.640  1.00  0.00           O  
ATOM    406  N   PRO A  51      -5.983   4.963  -1.597  1.00  0.00           N  
ATOM    407  CA  PRO A  51      -7.047   4.072  -1.136  1.00  0.00           C  
ATOM    408  C   PRO A  51      -7.558   4.475   0.246  1.00  0.00           C  
ATOM    409  O   PRO A  51      -7.024   5.383   0.892  1.00  0.00           O  
ATOM    410  CB  PRO A  51      -6.394   2.675  -1.098  1.00  0.00           C  
ATOM    411  CG  PRO A  51      -5.171   2.798  -1.969  1.00  0.00           C  
ATOM    412  CD  PRO A  51      -4.737   4.229  -1.796  1.00  0.00           C  
ATOM    413  N   GLY A  52      -8.603   3.797   0.723  1.00  0.00           N  
ATOM    414  CA  GLY A  52      -9.130   4.010   2.056  1.00  0.00           C  
ATOM    415  C   GLY A  52     -10.284   3.073   2.374  1.00  0.00           C  
ATOM    416  O   GLY A  52     -10.851   2.456   1.468  1.00  0.00           O  
ATOM    417  N   PRO A  53     -10.662   2.960   3.663  1.00  0.00           N  
ATOM    418  CA  PRO A  53     -11.673   1.995   4.099  1.00  0.00           C  
ATOM    419  C   PRO A  53     -13.117   2.492   3.978  1.00  0.00           C  
ATOM    420  O   PRO A  53     -14.044   1.726   4.225  1.00  0.00           O  
ATOM    421  CB  PRO A  53     -11.291   1.754   5.568  1.00  0.00           C  
ATOM    422  CG  PRO A  53     -10.757   3.089   6.014  1.00  0.00           C  
ATOM    423  CD  PRO A  53     -10.031   3.638   4.793  1.00  0.00           C  
ATOM    424  N   CYS A  54     -13.324   3.751   3.629  1.00  0.00           N  
ATOM    425  CA  CYS A  54     -14.624   4.406   3.710  1.00  0.00           C  
ATOM    426  C   CYS A  54     -15.245   4.648   2.329  1.00  0.00           C  
ATOM    427  O   CYS A  54     -14.715   4.224   1.296  1.00  0.00           O  
ATOM    428  CB  CYS A  54     -14.448   5.712   4.497  1.00  0.00           C  
ATOM    429  SG  CYS A  54     -13.269   6.844   3.718  1.00  0.00           S  
ATOM    430  N   THR A  55     -16.407   5.329   2.307  1.00  0.00           N  
ATOM    431  CA  THR A  55     -17.007   5.813   1.070  1.00  0.00           C  
ATOM    432  C   THR A  55     -16.386   7.166   0.684  1.00  0.00           C  
ATOM    433  O   THR A  55     -15.795   7.835   1.538  1.00  0.00           O  
ATOM    434  CB  THR A  55     -18.527   5.965   1.199  1.00  0.00           C  
ATOM    435  OG1 THR A  55     -18.834   6.996   2.126  1.00  0.00           O  
ATOM    436  CG2 THR A  55     -19.193   4.671   1.659  1.00  0.00           C  
ATOM    437  N   PRO A  56     -16.518   7.609  -0.579  1.00  0.00           N  
ATOM    438  CA  PRO A  56     -16.006   8.926  -0.970  1.00  0.00           C  
ATOM    439  C   PRO A  56     -16.526  10.096  -0.126  1.00  0.00           C  
ATOM    440  O   PRO A  56     -15.781  11.042   0.114  1.00  0.00           O  
ATOM    441  CB  PRO A  56     -16.431   9.059  -2.437  1.00  0.00           C  
ATOM    442  CG  PRO A  56     -16.446   7.631  -2.926  1.00  0.00           C  
ATOM    443  CD  PRO A  56     -16.991   6.856  -1.740  1.00  0.00           C  
ATOM    444  N   ASP A  57     -17.781  10.029   0.352  1.00  0.00           N  
ATOM    445  CA  ASP A  57     -18.357  11.087   1.199  1.00  0.00           C  
ATOM    446  C   ASP A  57     -17.654  11.212   2.557  1.00  0.00           C  
ATOM    447  O   ASP A  57     -17.670  12.278   3.166  1.00  0.00           O  
ATOM    448  CB  ASP A  57     -19.857  10.829   1.421  1.00  0.00           C  
ATOM    449  CG  ASP A  57     -20.671  11.027   0.159  1.00  0.00           C  
ATOM    450  OD1 ASP A  57     -20.465  12.044  -0.527  1.00  0.00           O  
ATOM    451  OD2 ASP A  57     -21.495  10.146  -0.161  1.00  0.00           O  
ATOM    452  N   GLU A  58     -17.031  10.141   3.015  1.00  0.00           N  
ATOM    453  CA  GLU A  58     -16.324  10.093   4.302  1.00  0.00           C  
ATOM    454  C   GLU A  58     -14.811  10.327   4.142  1.00  0.00           C  
ATOM    455  O   GLU A  58     -14.071  10.258   5.127  1.00  0.00           O  
ATOM    456  CB  GLU A  58     -16.590   8.735   4.969  1.00  0.00           C  
ATOM    457  CG  GLU A  58     -18.052   8.473   5.287  1.00  0.00           C  
ATOM    458  CD  GLU A  58     -18.282   6.986   5.577  1.00  0.00           C  
ATOM    459  OE1 GLU A  58     -18.586   6.238   4.623  1.00  0.00           O  
ATOM    460  OE2 GLU A  58     -18.102   6.586   6.739  1.00  0.00           O  
ATOM    461  N   ALA A  59     -14.339  10.606   2.926  1.00  0.00           N  
ATOM    462  CA  ALA A  59     -12.920  10.712   2.615  1.00  0.00           C  
ATOM    463  C   ALA A  59     -12.348  12.129   2.810  1.00  0.00           C  
ATOM    464  O   ALA A  59     -11.463  12.569   2.062  1.00  0.00           O  
ATOM    465  CB  ALA A  59     -12.672  10.170   1.208  1.00  0.00           C  
ATOM    466  N   GLY A  60     -12.850  12.852   3.828  1.00  0.00           N  
ATOM    467  CA  GLY A  60     -12.355  14.171   4.193  1.00  0.00           C  
ATOM    468  C   GLY A  60     -12.349  15.141   3.019  1.00  0.00           C  
ATOM    469  O   GLY A  60     -13.366  15.345   2.359  1.00  0.00           O  
ATOM    470  N   ILE A  61     -11.185  15.726   2.737  1.00  0.00           N  
ATOM    471  CA  ILE A  61     -11.048  16.744   1.701  1.00  0.00           C  
ATOM    472  C   ILE A  61     -10.987  16.171   0.270  1.00  0.00           C  
ATOM    473  O   ILE A  61     -10.963  16.937  -0.699  1.00  0.00           O  
ATOM    474  CB  ILE A  61      -9.815  17.624   2.024  1.00  0.00           C  
ATOM    475  CG1 ILE A  61      -9.874  18.956   1.272  1.00  0.00           C  
ATOM    476  CG2 ILE A  61      -8.504  16.873   1.775  1.00  0.00           C  
ATOM    477  CD1 ILE A  61      -8.796  19.953   1.684  1.00  0.00           C  
ATOM    478  N   SER A  62     -10.994  14.842   0.099  1.00  0.00           N  
ATOM    479  CA  SER A  62     -10.711  14.206  -1.193  1.00  0.00           C  
ATOM    480  C   SER A  62     -11.625  14.680  -2.331  1.00  0.00           C  
ATOM    481  O   SER A  62     -11.142  15.023  -3.407  1.00  0.00           O  
ATOM    482  CB  SER A  62     -10.794  12.682  -1.071  1.00  0.00           C  
ATOM    483  OG  SER A  62      -9.793  12.209  -0.178  1.00  0.00           O  
ATOM    484  N   LEU A  63     -12.946  14.725  -2.097  1.00  0.00           N  
ATOM    485  CA  LEU A  63     -13.899  15.177  -3.120  1.00  0.00           C  
ATOM    486  C   LEU A  63     -13.665  16.644  -3.493  1.00  0.00           C  
ATOM    487  O   LEU A  63     -13.660  16.991  -4.680  1.00  0.00           O  
ATOM    488  CB  LEU A  63     -15.342  14.977  -2.642  1.00  0.00           C  
ATOM    489  CG  LEU A  63     -15.829  13.518  -2.588  1.00  0.00           C  
ATOM    490  CD1 LEU A  63     -17.175  13.446  -1.887  1.00  0.00           C  
ATOM    491  CD2 LEU A  63     -15.958  12.926  -3.988  1.00  0.00           C  
ATOM    492  N   ASP A  64     -13.458  17.504  -2.498  1.00  0.00           N  
ATOM    493  CA  ASP A  64     -13.236  18.924  -2.730  1.00  0.00           C  
ATOM    494  C   ASP A  64     -11.921  19.185  -3.472  1.00  0.00           C  
ATOM    495  O   ASP A  64     -11.868  20.051  -4.341  1.00  0.00           O  
ATOM    496  CB  ASP A  64     -13.265  19.702  -1.409  1.00  0.00           C  
ATOM    497  CG  ASP A  64     -14.659  19.779  -0.797  1.00  0.00           C  
ATOM    498  OD1 ASP A  64     -15.656  19.584  -1.526  1.00  0.00           O  
ATOM    499  OD2 ASP A  64     -14.738  20.054   0.415  1.00  0.00           O  
ATOM    500  N   VAL A  65     -10.875  18.412  -3.169  1.00  0.00           N  
ATOM    501  CA  VAL A  65      -9.599  18.497  -3.881  1.00  0.00           C  
ATOM    502  C   VAL A  65      -9.788  18.157  -5.361  1.00  0.00           C  
ATOM    503  O   VAL A  65      -9.325  18.903  -6.231  1.00  0.00           O  
ATOM    504  CB  VAL A  65      -8.543  17.576  -3.236  1.00  0.00           C  
ATOM    505  CG1 VAL A  65      -7.328  17.362  -4.141  1.00  0.00           C  
ATOM    506  CG2 VAL A  65      -8.076  18.180  -1.920  1.00  0.00           C  
ATOM    507  N   ILE A  66     -10.490  17.059  -5.658  1.00  0.00           N  
ATOM    508  CA  ILE A  66     -10.737  16.661  -7.036  1.00  0.00           C  
ATOM    509  C   ILE A  66     -11.502  17.758  -7.784  1.00  0.00           C  
ATOM    510  O   ILE A  66     -11.089  18.163  -8.871  1.00  0.00           O  
ATOM    511  CB  ILE A  66     -11.482  15.307  -7.098  1.00  0.00           C  
ATOM    512  CG1 ILE A  66     -10.576  14.172  -6.575  1.00  0.00           C  
ATOM    513  CG2 ILE A  66     -11.943  14.996  -8.526  1.00  0.00           C  
ATOM    514  CD1 ILE A  66     -11.347  12.932  -6.140  1.00  0.00           C  
ATOM    515  N   ARG A  67     -12.576  18.286  -7.189  1.00  0.00           N  
ATOM    516  CA  ARG A  67     -13.390  19.338  -7.812  1.00  0.00           C  
ATOM    517  C   ARG A  67     -12.596  20.633  -8.035  1.00  0.00           C  
ATOM    518  O   ARG A  67     -12.737  21.269  -9.075  1.00  0.00           O  
ATOM    519  CB  ARG A  67     -14.611  19.637  -6.942  1.00  0.00           C  
ATOM    520  CG  ARG A  67     -15.631  18.493  -6.921  1.00  0.00           C  
ATOM    521  CD  ARG A  67     -16.675  18.728  -5.830  1.00  0.00           C  
ATOM    522  NE  ARG A  67     -17.611  17.614  -5.729  1.00  0.00           N  
ATOM    523  CZ  ARG A  67     -18.163  17.168  -4.605  1.00  0.00           C  
ATOM    524  NH1 ARG A  67     -17.903  17.725  -3.435  1.00  0.00           N  
ATOM    525  NH2 ARG A  67     -18.983  16.150  -4.646  1.00  0.00           N  
ATOM    526  N   HIS A  68     -11.760  21.017  -7.066  1.00  0.00           N  
ATOM    527  CA  HIS A  68     -11.041  22.282  -7.101  1.00  0.00           C  
ATOM    528  C   HIS A  68      -9.851  22.265  -8.070  1.00  0.00           C  
ATOM    529  O   HIS A  68      -9.584  23.263  -8.747  1.00  0.00           O  
ATOM    530  CB  HIS A  68     -10.579  22.645  -5.685  1.00  0.00           C  
ATOM    531  CG  HIS A  68      -9.899  23.976  -5.586  1.00  0.00           C  
ATOM    532  ND1 HIS A  68     -10.568  25.170  -5.434  1.00  0.00           N  
ATOM    533  CD2 HIS A  68      -8.573  24.270  -5.623  1.00  0.00           C  
ATOM    534  CE1 HIS A  68      -9.671  26.148  -5.379  1.00  0.00           C  
ATOM    535  NE2 HIS A  68      -8.454  25.638  -5.490  1.00  0.00           N  
ATOM    536  N   TYR A  69      -9.140  21.134  -8.154  1.00  0.00           N  
ATOM    537  CA  TYR A  69      -7.937  21.038  -8.987  1.00  0.00           C  
ATOM    538  C   TYR A  69      -8.167  20.373 -10.347  1.00  0.00           C  
ATOM    539  O   TYR A  69      -7.240  20.323 -11.159  1.00  0.00           O  
ATOM    540  CB  TYR A  69      -6.804  20.365  -8.204  1.00  0.00           C  
ATOM    541  CG  TYR A  69      -6.311  21.212  -7.050  1.00  0.00           C  
ATOM    542  CD1 TYR A  69      -5.566  22.368  -7.287  1.00  0.00           C  
ATOM    543  CD2 TYR A  69      -6.626  20.868  -5.734  1.00  0.00           C  
ATOM    544  CE1 TYR A  69      -5.158  23.184  -6.226  1.00  0.00           C  
ATOM    545  CE2 TYR A  69      -6.222  21.676  -4.669  1.00  0.00           C  
ATOM    546  CZ  TYR A  69      -5.490  22.833  -4.918  1.00  0.00           C  
ATOM    547  OH  TYR A  69      -5.115  23.635  -3.872  1.00  0.00           O  
ATOM    548  N   ALA A  70      -9.387  19.891 -10.620  1.00  0.00           N  
ATOM    549  CA  ALA A  70      -9.747  19.362 -11.930  1.00  0.00           C  
ATOM    550  C   ALA A  70      -9.432  20.379 -13.033  1.00  0.00           C  
ATOM    551  O   ALA A  70      -9.877  21.523 -12.981  1.00  0.00           O  
ATOM    552  CB  ALA A  70     -11.228  18.989 -11.945  1.00  0.00           C  
ATOM    553  N   GLY A  71      -8.650  19.957 -14.032  1.00  0.00           N  
ATOM    554  CA  GLY A  71      -8.224  20.829 -15.126  1.00  0.00           C  
ATOM    555  C   GLY A  71      -7.091  21.788 -14.789  1.00  0.00           C  
ATOM    556  O   GLY A  71      -6.662  22.541 -15.664  1.00  0.00           O  
ATOM    557  N   ARG A  72      -6.606  21.778 -13.537  1.00  0.00           N  
ATOM    558  CA  ARG A  72      -5.503  22.636 -13.095  1.00  0.00           C  
ATOM    559  C   ARG A  72      -4.236  21.846 -12.804  1.00  0.00           C  
ATOM    560  O   ARG A  72      -3.136  22.314 -13.108  1.00  0.00           O  
ATOM    561  CB  ARG A  72      -5.918  23.430 -11.855  1.00  0.00           C  
ATOM    562  CG  ARG A  72      -7.081  24.396 -12.097  1.00  0.00           C  
ATOM    563  CD  ARG A  72      -7.514  25.106 -10.807  1.00  0.00           C  
ATOM    564  NE  ARG A  72      -6.419  25.908 -10.237  1.00  0.00           N  
ATOM    565  CZ  ARG A  72      -6.393  26.393  -8.992  1.00  0.00           C  
ATOM    566  NH1 ARG A  72      -7.401  26.206  -8.167  1.00  0.00           N  
ATOM    567  NH2 ARG A  72      -5.348  27.072  -8.570  1.00  0.00           N  
ATOM    568  N   LEU A  73      -4.384  20.659 -12.210  1.00  0.00           N  
ATOM    569  CA  LEU A  73      -3.272  19.774 -11.875  1.00  0.00           C  
ATOM    570  C   LEU A  73      -3.601  18.337 -12.278  1.00  0.00           C  
ATOM    571  O   LEU A  73      -4.771  17.942 -12.202  1.00  0.00           O  
ATOM    572  CB  LEU A  73      -2.967  19.818 -10.369  1.00  0.00           C  
ATOM    573  CG  LEU A  73      -2.471  21.156  -9.807  1.00  0.00           C  
ATOM    574  CD1 LEU A  73      -2.332  21.051  -8.288  1.00  0.00           C  
ATOM    575  CD2 LEU A  73      -1.118  21.545 -10.406  1.00  0.00           C  
ATOM    576  N   PRO A  74      -2.600  17.522 -12.663  1.00  0.00           N  
ATOM    577  CA  PRO A  74      -2.808  16.084 -12.815  1.00  0.00           C  
ATOM    578  C   PRO A  74      -3.190  15.439 -11.484  1.00  0.00           C  
ATOM    579  O   PRO A  74      -2.570  15.696 -10.456  1.00  0.00           O  
ATOM    580  CB  PRO A  74      -1.461  15.554 -13.326  1.00  0.00           C  
ATOM    581  CG  PRO A  74      -0.787  16.763 -13.931  1.00  0.00           C  
ATOM    582  CD  PRO A  74      -1.255  17.913 -13.057  1.00  0.00           C  
ATOM    583  N   ILE A  75      -4.231  14.582 -11.512  1.00  0.00           N  
ATOM    584  CA  ILE A  75      -4.679  13.845 -10.325  1.00  0.00           C  
ATOM    585  C   ILE A  75      -4.806  12.361 -10.671  1.00  0.00           C  
ATOM    586  O   ILE A  75      -5.442  12.005 -11.665  1.00  0.00           O  
ATOM    587  CB  ILE A  75      -6.017  14.381  -9.759  1.00  0.00           C  
ATOM    588  CG1 ILE A  75      -5.989  15.913  -9.579  1.00  0.00           C  
ATOM    589  CG2 ILE A  75      -6.337  13.675  -8.428  1.00  0.00           C  
ATOM    590  CD1 ILE A  75      -7.272  16.513  -9.009  1.00  0.00           C  
ATOM    591  N   LEU A  76      -4.221  11.508  -9.836  1.00  0.00           N  
ATOM    592  CA  LEU A  76      -4.431  10.064  -9.882  1.00  0.00           C  
ATOM    593  C   LEU A  76      -5.201   9.635  -8.640  1.00  0.00           C  
ATOM    594  O   LEU A  76      -4.794   9.940  -7.520  1.00  0.00           O  
ATOM    595  CB  LEU A  76      -3.083   9.328  -9.968  1.00  0.00           C  
ATOM    596  CG  LEU A  76      -3.171   7.794  -9.965  1.00  0.00           C  
ATOM    597  CD1 LEU A  76      -3.861   7.267 -11.214  1.00  0.00           C  
ATOM    598  CD2 LEU A  76      -1.771   7.189  -9.866  1.00  0.00           C  
ATOM    599  N   GLY A  77      -6.318   8.920  -8.831  1.00  0.00           N  
ATOM    600  CA  GLY A  77      -7.070   8.313  -7.742  1.00  0.00           C  
ATOM    601  C   GLY A  77      -6.871   6.802  -7.718  1.00  0.00           C  
ATOM    602  O   GLY A  77      -7.021   6.153  -8.749  1.00  0.00           O  
ATOM    603  N   VAL A  78      -6.550   6.236  -6.554  1.00  0.00           N  
ATOM    604  CA  VAL A  78      -6.346   4.795  -6.396  1.00  0.00           C  
ATOM    605  C   VAL A  78      -7.435   4.226  -5.490  1.00  0.00           C  
ATOM    606  O   VAL A  78      -7.633   4.713  -4.380  1.00  0.00           O  
ATOM    607  CB  VAL A  78      -4.938   4.475  -5.840  1.00  0.00           C  
ATOM    608  CG1 VAL A  78      -4.729   2.970  -5.724  1.00  0.00           C  
ATOM    609  CG2 VAL A  78      -3.857   5.072  -6.739  1.00  0.00           C  
ATOM    610  N   CYS A  79      -8.155   3.202  -5.956  1.00  0.00           N  
ATOM    611  CA  CYS A  79      -9.243   2.519  -5.240  1.00  0.00           C  
ATOM    612  C   CYS A  79     -10.304   3.520  -4.746  1.00  0.00           C  
ATOM    613  O   CYS A  79     -11.096   3.991  -5.561  1.00  0.00           O  
ATOM    614  CB  CYS A  79      -8.661   1.602  -4.155  1.00  0.00           C  
ATOM    615  SG  CYS A  79      -9.911   0.515  -3.458  1.00  0.00           S  
ATOM    616  N   LEU A  80     -10.329   3.877  -3.451  1.00  0.00           N  
ATOM    617  CA  LEU A  80     -11.210   4.934  -2.941  1.00  0.00           C  
ATOM    618  C   LEU A  80     -11.024   6.248  -3.717  1.00  0.00           C  
ATOM    619  O   LEU A  80     -12.005   6.909  -4.048  1.00  0.00           O  
ATOM    620  CB  LEU A  80     -10.945   5.159  -1.450  1.00  0.00           C  
ATOM    621  CG  LEU A  80     -11.678   6.359  -0.820  1.00  0.00           C  
ATOM    622  CD1 LEU A  80     -13.191   6.190  -0.868  1.00  0.00           C  
ATOM    623  CD2 LEU A  80     -11.247   6.536   0.631  1.00  0.00           C  
ATOM    624  N   GLY A  81      -9.793   6.619  -4.037  1.00  0.00           N  
ATOM    625  CA  GLY A  81      -9.512   7.821  -4.810  1.00  0.00           C  
ATOM    626  C   GLY A  81     -10.113   7.786  -6.215  1.00  0.00           C  
ATOM    627  O   GLY A  81     -10.586   8.803  -6.722  1.00  0.00           O  
ATOM    628  N   HIS A  82     -10.132   6.606  -6.844  1.00  0.00           N  
ATOM    629  CA  HIS A  82     -10.811   6.374  -8.120  1.00  0.00           C  
ATOM    630  C   HIS A  82     -12.329   6.535  -7.979  1.00  0.00           C  
ATOM    631  O   HIS A  82     -12.974   7.208  -8.784  1.00  0.00           O  
ATOM    632  CB  HIS A  82     -10.424   4.979  -8.642  1.00  0.00           C  
ATOM    633  CG  HIS A  82     -11.390   4.364  -9.603  1.00  0.00           C  
ATOM    634  ND1 HIS A  82     -11.336   4.525 -10.975  1.00  0.00           N  
ATOM    635  CD2 HIS A  82     -12.422   3.513  -9.356  1.00  0.00           C  
ATOM    636  CE1 HIS A  82     -12.302   3.800 -11.535  1.00  0.00           C  
ATOM    637  NE2 HIS A  82     -12.976   3.175 -10.569  1.00  0.00           N  
ATOM    638  N   GLN A  83     -12.907   5.955  -6.926  1.00  0.00           N  
ATOM    639  CA  GLN A  83     -14.338   6.080  -6.643  1.00  0.00           C  
ATOM    640  C   GLN A  83     -14.717   7.542  -6.379  1.00  0.00           C  
ATOM    641  O   GLN A  83     -15.716   8.032  -6.915  1.00  0.00           O  
ATOM    642  CB  GLN A  83     -14.708   5.194  -5.452  1.00  0.00           C  
ATOM    643  CG  GLN A  83     -14.518   3.698  -5.728  1.00  0.00           C  
ATOM    644  CD  GLN A  83     -14.464   2.855  -4.462  1.00  0.00           C  
ATOM    645  OE1 GLN A  83     -14.659   3.336  -3.353  1.00  0.00           O  
ATOM    646  NE2 GLN A  83     -14.173   1.572  -4.607  1.00  0.00           N  
ATOM    647  N   ALA A  84     -13.913   8.244  -5.589  1.00  0.00           N  
ATOM    648  CA  ALA A  84     -14.118   9.655  -5.305  1.00  0.00           C  
ATOM    649  C   ALA A  84     -14.059  10.502  -6.581  1.00  0.00           C  
ATOM    650  O   ALA A  84     -14.860  11.423  -6.754  1.00  0.00           O  
ATOM    651  CB  ALA A  84     -13.084  10.131  -4.280  1.00  0.00           C  
ATOM    652  N   MET A  85     -13.153  10.174  -7.501  1.00  0.00           N  
ATOM    653  CA  MET A  85     -13.040  10.881  -8.773  1.00  0.00           C  
ATOM    654  C   MET A  85     -14.310  10.743  -9.609  1.00  0.00           C  
ATOM    655  O   MET A  85     -14.825  11.734 -10.131  1.00  0.00           O  
ATOM    656  CB  MET A  85     -11.813  10.379  -9.539  1.00  0.00           C  
ATOM    657  CG  MET A  85     -11.539  11.151 -10.820  1.00  0.00           C  
ATOM    658  SD  MET A  85      -9.973  10.685 -11.593  1.00  0.00           S  
ATOM    659  CE  MET A  85      -8.800  11.408 -10.436  1.00  0.00           C  
ATOM    660  N   ALA A  86     -14.867   9.530  -9.721  1.00  0.00           N  
ATOM    661  CA  ALA A  86     -16.124   9.326 -10.426  1.00  0.00           C  
ATOM    662  C   ALA A  86     -17.280  10.063  -9.736  1.00  0.00           C  
ATOM    663  O   ALA A  86     -18.073  10.746 -10.389  1.00  0.00           O  
ATOM    664  CB  ALA A  86     -16.416   7.829 -10.536  1.00  0.00           C  
ATOM    665  N   GLN A  87     -17.362   9.972  -8.399  1.00  0.00           N  
ATOM    666  CA  GLN A  87     -18.430  10.603  -7.630  1.00  0.00           C  
ATOM    667  C   GLN A  87     -18.368  12.136  -7.682  1.00  0.00           C  
ATOM    668  O   GLN A  87     -19.415  12.788  -7.737  1.00  0.00           O  
ATOM    669  CB  GLN A  87     -18.405  10.105  -6.181  1.00  0.00           C  
ATOM    670  CG  GLN A  87     -19.578  10.640  -5.350  1.00  0.00           C  
ATOM    671  CD  GLN A  87     -19.680  10.003  -3.978  1.00  0.00           C  
ATOM    672  OE1 GLN A  87     -19.491   8.805  -3.819  1.00  0.00           O  
ATOM    673  NE2 GLN A  87     -19.997  10.797  -2.976  1.00  0.00           N  
ATOM    674  N   ALA A  88     -17.176  12.713  -7.697  1.00  0.00           N  
ATOM    675  CA  ALA A  88     -17.000  14.161  -7.770  1.00  0.00           C  
ATOM    676  C   ALA A  88     -17.667  14.778  -9.012  1.00  0.00           C  
ATOM    677  O   ALA A  88     -18.054  15.948  -8.987  1.00  0.00           O  
ATOM    678  CB  ALA A  88     -15.513  14.500  -7.741  1.00  0.00           C  
ATOM    679  N   PHE A  89     -17.837  13.985 -10.075  1.00  0.00           N  
ATOM    680  CA  PHE A  89     -18.463  14.407 -11.327  1.00  0.00           C  
ATOM    681  C   PHE A  89     -19.874  13.829 -11.520  1.00  0.00           C  
ATOM    682  O   PHE A  89     -20.454  13.988 -12.591  1.00  0.00           O  
ATOM    683  CB  PHE A  89     -17.538  14.054 -12.496  1.00  0.00           C  
ATOM    684  CG  PHE A  89     -16.263  14.861 -12.519  1.00  0.00           C  
ATOM    685  CD1 PHE A  89     -15.169  14.498 -11.735  1.00  0.00           C  
ATOM    686  CD2 PHE A  89     -16.162  16.003 -13.319  1.00  0.00           C  
ATOM    687  CE1 PHE A  89     -14.002  15.250 -11.734  1.00  0.00           C  
ATOM    688  CE2 PHE A  89     -14.996  16.761 -13.330  1.00  0.00           C  
ATOM    689  CZ  PHE A  89     -13.908  16.394 -12.540  1.00  0.00           C  
ATOM    690  N   GLY A  90     -20.442  13.174 -10.497  1.00  0.00           N  
ATOM    691  CA  GLY A  90     -21.821  12.685 -10.506  1.00  0.00           C  
ATOM    692  C   GLY A  90     -22.001  11.179 -10.653  1.00  0.00           C  
ATOM    693  O   GLY A  90     -23.133  10.706 -10.698  1.00  0.00           O  
ATOM    694  N   GLY A  91     -20.915  10.413 -10.726  1.00  0.00           N  
ATOM    695  CA  GLY A  91     -20.994   8.953 -10.770  1.00  0.00           C  
ATOM    696  C   GLY A  91     -21.446   8.363  -9.443  1.00  0.00           C  
ATOM    697  O   GLY A  91     -21.262   8.963  -8.381  1.00  0.00           O  
ATOM    698  N   LYS A  92     -22.050   7.172  -9.495  1.00  0.00           N  
ATOM    699  CA  LYS A  92     -22.492   6.454  -8.310  1.00  0.00           C  
ATOM    700  C   LYS A  92     -21.508   5.355  -7.946  1.00  0.00           C  
ATOM    701  O   LYS A  92     -21.016   4.633  -8.815  1.00  0.00           O  
ATOM    702  CB  LYS A  92     -23.885   5.852  -8.519  1.00  0.00           C  
ATOM    703  CG  LYS A  92     -24.973   6.903  -8.720  1.00  0.00           C  
ATOM    704  CD  LYS A  92     -26.317   6.223  -8.956  1.00  0.00           C  
ATOM    705  CE  LYS A  92     -27.398   7.225  -9.297  1.00  0.00           C  
ATOM    706  NZ  LYS A  92     -28.645   6.533  -9.713  1.00  0.00           N  
ATOM    707  N   VAL A  93     -21.258   5.206  -6.650  1.00  0.00           N  
ATOM    708  CA  VAL A  93     -20.433   4.126  -6.114  1.00  0.00           C  
ATOM    709  C   VAL A  93     -21.366   3.102  -5.484  1.00  0.00           C  
ATOM    710  O   VAL A  93     -22.160   3.440  -4.611  1.00  0.00           O  
ATOM    711  CB  VAL A  93     -19.394   4.661  -5.114  1.00  0.00           C  
ATOM    712  CG1 VAL A  93     -18.547   3.522  -4.537  1.00  0.00           C  
ATOM    713  CG2 VAL A  93     -18.476   5.673  -5.792  1.00  0.00           C  
ATOM    714  N   VAL A  94     -21.300   1.853  -5.949  1.00  0.00           N  
ATOM    715  CA  VAL A  94     -22.231   0.794  -5.569  1.00  0.00           C  
ATOM    716  C   VAL A  94     -21.489  -0.469  -5.144  1.00  0.00           C  
ATOM    717  O   VAL A  94     -20.278  -0.597  -5.359  1.00  0.00           O  
ATOM    718  CB  VAL A  94     -23.229   0.470  -6.714  1.00  0.00           C  
ATOM    719  CG1 VAL A  94     -24.074   1.696  -7.059  1.00  0.00           C  
ATOM    720  CG2 VAL A  94     -22.509  -0.034  -7.968  1.00  0.00           C  
ATOM    721  N   ARG A  95     -22.211  -1.409  -4.537  1.00  0.00           N  
ATOM    722  CA  ARG A  95     -21.641  -2.700  -4.152  1.00  0.00           C  
ATOM    723  C   ARG A  95     -21.195  -3.481  -5.388  1.00  0.00           C  
ATOM    724  O   ARG A  95     -21.955  -3.608  -6.353  1.00  0.00           O  
ATOM    725  CB  ARG A  95     -22.667  -3.523  -3.357  1.00  0.00           C  
ATOM    726  CG  ARG A  95     -22.878  -3.024  -1.920  1.00  0.00           C  
ATOM    727  CD  ARG A  95     -21.791  -3.517  -0.968  1.00  0.00           C  
ATOM    728  NE  ARG A  95     -21.791  -4.983  -0.847  1.00  0.00           N  
ATOM    729  CZ  ARG A  95     -22.553  -5.695  -0.018  1.00  0.00           C  
ATOM    730  NH1 ARG A  95     -23.384  -5.103   0.820  1.00  0.00           N  
ATOM    731  NH2 ARG A  95     -22.491  -7.007  -0.021  1.00  0.00           N  
ATOM    732  N   ALA A  96     -19.998  -4.030  -5.339  1.00  0.00           N  
ATOM    733  CA  ALA A  96     -19.522  -4.937  -6.372  1.00  0.00           C  
ATOM    734  C   ALA A  96     -20.304  -6.252  -6.327  1.00  0.00           C  
ATOM    735  O   ALA A  96     -20.704  -6.715  -5.251  1.00  0.00           O  
ATOM    736  CB  ALA A  96     -18.025  -5.189  -6.184  1.00  0.00           C  
ATOM    737  N   ALA A  97     -20.493  -6.887  -7.484  1.00  0.00           N  
ATOM    738  CA  ALA A  97     -21.129  -8.209  -7.559  1.00  0.00           C  
ATOM    739  C   ALA A  97     -20.335  -9.258  -6.778  1.00  0.00           C  
ATOM    740  O   ALA A  97     -20.913 -10.181  -6.205  1.00  0.00           O  
ATOM    741  CB  ALA A  97     -21.277  -8.605  -9.025  1.00  0.00           C  
ATOM    742  N   LYS A  98     -19.017  -9.106  -6.738  1.00  0.00           N  
ATOM    743  CA  LYS A  98     -18.116  -9.978  -5.997  1.00  0.00           C  
ATOM    744  C   LYS A  98     -17.154  -9.142  -5.155  1.00  0.00           C  
ATOM    745  O   LYS A  98     -16.459  -8.271  -5.684  1.00  0.00           O  
ATOM    746  CB  LYS A  98     -17.360 -10.884  -6.971  1.00  0.00           C  
ATOM    747  CG  LYS A  98     -16.492 -11.943  -6.294  1.00  0.00           C  
ATOM    748  CD  LYS A  98     -15.839 -12.844  -7.336  1.00  0.00           C  
ATOM    749  CE  LYS A  98     -14.989 -13.916  -6.697  1.00  0.00           C  
ATOM    750  NZ  LYS A  98     -14.353 -14.781  -7.727  1.00  0.00           N  
ATOM    751  N   VAL A  99     -17.129  -9.408  -3.847  1.00  0.00           N  
ATOM    752  CA  VAL A  99     -16.163  -8.768  -2.956  1.00  0.00           C  
ATOM    753  C   VAL A  99     -14.775  -9.345  -3.227  1.00  0.00           C  
ATOM    754  O   VAL A  99     -14.594 -10.564  -3.254  1.00  0.00           O  
ATOM    755  CB  VAL A  99     -16.555  -8.951  -1.474  1.00  0.00           C  
ATOM    756  CG1 VAL A  99     -15.515  -8.325  -0.541  1.00  0.00           C  
ATOM    757  CG2 VAL A  99     -17.914  -8.322  -1.198  1.00  0.00           C  
ATOM    758  N   MET A 100     -13.810  -8.466  -3.435  1.00  0.00           N  
ATOM    759  CA  MET A 100     -12.416  -8.843  -3.648  1.00  0.00           C  
ATOM    760  C   MET A 100     -11.603  -8.442  -2.414  1.00  0.00           C  
ATOM    761  O   MET A 100     -11.645  -7.299  -1.979  1.00  0.00           O  
ATOM    762  CB  MET A 100     -11.865  -8.170  -4.910  1.00  0.00           C  
ATOM    763  CG  MET A 100     -12.644  -8.533  -6.175  1.00  0.00           C  
ATOM    764  SD  MET A 100     -12.581 -10.295  -6.618  1.00  0.00           S  
ATOM    765  CE  MET A 100     -10.886 -10.445  -7.171  1.00  0.00           C  
ATOM    766  N   HIS A 101     -10.889  -9.408  -1.844  1.00  0.00           N  
ATOM    767  CA  HIS A 101     -10.100  -9.197  -0.638  1.00  0.00           C  
ATOM    768  C   HIS A 101      -8.715  -9.806  -0.825  1.00  0.00           C  
ATOM    769  O   HIS A 101      -8.511 -10.998  -0.597  1.00  0.00           O  
ATOM    770  CB  HIS A 101     -10.838  -9.790   0.572  1.00  0.00           C  
ATOM    771  CG  HIS A 101     -10.193  -9.447   1.878  1.00  0.00           C  
ATOM    772  ND1 HIS A 101      -9.794 -10.383   2.819  1.00  0.00           N  
ATOM    773  CD2 HIS A 101      -9.876  -8.237   2.398  1.00  0.00           C  
ATOM    774  CE1 HIS A 101      -9.273  -9.752   3.856  1.00  0.00           C  
ATOM    775  NE2 HIS A 101      -9.302  -8.439   3.632  1.00  0.00           N  
ATOM    776  N   GLY A 102      -7.772  -8.973  -1.266  1.00  0.00           N  
ATOM    777  CA  GLY A 102      -6.390  -9.391  -1.470  1.00  0.00           C  
ATOM    778  C   GLY A 102      -6.195 -10.419  -2.577  1.00  0.00           C  
ATOM    779  O   GLY A 102      -5.254 -11.209  -2.529  1.00  0.00           O  
ATOM    780  N   LYS A 103      -7.087 -10.432  -3.562  1.00  0.00           N  
ATOM    781  CA  LYS A 103      -7.035 -11.395  -4.660  1.00  0.00           C  
ATOM    782  C   LYS A 103      -6.459 -10.745  -5.911  1.00  0.00           C  
ATOM    783  O   LYS A 103      -6.764  -9.594  -6.223  1.00  0.00           O  
ATOM    784  CB  LYS A 103      -8.428 -11.963  -4.944  1.00  0.00           C  
ATOM    785  CG  LYS A 103      -8.956 -12.786  -3.773  1.00  0.00           C  
ATOM    786  CD  LYS A 103     -10.358 -13.313  -4.014  1.00  0.00           C  
ATOM    787  CE  LYS A 103     -10.836 -14.058  -2.775  1.00  0.00           C  
ATOM    788  NZ  LYS A 103     -12.236 -14.530  -2.901  1.00  0.00           N  
ATOM    789  N   THR A 104      -5.641 -11.503  -6.618  1.00  0.00           N  
ATOM    790  CA  THR A 104      -5.209 -11.090  -7.944  1.00  0.00           C  
ATOM    791  C   THR A 104      -6.322 -11.359  -8.962  1.00  0.00           C  
ATOM    792  O   THR A 104      -7.134 -12.278  -8.811  1.00  0.00           O  
ATOM    793  CB  THR A 104      -3.903 -11.786  -8.375  1.00  0.00           C  
ATOM    794  OG1 THR A 104      -4.032 -13.187  -8.242  1.00  0.00           O  
ATOM    795  CG2 THR A 104      -2.731 -11.321  -7.509  1.00  0.00           C  
ATOM    796  N   SER A 105      -6.379 -10.518  -9.986  1.00  0.00           N  
ATOM    797  CA  SER A 105      -7.376 -10.608 -11.040  1.00  0.00           C  
ATOM    798  C   SER A 105      -6.767 -10.092 -12.339  1.00  0.00           C  
ATOM    799  O   SER A 105      -6.121  -9.042 -12.321  1.00  0.00           O  
ATOM    800  CB  SER A 105      -8.597  -9.759 -10.665  1.00  0.00           C  
ATOM    801  OG  SER A 105      -9.547  -9.685 -11.711  1.00  0.00           O  
ATOM    802  N   PRO A 106      -6.954 -10.796 -13.469  1.00  0.00           N  
ATOM    803  CA  PRO A 106      -6.609 -10.195 -14.744  1.00  0.00           C  
ATOM    804  C   PRO A 106      -7.618  -9.088 -15.075  1.00  0.00           C  
ATOM    805  O   PRO A 106      -8.820  -9.236 -14.854  1.00  0.00           O  
ATOM    806  CB  PRO A 106      -6.701 -11.357 -15.744  1.00  0.00           C  
ATOM    807  CG  PRO A 106      -7.728 -12.271 -15.133  1.00  0.00           C  
ATOM    808  CD  PRO A 106      -7.554 -12.119 -13.632  1.00  0.00           C  
ATOM    809  N   ILE A 107      -7.116  -7.974 -15.588  1.00  0.00           N  
ATOM    810  CA  ILE A 107      -7.942  -6.907 -16.136  1.00  0.00           C  
ATOM    811  C   ILE A 107      -7.526  -6.640 -17.578  1.00  0.00           C  
ATOM    812  O   ILE A 107      -6.356  -6.807 -17.933  1.00  0.00           O  
ATOM    813  CB  ILE A 107      -7.901  -5.611 -15.292  1.00  0.00           C  
ATOM    814  CG1 ILE A 107      -6.491  -4.987 -15.267  1.00  0.00           C  
ATOM    815  CG2 ILE A 107      -8.416  -5.889 -13.874  1.00  0.00           C  
ATOM    816  CD1 ILE A 107      -6.459  -3.560 -14.735  1.00  0.00           C  
ATOM    817  N   THR A 108      -8.477  -6.229 -18.400  1.00  0.00           N  
ATOM    818  CA  THR A 108      -8.193  -5.773 -19.758  1.00  0.00           C  
ATOM    819  C   THR A 108      -8.242  -4.253 -19.795  1.00  0.00           C  
ATOM    820  O   THR A 108      -9.024  -3.634 -19.067  1.00  0.00           O  
ATOM    821  CB  THR A 108      -9.176  -6.357 -20.782  1.00  0.00           C  
ATOM    822  OG1 THR A 108     -10.516  -6.095 -20.384  1.00  0.00           O  
ATOM    823  CG2 THR A 108      -9.000  -7.866 -20.905  1.00  0.00           C  
ATOM    824  N   HIS A 109      -7.413  -3.645 -20.630  1.00  0.00           N  
ATOM    825  CA  HIS A 109      -7.355  -2.194 -20.751  1.00  0.00           C  
ATOM    826  C   HIS A 109      -7.185  -1.760 -22.208  1.00  0.00           C  
ATOM    827  O   HIS A 109      -6.887  -2.577 -23.077  1.00  0.00           O  
ATOM    828  CB  HIS A 109      -6.239  -1.626 -19.857  1.00  0.00           C  
ATOM    829  CG  HIS A 109      -4.870  -2.134 -20.190  1.00  0.00           C  
ATOM    830  ND1 HIS A 109      -4.095  -1.678 -21.235  1.00  0.00           N  
ATOM    831  CD2 HIS A 109      -4.130  -3.093 -19.548  1.00  0.00           C  
ATOM    832  CE1 HIS A 109      -2.940  -2.325 -21.223  1.00  0.00           C  
ATOM    833  NE2 HIS A 109      -2.930  -3.198 -20.213  1.00  0.00           N  
ATOM    834  N   ASN A 110      -7.383  -0.478 -22.476  1.00  0.00           N  
ATOM    835  CA  ASN A 110      -7.269   0.078 -23.823  1.00  0.00           C  
ATOM    836  C   ASN A 110      -5.849   0.566 -24.171  1.00  0.00           C  
ATOM    837  O   ASN A 110      -5.633   1.068 -25.273  1.00  0.00           O  
ATOM    838  CB  ASN A 110      -8.312   1.195 -24.014  1.00  0.00           C  
ATOM    839  CG  ASN A 110      -8.072   2.419 -23.140  1.00  0.00           C  
ATOM    840  OD1 ASN A 110      -7.200   2.444 -22.285  1.00  0.00           O  
ATOM    841  ND2 ASN A 110      -8.863   3.459 -23.360  1.00  0.00           N  
ATOM    842  N   GLY A 111      -4.900   0.423 -23.247  1.00  0.00           N  
ATOM    843  CA  GLY A 111      -3.514   0.841 -23.478  1.00  0.00           C  
ATOM    844  C   GLY A 111      -3.288   2.354 -23.441  1.00  0.00           C  
ATOM    845  O   GLY A 111      -2.251   2.834 -23.918  1.00  0.00           O  
ATOM    846  N   GLU A 112      -4.240   3.108 -22.884  1.00  0.00           N  
ATOM    847  CA  GLU A 112      -4.147   4.560 -22.795  1.00  0.00           C  
ATOM    848  C   GLU A 112      -3.852   5.034 -21.367  1.00  0.00           C  
ATOM    849  O   GLU A 112      -4.043   4.299 -20.399  1.00  0.00           O  
ATOM    850  CB  GLU A 112      -5.432   5.219 -23.318  1.00  0.00           C  
ATOM    851  CG  GLU A 112      -5.680   4.950 -24.802  1.00  0.00           C  
ATOM    852  CD  GLU A 112      -6.846   5.744 -25.385  1.00  0.00           C  
ATOM    853  OE1 GLU A 112      -6.989   5.743 -26.627  1.00  0.00           O  
ATOM    854  OE2 GLU A 112      -7.604   6.368 -24.612  1.00  0.00           O  
ATOM    855  N   GLY A 113      -3.386   6.270 -21.260  1.00  0.00           N  
ATOM    856  CA  GLY A 113      -3.096   6.881 -19.971  1.00  0.00           C  
ATOM    857  C   GLY A 113      -2.049   6.103 -19.184  1.00  0.00           C  
ATOM    858  O   GLY A 113      -0.975   5.784 -19.698  1.00  0.00           O  
ATOM    859  N   VAL A 114      -2.373   5.752 -17.938  1.00  0.00           N  
ATOM    860  CA  VAL A 114      -1.448   4.997 -17.085  1.00  0.00           C  
ATOM    861  C   VAL A 114      -1.233   3.557 -17.556  1.00  0.00           C  
ATOM    862  O   VAL A 114      -0.276   2.919 -17.122  1.00  0.00           O  
ATOM    863  CB  VAL A 114      -1.875   5.003 -15.599  1.00  0.00           C  
ATOM    864  CG1 VAL A 114      -1.859   6.426 -15.039  1.00  0.00           C  
ATOM    865  CG2 VAL A 114      -3.238   4.349 -15.376  1.00  0.00           C  
ATOM    866  N   PHE A 115      -2.079   3.040 -18.455  1.00  0.00           N  
ATOM    867  CA  PHE A 115      -1.964   1.682 -18.982  1.00  0.00           C  
ATOM    868  C   PHE A 115      -1.026   1.583 -20.196  1.00  0.00           C  
ATOM    869  O   PHE A 115      -0.795   0.490 -20.708  1.00  0.00           O  
ATOM    870  CB  PHE A 115      -3.355   1.133 -19.317  1.00  0.00           C  
ATOM    871  CG  PHE A 115      -4.248   1.013 -18.114  1.00  0.00           C  
ATOM    872  CD1 PHE A 115      -4.092  -0.058 -17.225  1.00  0.00           C  
ATOM    873  CD2 PHE A 115      -5.222   1.972 -17.851  1.00  0.00           C  
ATOM    874  CE1 PHE A 115      -4.906  -0.162 -16.092  1.00  0.00           C  
ATOM    875  CE2 PHE A 115      -6.034   1.877 -16.716  1.00  0.00           C  
ATOM    876  CZ  PHE A 115      -5.874   0.804 -15.838  1.00  0.00           C  
ATOM    877  N   ARG A 116      -0.493   2.703 -20.659  1.00  0.00           N  
ATOM    878  CA  ARG A 116       0.316   2.750 -21.874  1.00  0.00           C  
ATOM    879  C   ARG A 116       1.574   1.896 -21.735  1.00  0.00           C  
ATOM    880  O   ARG A 116       2.373   2.094 -20.818  1.00  0.00           O  
ATOM    881  CB  ARG A 116       0.655   4.205 -22.190  1.00  0.00           C  
ATOM    882  CG  ARG A 116       1.160   4.437 -23.606  1.00  0.00           C  
ATOM    883  CD  ARG A 116       1.129   5.936 -23.956  1.00  0.00           C  
ATOM    884  NE  ARG A 116       1.740   6.743 -22.892  1.00  0.00           N  
ATOM    885  CZ  ARG A 116       3.020   7.044 -22.789  1.00  0.00           C  
ATOM    886  NH1 ARG A 116       3.877   6.677 -23.714  1.00  0.00           N  
ATOM    887  NH2 ARG A 116       3.451   7.720 -21.744  1.00  0.00           N  
ATOM    888  N   GLY A 117       1.741   0.924 -22.646  1.00  0.00           N  
ATOM    889  CA  GLY A 117       2.901   0.040 -22.663  1.00  0.00           C  
ATOM    890  C   GLY A 117       2.887  -1.091 -21.639  1.00  0.00           C  
ATOM    891  O   GLY A 117       3.893  -1.782 -21.490  1.00  0.00           O  
ATOM    892  N   LEU A 118       1.763  -1.289 -20.930  1.00  0.00           N  
ATOM    893  CA  LEU A 118       1.645  -2.369 -19.957  1.00  0.00           C  
ATOM    894  C   LEU A 118       1.131  -3.655 -20.612  1.00  0.00           C  
ATOM    895  O   LEU A 118       0.509  -3.614 -21.681  1.00  0.00           O  
ATOM    896  CB  LEU A 118       0.735  -1.954 -18.791  1.00  0.00           C  
ATOM    897  CG  LEU A 118       1.108  -0.643 -18.071  1.00  0.00           C  
ATOM    898  CD1 LEU A 118       0.224  -0.460 -16.843  1.00  0.00           C  
ATOM    899  CD2 LEU A 118       2.569  -0.595 -17.652  1.00  0.00           C  
ATOM    900  N   ALA A 119       1.379  -4.797 -19.963  1.00  0.00           N  
ATOM    901  CA  ALA A 119       0.837  -6.083 -20.393  1.00  0.00           C  
ATOM    902  C   ALA A 119      -0.697  -6.034 -20.440  1.00  0.00           C  
ATOM    903  O   ALA A 119      -1.333  -5.369 -19.629  1.00  0.00           O  
ATOM    904  CB  ALA A 119       1.322  -7.189 -19.453  1.00  0.00           C  
ATOM    905  N   ASN A 120      -1.302  -6.758 -21.409  1.00  0.00           N  
ATOM    906  CA  ASN A 120      -2.750  -6.799 -21.565  1.00  0.00           C  
ATOM    907  C   ASN A 120      -3.185  -8.221 -21.953  1.00  0.00           C  
ATOM    908  O   ASN A 120      -2.850  -8.666 -23.047  1.00  0.00           O  
ATOM    909  CB  ASN A 120      -3.180  -5.776 -22.627  1.00  0.00           C  
ATOM    910  CG  ASN A 120      -4.672  -5.494 -22.645  1.00  0.00           C  
ATOM    911  OD1 ASN A 120      -5.430  -5.956 -21.804  1.00  0.00           O  
ATOM    912  ND2 ASN A 120      -5.112  -4.697 -23.606  1.00  0.00           N  
ATOM    913  N   PRO A 121      -3.912  -8.961 -21.076  1.00  0.00           N  
ATOM    914  CA  PRO A 121      -4.398  -8.506 -19.766  1.00  0.00           C  
ATOM    915  C   PRO A 121      -3.285  -8.249 -18.758  1.00  0.00           C  
ATOM    916  O   PRO A 121      -2.192  -8.802 -18.868  1.00  0.00           O  
ATOM    917  CB  PRO A 121      -5.318  -9.648 -19.302  1.00  0.00           C  
ATOM    918  CG  PRO A 121      -4.742 -10.866 -19.970  1.00  0.00           C  
ATOM    919  CD  PRO A 121      -4.267 -10.357 -21.317  1.00  0.00           C  
ATOM    920  N   LEU A 122      -3.594  -7.395 -17.776  1.00  0.00           N  
ATOM    921  CA  LEU A 122      -2.683  -7.041 -16.694  1.00  0.00           C  
ATOM    922  C   LEU A 122      -3.163  -7.691 -15.399  1.00  0.00           C  
ATOM    923  O   LEU A 122      -4.325  -7.540 -15.022  1.00  0.00           O  
ATOM    924  CB  LEU A 122      -2.639  -5.511 -16.554  1.00  0.00           C  
ATOM    925  CG  LEU A 122      -1.657  -4.957 -15.514  1.00  0.00           C  
ATOM    926  CD1 LEU A 122      -0.218  -5.106 -15.996  1.00  0.00           C  
ATOM    927  CD2 LEU A 122      -1.950  -3.485 -15.237  1.00  0.00           C  
ATOM    928  N   THR A 123      -2.284  -8.425 -14.709  1.00  0.00           N  
ATOM    929  CA  THR A 123      -2.612  -9.030 -13.413  1.00  0.00           C  
ATOM    930  C   THR A 123      -2.470  -7.983 -12.313  1.00  0.00           C  
ATOM    931  O   THR A 123      -1.401  -7.407 -12.135  1.00  0.00           O  
ATOM    932  CB  THR A 123      -1.714 -10.233 -13.121  1.00  0.00           C  
ATOM    933  OG1 THR A 123      -1.925 -11.222 -14.121  1.00  0.00           O  
ATOM    934  CG2 THR A 123      -2.034 -10.869 -11.771  1.00  0.00           C  
ATOM    935  N   VAL A 124      -3.552  -7.739 -11.565  1.00  0.00           N  
ATOM    936  CA  VAL A 124      -3.571  -6.708 -10.521  1.00  0.00           C  
ATOM    937  C   VAL A 124      -4.158  -7.247  -9.214  1.00  0.00           C  
ATOM    938  O   VAL A 124      -4.904  -8.220  -9.214  1.00  0.00           O  
ATOM    939  CB  VAL A 124      -4.357  -5.448 -10.963  1.00  0.00           C  
ATOM    940  CG1 VAL A 124      -3.749  -4.855 -12.233  1.00  0.00           C  
ATOM    941  CG2 VAL A 124      -5.849  -5.739 -11.163  1.00  0.00           C  
ATOM    942  N   THR A 125      -3.830  -6.589  -8.101  1.00  0.00           N  
ATOM    943  CA  THR A 125      -4.383  -6.920  -6.788  1.00  0.00           C  
ATOM    944  C   THR A 125      -5.591  -6.039  -6.481  1.00  0.00           C  
ATOM    945  O   THR A 125      -5.547  -4.823  -6.672  1.00  0.00           O  
ATOM    946  CB  THR A 125      -3.326  -6.764  -5.682  1.00  0.00           C  
ATOM    947  OG1 THR A 125      -2.170  -7.492  -6.046  1.00  0.00           O  
ATOM    948  CG2 THR A 125      -3.821  -7.320  -4.354  1.00  0.00           C  
ATOM    949  N   ARG A 126      -6.674  -6.660  -5.984  1.00  0.00           N  
ATOM    950  CA  ARG A 126      -7.936  -5.994  -5.679  1.00  0.00           C  
ATOM    951  C   ARG A 126      -8.318  -6.183  -4.206  1.00  0.00           C  
ATOM    952  O   ARG A 126      -8.376  -7.312  -3.716  1.00  0.00           O  
ATOM    953  CB  ARG A 126      -9.037  -6.523  -6.610  1.00  0.00           C  
ATOM    954  CG  ARG A 126      -8.785  -6.203  -8.094  1.00  0.00           C  
ATOM    955  CD  ARG A 126      -9.752  -6.926  -9.035  1.00  0.00           C  
ATOM    956  NE  ARG A 126     -11.149  -6.558  -8.799  1.00  0.00           N  
ATOM    957  CZ  ARG A 126     -12.204  -7.069  -9.430  1.00  0.00           C  
ATOM    958  NH1 ARG A 126     -12.054  -7.976 -10.366  1.00  0.00           N  
ATOM    959  NH2 ARG A 126     -13.413  -6.671  -9.129  1.00  0.00           N  
ATOM    960  N   TYR A 127      -8.600  -5.070  -3.517  1.00  0.00           N  
ATOM    961  CA  TYR A 127      -9.030  -5.033  -2.110  1.00  0.00           C  
ATOM    962  C   TYR A 127     -10.282  -4.152  -1.975  1.00  0.00           C  
ATOM    963  O   TYR A 127     -10.281  -3.159  -1.252  1.00  0.00           O  
ATOM    964  CB  TYR A 127      -7.913  -4.482  -1.218  1.00  0.00           C  
ATOM    965  CG  TYR A 127      -6.704  -5.357  -1.021  1.00  0.00           C  
ATOM    966  CD1 TYR A 127      -6.670  -6.295   0.016  1.00  0.00           C  
ATOM    967  CD2 TYR A 127      -5.565  -5.205  -1.817  1.00  0.00           C  
ATOM    968  CE1 TYR A 127      -5.534  -7.068   0.248  1.00  0.00           C  
ATOM    969  CE2 TYR A 127      -4.433  -5.975  -1.598  1.00  0.00           C  
ATOM    970  CZ  TYR A 127      -4.412  -6.905  -0.563  1.00  0.00           C  
ATOM    971  OH  TYR A 127      -3.295  -7.671  -0.338  1.00  0.00           O  
ATOM    972  N   HIS A 128     -11.363  -4.489  -2.664  1.00  0.00           N  
ATOM    973  CA  HIS A 128     -12.533  -3.617  -2.667  1.00  0.00           C  
ATOM    974  C   HIS A 128     -13.852  -4.402  -2.651  1.00  0.00           C  
ATOM    975  O   HIS A 128     -13.932  -5.537  -3.135  1.00  0.00           O  
ATOM    976  CB  HIS A 128     -12.482  -2.652  -3.860  1.00  0.00           C  
ATOM    977  CG  HIS A 128     -12.656  -3.332  -5.179  1.00  0.00           C  
ATOM    978  ND1 HIS A 128     -13.872  -3.523  -5.793  1.00  0.00           N  
ATOM    979  CD2 HIS A 128     -11.726  -3.906  -5.996  1.00  0.00           C  
ATOM    980  CE1 HIS A 128     -13.681  -4.183  -6.928  1.00  0.00           C  
ATOM    981  NE2 HIS A 128     -12.388  -4.431  -7.079  1.00  0.00           N  
ATOM    982  N   SER A 129     -14.889  -3.768  -2.091  1.00  0.00           N  
ATOM    983  CA  SER A 129     -16.265  -4.260  -2.098  1.00  0.00           C  
ATOM    984  C   SER A 129     -17.209  -3.305  -2.823  1.00  0.00           C  
ATOM    985  O   SER A 129     -18.392  -3.607  -2.992  1.00  0.00           O  
ATOM    986  CB  SER A 129     -16.745  -4.480  -0.663  1.00  0.00           C  
ATOM    987  OG  SER A 129     -16.672  -3.269   0.072  1.00  0.00           O  
ATOM    988  N   LEU A 130     -16.697  -2.153  -3.242  1.00  0.00           N  
ATOM    989  CA  LEU A 130     -17.443  -1.134  -3.970  1.00  0.00           C  
ATOM    990  C   LEU A 130     -16.820  -0.934  -5.355  1.00  0.00           C  
ATOM    991  O   LEU A 130     -15.631  -1.179  -5.556  1.00  0.00           O  
ATOM    992  CB  LEU A 130     -17.437   0.191  -3.194  1.00  0.00           C  
ATOM    993  CG  LEU A 130     -18.002   0.154  -1.769  1.00  0.00           C  
ATOM    994  CD1 LEU A 130     -17.863   1.522  -1.107  1.00  0.00           C  
ATOM    995  CD2 LEU A 130     -19.477  -0.260  -1.758  1.00  0.00           C  
ATOM    996  N   VAL A 131     -17.657  -0.490  -6.316  1.00  0.00           N  
ATOM    997  CA  VAL A 131     -17.233  -0.152  -7.675  1.00  0.00           C  
ATOM    998  C   VAL A 131     -18.017   1.051  -8.174  1.00  0.00           C  
ATOM    999  O   VAL A 131     -19.062   1.396  -7.635  1.00  0.00           O  
ATOM   1000  CB  VAL A 131     -17.417  -1.336  -8.657  1.00  0.00           C  
ATOM   1001  CG1 VAL A 131     -16.471  -2.481  -8.330  1.00  0.00           C  
ATOM   1002  CG2 VAL A 131     -18.870  -1.837  -8.687  1.00  0.00           C  
ATOM   1003  N   VAL A 132     -17.515   1.696  -9.218  1.00  0.00           N  
ATOM   1004  CA  VAL A 132     -18.265   2.728  -9.928  1.00  0.00           C  
ATOM   1005  C   VAL A 132     -19.320   2.053 -10.799  1.00  0.00           C  
ATOM   1006  O   VAL A 132     -19.006   1.154 -11.578  1.00  0.00           O  
ATOM   1007  CB  VAL A 132     -17.339   3.621 -10.767  1.00  0.00           C  
ATOM   1008  CG1 VAL A 132     -18.132   4.661 -11.554  1.00  0.00           C  
ATOM   1009  CG2 VAL A 132     -16.325   4.333  -9.871  1.00  0.00           C  
ATOM   1010  N   GLU A 133     -20.589   2.471 -10.661  1.00  0.00           N  
ATOM   1011  CA  GLU A 133     -21.687   1.962 -11.476  1.00  0.00           C  
ATOM   1012  C   GLU A 133     -21.503   2.408 -12.931  1.00  0.00           C  
ATOM   1013  O   GLU A 133     -21.495   3.611 -13.202  1.00  0.00           O  
ATOM   1014  CB  GLU A 133     -23.019   2.468 -10.905  1.00  0.00           C  
ATOM   1015  CG  GLU A 133     -24.236   1.995 -11.682  1.00  0.00           C  
ATOM   1016  CD  GLU A 133     -25.520   2.558 -11.077  1.00  0.00           C  
ATOM   1017  OE1 GLU A 133     -25.781   3.762 -11.273  1.00  0.00           O  
ATOM   1018  OE2 GLU A 133     -26.227   1.809 -10.390  1.00  0.00           O  
ATOM   1019  N   PRO A 134     -21.372   1.466 -13.896  1.00  0.00           N  
ATOM   1020  CA  PRO A 134     -21.086   1.838 -15.287  1.00  0.00           C  
ATOM   1021  C   PRO A 134     -22.088   2.813 -15.899  1.00  0.00           C  
ATOM   1022  O   PRO A 134     -21.683   3.785 -16.538  1.00  0.00           O  
ATOM   1023  CB  PRO A 134     -21.077   0.503 -16.039  1.00  0.00           C  
ATOM   1024  CG  PRO A 134     -20.675  -0.491 -14.988  1.00  0.00           C  
ATOM   1025  CD  PRO A 134     -21.329   0.018 -13.716  1.00  0.00           C  
ATOM   1026  N   ASP A 135     -23.384   2.600 -15.664  1.00  0.00           N  
ATOM   1027  CA  ASP A 135     -24.439   3.437 -16.246  1.00  0.00           C  
ATOM   1028  C   ASP A 135     -24.460   4.863 -15.673  1.00  0.00           C  
ATOM   1029  O   ASP A 135     -25.043   5.761 -16.280  1.00  0.00           O  
ATOM   1030  CB  ASP A 135     -25.808   2.772 -16.047  1.00  0.00           C  
ATOM   1031  CG  ASP A 135     -25.968   1.462 -16.804  1.00  0.00           C  
ATOM   1032  OD1 ASP A 135     -25.195   1.206 -17.745  1.00  0.00           O  
ATOM   1033  OD2 ASP A 135     -26.890   0.687 -16.448  1.00  0.00           O  
ATOM   1034  N   SER A 136     -23.829   5.074 -14.524  1.00  0.00           N  
ATOM   1035  CA  SER A 136     -23.745   6.388 -13.885  1.00  0.00           C  
ATOM   1036  C   SER A 136     -22.449   7.137 -14.208  1.00  0.00           C  
ATOM   1037  O   SER A 136     -22.321   8.304 -13.829  1.00  0.00           O  
ATOM   1038  CB  SER A 136     -23.885   6.254 -12.369  1.00  0.00           C  
ATOM   1039  OG  SER A 136     -22.700   5.743 -11.779  1.00  0.00           O  
ATOM   1040  N   LEU A 137     -21.483   6.484 -14.873  1.00  0.00           N  
ATOM   1041  CA  LEU A 137     -20.198   7.120 -15.152  1.00  0.00           C  
ATOM   1042  C   LEU A 137     -20.412   8.380 -15.996  1.00  0.00           C  
ATOM   1043  O   LEU A 137     -20.986   8.298 -17.085  1.00  0.00           O  
ATOM   1044  CB  LEU A 137     -19.240   6.149 -15.847  1.00  0.00           C  
ATOM   1045  CG  LEU A 137     -17.841   6.730 -16.108  1.00  0.00           C  
ATOM   1046  CD1 LEU A 137     -17.074   6.949 -14.802  1.00  0.00           C  
ATOM   1047  CD2 LEU A 137     -17.037   5.824 -17.019  1.00  0.00           C  
ATOM   1048  N   PRO A 138     -19.976   9.551 -15.526  1.00  0.00           N  
ATOM   1049  CA  PRO A 138     -20.180  10.789 -16.277  1.00  0.00           C  
ATOM   1050  C   PRO A 138     -19.547  10.740 -17.667  1.00  0.00           C  
ATOM   1051  O   PRO A 138     -18.451  10.204 -17.837  1.00  0.00           O  
ATOM   1052  CB  PRO A 138     -19.538  11.870 -15.408  1.00  0.00           C  
ATOM   1053  CG  PRO A 138     -19.584  11.287 -14.017  1.00  0.00           C  
ATOM   1054  CD  PRO A 138     -19.365   9.807 -14.229  1.00  0.00           C  
ATOM   1055  N   ALA A 139     -20.230  11.315 -18.658  1.00  0.00           N  
ATOM   1056  CA  ALA A 139     -19.802  11.278 -20.058  1.00  0.00           C  
ATOM   1057  C   ALA A 139     -18.432  11.920 -20.307  1.00  0.00           C  
ATOM   1058  O   ALA A 139     -17.828  11.692 -21.356  1.00  0.00           O  
ATOM   1059  CB  ALA A 139     -20.872  11.937 -20.924  1.00  0.00           C  
ATOM   1060  N   CYS A 140     -17.942  12.730 -19.366  1.00  0.00           N  
ATOM   1061  CA  CYS A 140     -16.603  13.323 -19.456  1.00  0.00           C  
ATOM   1062  C   CYS A 140     -15.476  12.310 -19.216  1.00  0.00           C  
ATOM   1063  O   CYS A 140     -14.322  12.633 -19.487  1.00  0.00           O  
ATOM   1064  CB  CYS A 140     -16.494  14.505 -18.487  1.00  0.00           C  
ATOM   1065  SG  CYS A 140     -16.828  14.033 -16.778  1.00  0.00           S  
ATOM   1066  N   PHE A 141     -15.796  11.094 -18.731  1.00  0.00           N  
ATOM   1067  CA  PHE A 141     -14.816  10.030 -18.547  1.00  0.00           C  
ATOM   1068  C   PHE A 141     -14.940   8.950 -19.609  1.00  0.00           C  
ATOM   1069  O   PHE A 141     -16.047   8.554 -19.987  1.00  0.00           O  
ATOM   1070  CB  PHE A 141     -14.950   9.396 -17.162  1.00  0.00           C  
ATOM   1071  CG  PHE A 141     -14.473  10.275 -16.035  1.00  0.00           C  
ATOM   1072  CD1 PHE A 141     -15.378  11.031 -15.293  1.00  0.00           C  
ATOM   1073  CD2 PHE A 141     -13.115  10.331 -15.711  1.00  0.00           C  
ATOM   1074  CE1 PHE A 141     -14.938  11.847 -14.253  1.00  0.00           C  
ATOM   1075  CE2 PHE A 141     -12.671  11.142 -14.672  1.00  0.00           C  
ATOM   1076  CZ  PHE A 141     -13.577  11.901 -13.939  1.00  0.00           C  
ATOM   1077  N   ASP A 142     -13.812   8.433 -20.043  1.00  0.00           N  
ATOM   1078  CA  ASP A 142     -13.736   7.153 -20.735  1.00  0.00           C  
ATOM   1079  C   ASP A 142     -13.337   6.062 -19.737  1.00  0.00           C  
ATOM   1080  O   ASP A 142     -12.567   6.302 -18.812  1.00  0.00           O  
ATOM   1081  CB  ASP A 142     -12.719   7.217 -21.883  1.00  0.00           C  
ATOM   1082  CG  ASP A 142     -13.207   8.088 -23.024  1.00  0.00           C  
ATOM   1083  OD1 ASP A 142     -14.408   8.006 -23.372  1.00  0.00           O  
ATOM   1084  OD2 ASP A 142     -12.386   8.844 -23.589  1.00  0.00           O  
ATOM   1085  N   VAL A 143     -13.869   4.851 -19.946  1.00  0.00           N  
ATOM   1086  CA  VAL A 143     -13.389   3.677 -19.225  1.00  0.00           C  
ATOM   1087  C   VAL A 143     -12.114   3.203 -19.911  1.00  0.00           C  
ATOM   1088  O   VAL A 143     -12.107   2.961 -21.119  1.00  0.00           O  
ATOM   1089  CB  VAL A 143     -14.437   2.553 -19.172  1.00  0.00           C  
ATOM   1090  CG1 VAL A 143     -13.919   1.367 -18.367  1.00  0.00           C  
ATOM   1091  CG2 VAL A 143     -15.743   3.045 -18.544  1.00  0.00           C  
ATOM   1092  N   THR A 144     -11.029   3.069 -19.144  1.00  0.00           N  
ATOM   1093  CA  THR A 144      -9.738   2.638 -19.670  1.00  0.00           C  
ATOM   1094  C   THR A 144      -9.431   1.177 -19.369  1.00  0.00           C  
ATOM   1095  O   THR A 144      -8.620   0.565 -20.075  1.00  0.00           O  
ATOM   1096  CB  THR A 144      -8.599   3.518 -19.131  1.00  0.00           C  
ATOM   1097  OG1 THR A 144      -8.672   3.590 -17.711  1.00  0.00           O  
ATOM   1098  CG2 THR A 144      -8.692   4.946 -19.676  1.00  0.00           C  
ATOM   1099  N   ALA A 145     -10.087   0.584 -18.348  1.00  0.00           N  
ATOM   1100  CA  ALA A 145      -9.871  -0.805 -17.968  1.00  0.00           C  
ATOM   1101  C   ALA A 145     -11.123  -1.450 -17.371  1.00  0.00           C  
ATOM   1102  O   ALA A 145     -11.964  -0.773 -16.776  1.00  0.00           O  
ATOM   1103  CB  ALA A 145      -8.699  -0.900 -16.986  1.00  0.00           C  
ATOM   1104  N   TRP A 146     -11.222  -2.784 -17.520  1.00  0.00           N  
ATOM   1105  CA  TRP A 146     -12.364  -3.584 -17.096  1.00  0.00           C  
ATOM   1106  C   TRP A 146     -11.907  -4.884 -16.432  1.00  0.00           C  
ATOM   1107  O   TRP A 146     -10.884  -5.461 -16.816  1.00  0.00           O  
ATOM   1108  CB  TRP A 146     -13.249  -3.933 -18.297  1.00  0.00           C  
ATOM   1109  CG  TRP A 146     -13.730  -2.773 -19.106  1.00  0.00           C  
ATOM   1110  CD1 TRP A 146     -14.942  -2.152 -19.004  1.00  0.00           C  
ATOM   1111  CD2 TRP A 146     -13.021  -2.080 -20.169  1.00  0.00           C  
ATOM   1112  NE1 TRP A 146     -15.031  -1.123 -19.926  1.00  0.00           N  
ATOM   1113  CE2 TRP A 146     -13.869  -1.053 -20.656  1.00  0.00           C  
ATOM   1114  CE3 TRP A 146     -11.754  -2.221 -20.753  1.00  0.00           C  
ATOM   1115  CZ2 TRP A 146     -13.484  -0.178 -21.689  1.00  0.00           C  
ATOM   1116  CZ3 TRP A 146     -11.367  -1.352 -21.785  1.00  0.00           C  
ATOM   1117  CH2 TRP A 146     -12.225  -0.346 -22.244  1.00  0.00           C  
ATOM   1118  N   SER A 147     -12.701  -5.374 -15.480  1.00  0.00           N  
ATOM   1119  CA  SER A 147     -12.558  -6.737 -14.978  1.00  0.00           C  
ATOM   1120  C   SER A 147     -13.180  -7.742 -15.955  1.00  0.00           C  
ATOM   1121  O   SER A 147     -13.871  -7.368 -16.907  1.00  0.00           O  
ATOM   1122  CB  SER A 147     -13.207  -6.865 -13.598  1.00  0.00           C  
ATOM   1123  OG  SER A 147     -14.619  -6.855 -13.697  1.00  0.00           O  
ATOM   1124  N   GLU A 148     -12.974  -9.038 -15.688  1.00  0.00           N  
ATOM   1125  CA  GLU A 148     -13.603 -10.101 -16.481  1.00  0.00           C  
ATOM   1126  C   GLU A 148     -15.138 -10.044 -16.429  1.00  0.00           C  
ATOM   1127  O   GLU A 148     -15.812 -10.406 -17.395  1.00  0.00           O  
ATOM   1128  CB  GLU A 148     -13.133 -11.465 -15.987  1.00  0.00           C  
ATOM   1129  CG  GLU A 148     -11.639 -11.711 -16.199  1.00  0.00           C  
ATOM   1130  CD  GLU A 148     -11.230 -13.092 -15.712  1.00  0.00           C  
ATOM   1131  OE1 GLU A 148     -10.891 -13.934 -16.564  1.00  0.00           O  
ATOM   1132  OE2 GLU A 148     -11.271 -13.321 -14.488  1.00  0.00           O  
ATOM   1133  N   THR A 149     -15.695  -9.554 -15.313  1.00  0.00           N  
ATOM   1134  CA  THR A 149     -17.137  -9.374 -15.135  1.00  0.00           C  
ATOM   1135  C   THR A 149     -17.624  -7.988 -15.577  1.00  0.00           C  
ATOM   1136  O   THR A 149     -18.745  -7.595 -15.271  1.00  0.00           O  
ATOM   1137  CB  THR A 149     -17.549  -9.653 -13.679  1.00  0.00           C  
ATOM   1138  OG1 THR A 149     -16.794  -8.830 -12.789  1.00  0.00           O  
ATOM   1139  CG2 THR A 149     -17.276 -11.106 -13.302  1.00  0.00           C  
ATOM   1140  N   ARG A 150     -16.787  -7.267 -16.313  1.00  0.00           N  
ATOM   1141  CA  ARG A 150     -17.072  -5.943 -16.885  1.00  0.00           C  
ATOM   1142  C   ARG A 150     -17.279  -4.837 -15.842  1.00  0.00           C  
ATOM   1143  O   ARG A 150     -17.910  -3.820 -16.127  1.00  0.00           O  
ATOM   1144  CB  ARG A 150     -18.243  -6.013 -17.889  1.00  0.00           C  
ATOM   1145  CG  ARG A 150     -18.020  -6.995 -19.045  1.00  0.00           C  
ATOM   1146  CD  ARG A 150     -16.887  -6.556 -19.982  1.00  0.00           C  
ATOM   1147  NE  ARG A 150     -17.229  -5.319 -20.678  1.00  0.00           N  
ATOM   1148  CZ  ARG A 150     -16.425  -4.649 -21.511  1.00  0.00           C  
ATOM   1149  NH1 ARG A 150     -15.205  -5.078 -21.769  1.00  0.00           N  
ATOM   1150  NH2 ARG A 150     -16.843  -3.542 -22.082  1.00  0.00           N  
ATOM   1151  N   GLU A 151     -16.725  -5.011 -14.642  1.00  0.00           N  
ATOM   1152  CA  GLU A 151     -16.631  -3.924 -13.669  1.00  0.00           C  
ATOM   1153  C   GLU A 151     -15.567  -2.927 -14.123  1.00  0.00           C  
ATOM   1154  O   GLU A 151     -14.540  -3.313 -14.675  1.00  0.00           O  
ATOM   1155  CB  GLU A 151     -16.280  -4.456 -12.281  1.00  0.00           C  
ATOM   1156  CG  GLU A 151     -17.342  -5.388 -11.689  1.00  0.00           C  
ATOM   1157  CD  GLU A 151     -16.863  -6.022 -10.392  1.00  0.00           C  
ATOM   1158  OE1 GLU A 151     -17.508  -5.802  -9.350  1.00  0.00           O  
ATOM   1159  OE2 GLU A 151     -15.833  -6.737 -10.425  1.00  0.00           O  
ATOM   1160  N   ILE A 152     -15.813  -1.630 -13.879  1.00  0.00           N  
ATOM   1161  CA  ILE A 152     -14.851  -0.579 -14.220  1.00  0.00           C  
ATOM   1162  C   ILE A 152     -13.607  -0.727 -13.341  1.00  0.00           C  
ATOM   1163  O   ILE A 152     -13.696  -0.710 -12.118  1.00  0.00           O  
ATOM   1164  CB  ILE A 152     -15.490   0.819 -14.054  1.00  0.00           C  
ATOM   1165  CG1 ILE A 152     -16.630   1.006 -15.065  1.00  0.00           C  
ATOM   1166  CG2 ILE A 152     -14.429   1.926 -14.214  1.00  0.00           C  
ATOM   1167  CD1 ILE A 152     -17.428   2.299 -14.887  1.00  0.00           C  
ATOM   1168  N   MET A 153     -12.447  -0.869 -13.976  1.00  0.00           N  
ATOM   1169  CA  MET A 153     -11.152  -0.973 -13.300  1.00  0.00           C  
ATOM   1170  C   MET A 153     -10.253   0.237 -13.551  1.00  0.00           C  
ATOM   1171  O   MET A 153      -9.238   0.400 -12.870  1.00  0.00           O  
ATOM   1172  CB  MET A 153     -10.440  -2.260 -13.736  1.00  0.00           C  
ATOM   1173  CG  MET A 153     -11.124  -3.543 -13.249  1.00  0.00           C  
ATOM   1174  SD  MET A 153     -11.049  -3.767 -11.449  1.00  0.00           S  
ATOM   1175  CE  MET A 153     -12.762  -3.474 -11.012  1.00  0.00           C  
ATOM   1176  N   GLY A 154     -10.617   1.099 -14.496  1.00  0.00           N  
ATOM   1177  CA  GLY A 154      -9.891   2.325 -14.771  1.00  0.00           C  
ATOM   1178  C   GLY A 154     -10.769   3.336 -15.503  1.00  0.00           C  
ATOM   1179  O   GLY A 154     -11.609   2.953 -16.315  1.00  0.00           O  
ATOM   1180  N   ILE A 155     -10.578   4.615 -15.203  1.00  0.00           N  
ATOM   1181  CA  ILE A 155     -11.250   5.724 -15.881  1.00  0.00           C  
ATOM   1182  C   ILE A 155     -10.236   6.823 -16.194  1.00  0.00           C  
ATOM   1183  O   ILE A 155      -9.257   7.005 -15.471  1.00  0.00           O  
ATOM   1184  CB  ILE A 155     -12.430   6.303 -15.057  1.00  0.00           C  
ATOM   1185  CG1 ILE A 155     -11.966   6.874 -13.703  1.00  0.00           C  
ATOM   1186  CG2 ILE A 155     -13.518   5.245 -14.879  1.00  0.00           C  
ATOM   1187  CD1 ILE A 155     -13.068   7.578 -12.897  1.00  0.00           C  
ATOM   1188  N   ARG A 156     -10.488   7.577 -17.277  1.00  0.00           N  
ATOM   1189  CA  ARG A 156      -9.687   8.738 -17.638  1.00  0.00           C  
ATOM   1190  C   ARG A 156     -10.587   9.846 -18.161  1.00  0.00           C  
ATOM   1191  O   ARG A 156     -11.456   9.595 -18.999  1.00  0.00           O  
ATOM   1192  CB  ARG A 156      -8.614   8.351 -18.667  1.00  0.00           C  
ATOM   1193  CG  ARG A 156      -7.667   9.495 -19.025  1.00  0.00           C  
ATOM   1194  CD  ARG A 156      -6.518   9.032 -19.923  1.00  0.00           C  
ATOM   1195  NE  ARG A 156      -5.692  10.152 -20.376  1.00  0.00           N  
ATOM   1196  CZ  ARG A 156      -4.749  10.768 -19.664  1.00  0.00           C  
ATOM   1197  NH1 ARG A 156      -4.436  10.384 -18.453  1.00  0.00           N  
ATOM   1198  NH2 ARG A 156      -4.095  11.795 -20.171  1.00  0.00           N  
ATOM   1199  N   HIS A 157     -10.415  11.058 -17.662  1.00  0.00           N  
ATOM   1200  CA  HIS A 157     -11.156  12.212 -18.151  1.00  0.00           C  
ATOM   1201  C   HIS A 157     -10.726  12.542 -19.584  1.00  0.00           C  
ATOM   1202  O   HIS A 157      -9.537  12.506 -19.906  1.00  0.00           O  
ATOM   1203  CB  HIS A 157     -10.939  13.398 -17.212  1.00  0.00           C  
ATOM   1204  CG  HIS A 157     -11.906  14.524 -17.430  1.00  0.00           C  
ATOM   1205  ND1 HIS A 157     -11.775  15.482 -18.412  1.00  0.00           N  
ATOM   1206  CD2 HIS A 157     -13.038  14.827 -16.755  1.00  0.00           C  
ATOM   1207  CE1 HIS A 157     -12.796  16.323 -18.326  1.00  0.00           C  
ATOM   1208  NE2 HIS A 157     -13.583  15.951 -17.325  1.00  0.00           N  
ATOM   1209  N   ARG A 158     -11.694  12.851 -20.433  1.00  0.00           N  
ATOM   1210  CA  ARG A 158     -11.449  13.058 -21.868  1.00  0.00           C  
ATOM   1211  C   ARG A 158     -10.630  14.303 -22.186  1.00  0.00           C  
ATOM   1212  O   ARG A 158      -9.996  14.360 -23.234  1.00  0.00           O  
ATOM   1213  CB  ARG A 158     -12.788  13.135 -22.612  1.00  0.00           C  
ATOM   1214  CG  ARG A 158     -13.507  11.800 -22.620  1.00  0.00           C  
ATOM   1215  CD  ARG A 158     -14.853  11.890 -23.298  1.00  0.00           C  
ATOM   1216  NE  ARG A 158     -15.474  10.570 -23.306  1.00  0.00           N  
ATOM   1217  CZ  ARG A 158     -16.674  10.260 -23.782  1.00  0.00           C  
ATOM   1218  NH1 ARG A 158     -17.452  11.161 -24.324  1.00  0.00           N  
ATOM   1219  NH2 ARG A 158     -17.070   9.022 -23.697  1.00  0.00           N  
ATOM   1220  N   GLN A 159     -10.650  15.290 -21.296  1.00  0.00           N  
ATOM   1221  CA  GLN A 159     -10.026  16.589 -21.551  1.00  0.00           C  
ATOM   1222  C   GLN A 159      -8.960  16.956 -20.522  1.00  0.00           C  
ATOM   1223  O   GLN A 159      -7.934  17.543 -20.887  1.00  0.00           O  
ATOM   1224  CB  GLN A 159     -11.125  17.659 -21.598  1.00  0.00           C  
ATOM   1225  CG  GLN A 159     -10.619  19.029 -22.049  1.00  0.00           C  
ATOM   1226  CD  GLN A 159     -11.367  19.582 -23.262  1.00  0.00           C  
ATOM   1227  OE1 GLN A 159     -12.353  19.022 -23.723  1.00  0.00           O  
ATOM   1228  NE2 GLN A 159     -10.894  20.698 -23.786  1.00  0.00           N  
ATOM   1229  N   TRP A 160      -9.188  16.625 -19.250  1.00  0.00           N  
ATOM   1230  CA  TRP A 160      -8.273  16.978 -18.163  1.00  0.00           C  
ATOM   1231  C   TRP A 160      -7.432  15.781 -17.725  1.00  0.00           C  
ATOM   1232  O   TRP A 160      -7.802  14.635 -17.953  1.00  0.00           O  
ATOM   1233  CB  TRP A 160      -9.071  17.545 -16.981  1.00  0.00           C  
ATOM   1234  CG  TRP A 160      -9.878  18.762 -17.310  1.00  0.00           C  
ATOM   1235  CD1 TRP A 160      -9.572  19.726 -18.225  1.00  0.00           C  
ATOM   1236  CD2 TRP A 160     -11.136  19.168 -16.716  1.00  0.00           C  
ATOM   1237  NE1 TRP A 160     -10.553  20.696 -18.238  1.00  0.00           N  
ATOM   1238  CE2 TRP A 160     -11.522  20.386 -17.318  1.00  0.00           C  
ATOM   1239  CE3 TRP A 160     -11.969  18.618 -15.722  1.00  0.00           C  
ATOM   1240  CZ2 TRP A 160     -12.710  21.060 -16.959  1.00  0.00           C  
ATOM   1241  CZ3 TRP A 160     -13.140  19.280 -15.366  1.00  0.00           C  
ATOM   1242  CH2 TRP A 160     -13.496  20.484 -15.982  1.00  0.00           C  
ATOM   1243  N   ASP A 161      -6.301  16.037 -17.091  1.00  0.00           N  
ATOM   1244  CA  ASP A 161      -5.396  14.981 -16.646  1.00  0.00           C  
ATOM   1245  C   ASP A 161      -5.864  14.387 -15.306  1.00  0.00           C  
ATOM   1246  O   ASP A 161      -5.241  14.554 -14.260  1.00  0.00           O  
ATOM   1247  CB  ASP A 161      -3.950  15.485 -16.612  1.00  0.00           C  
ATOM   1248  CG  ASP A 161      -2.939  14.348 -16.597  1.00  0.00           C  
ATOM   1249  OD1 ASP A 161      -3.355  13.180 -16.583  1.00  0.00           O  
ATOM   1250  OD2 ASP A 161      -1.724  14.646 -16.641  1.00  0.00           O  
ATOM   1251  N   LEU A 162      -7.021  13.742 -15.355  1.00  0.00           N  
ATOM   1252  CA  LEU A 162      -7.643  13.066 -14.224  1.00  0.00           C  
ATOM   1253  C   LEU A 162      -7.785  11.598 -14.571  1.00  0.00           C  
ATOM   1254  O   LEU A 162      -8.397  11.261 -15.589  1.00  0.00           O  
ATOM   1255  CB  LEU A 162      -9.025  13.658 -13.927  1.00  0.00           C  
ATOM   1256  CG  LEU A 162      -9.104  15.163 -13.694  1.00  0.00           C  
ATOM   1257  CD1 LEU A 162     -10.562  15.568 -13.486  1.00  0.00           C  
ATOM   1258  CD2 LEU A 162      -8.285  15.594 -12.489  1.00  0.00           C  
ATOM   1259  N   GLU A 163      -7.230  10.723 -13.745  1.00  0.00           N  
ATOM   1260  CA  GLU A 163      -7.245   9.291 -14.015  1.00  0.00           C  
ATOM   1261  C   GLU A 163      -7.433   8.508 -12.722  1.00  0.00           C  
ATOM   1262  O   GLU A 163      -6.919   8.886 -11.668  1.00  0.00           O  
ATOM   1263  CB  GLU A 163      -5.965   8.900 -14.746  1.00  0.00           C  
ATOM   1264  CG  GLU A 163      -6.087   7.584 -15.491  1.00  0.00           C  
ATOM   1265  CD  GLU A 163      -5.007   7.368 -16.542  1.00  0.00           C  
ATOM   1266  OE1 GLU A 163      -5.025   6.295 -17.184  1.00  0.00           O  
ATOM   1267  OE2 GLU A 163      -4.145   8.243 -16.751  1.00  0.00           O  
ATOM   1268  N   GLY A 164      -8.209   7.424 -12.784  1.00  0.00           N  
ATOM   1269  CA  GLY A 164      -8.485   6.579 -11.636  1.00  0.00           C  
ATOM   1270  C   GLY A 164      -8.261   5.110 -11.954  1.00  0.00           C  
ATOM   1271  O   GLY A 164      -8.546   4.663 -13.066  1.00  0.00           O  
ATOM   1272  N   VAL A 165      -7.761   4.354 -10.975  1.00  0.00           N  
ATOM   1273  CA  VAL A 165      -7.656   2.893 -11.042  1.00  0.00           C  
ATOM   1274  C   VAL A 165      -8.297   2.267  -9.798  1.00  0.00           C  
ATOM   1275  O   VAL A 165      -8.043   2.695  -8.677  1.00  0.00           O  
ATOM   1276  CB  VAL A 165      -6.203   2.394 -11.235  1.00  0.00           C  
ATOM   1277  CG1 VAL A 165      -5.652   2.857 -12.591  1.00  0.00           C  
ATOM   1278  CG2 VAL A 165      -5.266   2.849 -10.118  1.00  0.00           C  
ATOM   1279  N   GLN A 166      -9.155   1.256 -10.009  1.00  0.00           N  
ATOM   1280  CA  GLN A 166      -9.899   0.609  -8.915  1.00  0.00           C  
ATOM   1281  C   GLN A 166      -9.034  -0.380  -8.119  1.00  0.00           C  
ATOM   1282  O   GLN A 166      -9.354  -0.722  -6.980  1.00  0.00           O  
ATOM   1283  CB  GLN A 166     -11.140  -0.084  -9.513  1.00  0.00           C  
ATOM   1284  CG  GLN A 166     -12.053  -0.821  -8.517  1.00  0.00           C  
ATOM   1285  CD  GLN A 166     -12.597   0.087  -7.416  1.00  0.00           C  
ATOM   1286  OE1 GLN A 166     -13.601   0.762  -7.584  1.00  0.00           O  
ATOM   1287  NE2 GLN A 166     -11.936   0.115  -6.274  1.00  0.00           N  
ATOM   1288  N   PHE A 167      -7.943  -0.847  -8.705  1.00  0.00           N  
ATOM   1289  CA  PHE A 167      -7.030  -1.829  -8.129  1.00  0.00           C  
ATOM   1290  C   PHE A 167      -5.832  -1.142  -7.465  1.00  0.00           C  
ATOM   1291  O   PHE A 167      -5.775   0.086  -7.386  1.00  0.00           O  
ATOM   1292  CB  PHE A 167      -6.615  -2.818  -9.230  1.00  0.00           C  
ATOM   1293  CG  PHE A 167      -5.966  -2.145 -10.421  1.00  0.00           C  
ATOM   1294  CD1 PHE A 167      -6.749  -1.697 -11.494  1.00  0.00           C  
ATOM   1295  CD2 PHE A 167      -4.590  -1.948 -10.468  1.00  0.00           C  
ATOM   1296  CE1 PHE A 167      -6.161  -1.068 -12.589  1.00  0.00           C  
ATOM   1297  CE2 PHE A 167      -3.998  -1.320 -11.564  1.00  0.00           C  
ATOM   1298  CZ  PHE A 167      -4.784  -0.887 -12.619  1.00  0.00           C  
ATOM   1299  N   HIS A 168      -4.888  -1.934  -6.984  1.00  0.00           N  
ATOM   1300  CA  HIS A 168      -3.750  -1.463  -6.202  1.00  0.00           C  
ATOM   1301  C   HIS A 168      -2.431  -1.680  -6.944  1.00  0.00           C  
ATOM   1302  O   HIS A 168      -1.809  -2.738  -6.797  1.00  0.00           O  
ATOM   1303  CB  HIS A 168      -3.741  -2.173  -4.845  1.00  0.00           C  
ATOM   1304  CG  HIS A 168      -4.896  -1.772  -3.980  1.00  0.00           C  
ATOM   1305  ND1 HIS A 168      -4.841  -0.761  -3.049  1.00  0.00           N  
ATOM   1306  CD2 HIS A 168      -6.168  -2.262  -3.952  1.00  0.00           C  
ATOM   1307  CE1 HIS A 168      -6.030  -0.647  -2.465  1.00  0.00           C  
ATOM   1308  NE2 HIS A 168      -6.857  -1.548  -2.999  1.00  0.00           N  
ATOM   1309  N   PRO A 169      -1.951  -0.700  -7.724  1.00  0.00           N  
ATOM   1310  CA  PRO A 169      -0.644  -0.828  -8.400  1.00  0.00           C  
ATOM   1311  C   PRO A 169       0.521  -0.897  -7.420  1.00  0.00           C  
ATOM   1312  O   PRO A 169       1.581  -1.398  -7.778  1.00  0.00           O  
ATOM   1313  CB  PRO A 169      -0.562   0.422  -9.286  1.00  0.00           C  
ATOM   1314  CG  PRO A 169      -1.452   1.432  -8.601  1.00  0.00           C  
ATOM   1315  CD  PRO A 169      -2.572   0.591  -8.012  1.00  0.00           C  
ATOM   1316  N   GLU A 170       0.315  -0.426  -6.184  1.00  0.00           N  
ATOM   1317  CA  GLU A 170       1.336  -0.439  -5.141  1.00  0.00           C  
ATOM   1318  C   GLU A 170       1.489  -1.791  -4.430  1.00  0.00           C  
ATOM   1319  O   GLU A 170       2.345  -1.928  -3.551  1.00  0.00           O  
ATOM   1320  CB  GLU A 170       1.054   0.687  -4.126  1.00  0.00           C  
ATOM   1321  CG  GLU A 170      -0.005   0.388  -3.052  1.00  0.00           C  
ATOM   1322  CD  GLU A 170      -1.448   0.278  -3.543  1.00  0.00           C  
ATOM   1323  OE1 GLU A 170      -2.298  -0.119  -2.716  1.00  0.00           O  
ATOM   1324  OE2 GLU A 170      -1.754   0.581  -4.708  1.00  0.00           O  
ATOM   1325  N   SER A 171       0.687  -2.793  -4.783  1.00  0.00           N  
ATOM   1326  CA  SER A 171       0.877  -4.148  -4.262  1.00  0.00           C  
ATOM   1327  C   SER A 171       1.972  -4.866  -5.044  1.00  0.00           C  
ATOM   1328  O   SER A 171       1.990  -4.825  -6.269  1.00  0.00           O  
ATOM   1329  CB  SER A 171      -0.416  -4.957  -4.351  1.00  0.00           C  
ATOM   1330  OG  SER A 171      -0.176  -6.320  -4.025  1.00  0.00           O  
ATOM   1331  N   ILE A 172       2.847  -5.565  -4.335  1.00  0.00           N  
ATOM   1332  CA  ILE A 172       3.912  -6.348  -4.974  1.00  0.00           C  
ATOM   1333  C   ILE A 172       3.360  -7.491  -5.840  1.00  0.00           C  
ATOM   1334  O   ILE A 172       4.059  -7.997  -6.720  1.00  0.00           O  
ATOM   1335  CB  ILE A 172       4.911  -6.855  -3.907  1.00  0.00           C  
ATOM   1336  CG1 ILE A 172       6.242  -7.273  -4.541  1.00  0.00           C  
ATOM   1337  CG2 ILE A 172       4.301  -7.995  -3.074  1.00  0.00           C  
ATOM   1338  CD1 ILE A 172       7.363  -7.492  -3.531  1.00  0.00           C  
ATOM   1339  N   LEU A 173       2.099  -7.886  -5.622  1.00  0.00           N  
ATOM   1340  CA  LEU A 173       1.424  -8.896  -6.440  1.00  0.00           C  
ATOM   1341  C   LEU A 173       0.790  -8.312  -7.709  1.00  0.00           C  
ATOM   1342  O   LEU A 173       0.298  -9.069  -8.544  1.00  0.00           O  
ATOM   1343  CB  LEU A 173       0.364  -9.641  -5.603  1.00  0.00           C  
ATOM   1344  CG  LEU A 173       0.860 -10.324  -4.334  1.00  0.00           C  
ATOM   1345  CD1 LEU A 173      -0.293 -11.041  -3.642  1.00  0.00           C  
ATOM   1346  CD2 LEU A 173       1.974 -11.332  -4.624  1.00  0.00           C  
ATOM   1347  N   SER A 174       0.777  -6.984  -7.856  1.00  0.00           N  
ATOM   1348  CA  SER A 174       0.322  -6.338  -9.078  1.00  0.00           C  
ATOM   1349  C   SER A 174       1.460  -6.255 -10.089  1.00  0.00           C  
ATOM   1350  O   SER A 174       2.543  -5.760  -9.787  1.00  0.00           O  
ATOM   1351  CB  SER A 174      -0.231  -4.938  -8.807  1.00  0.00           C  
ATOM   1352  OG  SER A 174      -1.465  -5.024  -8.131  1.00  0.00           O  
ATOM   1353  N   GLU A 175       1.197  -6.729 -11.292  1.00  0.00           N  
ATOM   1354  CA  GLU A 175       2.150  -6.666 -12.384  1.00  0.00           C  
ATOM   1355  C   GLU A 175       2.394  -5.217 -12.805  1.00  0.00           C  
ATOM   1356  O   GLU A 175       1.457  -4.420 -12.913  1.00  0.00           O  
ATOM   1357  CB  GLU A 175       1.590  -7.499 -13.545  1.00  0.00           C  
ATOM   1358  CG  GLU A 175       2.576  -7.731 -14.670  1.00  0.00           C  
ATOM   1359  CD  GLU A 175       1.980  -8.553 -15.814  1.00  0.00           C  
ATOM   1360  OE1 GLU A 175       2.764  -8.964 -16.690  1.00  0.00           O  
ATOM   1361  OE2 GLU A 175       0.756  -8.783 -15.832  1.00  0.00           O  
ATOM   1362  N   GLN A 176       3.648  -4.865 -13.022  1.00  0.00           N  
ATOM   1363  CA  GLN A 176       4.061  -3.579 -13.591  1.00  0.00           C  
ATOM   1364  C   GLN A 176       3.545  -2.337 -12.841  1.00  0.00           C  
ATOM   1365  O   GLN A 176       3.358  -1.276 -13.438  1.00  0.00           O  
ATOM   1366  CB  GLN A 176       3.720  -3.522 -15.095  1.00  0.00           C  
ATOM   1367  CG  GLN A 176       4.437  -4.594 -15.911  1.00  0.00           C  
ATOM   1368  CD  GLN A 176       4.105  -4.505 -17.389  1.00  0.00           C  
ATOM   1369  OE1 GLN A 176       2.973  -4.749 -17.793  1.00  0.00           O  
ATOM   1370  NE2 GLN A 176       5.061  -4.138 -18.214  1.00  0.00           N  
ATOM   1371  N   GLY A 177       3.341  -2.448 -11.524  1.00  0.00           N  
ATOM   1372  CA  GLY A 177       2.844  -1.335 -10.714  1.00  0.00           C  
ATOM   1373  C   GLY A 177       3.711  -0.087 -10.805  1.00  0.00           C  
ATOM   1374  O   GLY A 177       3.191   1.024 -10.965  1.00  0.00           O  
ATOM   1375  N   HIS A 178       5.034  -0.244 -10.750  1.00  0.00           N  
ATOM   1376  CA  HIS A 178       5.951   0.879 -10.908  1.00  0.00           C  
ATOM   1377  C   HIS A 178       5.807   1.551 -12.277  1.00  0.00           C  
ATOM   1378  O   HIS A 178       5.839   2.775 -12.363  1.00  0.00           O  
ATOM   1379  CB  HIS A 178       7.403   0.420 -10.713  1.00  0.00           C  
ATOM   1380  CG  HIS A 178       7.784   0.187  -9.281  1.00  0.00           C  
ATOM   1381  ND1 HIS A 178       7.592  -1.002  -8.618  1.00  0.00           N  
ATOM   1382  CD2 HIS A 178       8.376   1.044  -8.409  1.00  0.00           C  
ATOM   1383  CE1 HIS A 178       8.059  -0.870  -7.378  1.00  0.00           C  
ATOM   1384  NE2 HIS A 178       8.543   0.353  -7.214  1.00  0.00           N  
ATOM   1385  N   GLN A 179       5.639   0.774 -13.354  1.00  0.00           N  
ATOM   1386  CA  GLN A 179       5.482   1.328 -14.700  1.00  0.00           C  
ATOM   1387  C   GLN A 179       4.171   2.105 -14.831  1.00  0.00           C  
ATOM   1388  O   GLN A 179       4.145   3.175 -15.441  1.00  0.00           O  
ATOM   1389  CB  GLN A 179       5.553   0.224 -15.756  1.00  0.00           C  
ATOM   1390  CG  GLN A 179       6.945  -0.405 -15.880  1.00  0.00           C  
ATOM   1391  CD  GLN A 179       7.025  -1.439 -16.995  1.00  0.00           C  
ATOM   1392  OE1 GLN A 179       6.258  -1.413 -17.952  1.00  0.00           O  
ATOM   1393  NE2 GLN A 179       7.957  -2.371 -16.902  1.00  0.00           N  
ATOM   1394  N   LEU A 180       3.087   1.594 -14.239  1.00  0.00           N  
ATOM   1395  CA  LEU A 180       1.813   2.296 -14.214  1.00  0.00           C  
ATOM   1396  C   LEU A 180       1.954   3.653 -13.510  1.00  0.00           C  
ATOM   1397  O   LEU A 180       1.532   4.685 -14.038  1.00  0.00           O  
ATOM   1398  CB  LEU A 180       0.747   1.403 -13.546  1.00  0.00           C  
ATOM   1399  CG  LEU A 180      -0.696   1.948 -13.562  1.00  0.00           C  
ATOM   1400  CD1 LEU A 180      -1.685   0.802 -13.491  1.00  0.00           C  
ATOM   1401  CD2 LEU A 180      -0.960   2.908 -12.395  1.00  0.00           C  
ATOM   1402  N   LEU A 181       2.568   3.668 -12.333  1.00  0.00           N  
ATOM   1403  CA  LEU A 181       2.780   4.907 -11.591  1.00  0.00           C  
ATOM   1404  C   LEU A 181       3.761   5.842 -12.313  1.00  0.00           C  
ATOM   1405  O   LEU A 181       3.579   7.055 -12.290  1.00  0.00           O  
ATOM   1406  CB  LEU A 181       3.243   4.594 -10.162  1.00  0.00           C  
ATOM   1407  CG  LEU A 181       2.221   3.826  -9.302  1.00  0.00           C  
ATOM   1408  CD1 LEU A 181       2.824   3.506  -7.940  1.00  0.00           C  
ATOM   1409  CD2 LEU A 181       0.928   4.613  -9.117  1.00  0.00           C  
ATOM   1410  N   ALA A 182       4.763   5.283 -12.998  1.00  0.00           N  
ATOM   1411  CA  ALA A 182       5.687   6.072 -13.816  1.00  0.00           C  
ATOM   1412  C   ALA A 182       4.975   6.764 -14.983  1.00  0.00           C  
ATOM   1413  O   ALA A 182       5.291   7.908 -15.302  1.00  0.00           O  
ATOM   1414  CB  ALA A 182       6.825   5.184 -14.326  1.00  0.00           C  
ATOM   1415  N   ASN A 183       3.983   6.099 -15.593  1.00  0.00           N  
ATOM   1416  CA  ASN A 183       3.178   6.706 -16.651  1.00  0.00           C  
ATOM   1417  C   ASN A 183       2.432   7.951 -16.154  1.00  0.00           C  
ATOM   1418  O   ASN A 183       2.302   8.928 -16.893  1.00  0.00           O  
ATOM   1419  CB  ASN A 183       2.186   5.687 -17.229  1.00  0.00           C  
ATOM   1420  CG  ASN A 183       2.821   4.668 -18.158  1.00  0.00           C  
ATOM   1421  OD1 ASN A 183       3.851   4.911 -18.769  1.00  0.00           O  
ATOM   1422  ND2 ASN A 183       2.178   3.519 -18.304  1.00  0.00           N  
ATOM   1423  N   PHE A 184       1.953   7.935 -14.903  1.00  0.00           N  
ATOM   1424  CA  PHE A 184       1.356   9.119 -14.287  1.00  0.00           C  
ATOM   1425  C   PHE A 184       2.422  10.159 -13.925  1.00  0.00           C  
ATOM   1426  O   PHE A 184       2.227  11.359 -14.150  1.00  0.00           O  
ATOM   1427  CB  PHE A 184       0.551   8.730 -13.039  1.00  0.00           C  
ATOM   1428  CG  PHE A 184       0.044   9.921 -12.254  1.00  0.00           C  
ATOM   1429  CD1 PHE A 184      -1.004  10.698 -12.748  1.00  0.00           C  
ATOM   1430  CD2 PHE A 184       0.644  10.276 -11.046  1.00  0.00           C  
ATOM   1431  CE1 PHE A 184      -1.449  11.811 -12.037  1.00  0.00           C  
ATOM   1432  CE2 PHE A 184       0.193  11.391 -10.330  1.00  0.00           C  
ATOM   1433  CZ  PHE A 184      -0.856  12.159 -10.829  1.00  0.00           C  
ATOM   1434  N   LEU A 185       3.543   9.720 -13.385  1.00  0.00           N  
ATOM   1435  CA  LEU A 185       4.587  10.614 -12.891  1.00  0.00           C  
ATOM   1436  C   LEU A 185       5.255  11.419 -14.006  1.00  0.00           C  
ATOM   1437  O   LEU A 185       5.504  12.616 -13.837  1.00  0.00           O  
ATOM   1438  CB  LEU A 185       5.621   9.787 -12.118  1.00  0.00           C  
ATOM   1439  CG  LEU A 185       6.822  10.551 -11.547  1.00  0.00           C  
ATOM   1440  CD1 LEU A 185       6.375  11.647 -10.585  1.00  0.00           C  
ATOM   1441  CD2 LEU A 185       7.758   9.593 -10.835  1.00  0.00           C  
ATOM   1442  N   HIS A 186       5.544  10.775 -15.136  1.00  0.00           N  
ATOM   1443  CA  HIS A 186       6.407  11.334 -16.181  1.00  0.00           C  
ATOM   1444  C   HIS A 186       5.666  11.948 -17.376  1.00  0.00           C  
ATOM   1445  O   HIS A 186       6.310  12.405 -18.319  1.00  0.00           O  
ATOM   1446  CB  HIS A 186       7.387  10.255 -16.664  1.00  0.00           C  
ATOM   1447  CG  HIS A 186       8.288   9.750 -15.577  1.00  0.00           C  
ATOM   1448  ND1 HIS A 186       8.688   8.432 -15.451  1.00  0.00           N  
ATOM   1449  CD2 HIS A 186       8.877  10.416 -14.540  1.00  0.00           C  
ATOM   1450  CE1 HIS A 186       9.478   8.314 -14.402  1.00  0.00           C  
ATOM   1451  NE2 HIS A 186       9.613   9.497 -13.816  1.00  0.00           N  
ATOM   1452  N   ARG A 187       4.329  11.966 -17.364  1.00  0.00           N  
ATOM   1453  CA  ARG A 187       3.556  12.541 -18.467  1.00  0.00           C  
ATOM   1454  C   ARG A 187       3.369  14.058 -18.315  1.00  0.00           C  
ATOM   1455  O   ARG A 187       3.471  14.590 -17.206  1.00  0.00           O  
ATOM   1456  CB  ARG A 187       2.209  11.829 -18.617  1.00  0.00           C  
ATOM   1457  CG  ARG A 187       1.223  12.163 -17.513  1.00  0.00           C  
ATOM   1458  CD  ARG A 187       0.044  11.188 -17.580  1.00  0.00           C  
ATOM   1459  NE  ARG A 187      -0.981  11.507 -16.592  1.00  0.00           N  
ATOM   1460  CZ  ARG A 187      -1.917  10.665 -16.172  1.00  0.00           C  
ATOM   1461  NH1 ARG A 187      -1.970   9.432 -16.622  1.00  0.00           N  
ATOM   1462  NH2 ARG A 187      -2.805  11.070 -15.310  1.00  0.00           N  
ATOM   1463  OXT ARG A 187       3.092  14.718 -19.328  1.00  0.00           O  
ATOM   1464  N   VAL B   1      23.582   5.082  27.839  1.00  0.00           N  
ATOM   1465  CA  VAL B   1      23.786   4.265  26.627  1.00  0.00           C  
ATOM   1466  C   VAL B   1      22.668   4.571  25.643  1.00  0.00           C  
ATOM   1467  O   VAL B   1      21.494   4.373  25.967  1.00  0.00           O  
ATOM   1468  CB  VAL B   1      23.812   2.756  26.941  1.00  0.00           C  
ATOM   1469  CG1 VAL B   1      24.034   1.935  25.685  1.00  0.00           C  
ATOM   1470  CG2 VAL B   1      24.915   2.446  27.959  1.00  0.00           C  
ATOM   1471  N   LYS B   2      23.026   5.061  24.463  1.00  0.00           N  
ATOM   1472  CA  LYS B   2      22.066   5.492  23.443  1.00  0.00           C  
ATOM   1473  C   LYS B   2      20.997   4.429  23.171  1.00  0.00           C  
ATOM   1474  O   LYS B   2      19.809   4.751  23.112  1.00  0.00           O  
ATOM   1475  CB  LYS B   2      22.825   5.845  22.160  1.00  0.00           C  
ATOM   1476  CG  LYS B   2      21.926   6.313  21.030  1.00  0.00           C  
ATOM   1477  CD  LYS B   2      22.721   6.497  19.745  1.00  0.00           C  
ATOM   1478  CE  LYS B   2      21.788   6.792  18.584  1.00  0.00           C  
ATOM   1479  NZ  LYS B   2      22.502   6.807  17.285  1.00  0.00           N  
ATOM   1480  N   ASP B   3      21.417   3.175  23.033  1.00  0.00           N  
ATOM   1481  CA  ASP B   3      20.530   2.074  22.637  1.00  0.00           C  
ATOM   1482  C   ASP B   3      19.531   1.664  23.733  1.00  0.00           C  
ATOM   1483  O   ASP B   3      18.576   0.946  23.456  1.00  0.00           O  
ATOM   1484  CB  ASP B   3      21.372   0.891  22.173  1.00  0.00           C  
ATOM   1485  CG  ASP B   3      22.287   1.243  21.005  1.00  0.00           C  
ATOM   1486  OD1 ASP B   3      21.940   2.143  20.205  1.00  0.00           O  
ATOM   1487  OD2 ASP B   3      23.372   0.632  20.884  1.00  0.00           O  
ATOM   1488  N   LYS B   4      19.709   2.139  24.968  1.00  0.00           N  
ATOM   1489  CA  LYS B   4      18.716   1.967  26.033  1.00  0.00           C  
ATOM   1490  C   LYS B   4      17.637   3.045  26.006  1.00  0.00           C  
ATOM   1491  O   LYS B   4      16.560   2.849  26.568  1.00  0.00           O  
ATOM   1492  CB  LYS B   4      19.392   1.968  27.417  1.00  0.00           C  
ATOM   1493  CG  LYS B   4      20.036   0.646  27.781  1.00  0.00           C  
ATOM   1494  CD  LYS B   4      20.424   0.628  29.256  1.00  0.00           C  
ATOM   1495  CE  LYS B   4      20.859  -0.753  29.684  1.00  0.00           C  
ATOM   1496  NZ  LYS B   4      21.079  -0.832  31.144  1.00  0.00           N  
ATOM   1497  N   VAL B   5      17.908   4.184  25.374  1.00  0.00           N  
ATOM   1498  CA  VAL B   5      17.015   5.336  25.358  1.00  0.00           C  
ATOM   1499  C   VAL B   5      16.317   5.475  24.004  1.00  0.00           C  
ATOM   1500  O   VAL B   5      15.121   5.756  23.948  1.00  0.00           O  
ATOM   1501  CB  VAL B   5      17.780   6.631  25.717  1.00  0.00           C  
ATOM   1502  CG1 VAL B   5      16.834   7.827  25.781  1.00  0.00           C  
ATOM   1503  CG2 VAL B   5      18.505   6.487  27.054  1.00  0.00           C  
ATOM   1504  N   TYR B   6      17.053   5.261  22.928  1.00  0.00           N  
ATOM   1505  CA  TYR B   6      16.560   5.410  21.565  1.00  0.00           C  
ATOM   1506  C   TYR B   6      16.653   4.094  20.795  1.00  0.00           C  
ATOM   1507  O   TYR B   6      17.625   3.352  20.933  1.00  0.00           O  
ATOM   1508  CB  TYR B   6      17.358   6.492  20.830  1.00  0.00           C  
ATOM   1509  CG  TYR B   6      17.296   7.859  21.479  1.00  0.00           C  
ATOM   1510  CD1 TYR B   6      16.079   8.537  21.585  1.00  0.00           C  
ATOM   1511  CD2 TYR B   6      18.455   8.461  21.977  1.00  0.00           C  
ATOM   1512  CE1 TYR B   6      16.018   9.791  22.179  1.00  0.00           C  
ATOM   1513  CE2 TYR B   6      18.403   9.717  22.571  1.00  0.00           C  
ATOM   1514  CZ  TYR B   6      17.180  10.384  22.673  1.00  0.00           C  
ATOM   1515  OH  TYR B   6      17.113  11.621  23.259  1.00  0.00           O  
ATOM   1516  N   LYS B   7      15.653   3.836  19.960  1.00  0.00           N  
ATOM   1517  CA  LYS B   7      15.738   2.744  19.002  1.00  0.00           C  
ATOM   1518  C   LYS B   7      16.833   3.036  17.974  1.00  0.00           C  
ATOM   1519  O   LYS B   7      17.034   4.179  17.565  1.00  0.00           O  
ATOM   1520  CB  LYS B   7      14.396   2.536  18.288  1.00  0.00           C  
ATOM   1521  CG  LYS B   7      13.280   2.051  19.209  1.00  0.00           C  
ATOM   1522  CD  LYS B   7      12.011   1.686  18.434  1.00  0.00           C  
ATOM   1523  CE  LYS B   7      12.201   0.405  17.621  1.00  0.00           C  
ATOM   1524  NZ  LYS B   7      10.967  -0.007  16.913  1.00  0.00           N  
ATOM   1525  N   ARG B   8      17.536   1.985  17.552  1.00  0.00           N  
ATOM   1526  CA  ARG B   8      18.482   2.095  16.439  1.00  0.00           C  
ATOM   1527  C   ARG B   8      17.711   2.054  15.113  1.00  0.00           C  
ATOM   1528  O   ARG B   8      16.754   1.287  14.990  1.00  0.00           O  
ATOM   1529  CB  ARG B   8      19.516   0.965  16.510  1.00  0.00           C  
ATOM   1530  CG  ARG B   8      20.431   1.085  17.729  1.00  0.00           C  
ATOM   1531  CD  ARG B   8      21.350  -0.121  17.877  1.00  0.00           C  
ATOM   1532  NE  ARG B   8      22.296  -0.263  16.765  1.00  0.00           N  
ATOM   1533  CZ  ARG B   8      23.547   0.187  16.736  1.00  0.00           C  
ATOM   1534  NH1 ARG B   8      24.049   0.839  17.761  1.00  0.00           N  
ATOM   1535  NH2 ARG B   8      24.297  -0.020  15.680  1.00  0.00           N  
ATOM   1536  N   PRO B   9      18.124   2.851  14.110  1.00  0.00           N  
ATOM   1537  CA  PRO B   9      17.460   2.855  12.798  1.00  0.00           C  
ATOM   1538  C   PRO B   9      17.942   1.723  11.882  1.00  0.00           C  
ATOM   1539  O   PRO B   9      18.036   1.874  10.664  1.00  0.00           O  
ATOM   1540  CB  PRO B   9      17.792   4.248  12.247  1.00  0.00           C  
ATOM   1541  CG  PRO B   9      19.181   4.504  12.788  1.00  0.00           C  
ATOM   1542  CD  PRO B   9      19.167   3.873  14.179  1.00  0.00           C  
ATOM   1543  N   VAL B  10      18.267   0.574  12.483  1.00  0.00           N  
ATOM   1544  CA  VAL B  10      18.598  -0.668  11.801  1.00  0.00           C  
ATOM   1545  C   VAL B  10      17.784  -1.741  12.502  1.00  0.00           C  
ATOM   1546  O   VAL B  10      17.944  -1.940  13.711  1.00  0.00           O  
ATOM   1547  CB  VAL B  10      20.104  -0.996  11.858  1.00  0.00           C  
ATOM   1548  CG1 VAL B  10      20.407  -2.278  11.080  1.00  0.00           C  
ATOM   1549  CG2 VAL B  10      20.949   0.145  11.284  1.00  0.00           C  
ATOM   1550  N   SER B  11      16.876  -2.387  11.784  1.00  0.00           N  
ATOM   1551  CA  SER B  11      15.905  -3.284  12.394  1.00  0.00           C  
ATOM   1552  C   SER B  11      15.740  -4.577  11.608  1.00  0.00           C  
ATOM   1553  O   SER B  11      16.262  -4.742  10.502  1.00  0.00           O  
ATOM   1554  CB  SER B  11      14.553  -2.573  12.556  1.00  0.00           C  
ATOM   1555  OG  SER B  11      13.929  -2.367  11.300  1.00  0.00           O  
ATOM   1556  N   ILE B  12      14.997  -5.499  12.219  1.00  0.00           N  
ATOM   1557  CA  ILE B  12      14.552  -6.729  11.579  1.00  0.00           C  
ATOM   1558  C   ILE B  12      13.029  -6.758  11.524  1.00  0.00           C  
ATOM   1559  O   ILE B  12      12.339  -6.100  12.314  1.00  0.00           O  
ATOM   1560  CB  ILE B  12      15.141  -7.987  12.269  1.00  0.00           C  
ATOM   1561  CG1 ILE B  12      14.822  -8.078  13.770  1.00  0.00           C  
ATOM   1562  CG2 ILE B  12      16.676  -8.011  12.071  1.00  0.00           C  
ATOM   1563  CD1 ILE B  12      13.436  -8.612  14.116  1.00  0.00           C  
ATOM   1564  N   LEU B  13      12.514  -7.535  10.583  1.00  0.00           N  
ATOM   1565  CA  LEU B  13      11.120  -7.932  10.502  1.00  0.00           C  
ATOM   1566  C   LEU B  13      11.094  -9.460  10.436  1.00  0.00           C  
ATOM   1567  O   LEU B  13      11.800 -10.042   9.613  1.00  0.00           O  
ATOM   1568  CB  LEU B  13      10.489  -7.318   9.243  1.00  0.00           C  
ATOM   1569  CG  LEU B  13       9.082  -7.818   8.880  1.00  0.00           C  
ATOM   1570  CD1 LEU B  13       8.045  -7.347   9.889  1.00  0.00           C  
ATOM   1571  CD2 LEU B  13       8.690  -7.333   7.489  1.00  0.00           C  
ATOM   1572  N   VAL B  14      10.294 -10.100  11.286  1.00  0.00           N  
ATOM   1573  CA  VAL B  14      10.088 -11.552  11.235  1.00  0.00           C  
ATOM   1574  C   VAL B  14       8.614 -11.831  10.990  1.00  0.00           C  
ATOM   1575  O   VAL B  14       7.780 -11.656  11.878  1.00  0.00           O  
ATOM   1576  CB  VAL B  14      10.579 -12.274  12.513  1.00  0.00           C  
ATOM   1577  CG1 VAL B  14      10.515 -13.787  12.296  1.00  0.00           C  
ATOM   1578  CG2 VAL B  14      12.005 -11.877  12.876  1.00  0.00           C  
ATOM   1579  N   VAL B  15       8.276 -12.270   9.776  1.00  0.00           N  
ATOM   1580  CA  VAL B  15       6.924 -12.690   9.441  1.00  0.00           C  
ATOM   1581  C   VAL B  15       6.729 -14.112   9.958  1.00  0.00           C  
ATOM   1582  O   VAL B  15       7.316 -15.058   9.435  1.00  0.00           O  
ATOM   1583  CB  VAL B  15       6.660 -12.608   7.923  1.00  0.00           C  
ATOM   1584  CG1 VAL B  15       5.250 -13.077   7.594  1.00  0.00           C  
ATOM   1585  CG2 VAL B  15       6.841 -11.172   7.424  1.00  0.00           C  
ATOM   1586  N   ILE B  16       5.908 -14.246  11.005  1.00  0.00           N  
ATOM   1587  CA  ILE B  16       5.593 -15.552  11.591  1.00  0.00           C  
ATOM   1588  C   ILE B  16       4.274 -16.042  11.001  1.00  0.00           C  
ATOM   1589  O   ILE B  16       3.288 -15.310  10.993  1.00  0.00           O  
ATOM   1590  CB  ILE B  16       5.537 -15.481  13.131  1.00  0.00           C  
ATOM   1591  CG1 ILE B  16       6.874 -14.957  13.693  1.00  0.00           C  
ATOM   1592  CG2 ILE B  16       5.196 -16.861  13.711  1.00  0.00           C  
ATOM   1593  CD1 ILE B  16       6.902 -14.783  15.209  1.00  0.00           C  
ATOM   1594  N   TYR B  17       4.254 -17.281  10.517  1.00  0.00           N  
ATOM   1595  CA  TYR B  17       3.038 -17.889   9.982  1.00  0.00           C  
ATOM   1596  C   TYR B  17       2.977 -19.376  10.313  1.00  0.00           C  
ATOM   1597  O   TYR B  17       3.978 -19.978  10.704  1.00  0.00           O  
ATOM   1598  CB  TYR B  17       2.933 -17.638   8.471  1.00  0.00           C  
ATOM   1599  CG  TYR B  17       3.942 -18.377   7.617  1.00  0.00           C  
ATOM   1600  CD1 TYR B  17       5.243 -17.886   7.469  1.00  0.00           C  
ATOM   1601  CD2 TYR B  17       3.577 -19.540   6.940  1.00  0.00           C  
ATOM   1602  CE1 TYR B  17       6.167 -18.555   6.671  1.00  0.00           C  
ATOM   1603  CE2 TYR B  17       4.501 -20.227   6.134  1.00  0.00           C  
ATOM   1604  CZ  TYR B  17       5.789 -19.724   6.004  1.00  0.00           C  
ATOM   1605  OH  TYR B  17       6.694 -20.383   5.216  1.00  0.00           O  
ATOM   1606  N   ALA B  18       1.782 -19.966  10.194  1.00  0.00           N  
ATOM   1607  CA  ALA B  18       1.584 -21.397  10.380  1.00  0.00           C  
ATOM   1608  C   ALA B  18       1.672 -22.108   9.032  1.00  0.00           C  
ATOM   1609  O   ALA B  18       1.004 -21.726   8.074  1.00  0.00           O  
ATOM   1610  CB  ALA B  18       0.246 -21.648  11.063  1.00  0.00           C  
ATOM   1611  N   GLN B  19       2.498 -23.173   8.964  1.00  0.00           N  
ATOM   1612  CA  GLN B  19       2.742 -23.888   7.713  1.00  0.00           C  
ATOM   1613  C   GLN B  19       1.497 -24.615   7.194  1.00  0.00           C  
ATOM   1614  O   GLN B  19       1.297 -24.713   5.985  1.00  0.00           O  
ATOM   1615  CB  GLN B  19       3.906 -24.868   7.911  1.00  0.00           C  
ATOM   1616  CG  GLN B  19       4.327 -25.623   6.641  1.00  0.00           C  
ATOM   1617  CD  GLN B  19       4.804 -24.698   5.529  1.00  0.00           C  
ATOM   1618  OE1 GLN B  19       5.350 -23.622   5.778  1.00  0.00           O  
ATOM   1619  NE2 GLN B  19       4.608 -25.090   4.295  1.00  0.00           N  
ATOM   1620  N   ASP B  20       0.652 -25.107   8.109  1.00  0.00           N  
ATOM   1621  CA  ASP B  20      -0.546 -25.873   7.752  1.00  0.00           C  
ATOM   1622  C   ASP B  20      -1.692 -24.982   7.256  1.00  0.00           C  
ATOM   1623  O   ASP B  20      -2.251 -25.234   6.190  1.00  0.00           O  
ATOM   1624  CB  ASP B  20      -0.974 -26.765   8.933  1.00  0.00           C  
ATOM   1625  CG  ASP B  20      -1.272 -26.018  10.231  1.00  0.00           C  
ATOM   1626  OD1 ASP B  20      -0.961 -24.812  10.355  1.00  0.00           O  
ATOM   1627  OD2 ASP B  20      -1.825 -26.663  11.149  1.00  0.00           O  
ATOM   1628  N   THR B  21      -2.036 -23.928   8.001  1.00  0.00           N  
ATOM   1629  CA  THR B  21      -3.158 -23.041   7.662  1.00  0.00           C  
ATOM   1630  C   THR B  21      -2.759 -21.868   6.769  1.00  0.00           C  
ATOM   1631  O   THR B  21      -3.633 -21.205   6.205  1.00  0.00           O  
ATOM   1632  CB  THR B  21      -3.829 -22.480   8.922  1.00  0.00           C  
ATOM   1633  OG1 THR B  21      -2.916 -21.642   9.616  1.00  0.00           O  
ATOM   1634  CG2 THR B  21      -4.303 -23.591   9.854  1.00  0.00           C  
ATOM   1635  N   LYS B  22      -1.478 -21.589   6.646  1.00  0.00           N  
ATOM   1636  CA  LYS B  22      -0.920 -20.403   5.980  1.00  0.00           C  
ATOM   1637  C   LYS B  22      -1.382 -19.074   6.602  1.00  0.00           C  
ATOM   1638  O   LYS B  22      -1.214 -18.017   5.995  1.00  0.00           O  
ATOM   1639  CB  LYS B  22      -1.174 -20.436   4.469  1.00  0.00           C  
ATOM   1640  CG  LYS B  22      -0.533 -21.631   3.749  1.00  0.00           C  
ATOM   1641  CD  LYS B  22       0.989 -21.542   3.774  1.00  0.00           C  
ATOM   1642  CE  LYS B  22       1.606 -22.644   2.915  1.00  0.00           C  
ATOM   1643  NZ  LYS B  22       3.081 -22.571   2.910  1.00  0.00           N  
ATOM   1644  N   ARG B  23      -1.928 -19.093   7.823  1.00  0.00           N  
ATOM   1645  CA  ARG B  23      -2.287 -17.873   8.537  1.00  0.00           C  
ATOM   1646  C   ARG B  23      -1.058 -17.202   9.145  1.00  0.00           C  
ATOM   1647  O   ARG B  23      -0.106 -17.869   9.562  1.00  0.00           O  
ATOM   1648  CB  ARG B  23      -3.341 -18.139   9.608  1.00  0.00           C  
ATOM   1649  CG  ARG B  23      -4.708 -18.415   9.006  1.00  0.00           C  
ATOM   1650  CD  ARG B  23      -5.761 -18.442  10.096  1.00  0.00           C  
ATOM   1651  NE  ARG B  23      -7.073 -18.770   9.575  1.00  0.00           N  
ATOM   1652  CZ  ARG B  23      -7.887 -19.693  10.071  1.00  0.00           C  
ATOM   1653  NH1 ARG B  23      -7.542 -20.421  11.110  1.00  0.00           N  
ATOM   1654  NH2 ARG B  23      -9.059 -19.908   9.513  1.00  0.00           N  
ATOM   1655  N   VAL B  24      -1.102 -15.879   9.198  1.00  0.00           N  
ATOM   1656  CA  VAL B  24      -0.003 -15.042   9.664  1.00  0.00           C  
ATOM   1657  C   VAL B  24      -0.319 -14.532  11.064  1.00  0.00           C  
ATOM   1658  O   VAL B  24      -1.441 -14.103  11.337  1.00  0.00           O  
ATOM   1659  CB  VAL B  24       0.247 -13.870   8.692  1.00  0.00           C  
ATOM   1660  CG1 VAL B  24       1.391 -12.973   9.161  1.00  0.00           C  
ATOM   1661  CG2 VAL B  24       0.573 -14.394   7.293  1.00  0.00           C  
ATOM   1662  N   LEU B  25       0.673 -14.570  11.947  1.00  0.00           N  
ATOM   1663  CA  LEU B  25       0.573 -14.021  13.289  1.00  0.00           C  
ATOM   1664  C   LEU B  25       0.709 -12.496  13.244  1.00  0.00           C  
ATOM   1665  O   LEU B  25       1.753 -11.974  12.855  1.00  0.00           O  
ATOM   1666  CB  LEU B  25       1.656 -14.636  14.188  1.00  0.00           C  
ATOM   1667  CG  LEU B  25       1.698 -14.097  15.625  1.00  0.00           C  
ATOM   1668  CD1 LEU B  25       0.389 -14.358  16.368  1.00  0.00           C  
ATOM   1669  CD2 LEU B  25       2.853 -14.738  16.385  1.00  0.00           C  
ATOM   1670  N   MET B  26      -0.356 -11.795  13.651  1.00  0.00           N  
ATOM   1671  CA  MET B  26      -0.390 -10.334  13.708  1.00  0.00           C  
ATOM   1672  C   MET B  26      -0.521  -9.866  15.150  1.00  0.00           C  
ATOM   1673  O   MET B  26      -1.334 -10.387  15.914  1.00  0.00           O  
ATOM   1674  CB  MET B  26      -1.528  -9.790  12.841  1.00  0.00           C  
ATOM   1675  CG  MET B  26      -1.400 -10.158  11.359  1.00  0.00           C  
ATOM   1676  SD  MET B  26       0.151  -9.624  10.588  1.00  0.00           S  
ATOM   1677  CE  MET B  26      -0.071  -7.844  10.564  1.00  0.00           C  
ATOM   1678  N   LEU B  27       0.285  -8.865  15.517  1.00  0.00           N  
ATOM   1679  CA  LEU B  27       0.423  -8.358  16.874  1.00  0.00           C  
ATOM   1680  C   LEU B  27       0.012  -6.884  16.925  1.00  0.00           C  
ATOM   1681  O   LEU B  27       0.436  -6.088  16.087  1.00  0.00           O  
ATOM   1682  CB  LEU B  27       1.882  -8.513  17.331  1.00  0.00           C  
ATOM   1683  CG  LEU B  27       2.438  -9.944  17.300  1.00  0.00           C  
ATOM   1684  CD1 LEU B  27       3.951  -9.923  17.422  1.00  0.00           C  
ATOM   1685  CD2 LEU B  27       1.846 -10.786  18.426  1.00  0.00           C  
ATOM   1686  N   GLN B  28      -0.828  -6.514  17.920  1.00  0.00           N  
ATOM   1687  CA  GLN B  28      -1.313  -5.149  18.090  1.00  0.00           C  
ATOM   1688  C   GLN B  28      -0.332  -4.336  18.933  1.00  0.00           C  
ATOM   1689  O   GLN B  28      -0.112  -4.648  20.112  1.00  0.00           O  
ATOM   1690  CB  GLN B  28      -2.702  -5.173  18.731  1.00  0.00           C  
ATOM   1691  CG  GLN B  28      -3.382  -3.807  18.758  1.00  0.00           C  
ATOM   1692  CD  GLN B  28      -4.707  -3.827  19.497  1.00  0.00           C  
ATOM   1693  OE1 GLN B  28      -4.971  -4.712  20.310  1.00  0.00           O  
ATOM   1694  NE2 GLN B  28      -5.566  -2.855  19.244  1.00  0.00           N  
ATOM   1695  N   ARG B  29       0.249  -3.273  18.357  1.00  0.00           N  
ATOM   1696  CA  ARG B  29       1.211  -2.424  19.057  1.00  0.00           C  
ATOM   1697  C   ARG B  29       0.576  -1.686  20.236  1.00  0.00           C  
ATOM   1698  O   ARG B  29      -0.585  -1.265  20.175  1.00  0.00           O  
ATOM   1699  CB  ARG B  29       1.834  -1.397  18.105  1.00  0.00           C  
ATOM   1700  CG  ARG B  29       2.704  -2.005  17.011  1.00  0.00           C  
ATOM   1701  CD  ARG B  29       3.318  -0.920  16.129  1.00  0.00           C  
ATOM   1702  NE  ARG B  29       4.274  -0.085  16.875  1.00  0.00           N  
ATOM   1703  CZ  ARG B  29       5.585  -0.242  16.919  1.00  0.00           C  
ATOM   1704  NH1 ARG B  29       6.184  -1.190  16.238  1.00  0.00           N  
ATOM   1705  NH2 ARG B  29       6.319   0.569  17.658  1.00  0.00           N  
ATOM   1706  N   ARG B  30       1.351  -1.463  21.308  1.00  0.00           N  
ATOM   1707  CA  ARG B  30       0.914  -0.670  22.462  1.00  0.00           C  
ATOM   1708  C   ARG B  30       0.950   0.832  22.201  1.00  0.00           C  
ATOM   1709  O   ARG B  30       0.125   1.569  22.738  1.00  0.00           O  
ATOM   1710  CB  ARG B  30       1.775  -0.991  23.691  1.00  0.00           C  
ATOM   1711  CG  ARG B  30       1.564  -2.409  24.223  1.00  0.00           C  
ATOM   1712  CD  ARG B  30       2.218  -2.607  25.586  1.00  0.00           C  
ATOM   1713  NE  ARG B  30       3.672  -2.429  25.507  1.00  0.00           N  
ATOM   1714  CZ  ARG B  30       4.565  -2.958  26.347  1.00  0.00           C  
ATOM   1715  NH1 ARG B  30       4.187  -3.708  27.357  1.00  0.00           N  
ATOM   1716  NH2 ARG B  30       5.840  -2.746  26.151  1.00  0.00           N  
ATOM   1717  N   ASP B  31       1.908   1.292  21.400  1.00  0.00           N  
ATOM   1718  CA  ASP B  31       2.105   2.715  21.110  1.00  0.00           C  
ATOM   1719  C   ASP B  31       1.199   3.238  19.987  1.00  0.00           C  
ATOM   1720  O   ASP B  31       0.980   4.444  19.885  1.00  0.00           O  
ATOM   1721  CB  ASP B  31       3.595   3.007  20.824  1.00  0.00           C  
ATOM   1722  CG  ASP B  31       4.195   2.210  19.658  1.00  0.00           C  
ATOM   1723  OD1 ASP B  31       3.545   1.284  19.128  1.00  0.00           O  
ATOM   1724  OD2 ASP B  31       5.348   2.494  19.292  1.00  0.00           O  
ATOM   1725  N   ASP B  32       0.649   2.331  19.172  1.00  0.00           N  
ATOM   1726  CA  ASP B  32      -0.346   2.643  18.140  1.00  0.00           C  
ATOM   1727  C   ASP B  32      -1.302   1.439  18.026  1.00  0.00           C  
ATOM   1728  O   ASP B  32      -1.015   0.489  17.296  1.00  0.00           O  
ATOM   1729  CB  ASP B  32       0.353   2.961  16.807  1.00  0.00           C  
ATOM   1730  CG  ASP B  32      -0.617   3.311  15.686  1.00  0.00           C  
ATOM   1731  OD1 ASP B  32      -1.854   3.276  15.885  1.00  0.00           O  
ATOM   1732  OD2 ASP B  32      -0.132   3.623  14.565  1.00  0.00           O  
ATOM   1733  N   PRO B  33      -2.431   1.449  18.776  1.00  0.00           N  
ATOM   1734  CA  PRO B  33      -3.356   0.308  18.791  1.00  0.00           C  
ATOM   1735  C   PRO B  33      -4.020  -0.012  17.449  1.00  0.00           C  
ATOM   1736  O   PRO B  33      -4.582  -1.102  17.298  1.00  0.00           O  
ATOM   1737  CB  PRO B  33      -4.406   0.689  19.847  1.00  0.00           C  
ATOM   1738  CG  PRO B  33      -3.687   1.669  20.746  1.00  0.00           C  
ATOM   1739  CD  PRO B  33      -2.796   2.434  19.789  1.00  0.00           C  
ATOM   1740  N   ASP B  34      -3.957   0.890  16.481  1.00  0.00           N  
ATOM   1741  CA  ASP B  34      -4.438   0.630  15.121  1.00  0.00           C  
ATOM   1742  C   ASP B  34      -3.371  -0.038  14.242  1.00  0.00           C  
ATOM   1743  O   ASP B  34      -3.651  -0.417  13.100  1.00  0.00           O  
ATOM   1744  CB  ASP B  34      -4.915   1.933  14.465  1.00  0.00           C  
ATOM   1745  CG  ASP B  34      -6.092   2.588  15.171  1.00  0.00           C  
ATOM   1746  OD1 ASP B  34      -6.925   1.863  15.764  1.00  0.00           O  
ATOM   1747  OD2 ASP B  34      -6.193   3.835  15.096  1.00  0.00           O  
ATOM   1748  N   PHE B  35      -2.156  -0.183  14.763  1.00  0.00           N  
ATOM   1749  CA  PHE B  35      -1.039  -0.749  14.022  1.00  0.00           C  
ATOM   1750  C   PHE B  35      -0.817  -2.208  14.429  1.00  0.00           C  
ATOM   1751  O   PHE B  35      -0.234  -2.505  15.472  1.00  0.00           O  
ATOM   1752  CB  PHE B  35       0.205   0.129  14.224  1.00  0.00           C  
ATOM   1753  CG  PHE B  35       1.376  -0.135  13.297  1.00  0.00           C  
ATOM   1754  CD1 PHE B  35       1.432  -1.224  12.421  1.00  0.00           C  
ATOM   1755  CD2 PHE B  35       2.467   0.755  13.308  1.00  0.00           C  
ATOM   1756  CE1 PHE B  35       2.541  -1.434  11.587  1.00  0.00           C  
ATOM   1757  CE2 PHE B  35       3.568   0.554  12.483  1.00  0.00           C  
ATOM   1758  CZ  PHE B  35       3.612  -0.546  11.623  1.00  0.00           C  
ATOM   1759  N   TRP B  36      -1.290  -3.112  13.581  1.00  0.00           N  
ATOM   1760  CA  TRP B  36      -1.016  -4.540  13.699  1.00  0.00           C  
ATOM   1761  C   TRP B  36       0.173  -4.900  12.800  1.00  0.00           C  
ATOM   1762  O   TRP B  36       0.270  -4.418  11.671  1.00  0.00           O  
ATOM   1763  CB  TRP B  36      -2.255  -5.352  13.325  1.00  0.00           C  
ATOM   1764  CG  TRP B  36      -3.409  -5.181  14.267  1.00  0.00           C  
ATOM   1765  CD1 TRP B  36      -4.228  -4.089  14.353  1.00  0.00           C  
ATOM   1766  CD2 TRP B  36      -3.893  -6.127  15.251  1.00  0.00           C  
ATOM   1767  NE1 TRP B  36      -5.187  -4.295  15.334  1.00  0.00           N  
ATOM   1768  CE2 TRP B  36      -5.010  -5.541  15.898  1.00  0.00           C  
ATOM   1769  CE3 TRP B  36      -3.483  -7.408  15.642  1.00  0.00           C  
ATOM   1770  CZ2 TRP B  36      -5.717  -6.206  16.913  1.00  0.00           C  
ATOM   1771  CZ3 TRP B  36      -4.197  -8.072  16.651  1.00  0.00           C  
ATOM   1772  CH2 TRP B  36      -5.294  -7.476  17.274  1.00  0.00           C  
ATOM   1773  N   GLN B  37       1.058  -5.757  13.306  1.00  0.00           N  
ATOM   1774  CA  GLN B  37       2.310  -6.065  12.609  1.00  0.00           C  
ATOM   1775  C   GLN B  37       2.823  -7.465  12.951  1.00  0.00           C  
ATOM   1776  O   GLN B  37       2.375  -8.100  13.915  1.00  0.00           O  
ATOM   1777  CB  GLN B  37       3.371  -5.007  12.968  1.00  0.00           C  
ATOM   1778  CG  GLN B  37       3.695  -4.951  14.464  1.00  0.00           C  
ATOM   1779  CD  GLN B  37       4.865  -4.031  14.791  1.00  0.00           C  
ATOM   1780  OE1 GLN B  37       5.182  -3.096  14.070  1.00  0.00           O  
ATOM   1781  NE2 GLN B  37       5.533  -4.285  15.901  1.00  0.00           N  
ATOM   1782  N   SER B  38       3.777  -7.942  12.156  1.00  0.00           N  
ATOM   1783  CA  SER B  38       4.646  -9.062  12.518  1.00  0.00           C  
ATOM   1784  C   SER B  38       5.664  -8.609  13.573  1.00  0.00           C  
ATOM   1785  O   SER B  38       5.680  -7.447  13.987  1.00  0.00           O  
ATOM   1786  CB  SER B  38       5.345  -9.587  11.265  1.00  0.00           C  
ATOM   1787  OG  SER B  38       4.401 -10.069  10.321  1.00  0.00           O  
ATOM   1788  N   VAL B  39       6.535  -9.514  14.025  1.00  0.00           N  
ATOM   1789  CA  VAL B  39       7.587  -9.169  14.986  1.00  0.00           C  
ATOM   1790  C   VAL B  39       8.598  -8.221  14.340  1.00  0.00           C  
ATOM   1791  O   VAL B  39       9.092  -8.490  13.249  1.00  0.00           O  
ATOM   1792  CB  VAL B  39       8.284 -10.439  15.525  1.00  0.00           C  
ATOM   1793  CG1 VAL B  39       9.537 -10.115  16.341  1.00  0.00           C  
ATOM   1794  CG2 VAL B  39       7.316 -11.243  16.396  1.00  0.00           C  
ATOM   1795  N   THR B  40       8.902  -7.116  15.022  1.00  0.00           N  
ATOM   1796  CA  THR B  40       9.947  -6.177  14.593  1.00  0.00           C  
ATOM   1797  C   THR B  40      10.781  -5.743  15.788  1.00  0.00           C  
ATOM   1798  O   THR B  40      10.282  -5.648  16.903  1.00  0.00           O  
ATOM   1799  CB  THR B  40       9.380  -4.900  13.936  1.00  0.00           C  
ATOM   1800  OG1 THR B  40       8.621  -4.149  14.869  1.00  0.00           O  
ATOM   1801  CG2 THR B  40       8.517  -5.199  12.728  1.00  0.00           C  
ATOM   1802  N   GLY B  41      12.053  -5.416  15.543  1.00  0.00           N  
ATOM   1803  CA  GLY B  41      12.909  -4.876  16.588  1.00  0.00           C  
ATOM   1804  C   GLY B  41      14.218  -4.343  16.035  1.00  0.00           C  
ATOM   1805  O   GLY B  41      14.606  -4.666  14.909  1.00  0.00           O  
ATOM   1806  N   SER B  42      14.893  -3.508  16.827  1.00  0.00           N  
ATOM   1807  CA  SER B  42      16.179  -2.945  16.424  1.00  0.00           C  
ATOM   1808  C   SER B  42      17.299  -3.968  16.577  1.00  0.00           C  
ATOM   1809  O   SER B  42      17.327  -4.738  17.531  1.00  0.00           O  
ATOM   1810  CB  SER B  42      16.504  -1.700  17.247  1.00  0.00           C  
ATOM   1811  OG  SER B  42      15.559  -0.679  17.004  1.00  0.00           O  
ATOM   1812  N   VAL B  43      18.245  -3.951  15.638  1.00  0.00           N  
ATOM   1813  CA  VAL B  43      19.502  -4.681  15.780  1.00  0.00           C  
ATOM   1814  C   VAL B  43      20.390  -3.908  16.748  1.00  0.00           C  
ATOM   1815  O   VAL B  43      20.720  -2.745  16.508  1.00  0.00           O  
ATOM   1816  CB  VAL B  43      20.206  -4.872  14.419  1.00  0.00           C  
ATOM   1817  CG1 VAL B  43      21.474  -5.704  14.581  1.00  0.00           C  
ATOM   1818  CG2 VAL B  43      19.290  -5.551  13.410  1.00  0.00           C  
ATOM   1819  N   GLU B  44      20.754  -4.531  17.859  1.00  0.00           N  
ATOM   1820  CA  GLU B  44      21.570  -3.901  18.893  1.00  0.00           C  
ATOM   1821  C   GLU B  44      23.059  -3.916  18.516  1.00  0.00           C  
ATOM   1822  O   GLU B  44      23.487  -4.595  17.586  1.00  0.00           O  
ATOM   1823  CB  GLU B  44      21.317  -4.571  20.245  1.00  0.00           C  
ATOM   1824  CG  GLU B  44      19.889  -4.317  20.745  1.00  0.00           C  
ATOM   1825  CD  GLU B  44      19.585  -4.930  22.119  1.00  0.00           C  
ATOM   1826  OE1 GLU B  44      18.403  -4.914  22.501  1.00  0.00           O  
ATOM   1827  OE2 GLU B  44      20.521  -5.404  22.793  1.00  0.00           O  
ATOM   1828  N   GLU B  45      23.848  -3.121  19.233  1.00  0.00           N  
ATOM   1829  CA  GLU B  45      25.287  -3.062  18.976  1.00  0.00           C  
ATOM   1830  C   GLU B  45      25.950  -4.396  19.317  1.00  0.00           C  
ATOM   1831  O   GLU B  45      25.705  -4.967  20.374  1.00  0.00           O  
ATOM   1832  CB  GLU B  45      25.899  -1.899  19.757  1.00  0.00           C  
ATOM   1833  CG  GLU B  45      27.337  -1.599  19.343  1.00  0.00           C  
ATOM   1834  CD  GLU B  45      27.888  -0.307  19.941  1.00  0.00           C  
ATOM   1835  OE1 GLU B  45      28.978   0.113  19.488  1.00  0.00           O  
ATOM   1836  OE2 GLU B  45      27.247   0.284  20.835  1.00  0.00           O  
ATOM   1837  N   GLY B  46      26.774  -4.912  18.410  1.00  0.00           N  
ATOM   1838  CA  GLY B  46      27.432  -6.201  18.562  1.00  0.00           C  
ATOM   1839  C   GLY B  46      26.575  -7.408  18.183  1.00  0.00           C  
ATOM   1840  O   GLY B  46      27.021  -8.555  18.327  1.00  0.00           O  
ATOM   1841  N   GLU B  47      25.353  -7.182  17.701  1.00  0.00           N  
ATOM   1842  CA  GLU B  47      24.405  -8.219  17.320  1.00  0.00           C  
ATOM   1843  C   GLU B  47      24.248  -8.261  15.793  1.00  0.00           C  
ATOM   1844  O   GLU B  47      24.236  -7.226  15.132  1.00  0.00           O  
ATOM   1845  CB  GLU B  47      23.071  -7.900  18.013  1.00  0.00           C  
ATOM   1846  CG  GLU B  47      22.010  -8.969  17.898  1.00  0.00           C  
ATOM   1847  CD  GLU B  47      20.732  -8.577  18.630  1.00  0.00           C  
ATOM   1848  OE1 GLU B  47      20.233  -9.370  19.450  1.00  0.00           O  
ATOM   1849  OE2 GLU B  47      20.210  -7.470  18.386  1.00  0.00           O  
ATOM   1850  N   THR B  48      24.142  -9.462  15.235  1.00  0.00           N  
ATOM   1851  CA  THR B  48      23.803  -9.618  13.813  1.00  0.00           C  
ATOM   1852  C   THR B  48      22.287  -9.586  13.617  1.00  0.00           C  
ATOM   1853  O   THR B  48      21.522  -9.822  14.556  1.00  0.00           O  
ATOM   1854  CB  THR B  48      24.374 -10.915  13.222  1.00  0.00           C  
ATOM   1855  OG1 THR B  48      23.763 -12.037  13.827  1.00  0.00           O  
ATOM   1856  CG2 THR B  48      25.890 -11.017  13.410  1.00  0.00           C  
ATOM   1857  N   ALA B  49      21.830  -9.341  12.400  1.00  0.00           N  
ATOM   1858  CA  ALA B  49      20.399  -9.335  12.094  1.00  0.00           C  
ATOM   1859  C   ALA B  49      19.704 -10.676  12.421  1.00  0.00           C  
ATOM   1860  O   ALA B  49      18.649 -10.647  13.055  1.00  0.00           O  
ATOM   1861  CB  ALA B  49      20.172  -8.881  10.650  1.00  0.00           C  
ATOM   1862  N   PRO B  50      20.257 -11.856  12.079  1.00  0.00           N  
ATOM   1863  CA  PRO B  50      19.640 -13.119  12.505  1.00  0.00           C  
ATOM   1864  C   PRO B  50      19.565 -13.289  14.020  1.00  0.00           C  
ATOM   1865  O   PRO B  50      18.574 -13.810  14.533  1.00  0.00           O  
ATOM   1866  CB  PRO B  50      20.524 -14.206  11.873  1.00  0.00           C  
ATOM   1867  CG  PRO B  50      21.160 -13.518  10.690  1.00  0.00           C  
ATOM   1868  CD  PRO B  50      21.368 -12.094  11.166  1.00  0.00           C  
ATOM   1869  N   GLN B  51      20.584 -12.824  14.761  1.00  0.00           N  
ATOM   1870  CA  GLN B  51      20.573 -12.860  16.219  1.00  0.00           C  
ATOM   1871  C   GLN B  51      19.479 -11.952  16.782  1.00  0.00           C  
ATOM   1872  O   GLN B  51      18.741 -12.361  17.681  1.00  0.00           O  
ATOM   1873  CB  GLN B  51      21.941 -12.459  16.777  1.00  0.00           C  
ATOM   1874  CG  GLN B  51      23.004 -13.547  16.604  1.00  0.00           C  
ATOM   1875  CD  GLN B  51      24.420 -13.034  16.858  1.00  0.00           C  
ATOM   1876  OE1 GLN B  51      24.725 -11.870  16.657  1.00  0.00           O  
ATOM   1877  NE2 GLN B  51      25.309 -13.901  17.286  1.00  0.00           N  
ATOM   1878  N   ALA B  52      19.340 -10.747  16.241  1.00  0.00           N  
ATOM   1879  CA  ALA B  52      18.270  -9.834  16.619  1.00  0.00           C  
ATOM   1880  C   ALA B  52      16.897 -10.453  16.356  1.00  0.00           C  
ATOM   1881  O   ALA B  52      16.021 -10.410  17.217  1.00  0.00           O  
ATOM   1882  CB  ALA B  52      18.421  -8.514  15.872  1.00  0.00           C  
ATOM   1883  N   ALA B  53      16.708 -11.073  15.188  1.00  0.00           N  
ATOM   1884  CA  ALA B  53      15.457 -11.726  14.830  1.00  0.00           C  
ATOM   1885  C   ALA B  53      15.075 -12.819  15.834  1.00  0.00           C  
ATOM   1886  O   ALA B  53      13.947 -12.852  16.324  1.00  0.00           O  
ATOM   1887  CB  ALA B  53      15.564 -12.286  13.408  1.00  0.00           C  
ATOM   1888  N   MET B  54      16.019 -13.695  16.189  1.00  0.00           N  
ATOM   1889  CA  MET B  54      15.772 -14.748  17.180  1.00  0.00           C  
ATOM   1890  C   MET B  54      15.481 -14.178  18.566  1.00  0.00           C  
ATOM   1891  O   MET B  54      14.586 -14.669  19.261  1.00  0.00           O  
ATOM   1892  CB  MET B  54      16.965 -15.706  17.250  1.00  0.00           C  
ATOM   1893  CG  MET B  54      17.120 -16.550  15.991  1.00  0.00           C  
ATOM   1894  SD  MET B  54      18.510 -17.685  16.084  1.00  0.00           S  
ATOM   1895  CE  MET B  54      18.534 -18.310  14.402  1.00  0.00           C  
ATOM   1896  N   ARG B  55      16.220 -13.136  18.976  1.00  0.00           N  
ATOM   1897  CA  ARG B  55      16.006 -12.483  20.257  1.00  0.00           C  
ATOM   1898  C   ARG B  55      14.614 -11.855  20.335  1.00  0.00           C  
ATOM   1899  O   ARG B  55      13.885 -12.108  21.293  1.00  0.00           O  
ATOM   1900  CB  ARG B  55      17.094 -11.426  20.503  1.00  0.00           C  
ATOM   1901  CG  ARG B  55      16.898 -10.665  21.822  1.00  0.00           C  
ATOM   1902  CD  ARG B  55      17.975  -9.609  22.083  1.00  0.00           C  
ATOM   1903  NE  ARG B  55      18.139  -8.668  20.972  1.00  0.00           N  
ATOM   1904  CZ  ARG B  55      17.268  -7.731  20.602  1.00  0.00           C  
ATOM   1905  NH1 ARG B  55      16.154  -7.523  21.261  1.00  0.00           N  
ATOM   1906  NH2 ARG B  55      17.529  -6.989  19.561  1.00  0.00           N  
ATOM   1907  N   GLU B  56      14.210 -11.065  19.325  1.00  0.00           N  
ATOM   1908  CA  GLU B  56      12.915 -10.386  19.325  1.00  0.00           C  
ATOM   1909  C   GLU B  56      11.753 -11.389  19.308  1.00  0.00           C  
ATOM   1910  O   GLU B  56      10.777 -11.217  20.026  1.00  0.00           O  
ATOM   1911  CB  GLU B  56      12.817  -9.422  18.145  1.00  0.00           C  
ATOM   1912  CG  GLU B  56      13.790  -8.234  18.214  1.00  0.00           C  
ATOM   1913  CD  GLU B  56      13.488  -7.207  19.314  1.00  0.00           C  
ATOM   1914  OE1 GLU B  56      14.380  -6.383  19.572  1.00  0.00           O  
ATOM   1915  OE2 GLU B  56      12.379  -7.215  19.867  1.00  0.00           O  
ATOM   1916  N   VAL B  57      11.863 -12.473  18.539  1.00  0.00           N  
ATOM   1917  CA  VAL B  57      10.846 -13.530  18.534  1.00  0.00           C  
ATOM   1918  C   VAL B  57      10.699 -14.138  19.932  1.00  0.00           C  
ATOM   1919  O   VAL B  57       9.578 -14.359  20.397  1.00  0.00           O  
ATOM   1920  CB  VAL B  57      11.176 -14.610  17.479  1.00  0.00           C  
ATOM   1921  CG1 VAL B  57      10.325 -15.865  17.646  1.00  0.00           C  
ATOM   1922  CG2 VAL B  57      10.967 -14.056  16.068  1.00  0.00           C  
ATOM   1923  N   LYS B  58      11.813 -14.367  20.627  1.00  0.00           N  
ATOM   1924  CA  LYS B  58      11.787 -14.918  21.982  1.00  0.00           C  
ATOM   1925  C   LYS B  58      11.217 -13.922  22.990  1.00  0.00           C  
ATOM   1926  O   LYS B  58      10.420 -14.305  23.849  1.00  0.00           O  
ATOM   1927  CB  LYS B  58      13.193 -15.373  22.375  1.00  0.00           C  
ATOM   1928  CG  LYS B  58      13.236 -16.098  23.716  1.00  0.00           C  
ATOM   1929  CD  LYS B  58      14.613 -16.721  23.937  1.00  0.00           C  
ATOM   1930  CE  LYS B  58      14.652 -17.479  25.242  1.00  0.00           C  
ATOM   1931  NZ  LYS B  58      15.848 -18.364  25.310  1.00  0.00           N  
ATOM   1932  N   GLU B  59      11.600 -12.654  22.891  1.00  0.00           N  
ATOM   1933  CA  GLU B  59      11.142 -11.611  23.810  1.00  0.00           C  
ATOM   1934  C   GLU B  59       9.673 -11.251  23.599  1.00  0.00           C  
ATOM   1935  O   GLU B  59       8.920 -11.171  24.570  1.00  0.00           O  
ATOM   1936  CB  GLU B  59      12.039 -10.365  23.668  1.00  0.00           C  
ATOM   1937  CG  GLU B  59      13.429 -10.575  24.262  1.00  0.00           C  
ATOM   1938  CD  GLU B  59      14.408  -9.426  24.022  1.00  0.00           C  
ATOM   1939  OE1 GLU B  59      15.545  -9.526  24.527  1.00  0.00           O  
ATOM   1940  OE2 GLU B  59      14.061  -8.443  23.336  1.00  0.00           O  
ATOM   1941  N   GLU B  60       9.237 -11.076  22.348  1.00  0.00           N  
ATOM   1942  CA  GLU B  60       7.901 -10.554  22.048  1.00  0.00           C  
ATOM   1943  C   GLU B  60       6.808 -11.630  22.061  1.00  0.00           C  
ATOM   1944  O   GLU B  60       5.683 -11.337  22.485  1.00  0.00           O  
ATOM   1945  CB  GLU B  60       7.893  -9.834  20.701  1.00  0.00           C  
ATOM   1946  CG  GLU B  60       8.762  -8.571  20.674  1.00  0.00           C  
ATOM   1947  CD  GLU B  60       8.445  -7.666  19.490  1.00  0.00           C  
ATOM   1948  OE1 GLU B  60       8.679  -6.449  19.603  1.00  0.00           O  
ATOM   1949  OE2 GLU B  60       7.920  -8.161  18.464  1.00  0.00           O  
ATOM   1950  N   VAL B  61       7.103 -12.841  21.614  1.00  0.00           N  
ATOM   1951  CA  VAL B  61       6.096 -13.913  21.470  1.00  0.00           C  
ATOM   1952  C   VAL B  61       6.491 -15.237  22.132  1.00  0.00           C  
ATOM   1953  O   VAL B  61       5.804 -16.243  21.955  1.00  0.00           O  
ATOM   1954  CB  VAL B  61       5.677 -14.121  19.992  1.00  0.00           C  
ATOM   1955  CG1 VAL B  61       4.992 -12.870  19.446  1.00  0.00           C  
ATOM   1956  CG2 VAL B  61       6.854 -14.493  19.093  1.00  0.00           C  
ATOM   1957  N   THR B  62       7.562 -15.232  22.916  1.00  0.00           N  
ATOM   1958  CA  THR B  62       7.990 -16.374  23.730  1.00  0.00           C  
ATOM   1959  C   THR B  62       8.177 -17.662  22.909  1.00  0.00           C  
ATOM   1960  O   THR B  62       7.826 -18.758  23.343  1.00  0.00           O  
ATOM   1961  CB  THR B  62       7.055 -16.595  24.937  1.00  0.00           C  
ATOM   1962  OG1 THR B  62       6.661 -15.331  25.483  1.00  0.00           O  
ATOM   1963  CG2 THR B  62       7.736 -17.357  26.065  1.00  0.00           C  
ATOM   1964  N   ILE B  63       8.743 -17.530  21.716  1.00  0.00           N  
ATOM   1965  CA  ILE B  63       9.089 -18.665  20.857  1.00  0.00           C  
ATOM   1966  C   ILE B  63      10.614 -18.736  20.763  1.00  0.00           C  
ATOM   1967  O   ILE B  63      11.261 -17.800  20.290  1.00  0.00           O  
ATOM   1968  CB  ILE B  63       8.437 -18.540  19.463  1.00  0.00           C  
ATOM   1969  CG1 ILE B  63       6.902 -18.614  19.590  1.00  0.00           C  
ATOM   1970  CG2 ILE B  63       8.954 -19.631  18.510  1.00  0.00           C  
ATOM   1971  CD1 ILE B  63       6.143 -18.286  18.309  1.00  0.00           C  
ATOM   1972  N   ASP B  64      11.174 -19.864  21.220  1.00  0.00           N  
ATOM   1973  CA  ASP B  64      12.621 -20.085  21.162  1.00  0.00           C  
ATOM   1974  C   ASP B  64      12.941 -20.927  19.930  1.00  0.00           C  
ATOM   1975  O   ASP B  64      12.816 -22.153  19.928  1.00  0.00           O  
ATOM   1976  CB  ASP B  64      13.111 -20.735  22.466  1.00  0.00           C  
ATOM   1977  CG  ASP B  64      14.634 -20.729  22.590  1.00  0.00           C  
ATOM   1978  OD1 ASP B  64      15.322 -20.997  21.585  1.00  0.00           O  
ATOM   1979  OD2 ASP B  64      15.132 -20.446  23.702  1.00  0.00           O  
ATOM   1980  N   VAL B  65      13.355 -20.247  18.860  1.00  0.00           N  
ATOM   1981  CA  VAL B  65      13.637 -20.859  17.552  1.00  0.00           C  
ATOM   1982  C   VAL B  65      14.670 -21.984  17.669  1.00  0.00           C  
ATOM   1983  O   VAL B  65      14.510 -23.040  17.059  1.00  0.00           O  
ATOM   1984  CB  VAL B  65      14.133 -19.772  16.567  1.00  0.00           C  
ATOM   1985  CG1 VAL B  65      14.591 -20.358  15.236  1.00  0.00           C  
ATOM   1986  CG2 VAL B  65      13.028 -18.745  16.307  1.00  0.00           C  
ATOM   1987  N   VAL B  66      15.710 -21.772  18.473  1.00  0.00           N  
ATOM   1988  CA  VAL B  66      16.780 -22.753  18.642  1.00  0.00           C  
ATOM   1989  C   VAL B  66      16.294 -23.961  19.442  1.00  0.00           C  
ATOM   1990  O   VAL B  66      16.488 -25.103  19.025  1.00  0.00           O  
ATOM   1991  CB  VAL B  66      18.020 -22.109  19.301  1.00  0.00           C  
ATOM   1992  CG1 VAL B  66      19.131 -23.133  19.523  1.00  0.00           C  
ATOM   1993  CG2 VAL B  66      18.559 -20.968  18.436  1.00  0.00           C  
ATOM   1994  N   ALA B  67      15.637 -23.715  20.581  1.00  0.00           N  
ATOM   1995  CA  ALA B  67      15.141 -24.783  21.450  1.00  0.00           C  
ATOM   1996  C   ALA B  67      14.077 -25.651  20.765  1.00  0.00           C  
ATOM   1997  O   ALA B  67      14.037 -26.861  20.967  1.00  0.00           O  
ATOM   1998  CB  ALA B  67      14.595 -24.176  22.744  1.00  0.00           C  
ATOM   1999  N   GLU B  68      13.225 -25.036  19.930  1.00  0.00           N  
ATOM   2000  CA  GLU B  68      12.164 -25.736  19.200  1.00  0.00           C  
ATOM   2001  C   GLU B  68      12.622 -26.304  17.851  1.00  0.00           C  
ATOM   2002  O   GLU B  68      11.828 -26.918  17.141  1.00  0.00           O  
ATOM   2003  CB  GLU B  68      10.958 -24.812  19.009  1.00  0.00           C  
ATOM   2004  CG  GLU B  68      10.302 -24.414  20.332  1.00  0.00           C  
ATOM   2005  CD  GLU B  68       9.014 -23.630  20.121  1.00  0.00           C  
ATOM   2006  OE1 GLU B  68       8.172 -24.065  19.297  1.00  0.00           O  
ATOM   2007  OE2 GLU B  68       8.825 -22.570  20.754  1.00  0.00           O  
ATOM   2008  N   GLN B  69      13.899 -26.134  17.513  1.00  0.00           N  
ATOM   2009  CA  GLN B  69      14.486 -26.598  16.249  1.00  0.00           C  
ATOM   2010  C   GLN B  69      13.709 -26.094  15.023  1.00  0.00           C  
ATOM   2011  O   GLN B  69      13.525 -26.805  14.035  1.00  0.00           O  
ATOM   2012  CB  GLN B  69      14.642 -28.125  16.251  1.00  0.00           C  
ATOM   2013  CG  GLN B  69      15.501 -28.647  17.407  1.00  0.00           C  
ATOM   2014  CD  GLN B  69      15.724 -30.141  17.316  1.00  0.00           C  
ATOM   2015  OE1 GLN B  69      14.789 -30.928  17.418  1.00  0.00           O  
ATOM   2016  NE2 GLN B  69      16.952 -30.562  17.113  1.00  0.00           N  
ATOM   2017  N   LEU B  70      13.243 -24.840  15.092  1.00  0.00           N  
ATOM   2018  CA  LEU B  70      12.575 -24.177  13.982  1.00  0.00           C  
ATOM   2019  C   LEU B  70      13.612 -23.546  13.050  1.00  0.00           C  
ATOM   2020  O   LEU B  70      14.733 -23.239  13.457  1.00  0.00           O  
ATOM   2021  CB  LEU B  70      11.590 -23.122  14.505  1.00  0.00           C  
ATOM   2022  CG  LEU B  70      10.479 -23.659  15.420  1.00  0.00           C  
ATOM   2023  CD1 LEU B  70       9.705 -22.498  16.029  1.00  0.00           C  
ATOM   2024  CD2 LEU B  70       9.522 -24.571  14.668  1.00  0.00           C  
ATOM   2025  N   THR B  71      13.219 -23.334  11.804  1.00  0.00           N  
ATOM   2026  CA  THR B  71      14.093 -22.703  10.810  1.00  0.00           C  
ATOM   2027  C   THR B  71      13.694 -21.240  10.619  1.00  0.00           C  
ATOM   2028  O   THR B  71      12.609 -20.947  10.115  1.00  0.00           O  
ATOM   2029  CB  THR B  71      14.033 -23.449   9.465  1.00  0.00           C  
ATOM   2030  OG1 THR B  71      14.392 -24.806   9.667  1.00  0.00           O  
ATOM   2031  CG2 THR B  71      15.001 -22.852   8.448  1.00  0.00           C  
ATOM   2032  N   LEU B  72      14.581 -20.346  11.027  1.00  0.00           N  
ATOM   2033  CA  LEU B  72      14.455 -18.935  10.687  1.00  0.00           C  
ATOM   2034  C   LEU B  72      14.977 -18.743   9.259  1.00  0.00           C  
ATOM   2035  O   LEU B  72      16.155 -18.972   8.987  1.00  0.00           O  
ATOM   2036  CB  LEU B  72      15.244 -18.078  11.693  1.00  0.00           C  
ATOM   2037  CG  LEU B  72      15.142 -16.566  11.444  1.00  0.00           C  
ATOM   2038  CD1 LEU B  72      13.757 -16.041  11.815  1.00  0.00           C  
ATOM   2039  CD2 LEU B  72      16.197 -15.821  12.253  1.00  0.00           C  
ATOM   2040  N   ILE B  73      14.095 -18.346   8.354  1.00  0.00           N  
ATOM   2041  CA  ILE B  73      14.441 -18.136   6.948  1.00  0.00           C  
ATOM   2042  C   ILE B  73      14.888 -16.688   6.756  1.00  0.00           C  
ATOM   2043  O   ILE B  73      14.126 -15.756   7.036  1.00  0.00           O  
ATOM   2044  CB  ILE B  73      13.240 -18.474   6.031  1.00  0.00           C  
ATOM   2045  CG1 ILE B  73      12.826 -19.946   6.210  1.00  0.00           C  
ATOM   2046  CG2 ILE B  73      13.585 -18.167   4.566  1.00  0.00           C  
ATOM   2047  CD1 ILE B  73      11.499 -20.302   5.533  1.00  0.00           C  
ATOM   2048  N   ASP B  74      16.119 -16.499   6.269  1.00  0.00           N  
ATOM   2049  CA  ASP B  74      16.576 -15.190   5.818  1.00  0.00           C  
ATOM   2050  C   ASP B  74      16.017 -14.950   4.412  1.00  0.00           C  
ATOM   2051  O   ASP B  74      16.357 -15.663   3.468  1.00  0.00           O  
ATOM   2052  CB  ASP B  74      18.109 -15.134   5.853  1.00  0.00           C  
ATOM   2053  CG  ASP B  74      18.675 -13.737   5.578  1.00  0.00           C  
ATOM   2054  OD1 ASP B  74      17.940 -12.871   5.069  1.00  0.00           O  
ATOM   2055  OD2 ASP B  74      19.866 -13.533   5.878  1.00  0.00           O  
ATOM   2056  N   CYS B  75      15.140 -13.952   4.278  1.00  0.00           N  
ATOM   2057  CA  CYS B  75      14.532 -13.601   2.989  1.00  0.00           C  
ATOM   2058  C   CYS B  75      15.524 -12.952   2.019  1.00  0.00           C  
ATOM   2059  O   CYS B  75      15.185 -12.744   0.851  1.00  0.00           O  
ATOM   2060  CB  CYS B  75      13.345 -12.663   3.234  1.00  0.00           C  
ATOM   2061  SG  CYS B  75      12.068 -13.416   4.279  1.00  0.00           S  
ATOM   2062  N   GLN B  76      16.728 -12.622   2.490  1.00  0.00           N  
ATOM   2063  CA  GLN B  76      17.754 -11.945   1.697  1.00  0.00           C  
ATOM   2064  C   GLN B  76      17.230 -10.631   1.092  1.00  0.00           C  
ATOM   2065  O   GLN B  76      17.557 -10.259  -0.035  1.00  0.00           O  
ATOM   2066  CB  GLN B  76      18.339 -12.895   0.638  1.00  0.00           C  
ATOM   2067  CG  GLN B  76      19.010 -14.139   1.241  1.00  0.00           C  
ATOM   2068  CD  GLN B  76      20.318 -13.815   1.952  1.00  0.00           C  
ATOM   2069  OE1 GLN B  76      21.174 -13.126   1.417  1.00  0.00           O  
ATOM   2070  NE2 GLN B  76      20.494 -14.300   3.162  1.00  0.00           N  
ATOM   2071  N   ARG B  77      16.395  -9.935   1.864  1.00  0.00           N  
ATOM   2072  CA  ARG B  77      15.802  -8.662   1.458  1.00  0.00           C  
ATOM   2073  C   ARG B  77      16.017  -7.622   2.542  1.00  0.00           C  
ATOM   2074  O   ARG B  77      15.735  -7.859   3.712  1.00  0.00           O  
ATOM   2075  CB  ARG B  77      14.300  -8.824   1.178  1.00  0.00           C  
ATOM   2076  CG  ARG B  77      13.974  -9.548  -0.141  1.00  0.00           C  
ATOM   2077  CD  ARG B  77      14.338  -8.721  -1.378  1.00  0.00           C  
ATOM   2078  NE  ARG B  77      13.602  -7.451  -1.430  1.00  0.00           N  
ATOM   2079  CZ  ARG B  77      12.357  -7.287  -1.878  1.00  0.00           C  
ATOM   2080  NH1 ARG B  77      11.671  -8.298  -2.358  1.00  0.00           N  
ATOM   2081  NH2 ARG B  77      11.791  -6.097  -1.847  1.00  0.00           N  
ATOM   2082  N   THR B  78      16.506  -6.461   2.127  1.00  0.00           N  
ATOM   2083  CA  THR B  78      16.660  -5.293   2.996  1.00  0.00           C  
ATOM   2084  C   THR B  78      15.986  -4.114   2.305  1.00  0.00           C  
ATOM   2085  O   THR B  78      16.203  -3.888   1.115  1.00  0.00           O  
ATOM   2086  CB  THR B  78      18.142  -4.994   3.277  1.00  0.00           C  
ATOM   2087  OG1 THR B  78      18.744  -6.131   3.885  1.00  0.00           O  
ATOM   2088  CG2 THR B  78      18.316  -3.817   4.222  1.00  0.00           C  
ATOM   2089  N   VAL B  79      15.164  -3.384   3.054  1.00  0.00           N  
ATOM   2090  CA  VAL B  79      14.476  -2.195   2.547  1.00  0.00           C  
ATOM   2091  C   VAL B  79      14.759  -1.008   3.458  1.00  0.00           C  
ATOM   2092  O   VAL B  79      15.060  -1.170   4.639  1.00  0.00           O  
ATOM   2093  CB  VAL B  79      12.954  -2.411   2.389  1.00  0.00           C  
ATOM   2094  CG1 VAL B  79      12.669  -3.510   1.369  1.00  0.00           C  
ATOM   2095  CG2 VAL B  79      12.281  -2.756   3.718  1.00  0.00           C  
ATOM   2096  N   GLU B  80      14.657   0.193   2.898  1.00  0.00           N  
ATOM   2097  CA  GLU B  80      14.820   1.435   3.650  1.00  0.00           C  
ATOM   2098  C   GLU B  80      13.558   2.271   3.504  1.00  0.00           C  
ATOM   2099  O   GLU B  80      13.012   2.402   2.401  1.00  0.00           O  
ATOM   2100  CB  GLU B  80      16.053   2.193   3.152  1.00  0.00           C  
ATOM   2101  CG  GLU B  80      16.411   3.364   4.057  1.00  0.00           C  
ATOM   2102  CD  GLU B  80      17.548   4.232   3.511  1.00  0.00           C  
ATOM   2103  OE1 GLU B  80      18.189   4.925   4.321  1.00  0.00           O  
ATOM   2104  OE2 GLU B  80      17.753   4.259   2.282  1.00  0.00           O  
ATOM   2105  N   PHE B  81      13.076   2.839   4.612  1.00  0.00           N  
ATOM   2106  CA  PHE B  81      11.862   3.648   4.597  1.00  0.00           C  
ATOM   2107  C   PHE B  81      11.894   4.764   5.640  1.00  0.00           C  
ATOM   2108  O   PHE B  81      12.676   4.731   6.590  1.00  0.00           O  
ATOM   2109  CB  PHE B  81      10.624   2.757   4.793  1.00  0.00           C  
ATOM   2110  CG  PHE B  81      10.657   1.828   5.995  1.00  0.00           C  
ATOM   2111  CD1 PHE B  81      10.502   2.304   7.299  1.00  0.00           C  
ATOM   2112  CD2 PHE B  81      10.805   0.449   5.808  1.00  0.00           C  
ATOM   2113  CE1 PHE B  81      10.500   1.441   8.383  1.00  0.00           C  
ATOM   2114  CE2 PHE B  81      10.797  -0.429   6.893  1.00  0.00           C  
ATOM   2115  CZ  PHE B  81      10.638   0.073   8.185  1.00  0.00           C  
ATOM   2116  N   GLU B  82      11.029   5.767   5.460  1.00  0.00           N  
ATOM   2117  CA  GLU B  82      10.821   6.803   6.463  1.00  0.00           C  
ATOM   2118  C   GLU B  82      10.002   6.270   7.630  1.00  0.00           C  
ATOM   2119  O   GLU B  82       9.018   5.546   7.459  1.00  0.00           O  
ATOM   2120  CB  GLU B  82      10.140   8.036   5.858  1.00  0.00           C  
ATOM   2121  CG  GLU B  82      11.134   8.917   5.116  1.00  0.00           C  
ATOM   2122  CD  GLU B  82      10.555  10.241   4.639  1.00  0.00           C  
ATOM   2123  OE1 GLU B  82       9.635  10.772   5.294  1.00  0.00           O  
ATOM   2124  OE2 GLU B  82      11.038  10.752   3.621  1.00  0.00           O  
ATOM   2125  N   ILE B  83      10.418   6.634   8.843  1.00  0.00           N  
ATOM   2126  CA  ILE B  83       9.717   6.251  10.071  1.00  0.00           C  
ATOM   2127  C   ILE B  83       8.449   7.104  10.186  1.00  0.00           C  
ATOM   2128  O   ILE B  83       8.494   8.320   9.978  1.00  0.00           O  
ATOM   2129  CB  ILE B  83      10.640   6.441  11.298  1.00  0.00           C  
ATOM   2130  CG1 ILE B  83      11.962   5.666  11.135  1.00  0.00           C  
ATOM   2131  CG2 ILE B  83       9.921   6.017  12.579  1.00  0.00           C  
ATOM   2132  CD1 ILE B  83      13.069   6.137  12.076  1.00  0.00           C  
ATOM   2133  N   PHE B  84       7.322   6.482  10.549  1.00  0.00           N  
ATOM   2134  CA  PHE B  84       6.077   7.208  10.826  1.00  0.00           C  
ATOM   2135  C   PHE B  84       6.343   8.365  11.798  1.00  0.00           C  
ATOM   2136  O   PHE B  84       6.954   8.160  12.854  1.00  0.00           O  
ATOM   2137  CB  PHE B  84       5.021   6.278  11.423  1.00  0.00           C  
ATOM   2138  CG  PHE B  84       4.434   5.278  10.460  1.00  0.00           C  
ATOM   2139  CD1 PHE B  84       3.699   5.706   9.356  1.00  0.00           C  
ATOM   2140  CD2 PHE B  84       4.580   3.898  10.677  1.00  0.00           C  
ATOM   2141  CE1 PHE B  84       3.131   4.783   8.473  1.00  0.00           C  
ATOM   2142  CE2 PHE B  84       4.014   2.978   9.801  1.00  0.00           C  
ATOM   2143  CZ  PHE B  84       3.290   3.419   8.694  1.00  0.00           C  
ATOM   2144  N   SER B  85       5.866   9.559  11.467  1.00  0.00           N  
ATOM   2145  CA  SER B  85       6.134  10.765  12.252  1.00  0.00           C  
ATOM   2146  C   SER B  85       5.789  10.598  13.735  1.00  0.00           C  
ATOM   2147  O   SER B  85       6.568  11.006  14.600  1.00  0.00           O  
ATOM   2148  CB  SER B  85       5.371  11.958  11.655  1.00  0.00           C  
ATOM   2149  OG  SER B  85       3.991  11.676  11.574  1.00  0.00           O  
ATOM   2150  N   HIS B  86       4.659   9.956  14.041  1.00  0.00           N  
ATOM   2151  CA  HIS B  86       4.203   9.759  15.418  1.00  0.00           C  
ATOM   2152  C   HIS B  86       5.006   8.712  16.195  1.00  0.00           C  
ATOM   2153  O   HIS B  86       4.865   8.615  17.417  1.00  0.00           O  
ATOM   2154  CB  HIS B  86       2.700   9.426  15.417  1.00  0.00           C  
ATOM   2155  CG  HIS B  86       2.358   8.112  14.764  1.00  0.00           C  
ATOM   2156  ND1 HIS B  86       2.308   7.903  13.401  1.00  0.00           N  
ATOM   2157  CD2 HIS B  86       2.011   6.939  15.356  1.00  0.00           C  
ATOM   2158  CE1 HIS B  86       1.949   6.640  13.177  1.00  0.00           C  
ATOM   2159  NE2 HIS B  86       1.751   6.027  14.339  1.00  0.00           N  
ATOM   2160  N   LEU B  87       5.878   7.950  15.517  1.00  0.00           N  
ATOM   2161  CA  LEU B  87       6.766   6.972  16.159  1.00  0.00           C  
ATOM   2162  C   LEU B  87       8.222   7.453  16.263  1.00  0.00           C  
ATOM   2163  O   LEU B  87       9.032   6.800  16.918  1.00  0.00           O  
ATOM   2164  CB  LEU B  87       6.686   5.621  15.418  1.00  0.00           C  
ATOM   2165  CG  LEU B  87       5.287   4.983  15.331  1.00  0.00           C  
ATOM   2166  CD1 LEU B  87       5.360   3.658  14.572  1.00  0.00           C  
ATOM   2167  CD2 LEU B  87       4.690   4.742  16.710  1.00  0.00           C  
ATOM   2168  N   ARG B  88       8.560   8.591  15.657  1.00  0.00           N  
ATOM   2169  CA  ARG B  88       9.946   9.094  15.615  1.00  0.00           C  
ATOM   2170  C   ARG B  88      10.508   9.460  16.992  1.00  0.00           C  
ATOM   2171  O   ARG B  88      11.722   9.461  17.164  1.00  0.00           O  
ATOM   2172  CB  ARG B  88      10.063  10.294  14.671  1.00  0.00           C  
ATOM   2173  CG  ARG B  88       9.959   9.902  13.203  1.00  0.00           C  
ATOM   2174  CD  ARG B  88      10.065  11.108  12.284  1.00  0.00           C  
ATOM   2175  NE  ARG B  88       9.745  10.732  10.906  1.00  0.00           N  
ATOM   2176  CZ  ARG B  88       9.513  11.569   9.902  1.00  0.00           C  
ATOM   2177  NH1 ARG B  88       9.599  12.876  10.059  1.00  0.00           N  
ATOM   2178  NH2 ARG B  88       9.200  11.096   8.722  1.00  0.00           N  
ATOM   2179  N   HIS B  89       9.651   9.745  17.967  1.00  0.00           N  
ATOM   2180  CA  HIS B  89      10.078  10.095  19.326  1.00  0.00           C  
ATOM   2181  C   HIS B  89      10.887   8.981  20.008  1.00  0.00           C  
ATOM   2182  O   HIS B  89      11.594   9.242  20.984  1.00  0.00           O  
ATOM   2183  CB  HIS B  89       8.841  10.454  20.168  1.00  0.00           C  
ATOM   2184  CG  HIS B  89       7.967   9.282  20.499  1.00  0.00           C  
ATOM   2185  ND1 HIS B  89       6.953   8.796  19.696  1.00  0.00           N  
ATOM   2186  CD2 HIS B  89       8.008   8.475  21.597  1.00  0.00           C  
ATOM   2187  CE1 HIS B  89       6.403   7.737  20.285  1.00  0.00           C  
ATOM   2188  NE2 HIS B  89       7.016   7.523  21.443  1.00  0.00           N  
ATOM   2189  N   ARG B  90      10.803   7.736  19.495  1.00  0.00           N  
ATOM   2190  CA  ARG B  90      11.588   6.615  20.006  1.00  0.00           C  
ATOM   2191  C   ARG B  90      13.025   6.577  19.479  1.00  0.00           C  
ATOM   2192  O   ARG B  90      13.846   5.824  19.995  1.00  0.00           O  
ATOM   2193  CB  ARG B  90      10.888   5.282  19.654  1.00  0.00           C  
ATOM   2194  CG  ARG B  90       9.589   5.042  20.403  1.00  0.00           C  
ATOM   2195  CD  ARG B  90       9.851   4.692  21.875  1.00  0.00           C  
ATOM   2196  NE  ARG B  90       8.943   3.647  22.346  1.00  0.00           N  
ATOM   2197  CZ  ARG B  90       9.265   2.620  23.131  1.00  0.00           C  
ATOM   2198  NH1 ARG B  90      10.485   2.487  23.621  1.00  0.00           N  
ATOM   2199  NH2 ARG B  90       8.362   1.719  23.446  1.00  0.00           N  
ATOM   2200  N   TYR B  91      13.322   7.378  18.466  1.00  0.00           N  
ATOM   2201  CA  TYR B  91      14.624   7.404  17.807  1.00  0.00           C  
ATOM   2202  C   TYR B  91      15.408   8.655  18.207  1.00  0.00           C  
ATOM   2203  O   TYR B  91      14.840   9.625  18.712  1.00  0.00           O  
ATOM   2204  CB  TYR B  91      14.447   7.327  16.282  1.00  0.00           C  
ATOM   2205  CG  TYR B  91      13.795   6.041  15.816  1.00  0.00           C  
ATOM   2206  CD1 TYR B  91      14.575   4.974  15.364  1.00  0.00           C  
ATOM   2207  CD2 TYR B  91      12.410   5.894  15.835  1.00  0.00           C  
ATOM   2208  CE1 TYR B  91      13.987   3.782  14.937  1.00  0.00           C  
ATOM   2209  CE2 TYR B  91      11.808   4.709  15.415  1.00  0.00           C  
ATOM   2210  CZ  TYR B  91      12.601   3.650  14.962  1.00  0.00           C  
ATOM   2211  OH  TYR B  91      12.010   2.482  14.544  1.00  0.00           O  
ATOM   2212  N   ALA B  92      16.717   8.635  18.004  1.00  0.00           N  
ATOM   2213  CA  ALA B  92      17.572   9.783  18.291  1.00  0.00           C  
ATOM   2214  C   ALA B  92      17.158  11.003  17.452  1.00  0.00           C  
ATOM   2215  O   ALA B  92      16.673  10.839  16.324  1.00  0.00           O  
ATOM   2216  CB  ALA B  92      19.035   9.413  18.048  1.00  0.00           C  
ATOM   2217  N   PRO B  93      17.348  12.234  17.973  1.00  0.00           N  
ATOM   2218  CA  PRO B  93      17.023  13.439  17.208  1.00  0.00           C  
ATOM   2219  C   PRO B  93      17.655  13.440  15.817  1.00  0.00           C  
ATOM   2220  O   PRO B  93      18.829  13.113  15.656  1.00  0.00           O  
ATOM   2221  CB  PRO B  93      17.573  14.585  18.075  1.00  0.00           C  
ATOM   2222  CG  PRO B  93      17.509  14.032  19.479  1.00  0.00           C  
ATOM   2223  CD  PRO B  93      17.836  12.562  19.309  1.00  0.00           C  
ATOM   2224  N   GLY B  94      16.847  13.791  14.806  1.00  0.00           N  
ATOM   2225  CA  GLY B  94      17.290  13.830  13.415  1.00  0.00           C  
ATOM   2226  C   GLY B  94      17.173  12.510  12.658  1.00  0.00           C  
ATOM   2227  O   GLY B  94      17.305  12.502  11.433  1.00  0.00           O  
ATOM   2228  N   VAL B  95      16.900  11.388  13.353  1.00  0.00           N  
ATOM   2229  CA  VAL B  95      16.701  10.099  12.695  1.00  0.00           C  
ATOM   2230  C   VAL B  95      15.291  10.041  12.102  1.00  0.00           C  
ATOM   2231  O   VAL B  95      14.299  10.143  12.827  1.00  0.00           O  
ATOM   2232  CB  VAL B  95      16.936   8.922  13.662  1.00  0.00           C  
ATOM   2233  CG1 VAL B  95      16.609   7.585  13.006  1.00  0.00           C  
ATOM   2234  CG2 VAL B  95      18.390   8.910  14.133  1.00  0.00           C  
ATOM   2235  N   THR B  96      15.191   9.895  10.781  1.00  0.00           N  
ATOM   2236  CA  THR B  96      13.919   9.837  10.059  1.00  0.00           C  
ATOM   2237  C   THR B  96      13.767   8.586   9.195  1.00  0.00           C  
ATOM   2238  O   THR B  96      12.661   8.294   8.747  1.00  0.00           O  
ATOM   2239  CB  THR B  96      13.731  11.078   9.165  1.00  0.00           C  
ATOM   2240  OG1 THR B  96      14.806  11.161   8.236  1.00  0.00           O  
ATOM   2241  CG2 THR B  96      13.701  12.363   9.985  1.00  0.00           C  
ATOM   2242  N   ARG B  97      14.846   7.842   8.961  1.00  0.00           N  
ATOM   2243  CA  ARG B  97      14.844   6.656   8.095  1.00  0.00           C  
ATOM   2244  C   ARG B  97      15.277   5.416   8.873  1.00  0.00           C  
ATOM   2245  O   ARG B  97      16.094   5.502   9.787  1.00  0.00           O  
ATOM   2246  CB  ARG B  97      15.737   6.876   6.867  1.00  0.00           C  
ATOM   2247  CG  ARG B  97      15.237   8.002   5.968  1.00  0.00           C  
ATOM   2248  CD  ARG B  97      16.129   8.235   4.749  1.00  0.00           C  
ATOM   2249  NE  ARG B  97      16.075   7.135   3.778  1.00  0.00           N  
ATOM   2250  CZ  ARG B  97      15.140   6.944   2.848  1.00  0.00           C  
ATOM   2251  NH1 ARG B  97      14.116   7.759   2.728  1.00  0.00           N  
ATOM   2252  NH2 ARG B  97      15.237   5.930   2.008  1.00  0.00           N  
ATOM   2253  N   ASN B  98      14.710   4.277   8.485  1.00  0.00           N  
ATOM   2254  CA  ASN B  98      15.028   2.982   9.072  1.00  0.00           C  
ATOM   2255  C   ASN B  98      15.388   1.989   7.973  1.00  0.00           C  
ATOM   2256  O   ASN B  98      14.751   1.967   6.917  1.00  0.00           O  
ATOM   2257  CB  ASN B  98      13.834   2.485   9.894  1.00  0.00           C  
ATOM   2258  CG  ASN B  98      14.087   1.128  10.525  1.00  0.00           C  
ATOM   2259  OD1 ASN B  98      14.805   1.006  11.511  1.00  0.00           O  
ATOM   2260  ND2 ASN B  98      13.506   0.087   9.963  1.00  0.00           N  
ATOM   2261  N   THR B  99      16.407   1.157   8.225  1.00  0.00           N  
ATOM   2262  CA  THR B  99      16.794   0.055   7.346  1.00  0.00           C  
ATOM   2263  C   THR B  99      16.344  -1.255   7.994  1.00  0.00           C  
ATOM   2264  O   THR B  99      16.712  -1.529   9.137  1.00  0.00           O  
ATOM   2265  CB  THR B  99      18.311   0.036   7.110  1.00  0.00           C  
ATOM   2266  OG1 THR B  99      18.713   1.280   6.554  1.00  0.00           O  
ATOM   2267  CG2 THR B  99      18.718  -1.060   6.136  1.00  0.00           C  
ATOM   2268  N   GLU B 100      15.541  -2.048   7.279  1.00  0.00           N  
ATOM   2269  CA  GLU B 100      14.904  -3.252   7.819  1.00  0.00           C  
ATOM   2270  C   GLU B 100      15.263  -4.483   6.989  1.00  0.00           C  
ATOM   2271  O   GLU B 100      15.106  -4.481   5.767  1.00  0.00           O  
ATOM   2272  CB  GLU B 100      13.385  -3.041   7.848  1.00  0.00           C  
ATOM   2273  CG  GLU B 100      12.604  -4.191   8.479  1.00  0.00           C  
ATOM   2274  CD  GLU B 100      11.115  -3.903   8.431  1.00  0.00           C  
ATOM   2275  OE1 GLU B 100      10.512  -4.096   7.351  1.00  0.00           O  
ATOM   2276  OE2 GLU B 100      10.562  -3.446   9.444  1.00  0.00           O  
ATOM   2277  N   SER B 101      15.742  -5.535   7.666  1.00  0.00           N  
ATOM   2278  CA  SER B 101      16.052  -6.821   7.045  1.00  0.00           C  
ATOM   2279  C   SER B 101      14.953  -7.838   7.342  1.00  0.00           C  
ATOM   2280  O   SER B 101      14.485  -7.939   8.481  1.00  0.00           O  
ATOM   2281  CB  SER B 101      17.402  -7.356   7.535  1.00  0.00           C  
ATOM   2282  OG  SER B 101      18.448  -6.480   7.142  1.00  0.00           O  
ATOM   2283  N   TRP B 102      14.524  -8.595   6.330  1.00  0.00           N  
ATOM   2284  CA  TRP B 102      13.357  -9.461   6.423  1.00  0.00           C  
ATOM   2285  C   TRP B 102      13.707 -10.921   6.688  1.00  0.00           C  
ATOM   2286  O   TRP B 102      14.614 -11.492   6.070  1.00  0.00           O  
ATOM   2287  CB  TRP B 102      12.516  -9.372   5.144  1.00  0.00           C  
ATOM   2288  CG  TRP B 102      11.903  -8.036   4.855  1.00  0.00           C  
ATOM   2289  CD1 TRP B 102      11.925  -6.921   5.635  1.00  0.00           C  
ATOM   2290  CD2 TRP B 102      11.155  -7.673   3.666  1.00  0.00           C  
ATOM   2291  NE1 TRP B 102      11.256  -5.892   5.014  1.00  0.00           N  
ATOM   2292  CE2 TRP B 102      10.774  -6.312   3.802  1.00  0.00           C  
ATOM   2293  CE3 TRP B 102      10.776  -8.362   2.498  1.00  0.00           C  
ATOM   2294  CZ2 TRP B 102      10.037  -5.649   2.805  1.00  0.00           C  
ATOM   2295  CZ3 TRP B 102      10.045  -7.694   1.512  1.00  0.00           C  
ATOM   2296  CH2 TRP B 102       9.689  -6.357   1.669  1.00  0.00           C  
ATOM   2297  N   PHE B 103      12.921 -11.523   7.581  1.00  0.00           N  
ATOM   2298  CA  PHE B 103      12.985 -12.941   7.911  1.00  0.00           C  
ATOM   2299  C   PHE B 103      11.577 -13.527   7.930  1.00  0.00           C  
ATOM   2300  O   PHE B 103      10.592 -12.816   8.142  1.00  0.00           O  
ATOM   2301  CB  PHE B 103      13.664 -13.149   9.274  1.00  0.00           C  
ATOM   2302  CG  PHE B 103      15.092 -12.654   9.324  1.00  0.00           C  
ATOM   2303  CD1 PHE B 103      15.370 -11.313   9.590  1.00  0.00           C  
ATOM   2304  CD2 PHE B 103      16.148 -13.528   9.070  1.00  0.00           C  
ATOM   2305  CE1 PHE B 103      16.685 -10.846   9.602  1.00  0.00           C  
ATOM   2306  CE2 PHE B 103      17.463 -13.073   9.072  1.00  0.00           C  
ATOM   2307  CZ  PHE B 103      17.735 -11.729   9.337  1.00  0.00           C  
ATOM   2308  N   CYS B 104      11.473 -14.850   7.731  1.00  0.00           N  
ATOM   2309  CA  CYS B 104      10.235 -15.592   7.921  1.00  0.00           C  
ATOM   2310  C   CYS B 104      10.456 -16.739   8.903  1.00  0.00           C  
ATOM   2311  O   CYS B 104      11.532 -17.334   8.949  1.00  0.00           O  
ATOM   2312  CB  CYS B 104       9.713 -16.130   6.590  1.00  0.00           C  
ATOM   2313  SG  CYS B 104       9.045 -14.798   5.564  1.00  0.00           S  
ATOM   2314  N   LEU B 105       9.419 -17.043   9.678  1.00  0.00           N  
ATOM   2315  CA  LEU B 105       9.419 -18.167  10.599  1.00  0.00           C  
ATOM   2316  C   LEU B 105       8.114 -18.941  10.430  1.00  0.00           C  
ATOM   2317  O   LEU B 105       7.047 -18.470  10.828  1.00  0.00           O  
ATOM   2318  CB  LEU B 105       9.603 -17.665  12.042  1.00  0.00           C  
ATOM   2319  CG  LEU B 105       9.602 -18.759  13.114  1.00  0.00           C  
ATOM   2320  CD1 LEU B 105      10.795 -19.698  12.934  1.00  0.00           C  
ATOM   2321  CD2 LEU B 105       9.647 -18.123  14.497  1.00  0.00           C  
ATOM   2322  N   ALA B 106       8.200 -20.126   9.835  1.00  0.00           N  
ATOM   2323  CA  ALA B 106       7.059 -21.021   9.712  1.00  0.00           C  
ATOM   2324  C   ALA B 106       6.962 -21.898  10.956  1.00  0.00           C  
ATOM   2325  O   ALA B 106       7.880 -22.660  11.265  1.00  0.00           O  
ATOM   2326  CB  ALA B 106       7.192 -21.869   8.446  1.00  0.00           C  
ATOM   2327  N   LEU B 107       5.845 -21.802  11.679  1.00  0.00           N  
ATOM   2328  CA  LEU B 107       5.496 -22.764  12.719  1.00  0.00           C  
ATOM   2329  C   LEU B 107       4.747 -23.932  12.069  1.00  0.00           C  
ATOM   2330  O   LEU B 107       4.022 -23.729  11.101  1.00  0.00           O  
ATOM   2331  CB  LEU B 107       4.628 -22.100  13.800  1.00  0.00           C  
ATOM   2332  CG  LEU B 107       5.201 -20.832  14.439  1.00  0.00           C  
ATOM   2333  CD1 LEU B 107       4.260 -20.341  15.547  1.00  0.00           C  
ATOM   2334  CD2 LEU B 107       6.589 -21.073  15.038  1.00  0.00           C  
ATOM   2335  N   PRO B 108       4.893 -25.169  12.581  1.00  0.00           N  
ATOM   2336  CA  PRO B 108       4.140 -26.302  12.024  1.00  0.00           C  
ATOM   2337  C   PRO B 108       2.625 -26.087  12.070  1.00  0.00           C  
ATOM   2338  O   PRO B 108       1.915 -26.429  11.120  1.00  0.00           O  
ATOM   2339  CB  PRO B 108       4.569 -27.497  12.883  1.00  0.00           C  
ATOM   2340  CG  PRO B 108       5.921 -27.092  13.419  1.00  0.00           C  
ATOM   2341  CD  PRO B 108       5.820 -25.593  13.615  1.00  0.00           C  
ATOM   2342  N   HIS B 109       2.138 -25.507  13.178  1.00  0.00           N  
ATOM   2343  CA  HIS B 109       0.722 -25.242  13.420  1.00  0.00           C  
ATOM   2344  C   HIS B 109       0.536 -23.867  14.058  1.00  0.00           C  
ATOM   2345  O   HIS B 109       1.471 -23.315  14.639  1.00  0.00           O  
ATOM   2346  CB  HIS B 109       0.140 -26.315  14.354  1.00  0.00           C  
ATOM   2347  CG  HIS B 109       0.455 -27.715  13.928  1.00  0.00           C  
ATOM   2348  ND1 HIS B 109      -0.035 -28.309  12.777  1.00  0.00           N  
ATOM   2349  CD2 HIS B 109       1.262 -28.645  14.517  1.00  0.00           C  
ATOM   2350  CE1 HIS B 109       0.468 -29.537  12.677  1.00  0.00           C  
ATOM   2351  NE2 HIS B 109       1.248 -29.772  13.725  1.00  0.00           N  
ATOM   2352  N   GLU B 110      -0.677 -23.335  13.980  1.00  0.00           N  
ATOM   2353  CA  GLU B 110      -1.071 -22.220  14.840  1.00  0.00           C  
ATOM   2354  C   GLU B 110      -0.986 -22.654  16.302  1.00  0.00           C  
ATOM   2355  O   GLU B 110      -1.198 -23.821  16.638  1.00  0.00           O  
ATOM   2356  CB  GLU B 110      -2.503 -21.760  14.533  1.00  0.00           C  
ATOM   2357  CG  GLU B 110      -2.649 -21.151  13.143  1.00  0.00           C  
ATOM   2358  CD  GLU B 110      -4.086 -20.767  12.795  1.00  0.00           C  
ATOM   2359  OE1 GLU B 110      -4.423 -20.806  11.601  1.00  0.00           O  
ATOM   2360  OE2 GLU B 110      -4.873 -20.435  13.706  1.00  0.00           O  
ATOM   2361  N   ARG B 111      -0.698 -21.711  17.184  1.00  0.00           N  
ATOM   2362  CA  ARG B 111      -0.655 -21.960  18.626  1.00  0.00           C  
ATOM   2363  C   ARG B 111      -1.169 -20.735  19.378  1.00  0.00           C  
ATOM   2364  O   ARG B 111      -1.249 -19.643  18.815  1.00  0.00           O  
ATOM   2365  CB  ARG B 111       0.772 -22.345  19.062  1.00  0.00           C  
ATOM   2366  CG  ARG B 111       1.818 -21.268  18.796  1.00  0.00           C  
ATOM   2367  CD  ARG B 111       3.199 -21.636  19.355  1.00  0.00           C  
ATOM   2368  NE  ARG B 111       3.894 -22.640  18.558  1.00  0.00           N  
ATOM   2369  CZ  ARG B 111       5.132 -23.058  18.800  1.00  0.00           C  
ATOM   2370  NH1 ARG B 111       5.823 -22.605  19.816  1.00  0.00           N  
ATOM   2371  NH2 ARG B 111       5.712 -23.943  18.014  1.00  0.00           N  
ATOM   2372  N   GLN B 112      -1.509 -20.927  20.649  1.00  0.00           N  
ATOM   2373  CA  GLN B 112      -1.713 -19.790  21.540  1.00  0.00           C  
ATOM   2374  C   GLN B 112      -0.364 -19.107  21.761  1.00  0.00           C  
ATOM   2375  O   GLN B 112       0.666 -19.777  21.918  1.00  0.00           O  
ATOM   2376  CB  GLN B 112      -2.329 -20.233  22.872  1.00  0.00           C  
ATOM   2377  CG  GLN B 112      -3.776 -20.700  22.720  1.00  0.00           C  
ATOM   2378  CD  GLN B 112      -4.415 -21.074  24.050  1.00  0.00           C  
ATOM   2379  OE1 GLN B 112      -3.798 -21.053  25.105  1.00  0.00           O  
ATOM   2380  NE2 GLN B 112      -5.689 -21.435  24.021  1.00  0.00           N  
ATOM   2381  N   ILE B 113      -0.371 -17.775  21.757  1.00  0.00           N  
ATOM   2382  CA  ILE B 113       0.847 -16.975  21.857  1.00  0.00           C  
ATOM   2383  C   ILE B 113       0.883 -16.283  23.213  1.00  0.00           C  
ATOM   2384  O   ILE B 113      -0.073 -15.611  23.600  1.00  0.00           O  
ATOM   2385  CB  ILE B 113       0.927 -15.945  20.709  1.00  0.00           C  
ATOM   2386  CG1 ILE B 113       0.909 -16.635  19.332  1.00  0.00           C  
ATOM   2387  CG2 ILE B 113       2.141 -15.028  20.849  1.00  0.00           C  
ATOM   2388  CD1 ILE B 113       2.090 -17.591  19.061  1.00  0.00           C  
ATOM   2389  N   VAL B 114       1.992 -16.433  23.928  1.00  0.00           N  
ATOM   2390  CA  VAL B 114       2.283 -15.646  25.122  1.00  0.00           C  
ATOM   2391  C   VAL B 114       3.055 -14.413  24.654  1.00  0.00           C  
ATOM   2392  O   VAL B 114       4.240 -14.498  24.329  1.00  0.00           O  
ATOM   2393  CB  VAL B 114       3.084 -16.459  26.167  1.00  0.00           C  
ATOM   2394  CG1 VAL B 114       3.377 -15.611  27.402  1.00  0.00           C  
ATOM   2395  CG2 VAL B 114       2.304 -17.703  26.585  1.00  0.00           C  
ATOM   2396  N   PHE B 115       2.350 -13.274  24.577  1.00  0.00           N  
ATOM   2397  CA  PHE B 115       2.927 -12.017  24.112  1.00  0.00           C  
ATOM   2398  C   PHE B 115       3.264 -11.115  25.305  1.00  0.00           C  
ATOM   2399  O   PHE B 115       2.573 -11.135  26.326  1.00  0.00           O  
ATOM   2400  CB  PHE B 115       1.984 -11.328  23.115  1.00  0.00           C  
ATOM   2401  CG  PHE B 115       0.598 -11.070  23.648  1.00  0.00           C  
ATOM   2402  CD1 PHE B 115      -0.411 -12.029  23.495  1.00  0.00           C  
ATOM   2403  CD2 PHE B 115       0.298  -9.880  24.305  1.00  0.00           C  
ATOM   2404  CE1 PHE B 115      -1.694 -11.801  24.006  1.00  0.00           C  
ATOM   2405  CE2 PHE B 115      -0.977  -9.649  24.823  1.00  0.00           C  
ATOM   2406  CZ  PHE B 115      -1.977 -10.607  24.677  1.00  0.00           C  
ATOM   2407  N   THR B 116       4.325 -10.328  25.168  1.00  0.00           N  
ATOM   2408  CA  THR B 116       4.865  -9.519  26.270  1.00  0.00           C  
ATOM   2409  C   THR B 116       4.834  -8.014  25.984  1.00  0.00           C  
ATOM   2410  O   THR B 116       4.609  -7.225  26.895  1.00  0.00           O  
ATOM   2411  CB  THR B 116       6.308  -9.941  26.598  1.00  0.00           C  
ATOM   2412  OG1 THR B 116       7.119  -9.767  25.452  1.00  0.00           O  
ATOM   2413  CG2 THR B 116       6.378 -11.405  27.024  1.00  0.00           C  
ATOM   2414  N   GLU B 117       5.038  -7.618  24.737  1.00  0.00           N  
ATOM   2415  CA  GLU B 117       5.204  -6.214  24.352  1.00  0.00           C  
ATOM   2416  C   GLU B 117       4.020  -5.641  23.572  1.00  0.00           C  
ATOM   2417  O   GLU B 117       3.985  -4.435  23.293  1.00  0.00           O  
ATOM   2418  CB  GLU B 117       6.504  -6.047  23.542  1.00  0.00           C  
ATOM   2419  CG  GLU B 117       7.769  -6.494  24.288  1.00  0.00           C  
ATOM   2420  CD  GLU B 117       8.000  -5.733  25.596  1.00  0.00           C  
ATOM   2421  OE1 GLU B 117       8.597  -6.317  26.521  1.00  0.00           O  
ATOM   2422  OE2 GLU B 117       7.574  -4.563  25.698  1.00  0.00           O  
ATOM   2423  N   HIS B 118       3.039  -6.471  23.242  1.00  0.00           N  
ATOM   2424  CA  HIS B 118       1.881  -6.086  22.443  1.00  0.00           C  
ATOM   2425  C   HIS B 118       0.591  -6.167  23.272  1.00  0.00           C  
ATOM   2426  O   HIS B 118       0.578  -6.686  24.388  1.00  0.00           O  
ATOM   2427  CB  HIS B 118       1.822  -6.968  21.190  1.00  0.00           C  
ATOM   2428  CG  HIS B 118       2.884  -6.625  20.193  1.00  0.00           C  
ATOM   2429  ND1 HIS B 118       4.189  -7.084  20.236  1.00  0.00           N  
ATOM   2430  CD2 HIS B 118       2.801  -5.825  19.086  1.00  0.00           C  
ATOM   2431  CE1 HIS B 118       4.857  -6.577  19.206  1.00  0.00           C  
ATOM   2432  NE2 HIS B 118       4.042  -5.806  18.489  1.00  0.00           N  
ATOM   2433  N   LEU B 119      -0.508  -5.608  22.724  1.00  0.00           N  
ATOM   2434  CA  LEU B 119      -1.814  -5.593  23.386  1.00  0.00           C  
ATOM   2435  C   LEU B 119      -2.624  -6.865  23.128  1.00  0.00           C  
ATOM   2436  O   LEU B 119      -3.394  -7.294  23.987  1.00  0.00           O  
ATOM   2437  CB  LEU B 119      -2.623  -4.377  22.916  1.00  0.00           C  
ATOM   2438  CG  LEU B 119      -2.045  -3.000  23.286  1.00  0.00           C  
ATOM   2439  CD1 LEU B 119      -2.875  -1.904  22.630  1.00  0.00           C  
ATOM   2440  CD2 LEU B 119      -2.025  -2.800  24.796  1.00  0.00           C  
ATOM   2441  N   ALA B 120      -2.472  -7.426  21.930  1.00  0.00           N  
ATOM   2442  CA  ALA B 120      -3.236  -8.591  21.489  1.00  0.00           C  
ATOM   2443  C   ALA B 120      -2.519  -9.272  20.325  1.00  0.00           C  
ATOM   2444  O   ALA B 120      -1.578  -8.721  19.748  1.00  0.00           O  
ATOM   2445  CB  ALA B 120      -4.642  -8.161  21.074  1.00  0.00           C  
ATOM   2446  N   TYR B 121      -2.992 -10.468  19.970  1.00  0.00           N  
ATOM   2447  CA  TYR B 121      -2.565 -11.138  18.746  1.00  0.00           C  
ATOM   2448  C   TYR B 121      -3.766 -11.720  18.000  1.00  0.00           C  
ATOM   2449  O   TYR B 121      -4.830 -11.951  18.584  1.00  0.00           O  
ATOM   2450  CB  TYR B 121      -1.520 -12.223  19.038  1.00  0.00           C  
ATOM   2451  CG  TYR B 121      -2.088 -13.507  19.615  1.00  0.00           C  
ATOM   2452  CD1 TYR B 121      -2.434 -14.572  18.778  1.00  0.00           C  
ATOM   2453  CD2 TYR B 121      -2.266 -13.651  20.992  1.00  0.00           C  
ATOM   2454  CE1 TYR B 121      -2.958 -15.756  19.307  1.00  0.00           C  
ATOM   2455  CE2 TYR B 121      -2.790 -14.824  21.534  1.00  0.00           C  
ATOM   2456  CZ  TYR B 121      -3.133 -15.882  20.683  1.00  0.00           C  
ATOM   2457  OH  TYR B 121      -3.641 -17.042  21.213  1.00  0.00           O  
ATOM   2458  N   LYS B 122      -3.586 -11.954  16.708  1.00  0.00           N  
ATOM   2459  CA  LYS B 122      -4.542 -12.648  15.851  1.00  0.00           C  
ATOM   2460  C   LYS B 122      -3.800 -13.526  14.855  1.00  0.00           C  
ATOM   2461  O   LYS B 122      -2.747 -13.138  14.357  1.00  0.00           O  
ATOM   2462  CB  LYS B 122      -5.418 -11.639  15.077  1.00  0.00           C  
ATOM   2463  CG  LYS B 122      -6.380 -10.839  15.954  1.00  0.00           C  
ATOM   2464  CD  LYS B 122      -7.178  -9.833  15.129  1.00  0.00           C  
ATOM   2465  CE  LYS B 122      -8.123  -9.047  16.030  1.00  0.00           C  
ATOM   2466  NZ  LYS B 122      -8.792  -7.936  15.292  1.00  0.00           N  
ATOM   2467  N   TRP B 123      -4.374 -14.688  14.552  1.00  0.00           N  
ATOM   2468  CA  TRP B 123      -3.997 -15.465  13.384  1.00  0.00           C  
ATOM   2469  C   TRP B 123      -4.946 -15.107  12.243  1.00  0.00           C  
ATOM   2470  O   TRP B 123      -6.158 -15.283  12.374  1.00  0.00           O  
ATOM   2471  CB  TRP B 123      -4.057 -16.964  13.703  1.00  0.00           C  
ATOM   2472  CG  TRP B 123      -2.954 -17.432  14.603  1.00  0.00           C  
ATOM   2473  CD1 TRP B 123      -3.050 -17.678  15.945  1.00  0.00           C  
ATOM   2474  CD2 TRP B 123      -1.577 -17.725  14.241  1.00  0.00           C  
ATOM   2475  NE1 TRP B 123      -1.830 -18.107  16.428  1.00  0.00           N  
ATOM   2476  CE2 TRP B 123      -0.901 -18.150  15.410  1.00  0.00           C  
ATOM   2477  CE3 TRP B 123      -0.871 -17.668  13.028  1.00  0.00           C  
ATOM   2478  CZ2 TRP B 123       0.457 -18.515  15.392  1.00  0.00           C  
ATOM   2479  CZ3 TRP B 123       0.490 -18.033  13.023  1.00  0.00           C  
ATOM   2480  CH2 TRP B 123       1.139 -18.457  14.185  1.00  0.00           C  
ATOM   2481  N   LEU B 124      -4.408 -14.569  11.155  1.00  0.00           N  
ATOM   2482  CA  LEU B 124      -5.204 -14.106  10.021  1.00  0.00           C  
ATOM   2483  C   LEU B 124      -4.711 -14.735   8.716  1.00  0.00           C  
ATOM   2484  O   LEU B 124      -3.513 -14.909   8.526  1.00  0.00           O  
ATOM   2485  CB  LEU B 124      -5.124 -12.575   9.907  1.00  0.00           C  
ATOM   2486  CG  LEU B 124      -5.716 -11.773  11.074  1.00  0.00           C  
ATOM   2487  CD1 LEU B 124      -5.476 -10.286  10.853  1.00  0.00           C  
ATOM   2488  CD2 LEU B 124      -7.211 -12.027  11.230  1.00  0.00           C  
ATOM   2489  N   ASP B 125      -5.647 -15.030   7.811  1.00  0.00           N  
ATOM   2490  CA  ASP B 125      -5.281 -15.406   6.452  1.00  0.00           C  
ATOM   2491  C   ASP B 125      -4.318 -14.359   5.876  1.00  0.00           C  
ATOM   2492  O   ASP B 125      -4.482 -13.158   6.122  1.00  0.00           O  
ATOM   2493  CB  ASP B 125      -6.520 -15.522   5.561  1.00  0.00           C  
ATOM   2494  CG  ASP B 125      -7.475 -16.613   6.021  1.00  0.00           C  
ATOM   2495  OD1 ASP B 125      -7.013 -17.690   6.450  1.00  0.00           O  
ATOM   2496  OD2 ASP B 125      -8.708 -16.380   5.947  1.00  0.00           O  
ATOM   2497  N   ALA B 126      -3.317 -14.799   5.116  1.00  0.00           N  
ATOM   2498  CA  ALA B 126      -2.241 -13.914   4.668  1.00  0.00           C  
ATOM   2499  C   ALA B 126      -2.728 -12.645   3.934  1.00  0.00           C  
ATOM   2500  O   ALA B 126      -2.215 -11.562   4.236  1.00  0.00           O  
ATOM   2501  CB  ALA B 126      -1.221 -14.716   3.861  1.00  0.00           C  
ATOM   2502  N   PRO B 127      -3.734 -12.706   3.033  1.00  0.00           N  
ATOM   2503  CA  PRO B 127      -4.268 -11.474   2.439  1.00  0.00           C  
ATOM   2504  C   PRO B 127      -4.893 -10.514   3.458  1.00  0.00           C  
ATOM   2505  O   PRO B 127      -4.752  -9.301   3.327  1.00  0.00           O  
ATOM   2506  CB  PRO B 127      -5.307 -11.964   1.424  1.00  0.00           C  
ATOM   2507  CG  PRO B 127      -4.852 -13.364   1.081  1.00  0.00           C  
ATOM   2508  CD  PRO B 127      -4.307 -13.887   2.393  1.00  0.00           C  
ATOM   2509  N   ALA B 128      -5.582 -11.049   4.486  1.00  0.00           N  
ATOM   2510  CA  ALA B 128      -6.173 -10.233   5.543  1.00  0.00           C  
ATOM   2511  C   ALA B 128      -5.091  -9.597   6.433  1.00  0.00           C  
ATOM   2512  O   ALA B 128      -5.198  -8.426   6.800  1.00  0.00           O  
ATOM   2513  CB  ALA B 128      -7.142 -11.073   6.378  1.00  0.00           C  
ATOM   2514  N   ALA B 129      -4.053 -10.365   6.761  1.00  0.00           N  
ATOM   2515  CA  ALA B 129      -2.912  -9.852   7.511  1.00  0.00           C  
ATOM   2516  C   ALA B 129      -2.201  -8.727   6.744  1.00  0.00           C  
ATOM   2517  O   ALA B 129      -1.918  -7.667   7.310  1.00  0.00           O  
ATOM   2518  CB  ALA B 129      -1.947 -11.001   7.821  1.00  0.00           C  
ATOM   2519  N   ALA B 130      -1.964  -8.946   5.448  1.00  0.00           N  
ATOM   2520  CA  ALA B 130      -1.358  -7.933   4.587  1.00  0.00           C  
ATOM   2521  C   ALA B 130      -2.218  -6.670   4.531  1.00  0.00           C  
ATOM   2522  O   ALA B 130      -1.687  -5.564   4.635  1.00  0.00           O  
ATOM   2523  CB  ALA B 130      -1.129  -8.517   3.187  1.00  0.00           C  
ATOM   2524  N   ALA B 131      -3.544  -6.807   4.431  1.00  0.00           N  
ATOM   2525  CA  ALA B 131      -4.455  -5.666   4.369  1.00  0.00           C  
ATOM   2526  C   ALA B 131      -4.577  -4.898   5.696  1.00  0.00           C  
ATOM   2527  O   ALA B 131      -4.942  -3.724   5.696  1.00  0.00           O  
ATOM   2528  CB  ALA B 131      -5.835  -6.143   3.900  1.00  0.00           C  
ATOM   2529  N   LEU B 132      -4.276  -5.548   6.826  1.00  0.00           N  
ATOM   2530  CA  LEU B 132      -4.435  -4.959   8.154  1.00  0.00           C  
ATOM   2531  C   LEU B 132      -3.252  -4.079   8.574  1.00  0.00           C  
ATOM   2532  O   LEU B 132      -3.445  -3.062   9.248  1.00  0.00           O  
ATOM   2533  CB  LEU B 132      -4.666  -6.081   9.178  1.00  0.00           C  
ATOM   2534  CG  LEU B 132      -4.852  -5.638  10.643  1.00  0.00           C  
ATOM   2535  CD1 LEU B 132      -6.104  -4.785  10.812  1.00  0.00           C  
ATOM   2536  CD2 LEU B 132      -4.930  -6.855  11.557  1.00  0.00           C  
ATOM   2537  N   THR B 133      -2.031  -4.463   8.218  1.00  0.00           N  
ATOM   2538  CA  THR B 133      -0.837  -3.778   8.730  1.00  0.00           C  
ATOM   2539  C   THR B 133      -0.657  -2.382   8.123  1.00  0.00           C  
ATOM   2540  O   THR B 133      -0.847  -2.182   6.929  1.00  0.00           O  
ATOM   2541  CB  THR B 133       0.433  -4.617   8.538  1.00  0.00           C  
ATOM   2542  OG1 THR B 133       1.525  -3.944   9.152  1.00  0.00           O  
ATOM   2543  CG2 THR B 133       0.785  -4.874   7.081  1.00  0.00           C  
ATOM   2544  N   LYS B 134      -0.251  -1.412   8.952  1.00  0.00           N  
ATOM   2545  CA  LYS B 134       0.115  -0.069   8.473  1.00  0.00           C  
ATOM   2546  C   LYS B 134       1.490  -0.027   7.806  1.00  0.00           C  
ATOM   2547  O   LYS B 134       1.838   0.967   7.167  1.00  0.00           O  
ATOM   2548  CB  LYS B 134       0.089   0.936   9.637  1.00  0.00           C  
ATOM   2549  CG  LYS B 134      -1.305   1.248  10.152  1.00  0.00           C  
ATOM   2550  CD  LYS B 134      -1.223   2.316  11.249  1.00  0.00           C  
ATOM   2551  CE  LYS B 134      -2.603   2.731  11.726  1.00  0.00           C  
ATOM   2552  NZ  LYS B 134      -2.504   3.712  12.829  1.00  0.00           N  
ATOM   2553  N   SER B 135       2.283  -1.085   7.958  1.00  0.00           N  
ATOM   2554  CA  SER B 135       3.634  -1.127   7.417  1.00  0.00           C  
ATOM   2555  C   SER B 135       3.633  -1.684   5.994  1.00  0.00           C  
ATOM   2556  O   SER B 135       3.282  -2.841   5.772  1.00  0.00           O  
ATOM   2557  CB  SER B 135       4.537  -1.983   8.312  1.00  0.00           C  
ATOM   2558  OG  SER B 135       5.814  -2.127   7.719  1.00  0.00           O  
ATOM   2559  N   TRP B 136       4.045  -0.851   5.029  1.00  0.00           N  
ATOM   2560  CA  TRP B 136       4.159  -1.291   3.643  1.00  0.00           C  
ATOM   2561  C   TRP B 136       5.220  -2.384   3.467  1.00  0.00           C  
ATOM   2562  O   TRP B 136       5.015  -3.297   2.661  1.00  0.00           O  
ATOM   2563  CB  TRP B 136       4.444  -0.101   2.728  1.00  0.00           C  
ATOM   2564  CG  TRP B 136       5.743   0.611   2.980  1.00  0.00           C  
ATOM   2565  CD1 TRP B 136       6.920   0.396   2.331  1.00  0.00           C  
ATOM   2566  CD2 TRP B 136       5.984   1.691   3.911  1.00  0.00           C  
ATOM   2567  NE1 TRP B 136       7.884   1.269   2.800  1.00  0.00           N  
ATOM   2568  CE2 TRP B 136       7.343   2.080   3.766  1.00  0.00           C  
ATOM   2569  CE3 TRP B 136       5.188   2.366   4.850  1.00  0.00           C  
ATOM   2570  CZ2 TRP B 136       7.906   3.123   4.518  1.00  0.00           C  
ATOM   2571  CZ3 TRP B 136       5.751   3.399   5.604  1.00  0.00           C  
ATOM   2572  CH2 TRP B 136       7.094   3.777   5.439  1.00  0.00           C  
ATOM   2573  N   SER B 137       6.312  -2.331   4.228  1.00  0.00           N  
ATOM   2574  CA  SER B 137       7.325  -3.383   4.166  1.00  0.00           C  
ATOM   2575  C   SER B 137       6.771  -4.702   4.710  1.00  0.00           C  
ATOM   2576  O   SER B 137       6.962  -5.751   4.094  1.00  0.00           O  
ATOM   2577  CB  SER B 137       8.600  -2.961   4.911  1.00  0.00           C  
ATOM   2578  OG  SER B 137       8.347  -2.731   6.277  1.00  0.00           O  
ATOM   2579  N   ASN B 138       6.029  -4.656   5.813  1.00  0.00           N  
ATOM   2580  CA  ASN B 138       5.394  -5.846   6.384  1.00  0.00           C  
ATOM   2581  C   ASN B 138       4.370  -6.441   5.406  1.00  0.00           C  
ATOM   2582  O   ASN B 138       4.338  -7.657   5.193  1.00  0.00           O  
ATOM   2583  CB  ASN B 138       4.766  -5.475   7.735  1.00  0.00           C  
ATOM   2584  CG  ASN B 138       4.445  -6.653   8.647  1.00  0.00           C  
ATOM   2585  OD1 ASN B 138       4.206  -6.447   9.839  1.00  0.00           O  
ATOM   2586  ND2 ASN B 138       4.426  -7.870   8.159  1.00  0.00           N  
ATOM   2587  N   ARG B 139       3.552  -5.599   4.752  1.00  0.00           N  
ATOM   2588  CA  ARG B 139       2.647  -6.064   3.695  1.00  0.00           C  
ATOM   2589  C   ARG B 139       3.413  -6.770   2.579  1.00  0.00           C  
ATOM   2590  O   ARG B 139       3.070  -7.898   2.223  1.00  0.00           O  
ATOM   2591  CB  ARG B 139       1.823  -4.909   3.117  1.00  0.00           C  
ATOM   2592  CG  ARG B 139       0.962  -5.354   1.921  1.00  0.00           C  
ATOM   2593  CD  ARG B 139       0.199  -4.200   1.312  1.00  0.00           C  
ATOM   2594  NE  ARG B 139      -0.500  -4.595   0.087  1.00  0.00           N  
ATOM   2595  CZ  ARG B 139      -1.320  -3.816  -0.621  1.00  0.00           C  
ATOM   2596  NH1 ARG B 139      -1.586  -2.596  -0.219  1.00  0.00           N  
ATOM   2597  NH2 ARG B 139      -1.866  -4.240  -1.730  1.00  0.00           N  
ATOM   2598  N   GLN B 140       4.431  -6.132   2.030  1.00  0.00           N  
ATOM   2599  CA  GLN B 140       5.201  -6.697   0.921  1.00  0.00           C  
ATOM   2600  C   GLN B 140       5.871  -8.020   1.317  1.00  0.00           C  
ATOM   2601  O   GLN B 140       5.890  -8.955   0.524  1.00  0.00           O  
ATOM   2602  CB  GLN B 140       6.242  -5.693   0.423  1.00  0.00           C  
ATOM   2603  CG  GLN B 140       5.621  -4.519  -0.348  1.00  0.00           C  
ATOM   2604  CD  GLN B 140       6.672  -3.559  -0.896  1.00  0.00           C  
ATOM   2605  OE1 GLN B 140       7.865  -3.713  -0.658  1.00  0.00           O  
ATOM   2606  NE2 GLN B 140       6.246  -2.556  -1.642  1.00  0.00           N  
ATOM   2607  N   ALA B 141       6.379  -8.103   2.545  1.00  0.00           N  
ATOM   2608  CA  ALA B 141       6.985  -9.334   3.040  1.00  0.00           C  
ATOM   2609  C   ALA B 141       5.953 -10.473   3.130  1.00  0.00           C  
ATOM   2610  O   ALA B 141       6.240 -11.597   2.714  1.00  0.00           O  
ATOM   2611  CB  ALA B 141       7.654  -9.074   4.392  1.00  0.00           C  
ATOM   2612  N   ILE B 142       4.741 -10.193   3.631  1.00  0.00           N  
ATOM   2613  CA  ILE B 142       3.659 -11.182   3.665  1.00  0.00           C  
ATOM   2614  C   ILE B 142       3.269 -11.602   2.244  1.00  0.00           C  
ATOM   2615  O   ILE B 142       3.144 -12.793   1.952  1.00  0.00           O  
ATOM   2616  CB  ILE B 142       2.432 -10.641   4.441  1.00  0.00           C  
ATOM   2617  CG1 ILE B 142       2.769 -10.459   5.936  1.00  0.00           C  
ATOM   2618  CG2 ILE B 142       1.225 -11.577   4.286  1.00  0.00           C  
ATOM   2619  CD1 ILE B 142       1.776  -9.579   6.693  1.00  0.00           C  
ATOM   2620  N   GLU B 143       3.091 -10.632   1.341  1.00  0.00           N  
ATOM   2621  CA  GLU B 143       2.705 -10.914  -0.040  1.00  0.00           C  
ATOM   2622  C   GLU B 143       3.746 -11.782  -0.751  1.00  0.00           C  
ATOM   2623  O   GLU B 143       3.395 -12.768  -1.402  1.00  0.00           O  
ATOM   2624  CB  GLU B 143       2.471  -9.603  -0.807  1.00  0.00           C  
ATOM   2625  CG  GLU B 143       1.188  -8.878  -0.380  1.00  0.00           C  
ATOM   2626  CD  GLU B 143       0.921  -7.589  -1.157  1.00  0.00           C  
ATOM   2627  OE1 GLU B 143       1.871  -6.826  -1.427  1.00  0.00           O  
ATOM   2628  OE2 GLU B 143      -0.243  -7.333  -1.507  1.00  0.00           O  
ATOM   2629  N   GLN B 144       5.016 -11.459  -0.603  1.00  0.00           N  
ATOM   2630  CA  GLN B 144       6.083 -12.154  -1.322  1.00  0.00           C  
ATOM   2631  C   GLN B 144       6.462 -13.494  -0.697  1.00  0.00           C  
ATOM   2632  O   GLN B 144       6.680 -14.473  -1.417  1.00  0.00           O  
ATOM   2633  CB  GLN B 144       7.298 -11.236  -1.440  1.00  0.00           C  
ATOM   2634  CG  GLN B 144       8.417 -11.832  -2.302  1.00  0.00           C  
ATOM   2635  CD  GLN B 144       9.562 -10.869  -2.552  1.00  0.00           C  
ATOM   2636  OE1 GLN B 144       9.523  -9.688  -2.212  1.00  0.00           O  
ATOM   2637  NE2 GLN B 144      10.625 -11.355  -3.167  1.00  0.00           N  
ATOM   2638  N   PHE B 145       6.554 -13.566   0.633  1.00  0.00           N  
ATOM   2639  CA  PHE B 145       7.157 -14.709   1.322  1.00  0.00           C  
ATOM   2640  C   PHE B 145       6.153 -15.633   2.018  1.00  0.00           C  
ATOM   2641  O   PHE B 145       6.546 -16.691   2.503  1.00  0.00           O  
ATOM   2642  CB  PHE B 145       8.244 -14.215   2.284  1.00  0.00           C  
ATOM   2643  CG  PHE B 145       9.406 -13.584   1.570  1.00  0.00           C  
ATOM   2644  CD1 PHE B 145       9.463 -12.203   1.352  1.00  0.00           C  
ATOM   2645  CD2 PHE B 145      10.445 -14.383   1.071  1.00  0.00           C  
ATOM   2646  CE1 PHE B 145      10.531 -11.622   0.659  1.00  0.00           C  
ATOM   2647  CE2 PHE B 145      11.516 -13.812   0.379  1.00  0.00           C  
ATOM   2648  CZ  PHE B 145      11.550 -12.431   0.178  1.00  0.00           C  
ATOM   2649  N   VAL B 146       4.860 -15.276   2.056  1.00  0.00           N  
ATOM   2650  CA  VAL B 146       3.808 -16.167   2.564  1.00  0.00           C  
ATOM   2651  C   VAL B 146       2.813 -16.505   1.460  1.00  0.00           C  
ATOM   2652  O   VAL B 146       2.581 -17.682   1.182  1.00  0.00           O  
ATOM   2653  CB  VAL B 146       3.088 -15.598   3.804  1.00  0.00           C  
ATOM   2654  CG1 VAL B 146       2.099 -16.620   4.370  1.00  0.00           C  
ATOM   2655  CG2 VAL B 146       4.089 -15.206   4.889  1.00  0.00           C  
ATOM   2656  N   ILE B 147       2.238 -15.501   0.793  1.00  0.00           N  
ATOM   2657  CA  ILE B 147       1.254 -15.736  -0.273  1.00  0.00           C  
ATOM   2658  C   ILE B 147       1.917 -16.423  -1.473  1.00  0.00           C  
ATOM   2659  O   ILE B 147       1.401 -17.415  -1.981  1.00  0.00           O  
ATOM   2660  CB  ILE B 147       0.535 -14.431  -0.680  1.00  0.00           C  
ATOM   2661  CG1 ILE B 147      -0.218 -13.841   0.529  1.00  0.00           C  
ATOM   2662  CG2 ILE B 147      -0.424 -14.689  -1.845  1.00  0.00           C  
ATOM   2663  CD1 ILE B 147      -0.913 -12.499   0.272  1.00  0.00           C  
ATOM   2664  N   ASN B 148       3.069 -15.900  -1.897  1.00  0.00           N  
ATOM   2665  CA  ASN B 148       3.831 -16.442  -3.017  1.00  0.00           C  
ATOM   2666  C   ASN B 148       5.015 -17.319  -2.571  1.00  0.00           C  
ATOM   2667  O   ASN B 148       5.944 -17.526  -3.347  1.00  0.00           O  
ATOM   2668  CB  ASN B 148       4.303 -15.305  -3.939  1.00  0.00           C  
ATOM   2669  CG  ASN B 148       3.220 -14.783  -4.861  1.00  0.00           C  
ATOM   2670  OD1 ASN B 148       2.076 -15.208  -4.839  1.00  0.00           O  
ATOM   2671  ND2 ASN B 148       3.585 -13.850  -5.727  1.00  0.00           N  
ATOM   2672  N   ALA B 149       4.987 -17.833  -1.333  1.00  0.00           N  
ATOM   2673  CA  ALA B 149       6.062 -18.688  -0.840  1.00  0.00           C  
ATOM   2674  C   ALA B 149       6.168 -19.969  -1.676  1.00  0.00           C  
ATOM   2675  O   ALA B 149       5.166 -20.646  -1.935  1.00  0.00           O  
ATOM   2676  CB  ALA B 149       5.852 -19.019   0.638  1.00  0.00           C  
ATOM   2677  N   ALA B 150       7.379 -20.302  -2.083  1.00  0.00           N  
ATOM   2678  CA  ALA B 150       7.685 -21.528  -2.813  1.00  0.00           C  
ATOM   2679  C   ALA B 150       7.625 -22.762  -1.903  1.00  0.00           C  
ATOM   2680  O   ALA B 150       7.870 -22.639  -0.691  1.00  0.00           O  
ATOM   2681  CB  ALA B 150       9.059 -21.402  -3.473  1.00  0.00           C  
ATOM   2682  OXT ALA B 150       7.349 -23.867  -2.404  1.00  0.00           O  
CONECT    1    2                                                      
CONECT    2    1    3    5                                            
CONECT    3    4    4    2    9                                       
CONECT    4    3    3                                                 
CONECT    5    2    6                                                 
CONECT    6    5    7                                                 
CONECT    7    6    8                                                 
CONECT    8    7                                                      
CONECT    9    3   10                                                 
CONECT   10   13    9   11                                            
CONECT   11   10   17   12   12                                       
CONECT   12   11   11                                                 
CONECT   13   14   15   10                                            
CONECT   14   16   13                                                 
CONECT   15   13                                                      
CONECT   16   14                                                      
CONECT   17   11   18                                                 
CONECT   18   17   19   21                                            
CONECT   19   20   20   18   25                                       
CONECT   20   19   19                                                 
CONECT   21   18   22                                                 
CONECT   22   21   24   23                                            
CONECT   23   22                                                      
CONECT   24   22                                                      
CONECT   25   19   26                                                 
CONECT   26   25   29   27                                            
CONECT   27   26   33   28   28                                       
CONECT   28   27   27                                                 
CONECT   29   26   30                                                 
CONECT   30   31   29   32                                            
CONECT   31   30                                                      
CONECT   32   30                                                      
CONECT   33   27   34                                                 
CONECT   34   33   37   35                                            
CONECT   35   36   36   34   41                                       
CONECT   36   35   35                                                 
CONECT   37   38   34   39                                            
CONECT   38   40   37                                                 
CONECT   39   37                                                      
CONECT   40   38                                                      
CONECT   41   35   42                                                 
CONECT   42   41   43   45                                            
CONECT   43   42   49   44   44                                       
CONECT   44   43   43                                                 
CONECT   45   42   46                                                 
CONECT   46   45   47   47   48                                       
CONECT   47   46   46                                                 
CONECT   48   46                                                      
CONECT   49   50   43                                                 
CONECT   50   53   49   51                                            
CONECT   51   50   52   52   57                                       
CONECT   52   51   51                                                 
CONECT   53   54   50                                                 
CONECT   54   56   55   55   53                                       
CONECT   55   54   54                                                 
CONECT   56   54                                                      
CONECT   57   51   58                                                 
CONECT   58   57   59   61                                            
CONECT   59   69   58   60   60                                       
CONECT   60   59   59                                                 
CONECT   61   58   62                                                 
CONECT   62   61   63   63   64                                       
CONECT   63   62   62   65                                            
CONECT   64   62   66   66                                            
CONECT   65   63   67   67                                            
CONECT   66   64   64   67                                            
CONECT   67   65   65   66   68                                       
CONECT   68   67                                                      
CONECT   69   70   59                                                 
CONECT   70   73   71   69                                            
CONECT   71   70   72   72   77                                       
CONECT   72   71   71                                                 
CONECT   73   74   70                                                 
CONECT   74   76   76   75   73                                       
CONECT   75   74                                                      
CONECT   76   74   74                                                 
CONECT   77   71   78                                                 
CONECT   78   79   77   81                                            
CONECT   79   83   80   80   78                                       
CONECT   80   79   79                                                 
CONECT   81   78   82                                                 
CONECT   82   81                                                      
CONECT   83   84   79                                                 
CONECT   84   87   85   83                                            
CONECT   85   86   86   94   84                                       
CONECT   86   85   85                                                 
CONECT   87   88   84                                                 
CONECT   88   87   90   90   89                                       
CONECT   89   88   91   91                                            
CONECT   90   88   88   92                                            
CONECT   91   89   89   93                                            
CONECT   92   90   93   93                                            
CONECT   93   92   92   91                                            
CONECT   94   85   95                                                 
CONECT   95   96   94   98                                            
CONECT   96   97   97   95  101                                       
CONECT   97   96   96                                                 
CONECT   98   95  100   99                                            
CONECT   99   98                                                      
CONECT  100   98                                                      
CONECT  101   96  102                                                 
CONECT  102  103  101  105                                            
CONECT  103  115  104  104  102                                       
CONECT  104  103  103                                                 
CONECT  105  102  106                                                 
CONECT  106  105  108  108  107                                       
CONECT  107  106  109                                                 
CONECT  108  111  106  106  110                                       
CONECT  109  107  110  110                                            
CONECT  110  108  109  109  112                                       
CONECT  111  113  113  108                                            
CONECT  112  114  114  110                                            
CONECT  113  111  111  114                                            
CONECT  114  113  112  112                                            
CONECT  115  116  103                                                 
CONECT  116  117  119  115                                            
CONECT  117  118  118  123  116                                       
CONECT  118  117  117                                                 
CONECT  119  116  120                                                 
CONECT  120  119  122  121  121                                       
CONECT  121  120  120                                                 
CONECT  122  120                                                      
CONECT  123  124  117                                                 
CONECT  124  127  125  123                                            
CONECT  125  126  126  124  131                                       
CONECT  126  125  125                                                 
CONECT  127  128  124                                                 
CONECT  128  130  129  127                                            
CONECT  129  128                                                      
CONECT  130  128                                                      
CONECT  131  125  132                                                 
CONECT  132  133  131  135                                            
CONECT  133  134  134  132  143                                       
CONECT  134  133  133                                                 
CONECT  135  132  136                                                 
CONECT  136  135  137  137  138                                       
CONECT  137  136  136  139                                            
CONECT  138  136  140  140                                            
CONECT  139  137  141  141                                            
CONECT  140  138  138  141                                            
CONECT  141  139  139  140  142                                       
CONECT  142  141                                                      
CONECT  143  133  144                                                 
CONECT  144  145  143  147                                            
CONECT  145  152  146  146  144                                       
CONECT  146  145  145                                                 
CONECT  147  144  148                                                 
CONECT  148  147  149                                                 
CONECT  149  151  148  150  150                                       
CONECT  150  149  149                                                 
CONECT  151  149                                                      
CONECT  152  153  145                                                 
CONECT  153  154  156  152                                            
CONECT  154  155  155  164  153                                       
CONECT  155  154  154                                                 
CONECT  156  157  153                                                 
CONECT  157  159  159  156  158                                       
CONECT  158  157  160  160                                            
CONECT  159  161  157  157                                            
CONECT  160  162  158  158                                            
CONECT  161  159  162  162                                            
CONECT  162  161  161  163  160                                       
CONECT  163  162                                                      
CONECT  164  165  154                                                 
CONECT  165  166  168  164                                            
CONECT  166  167  167  165  175                                       
CONECT  167  166  166                                                 
CONECT  168  169  165                                                 
CONECT  169  170  170  171  168                                       
CONECT  170  172  169  169                                            
CONECT  171  173  173  169                                            
CONECT  172  174  174  170                                            
CONECT  173  174  171  171                                            
CONECT  174  172  172  173                                            
CONECT  175  166  176                                                 
CONECT  176  177  175  179                                            
CONECT  177  178  178  181  176                                       
CONECT  178  177  177                                                 
CONECT  179  176  180                                                 
CONECT  180  179                                                      
CONECT  181  182  177                                                 
CONECT  182  183  185  181                                            
CONECT  183  184  184  190  182                                       
CONECT  184  183  183                                                 
CONECT  185  182  186                                                 
CONECT  186  185  187                                                 
CONECT  187  189  189  186  188                                       
CONECT  188  187                                                      
CONECT  189  187  187                                                 
CONECT  190  191  183                                                 
CONECT  191  194  192  190                                            
CONECT  192  193  193  191  198                                       
CONECT  193  192  192                                                 
CONECT  194  195  191                                                 
CONECT  195  197  196  194                                            
CONECT  196  195                                                      
CONECT  197  195                                                      
CONECT  198  192  199                                                 
CONECT  199  198  200                                                 
CONECT  200  199  201  201  202                                       
CONECT  201  200  200                                                 
CONECT  202  200  203                                                 
CONECT  203  202  206  204                                            
CONECT  204  203  207  205  205                                       
CONECT  205  204  204                                                 
CONECT  206  203                                                      
CONECT  207  204  208                                                 
CONECT  208  207  211  209                                            
CONECT  209  210  210  208  215                                       
CONECT  210  209  209                                                 
CONECT  211  208  212                                                 
CONECT  212  211  214  214  213                                       
CONECT  213  212                                                      
CONECT  214  212  212                                                 
CONECT  215  209  216                                                 
CONECT  216  215  219  217                                            
CONECT  217  216  222  218  218                                       
CONECT  218  217  217                                                 
CONECT  219  221  216  220                                            
CONECT  220  219                                                      
CONECT  221  219                                                      
CONECT  222  217  223                                                 
CONECT  223  222  226  224                                            
CONECT  224  225  225  223  230                                       
CONECT  225  224  224                                                 
CONECT  226  223  227                                                 
CONECT  227  226  229  228                                            
CONECT  228  227                                                      
CONECT  229  227                                                      
CONECT  230  224  231                                                 
CONECT  231  230  234  232                                            
CONECT  232  231  237  233  233                                       
CONECT  233  232  232                                                 
CONECT  234  236  231  235                                            
CONECT  235  234                                                      
CONECT  236  234                                                      
CONECT  237  232  238                                                 
CONECT  238  237  241  239                                            
CONECT  239  240  240  238  246                                       
CONECT  240  239  239                                                 
CONECT  241  242  238                                                 
CONECT  242  241  243                                                 
CONECT  243  242  244                                                 
CONECT  244  243  245                                                 
CONECT  245  244                                                      
CONECT  246  239  247                                                 
CONECT  247  248  246  250                                            
CONECT  248  257  249  249  247                                       
CONECT  249  248  248                                                 
CONECT  250  247  251                                                 
CONECT  251  250  252                                                 
CONECT  252  251  253                                                 
CONECT  253  252  254  254                                            
CONECT  254  255  253  253  256                                       
CONECT  255  254                                                      
CONECT  256  254                                                      
CONECT  257  258  248                                                 
CONECT  258  261  257  259                                            
CONECT  259  258  260  260  265                                       
CONECT  260  259  259                                                 
CONECT  261  258  262                                                 
CONECT  262  261  264  263  263                                       
CONECT  263  262  262                                                 
CONECT  264  262                                                      
CONECT  265  259  266                                                 
CONECT  266  265  267  269                                            
CONECT  267  266  273  268  268                                       
CONECT  268  267  267                                                 
CONECT  269  266  270                                                 
CONECT  270  269  271  271  272                                       
CONECT  271  270  270                                                 
CONECT  272  270                                                      
CONECT  273  267  274                                                 
CONECT  274  275  273  277                                            
CONECT  275  278  276  276  274                                       
CONECT  276  275  275                                                 
CONECT  277  274                                                      
CONECT  278  279  275                                                 
CONECT  279  282  280  278                                            
CONECT  280  286  281  281  279                                       
CONECT  281  280  280                                                 
CONECT  282  283  279                                                 
CONECT  283  284  285  282                                            
CONECT  284  283                                                      
CONECT  285  283                                                      
CONECT  286  287  280                                                 
CONECT  287  288  290  286                                            
CONECT  288  293  289  289  287                                       
CONECT  289  288  288                                                 
CONECT  290  287  291  292                                            
CONECT  291  290                                                      
CONECT  292  290                                                      
CONECT  293  294  288                                                 
CONECT  294  297  295  293                                            
CONECT  295  296  296  294  301                                       
CONECT  296  295  295                                                 
CONECT  297  298  294                                                 
CONECT  298  300  299  297                                            
CONECT  299  298                                                      
CONECT  300  298                                                      
CONECT  301  295  302                                                 
CONECT  302  301  303  305                                            
CONECT  303  304  304  302  306                                       
CONECT  304  303  303                                                 
CONECT  305  302                                                      
CONECT  306  303  307                                                 
CONECT  307  308  306  310                                            
CONECT  308  314  309  309  307                                       
CONECT  309  308  308                                                 
CONECT  310  307  311                                                 
CONECT  311  310  312  312  313                                       
CONECT  312  311  311                                                 
CONECT  313  311                                                      
CONECT  314  315  308                                                 
CONECT  315  316  318  314                                            
CONECT  316  317  317  322  315                                       
CONECT  317  316  316                                                 
CONECT  318  320  315  319                                            
CONECT  319  318  321                                                 
CONECT  320  318                                                      
CONECT  321  319                                                      
CONECT  322  323  316                                                 
CONECT  323  326  324  322                                            
CONECT  324  325  325  323  330                                       
CONECT  325  324  324                                                 
CONECT  326  327  323                                                 
CONECT  327  328  328  329  326                                       
CONECT  328  327  327                                                 
CONECT  329  327                                                      
CONECT  330  324  331                                                 
CONECT  331  330  332  334                                            
CONECT  332  333  333  335  331                                       
CONECT  333  332  332                                                 
CONECT  334  331                                                      
CONECT  335  336  332                                                 
CONECT  336  337  335  339                                            
CONECT  337  343  338  338  336                                       
CONECT  338  337  337                                                 
CONECT  339  336  340                                                 
CONECT  340  339  341  342                                            
CONECT  341  340                                                      
CONECT  342  340                                                      
CONECT  343  344  337                                                 
CONECT  344  345  347  343                                            
CONECT  345  346  346  352  344                                       
CONECT  346  345  345                                                 
CONECT  347  344  348                                                 
CONECT  348  349  347                                                 
CONECT  349  350  348                                                 
CONECT  350  349  351                                                 
CONECT  351  350                                                      
CONECT  352  353  345  358                                            
CONECT  353  354  352  356                                            
CONECT  354  359  355  355  353                                       
CONECT  355  354  354                                                 
CONECT  356  353  357                                                 
CONECT  357  356  358                                                 
CONECT  358  352  357                                                 
CONECT  359  360  354                                                 
CONECT  360  363  361  359                                            
CONECT  361  362  362  360  368                                       
CONECT  362  361  361                                                 
CONECT  363  364  360                                                 
CONECT  364  363  365                                                 
CONECT  365  364  367  366  366                                       
CONECT  366  365  365                                                 
CONECT  367  365                                                      
CONECT  368  361  369                                                 
CONECT  369  372  368  370                                            
CONECT  370  369  377  371  371                                       
CONECT  371  370  370                                                 
CONECT  372  373  369                                                 
CONECT  373  374  372                                                 
CONECT  374  375  373                                                 
CONECT  375  376  374                                                 
CONECT  376  375                                                      
CONECT  377  370  378                                                 
CONECT  378  377  379  381                                            
CONECT  379  380  380  378  385                                       
CONECT  380  379  379                                                 
CONECT  381  378  382  383                                            
CONECT  382  381  384                                                 
CONECT  383  381                                                      
CONECT  384  382                                                      
CONECT  385  379  386                                                 
CONECT  386  385  389  387                                            
CONECT  387  386  392  388  388                                       
CONECT  388  387  387                                                 
CONECT  389  391  386  390                                            
CONECT  390  389                                                      
CONECT  391  389                                                      
CONECT  392  387  393                                                 
CONECT  393  392  396  394                                            
CONECT  394  395  395  393  400                                       
CONECT  395  394  394                                                 
CONECT  396  397  393  398                                            
CONECT  397  396  399                                                 
CONECT  398  396                                                      
CONECT  399  397                                                      
CONECT  400  394  401                                                 
CONECT  401  400  402  404                                            
CONECT  402  401  403  403  406                                       
CONECT  403  402  402                                                 
CONECT  404  401  405                                                 
CONECT  405  404                                                      
CONECT  406  412  402  407                                            
CONECT  407  406  410  408                                            
CONECT  408  407  413  409  409                                       
CONECT  409  408  408                                                 
CONECT  410  411  407                                                 
CONECT  411  412  410                                                 
CONECT  412  411  406                                                 
CONECT  413  408  414                                                 
CONECT  414  413  415                                                 
CONECT  415  416  416  414  417                                       
CONECT  416  415  415                                                 
CONECT  417  415  418  423                                            
CONECT  418  417  419  421                                            
CONECT  419  424  418  420  420                                       
CONECT  420  419  419                                                 
CONECT  421  418  422                                                 
CONECT  422  423  421                                                 
CONECT  423  417  422                                                 
CONECT  424  425  419                                                 
CONECT  425  426  424  428                                            
CONECT  426  427  427  430  425                                       
CONECT  427  426  426                                                 
CONECT  428  425  429                                                 
CONECT  429  428                                                      
CONECT  430  431  426                                                 
CONECT  431  432  434  430                                            
CONECT  432  437  431  433  433                                       
CONECT  433  432  432                                                 
CONECT  434  431  436  435                                            
CONECT  435  434                                                      
CONECT  436  434                                                      
CONECT  437  443  438  432                                            
CONECT  438  441  437  439                                            
CONECT  439  438  440  440  444                                       
CONECT  440  439  439                                                 
CONECT  441  442  438                                                 
CONECT  442  441  443                                                 
CONECT  443  442  437                                                 
CONECT  444  439  445                                                 
CONECT  445  444  448  446                                            
CONECT  446  445  452  447  447                                       
CONECT  447  446  446                                                 
CONECT  448  449  445                                                 
CONECT  449  450  450  451  448                                       
CONECT  450  449  449                                                 
CONECT  451  449                                                      
CONECT  452  446  453                                                 
CONECT  453  452  454  456                                            
CONECT  454  461  453  455  455                                       
CONECT  455  454  454                                                 
CONECT  456  453  457                                                 
CONECT  457  456  458                                                 
CONECT  458  459  459  457  460                                       
CONECT  459  458  458                                                 
CONECT  460  458                                                      
CONECT  461  462  454                                                 
CONECT  462  465  463  461                                            
CONECT  463  464  464  462  466                                       
CONECT  464  463  463                                                 
CONECT  465  462                                                      
CONECT  466  463  467                                                 
CONECT  467  468  466                                                 
CONECT  468  469  469  470  467                                       
CONECT  469  468  468                                                 
CONECT  470  471  468                                                 
CONECT  471  472  474  470                                            
CONECT  472  473  473  478  471                                       
CONECT  473  472  472                                                 
CONECT  474  475  471  476                                            
CONECT  475  477  474                                                 
CONECT  476  474                                                      
CONECT  477  475                                                      
CONECT  478  479  472                                                 
CONECT  479  480  482  478                                            
CONECT  480  481  481  484  479                                       
CONECT  481  480  480                                                 
CONECT  482  479  483                                                 
CONECT  483  482                                                      
CONECT  484  485  480                                                 
CONECT  485  486  488  484                                            
CONECT  486  487  487  485  492                                       
CONECT  487  486  486                                                 
CONECT  488  485  489                                                 
CONECT  489  491  488  490                                            
CONECT  490  489                                                      
CONECT  491  489                                                      
CONECT  492  486  493                                                 
CONECT  493  494  492  496                                            
CONECT  494  495  495  500  493                                       
CONECT  495  494  494                                                 
CONECT  496  493  497                                                 
CONECT  497  498  498  496  499                                       
CONECT  498  497  497                                                 
CONECT  499  497                                                      
CONECT  500  501  494                                                 
CONECT  501  502  504  500                                            
CONECT  502  503  503  507  501                                       
CONECT  503  502  502                                                 
CONECT  504  505  501  506                                            
CONECT  505  504                                                      
CONECT  506  504                                                      
CONECT  507  508  502                                                 
CONECT  508  509  511  507                                            
CONECT  509  510  510  515  508                                       
CONECT  510  509  509                                                 
CONECT  511  513  508  512                                            
CONECT  512  511  514                                                 
CONECT  513  511                                                      
CONECT  514  512                                                      
CONECT  515  516  509                                                 
CONECT  516  517  515  519                                            
CONECT  517  518  518  516  526                                       
CONECT  518  517  517                                                 
CONECT  519  516  520                                                 
CONECT  520  519  521                                                 
CONECT  521  520  522                                                 
CONECT  522  521  523  523                                            
CONECT  523  522  522  525  524                                       
CONECT  524  523                                                      
CONECT  525  523                                                      
CONECT  526  517  527                                                 
CONECT  527  528  526  530                                            
CONECT  528  529  529  536  527                                       
CONECT  529  528  528                                                 
CONECT  530  527  531                                                 
CONECT  531  530  533  533  532                                       
CONECT  532  531  534                                                 
CONECT  533  531  531  535                                            
CONECT  534  535  535  532                                            
CONECT  535  533  534  534                                            
CONECT  536  537  528                                                 
CONECT  537  538  540  536                                            
CONECT  538  539  539  548  537                                       
CONECT  539  538  538                                                 
CONECT  540  537  541                                                 
CONECT  541  540  542  542  543                                       
CONECT  542  541  541  544                                            
CONECT  543  541  545  545                                            
CONECT  544  542  546  546                                            
CONECT  545  543  543  546                                            
CONECT  546  544  544  545  547                                       
CONECT  547  546                                                      
CONECT  548  549  538                                                 
CONECT  549  550  552  548                                            
CONECT  550  553  551  551  549                                       
CONECT  551  550  550                                                 
CONECT  552  549                                                      
CONECT  553  554  550                                                 
CONECT  554  555  553                                                 
CONECT  555  556  556  554  557                                       
CONECT  556  555  555                                                 
CONECT  557  555  558                                                 
CONECT  558  557  559  561                                            
CONECT  559  560  560  558  568                                       
CONECT  560  559  559                                                 
CONECT  561  558  562                                                 
CONECT  562  561  563                                                 
CONECT  563  562  564                                                 
CONECT  564  563  565  565                                            
CONECT  565  564  564  567  566                                       
CONECT  566  565                                                      
CONECT  567  565                                                      
CONECT  568  559  569                                                 
CONECT  569  570  568  572                                            
CONECT  570  576  571  571  569                                       
CONECT  571  570  570                                                 
CONECT  572  569  573                                                 
CONECT  573  575  572  574                                            
CONECT  574  573                                                      
CONECT  575  573                                                      
CONECT  576  582  577  570                                            
CONECT  577  580  576  578                                            
CONECT  578  577  583  579  579                                       
CONECT  579  578  578                                                 
CONECT  580  581  577                                                 
CONECT  581  580  582                                                 
CONECT  582  581  576                                                 
CONECT  583  578  584                                                 
CONECT  584  583  585  587                                            
CONECT  585  586  586  584  591                                       
CONECT  586  585  585                                                 
CONECT  587  584  588  589                                            
CONECT  588  587  590                                                 
CONECT  589  587                                                      
CONECT  590  588                                                      
CONECT  591  585  592                                                 
CONECT  592  595  591  593                                            
CONECT  593  592  599  594  594                                       
CONECT  594  593  593                                                 
CONECT  595  596  592                                                 
CONECT  596  597  595  598                                            
CONECT  597  596                                                      
CONECT  598  596                                                      
CONECT  599  593  600                                                 
CONECT  600  599  601                                                 
CONECT  601  602  602  600  603                                       
CONECT  602  601  601                                                 
CONECT  603  601  604                                                 
CONECT  604  603  607  605                                            
CONECT  605  604  610  606  606                                       
CONECT  606  605  605                                                 
CONECT  607  609  604  608                                            
CONECT  608  607                                                      
CONECT  609  607                                                      
CONECT  610  605  611                                                 
CONECT  611  610  612  614                                            
CONECT  612  613  613  611  616                                       
CONECT  613  612  612                                                 
CONECT  614  611  615                                                 
CONECT  615  614                                                      
CONECT  616  612  617                                                 
CONECT  617  618  616  620                                            
CONECT  618  619  619  624  617                                       
CONECT  619  618  618                                                 
CONECT  620  617  621                                                 
CONECT  621  620  622  623                                            
CONECT  622  621                                                      
CONECT  623  621                                                      
CONECT  624  625  618                                                 
CONECT  625  626  624                                                 
CONECT  626  628  627  627  625                                       
CONECT  627  626  626                                                 
CONECT  628  629  626                                                 
CONECT  629  632  630  628                                            
CONECT  630  631  631  629  638                                       
CONECT  631  630  630                                                 
CONECT  632  633  629                                                 
CONECT  633  634  634  635  632                                       
CONECT  634  636  633  633                                            
CONECT  635  637  633                                                 
CONECT  636  634  637  637                                            
CONECT  637  636  636  635                                            
CONECT  638  630  639                                                 
CONECT  639  638  640  642                                            
CONECT  640  641  641  639  647                                       
CONECT  641  640  640                                                 
CONECT  642  639  643                                                 
CONECT  643  642  644                                                 
CONECT  644  643  646  645  645                                       
CONECT  645  644  644                                                 
CONECT  646  644                                                      
CONECT  647  640  648                                                 
CONECT  648  649  647  651                                            
CONECT  649  652  650  650  648                                       
CONECT  650  649  649                                                 
CONECT  651  648                                                      
CONECT  652  653  649                                                 
CONECT  653  654  656  652                                            
CONECT  654  655  655  660  653                                       
CONECT  655  654  654                                                 
CONECT  656  657  653                                                 
CONECT  657  658  656                                                 
CONECT  658  657  659                                                 
CONECT  659  658                                                      
CONECT  660  661  654                                                 
CONECT  661  664  662  660                                            
CONECT  662  661  663  663  665                                       
CONECT  663  662  662                                                 
CONECT  664  661                                                      
CONECT  665  662  666                                                 
CONECT  666  665  667  669                                            
CONECT  667  668  668  674  666                                       
CONECT  668  667  667                                                 
CONECT  669  666  670                                                 
CONECT  670  669  671                                                 
CONECT  671  670  672  672  673                                       
CONECT  672  671  671                                                 
CONECT  673  671                                                      
CONECT  674  675  667                                                 
CONECT  675  676  678  674                                            
CONECT  676  679  677  677  675                                       
CONECT  677  676  676                                                 
CONECT  678  675                                                      
CONECT  679  680  676                                                 
CONECT  680  683  681  679                                            
CONECT  681  682  682  680  690                                       
CONECT  682  681  681                                                 
CONECT  683  684  680                                                 
CONECT  684  686  686  683  685                                       
CONECT  685  684  687  687                                            
CONECT  686  688  684  684                                            
CONECT  687  689  685  685                                            
CONECT  688  686  689  689                                            
CONECT  689  688  688  687                                            
CONECT  690  681  691                                                 
CONECT  691  692  690                                                 
CONECT  692  694  693  693  691                                       
CONECT  693  692  692                                                 
CONECT  694  695  692                                                 
CONECT  695  694  696                                                 
CONECT  696  695  698  697  697                                       
CONECT  697  696  696                                                 
CONECT  698  696  699                                                 
CONECT  699  698  702  700                                            
CONECT  700  701  701  699  707                                       
CONECT  701  700  700                                                 
CONECT  702  703  699                                                 
CONECT  703  704  702                                                 
CONECT  704  705  703                                                 
CONECT  705  706  704                                                 
CONECT  706  705                                                      
CONECT  707  700  708                                                 
CONECT  708  707  709  711                                            
CONECT  709  708  714  710  710                                       
CONECT  710  709  709                                                 
CONECT  711  708  713  712                                            
CONECT  712  711                                                      
CONECT  713  711                                                      
CONECT  714  715  709                                                 
CONECT  715  718  714  716                                            
CONECT  716  715  717  717  721                                       
CONECT  717  716  716                                                 
CONECT  718  720  719  715                                            
CONECT  719  718                                                      
CONECT  720  718                                                      
CONECT  721  716  722                                                 
CONECT  722  723  721  725                                            
CONECT  723  724  724  732  722                                       
CONECT  724  723  723                                                 
CONECT  725  722  726                                                 
CONECT  726  725  727                                                 
CONECT  727  726  728                                                 
CONECT  728  727  729  729                                            
CONECT  729  728  728  731  730                                       
CONECT  730  729                                                      
CONECT  731  729                                                      
CONECT  732  733  723                                                 
CONECT  733  734  736  732                                            
CONECT  734  737  733  735  735                                       
CONECT  735  734  734                                                 
CONECT  736  733                                                      
CONECT  737  738  734                                                 
CONECT  738  741  737  739                                            
CONECT  739  738  742  740  740                                       
CONECT  740  739  739                                                 
CONECT  741  738                                                      
CONECT  742  739  743                                                 
CONECT  743  746  742  744                                            
CONECT  744  743  745  745  751                                       
CONECT  745  744  744                                                 
CONECT  746  747  743                                                 
CONECT  747  748  746                                                 
CONECT  748  749  747                                                 
CONECT  749  750  748                                                 
CONECT  750  749                                                      
CONECT  751  744  752                                                 
CONECT  752  751  753  755                                            
CONECT  753  758  754  754  752                                       
CONECT  754  753  753                                                 
CONECT  755  752  757  756                                            
CONECT  756  755                                                      
CONECT  757  755                                                      
CONECT  758  759  753                                                 
CONECT  759  762  758  760                                            
CONECT  760  759  761  761  766                                       
CONECT  761  760  760                                                 
CONECT  762  763  759                                                 
CONECT  763  764  762                                                 
CONECT  764  765  763                                                 
CONECT  765  764                                                      
CONECT  766  760  767                                                 
CONECT  767  766  768  770                                            
CONECT  768  776  767  769  769                                       
CONECT  769  768  768                                                 
CONECT  770  767  771                                                 
CONECT  771  770  773  773  772                                       
CONECT  772  771  774                                                 
CONECT  773  771  771  775                                            
CONECT  774  772  775  775                                            
CONECT  775  773  774  774                                            
CONECT  776  777  768                                                 
CONECT  777  778  776                                                 
CONECT  778  780  779  779  777                                       
CONECT  779  778  778                                                 
CONECT  780  781  778                                                 
CONECT  781  782  784  780                                            
CONECT  782  789  783  783  781                                       
CONECT  783  782  782                                                 
CONECT  784  781  785                                                 
CONECT  785  784  786                                                 
CONECT  786  785  787                                                 
CONECT  787  786  788                                                 
CONECT  788  787                                                      
CONECT  789  790  782                                                 
CONECT  790  791  793  789                                            
CONECT  791  796  792  792  790                                       
CONECT  792  791  791                                                 
CONECT  793  794  790  795                                            
CONECT  794  793                                                      
CONECT  795  793                                                      
CONECT  796  797  791                                                 
CONECT  797  798  800  796                                            
CONECT  798  802  799  799  797                                       
CONECT  799  798  798                                                 
CONECT  800  801  797                                                 
CONECT  801  800                                                      
CONECT  802  803  808  798                                            
CONECT  803  806  804  802                                            
CONECT  804  809  805  805  803                                       
CONECT  805  804  804                                                 
CONECT  806  807  803                                                 
CONECT  807  806  808                                                 
CONECT  808  807  802                                                 
CONECT  809  810  804                                                 
CONECT  810  811  809  813                                            
CONECT  811  817  812  812  810                                       
CONECT  812  811  811                                                 
CONECT  813  810  814  815                                            
CONECT  814  813  816                                                 
CONECT  815  813                                                      
CONECT  816  814                                                      
CONECT  817  818  811                                                 
CONECT  818  821  819  817                                            
CONECT  819  824  818  820  820                                       
CONECT  820  819  819                                                 
CONECT  821  823  822  818                                            
CONECT  822  821                                                      
CONECT  823  821                                                      
CONECT  824  825  819                                                 
CONECT  825  826  824  828                                            
CONECT  826  827  827  834  825                                       
CONECT  827  826  826                                                 
CONECT  828  825  829                                                 
CONECT  829  830  830  828  831                                       
CONECT  830  832  829  829                                            
CONECT  831  833  829                                                 
CONECT  832  830  833  833                                            
CONECT  833  832  832  831                                            
CONECT  834  835  826                                                 
CONECT  835  836  838  834                                            
CONECT  836  837  837  835  842                                       
CONECT  837  836  836                                                 
CONECT  838  835  839                                                 
CONECT  839  838  841  840  840                                       
CONECT  840  839  839                                                 
CONECT  841  839                                                      
CONECT  842  836  843                                                 
CONECT  843  844  842                                                 
CONECT  844  845  845  843  846                                       
CONECT  845  844  844                                                 
CONECT  846  844  847                                                 
CONECT  847  850  846  848                                            
CONECT  848  847  855  849  849                                       
CONECT  849  848  848                                                 
CONECT  850  851  847                                                 
CONECT  851  852  850                                                 
CONECT  852  853  853  851  854                                       
CONECT  853  852  852                                                 
CONECT  854  852                                                      
CONECT  855  848  856                                                 
CONECT  856  855  857                                                 
CONECT  857  856  858  858  859                                       
CONECT  858  857  857                                                 
CONECT  859  857  860                                                 
CONECT  860  859  861  863                                            
CONECT  861  866  862  862  860                                       
CONECT  862  861  861                                                 
CONECT  863  860  865  864                                            
CONECT  864  863                                                      
CONECT  865  863                                                      
CONECT  866  867  861                                                 
CONECT  867  868  870  866                                            
CONECT  868  869  869  877  867                                       
CONECT  869  868  868                                                 
CONECT  870  867  871                                                 
CONECT  871  870  873  873  872                                       
CONECT  872  871  874  874                                            
CONECT  873  871  871  875                                            
CONECT  874  872  872  876                                            
CONECT  875  873  876  876                                            
CONECT  876  875  875  874                                            
CONECT  877  878  868                                                 
CONECT  878  881  879  877                                            
CONECT  879  888  878  880  880                                       
CONECT  880  879  879                                                 
CONECT  881  882  878                                                 
CONECT  882  883  881                                                 
CONECT  883  882  884                                                 
CONECT  884  883  885  885                                            
CONECT  885  886  884  884  887                                       
CONECT  886  885                                                      
CONECT  887  885                                                      
CONECT  888  889  879                                                 
CONECT  889  888  890                                                 
CONECT  890  889  891  891  892                                       
CONECT  891  890  890                                                 
CONECT  892  890  893                                                 
CONECT  893  892  894  896                                            
CONECT  894  895  895  900  893                                       
CONECT  895  894  894                                                 
CONECT  896  893  897                                                 
CONECT  897  896  899  898                                            
CONECT  898  897                                                      
CONECT  899  897                                                      
CONECT  900  894  901                                                 
CONECT  901  902  900  904                                            
CONECT  902  905  901  903  903                                       
CONECT  903  902  902                                                 
CONECT  904  901                                                      
CONECT  905  906  902                                                 
CONECT  906  909  907  905                                            
CONECT  907  908  908  906  913                                       
CONECT  908  907  907                                                 
CONECT  909  910  906                                                 
CONECT  910  912  909  911  911                                       
CONECT  911  910  910                                                 
CONECT  912  910                                                      
CONECT  913  907  919  914                                            
CONECT  914  913  917  915                                            
CONECT  915  914  916  916  920                                       
CONECT  916  915  915                                                 
CONECT  917  918  914                                                 
CONECT  918  919  917                                                 
CONECT  919  913  918                                                 
CONECT  920  915  921                                                 
CONECT  921  920  924  922                                            
CONECT  922  921  923  923  928                                       
CONECT  923  922  922                                                 
CONECT  924  921  925                                                 
CONECT  925  924  926  927                                            
CONECT  926  925                                                      
CONECT  927  925                                                      
CONECT  928  922  929                                                 
CONECT  929  928  932  930                                            
CONECT  930  929  931  931  935                                       
CONECT  931  930  930                                                 
CONECT  932  933  929  934                                            
CONECT  933  932                                                      
CONECT  934  932                                                      
CONECT  935  930  936                                                 
CONECT  936  935  939  937                                            
CONECT  937  936  938  938  942                                       
CONECT  938  937  937                                                 
CONECT  939  940  941  936                                            
CONECT  940  939                                                      
CONECT  941  939                                                      
CONECT  942  937  943                                                 
CONECT  943  942  944  946                                            
CONECT  944  943  945  945  949                                       
CONECT  945  944  944                                                 
CONECT  946  943  947  948                                            
CONECT  947  946                                                      
CONECT  948  946                                                      
CONECT  949  944  950                                                 
CONECT  950  953  949  951                                            
CONECT  951  950  952  952  960                                       
CONECT  952  951  951                                                 
CONECT  953  954  950                                                 
CONECT  954  955  953                                                 
CONECT  955  956  954                                                 
CONECT  956  957  957  955                                            
CONECT  957  958  959  956  956                                       
CONECT  958  957                                                      
CONECT  959  957                                                      
CONECT  960  951  961                                                 
CONECT  961  960  962  964                                            
CONECT  962  972  961  963  963                                       
CONECT  963  962  962                                                 
CONECT  964  961  965                                                 
CONECT  965  967  967  964  966                                       
CONECT  966  965  968  968                                            
CONECT  967  969  965  965                                            
CONECT  968  970  966  966                                            
CONECT  969  967  970  970                                            
CONECT  970  969  969  971  968                                       
CONECT  971  970                                                      
CONECT  972  973  962                                                 
CONECT  973  976  972  974                                            
CONECT  974  975  975  973  982                                       
CONECT  975  974  974                                                 
CONECT  976  977  973                                                 
CONECT  977  979  979  978  976                                       
CONECT  978  980  977                                                 
CONECT  979  981  977  977                                            
CONECT  980  981  981  978                                            
CONECT  981  980  980  979                                            
CONECT  982  974  983                                                 
CONECT  983  984  982  986                                            
CONECT  984  988  985  985  983                                       
CONECT  985  984  984                                                 
CONECT  986  983  987                                                 
CONECT  987  986                                                      
CONECT  988  989  984                                                 
CONECT  989  990  988  992                                            
CONECT  990  996  991  991  989                                       
CONECT  991  990  990                                                 
CONECT  992  989  993                                                 
CONECT  993  992  995  994                                            
CONECT  994  993                                                      
CONECT  995  993                                                      
CONECT  996  997  990                                                 
CONECT  997 1000  998  996                                            
CONECT  998 1003  997  999  999                                       
CONECT  999  998  998                                                 
CONECT 1000 1002 1001  997                                            
CONECT 1001 1000                                                      
CONECT 1002 1000                                                      
CONECT 1003 1004  998                                                 
CONECT 1004 1005 1007 1003                                            
CONECT 1005 1006 1006 1010 1004                                       
CONECT 1006 1005 1005                                                 
CONECT 1007 1008 1004 1009                                            
CONECT 1008 1007                                                      
CONECT 1009 1007                                                      
CONECT 1010 1011 1005                                                 
CONECT 1011 1012 1014 1010                                            
CONECT 1012 1019 1013 1013 1011                                       
CONECT 1013 1012 1012                                                 
CONECT 1014 1015 1011                                                 
CONECT 1015 1016 1014                                                 
CONECT 1016 1015 1017 1017 1018                                       
CONECT 1017 1016 1016                                                 
CONECT 1018 1016                                                      
CONECT 1019 1020 1025 1012                                            
CONECT 1020 1023 1021 1019                                            
CONECT 1021 1022 1022 1026 1020                                       
CONECT 1022 1021 1021                                                 
CONECT 1023 1020 1024                                                 
CONECT 1024 1023 1025                                                 
CONECT 1025 1024 1019                                                 
CONECT 1026 1027 1021                                                 
CONECT 1027 1030 1028 1026                                            
CONECT 1028 1029 1029 1027 1034                                       
CONECT 1029 1028 1028                                                 
CONECT 1030 1031 1027                                                 
CONECT 1031 1032 1032 1033 1030                                       
CONECT 1032 1031 1031                                                 
CONECT 1033 1031                                                      
CONECT 1034 1028 1035                                                 
CONECT 1035 1034 1036 1038                                            
CONECT 1036 1040 1035 1037 1037                                       
CONECT 1037 1036 1036                                                 
CONECT 1038 1035 1039                                                 
CONECT 1039 1038                                                      
CONECT 1040 1041 1036                                                 
CONECT 1041 1042 1044 1040                                            
CONECT 1042 1043 1043 1048 1041                                       
CONECT 1043 1042 1042                                                 
CONECT 1044 1045 1041                                                 
CONECT 1045 1047 1044 1046                                            
CONECT 1046 1045                                                      
CONECT 1047 1045                                                      
CONECT 1048 1049 1042 1054                                            
CONECT 1049 1050 1048 1052                                            
CONECT 1050 1055 1051 1051 1049                                       
CONECT 1051 1050 1050                                                 
CONECT 1052 1049 1053                                                 
CONECT 1053 1052 1054                                                 
CONECT 1054 1048 1053                                                 
CONECT 1055 1056 1050                                                 
CONECT 1056 1059 1057 1055                                            
CONECT 1057 1058 1058 1056 1060                                       
CONECT 1058 1057 1057                                                 
CONECT 1059 1056                                                      
CONECT 1060 1057 1061                                                 
CONECT 1061 1060 1062 1064                                            
CONECT 1062 1063 1063 1061 1066                                       
CONECT 1063 1062 1062                                                 
CONECT 1064 1061 1065                                                 
CONECT 1065 1064                                                      
CONECT 1066 1062 1067                                                 
CONECT 1067 1068 1066 1070                                            
CONECT 1068 1077 1069 1069 1067                                       
CONECT 1069 1068 1068                                                 
CONECT 1070 1067 1071                                                 
CONECT 1071 1070 1073 1073 1072                                       
CONECT 1072 1071 1074 1074                                            
CONECT 1073 1071 1071 1075                                            
CONECT 1074 1072 1072 1076                                            
CONECT 1075 1073 1076 1076                                            
CONECT 1076 1075 1075 1074                                            
CONECT 1077 1078 1068                                                 
CONECT 1078 1081 1077 1079                                            
CONECT 1079 1078 1085 1080 1080                                       
CONECT 1080 1079 1079                                                 
CONECT 1081 1082 1078                                                 
CONECT 1082 1084 1084 1083 1081                                       
CONECT 1083 1082                                                      
CONECT 1084 1082 1082                                                 
CONECT 1085 1079 1086                                                 
CONECT 1086 1085 1087 1089                                            
CONECT 1087 1088 1088 1086 1092                                       
CONECT 1088 1087 1087                                                 
CONECT 1089 1086 1091 1090                                            
CONECT 1090 1089                                                      
CONECT 1091 1089                                                      
CONECT 1092 1087 1093                                                 
CONECT 1093 1094 1092 1096                                            
CONECT 1094 1095 1095 1093 1099                                       
CONECT 1095 1094 1094                                                 
CONECT 1096 1098 1093 1097                                            
CONECT 1097 1096                                                      
CONECT 1098 1096                                                      
CONECT 1099 1094 1100                                                 
CONECT 1100 1099 1101 1103                                            
CONECT 1101 1100 1104 1102 1102                                       
CONECT 1102 1101 1101                                                 
CONECT 1103 1100                                                      
CONECT 1104 1101 1105                                                 
CONECT 1105 1108 1104 1106                                            
CONECT 1106 1105 1107 1107 1118                                       
CONECT 1107 1106 1106                                                 
CONECT 1108 1109 1105                                                 
CONECT 1109 1111 1111 1110 1108                                       
CONECT 1110 1112 1109                                                 
CONECT 1111 1114 1113 1109 1109                                       
CONECT 1112 1113 1113 1110                                            
CONECT 1113 1115 1111 1112 1112                                       
CONECT 1114 1116 1116 1111                                            
CONECT 1115 1117 1117 1113                                            
CONECT 1116 1117 1114 1114                                            
CONECT 1117 1116 1115 1115                                            
CONECT 1118 1106 1119                                                 
CONECT 1119 1120 1118 1122                                            
CONECT 1120 1121 1121 1124 1119                                       
CONECT 1121 1120 1120                                                 
CONECT 1122 1119 1123                                                 
CONECT 1123 1122                                                      
CONECT 1124 1125 1120                                                 
CONECT 1125 1126 1128 1124                                            
CONECT 1126 1127 1127 1125 1133                                       
CONECT 1127 1126 1126                                                 
CONECT 1128 1125 1129                                                 
CONECT 1129 1128 1130                                                 
CONECT 1130 1131 1131 1129 1132                                       
CONECT 1131 1130 1130                                                 
CONECT 1132 1130                                                      
CONECT 1133 1126 1134                                                 
CONECT 1134 1135 1133 1137                                            
CONECT 1135 1140 1136 1136 1134                                       
CONECT 1136 1135 1135                                                 
CONECT 1137 1134 1139 1138                                            
CONECT 1138 1137                                                      
CONECT 1139 1137                                                      
CONECT 1140 1141 1135                                                 
CONECT 1141 1144 1140 1142                                            
CONECT 1142 1141 1143 1143 1151                                       
CONECT 1143 1142 1142                                                 
CONECT 1144 1145 1141                                                 
CONECT 1145 1146 1144                                                 
CONECT 1146 1147 1145                                                 
CONECT 1147 1148 1148 1146                                            
CONECT 1148 1150 1149 1147 1147                                       
CONECT 1149 1148                                                      
CONECT 1150 1148                                                      
CONECT 1151 1142 1152                                                 
CONECT 1152 1151 1153 1155                                            
CONECT 1153 1154 1154 1160 1152                                       
CONECT 1154 1153 1153                                                 
CONECT 1155 1152 1156                                                 
CONECT 1156 1155 1157                                                 
CONECT 1157 1156 1159 1159 1158                                       
CONECT 1158 1157                                                      
CONECT 1159 1157 1157                                                 
CONECT 1160 1161 1153                                                 
CONECT 1161 1164 1160 1162                                            
CONECT 1162 1161 1168 1163 1163                                       
CONECT 1163 1162 1162                                                 
CONECT 1164 1165 1161 1166                                            
CONECT 1165 1167 1164                                                 
CONECT 1166 1164                                                      
CONECT 1167 1165                                                      
CONECT 1168 1162 1169                                                 
CONECT 1169 1168 1172 1170                                            
CONECT 1170 1176 1169 1171 1171                                       
CONECT 1171 1170 1170                                                 
CONECT 1172 1169 1173                                                 
CONECT 1173 1172 1174                                                 
CONECT 1174 1173 1175                                                 
CONECT 1175 1174                                                      
CONECT 1176 1177 1170                                                 
CONECT 1177 1178 1176                                                 
CONECT 1178 1179 1179 1180 1177                                       
CONECT 1179 1178 1178                                                 
CONECT 1180 1181 1178                                                 
CONECT 1181 1182 1180 1184                                            
CONECT 1182 1188 1181 1183 1183                                       
CONECT 1183 1182 1182                                                 
CONECT 1184 1181 1186 1185                                            
CONECT 1185 1184 1187                                                 
CONECT 1186 1184                                                      
CONECT 1187 1185                                                      
CONECT 1188 1189 1182                                                 
CONECT 1189 1192 1190 1188                                            
CONECT 1190 1191 1191 1199 1189                                       
CONECT 1191 1190 1190                                                 
CONECT 1192 1193 1189                                                 
CONECT 1193 1194 1192                                                 
CONECT 1194 1195 1193                                                 
CONECT 1195 1194 1196 1196                                            
CONECT 1196 1195 1195 1198 1197                                       
CONECT 1197 1196                                                      
CONECT 1198 1196                                                      
CONECT 1199 1190 1200                                                 
CONECT 1200 1201 1199 1203                                            
CONECT 1201 1209 1202 1202 1200                                       
CONECT 1202 1201 1201                                                 
CONECT 1203 1200 1204                                                 
CONECT 1204 1205 1205 1203 1206                                       
CONECT 1205 1207 1204 1204                                            
CONECT 1206 1204 1208                                                 
CONECT 1207 1205 1208 1208                                            
CONECT 1208 1207 1207 1206                                            
CONECT 1209 1210 1201                                                 
CONECT 1210 1213 1211 1209                                            
CONECT 1211 1212 1212 1210 1220                                       
CONECT 1212 1211 1211                                                 
CONECT 1213 1214 1210                                                 
CONECT 1214 1215 1213                                                 
CONECT 1215 1216 1214                                                 
CONECT 1216 1217 1217 1215                                            
CONECT 1217 1218 1219 1216 1216                                       
CONECT 1218 1217                                                      
CONECT 1219 1217                                                      
CONECT 1220 1211 1221                                                 
CONECT 1221 1224 1220 1222                                            
CONECT 1222 1221 1223 1223 1229                                       
CONECT 1223 1222 1222                                                 
CONECT 1224 1225 1221                                                 
CONECT 1225 1226 1224                                                 
CONECT 1226 1228 1227 1227 1225                                       
CONECT 1227 1226 1226                                                 
CONECT 1228 1226                                                      
CONECT 1229 1222 1230                                                 
CONECT 1230 1229 1231 1233                                            
CONECT 1231 1230 1232 1232 1243                                       
CONECT 1232 1231 1231                                                 
CONECT 1233 1230 1234                                                 
CONECT 1234 1235 1235 1233 1236                                       
CONECT 1235 1237 1234 1234                                            
CONECT 1236 1238 1234 1239 1239                                       
CONECT 1237 1235 1238 1238                                            
CONECT 1238 1237 1237 1240 1236                                       
CONECT 1239 1236 1236 1241                                            
CONECT 1240 1238 1242                                                 
CONECT 1241 1242 1242 1239                                            
CONECT 1242 1240 1241 1241                                            
CONECT 1243 1231 1244                                                 
CONECT 1244 1243 1247 1245                                            
CONECT 1245 1244 1251 1246 1246                                       
CONECT 1246 1245 1245                                                 
CONECT 1247 1244 1248                                                 
CONECT 1248 1250 1250 1247 1249                                       
CONECT 1249 1248                                                      
CONECT 1250 1248 1248                                                 
CONECT 1251 1245 1252                                                 
CONECT 1252 1251 1253 1255                                            
CONECT 1253 1254 1254 1252 1259                                       
CONECT 1254 1253 1253                                                 
CONECT 1255 1252 1256                                                 
CONECT 1256 1255 1257 1258                                            
CONECT 1257 1256                                                      
CONECT 1258 1256                                                      
CONECT 1259 1253 1260                                                 
CONECT 1260 1263 1259 1261                                            
CONECT 1261 1260 1268 1262 1262                                       
CONECT 1262 1261 1261                                                 
CONECT 1263 1264 1260                                                 
CONECT 1264 1265 1263                                                 
CONECT 1265 1266 1266 1267 1264                                       
CONECT 1266 1265 1265                                                 
CONECT 1267 1265                                                      
CONECT 1268 1261 1269                                                 
CONECT 1269 1268 1270                                                 
CONECT 1270 1271 1271 1269 1272                                       
CONECT 1271 1270 1270                                                 
CONECT 1272 1270 1273                                                 
CONECT 1273 1276 1272 1274                                            
CONECT 1274 1273 1279 1275 1275                                       
CONECT 1275 1274 1274                                                 
CONECT 1276 1277 1273 1278                                            
CONECT 1277 1276                                                      
CONECT 1278 1276                                                      
CONECT 1279 1274 1280                                                 
CONECT 1280 1279 1283 1281                                            
CONECT 1281 1280 1288 1282 1282                                       
CONECT 1282 1281 1281                                                 
CONECT 1283 1280 1284                                                 
CONECT 1284 1283 1285                                                 
CONECT 1285 1284 1286 1286 1287                                       
CONECT 1286 1285 1285                                                 
CONECT 1287 1285                                                      
CONECT 1288 1289 1281                                                 
CONECT 1289 1292 1288 1290                                            
CONECT 1290 1289 1291 1291 1299                                       
CONECT 1291 1290 1290                                                 
CONECT 1292 1293 1289                                                 
CONECT 1293 1294 1294 1295 1292                                       
CONECT 1294 1296 1293 1293                                            
CONECT 1295 1297 1297 1293                                            
CONECT 1296 1298 1298 1294                                            
CONECT 1297 1298 1295 1295                                            
CONECT 1298 1296 1296 1297                                            
CONECT 1299 1290 1300                                                 
CONECT 1300 1299 1301 1303                                            
CONECT 1301 1309 1302 1302 1300                                       
CONECT 1302 1301 1301                                                 
CONECT 1303 1300 1304                                                 
CONECT 1304 1303 1306 1306 1305                                       
CONECT 1305 1304 1307                                                 
CONECT 1306 1304 1304 1308                                            
CONECT 1307 1305 1308 1308                                            
CONECT 1308 1306 1307 1307                                            
CONECT 1309 1310 1315 1301                                            
CONECT 1310 1313 1309 1311                                            
CONECT 1311 1310 1312 1312 1316                                       
CONECT 1312 1311 1311                                                 
CONECT 1313 1314 1310                                                 
CONECT 1314 1313 1315                                                 
CONECT 1315 1314 1309                                                 
CONECT 1316 1311 1317                                                 
CONECT 1317 1316 1318 1320                                            
CONECT 1318 1317 1325 1319 1319                                       
CONECT 1319 1318 1318                                                 
CONECT 1320 1317 1321                                                 
CONECT 1321 1320 1322                                                 
CONECT 1322 1324 1324 1321 1323                                       
CONECT 1323 1322                                                      
CONECT 1324 1322 1322                                                 
CONECT 1325 1318 1326                                                 
CONECT 1326 1327 1325 1329                                            
CONECT 1327 1328 1328 1331 1326                                       
CONECT 1328 1327 1327                                                 
CONECT 1329 1326 1330                                                 
CONECT 1330 1329                                                      
CONECT 1331 1327 1332                                                 
CONECT 1332 1333 1331 1335                                            
CONECT 1333 1334 1334 1339 1332                                       
CONECT 1334 1333 1333                                                 
CONECT 1335 1332 1336 1337                                            
CONECT 1336 1335 1338                                                 
CONECT 1337 1335                                                      
CONECT 1338 1336                                                      
CONECT 1339 1340 1333                                                 
CONECT 1340 1341 1339 1343                                            
CONECT 1341 1342 1342 1347 1340                                       
CONECT 1342 1341 1341                                                 
CONECT 1343 1340 1344                                                 
CONECT 1344 1343 1346 1345                                            
CONECT 1345 1344                                                      
CONECT 1346 1344                                                      
CONECT 1347 1348 1341                                                 
CONECT 1348 1349 1351 1347                                            
CONECT 1349 1353 1350 1350 1348                                       
CONECT 1350 1349 1349                                                 
CONECT 1351 1348 1352                                                 
CONECT 1352 1351                                                      
CONECT 1353 1354 1349                                                 
CONECT 1354 1357 1355 1353                                            
CONECT 1355 1362 1356 1356 1354                                       
CONECT 1356 1355 1355                                                 
CONECT 1357 1358 1354                                                 
CONECT 1358 1359 1357                                                 
CONECT 1359 1360 1360 1361 1358                                       
CONECT 1360 1359 1359                                                 
CONECT 1361 1359                                                      
CONECT 1362 1363 1355                                                 
CONECT 1363 1366 1362 1364                                            
CONECT 1364 1363 1365 1365 1371                                       
CONECT 1365 1364 1364                                                 
CONECT 1366 1367 1363                                                 
CONECT 1367 1368 1366                                                 
CONECT 1368 1370 1369 1369 1367                                       
CONECT 1369 1368 1368                                                 
CONECT 1370 1368                                                      
CONECT 1371 1364 1372                                                 
CONECT 1372 1371 1373                                                 
CONECT 1373 1374 1374 1375 1372                                       
CONECT 1374 1373 1373                                                 
CONECT 1375 1376 1373                                                 
CONECT 1376 1377 1375 1379                                            
CONECT 1377 1385 1378 1378 1376                                       
CONECT 1378 1377 1377                                                 
CONECT 1379 1376 1380                                                 
CONECT 1380 1379 1381 1381 1382                                       
CONECT 1381 1380 1380 1383                                            
CONECT 1382 1380 1384                                                 
CONECT 1383 1381 1384 1384                                            
CONECT 1384 1382 1383 1383                                            
CONECT 1385 1386 1377                                                 
CONECT 1386 1389 1387 1385                                            
CONECT 1387 1388 1388 1386 1394                                       
CONECT 1388 1387 1387                                                 
CONECT 1389 1390 1386                                                 
CONECT 1390 1391 1389                                                 
CONECT 1391 1392 1392 1393 1390                                       
CONECT 1392 1391 1391                                                 
CONECT 1393 1391                                                      
CONECT 1394 1387 1395                                                 
CONECT 1395 1394 1398 1396                                            
CONECT 1396 1395 1397 1397 1402                                       
CONECT 1397 1396 1396                                                 
CONECT 1398 1395 1399                                                 
CONECT 1399 1398 1400 1401                                            
CONECT 1400 1399                                                      
CONECT 1401 1399                                                      
CONECT 1402 1396 1403                                                 
CONECT 1403 1402 1404 1406                                            
CONECT 1404 1410 1405 1405 1403                                       
CONECT 1405 1404 1404                                                 
CONECT 1406 1403 1407                                                 
CONECT 1407 1406 1409 1408                                            
CONECT 1408 1407                                                      
CONECT 1409 1407                                                      
CONECT 1410 1411 1404                                                 
CONECT 1411 1412 1414 1410                                            
CONECT 1412 1415 1413 1413 1411                                       
CONECT 1413 1412 1412                                                 
CONECT 1414 1411                                                      
CONECT 1415 1416 1412                                                 
CONECT 1416 1419 1417 1415                                            
CONECT 1417 1418 1418 1416 1423                                       
CONECT 1418 1417 1417                                                 
CONECT 1419 1420 1416                                                 
CONECT 1420 1421 1421 1422 1419                                       
CONECT 1421 1420 1420                                                 
CONECT 1422 1420                                                      
CONECT 1423 1417 1424                                                 
CONECT 1424 1423 1425 1427                                            
CONECT 1425 1424 1426 1426 1434                                       
CONECT 1426 1425 1425                                                 
CONECT 1427 1424 1428                                                 
CONECT 1428 1427 1429 1429 1430                                       
CONECT 1429 1428 1428 1431                                            
CONECT 1430 1428 1432 1432                                            
CONECT 1431 1429 1433 1433                                            
CONECT 1432 1430 1430 1433                                            
CONECT 1433 1431 1431 1432                                            
CONECT 1434 1425 1435                                                 
CONECT 1435 1436 1434 1438                                            
CONECT 1436 1442 1437 1437 1435                                       
CONECT 1437 1436 1436                                                 
CONECT 1438 1435 1439                                                 
CONECT 1439 1438 1441 1440                                            
CONECT 1440 1439                                                      
CONECT 1441 1439                                                      
CONECT 1442 1443 1436                                                 
CONECT 1443 1444 1446 1442                                            
CONECT 1444 1445 1445 1452 1443                                       
CONECT 1445 1444 1444                                                 
CONECT 1446 1443 1447                                                 
CONECT 1447 1446 1448 1448 1449                                       
CONECT 1448 1447 1447 1450                                            
CONECT 1449 1447 1451                                                 
CONECT 1450 1448 1451 1451                                            
CONECT 1451 1449 1450 1450                                            
CONECT 1452 1453 1444                                                 
CONECT 1453 1456 1454 1452                                            
CONECT 1454 1463 1463 1453 1455                                       
CONECT 1455 1454                                                      
CONECT 1456 1453 1457                                                 
CONECT 1457 1456 1458                                                 
CONECT 1458 1457 1459                                                 
CONECT 1459 1458 1460 1460                                            
CONECT 1460 1461 1459 1459 1462                                       
CONECT 1461 1460                                                      
CONECT 1462 1460                                                      
CONECT 1463 1454 1454                                                 
CONECT 1464 1465                                                      
CONECT 1465 1466 1468 1464                                            
CONECT 1466 1471 1467 1467 1465                                       
CONECT 1467 1466 1466                                                 
CONECT 1468 1469 1465 1470                                            
CONECT 1469 1468                                                      
CONECT 1470 1468                                                      
CONECT 1471 1472 1466                                                 
CONECT 1472 1475 1473 1471                                            
CONECT 1473 1480 1474 1474 1472                                       
CONECT 1474 1473 1473                                                 
CONECT 1475 1476 1472                                                 
CONECT 1476 1477 1475                                                 
CONECT 1477 1478 1476                                                 
CONECT 1478 1479 1477                                                 
CONECT 1479 1478                                                      
CONECT 1480 1481 1473                                                 
CONECT 1481 1484 1480 1482                                            
CONECT 1482 1481 1483 1483 1488                                       
CONECT 1483 1482 1482                                                 
CONECT 1484 1485 1481                                                 
CONECT 1485 1486 1486 1487 1484                                       
CONECT 1486 1485 1485                                                 
CONECT 1487 1485                                                      
CONECT 1488 1482 1489                                                 
CONECT 1489 1488 1490 1492                                            
CONECT 1490 1497 1489 1491 1491                                       
CONECT 1491 1490 1490                                                 
CONECT 1492 1489 1493                                                 
CONECT 1493 1492 1494                                                 
CONECT 1494 1493 1495                                                 
CONECT 1495 1494 1496                                                 
CONECT 1496 1495                                                      
CONECT 1497 1498 1490                                                 
CONECT 1498 1499 1497 1501                                            
CONECT 1499 1504 1500 1500 1498                                       
CONECT 1500 1499 1499                                                 
CONECT 1501 1498 1502 1503                                            
CONECT 1502 1501                                                      
CONECT 1503 1501                                                      
CONECT 1504 1505 1499                                                 
CONECT 1505 1506 1508 1504                                            
CONECT 1506 1516 1507 1507 1505                                       
CONECT 1507 1506 1506                                                 
CONECT 1508 1509 1505                                                 
CONECT 1509 1508 1510 1510 1511                                       
CONECT 1510 1509 1509 1512                                            
CONECT 1511 1509 1513 1513                                            
CONECT 1512 1510 1514 1514                                            
CONECT 1513 1511 1511 1514                                            
CONECT 1514 1512 1512 1513 1515                                       
CONECT 1515 1514                                                      
CONECT 1516 1517 1506                                                 
CONECT 1517 1518 1520 1516                                            
CONECT 1518 1525 1519 1519 1517                                       
CONECT 1519 1518 1518                                                 
CONECT 1520 1517 1521                                                 
CONECT 1521 1520 1522                                                 
CONECT 1522 1523 1521                                                 
CONECT 1523 1524 1522                                                 
CONECT 1524 1523                                                      
CONECT 1525 1526 1518                                                 
CONECT 1526 1527 1529 1525                                            
CONECT 1527 1536 1528 1528 1526                                       
CONECT 1528 1527 1527                                                 
CONECT 1529 1526 1530                                                 
CONECT 1530 1529 1531                                                 
CONECT 1531 1532 1530                                                 
CONECT 1532 1533 1533 1531                                            
CONECT 1533 1535 1532 1532 1534                                       
CONECT 1534 1533                                                      
CONECT 1535 1533                                                      
CONECT 1536 1537 1542 1527                                            
CONECT 1537 1538 1540 1536                                            
CONECT 1538 1539 1539 1543 1537                                       
CONECT 1539 1538 1538                                                 
CONECT 1540 1541 1537                                                 
CONECT 1541 1540 1542                                                 
CONECT 1542 1541 1536                                                 
CONECT 1543 1544 1538                                                 
CONECT 1544 1547 1543 1545                                            
CONECT 1545 1550 1544 1546 1546                                       
CONECT 1546 1545 1545                                                 
CONECT 1547 1548 1549 1544                                            
CONECT 1548 1547                                                      
CONECT 1549 1547                                                      
CONECT 1550 1551 1545                                                 
CONECT 1551 1552 1550 1554                                            
CONECT 1552 1553 1553 1556 1551                                       
CONECT 1553 1552 1552                                                 
CONECT 1554 1555 1551                                                 
CONECT 1555 1554                                                      
CONECT 1556 1557 1552                                                 
CONECT 1557 1558 1556 1560                                            
CONECT 1558 1564 1557 1559 1559                                       
CONECT 1559 1558 1558                                                 
CONECT 1560 1557 1562 1561                                            
CONECT 1561 1560 1563                                                 
CONECT 1562 1560                                                      
CONECT 1563 1561                                                      
CONECT 1564 1565 1558                                                 
CONECT 1565 1568 1566 1564                                            
CONECT 1566 1567 1567 1565 1572                                       
CONECT 1567 1566 1566                                                 
CONECT 1568 1569 1565                                                 
CONECT 1569 1571 1568 1570                                            
CONECT 1570 1569                                                      
CONECT 1571 1569                                                      
CONECT 1572 1566 1573                                                 
CONECT 1573 1574 1572 1576                                            
CONECT 1574 1579 1573 1575 1575                                       
CONECT 1575 1574 1574                                                 
CONECT 1576 1573 1577 1578                                            
CONECT 1577 1576                                                      
CONECT 1578 1576                                                      
CONECT 1579 1580 1574                                                 
CONECT 1580 1583 1579 1581                                            
CONECT 1581 1582 1582 1580 1586                                       
CONECT 1582 1581 1581                                                 
CONECT 1583 1585 1584 1580                                            
CONECT 1584 1583                                                      
CONECT 1585 1583                                                      
CONECT 1586 1581 1587                                                 
CONECT 1587 1588 1586 1590                                            
CONECT 1588 1594 1589 1589 1587                                       
CONECT 1589 1588 1588                                                 
CONECT 1590 1587 1591 1592                                            
CONECT 1591 1590 1593                                                 
CONECT 1592 1590                                                      
CONECT 1593 1591                                                      
CONECT 1594 1595 1588                                                 
CONECT 1595 1598 1596 1594                                            
CONECT 1596 1595 1606 1597 1597                                       
CONECT 1597 1596 1596                                                 
CONECT 1598 1599 1595                                                 
CONECT 1599 1601 1601 1600 1598                                       
CONECT 1600 1602 1602 1599                                            
CONECT 1601 1603 1599 1599                                            
CONECT 1602 1604 1600 1600                                            
CONECT 1603 1604 1604 1601                                            
CONECT 1604 1605 1603 1603 1602                                       
CONECT 1605 1604                                                      
CONECT 1606 1596 1607                                                 
CONECT 1607 1608 1606 1610                                            
CONECT 1608 1609 1609 1611 1607                                       
CONECT 1609 1608 1608                                                 
CONECT 1610 1607                                                      
CONECT 1611 1612 1608                                                 
CONECT 1612 1613 1615 1611                                            
CONECT 1613 1614 1614 1612 1620                                       
CONECT 1614 1613 1613                                                 
CONECT 1615 1616 1612                                                 
CONECT 1616 1617 1615                                                 
CONECT 1617 1619 1618 1618 1616                                       
CONECT 1618 1617 1617                                                 
CONECT 1619 1617                                                      
CONECT 1620 1613 1621                                                 
CONECT 1621 1622 1620 1624                                            
CONECT 1622 1623 1623 1621 1628                                       
CONECT 1623 1622 1622                                                 
CONECT 1624 1621 1625                                                 
CONECT 1625 1624 1626 1626 1627                                       
CONECT 1626 1625 1625                                                 
CONECT 1627 1625                                                      
CONECT 1628 1622 1629                                                 
CONECT 1629 1630 1628 1632                                            
CONECT 1630 1631 1631 1635 1629                                       
CONECT 1631 1630 1630                                                 
CONECT 1632 1629 1633 1634                                            
CONECT 1633 1632                                                      
CONECT 1634 1632                                                      
CONECT 1635 1636 1630                                                 
CONECT 1636 1639 1637 1635                                            
CONECT 1637 1636 1638 1638 1644                                       
CONECT 1638 1637 1637                                                 
CONECT 1639 1640 1636                                                 
CONECT 1640 1641 1639                                                 
CONECT 1641 1642 1640                                                 
CONECT 1642 1643 1641                                                 
CONECT 1643 1642                                                      
CONECT 1644 1637 1645                                                 
CONECT 1645 1644 1646 1648                                            
CONECT 1646 1645 1655 1647 1647                                       
CONECT 1647 1646 1646                                                 
CONECT 1648 1645 1649                                                 
CONECT 1649 1648 1650                                                 
CONECT 1650 1649 1651                                                 
CONECT 1651 1652 1652 1650                                            
CONECT 1652 1654 1651 1651 1653                                       
CONECT 1653 1652                                                      
CONECT 1654 1652                                                      
CONECT 1655 1646 1656                                                 
CONECT 1656 1659 1655 1657                                            
CONECT 1657 1656 1658 1658 1662                                       
CONECT 1658 1657 1657                                                 
CONECT 1659 1661 1660 1656                                            
CONECT 1660 1659                                                      
CONECT 1661 1659                                                      
CONECT 1662 1657 1663                                                 
CONECT 1663 1662 1664 1666                                            
CONECT 1664 1665 1665 1663 1670                                       
CONECT 1665 1664 1664                                                 
CONECT 1666 1663 1667                                                 
CONECT 1667 1666 1668 1669                                            
CONECT 1668 1667                                                      
CONECT 1669 1667                                                      
CONECT 1670 1664 1671                                                 
CONECT 1671 1674 1670 1672                                            
CONECT 1672 1671 1678 1673 1673                                       
CONECT 1673 1672 1672                                                 
CONECT 1674 1675 1671                                                 
CONECT 1675 1676 1674                                                 
CONECT 1676 1677 1675                                                 
CONECT 1677 1676                                                      
CONECT 1678 1672 1679                                                 
CONECT 1679 1678 1680 1682                                            
CONECT 1680 1681 1681 1679 1686                                       
CONECT 1681 1680 1680                                                 
CONECT 1682 1679 1683                                                 
CONECT 1683 1682 1684 1685                                            
CONECT 1684 1683                                                      
CONECT 1685 1683                                                      
CONECT 1686 1680 1687                                                 
CONECT 1687 1686 1690 1688                                            
CONECT 1688 1687 1695 1689 1689                                       
CONECT 1689 1688 1688                                                 
CONECT 1690 1687 1691                                                 
CONECT 1691 1690 1692                                                 
CONECT 1692 1691 1694 1693 1693                                       
CONECT 1693 1692 1692                                                 
CONECT 1694 1692                                                      
CONECT 1695 1688 1696                                                 
CONECT 1696 1699 1695 1697                                            
CONECT 1697 1696 1698 1698 1706                                       
CONECT 1698 1697 1697                                                 
CONECT 1699 1700 1696                                                 
CONECT 1700 1701 1699                                                 
CONECT 1701 1702 1700                                                 
CONECT 1702 1701 1703 1703                                            
CONECT 1703 1704 1702 1702 1705                                       
CONECT 1704 1703                                                      
CONECT 1705 1703                                                      
CONECT 1706 1697 1707                                                 
CONECT 1707 1706 1708 1710                                            
CONECT 1708 1717 1707 1709 1709                                       
CONECT 1709 1708 1708                                                 
CONECT 1710 1707 1711                                                 
CONECT 1711 1710 1712                                                 
CONECT 1712 1711 1713                                                 
CONECT 1713 1712 1714 1714                                            
CONECT 1714 1713 1713 1716 1715                                       
CONECT 1715 1714                                                      
CONECT 1716 1714                                                      
CONECT 1717 1718 1708                                                 
CONECT 1718 1719 1721 1717                                            
CONECT 1719 1725 1720 1720 1718                                       
CONECT 1720 1719 1719                                                 
CONECT 1721 1722 1718                                                 
CONECT 1722 1723 1723 1724 1721                                       
CONECT 1723 1722 1722                                                 
CONECT 1724 1722                                                      
CONECT 1725 1726 1719                                                 
CONECT 1726 1729 1727 1725                                            
CONECT 1727 1728 1728 1726 1733                                       
CONECT 1728 1727 1727                                                 
CONECT 1729 1730 1726                                                 
CONECT 1730 1732 1732 1731 1729                                       
CONECT 1731 1730                                                      
CONECT 1732 1730 1730                                                 
CONECT 1733 1727 1734 1739                                            
CONECT 1734 1735 1733 1737                                            
CONECT 1735 1740 1736 1736 1734                                       
CONECT 1736 1735 1735                                                 
CONECT 1737 1734 1738                                                 
CONECT 1738 1739 1737                                                 
CONECT 1739 1733 1738                                                 
CONECT 1740 1741 1735                                                 
CONECT 1741 1742 1744 1740                                            
CONECT 1742 1743 1743 1748 1741                                       
CONECT 1743 1742 1742                                                 
CONECT 1744 1741 1745                                                 
CONECT 1745 1744 1747 1747 1746                                       
CONECT 1746 1745                                                      
CONECT 1747 1745 1745                                                 
CONECT 1748 1749 1742                                                 
CONECT 1749 1752 1750 1748                                            
CONECT 1750 1759 1749 1751 1751                                       
CONECT 1751 1750 1750                                                 
CONECT 1752 1753 1749                                                 
CONECT 1753 1754 1754 1755 1752                                       
CONECT 1754 1756 1753 1753                                            
CONECT 1755 1757 1757 1753                                            
CONECT 1756 1758 1758 1754                                            
CONECT 1757 1758 1755 1755                                            
CONECT 1758 1756 1756 1757                                            
CONECT 1759 1760 1750                                                 
CONECT 1760 1761 1763 1759                                            
CONECT 1761 1762 1762 1773 1760                                       
CONECT 1762 1761 1761                                                 
CONECT 1763 1760 1764                                                 
CONECT 1764 1763 1765 1765 1766                                       
CONECT 1765 1764 1764 1767                                            
CONECT 1766 1764 1769 1768                                            
CONECT 1767 1765 1768 1768                                            
CONECT 1768 1766 1767 1767 1770                                       
CONECT 1769 1766 1771 1771                                            
CONECT 1770 1768 1772 1772                                            
CONECT 1771 1769 1769 1772                                            
CONECT 1772 1771 1770 1770                                            
CONECT 1773 1774 1761                                                 
CONECT 1774 1775 1777 1773                                            
CONECT 1775 1782 1774 1776 1776                                       
CONECT 1776 1775 1775                                                 
CONECT 1777 1774 1778                                                 
CONECT 1778 1777 1779                                                 
CONECT 1779 1780 1780 1778 1781                                       
CONECT 1780 1779 1779                                                 
CONECT 1781 1779                                                      
CONECT 1782 1783 1775                                                 
CONECT 1783 1786 1782 1784                                            
CONECT 1784 1783 1785 1785 1788                                       
CONECT 1785 1784 1784                                                 
CONECT 1786 1787 1783                                                 
CONECT 1787 1786                                                      
CONECT 1788 1784 1789                                                 
CONECT 1789 1788 1790 1792                                            
CONECT 1790 1791 1791 1789 1795                                       
CONECT 1791 1790 1790                                                 
CONECT 1792 1789 1793 1794                                            
CONECT 1793 1792                                                      
CONECT 1794 1792                                                      
CONECT 1795 1790 1796                                                 
CONECT 1796 1799 1795 1797                                            
CONECT 1797 1796 1802 1798 1798                                       
CONECT 1798 1797 1797                                                 
CONECT 1799 1801 1796 1800                                            
CONECT 1800 1799                                                      
CONECT 1801 1799                                                      
CONECT 1802 1797 1803                                                 
CONECT 1803 1802 1804                                                 
CONECT 1804 1805 1805 1803 1806                                       
CONECT 1805 1804 1804                                                 
CONECT 1806 1804 1807                                                 
CONECT 1807 1808 1806 1810                                            
CONECT 1808 1812 1807 1809 1809                                       
CONECT 1809 1808 1808                                                 
CONECT 1810 1807 1811                                                 
CONECT 1811 1810                                                      
CONECT 1812 1813 1808                                                 
CONECT 1813 1816 1812 1814                                            
CONECT 1814 1813 1815 1815 1819                                       
CONECT 1815 1814 1814                                                 
CONECT 1816 1818 1817 1813                                            
CONECT 1817 1816                                                      
CONECT 1818 1816                                                      
CONECT 1819 1814 1820                                                 
CONECT 1820 1819 1821 1823                                            
CONECT 1821 1822 1822 1820 1828                                       
CONECT 1822 1821 1821                                                 
CONECT 1823 1820 1824                                                 
CONECT 1824 1823 1825                                                 
CONECT 1825 1824 1826 1826 1827                                       
CONECT 1826 1825 1825                                                 
CONECT 1827 1825                                                      
CONECT 1828 1821 1829                                                 
CONECT 1829 1828 1830 1832                                            
CONECT 1830 1837 1829 1831 1831                                       
CONECT 1831 1830 1830                                                 
CONECT 1832 1829 1833                                                 
CONECT 1833 1832 1834                                                 
CONECT 1834 1833 1835 1835 1836                                       
CONECT 1835 1834 1834                                                 
CONECT 1836 1834                                                      
CONECT 1837 1838 1830                                                 
CONECT 1838 1839 1837                                                 
CONECT 1839 1841 1840 1840 1838                                       
CONECT 1840 1839 1839                                                 
CONECT 1841 1842 1839                                                 
CONECT 1842 1843 1841 1845                                            
CONECT 1843 1844 1844 1850 1842                                       
CONECT 1844 1843 1843                                                 
CONECT 1845 1842 1846                                                 
CONECT 1846 1845 1847                                                 
CONECT 1847 1846 1849 1849 1848                                       
CONECT 1848 1847                                                      
CONECT 1849 1847 1847                                                 
CONECT 1850 1851 1843                                                 
CONECT 1851 1854 1852 1850                                            
CONECT 1852 1857 1851 1853 1853                                       
CONECT 1853 1852 1852                                                 
CONECT 1854 1856 1851 1855                                            
CONECT 1855 1854                                                      
CONECT 1856 1854                                                      
CONECT 1857 1858 1852                                                 
CONECT 1858 1861 1857 1859                                            
CONECT 1859 1862 1858 1860 1860                                       
CONECT 1860 1859 1859                                                 
CONECT 1861 1858                                                      
CONECT 1862 1868 1859 1863                                            
CONECT 1863 1866 1862 1864                                            
CONECT 1864 1863 1865 1865 1869                                       
CONECT 1865 1864 1864                                                 
CONECT 1866 1867 1863                                                 
CONECT 1867 1868 1866                                                 
CONECT 1868 1867 1862                                                 
CONECT 1869 1864 1870                                                 
CONECT 1870 1869 1873 1871                                            
CONECT 1871 1870 1878 1872 1872                                       
CONECT 1872 1871 1871                                                 
CONECT 1873 1870 1874                                                 
CONECT 1874 1873 1875                                                 
CONECT 1875 1874 1876 1876 1877                                       
CONECT 1876 1875 1875                                                 
CONECT 1877 1875                                                      
CONECT 1878 1879 1871                                                 
CONECT 1879 1882 1878 1880                                            
CONECT 1880 1883 1879 1881 1881                                       
CONECT 1881 1880 1880                                                 
CONECT 1882 1879                                                      
CONECT 1883 1884 1880                                                 
CONECT 1884 1887 1883 1885                                            
CONECT 1885 1884 1888 1886 1886                                       
CONECT 1886 1885 1885                                                 
CONECT 1887 1884                                                      
CONECT 1888 1885 1889                                                 
CONECT 1889 1888 1892 1890                                            
CONECT 1890 1889 1896 1891 1891                                       
CONECT 1891 1890 1890                                                 
CONECT 1892 1893 1889                                                 
CONECT 1893 1894 1892                                                 
CONECT 1894 1895 1893                                                 
CONECT 1895 1894                                                      
CONECT 1896 1890 1897                                                 
CONECT 1897 1896 1898 1900                                            
CONECT 1898 1907 1897 1899 1899                                       
CONECT 1899 1898 1898                                                 
CONECT 1900 1897 1901                                                 
CONECT 1901 1900 1902                                                 
CONECT 1902 1903 1901                                                 
CONECT 1903 1904 1904 1902                                            
CONECT 1904 1906 1903 1903 1905                                       
CONECT 1905 1904                                                      
CONECT 1906 1904                                                      
CONECT 1907 1908 1898                                                 
CONECT 1908 1911 1909 1907                                            
CONECT 1909 1916 1908 1910 1910                                       
CONECT 1910 1909 1909                                                 
CONECT 1911 1912 1908                                                 
CONECT 1912 1911 1913                                                 
CONECT 1913 1912 1914 1914 1915                                       
CONECT 1914 1913 1913                                                 
CONECT 1915 1913                                                      
CONECT 1916 1917 1909                                                 
CONECT 1917 1920 1916 1918                                            
CONECT 1918 1917 1919 1919 1923                                       
CONECT 1919 1918 1918                                                 
CONECT 1920 1922 1921 1917                                            
CONECT 1921 1920                                                      
CONECT 1922 1920                                                      
CONECT 1923 1918 1924                                                 
CONECT 1924 1923 1927 1925                                            
CONECT 1925 1924 1932 1926 1926                                       
CONECT 1926 1925 1925                                                 
CONECT 1927 1924 1928                                                 
CONECT 1928 1927 1929                                                 
CONECT 1929 1928 1930                                                 
CONECT 1930 1929 1931                                                 
CONECT 1931 1930                                                      
CONECT 1932 1925 1933                                                 
CONECT 1933 1932 1934 1936                                            
CONECT 1934 1941 1933 1935 1935                                       
CONECT 1935 1934 1934                                                 
CONECT 1936 1933 1937                                                 
CONECT 1937 1936 1938                                                 
CONECT 1938 1940 1940 1937 1939                                       
CONECT 1939 1938                                                      
CONECT 1940 1938 1938                                                 
CONECT 1941 1942 1934                                                 
CONECT 1942 1945 1943 1941                                            
CONECT 1943 1950 1942 1944 1944                                       
CONECT 1944 1943 1943                                                 
CONECT 1945 1946 1942                                                 
CONECT 1946 1947 1945                                                 
CONECT 1947 1949 1949 1948 1946                                       
CONECT 1948 1947                                                      
CONECT 1949 1947 1947                                                 
CONECT 1950 1951 1943                                                 
CONECT 1951 1954 1950 1952                                            
CONECT 1952 1951 1953 1953 1957                                       
CONECT 1953 1952 1952                                                 
CONECT 1954 1956 1955 1951                                            
CONECT 1955 1954                                                      
CONECT 1956 1954                                                      
CONECT 1957 1952 1958                                                 
CONECT 1958 1959 1957 1961                                            
CONECT 1959 1964 1960 1960 1958                                       
CONECT 1960 1959 1959                                                 
CONECT 1961 1958 1962 1963                                            
CONECT 1962 1961                                                      
CONECT 1963 1961                                                      
CONECT 1964 1965 1959                                                 
CONECT 1965 1968 1966 1964                                            
CONECT 1966 1967 1967 1965 1972                                       
CONECT 1967 1966 1966                                                 
CONECT 1968 1970 1969 1965                                            
CONECT 1969 1971 1968                                                 
CONECT 1970 1968                                                      
CONECT 1971 1969                                                      
CONECT 1972 1966 1973                                                 
CONECT 1973 1974 1972 1976                                            
CONECT 1974 1980 1975 1975 1973                                       
CONECT 1975 1974 1974                                                 
CONECT 1976 1973 1977                                                 
CONECT 1977 1978 1978 1976 1979                                       
CONECT 1978 1977 1977                                                 
CONECT 1979 1977                                                      
CONECT 1980 1981 1974                                                 
CONECT 1981 1984 1982 1980                                            
CONECT 1982 1983 1983 1981 1987                                       
CONECT 1983 1982 1982                                                 
CONECT 1984 1985 1986 1981                                            
CONECT 1985 1984                                                      
CONECT 1986 1984                                                      
CONECT 1987 1982 1988                                                 
CONECT 1988 1987 1991 1989                                            
CONECT 1989 1988 1990 1990 1994                                       
CONECT 1990 1989 1989                                                 
CONECT 1991 1993 1988 1992                                            
CONECT 1992 1991                                                      
CONECT 1993 1991                                                      
CONECT 1994 1989 1995                                                 
CONECT 1995 1994 1996 1998                                            
CONECT 1996 1999 1997 1997 1995                                       
CONECT 1997 1996 1996                                                 
CONECT 1998 1995                                                      
CONECT 1999 2000 1996                                                 
CONECT 2000 2001 2003 1999                                            
CONECT 2001 2002 2002 2008 2000                                       
CONECT 2002 2001 2001                                                 
CONECT 2003 2000 2004                                                 
CONECT 2004 2003 2005                                                 
CONECT 2005 2006 2006 2004 2007                                       
CONECT 2006 2005 2005                                                 
CONECT 2007 2005                                                      
CONECT 2008 2009 2001                                                 
CONECT 2009 2010 2012 2008                                            
CONECT 2010 2011 2011 2017 2009                                       
CONECT 2011 2010 2010                                                 
CONECT 2012 2009 2013                                                 
CONECT 2013 2012 2014                                                 
CONECT 2014 2016 2013 2015 2015                                       
CONECT 2015 2014 2014                                                 
CONECT 2016 2014                                                      
CONECT 2017 2018 2010                                                 
CONECT 2018 2019 2021 2017                                            
CONECT 2019 2025 2020 2020 2018                                       
CONECT 2020 2019 2019                                                 
CONECT 2021 2018 2022                                                 
CONECT 2022 2021 2024 2023                                            
CONECT 2023 2022                                                      
CONECT 2024 2022                                                      
CONECT 2025 2026 2019                                                 
CONECT 2026 2029 2027 2025                                            
CONECT 2027 2028 2028 2026 2032                                       
CONECT 2028 2027 2027                                                 
CONECT 2029 2031 2030 2026                                            
CONECT 2030 2029                                                      
CONECT 2031 2029                                                      
CONECT 2032 2027 2033                                                 
CONECT 2033 2034 2032 2036                                            
CONECT 2034 2040 2035 2035 2033                                       
CONECT 2035 2034 2034                                                 
CONECT 2036 2033 2037                                                 
CONECT 2037 2036 2038 2039                                            
CONECT 2038 2037                                                      
CONECT 2039 2037                                                      
CONECT 2040 2041 2034                                                 
CONECT 2041 2044 2042 2040                                            
CONECT 2042 2048 2041 2043 2043                                       
CONECT 2043 2042 2042                                                 
CONECT 2044 2046 2045 2041                                            
CONECT 2045 2047 2044                                                 
CONECT 2046 2044                                                      
CONECT 2047 2045                                                      
CONECT 2048 2049 2042                                                 
CONECT 2049 2050 2052 2048                                            
CONECT 2050 2051 2051 2056 2049                                       
CONECT 2051 2050 2050                                                 
CONECT 2052 2053 2049                                                 
CONECT 2053 2054 2054 2052 2055                                       
CONECT 2054 2053 2053                                                 
CONECT 2055 2053                                                      
CONECT 2056 2057 2050                                                 
CONECT 2057 2058 2060 2056                                            
CONECT 2058 2059 2059 2062 2057                                       
CONECT 2059 2058 2058                                                 
CONECT 2060 2057 2061                                                 
CONECT 2061 2060                                                      
CONECT 2062 2063 2058                                                 
CONECT 2063 2066 2064 2062                                            
CONECT 2064 2065 2065 2063 2071                                       
CONECT 2065 2064 2064                                                 
CONECT 2066 2067 2063                                                 
CONECT 2067 2066 2068                                                 
CONECT 2068 2067 2069 2069 2070                                       
CONECT 2069 2068 2068                                                 
CONECT 2070 2068                                                      
CONECT 2071 2064 2072                                                 
CONECT 2072 2075 2071 2073                                            
CONECT 2073 2072 2082 2074 2074                                       
CONECT 2074 2073 2073                                                 
CONECT 2075 2076 2072                                                 
CONECT 2076 2077 2075                                                 
CONECT 2077 2078 2076                                                 
CONECT 2078 2079 2079 2077                                            
CONECT 2079 2080 2081 2078 2078                                       
CONECT 2080 2079                                                      
CONECT 2081 2079                                                      
CONECT 2082 2073 2083                                                 
CONECT 2083 2082 2084 2086                                            
CONECT 2084 2085 2085 2083 2089                                       
CONECT 2085 2084 2084                                                 
CONECT 2086 2083 2087 2088                                            
CONECT 2087 2086                                                      
CONECT 2088 2086                                                      
CONECT 2089 2084 2090                                                 
CONECT 2090 2093 2089 2091                                            
CONECT 2091 2090 2096 2092 2092                                       
CONECT 2092 2091 2091                                                 
CONECT 2093 2094 2090 2095                                            
CONECT 2094 2093                                                      
CONECT 2095 2093                                                      
CONECT 2096 2091 2097                                                 
CONECT 2097 2096 2100 2098                                            
CONECT 2098 2099 2099 2097 2105                                       
CONECT 2099 2098 2098                                                 
CONECT 2100 2097 2101                                                 
CONECT 2101 2100 2102                                                 
CONECT 2102 2104 2104 2101 2103                                       
CONECT 2103 2102                                                      
CONECT 2104 2102 2102                                                 
CONECT 2105 2098 2106                                                 
CONECT 2106 2105 2109 2107                                            
CONECT 2107 2106 2116 2108 2108                                       
CONECT 2108 2107 2107                                                 
CONECT 2109 2106 2110                                                 
CONECT 2110 2109 2112 2112 2111                                       
CONECT 2111 2110 2113 2113                                            
CONECT 2112 2110 2110 2114                                            
CONECT 2113 2111 2111 2115                                            
CONECT 2114 2112 2115 2115                                            
CONECT 2115 2114 2114 2113                                            
CONECT 2116 2107 2117                                                 
CONECT 2117 2116 2120 2118                                            
CONECT 2118 2117 2119 2119 2125                                       
CONECT 2119 2118 2118                                                 
CONECT 2120 2121 2117                                                 
CONECT 2121 2122 2120                                                 
CONECT 2122 2124 2124 2121 2123                                       
CONECT 2123 2122                                                      
CONECT 2124 2122 2122                                                 
CONECT 2125 2118 2126                                                 
CONECT 2126 2125 2127 2129                                            
CONECT 2127 2128 2128 2126 2133                                       
CONECT 2128 2127 2127                                                 
CONECT 2129 2126 2130 2131                                            
CONECT 2130 2129 2132                                                 
CONECT 2131 2129                                                      
CONECT 2132 2130                                                      
CONECT 2133 2127 2134                                                 
CONECT 2134 2133 2137 2135                                            
CONECT 2135 2134 2144 2136 2136                                       
CONECT 2136 2135 2135                                                 
CONECT 2137 2138 2134                                                 
CONECT 2138 2139 2139 2140 2137                                       
CONECT 2139 2141 2138 2138                                            
CONECT 2140 2142 2142 2138                                            
CONECT 2141 2143 2143 2139                                            
CONECT 2142 2143 2140 2140                                            
CONECT 2143 2141 2141 2142                                            
CONECT 2144 2135 2145                                                 
CONECT 2145 2144 2148 2146                                            
CONECT 2146 2145 2150 2147 2147                                       
CONECT 2147 2146 2146                                                 
CONECT 2148 2149 2145                                                 
CONECT 2149 2148                                                      
CONECT 2150 2146 2151                                                 
CONECT 2151 2150 2154 2152                                            
CONECT 2152 2151 2160 2153 2153                                       
CONECT 2153 2152 2152                                                 
CONECT 2154 2155 2151                                                 
CONECT 2155 2156 2156 2157 2154                                       
CONECT 2156 2158 2155 2155                                            
CONECT 2157 2159 2155                                                 
CONECT 2158 2156 2159 2159                                            
CONECT 2159 2158 2158 2157                                            
CONECT 2160 2161 2152                                                 
CONECT 2161 2164 2160 2162                                            
CONECT 2162 2168 2161 2163 2163                                       
CONECT 2163 2162 2162                                                 
CONECT 2164 2165 2161                                                 
CONECT 2165 2166 2164 2167                                            
CONECT 2166 2165                                                      
CONECT 2167 2165                                                      
CONECT 2168 2169 2162                                                 
CONECT 2169 2172 2168 2170                                            
CONECT 2170 2169 2171 2171 2179                                       
CONECT 2171 2170 2170                                                 
CONECT 2172 2173 2169                                                 
CONECT 2173 2174 2172                                                 
CONECT 2174 2175 2173                                                 
CONECT 2175 2176 2176 2174                                            
CONECT 2176 2178 2177 2175 2175                                       
CONECT 2177 2176                                                      
CONECT 2178 2176                                                      
CONECT 2179 2170 2180                                                 
CONECT 2180 2179 2181 2183                                            
CONECT 2181 2180 2189 2182 2182                                       
CONECT 2182 2181 2181                                                 
CONECT 2183 2180 2184                                                 
CONECT 2184 2185 2185 2183 2186                                       
CONECT 2185 2187 2184 2184                                            
CONECT 2186 2184 2188                                                 
CONECT 2187 2185 2188 2188                                            
CONECT 2188 2187 2187 2186                                            
CONECT 2189 2190 2181                                                 
CONECT 2190 2191 2189 2193                                            
CONECT 2191 2200 2192 2192 2190                                       
CONECT 2192 2191 2191                                                 
CONECT 2193 2190 2194                                                 
CONECT 2194 2193 2195                                                 
CONECT 2195 2194 2196                                                 
CONECT 2196 2195 2197 2197                                            
CONECT 2197 2196 2196 2199 2198                                       
CONECT 2198 2197                                                      
CONECT 2199 2197                                                      
CONECT 2200 2201 2191                                                 
CONECT 2201 2204 2202 2200                                            
CONECT 2202 2201 2212 2203 2203                                       
CONECT 2203 2202 2202                                                 
CONECT 2204 2205 2201                                                 
CONECT 2205 2206 2206 2207 2204                                       
CONECT 2206 2208 2205 2205                                            
CONECT 2207 2209 2209 2205                                            
CONECT 2208 2210 2210 2206                                            
CONECT 2209 2210 2207 2207                                            
CONECT 2210 2211 2208 2208 2209                                       
CONECT 2211 2210                                                      
CONECT 2212 2202 2213                                                 
CONECT 2213 2214 2212 2216                                            
CONECT 2214 2215 2215 2217 2213                                       
CONECT 2215 2214 2214                                                 
CONECT 2216 2213                                                      
CONECT 2217 2218 2214 2223                                            
CONECT 2218 2219 2217 2221                                            
CONECT 2219 2224 2220 2220 2218                                       
CONECT 2220 2219 2219                                                 
CONECT 2221 2218 2222                                                 
CONECT 2222 2221 2223                                                 
CONECT 2223 2217 2222                                                 
CONECT 2224 2225 2219                                                 
CONECT 2225 2226 2224                                                 
CONECT 2226 2227 2227 2228 2225                                       
CONECT 2227 2226 2226                                                 
CONECT 2228 2226 2229                                                 
CONECT 2229 2230 2228 2232                                            
CONECT 2230 2235 2229 2231 2231                                       
CONECT 2231 2230 2230                                                 
CONECT 2232 2229 2233 2234                                            
CONECT 2233 2232                                                      
CONECT 2234 2232                                                      
CONECT 2235 2236 2230                                                 
CONECT 2236 2239 2237 2235                                            
CONECT 2237 2238 2238 2242 2236                                       
CONECT 2238 2237 2237                                                 
CONECT 2239 2240 2241 2236                                            
CONECT 2240 2239                                                      
CONECT 2241 2239                                                      
CONECT 2242 2243 2237                                                 
CONECT 2243 2246 2244 2242                                            
CONECT 2244 2243 2253 2245 2245                                       
CONECT 2245 2244 2244                                                 
CONECT 2246 2247 2243                                                 
CONECT 2247 2248 2246                                                 
CONECT 2248 2249 2247                                                 
CONECT 2249 2250 2250 2248                                            
CONECT 2250 2252 2251 2249 2249                                       
CONECT 2251 2250                                                      
CONECT 2252 2250                                                      
CONECT 2253 2244 2254                                                 
CONECT 2254 2255 2253 2257                                            
CONECT 2255 2256 2256 2261 2254                                       
CONECT 2256 2255 2255                                                 
CONECT 2257 2254 2258                                                 
CONECT 2258 2257 2260 2259 2259                                       
CONECT 2259 2258 2258                                                 
CONECT 2260 2258                                                      
CONECT 2261 2262 2255                                                 
CONECT 2262 2265 2263 2261                                            
CONECT 2263 2268 2262 2264 2264                                       
CONECT 2264 2263 2263                                                 
CONECT 2265 2267 2266 2262                                            
CONECT 2266 2265                                                      
CONECT 2267 2265                                                      
CONECT 2268 2269 2263                                                 
CONECT 2269 2270 2268 2272                                            
CONECT 2270 2271 2271 2277 2269                                       
CONECT 2271 2270 2270                                                 
CONECT 2272 2269 2273                                                 
CONECT 2273 2272 2274                                                 
CONECT 2274 2275 2275 2273 2276                                       
CONECT 2275 2274 2274                                                 
CONECT 2276 2274                                                      
CONECT 2277 2270 2278                                                 
CONECT 2278 2279 2281 2277                                            
CONECT 2279 2283 2278 2280 2280                                       
CONECT 2280 2279 2279                                                 
CONECT 2281 2278 2282                                                 
CONECT 2282 2281                                                      
CONECT 2283 2284 2279                                                 
CONECT 2284 2287 2283 2285                                            
CONECT 2285 2286 2286 2284 2297                                       
CONECT 2286 2285 2285                                                 
CONECT 2287 2288 2284                                                 
CONECT 2288 2290 2290 2287 2289                                       
CONECT 2289 2288 2291                                                 
CONECT 2290 2293 2292 2288 2288                                       
CONECT 2291 2292 2292 2289                                            
CONECT 2292 2294 2290 2291 2291                                       
CONECT 2293 2295 2295 2290                                            
CONECT 2294 2296 2296 2292                                            
CONECT 2295 2296 2293 2293                                            
CONECT 2296 2295 2294 2294                                            
CONECT 2297 2285 2298                                                 
CONECT 2298 2297 2299 2301                                            
CONECT 2299 2308 2298 2300 2300                                       
CONECT 2300 2299 2299                                                 
CONECT 2301 2298 2302                                                 
CONECT 2302 2304 2304 2301 2303                                       
CONECT 2303 2302 2305 2305                                            
CONECT 2304 2306 2302 2302                                            
CONECT 2305 2307 2303 2303                                            
CONECT 2306 2304 2307 2307                                            
CONECT 2307 2306 2306 2305                                            
CONECT 2308 2309 2299                                                 
CONECT 2309 2312 2308 2310                                            
CONECT 2310 2309 2311 2311 2314                                       
CONECT 2311 2310 2310                                                 
CONECT 2312 2313 2309                                                 
CONECT 2313 2312                                                      
CONECT 2314 2310 2315                                                 
CONECT 2315 2314 2316 2318                                            
CONECT 2316 2322 2315 2317 2317                                       
CONECT 2317 2316 2316                                                 
CONECT 2318 2315 2319                                                 
CONECT 2319 2318 2320 2321                                            
CONECT 2320 2319                                                      
CONECT 2321 2319                                                      
CONECT 2322 2323 2316                                                 
CONECT 2323 2326 2322 2324                                            
CONECT 2324 2323 2325 2325 2327                                       
CONECT 2325 2324 2324                                                 
CONECT 2326 2323                                                      
CONECT 2327 2324 2328                                                 
CONECT 2328 2327 2329 2331                                            
CONECT 2329 2330 2330 2335 2328                                       
CONECT 2330 2329 2329                                                 
CONECT 2331 2328 2332                                                 
CONECT 2332 2331 2334 2333                                            
CONECT 2333 2332                                                      
CONECT 2334 2332                                                      
CONECT 2335 2336 2329 2341                                            
CONECT 2336 2337 2335 2339                                            
CONECT 2337 2338 2338 2336 2342                                       
CONECT 2338 2337 2337                                                 
CONECT 2339 2336 2340                                                 
CONECT 2340 2339 2341                                                 
CONECT 2341 2335 2340                                                 
CONECT 2342 2337 2343                                                 
CONECT 2343 2342 2344 2346                                            
CONECT 2344 2343 2352 2345 2345                                       
CONECT 2345 2344 2344                                                 
CONECT 2346 2343 2347                                                 
CONECT 2347 2348 2348 2346 2349                                       
CONECT 2348 2350 2347 2347                                            
CONECT 2349 2351 2347                                                 
CONECT 2350 2348 2351 2351                                            
CONECT 2351 2350 2350 2349                                            
CONECT 2352 2344 2353                                                 
CONECT 2353 2352 2356 2354                                            
CONECT 2354 2353 2355 2355 2361                                       
CONECT 2355 2354 2354                                                 
CONECT 2356 2357 2353                                                 
CONECT 2357 2358 2356                                                 
CONECT 2358 2359 2359 2357 2360                                       
CONECT 2359 2358 2358                                                 
CONECT 2360 2358                                                      
CONECT 2361 2354 2362                                                 
CONECT 2362 2361 2365 2363                                            
CONECT 2363 2362 2364 2364 2372                                       
CONECT 2364 2363 2363                                                 
CONECT 2365 2362 2366                                                 
CONECT 2366 2365 2367                                                 
CONECT 2367 2368 2366                                                 
CONECT 2368 2369 2369 2367                                            
CONECT 2369 2371 2368 2368 2370                                       
CONECT 2370 2369                                                      
CONECT 2371 2369                                                      
CONECT 2372 2363 2373                                                 
CONECT 2373 2372 2374 2376                                            
CONECT 2374 2373 2381 2375 2375                                       
CONECT 2375 2374 2374                                                 
CONECT 2376 2373 2377                                                 
CONECT 2377 2376 2378                                                 
CONECT 2378 2377 2380 2379 2379                                       
CONECT 2379 2378 2378                                                 
CONECT 2380 2378                                                      
CONECT 2381 2374 2382                                                 
CONECT 2382 2385 2381 2383                                            
CONECT 2383 2382 2384 2384 2389                                       
CONECT 2384 2383 2383                                                 
CONECT 2385 2386 2387 2382                                            
CONECT 2386 2388 2385                                                 
CONECT 2387 2385                                                      
CONECT 2388 2386                                                      
CONECT 2389 2383 2390                                                 
CONECT 2390 2389 2391 2393                                            
CONECT 2391 2392 2392 2396 2390                                       
CONECT 2392 2391 2391                                                 
CONECT 2393 2390 2395 2394                                            
CONECT 2394 2393                                                      
CONECT 2395 2393                                                      
CONECT 2396 2397 2391                                                 
CONECT 2397 2400 2396 2398                                            
CONECT 2398 2397 2407 2399 2399                                       
CONECT 2399 2398 2398                                                 
CONECT 2400 2401 2397                                                 
CONECT 2401 2400 2402 2402 2403                                       
CONECT 2402 2401 2401 2404                                            
CONECT 2403 2401 2405 2405                                            
CONECT 2404 2402 2406 2406                                            
CONECT 2405 2403 2403 2406                                            
CONECT 2406 2404 2404 2405                                            
CONECT 2407 2398 2408                                                 
CONECT 2408 2407 2409 2411                                            
CONECT 2409 2414 2408 2410 2410                                       
CONECT 2410 2409 2409                                                 
CONECT 2411 2412 2408 2413                                            
CONECT 2412 2411                                                      
CONECT 2413 2411                                                      
CONECT 2414 2415 2409                                                 
CONECT 2415 2418 2416 2414                                            
CONECT 2416 2423 2417 2417 2415                                       
CONECT 2417 2416 2416                                                 
CONECT 2418 2419 2415                                                 
CONECT 2419 2418 2420                                                 
CONECT 2420 2419 2422 2422 2421                                       
CONECT 2421 2420                                                      
CONECT 2422 2420 2420                                                 
CONECT 2423 2424 2416                                                 
CONECT 2424 2427 2423 2425                                            
CONECT 2425 2424 2433 2426 2426                                       
CONECT 2426 2425 2425                                                 
CONECT 2427 2428 2424                                                 
CONECT 2428 2430 2430 2429 2427                                       
CONECT 2429 2431 2428                                                 
CONECT 2430 2432 2428 2428                                            
CONECT 2431 2432 2432 2429                                            
CONECT 2432 2430 2431 2431                                            
CONECT 2433 2425 2434                                                 
CONECT 2434 2433 2437 2435                                            
CONECT 2435 2441 2434 2436 2436                                       
CONECT 2436 2435 2435                                                 
CONECT 2437 2438 2434                                                 
CONECT 2438 2439 2437 2440                                            
CONECT 2439 2438                                                      
CONECT 2440 2438                                                      
CONECT 2441 2442 2435                                                 
CONECT 2442 2443 2445 2441                                            
CONECT 2443 2444 2444 2446 2442                                       
CONECT 2444 2443 2443                                                 
CONECT 2445 2442                                                      
CONECT 2446 2447 2443                                                 
CONECT 2447 2448 2450 2446                                            
CONECT 2448 2458 2449 2449 2447                                       
CONECT 2449 2448 2448                                                 
CONECT 2450 2447 2451                                                 
CONECT 2451 2452 2452 2450 2453                                       
CONECT 2452 2454 2451 2451                                            
CONECT 2453 2451 2455 2455                                            
CONECT 2454 2452 2456 2456                                            
CONECT 2455 2456 2453 2453                                            
CONECT 2456 2454 2454 2457 2455                                       
CONECT 2457 2456                                                      
CONECT 2458 2459 2448                                                 
CONECT 2459 2460 2462 2458                                            
CONECT 2460 2461 2461 2467 2459                                       
CONECT 2461 2460 2460                                                 
CONECT 2462 2459 2463                                                 
CONECT 2463 2462 2464                                                 
CONECT 2464 2463 2465                                                 
CONECT 2465 2464 2466                                                 
CONECT 2466 2465                                                      
CONECT 2467 2468 2460                                                 
CONECT 2468 2469 2471 2467                                            
CONECT 2469 2481 2470 2470 2468                                       
CONECT 2470 2469 2469                                                 
CONECT 2471 2468 2472                                                 
CONECT 2472 2471 2474 2474 2473                                       
CONECT 2473 2472 2475                                                 
CONECT 2474 2477 2472 2472 2476                                       
CONECT 2475 2476 2476 2473                                            
CONECT 2476 2474 2478 2475 2475                                       
CONECT 2477 2479 2479 2474                                            
CONECT 2478 2480 2480 2476                                            
CONECT 2479 2477 2477 2480                                            
CONECT 2480 2479 2478 2478                                            
CONECT 2481 2482 2469                                                 
CONECT 2482 2483 2485 2481                                            
CONECT 2483 2489 2484 2484 2482                                       
CONECT 2484 2483 2483                                                 
CONECT 2485 2482 2486                                                 
CONECT 2486 2485 2487 2488                                            
CONECT 2487 2486                                                      
CONECT 2488 2486                                                      
CONECT 2489 2490 2483                                                 
CONECT 2490 2493 2491 2489                                            
CONECT 2491 2497 2492 2492 2490                                       
CONECT 2492 2491 2491                                                 
CONECT 2493 2494 2490                                                 
CONECT 2494 2493 2496 2496 2495                                       
CONECT 2495 2494                                                      
CONECT 2496 2494 2494                                                 
CONECT 2497 2498 2491                                                 
CONECT 2498 2501 2499 2497                                            
CONECT 2499 2502 2500 2500 2498                                       
CONECT 2500 2499 2499                                                 
CONECT 2501 2498                                                      
CONECT 2502 2508 2503 2499                                            
CONECT 2503 2506 2502 2504                                            
CONECT 2504 2503 2505 2505 2509                                       
CONECT 2505 2504 2504                                                 
CONECT 2506 2507 2503                                                 
CONECT 2507 2506 2508                                                 
CONECT 2508 2507 2502                                                 
CONECT 2509 2504 2510                                                 
CONECT 2510 2509 2513 2511                                            
CONECT 2511 2510 2514 2512 2512                                       
CONECT 2512 2511 2511                                                 
CONECT 2513 2510                                                      
CONECT 2514 2511 2515                                                 
CONECT 2515 2516 2514 2518                                            
CONECT 2516 2519 2517 2517 2515                                       
CONECT 2517 2516 2516                                                 
CONECT 2518 2515                                                      
CONECT 2519 2520 2516                                                 
CONECT 2520 2523 2521 2519                                            
CONECT 2521 2524 2520 2522 2522                                       
CONECT 2522 2521 2521                                                 
CONECT 2523 2520                                                      
CONECT 2524 2525 2521                                                 
CONECT 2525 2528 2524 2526                                            
CONECT 2526 2525 2527 2527 2529                                       
CONECT 2527 2526 2526                                                 
CONECT 2528 2525                                                      
CONECT 2529 2526 2530                                                 
CONECT 2530 2529 2531 2533                                            
CONECT 2531 2530 2537 2532 2532                                       
CONECT 2532 2531 2531                                                 
CONECT 2533 2530 2534                                                 
CONECT 2534 2533 2535 2536                                            
CONECT 2535 2534                                                      
CONECT 2536 2534                                                      
CONECT 2537 2531 2538                                                 
CONECT 2538 2539 2537 2541                                            
CONECT 2539 2540 2540 2538 2544                                       
CONECT 2540 2539 2539                                                 
CONECT 2541 2543 2538 2542                                            
CONECT 2542 2541                                                      
CONECT 2543 2541                                                      
CONECT 2544 2539 2545                                                 
CONECT 2545 2546 2544 2548                                            
CONECT 2546 2547 2547 2553 2545                                       
CONECT 2547 2546 2546                                                 
CONECT 2548 2545 2549                                                 
CONECT 2549 2548 2550                                                 
CONECT 2550 2549 2551                                                 
CONECT 2551 2550 2552                                                 
CONECT 2552 2551                                                      
CONECT 2553 2554 2546                                                 
CONECT 2554 2555 2553 2557                                            
CONECT 2555 2559 2556 2556 2554                                       
CONECT 2556 2555 2555                                                 
CONECT 2557 2554 2558                                                 
CONECT 2558 2557                                                      
CONECT 2559 2560 2555                                                 
CONECT 2560 2563 2561 2559                                            
CONECT 2561 2562 2562 2560 2573                                       
CONECT 2562 2561 2561                                                 
CONECT 2563 2564 2560                                                 
CONECT 2564 2565 2565 2563 2566                                       
CONECT 2565 2567 2564 2564                                            
CONECT 2566 2564 2568 2569                                            
CONECT 2567 2565 2568 2568                                            
CONECT 2568 2567 2567 2566 2570                                       
CONECT 2569 2566 2571 2571                                            
CONECT 2570 2568 2572 2572                                            
CONECT 2571 2569 2569 2572                                            
CONECT 2572 2570 2570 2571                                            
CONECT 2573 2561 2574
[truncated: 7,815 more chars]
