# Supplementary material for: Conserved interfaces mediate multiple protein–protein interactions in a prokaryotic metabolon
Source: Mol Syst Biol. 2025 Sep 3;21(11):1490–521. doi: 10.1038/s44320-025-00139-9 (PMC12583656; doi:10.1038/s44320-025-00139-9)
Supplement: Supplementary file 12 — Source data Fig. 7 [file 44320_2025_139_MOESM12_ESM.zip › Figure7_data/Fig7A/5_7.pdb]

COMPND    60cfde946e0479e7 
AUTHOR    GENERATED BY OPEN BABEL 3.1.1
ATOM      1  N   MET A   1       6.982  10.247 -19.843  1.00  0.00           N  
ATOM      2  CA  MET A   1       6.263   9.049 -19.387  1.00  0.00           C  
ATOM      3  C   MET A   1       7.221   8.068 -18.742  1.00  0.00           C  
ATOM      4  O   MET A   1       8.278   7.771 -19.309  1.00  0.00           O  
ATOM      5  CB  MET A   1       5.487   8.409 -20.540  1.00  0.00           C  
ATOM      6  CG  MET A   1       4.663   7.179 -20.149  1.00  0.00           C  
ATOM      7  SD  MET A   1       5.558   5.609 -20.216  1.00  0.00           S  
ATOM      8  CE  MET A   1       5.600   5.329 -22.002  1.00  0.00           C  
ATOM      9  N   ILE A   2       6.863   7.582 -17.556  1.00  0.00           N  
ATOM     10  CA  ILE A   2       7.572   6.511 -16.858  1.00  0.00           C  
ATOM     11  C   ILE A   2       6.817   5.206 -17.083  1.00  0.00           C  
ATOM     12  O   ILE A   2       5.607   5.139 -16.861  1.00  0.00           O  
ATOM     13  CB  ILE A   2       7.695   6.809 -15.347  1.00  0.00           C  
ATOM     14  CG1 ILE A   2       8.500   8.094 -15.121  1.00  0.00           C  
ATOM     15  CG2 ILE A   2       8.331   5.620 -14.609  1.00  0.00           C  
ATOM     16  CD1 ILE A   2       8.590   8.503 -13.657  1.00  0.00           C  
ATOM     17  N   LEU A   3       7.532   4.162 -17.513  1.00  0.00           N  
ATOM     18  CA  LEU A   3       6.968   2.809 -17.574  1.00  0.00           C  
ATOM     19  C   LEU A   3       7.198   2.107 -16.237  1.00  0.00           C  
ATOM     20  O   LEU A   3       8.341   1.901 -15.827  1.00  0.00           O  
ATOM     21  CB  LEU A   3       7.599   2.038 -18.742  1.00  0.00           C  
ATOM     22  CG  LEU A   3       7.124   0.579 -18.876  1.00  0.00           C  
ATOM     23  CD1 LEU A   3       5.626   0.488 -19.170  1.00  0.00           C  
ATOM     24  CD2 LEU A   3       7.901  -0.108 -19.998  1.00  0.00           C  
ATOM     25  N   LEU A   4       6.112   1.730 -15.571  1.00  0.00           N  
ATOM     26  CA  LEU A   4       6.148   0.975 -14.326  1.00  0.00           C  
ATOM     27  C   LEU A   4       5.773  -0.483 -14.617  1.00  0.00           C  
ATOM     28  O   LEU A   4       4.622  -0.785 -14.961  1.00  0.00           O  
ATOM     29  CB  LEU A   4       5.212   1.641 -13.299  1.00  0.00           C  
ATOM     30  CG  LEU A   4       5.007   0.902 -11.965  1.00  0.00           C  
ATOM     31  CD1 LEU A   4       6.318   0.614 -11.253  1.00  0.00           C  
ATOM     32  CD2 LEU A   4       4.128   1.755 -11.048  1.00  0.00           C  
ATOM     33  N   ILE A   5       6.752  -1.380 -14.515  1.00  0.00           N  
ATOM     34  CA  ILE A   5       6.543  -2.818 -14.696  1.00  0.00           C  
ATOM     35  C   ILE A   5       5.961  -3.399 -13.408  1.00  0.00           C  
ATOM     36  O   ILE A   5       6.619  -3.386 -12.361  1.00  0.00           O  
ATOM     37  CB  ILE A   5       7.856  -3.539 -15.085  1.00  0.00           C  
ATOM     38  CG1 ILE A   5       8.492  -2.956 -16.364  1.00  0.00           C  
ATOM     39  CG2 ILE A   5       7.623  -5.047 -15.238  1.00  0.00           C  
ATOM     40  CD1 ILE A   5       7.637  -3.080 -17.619  1.00  0.00           C  
ATOM     41  N   ASP A   6       4.729  -3.908 -13.491  1.00  0.00           N  
ATOM     42  CA  ASP A   6       4.023  -4.518 -12.372  1.00  0.00           C  
ATOM     43  C   ASP A   6       4.333  -6.016 -12.292  1.00  0.00           C  
ATOM     44  O   ASP A   6       3.932  -6.798 -13.156  1.00  0.00           O  
ATOM     45  CB  ASP A   6       2.510  -4.269 -12.510  1.00  0.00           C  
ATOM     46  CG  ASP A   6       1.674  -4.958 -11.433  1.00  0.00           C  
ATOM     47  OD1 ASP A   6       2.201  -5.244 -10.337  1.00  0.00           O  
ATOM     48  OD2 ASP A   6       0.473  -5.198 -11.692  1.00  0.00           O  
ATOM     49  N   ASN A   7       5.030  -6.424 -11.222  1.00  0.00           N  
ATOM     50  CA  ASN A   7       5.312  -7.822 -10.908  1.00  0.00           C  
ATOM     51  C   ASN A   7       4.201  -8.459 -10.058  1.00  0.00           C  
ATOM     52  O   ASN A   7       4.481  -9.224  -9.139  1.00  0.00           O  
ATOM     53  CB  ASN A   7       6.696  -7.916 -10.248  1.00  0.00           C  
ATOM     54  CG  ASN A   7       7.818  -7.745 -11.254  1.00  0.00           C  
ATOM     55  OD1 ASN A   7       7.814  -8.352 -12.313  1.00  0.00           O  
ATOM     56  ND2 ASN A   7       8.806  -6.936 -10.937  1.00  0.00           N  
ATOM     57  N   TYR A   8       2.943  -8.134 -10.374  1.00  0.00           N  
ATOM     58  CA  TYR A   8       1.756  -8.652  -9.682  1.00  0.00           C  
ATOM     59  C   TYR A   8       1.757  -8.339  -8.177  1.00  0.00           C  
ATOM     60  O   TYR A   8       1.421  -9.186  -7.346  1.00  0.00           O  
ATOM     61  CB  TYR A   8       1.575 -10.151  -9.959  1.00  0.00           C  
ATOM     62  CG  TYR A   8       1.121 -10.463 -11.369  1.00  0.00           C  
ATOM     63  CD1 TYR A   8      -0.246 -10.607 -11.644  1.00  0.00           C  
ATOM     64  CD2 TYR A   8       2.052 -10.614 -12.409  1.00  0.00           C  
ATOM     65  CE1 TYR A   8      -0.684 -10.924 -12.931  1.00  0.00           C  
ATOM     66  CE2 TYR A   8       1.616 -10.929 -13.705  1.00  0.00           C  
ATOM     67  CZ  TYR A   8       0.248 -11.089 -13.955  1.00  0.00           C  
ATOM     68  OH  TYR A   8      -0.203 -11.410 -15.214  1.00  0.00           O  
ATOM     69  N   ASP A   9       2.125  -7.107  -7.835  1.00  0.00           N  
ATOM     70  CA  ASP A   9       2.220  -6.668  -6.453  1.00  0.00           C  
ATOM     71  C   ASP A   9       1.196  -5.570  -6.136  1.00  0.00           C  
ATOM     72  O   ASP A   9       0.918  -4.695  -6.960  1.00  0.00           O  
ATOM     73  CB  ASP A   9       3.635  -6.193  -6.151  1.00  0.00           C  
ATOM     74  CG  ASP A   9       3.822  -5.957  -4.670  1.00  0.00           C  
ATOM     75  OD1 ASP A   9       3.856  -6.958  -3.924  1.00  0.00           O  
ATOM     76  OD2 ASP A   9       3.893  -4.786  -4.265  1.00  0.00           O  
ATOM     77  N   SER A  10       0.631  -5.620  -4.921  1.00  0.00           N  
ATOM     78  CA  SER A  10      -0.344  -4.625  -4.480  1.00  0.00           C  
ATOM     79  C   SER A  10       0.272  -3.235  -4.307  1.00  0.00           C  
ATOM     80  O   SER A  10      -0.405  -2.224  -4.536  1.00  0.00           O  
ATOM     81  CB  SER A  10      -1.012  -5.094  -3.174  1.00  0.00           C  
ATOM     82  OG  SER A  10      -0.043  -5.456  -2.218  1.00  0.00           O  
ATOM     83  N   PHE A  11       1.573  -3.162  -3.959  1.00  0.00           N  
ATOM     84  CA  PHE A  11       2.276  -1.893  -3.755  1.00  0.00           C  
ATOM     85  C   PHE A  11       2.655  -1.187  -5.070  1.00  0.00           C  
ATOM     86  O   PHE A  11       3.050  -0.020  -5.048  1.00  0.00           O  
ATOM     87  CB  PHE A  11       3.507  -2.103  -2.868  1.00  0.00           C  
ATOM     88  CG  PHE A  11       3.227  -2.141  -1.376  1.00  0.00           C  
ATOM     89  CD1 PHE A  11       2.082  -2.754  -0.848  1.00  0.00           C  
ATOM     90  CD2 PHE A  11       4.125  -1.541  -0.489  1.00  0.00           C  
ATOM     91  CE1 PHE A  11       1.833  -2.760   0.532  1.00  0.00           C  
ATOM     92  CE2 PHE A  11       3.891  -1.544   0.887  1.00  0.00           C  
ATOM     93  CZ  PHE A  11       2.739  -2.158   1.393  1.00  0.00           C  
ATOM     94  N   THR A  12       2.485  -1.851  -6.227  1.00  0.00           N  
ATOM     95  CA  THR A  12       2.659  -1.202  -7.533  1.00  0.00           C  
ATOM     96  C   THR A  12       1.806   0.061  -7.648  1.00  0.00           C  
ATOM     97  O   THR A  12       2.260   1.089  -8.142  1.00  0.00           O  
ATOM     98  CB  THR A  12       2.284  -2.161  -8.677  1.00  0.00           C  
ATOM     99  OG1 THR A  12       3.127  -3.293  -8.640  1.00  0.00           O  
ATOM    100  CG2 THR A  12       2.448  -1.509 -10.050  1.00  0.00           C  
ATOM    101  N   TRP A  13       0.575   0.017  -7.131  1.00  0.00           N  
ATOM    102  CA  TRP A  13      -0.342   1.152  -7.207  1.00  0.00           C  
ATOM    103  C   TRP A  13       0.006   2.258  -6.204  1.00  0.00           C  
ATOM    104  O   TRP A  13      -0.353   3.414  -6.436  1.00  0.00           O  
ATOM    105  CB  TRP A  13      -1.787   0.664  -7.057  1.00  0.00           C  
ATOM    106  CG  TRP A  13      -2.196  -0.199  -8.219  1.00  0.00           C  
ATOM    107  CD1 TRP A  13      -2.329  -1.554  -8.227  1.00  0.00           C  
ATOM    108  CD2 TRP A  13      -2.484   0.247  -9.579  1.00  0.00           C  
ATOM    109  NE1 TRP A  13      -2.680  -1.980  -9.494  1.00  0.00           N  
ATOM    110  CE2 TRP A  13      -2.777  -0.907 -10.343  1.00  0.00           C  
ATOM    111  CE3 TRP A  13      -2.511   1.506 -10.204  1.00  0.00           C  
ATOM    112  CZ2 TRP A  13      -3.106  -0.832 -11.721  1.00  0.00           C  
ATOM    113  CZ3 TRP A  13      -2.839   1.580 -11.579  1.00  0.00           C  
ATOM    114  CH2 TRP A  13      -3.128   0.421 -12.314  1.00  0.00           C  
ATOM    115  N   ASN A  14       0.739   1.936  -5.133  1.00  0.00           N  
ATOM    116  CA  ASN A  14       1.297   2.963  -4.247  1.00  0.00           C  
ATOM    117  C   ASN A  14       2.424   3.721  -4.964  1.00  0.00           C  
ATOM    118  O   ASN A  14       2.458   4.954  -4.925  1.00  0.00           O  
ATOM    119  CB  ASN A  14       1.804   2.334  -2.939  1.00  0.00           C  
ATOM    120  CG  ASN A  14       0.697   1.714  -2.093  1.00  0.00           C  
ATOM    121  OD1 ASN A  14      -0.076   0.890  -2.558  1.00  0.00           O  
ATOM    122  ND2 ASN A  14       0.617   2.105  -0.835  1.00  0.00           N  
ATOM    123  N   LEU A  15       3.329   3.004  -5.645  1.00  0.00           N  
ATOM    124  CA  LEU A  15       4.359   3.634  -6.475  1.00  0.00           C  
ATOM    125  C   LEU A  15       3.727   4.520  -7.554  1.00  0.00           C  
ATOM    126  O   LEU A  15       4.132   5.666  -7.731  1.00  0.00           O  
ATOM    127  CB  LEU A  15       5.245   2.569  -7.145  1.00  0.00           C  
ATOM    128  CG  LEU A  15       6.288   1.924  -6.232  1.00  0.00           C  
ATOM    129  CD1 LEU A  15       6.867   0.686  -6.902  1.00  0.00           C  
ATOM    130  CD2 LEU A  15       7.417   2.899  -5.923  1.00  0.00           C  
ATOM    131  N   TYR A  16       2.712   4.008  -8.250  1.00  0.00           N  
ATOM    132  CA  TYR A  16       1.958   4.764  -9.237  1.00  0.00           C  
ATOM    133  C   TYR A  16       1.422   6.069  -8.641  1.00  0.00           C  
ATOM    134  O   TYR A  16       1.635   7.145  -9.202  1.00  0.00           O  
ATOM    135  CB  TYR A  16       0.807   3.899  -9.778  1.00  0.00           C  
ATOM    136  CG  TYR A  16      -0.156   4.671 -10.650  1.00  0.00           C  
ATOM    137  CD1 TYR A  16       0.107   4.857 -12.020  1.00  0.00           C  
ATOM    138  CD2 TYR A  16      -1.317   5.235 -10.112  1.00  0.00           C  
ATOM    139  CE1 TYR A  16      -0.754   5.599 -12.819  1.00  0.00           C  
ATOM    140  CE2 TYR A  16      -2.194   5.987 -10.906  1.00  0.00           C  
ATOM    141  CZ  TYR A  16      -1.905   6.169 -12.258  1.00  0.00           C  
ATOM    142  OH  TYR A  16      -2.745   6.919 -13.041  1.00  0.00           O  
ATOM    143  N   GLN A  17       0.754   5.975  -7.493  1.00  0.00           N  
ATOM    144  CA  GLN A  17       0.169   7.142  -6.833  1.00  0.00           C  
ATOM    145  C   GLN A  17       1.241   8.174  -6.468  1.00  0.00           C  
ATOM    146  O   GLN A  17       1.070   9.365  -6.754  1.00  0.00           O  
ATOM    147  CB  GLN A  17      -0.615   6.686  -5.584  1.00  0.00           C  
ATOM    148  CG  GLN A  17      -1.254   7.841  -4.806  1.00  0.00           C  
ATOM    149  CD  GLN A  17      -2.313   8.595  -5.600  1.00  0.00           C  
ATOM    150  OE1 GLN A  17      -2.955   8.054  -6.501  1.00  0.00           O  
ATOM    151  NE2 GLN A  17      -2.523   9.855  -5.270  1.00  0.00           N  
ATOM    152  N   TYR A  18       2.350   7.747  -5.872  1.00  0.00           N  
ATOM    153  CA  TYR A  18       3.422   8.656  -5.459  1.00  0.00           C  
ATOM    154  C   TYR A  18       4.049   9.365  -6.672  1.00  0.00           C  
ATOM    155  O   TYR A  18       4.266  10.579  -6.636  1.00  0.00           O  
ATOM    156  CB  TYR A  18       4.482   7.896  -4.661  1.00  0.00           C  
ATOM    157  CG  TYR A  18       4.186   7.699  -3.181  1.00  0.00           C  
ATOM    158  CD1 TYR A  18       2.881   7.559  -2.688  1.00  0.00           C  
ATOM    159  CD2 TYR A  18       5.253   7.659  -2.269  1.00  0.00           C  
ATOM    160  CE1 TYR A  18       2.648   7.397  -1.323  1.00  0.00           C  
ATOM    161  CE2 TYR A  18       5.022   7.487  -0.902  1.00  0.00           C  
ATOM    162  CZ  TYR A  18       3.716   7.357  -0.427  1.00  0.00           C  
ATOM    163  OH  TYR A  18       3.502   7.201   0.921  1.00  0.00           O  
ATOM    164  N   PHE A  19       4.310   8.636  -7.754  1.00  0.00           N  
ATOM    165  CA  PHE A  19       4.836   9.263  -8.969  1.00  0.00           C  
ATOM    166  C   PHE A  19       3.837  10.250  -9.594  1.00  0.00           C  
ATOM    167  O   PHE A  19       4.247  11.315 -10.064  1.00  0.00           O  
ATOM    168  CB  PHE A  19       5.263   8.191  -9.979  1.00  0.00           C  
ATOM    169  CG  PHE A  19       6.626   7.601  -9.709  1.00  0.00           C  
ATOM    170  CD1 PHE A  19       7.767   8.406  -9.724  1.00  0.00           C  
ATOM    171  CD2 PHE A  19       6.775   6.235  -9.457  1.00  0.00           C  
ATOM    172  CE1 PHE A  19       9.039   7.865  -9.491  1.00  0.00           C  
ATOM    173  CE2 PHE A  19       8.039   5.683  -9.224  1.00  0.00           C  
ATOM    174  CZ  PHE A  19       9.168   6.505  -9.236  1.00  0.00           C  
ATOM    175  N   CYS A  20       2.539   9.935  -9.566  1.00  0.00           N  
ATOM    176  CA  CYS A  20       1.513  10.870 -10.039  1.00  0.00           C  
ATOM    177  C   CYS A  20       1.460  12.134  -9.177  1.00  0.00           C  
ATOM    178  O   CYS A  20       1.363  13.242  -9.713  1.00  0.00           O  
ATOM    179  CB  CYS A  20       0.143  10.179 -10.076  1.00  0.00           C  
ATOM    180  SG  CYS A  20       0.054   8.957 -11.408  1.00  0.00           S  
ATOM    181  N   GLU A  21       1.570  12.003  -7.855  1.00  0.00           N  
ATOM    182  CA  GLU A  21       1.616  13.144  -6.931  1.00  0.00           C  
ATOM    183  C   GLU A  21       2.847  14.029  -7.181  1.00  0.00           C  
ATOM    184  O   GLU A  21       2.792  15.244  -6.980  1.00  0.00           O  
ATOM    185  CB  GLU A  21       1.596  12.646  -5.479  1.00  0.00           C  
ATOM    186  CG  GLU A  21       0.225  12.109  -5.070  1.00  0.00           C  
ATOM    187  CD  GLU A  21       0.220  11.345  -3.744  1.00  0.00           C  
ATOM    188  OE1 GLU A  21      -0.853  10.811  -3.395  1.00  0.00           O  
ATOM    189  OE2 GLU A  21       1.267  11.262  -3.079  1.00  0.00           O  
ATOM    190  N   LEU A  22       3.944  13.443  -7.658  1.00  0.00           N  
ATOM    191  CA  LEU A  22       5.140  14.167  -8.061  1.00  0.00           C  
ATOM    192  C   LEU A  22       5.026  14.791  -9.465  1.00  0.00           C  
ATOM    193  O   LEU A  22       5.974  15.427  -9.931  1.00  0.00           O  
ATOM    194  CB  LEU A  22       6.362  13.242  -7.958  1.00  0.00           C  
ATOM    195  CG  LEU A  22       6.728  12.804  -6.534  1.00  0.00           C  
ATOM    196  CD1 LEU A  22       7.759  11.668  -6.582  1.00  0.00           C  
ATOM    197  CD2 LEU A  22       7.290  13.962  -5.710  1.00  0.00           C  
ATOM    198  N   GLY A  23       3.889  14.607 -10.136  1.00  0.00           N  
ATOM    199  CA  GLY A  23       3.624  15.197 -11.443  1.00  0.00           C  
ATOM    200  C   GLY A  23       4.064  14.360 -12.634  1.00  0.00           C  
ATOM    201  O   GLY A  23       4.088  14.864 -13.759  1.00  0.00           O  
ATOM    202  N   ALA A  24       4.421  13.092 -12.422  1.00  0.00           N  
ATOM    203  CA  ALA A  24       4.850  12.214 -13.503  1.00  0.00           C  
ATOM    204  C   ALA A  24       3.666  11.626 -14.273  1.00  0.00           C  
ATOM    205  O   ALA A  24       2.624  11.306 -13.696  1.00  0.00           O  
ATOM    206  CB  ALA A  24       5.732  11.097 -12.938  1.00  0.00           C  
ATOM    207  N   ASP A  25       3.845  11.447 -15.589  1.00  0.00           N  
ATOM    208  CA  ASP A  25       2.972  10.617 -16.411  1.00  0.00           C  
ATOM    209  C   ASP A  25       3.460   9.166 -16.303  1.00  0.00           C  
ATOM    210  O   ASP A  25       4.622   8.877 -16.605  1.00  0.00           O  
ATOM    211  CB  ASP A  25       3.001  11.127 -17.857  1.00  0.00           C  
ATOM    212  CG  ASP A  25       2.170  10.269 -18.804  1.00  0.00           C  
ATOM    213  OD1 ASP A  25       1.182   9.666 -18.354  1.00  0.00           O  
ATOM    214  OD2 ASP A  25       2.530  10.221 -20.005  1.00  0.00           O  
ATOM    215  N   VAL A  26       2.602   8.261 -15.822  1.00  0.00           N  
ATOM    216  CA  VAL A  26       2.976   6.879 -15.501  1.00  0.00           C  
ATOM    217  C   VAL A  26       2.093   5.888 -16.245  1.00  0.00           C  
ATOM    218  O   VAL A  26       0.867   5.925 -16.128  1.00  0.00           O  
ATOM    219  CB  VAL A  26       2.899   6.594 -13.986  1.00  0.00           C  
ATOM    220  CG1 VAL A  26       3.486   5.216 -13.659  1.00  0.00           C  
ATOM    221  CG2 VAL A  26       3.638   7.651 -13.168  1.00  0.00           C  
ATOM    222  N   LEU A  27       2.718   4.968 -16.977  1.00  0.00           N  
ATOM    223  CA  LEU A  27       2.038   3.842 -17.612  1.00  0.00           C  
ATOM    224  C   LEU A  27       2.398   2.558 -16.857  1.00  0.00           C  
ATOM    225  O   LEU A  27       3.569   2.194 -16.774  1.00  0.00           O  
ATOM    226  CB  LEU A  27       2.434   3.752 -19.087  1.00  0.00           C  
ATOM    227  CG  LEU A  27       1.807   2.584 -19.854  1.00  0.00           C  
ATOM    228  CD1 LEU A  27       0.283   2.702 -19.920  1.00  0.00           C  
ATOM    229  CD2 LEU A  27       2.365   2.529 -21.265  1.00  0.00           C  
ATOM    230  N   VAL A  28       1.389   1.858 -16.332  1.00  0.00           N  
ATOM    231  CA  VAL A  28       1.577   0.585 -15.628  1.00  0.00           C  
ATOM    232  C   VAL A  28       1.305  -0.568 -16.590  1.00  0.00           C  
ATOM    233  O   VAL A  28       0.260  -0.599 -17.252  1.00  0.00           O  
ATOM    234  CB  VAL A  28       0.669   0.473 -14.385  1.00  0.00           C  
ATOM    235  CG1 VAL A  28       0.975  -0.803 -13.601  1.00  0.00           C  
ATOM    236  CG2 VAL A  28       0.842   1.682 -13.462  1.00  0.00           C  
ATOM    237  N   LYS A  29       2.242  -1.530 -16.671  1.00  0.00           N  
ATOM    238  CA  LYS A  29       2.076  -2.750 -17.462  1.00  0.00           C  
ATOM    239  C   LYS A  29       2.610  -3.950 -16.681  1.00  0.00           C  
ATOM    240  O   LYS A  29       3.684  -3.882 -16.096  1.00  0.00           O  
ATOM    241  CB  LYS A  29       2.813  -2.640 -18.804  1.00  0.00           C  
ATOM    242  CG  LYS A  29       2.191  -1.642 -19.788  1.00  0.00           C  
ATOM    243  CD  LYS A  29       0.839  -2.116 -20.306  1.00  0.00           C  
ATOM    244  CE  LYS A  29       0.280  -1.132 -21.316  1.00  0.00           C  
ATOM    245  NZ  LYS A  29      -1.036  -1.574 -21.836  1.00  0.00           N  
ATOM    246  N   ARG A  30       1.865  -5.063 -16.693  1.00  0.00           N  
ATOM    247  CA  ARG A  30       2.308  -6.296 -16.054  1.00  0.00           C  
ATOM    248  C   ARG A  30       3.528  -6.877 -16.766  1.00  0.00           C  
ATOM    249  O   ARG A  30       3.710  -6.687 -17.967  1.00  0.00           O  
ATOM    250  CB  ARG A  30       1.170  -7.319 -16.000  1.00  0.00           C  
ATOM    251  CG  ARG A  30       0.104  -6.909 -14.983  1.00  0.00           C  
ATOM    252  CD  ARG A  30      -0.991  -7.959 -14.918  1.00  0.00           C  
ATOM    253  NE  ARG A  30      -1.915  -7.685 -13.818  1.00  0.00           N  
ATOM    254  CZ  ARG A  30      -3.014  -8.377 -13.551  1.00  0.00           C  
ATOM    255  NH1 ARG A  30      -3.382  -9.376 -14.312  1.00  0.00           N  
ATOM    256  NH2 ARG A  30      -3.746  -8.064 -12.514  1.00  0.00           N  
ATOM    257  N   ASN A  31       4.347  -7.617 -16.003  1.00  0.00           N  
ATOM    258  CA  ASN A  31       5.621  -8.171 -16.472  1.00  0.00           C  
ATOM    259  C   ASN A  31       5.490  -9.207 -17.605  1.00  0.00           C  
ATOM    260  O   ASN A  31       6.495  -9.573 -18.207  1.00  0.00           O  
ATOM    261  CB  ASN A  31       6.394  -8.738 -15.271  1.00  0.00           C  
ATOM    262  CG  ASN A  31       5.746  -9.954 -14.603  1.00  0.00           C  
ATOM    263  OD1 ASN A  31       4.847 -10.608 -15.127  1.00  0.00           O  
ATOM    264  ND2 ASN A  31       6.215 -10.294 -13.423  1.00  0.00           N  
ATOM    265  N   ASP A  32       4.271  -9.673 -17.884  1.00  0.00           N  
ATOM    266  CA  ASP A  32       3.960 -10.638 -18.940  1.00  0.00           C  
ATOM    267  C   ASP A  32       3.002 -10.076 -20.002  1.00  0.00           C  
ATOM    268  O   ASP A  32       2.536 -10.810 -20.873  1.00  0.00           O  
ATOM    269  CB  ASP A  32       3.383 -11.914 -18.302  1.00  0.00           C  
ATOM    270  CG  ASP A  32       2.129 -11.672 -17.453  1.00  0.00           C  
ATOM    271  OD1 ASP A  32       1.668 -10.516 -17.340  1.00  0.00           O  
ATOM    272  OD2 ASP A  32       1.621 -12.652 -16.870  1.00  0.00           O  
ATOM    273  N   ALA A  33       2.719  -8.766 -19.953  1.00  0.00           N  
ATOM    274  CA  ALA A  33       1.723  -8.126 -20.814  1.00  0.00           C  
ATOM    275  C   ALA A  33       2.336  -7.334 -21.979  1.00  0.00           C  
ATOM    276  O   ALA A  33       1.604  -6.703 -22.752  1.00  0.00           O  
ATOM    277  CB  ALA A  33       0.818  -7.242 -19.963  1.00  0.00           C  
ATOM    278  N   LEU A  34       3.663  -7.331 -22.112  1.00  0.00           N  
ATOM    279  CA  LEU A  34       4.363  -6.622 -23.183  1.00  0.00           C  
ATOM    280  C   LEU A  34       5.733  -7.245 -23.448  1.00  0.00           C  
ATOM    281  O   LEU A  34       6.297  -7.938 -22.597  1.00  0.00           O  
ATOM    282  CB  LEU A  34       4.479  -5.117 -22.864  1.00  0.00           C  
ATOM    283  CG  LEU A  34       5.492  -4.665 -21.791  1.00  0.00           C  
ATOM    284  CD1 LEU A  34       5.528  -3.140 -21.744  1.00  0.00           C  
ATOM    285  CD2 LEU A  34       5.172  -5.201 -20.399  1.00  0.00           C  
ATOM    286  N   THR A  35       6.272  -6.985 -24.643  1.00  0.00           N  
ATOM    287  CA  THR A  35       7.605  -7.417 -25.072  1.00  0.00           C  
ATOM    288  C   THR A  35       8.582  -6.235 -25.063  1.00  0.00           C  
ATOM    289  O   THR A  35       8.180  -5.079 -24.930  1.00  0.00           O  
ATOM    290  CB  THR A  35       7.548  -8.034 -26.480  1.00  0.00           C  
ATOM    291  OG1 THR A  35       7.201  -7.036 -27.425  1.00  0.00           O  
ATOM    292  CG2 THR A  35       6.537  -9.174 -26.573  1.00  0.00           C  
ATOM    293  N   LEU A  36       9.885  -6.515 -25.250  1.00  0.00           N  
ATOM    294  CA  LEU A  36      10.883  -5.456 -25.411  1.00  0.00           C  
ATOM    295  C   LEU A  36      10.563  -4.559 -26.617  1.00  0.00           C  
ATOM    296  O   LEU A  36      10.754  -3.346 -26.554  1.00  0.00           O  
ATOM    297  CB  LEU A  36      12.290  -6.058 -25.550  1.00  0.00           C  
ATOM    298  CG  LEU A  36      12.821  -6.816 -24.316  1.00  0.00           C  
ATOM    299  CD1 LEU A  36      14.190  -7.406 -24.624  1.00  0.00           C  
ATOM    300  CD2 LEU A  36      12.926  -5.911 -23.099  1.00  0.00           C  
ATOM    301  N   ALA A  37      10.045  -5.145 -27.693  1.00  0.00           N  
ATOM    302  CA  ALA A  37       9.635  -4.384 -28.871  1.00  0.00           C  
ATOM    303  C   ALA A  37       8.478  -3.422 -28.563  1.00  0.00           C  
ATOM    304  O   ALA A  37       8.462  -2.291 -29.057  1.00  0.00           O  
ATOM    305  CB  ALA A  37       9.262  -5.353 -29.994  1.00  0.00           C  
ATOM    306  N   ASP A  38       7.535  -3.839 -27.710  1.00  0.00           N  
ATOM    307  CA  ASP A  38       6.449  -2.967 -27.266  1.00  0.00           C  
ATOM    308  C   ASP A  38       6.987  -1.800 -26.427  1.00  0.00           C  
ATOM    309  O   ASP A  38       6.549  -0.661 -26.587  1.00  0.00           O  
ATOM    310  CB  ASP A  38       5.409  -3.754 -26.454  1.00  0.00           C  
ATOM    311  CG  ASP A  38       4.762  -4.885 -27.246  1.00  0.00           C  
ATOM    312  OD1 ASP A  38       4.315  -4.642 -28.382  1.00  0.00           O  
ATOM    313  OD2 ASP A  38       4.722  -6.013 -26.712  1.00  0.00           O  
ATOM    314  N   ILE A  39       7.972  -2.070 -25.566  1.00  0.00           N  
ATOM    315  CA  ILE A  39       8.599  -1.025 -24.749  1.00  0.00           C  
ATOM    316  C   ILE A  39       9.345  -0.022 -25.640  1.00  0.00           C  
ATOM    317  O   ILE A  39       9.205   1.189 -25.454  1.00  0.00           O  
ATOM    318  CB  ILE A  39       9.525  -1.628 -23.664  1.00  0.00           C  
ATOM    319  CG1 ILE A  39       8.719  -2.530 -22.717  1.00  0.00           C  
ATOM    320  CG2 ILE A  39      10.214  -0.508 -22.872  1.00  0.00           C  
ATOM    321  CD1 ILE A  39       9.568  -3.305 -21.706  1.00  0.00           C  
ATOM    322  N   ASP A  40      10.089  -0.502 -26.640  1.00  0.00           N  
ATOM    323  CA  ASP A  40      10.760   0.371 -27.606  1.00  0.00           C  
ATOM    324  C   ASP A  40       9.758   1.271 -28.345  1.00  0.00           C  
ATOM    325  O   ASP A  40      10.027   2.452 -28.576  1.00  0.00           O  
ATOM    326  CB  ASP A  40      11.567  -0.465 -28.622  1.00  0.00           C  
ATOM    327  CG  ASP A  40      12.925  -0.943 -28.110  1.00  0.00           C  
ATOM    328  OD1 ASP A  40      13.516  -0.287 -27.229  1.00  0.00           O  
ATOM    329  OD2 ASP A  40      13.434  -1.957 -28.653  1.00  0.00           O  
ATOM    330  N   ALA A  41       8.585   0.737 -28.697  1.00  0.00           N  
ATOM    331  CA  ALA A  41       7.535   1.507 -29.360  1.00  0.00           C  
ATOM    332  C   ALA A  41       6.908   2.568 -28.434  1.00  0.00           C  
ATOM    333  O   ALA A  41       6.549   3.650 -28.895  1.00  0.00           O  
ATOM    334  CB  ALA A  41       6.469   0.549 -29.896  1.00  0.00           C  
ATOM    335  N   LEU A  42       6.804   2.274 -27.138  1.00  0.00           N  
ATOM    336  CA  LEU A  42       6.272   3.206 -26.138  1.00  0.00           C  
ATOM    337  C   LEU A  42       7.220   4.378 -25.849  1.00  0.00           C  
ATOM    338  O   LEU A  42       6.763   5.449 -25.442  1.00  0.00           O  
ATOM    339  CB  LEU A  42       5.956   2.456 -24.838  1.00  0.00           C  
ATOM    340  CG  LEU A  42       4.738   1.517 -24.886  1.00  0.00           C  
ATOM    341  CD1 LEU A  42       4.699   0.648 -23.629  1.00  0.00           C  
ATOM    342  CD2 LEU A  42       3.432   2.298 -24.995  1.00  0.00           C  
ATOM    343  N   LYS A  43       8.522   4.179 -26.047  1.00  0.00           N  
ATOM    344  CA  LYS A  43       9.572   5.190 -25.836  1.00  0.00           C  
ATOM    345  C   LYS A  43       9.512   5.845 -24.442  1.00  0.00           C  
ATOM    346  O   LYS A  43       9.433   7.072 -24.333  1.00  0.00           O  
ATOM    347  CB  LYS A  43       9.537   6.246 -26.952  1.00  0.00           C  
ATOM    348  CG  LYS A  43       9.727   5.651 -28.348  1.00  0.00           C  
ATOM    349  CD  LYS A  43       9.635   6.738 -29.413  1.00  0.00           C  
ATOM    350  CE  LYS A  43       9.784   6.115 -30.788  1.00  0.00           C  
ATOM    351  NZ  LYS A  43       9.642   7.128 -31.863  1.00  0.00           N  
ATOM    352  N   PRO A  44       9.560   5.049 -23.352  1.00  0.00           N  
ATOM    353  CA  PRO A  44       9.578   5.622 -22.011  1.00  0.00           C  
ATOM    354  C   PRO A  44      10.859   6.429 -21.786  1.00  0.00           C  
ATOM    355  O   PRO A  44      11.915   6.112 -22.343  1.00  0.00           O  
ATOM    356  CB  PRO A  44       9.500   4.415 -21.077  1.00  0.00           C  
ATOM    357  CG  PRO A  44      10.135   3.298 -21.873  1.00  0.00           C  
ATOM    358  CD  PRO A  44       9.735   3.598 -23.307  1.00  0.00           C  
ATOM    359  N   GLN A  45      10.769   7.464 -20.950  1.00  0.00           N  
ATOM    360  CA  GLN A  45      11.956   8.219 -20.536  1.00  0.00           C  
ATOM    361  C   GLN A  45      12.696   7.526 -19.392  1.00  0.00           C  
ATOM    362  O   GLN A  45      13.915   7.655 -19.272  1.00  0.00           O  
ATOM    363  CB  GLN A  45      11.577   9.648 -20.123  1.00  0.00           C  
ATOM    364  CG  GLN A  45      11.218  10.566 -21.305  1.00  0.00           C  
ATOM    365  CD  GLN A  45       9.819  10.322 -21.844  1.00  0.00           C  
ATOM    366  OE1 GLN A  45       8.923   9.907 -21.133  1.00  0.00           O  
ATOM    367  NE2 GLN A  45       9.602  10.591 -23.116  1.00  0.00           N  
ATOM    368  N   LYS A  46      11.957   6.800 -18.539  1.00  0.00           N  
ATOM    369  CA  LYS A  46      12.497   6.067 -17.399  1.00  0.00           C  
ATOM    370  C   LYS A  46      11.692   4.791 -17.185  1.00  0.00           C  
ATOM    371  O   LYS A  46      10.535   4.703 -17.615  1.00  0.00           O  
ATOM    372  CB  LYS A  46      12.455   6.933 -16.118  1.00  0.00           C  
ATOM    373  CG  LYS A  46      13.207   8.255 -16.235  1.00  0.00           C  
ATOM    374  CD  LYS A  46      13.181   9.045 -14.926  1.00  0.00           C  
ATOM    375  CE  LYS A  46      13.764  10.452 -15.122  1.00  0.00           C  
ATOM    376  NZ  LYS A  46      15.111  10.592 -14.536  1.00  0.00           N  
ATOM    377  N   ILE A  47      12.286   3.809 -16.501  1.00  0.00           N  
ATOM    378  CA  ILE A  47      11.615   2.553 -16.148  1.00  0.00           C  
ATOM    379  C   ILE A  47      11.705   2.340 -14.640  1.00  0.00           C  
ATOM    380  O   ILE A  47      12.748   2.561 -14.029  1.00  0.00           O  
ATOM    381  CB  ILE A  47      12.214   1.363 -16.931  1.00  0.00           C  
ATOM    382  CG1 ILE A  47      12.072   1.590 -18.451  1.00  0.00           C  
ATOM    383  CG2 ILE A  47      11.535   0.043 -16.519  1.00  0.00           C  
ATOM    384  CD1 ILE A  47      12.721   0.515 -19.328  1.00  0.00           C  
ATOM    385  N   VAL A  48      10.601   1.902 -14.036  1.00  0.00           N  
ATOM    386  CA  VAL A  48      10.565   1.468 -12.635  1.00  0.00           C  
ATOM    387  C   VAL A  48      10.101   0.016 -12.601  1.00  0.00           C  
ATOM    388  O   VAL A  48       9.135  -0.338 -13.280  1.00  0.00           O  
ATOM    389  CB  VAL A  48       9.655   2.366 -11.774  1.00  0.00           C  
ATOM    390  CG1 VAL A  48       9.659   1.924 -10.308  1.00  0.00           C  
ATOM    391  CG2 VAL A  48      10.097   3.827 -11.854  1.00  0.00           C  
ATOM    392  N   ILE A  49      10.801  -0.831 -11.838  1.00  0.00           N  
ATOM    393  CA  ILE A  49      10.442  -2.241 -11.679  1.00  0.00           C  
ATOM    394  C   ILE A  49       9.920  -2.431 -10.257  1.00  0.00           C  
ATOM    395  O   ILE A  49      10.633  -2.177  -9.286  1.00  0.00           O  
ATOM    396  CB  ILE A  49      11.628  -3.171 -12.001  1.00  0.00           C  
ATOM    397  CG1 ILE A  49      12.103  -2.902 -13.443  1.00  0.00           C  
ATOM    398  CG2 ILE A  49      11.210  -4.636 -11.823  1.00  0.00           C  
ATOM    399  CD1 ILE A  49      13.279  -3.743 -13.881  1.00  0.00           C  
ATOM    400  N   SER A  50       8.668  -2.858 -10.138  1.00  0.00           N  
ATOM    401  CA  SER A  50       7.944  -2.909  -8.884  1.00  0.00           C  
ATOM    402  C   SER A  50       8.439  -4.013  -7.944  1.00  0.00           C  
ATOM    403  O   SER A  50       9.196  -4.901  -8.359  1.00  0.00           O  
ATOM    404  CB  SER A  50       6.436  -3.098  -9.151  1.00  0.00           C  
ATOM    405  OG  SER A  50       6.121  -4.459  -9.414  1.00  0.00           O  
ATOM    406  N   PRO A  51       7.986  -3.996  -6.678  1.00  0.00           N  
ATOM    407  CA  PRO A  51       8.040  -5.183  -5.827  1.00  0.00           C  
ATOM    408  C   PRO A  51       7.292  -6.368  -6.447  1.00  0.00           C  
ATOM    409  O   PRO A  51       6.649  -6.246  -7.496  1.00  0.00           O  
ATOM    410  CB  PRO A  51       7.382  -4.744  -4.507  1.00  0.00           C  
ATOM    411  CG  PRO A  51       7.455  -3.235  -4.529  1.00  0.00           C  
ATOM    412  CD  PRO A  51       7.330  -2.886  -5.993  1.00  0.00           C  
ATOM    413  N   GLY A  52       7.364  -7.530  -5.795  1.00  0.00           N  
ATOM    414  CA  GLY A  52       6.633  -8.711  -6.210  1.00  0.00           C  
ATOM    415  C   GLY A  52       6.883  -9.897  -5.287  1.00  0.00           C  
ATOM    416  O   GLY A  52       7.833  -9.880  -4.502  1.00  0.00           O  
ATOM    417  N   PRO A  53       6.049 -10.950  -5.377  1.00  0.00           N  
ATOM    418  CA  PRO A  53       6.101 -12.074  -4.443  1.00  0.00           C  
ATOM    419  C   PRO A  53       7.102 -13.172  -4.818  1.00  0.00           C  
ATOM    420  O   PRO A  53       7.322 -14.088  -4.023  1.00  0.00           O  
ATOM    421  CB  PRO A  53       4.663 -12.609  -4.472  1.00  0.00           C  
ATOM    422  CG  PRO A  53       4.227 -12.358  -5.897  1.00  0.00           C  
ATOM    423  CD  PRO A  53       4.890 -11.034  -6.265  1.00  0.00           C  
ATOM    424  N   CYS A  54       7.700 -13.114  -5.996  1.00  0.00           N  
ATOM    425  CA  CYS A  54       8.481 -14.211  -6.562  1.00  0.00           C  
ATOM    426  C   CYS A  54       9.991 -13.935  -6.523  1.00  0.00           C  
ATOM    427  O   CYS A  54      10.460 -12.957  -5.930  1.00  0.00           O  
ATOM    428  CB  CYS A  54       7.978 -14.471  -7.984  1.00  0.00           C  
ATOM    429  SG  CYS A  54       8.132 -13.018  -9.053  1.00  0.00           S  
ATOM    430  N   THR A  55      10.782 -14.823  -7.139  1.00  0.00           N  
ATOM    431  CA  THR A  55      12.213 -14.599  -7.371  1.00  0.00           C  
ATOM    432  C   THR A  55      12.414 -13.823  -8.684  1.00  0.00           C  
ATOM    433  O   THR A  55      11.515 -13.812  -9.531  1.00  0.00           O  
ATOM    434  CB  THR A  55      12.984 -15.925  -7.431  1.00  0.00           C  
ATOM    435  OG1 THR A  55      12.566 -16.677  -8.548  1.00  0.00           O  
ATOM    436  CG2 THR A  55      12.781 -16.762  -6.166  1.00  0.00           C  
ATOM    437  N   PRO A  56      13.586 -13.191  -8.895  1.00  0.00           N  
ATOM    438  CA  PRO A  56      13.852 -12.484 -10.154  1.00  0.00           C  
ATOM    439  C   PRO A  56      13.672 -13.342 -11.415  1.00  0.00           C  
ATOM    440  O   PRO A  56      13.203 -12.828 -12.425  1.00  0.00           O  
ATOM    441  CB  PRO A  56      15.297 -12.000 -10.006  1.00  0.00           C  
ATOM    442  CG  PRO A  56      15.439 -11.791  -8.519  1.00  0.00           C  
ATOM    443  CD  PRO A  56      14.646 -12.948  -7.923  1.00  0.00           C  
ATOM    444  N   ASP A  57      13.998 -14.648 -11.363  1.00  0.00           N  
ATOM    445  CA  ASP A  57      13.835 -15.552 -12.513  1.00  0.00           C  
ATOM    446  C   ASP A  57      12.371 -15.765 -12.908  1.00  0.00           C  
ATOM    447  O   ASP A  57      12.076 -16.095 -14.057  1.00  0.00           O  
ATOM    448  CB  ASP A  57      14.492 -16.907 -12.209  1.00  0.00           C  
ATOM    449  CG  ASP A  57      16.010 -16.815 -12.170  1.00  0.00           C  
ATOM    450  OD1 ASP A  57      16.589 -16.231 -13.111  1.00  0.00           O  
ATOM    451  OD2 ASP A  57      16.611 -17.298 -11.192  1.00  0.00           O  
ATOM    452  N   GLU A  58      11.454 -15.561 -11.971  1.00  0.00           N  
ATOM    453  CA  GLU A  58      10.008 -15.730 -12.182  1.00  0.00           C  
ATOM    454  C   GLU A  58       9.294 -14.394 -12.458  1.00  0.00           C  
ATOM    455  O   GLU A  58       8.069 -14.373 -12.618  1.00  0.00           O  
ATOM    456  CB  GLU A  58       9.404 -16.433 -10.960  1.00  0.00           C  
ATOM    457  CG  GLU A  58       9.965 -17.834 -10.726  1.00  0.00           C  
ATOM    458  CD  GLU A  58       9.654 -18.339  -9.312  1.00  0.00           C  
ATOM    459  OE1 GLU A  58       8.991 -19.386  -9.192  1.00  0.00           O  
ATOM    460  OE2 GLU A  58      10.087 -17.673  -8.342  1.00  0.00           O  
ATOM    461  N   ALA A  59      10.035 -13.290 -12.530  1.00  0.00           N  
ATOM    462  CA  ALA A  59       9.480 -11.945 -12.650  1.00  0.00           C  
ATOM    463  C   ALA A  59       9.261 -11.497 -14.109  1.00  0.00           C  
ATOM    464  O   ALA A  59       9.506 -10.343 -14.469  1.00  0.00           O  
ATOM    465  CB  ALA A  59      10.349 -10.968 -11.860  1.00  0.00           C  
ATOM    466  N   GLY A  60       8.797 -12.425 -14.966  1.00  0.00           N  
ATOM    467  CA  GLY A  60       8.479 -12.139 -16.358  1.00  0.00           C  
ATOM    468  C   GLY A  60       9.650 -11.509 -17.114  1.00  0.00           C  
ATOM    469  O   GLY A  60      10.761 -12.025 -17.089  1.00  0.00           O  
ATOM    470  N   ILE A  61       9.409 -10.361 -17.755  1.00  0.00           N  
ATOM    471  CA  ILE A  61      10.451  -9.694 -18.547  1.00  0.00           C  
ATOM    472  C   ILE A  61      11.402  -8.815 -17.720  1.00  0.00           C  
ATOM    473  O   ILE A  61      12.265  -8.162 -18.296  1.00  0.00           O  
ATOM    474  CB  ILE A  61       9.832  -8.868 -19.702  1.00  0.00           C  
ATOM    475  CG1 ILE A  61       8.922  -7.747 -19.184  1.00  0.00           C  
ATOM    476  CG2 ILE A  61       9.094  -9.789 -20.676  1.00  0.00           C  
ATOM    477  CD1 ILE A  61       8.613  -6.679 -20.249  1.00  0.00           C  
ATOM    478  N   SER A  62      11.280  -8.785 -16.385  1.00  0.00           N  
ATOM    479  CA  SER A  62      12.028  -7.829 -15.548  1.00  0.00           C  
ATOM    480  C   SER A  62      13.544  -7.912 -15.738  1.00  0.00           C  
ATOM    481  O   SER A  62      14.202  -6.886 -15.914  1.00  0.00           O  
ATOM    482  CB  SER A  62      11.678  -8.020 -14.072  1.00  0.00           C  
ATOM    483  OG  SER A  62      10.309  -7.712 -13.846  1.00  0.00           O  
ATOM    484  N   LEU A  63      14.123  -9.128 -15.744  1.00  0.00           N  
ATOM    485  CA  LEU A  63      15.556  -9.312 -15.964  1.00  0.00           C  
ATOM    486  C   LEU A  63      15.974  -8.851 -17.366  1.00  0.00           C  
ATOM    487  O   LEU A  63      16.987  -8.163 -17.520  1.00  0.00           O  
ATOM    488  CB  LEU A  63      15.946 -10.784 -15.761  1.00  0.00           C  
ATOM    489  CG  LEU A  63      15.963 -11.266 -14.304  1.00  0.00           C  
ATOM    490  CD1 LEU A  63      16.132 -12.784 -14.265  1.00  0.00           C  
ATOM    491  CD2 LEU A  63      17.097 -10.619 -13.523  1.00  0.00           C  
ATOM    492  N   ASP A  64      15.199  -9.199 -18.383  1.00  0.00           N  
ATOM    493  CA  ASP A  64      15.502  -8.827 -19.762  1.00  0.00           C  
ATOM    494  C   ASP A  64      15.386  -7.318 -19.980  1.00  0.00           C  
ATOM    495  O   ASP A  64      16.203  -6.737 -20.695  1.00  0.00           O  
ATOM    496  CB  ASP A  64      14.596  -9.589 -20.732  1.00  0.00           C  
ATOM    497  CG  ASP A  64      14.910 -11.082 -20.798  1.00  0.00           C  
ATOM    498  OD1 ASP A  64      16.039 -11.477 -20.438  1.00  0.00           O  
ATOM    499  OD2 ASP A  64      14.018 -11.831 -21.233  1.00  0.00           O  
ATOM    500  N   VAL A  65      14.420  -6.664 -19.323  1.00  0.00           N  
ATOM    501  CA  VAL A  65      14.289  -5.205 -19.348  1.00  0.00           C  
ATOM    502  C   VAL A  65      15.547  -4.545 -18.783  1.00  0.00           C  
ATOM    503  O   VAL A  65      16.111  -3.651 -19.415  1.00  0.00           O  
ATOM    504  CB  VAL A  65      13.025  -4.753 -18.582  1.00  0.00           C  
ATOM    505  CG1 VAL A  65      13.026  -3.248 -18.295  1.00  0.00           C  
ATOM    506  CG2 VAL A  65      11.776  -5.080 -19.395  1.00  0.00           C  
ATOM    507  N   ILE A  66      16.020  -5.008 -17.621  1.00  0.00           N  
ATOM    508  CA  ILE A  66      17.235  -4.451 -17.017  1.00  0.00           C  
ATOM    509  C   ILE A  66      18.430  -4.616 -17.959  1.00  0.00           C  
ATOM    510  O   ILE A  66      19.130  -3.651 -18.241  1.00  0.00           O  
ATOM    511  CB  ILE A  66      17.521  -5.096 -15.637  1.00  0.00           C  
ATOM    512  CG1 ILE A  66      16.426  -4.724 -14.631  1.00  0.00           C  
ATOM    513  CG2 ILE A  66      18.889  -4.656 -15.106  1.00  0.00           C  
ATOM    514  CD1 ILE A  66      16.344  -5.686 -13.440  1.00  0.00           C  
ATOM    515  N   ARG A  67      18.651  -5.822 -18.482  1.00  0.00           N  
ATOM    516  CA  ARG A  67      19.785  -6.108 -19.380  1.00  0.00           C  
ATOM    517  C   ARG A  67      19.732  -5.286 -20.670  1.00  0.00           C  
ATOM    518  O   ARG A  67      20.762  -4.814 -21.142  1.00  0.00           O  
ATOM    519  CB  ARG A  67      19.809  -7.599 -19.717  1.00  0.00           C  
ATOM    520  CG  ARG A  67      20.187  -8.488 -18.527  1.00  0.00           C  
ATOM    521  CD  ARG A  67      19.941  -9.958 -18.869  1.00  0.00           C  
ATOM    522  NE  ARG A  67      20.220 -10.825 -17.732  1.00  0.00           N  
ATOM    523  CZ  ARG A  67      19.543 -11.926 -17.404  1.00  0.00           C  
ATOM    524  NH1 ARG A  67      18.519 -12.334 -18.133  1.00  0.00           N  
ATOM    525  NH2 ARG A  67      19.888 -12.609 -16.353  1.00  0.00           N  
ATOM    526  N   HIS A  68      18.547  -5.114 -21.231  1.00  0.00           N  
ATOM    527  CA  HIS A  68      18.370  -4.443 -22.517  1.00  0.00           C  
ATOM    528  C   HIS A  68      18.485  -2.917 -22.411  1.00  0.00           C  
ATOM    529  O   HIS A  68      19.046  -2.274 -23.301  1.00  0.00           O  
ATOM    530  CB  HIS A  68      17.019  -4.855 -23.113  1.00  0.00           C  
ATOM    531  CG  HIS A  68      16.781  -4.312 -24.492  1.00  0.00           C  
ATOM    532  ND1 HIS A  68      17.237  -4.906 -25.651  1.00  0.00           N  
ATOM    533  CD2 HIS A  68      16.107  -3.194 -24.864  1.00  0.00           C  
ATOM    534  CE1 HIS A  68      16.849  -4.165 -26.687  1.00  0.00           C  
ATOM    535  NE2 HIS A  68      16.162  -3.124 -26.243  1.00  0.00           N  
ATOM    536  N   TYR A  69      17.971  -2.327 -21.323  1.00  0.00           N  
ATOM    537  CA  TYR A  69      17.940  -0.869 -21.161  1.00  0.00           C  
ATOM    538  C   TYR A  69      19.054  -0.303 -20.274  1.00  0.00           C  
ATOM    539  O   TYR A  69      19.185   0.919 -20.180  1.00  0.00           O  
ATOM    540  CB  TYR A  69      16.549  -0.416 -20.690  1.00  0.00           C  
ATOM    541  CG  TYR A  69      15.478  -0.644 -21.728  1.00  0.00           C  
ATOM    542  CD1 TYR A  69      15.427   0.140 -22.890  1.00  0.00           C  
ATOM    543  CD2 TYR A  69      14.527  -1.655 -21.565  1.00  0.00           C  
ATOM    544  CE1 TYR A  69      14.466  -0.099 -23.879  1.00  0.00           C  
ATOM    545  CE2 TYR A  69      13.561  -1.905 -22.545  1.00  0.00           C  
ATOM    546  CZ  TYR A  69      13.539  -1.131 -23.703  1.00  0.00           C  
ATOM    547  OH  TYR A  69      12.614  -1.398 -24.676  1.00  0.00           O  
ATOM    548  N   ALA A  70      19.880  -1.163 -19.651  1.00  0.00           N  
ATOM    549  CA  ALA A  70      21.049  -0.723 -18.899  1.00  0.00           C  
ATOM    550  C   ALA A  70      21.956   0.162 -19.769  1.00  0.00           C  
ATOM    551  O   ALA A  70      22.352  -0.226 -20.866  1.00  0.00           O  
ATOM    552  CB  ALA A  70      21.813  -1.939 -18.376  1.00  0.00           C  
ATOM    553  N   GLY A  71      22.258   1.372 -19.272  1.00  0.00           N  
ATOM    554  CA  GLY A  71      23.051   2.346 -20.015  1.00  0.00           C  
ATOM    555  C   GLY A  71      22.296   3.093 -21.116  1.00  0.00           C  
ATOM    556  O   GLY A  71      22.885   3.957 -21.768  1.00  0.00           O  
ATOM    557  N   ARG A  72      21.019   2.780 -21.346  1.00  0.00           N  
ATOM    558  CA  ARG A  72      20.170   3.445 -22.333  1.00  0.00           C  
ATOM    559  C   ARG A  72      19.101   4.324 -21.678  1.00  0.00           C  
ATOM    560  O   ARG A  72      18.809   5.411 -22.186  1.00  0.00           O  
ATOM    561  CB  ARG A  72      19.506   2.414 -23.252  1.00  0.00           C  
ATOM    562  CG  ARG A  72      20.496   1.603 -24.096  1.00  0.00           C  
ATOM    563  CD  ARG A  72      19.799   0.501 -24.908  1.00  0.00           C  
ATOM    564  NE  ARG A  72      18.812   1.043 -25.852  1.00  0.00           N  
ATOM    565  CZ  ARG A  72      17.877   0.328 -26.499  1.00  0.00           C  
ATOM    566  NH1 ARG A  72      17.800  -0.976 -26.347  1.00  0.00           N  
ATOM    567  NH2 ARG A  72      17.013   0.914 -27.297  1.00  0.00           N  
ATOM    568  N   LEU A  73      18.520   3.851 -20.574  1.00  0.00           N  
ATOM    569  CA  LEU A  73      17.488   4.561 -19.819  1.00  0.00           C  
ATOM    570  C   LEU A  73      17.760   4.454 -18.321  1.00  0.00           C  
ATOM    571  O   LEU A  73      18.297   3.435 -17.871  1.00  0.00           O  
ATOM    572  CB  LEU A  73      16.095   3.984 -20.121  1.00  0.00           C  
ATOM    573  CG  LEU A  73      15.579   4.149 -21.566  1.00  0.00           C  
ATOM    574  CD1 LEU A  73      14.248   3.420 -21.718  1.00  0.00           C  
ATOM    575  CD2 LEU A  73      15.387   5.618 -21.927  1.00  0.00           C  
ATOM    576  N   PRO A  74      17.374   5.465 -17.520  1.00  0.00           N  
ATOM    577  CA  PRO A  74      17.371   5.324 -16.060  1.00  0.00           C  
ATOM    578  C   PRO A  74      16.390   4.245 -15.604  1.00  0.00           C  
ATOM    579  O   PRO A  74      15.260   4.185 -16.080  1.00  0.00           O  
ATOM    580  CB  PRO A  74      16.955   6.708 -15.537  1.00  0.00           C  
ATOM    581  CG  PRO A  74      17.276   7.646 -16.678  1.00  0.00           C  
ATOM    582  CD  PRO A  74      17.005   6.815 -17.923  1.00  0.00           C  
ATOM    583  N   ILE A  75      16.836   3.388 -14.659  1.00  0.00           N  
ATOM    584  CA  ILE A  75      15.995   2.331 -14.095  1.00  0.00           C  
ATOM    585  C   ILE A  75      16.081   2.371 -12.567  1.00  0.00           C  
ATOM    586  O   ILE A  75      17.174   2.376 -12.000  1.00  0.00           O  
ATOM    587  CB  ILE A  75      16.379   0.921 -14.609  1.00  0.00           C  
ATOM    588  CG1 ILE A  75      16.474   0.891 -16.153  1.00  0.00           C  
ATOM    589  CG2 ILE A  75      15.360  -0.112 -14.109  1.00  0.00           C  
ATOM    590  CD1 ILE A  75      16.842  -0.470 -16.744  1.00  0.00           C  
ATOM    591  N   LEU A  76      14.915   2.365 -11.902  1.00  0.00           N  
ATOM    592  CA  LEU A  76      14.810   2.160 -10.460  1.00  0.00           C  
ATOM    593  C   LEU A  76      14.142   0.814 -10.190  1.00  0.00           C  
ATOM    594  O   LEU A  76      13.060   0.542 -10.712  1.00  0.00           O  
ATOM    595  CB  LEU A  76      14.008   3.306  -9.819  1.00  0.00           C  
ATOM    596  CG  LEU A  76      13.773   3.178  -8.306  1.00  0.00           C  
ATOM    597  CD1 LEU A  76      15.078   3.270  -7.521  1.00  0.00           C  
ATOM    598  CD2 LEU A  76      12.819   4.275  -7.827  1.00  0.00           C  
ATOM    599  N   GLY A  77      14.785  -0.030  -9.376  1.00  0.00           N  
ATOM    600  CA  GLY A  77      14.208  -1.290  -8.911  1.00  0.00           C  
ATOM    601  C   GLY A  77      13.815  -1.198  -7.446  1.00  0.00           C  
ATOM    602  O   GLY A  77      14.616  -0.777  -6.612  1.00  0.00           O  
ATOM    603  N   VAL A  78      12.587  -1.609  -7.099  1.00  0.00           N  
ATOM    604  CA  VAL A  78      12.090  -1.597  -5.721  1.00  0.00           C  
ATOM    605  C   VAL A  78      11.864  -3.039  -5.255  1.00  0.00           C  
ATOM    606  O   VAL A  78      11.166  -3.800  -5.908  1.00  0.00           O  
ATOM    607  CB  VAL A  78      10.797  -0.763  -5.590  1.00  0.00           C  
ATOM    608  CG1 VAL A  78      10.316  -0.716  -4.141  1.00  0.00           C  
ATOM    609  CG2 VAL A  78      11.018   0.669  -6.088  1.00  0.00           C  
ATOM    610  N   CYS A  79      12.476  -3.417  -4.127  1.00  0.00           N  
ATOM    611  CA  CYS A  79      12.386  -4.748  -3.511  1.00  0.00           C  
ATOM    612  C   CYS A  79      12.751  -5.864  -4.505  1.00  0.00           C  
ATOM    613  O   CYS A  79      13.938  -6.038  -4.786  1.00  0.00           O  
ATOM    614  CB  CYS A  79      11.017  -4.910  -2.825  1.00  0.00           C  
ATOM    615  SG  CYS A  79      10.955  -6.393  -1.793  1.00  0.00           S  
ATOM    616  N   LEU A  80      11.784  -6.596  -5.069  1.00  0.00           N  
ATOM    617  CA  LEU A  80      12.048  -7.564  -6.138  1.00  0.00           C  
ATOM    618  C   LEU A  80      12.800  -6.928  -7.314  1.00  0.00           C  
ATOM    619  O   LEU A  80      13.731  -7.527  -7.848  1.00  0.00           O  
ATOM    620  CB  LEU A  80      10.725  -8.181  -6.619  1.00  0.00           C  
ATOM    621  CG  LEU A  80      10.832  -9.101  -7.849  1.00  0.00           C  
ATOM    622  CD1 LEU A  80      11.696 -10.321  -7.571  1.00  0.00           C  
ATOM    623  CD2 LEU A  80       9.447  -9.569  -8.283  1.00  0.00           C  
ATOM    624  N   GLY A  81      12.439  -5.719  -7.705  1.00  0.00           N  
ATOM    625  CA  GLY A  81      13.120  -5.002  -8.778  1.00  0.00           C  
ATOM    626  C   GLY A  81      14.592  -4.706  -8.459  1.00  0.00           C  
ATOM    627  O   GLY A  81      15.446  -4.777  -9.338  1.00  0.00           O  
ATOM    628  N   HIS A  82      14.910  -4.419  -7.188  1.00  0.00           N  
ATOM    629  CA  HIS A  82      16.278  -4.277  -6.698  1.00  0.00           C  
ATOM    630  C   HIS A  82      17.043  -5.603  -6.784  1.00  0.00           C  
ATOM    631  O   HIS A  82      18.179  -5.655  -7.262  1.00  0.00           O  
ATOM    632  CB  HIS A  82      16.238  -3.713  -5.270  1.00  0.00           C  
ATOM    633  CG  HIS A  82      17.452  -3.996  -4.432  1.00  0.00           C  
ATOM    634  ND1 HIS A  82      18.539  -3.167  -4.330  1.00  0.00           N  
ATOM    635  CD2 HIS A  82      17.677  -5.042  -3.595  1.00  0.00           C  
ATOM    636  CE1 HIS A  82      19.406  -3.689  -3.463  1.00  0.00           C  
ATOM    637  NE2 HIS A  82      18.907  -4.834  -2.997  1.00  0.00           N  
ATOM    638  N   GLN A  83      16.415  -6.694  -6.352  1.00  0.00           N  
ATOM    639  CA  GLN A  83      17.006  -8.033  -6.424  1.00  0.00           C  
ATOM    640  C   GLN A  83      17.280  -8.432  -7.876  1.00  0.00           C  
ATOM    641  O   GLN A  83      18.364  -8.930  -8.202  1.00  0.00           O  
ATOM    642  CB  GLN A  83      16.088  -9.043  -5.735  1.00  0.00           C  
ATOM    643  CG  GLN A  83      15.926  -8.790  -4.231  1.00  0.00           C  
ATOM    644  CD  GLN A  83      14.697  -9.478  -3.634  1.00  0.00           C  
ATOM    645  OE1 GLN A  83      14.013 -10.253  -4.286  1.00  0.00           O  
ATOM    646  NE2 GLN A  83      14.395  -9.184  -2.392  1.00  0.00           N  
ATOM    647  N   ALA A  84      16.308  -8.190  -8.765  1.00  0.00           N  
ATOM    648  CA  ALA A  84      16.462  -8.455 -10.186  1.00  0.00           C  
ATOM    649  C   ALA A  84      17.619  -7.655 -10.791  1.00  0.00           C  
ATOM    650  O   ALA A  84      18.373  -8.175 -11.613  1.00  0.00           O  
ATOM    651  CB  ALA A  84      15.138  -8.155 -10.900  1.00  0.00           C  
ATOM    652  N   MET A  85      17.800  -6.403 -10.364  1.00  0.00           N  
ATOM    653  CA  MET A  85      18.902  -5.568 -10.836  1.00  0.00           C  
ATOM    654  C   MET A  85      20.264  -6.155 -10.468  1.00  0.00           C  
ATOM    655  O   MET A  85      21.152  -6.251 -11.321  1.00  0.00           O  
ATOM    656  CB  MET A  85      18.744  -4.147 -10.292  1.00  0.00           C  
ATOM    657  CG  MET A  85      19.752  -3.165 -10.876  1.00  0.00           C  
ATOM    658  SD  MET A  85      19.422  -1.445 -10.396  1.00  0.00           S  
ATOM    659  CE  MET A  85      17.932  -1.118 -11.353  1.00  0.00           C  
ATOM    660  N   ALA A  86      20.441  -6.598  -9.217  1.00  0.00           N  
ATOM    661  CA  ALA A  86      21.680  -7.255  -8.810  1.00  0.00           C  
ATOM    662  C   ALA A  86      21.905  -8.561  -9.583  1.00  0.00           C  
ATOM    663  O   ALA A  86      23.003  -8.814 -10.084  1.00  0.00           O  
ATOM    664  CB  ALA A  86      21.652  -7.502  -7.298  1.00  0.00           C  
ATOM    665  N   GLN A  87      20.861  -9.380  -9.725  1.00  0.00           N  
ATOM    666  CA  GLN A  87      20.953 -10.671 -10.414  1.00  0.00           C  
ATOM    667  C   GLN A  87      21.243 -10.521 -11.911  1.00  0.00           C  
ATOM    668  O   GLN A  87      21.995 -11.317 -12.473  1.00  0.00           O  
ATOM    669  CB  GLN A  87      19.672 -11.482 -10.178  1.00  0.00           C  
ATOM    670  CG  GLN A  87      19.752 -12.890 -10.779  1.00  0.00           C  
ATOM    671  CD  GLN A  87      18.587 -13.776 -10.388  1.00  0.00           C  
ATOM    672  OE1 GLN A  87      18.119 -13.754  -9.255  1.00  0.00           O  
ATOM    673  NE2 GLN A  87      18.098 -14.578 -11.309  1.00  0.00           N  
ATOM    674  N   ALA A  88      20.700  -9.500 -12.559  1.00  0.00           N  
ATOM    675  CA  ALA A  88      20.925  -9.259 -13.985  1.00  0.00           C  
ATOM    676  C   ALA A  88      22.412  -9.088 -14.337  1.00  0.00           C  
ATOM    677  O   ALA A  88      22.816  -9.376 -15.465  1.00  0.00           O  
ATOM    678  CB  ALA A  88      20.124  -8.029 -14.421  1.00  0.00           C  
ATOM    679  N   PHE A  89      23.233  -8.666 -13.358  1.00  0.00           N  
ATOM    680  CA  PHE A  89      24.671  -8.476 -13.513  1.00  0.00           C  
ATOM    681  C   PHE A  89      25.509  -9.572 -12.834  1.00  0.00           C  
ATOM    682  O   PHE A  89      26.726  -9.460 -12.772  1.00  0.00           O  
ATOM    683  CB  PHE A  89      25.054  -7.076 -13.015  1.00  0.00           C  
ATOM    684  CG  PHE A  89      24.528  -5.958 -13.882  1.00  0.00           C  
ATOM    685  CD1 PHE A  89      25.320  -5.424 -14.908  1.00  0.00           C  
ATOM    686  CD2 PHE A  89      23.251  -5.449 -13.684  1.00  0.00           C  
ATOM    687  CE1 PHE A  89      24.836  -4.394 -15.713  1.00  0.00           C  
ATOM    688  CE2 PHE A  89      22.758  -4.423 -14.492  1.00  0.00           C  
ATOM    689  CZ  PHE A  89      23.550  -3.891 -15.509  1.00  0.00           C  
ATOM    690  N   GLY A  90      24.876 -10.643 -12.331  1.00  0.00           N  
ATOM    691  CA  GLY A  90      25.556 -11.806 -11.763  1.00  0.00           C  
ATOM    692  C   GLY A  90      25.529 -11.927 -10.241  1.00  0.00           C  
ATOM    693  O   GLY A  90      26.114 -12.869  -9.700  1.00  0.00           O  
ATOM    694  N   GLY A  91      24.866 -11.010  -9.533  1.00  0.00           N  
ATOM    695  CA  GLY A  91      24.680 -11.116  -8.088  1.00  0.00           C  
ATOM    696  C   GLY A  91      23.733 -12.251  -7.717  1.00  0.00           C  
ATOM    697  O   GLY A  91      22.884 -12.659  -8.514  1.00  0.00           O  
ATOM    698  N   LYS A  92      23.875 -12.766  -6.489  1.00  0.00           N  
ATOM    699  CA  LYS A  92      23.012 -13.824  -5.969  1.00  0.00           C  
ATOM    700  C   LYS A  92      21.967 -13.249  -5.024  1.00  0.00           C  
ATOM    701  O   LYS A  92      22.267 -12.395  -4.195  1.00  0.00           O  
ATOM    702  CB  LYS A  92      23.827 -14.898  -5.250  1.00  0.00           C  
ATOM    703  CG  LYS A  92      24.792 -15.636  -6.174  1.00  0.00           C  
ATOM    704  CD  LYS A  92      25.565 -16.671  -5.359  1.00  0.00           C  
ATOM    705  CE  LYS A  92      26.641 -17.347  -6.184  1.00  0.00           C  
ATOM    706  NZ  LYS A  92      27.501 -18.176  -5.318  1.00  0.00           N  
ATOM    707  N   VAL A  93      20.751 -13.773  -5.130  1.00  0.00           N  
ATOM    708  CA  VAL A  93      19.661 -13.453  -4.214  1.00  0.00           C  
ATOM    709  C   VAL A  93      19.472 -14.644  -3.279  1.00  0.00           C  
ATOM    710  O   VAL A  93      19.272 -15.768  -3.730  1.00  0.00           O  
ATOM    711  CB  VAL A  93      18.370 -13.114  -4.985  1.00  0.00           C  
ATOM    712  CG1 VAL A  93      17.225 -12.784  -4.022  1.00  0.00           C  
ATOM    713  CG2 VAL A  93      18.600 -11.920  -5.907  1.00  0.00           C  
ATOM    714  N   VAL A  94      19.585 -14.403  -1.966  1.00  0.00           N  
ATOM    715  CA  VAL A  94      19.577 -15.451  -0.938  1.00  0.00           C  
ATOM    716  C   VAL A  94      18.563 -15.118   0.158  1.00  0.00           C  
ATOM    717  O   VAL A  94      18.087 -13.988   0.252  1.00  0.00           O  
ATOM    718  CB  VAL A  94      20.983 -15.662  -0.332  1.00  0.00           C  
ATOM    719  CG1 VAL A  94      21.978 -16.117  -1.404  1.00  0.00           C  
ATOM    720  CG2 VAL A  94      21.507 -14.402   0.363  1.00  0.00           C  
ATOM    721  N   ARG A  95      18.239 -16.108   1.001  1.00  0.00           N  
ATOM    722  CA  ARG A  95      17.331 -15.868   2.130  1.00  0.00           C  
ATOM    723  C   ARG A  95      17.981 -14.925   3.139  1.00  0.00           C  
ATOM    724  O   ARG A  95      19.151 -15.097   3.497  1.00  0.00           O  
ATOM    725  CB  ARG A  95      16.926 -17.173   2.810  1.00  0.00           C  
ATOM    726  CG  ARG A  95      16.072 -18.081   1.916  1.00  0.00           C  
ATOM    727  CD  ARG A  95      15.547 -19.297   2.660  1.00  0.00           C  
ATOM    728  NE  ARG A  95      14.506 -18.961   3.636  1.00  0.00           N  
ATOM    729  CZ  ARG A  95      13.192 -18.945   3.413  1.00  0.00           C  
ATOM    730  NH1 ARG A  95      12.698 -19.273   2.230  1.00  0.00           N  
ATOM    731  NH2 ARG A  95      12.352 -18.607   4.363  1.00  0.00           N  
ATOM    732  N   ALA A  96      17.210 -13.948   3.624  1.00  0.00           N  
ATOM    733  CA  ALA A  96      17.646 -13.066   4.687  1.00  0.00           C  
ATOM    734  C   ALA A  96      17.780 -13.839   6.008  1.00  0.00           C  
ATOM    735  O   ALA A  96      17.015 -14.772   6.272  1.00  0.00           O  
ATOM    736  CB  ALA A  96      16.658 -11.907   4.833  1.00  0.00           C  
ATOM    737  N   ALA A  97      18.739 -13.436   6.856  1.00  0.00           N  
ATOM    738  CA  ALA A  97      18.895 -14.017   8.195  1.00  0.00           C  
ATOM    739  C   ALA A  97      17.665 -13.767   9.067  1.00  0.00           C  
ATOM    740  O   ALA A  97      17.302 -14.600   9.898  1.00  0.00           O  
ATOM    741  CB  ALA A  97      20.154 -13.441   8.846  1.00  0.00           C  
ATOM    742  N   LYS A  98      17.006 -12.627   8.869  1.00  0.00           N  
ATOM    743  CA  LYS A  98      15.775 -12.255   9.555  1.00  0.00           C  
ATOM    744  C   LYS A  98      14.725 -11.838   8.528  1.00  0.00           C  
ATOM    745  O   LYS A  98      14.954 -10.934   7.732  1.00  0.00           O  
ATOM    746  CB  LYS A  98      16.055 -11.137  10.562  1.00  0.00           C  
ATOM    747  CG  LYS A  98      14.851 -10.789  11.431  1.00  0.00           C  
ATOM    748  CD  LYS A  98      15.214  -9.720  12.454  1.00  0.00           C  
ATOM    749  CE  LYS A  98      14.023  -9.374  13.331  1.00  0.00           C  
ATOM    750  NZ  LYS A  98      14.358  -8.318  14.314  1.00  0.00           N  
ATOM    751  N   VAL A  99      13.573 -12.504   8.572  1.00  0.00           N  
ATOM    752  CA  VAL A  99      12.435 -12.156   7.713  1.00  0.00           C  
ATOM    753  C   VAL A  99      11.787 -10.871   8.236  1.00  0.00           C  
ATOM    754  O   VAL A  99      11.528 -10.741   9.434  1.00  0.00           O  
ATOM    755  CB  VAL A  99      11.418 -13.312   7.649  1.00  0.00           C  
ATOM    756  CG1 VAL A  99      10.223 -12.955   6.767  1.00  0.00           C  
ATOM    757  CG2 VAL A  99      12.078 -14.573   7.092  1.00  0.00           C  
ATOM    758  N   MET A 100      11.545  -9.919   7.345  1.00  0.00           N  
ATOM    759  CA  MET A 100      10.926  -8.642   7.666  1.00  0.00           C  
ATOM    760  C   MET A 100       9.657  -8.480   6.825  1.00  0.00           C  
ATOM    761  O   MET A 100       9.725  -8.389   5.607  1.00  0.00           O  
ATOM    762  CB  MET A 100      11.901  -7.491   7.382  1.00  0.00           C  
ATOM    763  CG  MET A 100      13.201  -7.558   8.187  1.00  0.00           C  
ATOM    764  SD  MET A 100      13.010  -7.272   9.970  1.00  0.00           S  
ATOM    765  CE  MET A 100      12.691  -5.509   9.985  1.00  0.00           C  
ATOM    766  N   HIS A 101       8.489  -8.453   7.495  1.00  0.00           N  
ATOM    767  CA  HIS A 101       7.208  -8.242   6.824  1.00  0.00           C  
ATOM    768  C   HIS A 101       6.498  -7.028   7.420  1.00  0.00           C  
ATOM    769  O   HIS A 101       5.945  -7.106   8.520  1.00  0.00           O  
ATOM    770  CB  HIS A 101       6.342  -9.504   6.907  1.00  0.00           C  
ATOM    771  CG  HIS A 101       6.793 -10.617   6.005  1.00  0.00           C  
ATOM    772  ND1 HIS A 101       7.002 -10.496   4.649  1.00  0.00           N  
ATOM    773  CD2 HIS A 101       7.067 -11.915   6.312  1.00  0.00           C  
ATOM    774  CE1 HIS A 101       7.380 -11.667   4.161  1.00  0.00           C  
ATOM    775  NE2 HIS A 101       7.430 -12.550   5.145  1.00  0.00           N  
ATOM    776  N   GLY A 102       6.543  -5.917   6.696  1.00  0.00           N  
ATOM    777  CA  GLY A 102       5.835  -4.690   7.059  1.00  0.00           C  
ATOM    778  C   GLY A 102       6.352  -3.983   8.305  1.00  0.00           C  
ATOM    779  O   GLY A 102       5.638  -3.170   8.891  1.00  0.00           O  
ATOM    780  N   LYS A 103       7.588  -4.277   8.723  1.00  0.00           N  
ATOM    781  CA  LYS A 103       8.197  -3.642   9.888  1.00  0.00           C  
ATOM    782  C   LYS A 103       9.015  -2.425   9.462  1.00  0.00           C  
ATOM    783  O   LYS A 103       9.730  -2.475   8.464  1.00  0.00           O  
ATOM    784  CB  LYS A 103       9.067  -4.643  10.663  1.00  0.00           C  
ATOM    785  CG  LYS A 103       8.215  -5.771  11.235  1.00  0.00           C  
ATOM    786  CD  LYS A 103       9.010  -6.782  12.048  1.00  0.00           C  
ATOM    787  CE  LYS A 103       8.035  -7.853  12.528  1.00  0.00           C  
ATOM    788  NZ  LYS A 103       8.670  -8.887  13.374  1.00  0.00           N  
ATOM    789  N   THR A 104       8.914  -1.367  10.244  1.00  0.00           N  
ATOM    790  CA  THR A 104       9.802  -0.218  10.073  1.00  0.00           C  
ATOM    791  C   THR A 104      11.148  -0.495  10.737  1.00  0.00           C  
ATOM    792  O   THR A 104      11.228  -1.161  11.775  1.00  0.00           O  
ATOM    793  CB  THR A 104       9.190   1.082  10.620  1.00  0.00           C  
ATOM    794  OG1 THR A 104       8.800   0.904  11.968  1.00  0.00           O  
ATOM    795  CG2 THR A 104       7.963   1.487   9.810  1.00  0.00           C  
ATOM    796  N   SER A 105      12.224   0.004  10.130  1.00  0.00           N  
ATOM    797  CA  SER A 105      13.555  -0.072  10.711  1.00  0.00           C  
ATOM    798  C   SER A 105      14.427   1.066  10.184  1.00  0.00           C  
ATOM    799  O   SER A 105      14.239   1.499   9.044  1.00  0.00           O  
ATOM    800  CB  SER A 105      14.215  -1.428  10.414  1.00  0.00           C  
ATOM    801  OG  SER A 105      14.399  -1.620   9.026  1.00  0.00           O  
ATOM    802  N   PRO A 106      15.381   1.564  10.993  1.00  0.00           N  
ATOM    803  CA  PRO A 106      16.336   2.538  10.489  1.00  0.00           C  
ATOM    804  C   PRO A 106      17.328   1.878   9.525  1.00  0.00           C  
ATOM    805  O   PRO A 106      17.792   0.760   9.758  1.00  0.00           O  
ATOM    806  CB  PRO A 106      17.029   3.069  11.748  1.00  0.00           C  
ATOM    807  CG  PRO A 106      16.957   1.904  12.711  1.00  0.00           C  
ATOM    808  CD  PRO A 106      15.640   1.228  12.384  1.00  0.00           C  
ATOM    809  N   ILE A 107      17.653   2.584   8.451  1.00  0.00           N  
ATOM    810  CA  ILE A 107      18.754   2.230   7.560  1.00  0.00           C  
ATOM    811  C   ILE A 107      19.754   3.380   7.501  1.00  0.00           C  
ATOM    812  O   ILE A 107      19.377   4.550   7.623  1.00  0.00           O  
ATOM    813  CB  ILE A 107      18.279   1.833   6.144  1.00  0.00           C  
ATOM    814  CG1 ILE A 107      17.583   2.999   5.418  1.00  0.00           C  
ATOM    815  CG2 ILE A 107      17.364   0.603   6.214  1.00  0.00           C  
ATOM    816  CD1 ILE A 107      17.466   2.799   3.912  1.00  0.00           C  
ATOM    817  N   THR A 108      21.023   3.049   7.309  1.00  0.00           N  
ATOM    818  CA  THR A 108      22.077   4.030   7.100  1.00  0.00           C  
ATOM    819  C   THR A 108      22.429   4.066   5.615  1.00  0.00           C  
ATOM    820  O   THR A 108      22.534   3.019   4.983  1.00  0.00           O  
ATOM    821  CB  THR A 108      23.319   3.694   7.940  1.00  0.00           C  
ATOM    822  OG1 THR A 108      22.950   3.609   9.308  1.00  0.00           O  
ATOM    823  CG2 THR A 108      24.403   4.763   7.816  1.00  0.00           C  
ATOM    824  N   HIS A 109      22.610   5.263   5.062  1.00  0.00           N  
ATOM    825  CA  HIS A 109      22.964   5.435   3.655  1.00  0.00           C  
ATOM    826  C   HIS A 109      24.147   6.389   3.483  1.00  0.00           C  
ATOM    827  O   HIS A 109      24.556   7.066   4.429  1.00  0.00           O  
ATOM    828  CB  HIS A 109      21.741   5.899   2.860  1.00  0.00           C  
ATOM    829  CG  HIS A 109      21.186   7.217   3.300  1.00  0.00           C  
ATOM    830  ND1 HIS A 109      21.734   8.449   2.985  1.00  0.00           N  
ATOM    831  CD2 HIS A 109      20.077   7.476   4.060  1.00  0.00           C  
ATOM    832  CE1 HIS A 109      20.980   9.400   3.532  1.00  0.00           C  
ATOM    833  NE2 HIS A 109      19.964   8.837   4.187  1.00  0.00           N  
ATOM    834  N   ASN A 110      24.714   6.449   2.283  1.00  0.00           N  
ATOM    835  CA  ASN A 110      25.858   7.299   1.973  1.00  0.00           C  
ATOM    836  C   ASN A 110      25.475   8.681   1.405  1.00  0.00           C  
ATOM    837  O   ASN A 110      26.363   9.476   1.094  1.00  0.00           O  
ATOM    838  CB  ASN A 110      26.817   6.551   1.031  1.00  0.00           C  
ATOM    839  CG  ASN A 110      26.248   6.292  -0.352  1.00  0.00           C  
ATOM    840  OD1 ASN A 110      25.098   6.584  -0.651  1.00  0.00           O  
ATOM    841  ND2 ASN A 110      27.059   5.735  -1.235  1.00  0.00           N  
ATOM    842  N   GLY A 111      24.168   8.972   1.270  1.00  0.00           N  
ATOM    843  CA  GLY A 111      23.692  10.255   0.747  1.00  0.00           C  
ATOM    844  C   GLY A 111      23.816  10.423  -0.768  1.00  0.00           C  
ATOM    845  O   GLY A 111      23.653  11.536  -1.275  1.00  0.00           O  
ATOM    846  N   GLU A 112      24.108   9.344  -1.500  1.00  0.00           N  
ATOM    847  CA  GLU A 112      24.263   9.376  -2.952  1.00  0.00           C  
ATOM    848  C   GLU A 112      22.986   8.925  -3.678  1.00  0.00           C  
ATOM    849  O   GLU A 112      22.149   8.208  -3.124  1.00  0.00           O  
ATOM    850  CB  GLU A 112      25.447   8.495  -3.382  1.00  0.00           C  
ATOM    851  CG  GLU A 112      26.811   9.000  -2.881  1.00  0.00           C  
ATOM    852  CD  GLU A 112      27.206  10.345  -3.506  1.00  0.00           C  
ATOM    853  OE1 GLU A 112      27.936  11.105  -2.842  1.00  0.00           O  
ATOM    854  OE2 GLU A 112      26.786  10.626  -4.655  1.00  0.00           O  
ATOM    855  N   GLY A 113      22.849   9.340  -4.929  1.00  0.00           N  
ATOM    856  CA  GLY A 113      21.752   8.931  -5.793  1.00  0.00           C  
ATOM    857  C   GLY A 113      20.384   9.302  -5.230  1.00  0.00           C  
ATOM    858  O   GLY A 113      20.132  10.462  -4.883  1.00  0.00           O  
ATOM    859  N   VAL A 114      19.500   8.305  -5.098  1.00  0.00           N  
ATOM    860  CA  VAL A 114      18.144   8.537  -4.572  1.00  0.00           C  
ATOM    861  C   VAL A 114      18.129   8.926  -3.093  1.00  0.00           C  
ATOM    862  O   VAL A 114      17.119   9.436  -2.610  1.00  0.00           O  
ATOM    863  CB  VAL A 114      17.206   7.330  -4.810  1.00  0.00           C  
ATOM    864  CG1 VAL A 114      17.023   7.074  -6.309  1.00  0.00           C  
ATOM    865  CG2 VAL A 114      17.678   6.061  -4.098  1.00  0.00           C  
ATOM    866  N   PHE A 115      19.234   8.739  -2.364  1.00  0.00           N  
ATOM    867  CA  PHE A 115      19.345   9.105  -0.949  1.00  0.00           C  
ATOM    868  C   PHE A 115      19.781  10.558  -0.724  1.00  0.00           C  
ATOM    869  O   PHE A 115      19.866  11.002   0.421  1.00  0.00           O  
ATOM    870  CB  PHE A 115      20.286   8.130  -0.237  1.00  0.00           C  
ATOM    871  CG  PHE A 115      19.784   6.705  -0.233  1.00  0.00           C  
ATOM    872  CD1 PHE A 115      18.781   6.316   0.658  1.00  0.00           C  
ATOM    873  CD2 PHE A 115      20.301   5.766  -1.130  1.00  0.00           C  
ATOM    874  CE1 PHE A 115      18.294   5.005   0.651  1.00  0.00           C  
ATOM    875  CE2 PHE A 115      19.812   4.456  -1.145  1.00  0.00           C  
ATOM    876  CZ  PHE A 115      18.814   4.070  -0.251  1.00  0.00           C  
ATOM    877  N   ARG A 116      20.035  11.320  -1.789  1.00  0.00           N  
ATOM    878  CA  ARG A 116      20.515  12.693  -1.678  1.00  0.00           C  
ATOM    879  C   ARG A 116      19.552  13.565  -0.879  1.00  0.00           C  
ATOM    880  O   ARG A 116      18.376  13.688  -1.218  1.00  0.00           O  
ATOM    881  CB  ARG A 116      20.744  13.279  -3.075  1.00  0.00           C  
ATOM    882  CG  ARG A 116      21.397  14.663  -3.043  1.00  0.00           C  
ATOM    883  CD  ARG A 116      21.581  15.240  -4.442  1.00  0.00           C  
ATOM    884  NE  ARG A 116      20.292  15.557  -5.072  1.00  0.00           N  
ATOM    885  CZ  ARG A 116      19.752  14.953  -6.125  1.00  0.00           C  
ATOM    886  NH1 ARG A 116      20.378  13.980  -6.759  1.00  0.00           N  
ATOM    887  NH2 ARG A 116      18.565  15.323  -6.568  1.00  0.00           N  
ATOM    888  N   GLY A 117      20.065  14.202   0.185  1.00  0.00           N  
ATOM    889  CA  GLY A 117      19.297  15.129   1.008  1.00  0.00           C  
ATOM    890  C   GLY A 117      18.284  14.488   1.964  1.00  0.00           C  
ATOM    891  O   GLY A 117      17.498  15.210   2.572  1.00  0.00           O  
ATOM    892  N   LEU A 118      18.284  13.167   2.095  1.00  0.00           N  
ATOM    893  CA  LEU A 118      17.377  12.472   3.010  1.00  0.00           C  
ATOM    894  C   LEU A 118      17.964  12.396   4.422  1.00  0.00           C  
ATOM    895  O   LEU A 118      19.177  12.495   4.612  1.00  0.00           O  
ATOM    896  CB  LEU A 118      17.040  11.066   2.481  1.00  0.00           C  
ATOM    897  CG  LEU A 118      16.483  10.989   1.052  1.00  0.00           C  
ATOM    898  CD1 LEU A 118      16.037   9.559   0.747  1.00  0.00           C  
ATOM    899  CD2 LEU A 118      15.306  11.928   0.828  1.00  0.00           C  
ATOM    900  N   ALA A 119      17.095  12.202   5.419  1.00  0.00           N  
ATOM    901  CA  ALA A 119      17.511  11.943   6.797  1.00  0.00           C  
ATOM    902  C   ALA A 119      18.420  10.710   6.873  1.00  0.00           C  
ATOM    903  O   ALA A 119      18.237   9.746   6.116  1.00  0.00           O  
ATOM    904  CB  ALA A 119      16.276  11.773   7.681  1.00  0.00           C  
ATOM    905  N   ASN A 120      19.411  10.729   7.782  1.00  0.00           N  
ATOM    906  CA  ASN A 120      20.340   9.616   7.961  1.00  0.00           C  
ATOM    907  C   ASN A 120      20.637   9.431   9.455  1.00  0.00           C  
ATOM    908  O   ASN A 120      21.271  10.302  10.052  1.00  0.00           O  
ATOM    909  CB  ASN A 120      21.626   9.899   7.155  1.00  0.00           C  
ATOM    910  CG  ASN A 120      22.511   8.681   6.985  1.00  0.00           C  
ATOM    911  OD1 ASN A 120      22.191   7.573   7.400  1.00  0.00           O  
ATOM    912  ND2 ASN A 120      23.646   8.857   6.329  1.00  0.00           N  
ATOM    913  N   PRO A 121      20.193   8.317  10.089  1.00  0.00           N  
ATOM    914  CA  PRO A 121      19.484   7.192   9.459  1.00  0.00           C  
ATOM    915  C   PRO A 121      18.091   7.569   8.949  1.00  0.00           C  
ATOM    916  O   PRO A 121      17.495   8.544   9.399  1.00  0.00           O  
ATOM    917  CB  PRO A 121      19.404   6.136  10.576  1.00  0.00           C  
ATOM    918  CG  PRO A 121      19.408   6.954  11.839  1.00  0.00           C  
ATOM    919  CD  PRO A 121      20.335   8.111  11.522  1.00  0.00           C  
ATOM    920  N   LEU A 122      17.595   6.759   8.014  1.00  0.00           N  
ATOM    921  CA  LEU A 122      16.266   6.924   7.415  1.00  0.00           C  
ATOM    922  C   LEU A 122      15.370   5.769   7.872  1.00  0.00           C  
ATOM    923  O   LEU A 122      15.739   4.606   7.718  1.00  0.00           O  
ATOM    924  CB  LEU A 122      16.404   6.942   5.887  1.00  0.00           C  
ATOM    925  CG  LEU A 122      15.103   7.162   5.101  1.00  0.00           C  
ATOM    926  CD1 LEU A 122      14.597   8.599   5.255  1.00  0.00           C  
ATOM    927  CD2 LEU A 122      15.324   6.874   3.616  1.00  0.00           C  
ATOM    928  N   THR A 123      14.193   6.074   8.413  1.00  0.00           N  
ATOM    929  CA  THR A 123      13.217   5.052   8.820  1.00  0.00           C  
ATOM    930  C   THR A 123      12.437   4.579   7.596  1.00  0.00           C  
ATOM    931  O   THR A 123      11.798   5.383   6.913  1.00  0.00           O  
ATOM    932  CB  THR A 123      12.254   5.579   9.890  1.00  0.00           C  
ATOM    933  OG1 THR A 123      13.001   6.031  11.009  1.00  0.00           O  
ATOM    934  CG2 THR A 123      11.305   4.489  10.371  1.00  0.00           C  
ATOM    935  N   VAL A 124      12.481   3.279   7.313  1.00  0.00           N  
ATOM    936  CA  VAL A 124      11.839   2.710   6.122  1.00  0.00           C  
ATOM    937  C   VAL A 124      11.016   1.470   6.457  1.00  0.00           C  
ATOM    938  O   VAL A 124      11.296   0.767   7.426  1.00  0.00           O  
ATOM    939  CB  VAL A 124      12.862   2.378   5.013  1.00  0.00           C  
ATOM    940  CG1 VAL A 124      13.640   3.626   4.601  1.00  0.00           C  
ATOM    941  CG2 VAL A 124      13.826   1.265   5.433  1.00  0.00           C  
ATOM    942  N   THR A 125      10.016   1.185   5.624  1.00  0.00           N  
ATOM    943  CA  THR A 125       9.235  -0.050   5.699  1.00  0.00           C  
ATOM    944  C   THR A 125       9.930  -1.157   4.916  1.00  0.00           C  
ATOM    945  O   THR A 125      10.276  -0.982   3.747  1.00  0.00           O  
ATOM    946  CB  THR A 125       7.818   0.150   5.147  1.00  0.00           C  
ATOM    947  OG1 THR A 125       7.216   1.246   5.803  1.00  0.00           O  
ATOM    948  CG2 THR A 125       6.944  -1.078   5.378  1.00  0.00           C  
ATOM    949  N   ARG A 126      10.118  -2.317   5.572  1.00  0.00           N  
ATOM    950  CA  ARG A 126      10.740  -3.498   4.974  1.00  0.00           C  
ATOM    951  C   ARG A 126       9.724  -4.634   4.875  1.00  0.00           C  
ATOM    952  O   ARG A 126       9.052  -4.968   5.853  1.00  0.00           O  
ATOM    953  CB  ARG A 126      11.958  -3.919   5.799  1.00  0.00           C  
ATOM    954  CG  ARG A 126      13.074  -2.863   5.780  1.00  0.00           C  
ATOM    955  CD  ARG A 126      14.211  -3.201   6.740  1.00  0.00           C  
ATOM    956  NE  ARG A 126      14.847  -4.475   6.402  1.00  0.00           N  
ATOM    957  CZ  ARG A 126      15.778  -5.098   7.119  1.00  0.00           C  
ATOM    958  NH1 ARG A 126      16.225  -4.588   8.240  1.00  0.00           N  
ATOM    959  NH2 ARG A 126      16.263  -6.242   6.715  1.00  0.00           N  
ATOM    960  N   TYR A 127       9.624  -5.219   3.686  1.00  0.00           N  
ATOM    961  CA  TYR A 127       8.728  -6.340   3.414  1.00  0.00           C  
ATOM    962  C   TYR A 127       9.463  -7.343   2.510  1.00  0.00           C  
ATOM    963  O   TYR A 127       9.268  -7.365   1.296  1.00  0.00           O  
ATOM    964  CB  TYR A 127       7.425  -5.825   2.798  1.00  0.00           C  
ATOM    965  CG  TYR A 127       6.268  -6.798   2.919  1.00  0.00           C  
ATOM    966  CD1 TYR A 127       6.216  -7.964   2.148  1.00  0.00           C  
ATOM    967  CD2 TYR A 127       5.222  -6.546   3.818  1.00  0.00           C  
ATOM    968  CE1 TYR A 127       5.169  -8.869   2.281  1.00  0.00           C  
ATOM    969  CE2 TYR A 127       4.168  -7.437   3.951  1.00  0.00           C  
ATOM    970  CZ  TYR A 127       4.135  -8.605   3.189  1.00  0.00           C  
ATOM    971  OH  TYR A 127       3.103  -9.497   3.324  1.00  0.00           O  
ATOM    972  N   HIS A 128      10.346  -8.157   3.101  1.00  0.00           N  
ATOM    973  CA  HIS A 128      11.151  -9.080   2.312  1.00  0.00           C  
ATOM    974  C   HIS A 128      11.668 -10.260   3.143  1.00  0.00           C  
ATOM    975  O   HIS A 128      11.937 -10.134   4.338  1.00  0.00           O  
ATOM    976  CB  HIS A 128      12.325  -8.341   1.645  1.00  0.00           C  
ATOM    977  CG  HIS A 128      13.346  -7.817   2.611  1.00  0.00           C  
ATOM    978  ND1 HIS A 128      14.467  -8.512   2.997  1.00  0.00           N  
ATOM    979  CD2 HIS A 128      13.366  -6.634   3.294  1.00  0.00           C  
ATOM    980  CE1 HIS A 128      15.144  -7.773   3.875  1.00  0.00           C  
ATOM    981  NE2 HIS A 128      14.495  -6.627   4.083  1.00  0.00           N  
ATOM    982  N   SER A 129      11.829 -11.407   2.474  1.00  0.00           N  
ATOM    983  CA  SER A 129      12.466 -12.608   3.013  1.00  0.00           C  
ATOM    984  C   SER A 129      13.754 -12.972   2.270  1.00  0.00           C  
ATOM    985  O   SER A 129      14.455 -13.903   2.658  1.00  0.00           O  
ATOM    986  CB  SER A 129      11.482 -13.781   2.963  1.00  0.00           C  
ATOM    987  OG  SER A 129      11.070 -14.025   1.625  1.00  0.00           O  
ATOM    988  N   LEU A 130      14.058 -12.231   1.205  1.00  0.00           N  
ATOM    989  CA  LEU A 130      15.251 -12.405   0.386  1.00  0.00           C  
ATOM    990  C   LEU A 130      16.083 -11.119   0.417  1.00  0.00           C  
ATOM    991  O   LEU A 130      15.549 -10.032   0.631  1.00  0.00           O  
ATOM    992  CB  LEU A 130      14.866 -12.754  -1.064  1.00  0.00           C  
ATOM    993  CG  LEU A 130      14.001 -14.011  -1.252  1.00  0.00           C  
ATOM    994  CD1 LEU A 130      13.632 -14.176  -2.730  1.00  0.00           C  
ATOM    995  CD2 LEU A 130      14.722 -15.270  -0.779  1.00  0.00           C  
ATOM    996  N   VAL A 131      17.406 -11.261   0.201  1.00  0.00           N  
ATOM    997  CA  VAL A 131      18.346 -10.141   0.108  1.00  0.00           C  
ATOM    998  C   VAL A 131      19.410 -10.446  -0.939  1.00  0.00           C  
ATOM    999  O   VAL A 131      19.621 -11.598  -1.317  1.00  0.00           O  
ATOM   1000  CB  VAL A 131      19.031  -9.830   1.461  1.00  0.00           C  
ATOM   1001  CG1 VAL A 131      18.031  -9.272   2.468  1.00  0.00           C  
ATOM   1002  CG2 VAL A 131      19.741 -11.059   2.043  1.00  0.00           C  
ATOM   1003  N   VAL A 132      20.106  -9.411  -1.404  1.00  0.00           N  
ATOM   1004  CA  VAL A 132      21.287  -9.577  -2.243  1.00  0.00           C  
ATOM   1005  C   VAL A 132      22.457 -10.006  -1.367  1.00  0.00           C  
ATOM   1006  O   VAL A 132      22.753  -9.361  -0.359  1.00  0.00           O  
ATOM   1007  CB  VAL A 132      21.608  -8.286  -3.020  1.00  0.00           C  
ATOM   1008  CG1 VAL A 132      22.877  -8.443  -3.856  1.00  0.00           C  
ATOM   1009  CG2 VAL A 132      20.447  -7.913  -3.940  1.00  0.00           C  
ATOM   1010  N   GLU A 133      23.134 -11.096  -1.728  1.00  0.00           N  
ATOM   1011  CA  GLU A 133      24.322 -11.582  -1.029  1.00  0.00           C  
ATOM   1012  C   GLU A 133      25.487 -10.599  -1.235  1.00  0.00           C  
ATOM   1013  O   GLU A 133      25.912 -10.403  -2.375  1.00  0.00           O  
ATOM   1014  CB  GLU A 133      24.674 -12.987  -1.534  1.00  0.00           C  
ATOM   1015  CG  GLU A 133      25.910 -13.584  -0.862  1.00  0.00           C  
ATOM   1016  CD  GLU A 133      26.248 -14.955  -1.442  1.00  0.00           C  
ATOM   1017  OE1 GLU A 133      26.045 -15.963  -0.751  1.00  0.00           O  
ATOM   1018  OE2 GLU A 133      26.709 -15.012  -2.606  1.00  0.00           O  
ATOM   1019  N   PRO A 134      26.038  -9.992  -0.160  1.00  0.00           N  
ATOM   1020  CA  PRO A 134      27.074  -8.965  -0.314  1.00  0.00           C  
ATOM   1021  C   PRO A 134      28.305  -9.423  -1.096  1.00  0.00           C  
ATOM   1022  O   PRO A 134      28.778  -8.696  -1.964  1.00  0.00           O  
ATOM   1023  CB  PRO A 134      27.437  -8.572   1.123  1.00  0.00           C  
ATOM   1024  CG  PRO A 134      26.183  -8.872   1.904  1.00  0.00           C  
ATOM   1025  CD  PRO A 134      25.614 -10.110   1.233  1.00  0.00           C  
ATOM   1026  N   ASP A 135      28.793 -10.639  -0.834  1.00  0.00           N  
ATOM   1027  CA  ASP A 135      30.008 -11.163  -1.467  1.00  0.00           C  
ATOM   1028  C   ASP A 135      29.840 -11.425  -2.971  1.00  0.00           C  
ATOM   1029  O   ASP A 135      30.826 -11.524  -3.696  1.00  0.00           O  
ATOM   1030  CB  ASP A 135      30.450 -12.448  -0.760  1.00  0.00           C  
ATOM   1031  CG  ASP A 135      30.906 -12.236   0.685  1.00  0.00           C  
ATOM   1032  OD1 ASP A 135      31.200 -11.084   1.055  1.00  0.00           O  
ATOM   1033  OD2 ASP A 135      30.971 -13.237   1.421  1.00  0.00           O  
ATOM   1034  N   SER A 136      28.597 -11.534  -3.445  1.00  0.00           N  
ATOM   1035  CA  SER A 136      28.293 -11.761  -4.850  1.00  0.00           C  
ATOM   1036  C   SER A 136      27.950 -10.481  -5.617  1.00  0.00           C  
ATOM   1037  O   SER A 136      27.788 -10.535  -6.839  1.00  0.00           O  
ATOM   1038  CB  SER A 136      27.149 -12.770  -4.996  1.00  0.00           C  
ATOM   1039  OG  SER A 136      25.908 -12.195  -4.650  1.00  0.00           O  
ATOM   1040  N   LEU A 137      27.820  -9.338  -4.920  1.00  0.00           N  
ATOM   1041  CA  LEU A 137      27.445  -8.090  -5.576  1.00  0.00           C  
ATOM   1042  C   LEU A 137      28.506  -7.713  -6.618  1.00  0.00           C  
ATOM   1043  O   LEU A 137      29.676  -7.557  -6.271  1.00  0.00           O  
ATOM   1044  CB  LEU A 137      27.251  -6.967  -4.554  1.00  0.00           C  
ATOM   1045  CG  LEU A 137      26.785  -5.640  -5.172  1.00  0.00           C  
ATOM   1046  CD1 LEU A 137      25.360  -5.733  -5.700  1.00  0.00           C  
ATOM   1047  CD2 LEU A 137      26.865  -4.518  -4.153  1.00  0.00           C  
ATOM   1048  N   PRO A 138      28.149  -7.558  -7.897  1.00  0.00           N  
ATOM   1049  CA  PRO A 138      29.123  -7.232  -8.931  1.00  0.00           C  
ATOM   1050  C   PRO A 138      29.828  -5.904  -8.678  1.00  0.00           C  
ATOM   1051  O   PRO A 138      29.214  -4.941  -8.226  1.00  0.00           O  
ATOM   1052  CB  PRO A 138      28.307  -7.198 -10.225  1.00  0.00           C  
ATOM   1053  CG  PRO A 138      27.120  -8.087  -9.928  1.00  0.00           C  
ATOM   1054  CD  PRO A 138      26.834  -7.822  -8.469  1.00  0.00           C  
ATOM   1055  N   ALA A 139      31.123  -5.832  -9.007  1.00  0.00           N  
ATOM   1056  CA  ALA A 139      31.957  -4.662  -8.753  1.00  0.00           C  
ATOM   1057  C   ALA A 139      31.499  -3.392  -9.484  1.00  0.00           C  
ATOM   1058  O   ALA A 139      31.955  -2.293  -9.161  1.00  0.00           O  
ATOM   1059  CB  ALA A 139      33.402  -5.003  -9.118  1.00  0.00           C  
ATOM   1060  N   CYS A 140      30.615  -3.509 -10.470  1.00  0.00           N  
ATOM   1061  CA  CYS A 140      30.027  -2.360 -11.145  1.00  0.00           C  
ATOM   1062  C   CYS A 140      29.001  -1.610 -10.284  1.00  0.00           C  
ATOM   1063  O   CYS A 140      28.626  -0.495 -10.633  1.00  0.00           O  
ATOM   1064  CB  CYS A 140      29.405  -2.797 -12.477  1.00  0.00           C  
ATOM   1065  SG  CYS A 140      28.135  -4.070 -12.271  1.00  0.00           S  
ATOM   1066  N   PHE A 141      28.569  -2.199  -9.149  1.00  0.00           N  
ATOM   1067  CA  PHE A 141      27.670  -1.550  -8.201  1.00  0.00           C  
ATOM   1068  C   PHE A 141      28.395  -1.109  -6.937  1.00  0.00           C  
ATOM   1069  O   PHE A 141      29.191  -1.856  -6.368  1.00  0.00           O  
ATOM   1070  CB  PHE A 141      26.520  -2.485  -7.814  1.00  0.00           C  
ATOM   1071  CG  PHE A 141      25.509  -2.703  -8.912  1.00  0.00           C  
ATOM   1072  CD1 PHE A 141      24.524  -1.747  -9.158  1.00  0.00           C  
ATOM   1073  CD2 PHE A 141      25.538  -3.862  -9.687  1.00  0.00           C  
ATOM   1074  CE1 PHE A 141      23.582  -1.941 -10.165  1.00  0.00           C  
ATOM   1075  CE2 PHE A 141      24.599  -4.065 -10.694  1.00  0.00           C  
ATOM   1076  CZ  PHE A 141      23.615  -3.109 -10.936  1.00  0.00           C  
ATOM   1077  N   ASP A 142      28.071   0.084  -6.462  1.00  0.00           N  
ATOM   1078  CA  ASP A 142      28.359   0.506  -5.098  1.00  0.00           C  
ATOM   1079  C   ASP A 142      27.140   0.230  -4.221  1.00  0.00           C  
ATOM   1080  O   ASP A 142      25.994   0.374  -4.659  1.00  0.00           O  
ATOM   1081  CB  ASP A 142      28.723   1.994  -5.066  1.00  0.00           C  
ATOM   1082  CG  ASP A 142      30.051   2.305  -5.762  1.00  0.00           C  
ATOM   1083  OD1 ASP A 142      31.009   1.508  -5.626  1.00  0.00           O  
ATOM   1084  OD2 ASP A 142      30.137   3.356  -6.425  1.00  0.00           O  
ATOM   1085  N   VAL A 143      27.380  -0.158  -2.956  1.00  0.00           N  
ATOM   1086  CA  VAL A 143      26.308  -0.226  -1.961  1.00  0.00           C  
ATOM   1087  C   VAL A 143      26.054   1.187  -1.450  1.00  0.00           C  
ATOM   1088  O   VAL A 143      26.977   1.868  -1.007  1.00  0.00           O  
ATOM   1089  CB  VAL A 143      26.639  -1.180  -0.796  1.00  0.00           C  
ATOM   1090  CG1 VAL A 143      25.477  -1.259   0.190  1.00  0.00           C  
ATOM   1091  CG2 VAL A 143      26.949  -2.583  -1.311  1.00  0.00           C  
ATOM   1092  N   THR A 144      24.800   1.638  -1.506  1.00  0.00           N  
ATOM   1093  CA  THR A 144      24.416   2.987  -1.090  1.00  0.00           C  
ATOM   1094  C   THR A 144      23.730   3.021   0.276  1.00  0.00           C  
ATOM   1095  O   THR A 144      23.728   4.065   0.923  1.00  0.00           O  
ATOM   1096  CB  THR A 144      23.511   3.653  -2.136  1.00  0.00           C  
ATOM   1097  OG1 THR A 144      22.423   2.800  -2.456  1.00  0.00           O  
ATOM   1098  CG2 THR A 144      24.272   3.946  -3.423  1.00  0.00           C  
ATOM   1099  N   ALA A 145      23.160   1.893   0.733  1.00  0.00           N  
ATOM   1100  CA  ALA A 145      22.466   1.813   2.018  1.00  0.00           C  
ATOM   1101  C   ALA A 145      22.558   0.426   2.653  1.00  0.00           C  
ATOM   1102  O   ALA A 145      22.660  -0.590   1.955  1.00  0.00           O  
ATOM   1103  CB  ALA A 145      21.008   2.236   1.844  1.00  0.00           C  
ATOM   1104  N   TRP A 146      22.489   0.390   3.997  1.00  0.00           N  
ATOM   1105  CA  TRP A 146      22.611  -0.817   4.800  1.00  0.00           C  
ATOM   1106  C   TRP A 146      21.590  -0.834   5.942  1.00  0.00           C  
ATOM   1107  O   TRP A 146      21.254   0.219   6.502  1.00  0.00           O  
ATOM   1108  CB  TRP A 146      24.017  -0.912   5.408  1.00  0.00           C  
ATOM   1109  CG  TRP A 146      25.142  -0.818   4.436  1.00  0.00           C  
ATOM   1110  CD1 TRP A 146      25.809  -1.857   3.857  1.00  0.00           C  
ATOM   1111  CD2 TRP A 146      25.763   0.384   3.913  1.00  0.00           C  
ATOM   1112  NE1 TRP A 146      26.800  -1.379   3.019  1.00  0.00           N  
ATOM   1113  CE2 TRP A 146      26.802   0.000   3.025  1.00  0.00           C  
ATOM   1114  CE3 TRP A 146      25.543   1.763   4.104  1.00  0.00           C  
ATOM   1115  CZ2 TRP A 146      27.606   0.929   2.341  1.00  0.00           C  
ATOM   1116  CZ3 TRP A 146      26.345   2.689   3.421  1.00  0.00           C  
ATOM   1117  CH2 TRP A 146      27.363   2.274   2.550  1.00  0.00           C  
ATOM   1118  N   SER A 147      21.149  -2.026   6.331  1.00  0.00           N  
ATOM   1119  CA  SER A 147      20.414  -2.225   7.577  1.00  0.00           C  
ATOM   1120  C   SER A 147      21.370  -2.222   8.782  1.00  0.00           C  
ATOM   1121  O   SER A 147      22.594  -2.254   8.630  1.00  0.00           O  
ATOM   1122  CB  SER A 147      19.627  -3.543   7.525  1.00  0.00           C  
ATOM   1123  OG  SER A 147      20.498  -4.654   7.622  1.00  0.00           O  
ATOM   1124  N   GLU A 148      20.796  -2.241   9.992  1.00  0.00           N  
ATOM   1125  CA  GLU A 148      21.574  -2.349  11.230  1.00  0.00           C  
ATOM   1126  C   GLU A 148      22.413  -3.639  11.279  1.00  0.00           C  
ATOM   1127  O   GLU A 148      23.498  -3.656  11.864  1.00  0.00           O  
ATOM   1128  CB  GLU A 148      20.637  -2.312  12.433  1.00  0.00           C  
ATOM   1129  CG  GLU A 148      19.895  -0.994  12.592  1.00  0.00           C  
ATOM   1130  CD  GLU A 148      18.917  -1.045  13.754  1.00  0.00           C  
ATOM   1131  OE1 GLU A 148      19.242  -0.504  14.828  1.00  0.00           O  
ATOM   1132  OE2 GLU A 148      17.835  -1.653  13.588  1.00  0.00           O  
ATOM   1133  N   THR A 149      21.926  -4.711  10.650  1.00  0.00           N  
ATOM   1134  CA  THR A 149      22.624  -5.998  10.552  1.00  0.00           C  
ATOM   1135  C   THR A 149      23.485  -6.116   9.287  1.00  0.00           C  
ATOM   1136  O   THR A 149      23.919  -7.210   8.934  1.00  0.00           O  
ATOM   1137  CB  THR A 149      21.626  -7.163  10.652  1.00  0.00           C  
ATOM   1138  OG1 THR A 149      20.583  -6.999   9.706  1.00  0.00           O  
ATOM   1139  CG2 THR A 149      20.988  -7.215  12.032  1.00  0.00           C  
ATOM   1140  N   ARG A 150      23.761  -4.993   8.629  1.00  0.00           N  
ATOM   1141  CA  ARG A 150      24.620  -4.882   7.438  1.00  0.00           C  
ATOM   1142  C   ARG A 150      24.084  -5.605   6.193  1.00  0.00           C  
ATOM   1143  O   ARG A 150      24.854  -5.909   5.281  1.00  0.00           O  
ATOM   1144  CB  ARG A 150      26.071  -5.290   7.759  1.00  0.00           C  
ATOM   1145  CG  ARG A 150      26.726  -4.443   8.854  1.00  0.00           C  
ATOM   1146  CD  ARG A 150      26.986  -2.994   8.400  1.00  0.00           C  
ATOM   1147  NE  ARG A 150      27.935  -2.956   7.294  1.00  0.00           N  
ATOM   1148  CZ  ARG A 150      28.324  -1.856   6.635  1.00  0.00           C  
ATOM   1149  NH1 ARG A 150      27.837  -0.674   6.960  1.00  0.00           N  
ATOM   1150  NH2 ARG A 150      29.179  -1.935   5.648  1.00  0.00           N  
ATOM   1151  N   GLU A 151      22.776  -5.840   6.124  1.00  0.00           N  
ATOM   1152  CA  GLU A 151      22.137  -6.282   4.885  1.00  0.00           C  
ATOM   1153  C   GLU A 151      22.100  -5.121   3.889  1.00  0.00           C  
ATOM   1154  O   GLU A 151      21.898  -3.974   4.271  1.00  0.00           O  
ATOM   1155  CB  GLU A 151      20.723  -6.787   5.149  1.00  0.00           C  
ATOM   1156  CG  GLU A 151      20.664  -8.019   6.050  1.00  0.00           C  
ATOM   1157  CD  GLU A 151      19.229  -8.346   6.447  1.00  0.00           C  
ATOM   1158  OE1 GLU A 151      18.716  -9.397   6.022  1.00  0.00           O  
ATOM   1159  OE2 GLU A 151      18.613  -7.529   7.169  1.00  0.00           O  
ATOM   1160  N   ILE A 152      22.279  -5.420   2.599  1.00  0.00           N  
ATOM   1161  CA  ILE A 152      22.226  -4.415   1.542  1.00  0.00           C  
ATOM   1162  C   ILE A 152      20.794  -3.882   1.422  1.00  0.00           C  
ATOM   1163  O   ILE A 152      19.858  -4.642   1.184  1.00  0.00           O  
ATOM   1164  CB  ILE A 152      22.720  -4.997   0.196  1.00  0.00           C  
ATOM   1165  CG1 ILE A 152      24.203  -5.377   0.295  1.00  0.00           C  
ATOM   1166  CG2 ILE A 152      22.471  -4.009  -0.953  1.00  0.00           C  
ATOM   1167  CD1 ILE A 152      24.757  -6.095  -0.930  1.00  0.00           C  
ATOM   1168  N   MET A 153      20.637  -2.565   1.581  1.00  0.00           N  
ATOM   1169  CA  MET A 153      19.349  -1.875   1.458  1.00  0.00           C  
ATOM   1170  C   MET A 153      19.281  -0.951   0.240  1.00  0.00           C  
ATOM   1171  O   MET A 153      18.195  -0.478  -0.109  1.00  0.00           O  
ATOM   1172  CB  MET A 153      19.061  -1.077   2.739  1.00  0.00           C  
ATOM   1173  CG  MET A 153      18.803  -1.963   3.967  1.00  0.00           C  
ATOM   1174  SD  MET A 153      17.278  -2.945   3.860  1.00  0.00           S  
ATOM   1175  CE  MET A 153      17.962  -4.595   3.704  1.00  0.00           C  
ATOM   1176  N   GLY A 154      20.410  -0.705  -0.422  1.00  0.00           N  
ATOM   1177  CA  GLY A 154      20.460   0.086  -1.642  1.00  0.00           C  
ATOM   1178  C   GLY A 154      21.722  -0.191  -2.439  1.00  0.00           C  
ATOM   1179  O   GLY A 154      22.783  -0.431  -1.862  1.00  0.00           O  
ATOM   1180  N   ILE A 155      21.603  -0.163  -3.764  1.00  0.00           N  
ATOM   1181  CA  ILE A 155      22.727  -0.285  -4.693  1.00  0.00           C  
ATOM   1182  C   ILE A 155      22.624   0.771  -5.787  1.00  0.00           C  
ATOM   1183  O   ILE A 155      21.528   1.205  -6.144  1.00  0.00           O  
ATOM   1184  CB  ILE A 155      22.829  -1.700  -5.321  1.00  0.00           C  
ATOM   1185  CG1 ILE A 155      21.580  -2.066  -6.140  1.00  0.00           C  
ATOM   1186  CG2 ILE A 155      23.118  -2.741  -4.232  1.00  0.00           C  
ATOM   1187  CD1 ILE A 155      21.676  -3.396  -6.889  1.00  0.00           C  
ATOM   1188  N   ARG A 156      23.782   1.167  -6.347  1.00  0.00           N  
ATOM   1189  CA  ARG A 156      23.850   2.122  -7.451  1.00  0.00           C  
ATOM   1190  C   ARG A 156      24.960   1.720  -8.406  1.00  0.00           C  
ATOM   1191  O   ARG A 156      26.088   1.472  -7.985  1.00  0.00           O  
ATOM   1192  CB  ARG A 156      24.068   3.528  -6.884  1.00  0.00           C  
ATOM   1193  CG  ARG A 156      24.143   4.610  -7.953  1.00  0.00           C  
ATOM   1194  CD  ARG A 156      24.117   5.995  -7.310  1.00  0.00           C  
ATOM   1195  NE  ARG A 156      24.137   7.051  -8.326  1.00  0.00           N  
ATOM   1196  CZ  ARG A 156      25.205   7.697  -8.770  1.00  0.00           C  
ATOM   1197  NH1 ARG A 156      26.402   7.446  -8.291  1.00  0.00           N  
ATOM   1198  NH2 ARG A 156      25.079   8.608  -9.700  1.00  0.00           N  
ATOM   1199  N   HIS A 157      24.659   1.646  -9.696  1.00  0.00           N  
ATOM   1200  CA  HIS A 157      25.659   1.346 -10.713  1.00  0.00           C  
ATOM   1201  C   HIS A 157      26.637   2.515 -10.854  1.00  0.00           C  
ATOM   1202  O   HIS A 157      26.242   3.680 -10.821  1.00  0.00           O  
ATOM   1203  CB  HIS A 157      24.977   1.013 -12.039  1.00  0.00           C  
ATOM   1204  CG  HIS A 157      25.889   0.365 -13.034  1.00  0.00           C  
ATOM   1205  ND1 HIS A 157      26.748   1.039 -13.862  1.00  0.00           N  
ATOM   1206  CD2 HIS A 157      26.053  -0.960 -13.310  1.00  0.00           C  
ATOM   1207  CE1 HIS A 157      27.410   0.153 -14.606  1.00  0.00           C  
ATOM   1208  NE2 HIS A 157      27.004  -1.070 -14.296  1.00  0.00           N  
ATOM   1209  N   ARG A 158      27.924   2.217 -11.014  1.00  0.00           N  
ATOM   1210  CA  ARG A 158      28.977   3.233 -10.985  1.00  0.00           C  
ATOM   1211  C   ARG A 158      29.037   4.093 -12.248  1.00  0.00           C  
ATOM   1212  O   ARG A 158      29.545   5.213 -12.184  1.00  0.00           O  
ATOM   1213  CB  ARG A 158      30.333   2.556 -10.744  1.00  0.00           C  
ATOM   1214  CG  ARG A 158      30.394   1.803  -9.410  1.00  0.00           C  
ATOM   1215  CD  ARG A 158      31.751   1.159  -9.188  1.00  0.00           C  
ATOM   1216  NE  ARG A 158      32.776   2.177  -8.934  1.00  0.00           N  
ATOM   1217  CZ  ARG A 158      34.089   2.017  -9.104  1.00  0.00           C  
ATOM   1218  NH1 ARG A 158      34.574   0.885  -9.541  1.00  0.00           N  
ATOM   1219  NH2 ARG A 158      34.902   3.008  -8.842  1.00  0.00           N  
ATOM   1220  N   GLN A 159      28.550   3.588 -13.376  1.00  0.00           N  
ATOM   1221  CA  GLN A 159      28.594   4.300 -14.653  1.00  0.00           C  
ATOM   1222  C   GLN A 159      27.206   4.643 -15.205  1.00  0.00           C  
ATOM   1223  O   GLN A 159      27.018   5.717 -15.767  1.00  0.00           O  
ATOM   1224  CB  GLN A 159      29.360   3.480 -15.706  1.00  0.00           C  
ATOM   1225  CG  GLN A 159      30.878   3.440 -15.488  1.00  0.00           C  
ATOM   1226  CD  GLN A 159      31.320   2.445 -14.418  1.00  0.00           C  
ATOM   1227  OE1 GLN A 159      30.704   1.400 -14.214  1.00  0.00           O  
ATOM   1228  NE2 GLN A 159      32.397   2.745 -13.732  1.00  0.00           N  
ATOM   1229  N   TRP A 160      26.245   3.734 -15.059  1.00  0.00           N  
ATOM   1230  CA  TRP A 160      24.914   3.891 -15.637  1.00  0.00           C  
ATOM   1231  C   TRP A 160      23.892   4.310 -14.589  1.00  0.00           C  
ATOM   1232  O   TRP A 160      24.102   4.114 -13.389  1.00  0.00           O  
ATOM   1233  CB  TRP A 160      24.492   2.590 -16.333  1.00  0.00           C  
ATOM   1234  CG  TRP A 160      25.388   2.160 -17.453  1.00  0.00           C  
ATOM   1235  CD1 TRP A 160      26.115   2.967 -18.271  1.00  0.00           C  
ATOM   1236  CD2 TRP A 160      25.650   0.801 -17.895  1.00  0.00           C  
ATOM   1237  NE1 TRP A 160      26.811   2.209 -19.190  1.00  0.00           N  
ATOM   1238  CE2 TRP A 160      26.541   0.867 -18.994  1.00  0.00           C  
ATOM   1239  CE3 TRP A 160      25.208  -0.471 -17.473  1.00  0.00           C  
ATOM   1240  CZ2 TRP A 160      26.990  -0.277 -19.660  1.00  0.00           C  
ATOM   1241  CZ3 TRP A 160      25.656  -1.614 -18.140  1.00  0.00           C  
ATOM   1242  CH2 TRP A 160      26.540  -1.511 -19.222  1.00  0.00           C  
ATOM   1243  N   ASP A 161      22.780   4.875 -15.025  1.00  0.00           N  
ATOM   1244  CA  ASP A 161      21.746   5.357 -14.115  1.00  0.00           C  
ATOM   1245  C   ASP A 161      20.811   4.212 -13.687  1.00  0.00           C  
ATOM   1246  O   ASP A 161      19.656   4.128 -14.084  1.00  0.00           O  
ATOM   1247  CB  ASP A 161      21.004   6.546 -14.738  1.00  0.00           C  
ATOM   1248  CG  ASP A 161      20.221   7.330 -13.697  1.00  0.00           C  
ATOM   1249  OD1 ASP A 161      20.321   6.980 -12.516  1.00  0.00           O  
ATOM   1250  OD2 ASP A 161      19.546   8.312 -14.072  1.00  0.00           O  
ATOM   1251  N   LEU A 162      21.365   3.303 -12.903  1.00  0.00           N  
ATOM   1252  CA  LEU A 162      20.667   2.137 -12.385  1.00  0.00           C  
ATOM   1253  C   LEU A 162      20.767   2.156 -10.864  1.00  0.00           C  
ATOM   1254  O   LEU A 162      21.868   2.141 -10.310  1.00  0.00           O  
ATOM   1255  CB  LEU A 162      21.291   0.839 -12.917  1.00  0.00           C  
ATOM   1256  CG  LEU A 162      21.444   0.721 -14.440  1.00  0.00           C  
ATOM   1257  CD1 LEU A 162      22.159  -0.586 -14.778  1.00  0.00           C  
ATOM   1258  CD2 LEU A 162      20.096   0.742 -15.148  1.00  0.00           C  
ATOM   1259  N   GLU A 163      19.616   2.184 -10.178  1.00  0.00           N  
ATOM   1260  CA  GLU A 163      19.571   2.134  -8.717  1.00  0.00           C  
ATOM   1261  C   GLU A 163      18.516   1.146  -8.232  1.00  0.00           C  
ATOM   1262  O   GLU A 163      17.470   0.963  -8.859  1.00  0.00           O  
ATOM   1263  CB  GLU A 163      19.318   3.515  -8.114  1.00  0.00           C  
ATOM   1264  CG  GLU A 163      20.593   4.362  -8.119  1.00  0.00           C  
ATOM   1265  CD  GLU A 163      20.432   5.686  -7.383  1.00  0.00           C  
ATOM   1266  OE1 GLU A 163      20.546   5.691  -6.141  1.00  0.00           O  
ATOM   1267  OE2 GLU A 163      20.203   6.709  -8.045  1.00  0.00           O  
ATOM   1268  N   GLY A 164      18.798   0.506  -7.092  1.00  0.00           N  
ATOM   1269  CA  GLY A 164      17.865  -0.393  -6.435  1.00  0.00           C  
ATOM   1270  C   GLY A 164      17.736  -0.075  -4.956  1.00  0.00           C  
ATOM   1271  O   GLY A 164      18.725   0.282  -4.312  1.00  0.00           O  
ATOM   1272  N   VAL A 165      16.527  -0.214  -4.419  1.00  0.00           N  
ATOM   1273  CA  VAL A 165      16.257  -0.128  -2.977  1.00  0.00           C  
ATOM   1274  C   VAL A 165      15.492  -1.373  -2.523  1.00  0.00           C  
ATOM   1275  O   VAL A 165      14.515  -1.782  -3.147  1.00  0.00           O  
ATOM   1276  CB  VAL A 165      15.519   1.168  -2.575  1.00  0.00           C  
ATOM   1277  CG1 VAL A 165      16.402   2.397  -2.845  1.00  0.00           C  
ATOM   1278  CG2 VAL A 165      14.177   1.344  -3.290  1.00  0.00           C  
ATOM   1279  N   GLN A 166      15.946  -1.991  -1.425  1.00  0.00           N  
ATOM   1280  CA  GLN A 166      15.357  -3.238  -0.910  1.00  0.00           C  
ATOM   1281  C   GLN A 166      14.054  -2.997  -0.133  1.00  0.00           C  
ATOM   1282  O   GLN A 166      13.245  -3.906   0.045  1.00  0.00           O  
ATOM   1283  CB  GLN A 166      16.413  -3.956  -0.044  1.00  0.00           C  
ATOM   1284  CG  GLN A 166      15.986  -5.290   0.586  1.00  0.00           C  
ATOM   1285  CD  GLN A 166      15.569  -6.336  -0.446  1.00  0.00           C  
ATOM   1286  OE1 GLN A 166      16.395  -7.040  -1.006  1.00  0.00           O  
ATOM   1287  NE2 GLN A 166      14.287  -6.457  -0.703  1.00  0.00           N  
ATOM   1288  N   PHE A 167      13.849  -1.778   0.357  1.00  0.00           N  
ATOM   1289  CA  PHE A 167      12.692  -1.365   1.148  1.00  0.00           C  
ATOM   1290  C   PHE A 167      11.617  -0.729   0.260  1.00  0.00           C  
ATOM   1291  O   PHE A 167      11.770  -0.665  -0.964  1.00  0.00           O  
ATOM   1292  CB  PHE A 167      13.176  -0.422   2.259  1.00  0.00           C  
ATOM   1293  CG  PHE A 167      13.903   0.803   1.749  1.00  0.00           C  
ATOM   1294  CD1 PHE A 167      15.288   0.765   1.554  1.00  0.00           C  
ATOM   1295  CD2 PHE A 167      13.209   1.974   1.456  1.00  0.00           C  
ATOM   1296  CE1 PHE A 167      15.968   1.887   1.073  1.00  0.00           C  
ATOM   1297  CE2 PHE A 167      13.880   3.101   0.974  1.00  0.00           C  
ATOM   1298  CZ  PHE A 167      15.259   3.058   0.782  1.00  0.00           C  
ATOM   1299  N   HIS A 168      10.534  -0.258   0.877  1.00  0.00           N  
ATOM   1300  CA  HIS A 168       9.362   0.274   0.182  1.00  0.00           C  
ATOM   1301  C   HIS A 168       9.200   1.777   0.436  1.00  0.00           C  
ATOM   1302  O   HIS A 168       8.559   2.170   1.411  1.00  0.00           O  
ATOM   1303  CB  HIS A 168       8.118  -0.502   0.626  1.00  0.00           C  
ATOM   1304  CG  HIS A 168       8.144  -1.935   0.196  1.00  0.00           C  
ATOM   1305  ND1 HIS A 168       7.569  -2.407  -0.961  1.00  0.00           N  
ATOM   1306  CD2 HIS A 168       8.739  -3.005   0.805  1.00  0.00           C  
ATOM   1307  CE1 HIS A 168       7.795  -3.719  -1.044  1.00  0.00           C  
ATOM   1308  NE2 HIS A 168       8.508  -4.114   0.014  1.00  0.00           N  
ATOM   1309  N   PRO A 169       9.760   2.656  -0.419  1.00  0.00           N  
ATOM   1310  CA  PRO A 169       9.574   4.109  -0.276  1.00  0.00           C  
ATOM   1311  C   PRO A 169       8.120   4.537  -0.459  1.00  0.00           C  
ATOM   1312  O   PRO A 169       7.720   5.575   0.045  1.00  0.00           O  
ATOM   1313  CB  PRO A 169      10.481   4.713  -1.355  1.00  0.00           C  
ATOM   1314  CG  PRO A 169      10.587   3.635  -2.404  1.00  0.00           C  
ATOM   1315  CD  PRO A 169      10.567   2.344  -1.603  1.00  0.00           C  
ATOM   1316  N   GLU A 170       7.318   3.725  -1.150  1.00  0.00           N  
ATOM   1317  CA  GLU A 170       5.899   3.962  -1.396  1.00  0.00           C  
ATOM   1318  C   GLU A 170       4.990   3.591  -0.215  1.00  0.00           C  
ATOM   1319  O   GLU A 170       3.773   3.815  -0.289  1.00  0.00           O  
ATOM   1320  CB  GLU A 170       5.469   3.198  -2.670  1.00  0.00           C  
ATOM   1321  CG  GLU A 170       5.275   1.670  -2.514  1.00  0.00           C  
ATOM   1322  CD  GLU A 170       6.557   0.832  -2.392  1.00  0.00           C  
ATOM   1323  OE1 GLU A 170       6.423  -0.414  -2.355  1.00  0.00           O  
ATOM   1324  OE2 GLU A 170       7.673   1.371  -2.344  1.00  0.00           O  
ATOM   1325  N   SER A 171       5.538   3.042   0.865  1.00  0.00           N  
ATOM   1326  CA  SER A 171       4.767   2.792   2.079  1.00  0.00           C  
ATOM   1327  C   SER A 171       4.615   4.080   2.882  1.00  0.00           C  
ATOM   1328  O   SER A 171       5.578   4.812   3.083  1.00  0.00           O  
ATOM   1329  CB  SER A 171       5.446   1.732   2.944  1.00  0.00           C  
ATOM   1330  OG  SER A 171       4.766   1.598   4.190  1.00  0.00           O  
ATOM   1331  N   ILE A 172       3.408   4.318   3.389  1.00  0.00           N  
ATOM   1332  CA  ILE A 172       3.129   5.510   4.191  1.00  0.00           C  
ATOM   1333  C   ILE A 172       3.940   5.559   5.494  1.00  0.00           C  
ATOM   1334  O   ILE A 172       4.123   6.633   6.070  1.00  0.00           O  
ATOM   1335  CB  ILE A 172       1.611   5.613   4.464  1.00  0.00           C  
ATOM   1336  CG1 ILE A 172       1.242   7.018   4.946  1.00  0.00           C  
ATOM   1337  CG2 ILE A 172       1.143   4.544   5.452  1.00  0.00           C  
ATOM   1338  CD1 ILE A 172      -0.227   7.344   4.761  1.00  0.00           C  
ATOM   1339  N   LEU A 173       4.443   4.409   5.956  1.00  0.00           N  
ATOM   1340  CA  LEU A 173       5.291   4.336   7.148  1.00  0.00           C  
ATOM   1341  C   LEU A 173       6.771   4.606   6.853  1.00  0.00           C  
ATOM   1342  O   LEU A 173       7.573   4.673   7.789  1.00  0.00           O  
ATOM   1343  CB  LEU A 173       5.115   2.971   7.835  1.00  0.00           C  
ATOM   1344  CG  LEU A 173       3.697   2.626   8.290  1.00  0.00           C  
ATOM   1345  CD1 LEU A 173       3.687   1.241   8.929  1.00  0.00           C  
ATOM   1346  CD2 LEU A 173       3.152   3.648   9.285  1.00  0.00           C  
ATOM   1347  N   SER A 174       7.155   4.762   5.587  1.00  0.00           N  
ATOM   1348  CA  SER A 174       8.509   5.143   5.214  1.00  0.00           C  
ATOM   1349  C   SER A 174       8.658   6.660   5.213  1.00  0.00           C  
ATOM   1350  O   SER A 174       7.850   7.373   4.614  1.00  0.00           O  
ATOM   1351  CB  SER A 174       8.895   4.588   3.843  1.00  0.00           C  
ATOM   1352  OG  SER A 174       9.011   3.181   3.904  1.00  0.00           O  
ATOM   1353  N   GLU A 175       9.698   7.161   5.874  1.00  0.00           N  
ATOM   1354  CA  GLU A 175      10.012   8.585   5.850  1.00  0.00           C  
ATOM   1355  C   GLU A 175      10.487   9.022   4.460  1.00  0.00           C  
ATOM   1356  O   GLU A 175      11.224   8.295   3.788  1.00  0.00           O  
ATOM   1357  CB  GLU A 175      11.102   8.913   6.879  1.00  0.00           C  
ATOM   1358  CG  GLU A 175      10.647   8.719   8.323  1.00  0.00           C  
ATOM   1359  CD  GLU A 175      11.762   9.021   9.342  1.00  0.00           C  
ATOM   1360  OE1 GLU A 175      11.423   9.197  10.520  1.00  0.00           O  
ATOM   1361  OE2 GLU A 175      12.946   9.058   8.948  1.00  0.00           O  
ATOM   1362  N   GLN A 176      10.078  10.210   4.058  1.00  0.00           N  
ATOM   1363  CA  GLN A 176      10.586  10.893   2.866  1.00  0.00           C  
ATOM   1364  C   GLN A 176      10.498  10.064   1.569  1.00  0.00           C  
ATOM   1365  O   GLN A 176      11.284  10.271   0.641  1.00  0.00           O  
ATOM   1366  CB  GLN A 176      12.014  11.409   3.124  1.00  0.00           C  
ATOM   1367  CG  GLN A 176      12.096  12.402   4.287  1.00  0.00           C  
ATOM   1368  CD  GLN A 176      13.520  12.917   4.485  1.00  0.00           C  
ATOM   1369  OE1 GLN A 176      14.342  12.264   5.113  1.00  0.00           O  
ATOM   1370  NE2 GLN A 176      13.844  14.071   3.939  1.00  0.00           N  
ATOM   1371  N   GLY A 177       9.524   9.156   1.475  1.00  0.00           N  
ATOM   1372  CA  GLY A 177       9.338   8.322   0.292  1.00  0.00           C  
ATOM   1373  C   GLY A 177       9.156   9.131  -0.989  1.00  0.00           C  
ATOM   1374  O   GLY A 177       9.803   8.848  -2.001  1.00  0.00           O  
ATOM   1375  N   HIS A 178       8.334  10.184  -0.944  1.00  0.00           N  
ATOM   1376  CA  HIS A 178       8.156  11.082  -2.084  1.00  0.00           C  
ATOM   1377  C   HIS A 178       9.469  11.745  -2.492  1.00  0.00           C  
ATOM   1378  O   HIS A 178       9.762  11.863  -3.685  1.00  0.00           O  
ATOM   1379  CB  HIS A 178       7.121  12.165  -1.759  1.00  0.00           C  
ATOM   1380  CG  HIS A 178       5.707  11.675  -1.778  1.00  0.00           C  
ATOM   1381  ND1 HIS A 178       5.070  11.093  -0.711  1.00  0.00           N  
ATOM   1382  CD2 HIS A 178       4.806  11.724  -2.798  1.00  0.00           C  
ATOM   1383  CE1 HIS A 178       3.819  10.799  -1.069  1.00  0.00           C  
ATOM   1384  NE2 HIS A 178       3.625  11.174  -2.331  1.00  0.00           N  
ATOM   1385  N   GLN A 179      10.287  12.179  -1.531  1.00  0.00           N  
ATOM   1386  CA  GLN A 179      11.558  12.842  -1.824  1.00  0.00           C  
ATOM   1387  C   GLN A 179      12.560  11.869  -2.452  1.00  0.00           C  
ATOM   1388  O   GLN A 179      13.275  12.234  -3.385  1.00  0.00           O  
ATOM   1389  CB  GLN A 179      12.103  13.494  -0.545  1.00  0.00           C  
ATOM   1390  CG  GLN A 179      13.319  14.381  -0.809  1.00  0.00           C  
ATOM   1391  CD  GLN A 179      13.774  15.154   0.432  1.00  0.00           C  
ATOM   1392  OE1 GLN A 179      13.130  15.139   1.475  1.00  0.00           O  
ATOM   1393  NE2 GLN A 179      14.887  15.840   0.340  1.00  0.00           N  
ATOM   1394  N   LEU A 180      12.602  10.623  -1.972  1.00  0.00           N  
ATOM   1395  CA  LEU A 180      13.429   9.577  -2.572  1.00  0.00           C  
ATOM   1396  C   LEU A 180      13.028   9.342  -4.034  1.00  0.00           C  
ATOM   1397  O   LEU A 180      13.883   9.329  -4.924  1.00  0.00           O  
ATOM   1398  CB  LEU A 180      13.327   8.292  -1.730  1.00  0.00           C  
ATOM   1399  CG  LEU A 180      14.247   7.128  -2.147  1.00  0.00           C  
ATOM   1400  CD1 LEU A 180      14.528   6.229  -0.950  1.00  0.00           C  
ATOM   1401  CD2 LEU A 180      13.645   6.279  -3.272  1.00  0.00           C  
ATOM   1402  N   LEU A 181      11.731   9.191  -4.300  1.00  0.00           N  
ATOM   1403  CA  LEU A 181      11.239   8.984  -5.665  1.00  0.00           C  
ATOM   1404  C   LEU A 181      11.446  10.235  -6.530  1.00  0.00           C  
ATOM   1405  O   LEU A 181      11.755  10.110  -7.716  1.00  0.00           O  
ATOM   1406  CB  LEU A 181       9.767   8.550  -5.630  1.00  0.00           C  
ATOM   1407  CG  LEU A 181       9.498   7.197  -4.941  1.00  0.00           C  
ATOM   1408  CD1 LEU A 181       8.002   6.911  -4.907  1.00  0.00           C  
ATOM   1409  CD2 LEU A 181      10.220   6.040  -5.630  1.00  0.00           C  
ATOM   1410  N   ALA A 182      11.338  11.429  -5.945  1.00  0.00           N  
ATOM   1411  CA  ALA A 182      11.634  12.676  -6.647  1.00  0.00           C  
ATOM   1412  C   ALA A 182      13.103  12.767  -7.076  1.00  0.00           C  
ATOM   1413  O   ALA A 182      13.397  13.255  -8.168  1.00  0.00           O  
ATOM   1414  CB  ALA A 182      11.254  13.877  -5.769  1.00  0.00           C  
ATOM   1415  N   ASN A 183      14.033  12.266  -6.252  1.00  0.00           N  
ATOM   1416  CA  ASN A 183      15.449  12.215  -6.606  1.00  0.00           C  
ATOM   1417  C   ASN A 183      15.700  11.359  -7.855  1.00  0.00           C  
ATOM   1418  O   ASN A 183      16.579  11.686  -8.658  1.00  0.00           O  
ATOM   1419  CB  ASN A 183      16.273  11.679  -5.424  1.00  0.00           C  
ATOM   1420  CG  ASN A 183      16.496  12.691  -4.311  1.00  0.00           C  
ATOM   1421  OD1 ASN A 183      16.472  13.896  -4.522  1.00  0.00           O  
ATOM   1422  ND2 ASN A 183      16.761  12.203  -3.116  1.00  0.00           N  
ATOM   1423  N   PHE A 184      14.930  10.282  -8.040  1.00  0.00           N  
ATOM   1424  CA  PHE A 184      14.975   9.491  -9.267  1.00  0.00           C  
ATOM   1425  C   PHE A 184      14.271  10.203 -10.432  1.00  0.00           C  
ATOM   1426  O   PHE A 184      14.770  10.211 -11.556  1.00  0.00           O  
ATOM   1427  CB  PHE A 184      14.349   8.102  -9.026  1.00  0.00           C  
ATOM   1428  CG  PHE A 184      14.218   7.273 -10.283  1.00  0.00           C  
ATOM   1429  CD1 PHE A 184      15.350   6.707 -10.879  1.00  0.00           C  
ATOM   1430  CD2 PHE A 184      12.972   7.077 -10.877  1.00  0.00           C  
ATOM   1431  CE1 PHE A 184      15.233   5.954 -12.049  1.00  0.00           C  
ATOM   1432  CE2 PHE A 184      12.848   6.325 -12.051  1.00  0.00           C  
ATOM   1433  CZ  PHE A 184      13.979   5.762 -12.634  1.00  0.00           C  
ATOM   1434  N   LEU A 185      13.122  10.811 -10.162  1.00  0.00           N  
ATOM   1435  CA  LEU A 185      12.294  11.426 -11.197  1.00  0.00           C  
ATOM   1436  C   LEU A 185      12.954  12.647 -11.847  1.00  0.00           C  
ATOM   1437  O   LEU A 185      12.882  12.808 -13.070  1.00  0.00           O  
ATOM   1438  CB  LEU A 185      10.940  11.798 -10.586  1.00  0.00           C  
ATOM   1439  CG  LEU A 185       9.945  12.505 -11.520  1.00  0.00           C  
ATOM   1440  CD1 LEU A 185       9.611  11.637 -12.726  1.00  0.00           C  
ATOM   1441  CD2 LEU A 185       8.663  12.838 -10.761  1.00  0.00           C  
ATOM   1442  N   HIS A 186      13.606  13.502 -11.046  1.00  0.00           N  
ATOM   1443  CA  HIS A 186      14.052  14.830 -11.473  1.00  0.00           C  
ATOM   1444  C   HIS A 186      15.519  14.913 -11.916  1.00  0.00           C  
ATOM   1445  O   HIS A 186      16.086  16.001 -11.992  1.00  0.00           O  
ATOM   1446  CB  HIS A 186      13.763  15.851 -10.359  1.00  0.00           C  
ATOM   1447  CG  HIS A 186      12.303  16.002 -10.032  1.00  0.00           C  
ATOM   1448  ND1 HIS A 186      11.837  16.434  -8.810  1.00  0.00           N  
ATOM   1449  CD2 HIS A 186      11.218  15.778 -10.810  1.00  0.00           C  
ATOM   1450  CE1 HIS A 186      10.508  16.474  -8.848  1.00  0.00           C  
ATOM   1451  NE2 HIS A 186      10.096  16.082 -10.045  1.00  0.00           N  
ATOM   1452  N   ARG A 187      16.147  13.770 -12.204  1.00  0.00           N  
ATOM   1453  CA  ARG A 187      17.525  13.728 -12.694  1.00  0.00           C  
ATOM   1454  C   ARG A 187      17.589  13.409 -14.189  1.00  0.00           C  
ATOM   1455  O   ARG A 187      16.630  12.838 -14.740  1.00  0.00           O  
ATOM   1456  CB  ARG A 187      18.369  12.753 -11.854  1.00  0.00           C  
ATOM   1457  CG  ARG A 187      17.999  11.306 -12.092  1.00  0.00           C  
ATOM   1458  CD  ARG A 187      18.641  10.420 -11.018  1.00  0.00           C  
ATOM   1459  NE  ARG A 187      18.436   9.007 -11.319  1.00  0.00           N  
ATOM   1460  CZ  ARG A 187      18.701   8.000 -10.495  1.00  0.00           C  
ATOM   1461  NH1 ARG A 187      19.137   8.206  -9.282  1.00  0.00           N  
ATOM   1462  NH2 ARG A 187      18.553   6.781 -10.903  1.00  0.00           N  
ATOM   1463  OXT ARG A 187      18.592  13.730 -14.834  1.00  0.00           O  
ATOM   1464  N   MET B   1       1.177 -15.018  17.102  1.00  0.00           N  
ATOM   1465  CA  MET B   1       0.788 -13.709  16.556  1.00  0.00           C  
ATOM   1466  C   MET B   1      -0.312 -13.906  15.518  1.00  0.00           C  
ATOM   1467  O   MET B   1      -0.241 -14.838  14.722  1.00  0.00           O  
ATOM   1468  CB  MET B   1       1.983 -12.988  15.922  1.00  0.00           C  
ATOM   1469  CG  MET B   1       3.093 -12.640  16.914  1.00  0.00           C  
ATOM   1470  SD  MET B   1       2.632 -11.362  18.109  1.00  0.00           S  
ATOM   1471  CE  MET B   1       2.847  -9.873  17.120  1.00  0.00           C  
ATOM   1472  N   THR B   2      -1.310 -13.028  15.544  1.00  0.00           N  
ATOM   1473  CA  THR B   2      -2.449 -13.050  14.627  1.00  0.00           C  
ATOM   1474  C   THR B   2      -2.457 -11.755  13.825  1.00  0.00           C  
ATOM   1475  O   THR B   2      -2.110 -10.700  14.352  1.00  0.00           O  
ATOM   1476  CB  THR B   2      -3.761 -13.198  15.421  1.00  0.00           C  
ATOM   1477  OG1 THR B   2      -3.722 -14.411  16.153  1.00  0.00           O  
ATOM   1478  CG2 THR B   2      -4.982 -13.238  14.509  1.00  0.00           C  
ATOM   1479  N   VAL B   3      -2.847 -11.818  12.557  1.00  0.00           N  
ATOM   1480  CA  VAL B   3      -3.026 -10.618  11.740  1.00  0.00           C  
ATOM   1481  C   VAL B   3      -4.480 -10.154  11.809  1.00  0.00           C  
ATOM   1482  O   VAL B   3      -5.386 -10.879  11.393  1.00  0.00           O  
ATOM   1483  CB  VAL B   3      -2.593 -10.847  10.277  1.00  0.00           C  
ATOM   1484  CG1 VAL B   3      -2.762  -9.558   9.464  1.00  0.00           C  
ATOM   1485  CG2 VAL B   3      -1.131 -11.291  10.207  1.00  0.00           C  
ATOM   1486  N   ALA B   4      -4.687  -8.965  12.358  1.00  0.00           N  
ATOM   1487  CA  ALA B   4      -5.979  -8.293  12.338  1.00  0.00           C  
ATOM   1488  C   ALA B   4      -6.000  -7.263  11.205  1.00  0.00           C  
ATOM   1489  O   ALA B   4      -4.991  -6.606  10.933  1.00  0.00           O  
ATOM   1490  CB  ALA B   4      -6.242  -7.629  13.690  1.00  0.00           C  
ATOM   1491  N   TYR B   5      -7.159  -7.109  10.559  1.00  0.00           N  
ATOM   1492  CA  TYR B   5      -7.356  -6.078   9.539  1.00  0.00           C  
ATOM   1493  C   TYR B   5      -8.337  -5.035  10.062  1.00  0.00           C  
ATOM   1494  O   TYR B   5      -9.457  -5.366  10.447  1.00  0.00           O  
ATOM   1495  CB  TYR B   5      -7.834  -6.699   8.228  1.00  0.00           C  
ATOM   1496  CG  TYR B   5      -6.806  -7.587   7.561  1.00  0.00           C  
ATOM   1497  CD1 TYR B   5      -5.784  -7.035   6.788  1.00  0.00           C  
ATOM   1498  CD2 TYR B   5      -6.853  -8.980   7.718  1.00  0.00           C  
ATOM   1499  CE1 TYR B   5      -4.835  -7.850   6.167  1.00  0.00           C  
ATOM   1500  CE2 TYR B   5      -5.910  -9.800   7.113  1.00  0.00           C  
ATOM   1501  CZ  TYR B   5      -4.896  -9.230   6.330  1.00  0.00           C  
ATOM   1502  OH  TYR B   5      -3.973 -10.040   5.715  1.00  0.00           O  
ATOM   1503  N   ILE B   6      -7.889  -3.785  10.084  1.00  0.00           N  
ATOM   1504  CA  ILE B   6      -8.647  -2.673  10.656  1.00  0.00           C  
ATOM   1505  C   ILE B   6      -8.977  -1.679   9.546  1.00  0.00           C  
ATOM   1506  O   ILE B   6      -8.097  -1.257   8.798  1.00  0.00           O  
ATOM   1507  CB  ILE B   6      -7.859  -1.996  11.802  1.00  0.00           C  
ATOM   1508  CG1 ILE B   6      -7.541  -3.016  12.918  1.00  0.00           C  
ATOM   1509  CG2 ILE B   6      -8.640  -0.802  12.367  1.00  0.00           C  
ATOM   1510  CD1 ILE B   6      -6.592  -2.502  13.987  1.00  0.00           C  
ATOM   1511  N   ALA B   7     -10.257  -1.298   9.444  1.00  0.00           N  
ATOM   1512  CA  ALA B   7     -10.690  -0.212   8.572  1.00  0.00           C  
ATOM   1513  C   ALA B   7     -10.598   1.112   9.331  1.00  0.00           C  
ATOM   1514  O   ALA B   7     -10.990   1.195  10.496  1.00  0.00           O  
ATOM   1515  CB  ALA B   7     -12.114  -0.461   8.081  1.00  0.00           C  
ATOM   1516  N   ILE B   8     -10.091   2.147   8.665  1.00  0.00           N  
ATOM   1517  CA  ILE B   8     -10.057   3.510   9.185  1.00  0.00           C  
ATOM   1518  C   ILE B   8     -10.977   4.369   8.322  1.00  0.00           C  
ATOM   1519  O   ILE B   8     -10.903   4.309   7.093  1.00  0.00           O  
ATOM   1520  CB  ILE B   8      -8.632   4.092   9.189  1.00  0.00           C  
ATOM   1521  CG1 ILE B   8      -7.654   3.152   9.924  1.00  0.00           C  
ATOM   1522  CG2 ILE B   8      -8.636   5.496   9.817  1.00  0.00           C  
ATOM   1523  CD1 ILE B   8      -6.231   3.693  10.026  1.00  0.00           C  
ATOM   1524  N   GLY B   9     -11.829   5.176   8.961  1.00  0.00           N  
ATOM   1525  CA  GLY B   9     -12.670   6.157   8.285  1.00  0.00           C  
ATOM   1526  C   GLY B   9     -12.643   7.497   9.012  1.00  0.00           C  
ATOM   1527  O   GLY B   9     -12.683   7.545  10.239  1.00  0.00           O  
ATOM   1528  N   SER B  10     -12.577   8.608   8.257  1.00  0.00           N  
ATOM   1529  CA  SER B  10     -12.686   9.954   8.817  1.00  0.00           C  
ATOM   1530  C   SER B  10     -13.234  10.911   7.762  1.00  0.00           C  
ATOM   1531  O   SER B  10     -12.760  10.916   6.631  1.00  0.00           O  
ATOM   1532  CB  SER B  10     -11.327  10.451   9.296  1.00  0.00           C  
ATOM   1533  OG  SER B  10     -11.438  11.765   9.824  1.00  0.00           O  
ATOM   1534  N   ASN B  11     -14.220  11.738   8.131  1.00  0.00           N  
ATOM   1535  CA  ASN B  11     -14.747  12.768   7.239  1.00  0.00           C  
ATOM   1536  C   ASN B  11     -14.707  14.170   7.862  1.00  0.00           C  
ATOM   1537  O   ASN B  11     -15.533  15.032   7.554  1.00  0.00           O  
ATOM   1538  CB  ASN B  11     -16.141  12.388   6.717  1.00  0.00           C  
ATOM   1539  CG  ASN B  11     -17.257  12.566   7.729  1.00  0.00           C  
ATOM   1540  OD1 ASN B  11     -17.056  12.483   8.932  1.00  0.00           O  
ATOM   1541  ND2 ASN B  11     -18.459  12.791   7.232  1.00  0.00           N  
ATOM   1542  N   LEU B  12     -13.733  14.413   8.731  1.00  0.00           N  
ATOM   1543  CA  LEU B  12     -13.491  15.748   9.265  1.00  0.00           C  
ATOM   1544  C   LEU B  12     -12.839  16.655   8.217  1.00  0.00           C  
ATOM   1545  O   LEU B  12     -12.414  16.212   7.157  1.00  0.00           O  
ATOM   1546  CB  LEU B  12     -12.614  15.663  10.511  1.00  0.00           C  
ATOM   1547  CG  LEU B  12     -13.256  14.987  11.717  1.00  0.00           C  
ATOM   1548  CD1 LEU B  12     -12.244  15.027  12.855  1.00  0.00           C  
ATOM   1549  CD2 LEU B  12     -14.544  15.673  12.128  1.00  0.00           C  
ATOM   1550  N   ALA B  13     -12.745  17.949   8.544  1.00  0.00           N  
ATOM   1551  CA  ALA B  13     -12.161  18.947   7.651  1.00  0.00           C  
ATOM   1552  C   ALA B  13     -10.677  18.689   7.342  1.00  0.00           C  
ATOM   1553  O   ALA B  13     -10.206  19.045   6.267  1.00  0.00           O  
ATOM   1554  CB  ALA B  13     -12.356  20.334   8.263  1.00  0.00           C  
ATOM   1555  N   SER B  14      -9.952  18.075   8.276  1.00  0.00           N  
ATOM   1556  CA  SER B  14      -8.535  17.715   8.105  1.00  0.00           C  
ATOM   1557  C   SER B  14      -8.325  16.217   8.332  1.00  0.00           C  
ATOM   1558  O   SER B  14      -7.675  15.808   9.306  1.00  0.00           O  
ATOM   1559  CB  SER B  14      -7.658  18.552   9.035  1.00  0.00           C  
ATOM   1560  OG  SER B  14      -7.809  19.931   8.757  1.00  0.00           O  
ATOM   1561  N   PRO B  15      -8.873  15.354   7.451  1.00  0.00           N  
ATOM   1562  CA  PRO B  15      -8.856  13.913   7.697  1.00  0.00           C  
ATOM   1563  C   PRO B  15      -7.455  13.310   7.628  1.00  0.00           C  
ATOM   1564  O   PRO B  15      -7.193  12.329   8.321  1.00  0.00           O  
ATOM   1565  CB  PRO B  15      -9.778  13.341   6.614  1.00  0.00           C  
ATOM   1566  CG  PRO B  15      -9.700  14.350   5.499  1.00  0.00           C  
ATOM   1567  CD  PRO B  15      -9.556  15.681   6.206  1.00  0.00           C  
ATOM   1568  N   LEU B  16      -6.529  13.895   6.848  1.00  0.00           N  
ATOM   1569  CA  LEU B  16      -5.148  13.399   6.782  1.00  0.00           C  
ATOM   1570  C   LEU B  16      -4.462  13.462   8.152  1.00  0.00           C  
ATOM   1571  O   LEU B  16      -3.826  12.499   8.567  1.00  0.00           O  
ATOM   1572  CB  LEU B  16      -4.339  14.210   5.756  1.00  0.00           C  
ATOM   1573  CG  LEU B  16      -4.623  13.879   4.287  1.00  0.00           C  
ATOM   1574  CD1 LEU B  16      -3.925  14.893   3.391  1.00  0.00           C  
ATOM   1575  CD2 LEU B  16      -4.126  12.479   3.937  1.00  0.00           C  
ATOM   1576  N   GLU B  17      -4.608  14.579   8.866  1.00  0.00           N  
ATOM   1577  CA  GLU B  17      -4.046  14.727  10.206  1.00  0.00           C  
ATOM   1578  C   GLU B  17      -4.666  13.719  11.170  1.00  0.00           C  
ATOM   1579  O   GLU B  17      -3.948  13.055  11.931  1.00  0.00           O  
ATOM   1580  CB  GLU B  17      -4.268  16.153  10.727  1.00  0.00           C  
ATOM   1581  CG  GLU B  17      -3.491  17.205   9.939  1.00  0.00           C  
ATOM   1582  CD  GLU B  17      -3.726  18.632  10.444  1.00  0.00           C  
ATOM   1583  OE1 GLU B  17      -2.993  19.535   9.987  1.00  0.00           O  
ATOM   1584  OE2 GLU B  17      -4.636  18.840  11.271  1.00  0.00           O  
ATOM   1585  N   GLN B  18      -5.995  13.563  11.113  1.00  0.00           N  
ATOM   1586  CA  GLN B  18      -6.711  12.626  11.970  1.00  0.00           C  
ATOM   1587  C   GLN B  18      -6.266  11.180  11.721  1.00  0.00           C  
ATOM   1588  O   GLN B  18      -6.000  10.435  12.672  1.00  0.00           O  
ATOM   1589  CB  GLN B  18      -8.222  12.774  11.732  1.00  0.00           C  
ATOM   1590  CG  GLN B  18      -9.070  11.982  12.719  1.00  0.00           C  
ATOM   1591  CD  GLN B  18      -8.924  12.485  14.150  1.00  0.00           C  
ATOM   1592  OE1 GLN B  18      -8.909  13.684  14.396  1.00  0.00           O  
ATOM   1593  NE2 GLN B  18      -8.808  11.596  15.094  1.00  0.00           N  
ATOM   1594  N   VAL B  19      -6.175  10.769  10.452  1.00  0.00           N  
ATOM   1595  CA  VAL B  19      -5.802   9.405  10.083  1.00  0.00           C  
ATOM   1596  C   VAL B  19      -4.330   9.129  10.401  1.00  0.00           C  
ATOM   1597  O   VAL B  19      -4.008   8.054  10.909  1.00  0.00           O  
ATOM   1598  CB  VAL B  19      -6.153   9.115   8.607  1.00  0.00           C  
ATOM   1599  CG1 VAL B  19      -5.594   7.777   8.144  1.00  0.00           C  
ATOM   1600  CG2 VAL B  19      -7.672   9.098   8.440  1.00  0.00           C  
ATOM   1601  N   ASN B  20      -3.438  10.087  10.185  1.00  0.00           N  
ATOM   1602  CA  ASN B  20      -2.034   9.917  10.555  1.00  0.00           C  
ATOM   1603  C   ASN B  20      -1.859   9.785  12.078  1.00  0.00           C  
ATOM   1604  O   ASN B  20      -1.077   8.953  12.538  1.00  0.00           O  
ATOM   1605  CB  ASN B  20      -1.196  11.071   9.992  1.00  0.00           C  
ATOM   1606  CG  ASN B  20      -0.908  10.902   8.511  1.00  0.00           C  
ATOM   1607  OD1 ASN B  20      -0.638   9.812   8.035  1.00  0.00           O  
ATOM   1608  ND2 ASN B  20      -0.957  11.982   7.754  1.00  0.00           N  
ATOM   1609  N   ALA B  21      -2.612  10.554  12.860  1.00  0.00           N  
ATOM   1610  CA  ALA B  21      -2.605  10.413  14.314  1.00  0.00           C  
ATOM   1611  C   ALA B  21      -3.144   9.040  14.751  1.00  0.00           C  
ATOM   1612  O   ALA B  21      -2.601   8.422  15.666  1.00  0.00           O  
ATOM   1613  CB  ALA B  21      -3.415  11.554  14.940  1.00  0.00           C  
ATOM   1614  N   ALA B  22      -4.193   8.548  14.077  1.00  0.00           N  
ATOM   1615  CA  ALA B  22      -4.745   7.219  14.341  1.00  0.00           C  
ATOM   1616  C   ALA B  22      -3.739   6.114  14.009  1.00  0.00           C  
ATOM   1617  O   ALA B  22      -3.570   5.181  14.793  1.00  0.00           O  
ATOM   1618  CB  ALA B  22      -6.041   7.035  13.563  1.00  0.00           C  
ATOM   1619  N   LEU B  23      -3.042   6.215  12.878  1.00  0.00           N  
ATOM   1620  CA  LEU B  23      -2.013   5.250  12.483  1.00  0.00           C  
ATOM   1621  C   LEU B  23      -0.882   5.198  13.502  1.00  0.00           C  
ATOM   1622  O   LEU B  23      -0.446   4.112  13.888  1.00  0.00           O  
ATOM   1623  CB  LEU B  23      -1.457   5.607  11.093  1.00  0.00           C  
ATOM   1624  CG  LEU B  23      -2.397   5.283   9.928  1.00  0.00           C  
ATOM   1625  CD1 LEU B  23      -1.865   5.903   8.637  1.00  0.00           C  
ATOM   1626  CD2 LEU B  23      -2.542   3.776   9.735  1.00  0.00           C  
ATOM   1627  N   LYS B  24      -0.436   6.352  13.988  1.00  0.00           N  
ATOM   1628  CA  LYS B  24       0.579   6.404  15.036  1.00  0.00           C  
ATOM   1629  C   LYS B  24       0.084   5.696  16.302  1.00  0.00           C  
ATOM   1630  O   LYS B  24       0.795   4.877  16.880  1.00  0.00           O  
ATOM   1631  CB  LYS B  24       0.976   7.851  15.337  1.00  0.00           C  
ATOM   1632  CG  LYS B  24       2.125   7.918  16.331  1.00  0.00           C  
ATOM   1633  CD  LYS B  24       2.495   9.348  16.721  1.00  0.00           C  
ATOM   1634  CE  LYS B  24       3.653   9.341  17.719  1.00  0.00           C  
ATOM   1635  NZ  LYS B  24       3.339   8.556  18.958  1.00  0.00           N  
ATOM   1636  N   ALA B  25      -1.152   5.974  16.721  1.00  0.00           N  
ATOM   1637  CA  ALA B  25      -1.731   5.361  17.910  1.00  0.00           C  
ATOM   1638  C   ALA B  25      -1.911   3.845  17.757  1.00  0.00           C  
ATOM   1639  O   ALA B  25      -1.675   3.098  18.712  1.00  0.00           O  
ATOM   1640  CB  ALA B  25      -3.056   6.050  18.244  1.00  0.00           C  
ATOM   1641  N   LEU B  26      -2.293   3.365  16.572  1.00  0.00           N  
ATOM   1642  CA  LEU B  26      -2.365   1.932  16.276  1.00  0.00           C  
ATOM   1643  C   LEU B  26      -0.984   1.271  16.392  1.00  0.00           C  
ATOM   1644  O   LEU B  26      -0.868   0.178  16.939  1.00  0.00           O  
ATOM   1645  CB  LEU B  26      -2.953   1.696  14.881  1.00  0.00           C  
ATOM   1646  CG  LEU B  26      -4.469   1.945  14.737  1.00  0.00           C  
ATOM   1647  CD1 LEU B  26      -4.872   1.896  13.260  1.00  0.00           C  
ATOM   1648  CD2 LEU B  26      -5.290   0.916  15.505  1.00  0.00           C  
ATOM   1649  N   GLY B  27       0.062   1.940  15.907  1.00  0.00           N  
ATOM   1650  CA  GLY B  27       1.439   1.456  16.028  1.00  0.00           C  
ATOM   1651  C   GLY B  27       1.960   1.418  17.466  1.00  0.00           C  
ATOM   1652  O   GLY B  27       2.875   0.648  17.766  1.00  0.00           O  
ATOM   1653  N   ASP B  28       1.368   2.220  18.355  1.00  0.00           N  
ATOM   1654  CA  ASP B  28       1.729   2.283  19.780  1.00  0.00           C  
ATOM   1655  C   ASP B  28       0.925   1.289  20.650  1.00  0.00           C  
ATOM   1656  O   ASP B  28       1.097   1.263  21.873  1.00  0.00           O  
ATOM   1657  CB  ASP B  28       1.554   3.725  20.302  1.00  0.00           C  
ATOM   1658  CG  ASP B  28       2.551   4.748  19.727  1.00  0.00           C  
ATOM   1659  OD1 ASP B  28       3.652   4.353  19.306  1.00  0.00           O  
ATOM   1660  OD2 ASP B  28       2.230   5.956  19.749  1.00  0.00           O  
ATOM   1661  N   ILE B  29       0.033   0.478  20.067  1.00  0.00           N  
ATOM   1662  CA  ILE B  29      -0.727  -0.534  20.816  1.00  0.00           C  
ATOM   1663  C   ILE B  29       0.235  -1.614  21.339  1.00  0.00           C  
ATOM   1664  O   ILE B  29       1.039  -2.145  20.568  1.00  0.00           O  
ATOM   1665  CB  ILE B  29      -1.859  -1.155  19.970  1.00  0.00           C  
ATOM   1666  CG1 ILE B  29      -2.948  -0.106  19.685  1.00  0.00           C  
ATOM   1667  CG2 ILE B  29      -2.484  -2.374  20.675  1.00  0.00           C  
ATOM   1668  CD1 ILE B  29      -4.069  -0.584  18.758  1.00  0.00           C  
ATOM   1669  N   PRO B  30       0.158  -1.981  22.648  1.00  0.00           N  
ATOM   1670  CA  PRO B  30       1.020  -3.027  23.211  1.00  0.00           C  
ATOM   1671  C   PRO B  30       0.896  -4.361  22.459  1.00  0.00           C  
ATOM   1672  O   PRO B  30      -0.159  -4.682  21.927  1.00  0.00           O  
ATOM   1673  CB  PRO B  30       0.545  -3.178  24.658  1.00  0.00           C  
ATOM   1674  CG  PRO B  30      -0.086  -1.846  24.984  1.00  0.00           C  
ATOM   1675  CD  PRO B  30      -0.701  -1.398  23.678  1.00  0.00           C  
ATOM   1676  N   GLU B  31       1.989  -5.126  22.445  1.00  0.00           N  
ATOM   1677  CA  GLU B  31       2.040  -6.471  21.844  1.00  0.00           C  
ATOM   1678  C   GLU B  31       1.582  -6.508  20.381  1.00  0.00           C  
ATOM   1679  O   GLU B  31       1.097  -7.532  19.888  1.00  0.00           O  
ATOM   1680  CB  GLU B  31       1.263  -7.484  22.706  1.00  0.00           C  
ATOM   1681  CG  GLU B  31       1.768  -7.572  24.149  1.00  0.00           C  
ATOM   1682  CD  GLU B  31       0.938  -8.561  24.959  1.00  0.00           C  
ATOM   1683  OE1 GLU B  31       0.973  -9.766  24.636  1.00  0.00           O  
ATOM   1684  OE2 GLU B  31       0.241  -8.127  25.896  1.00  0.00           O  
ATOM   1685  N   SER B  32       1.705  -5.383  19.698  1.00  0.00           N  
ATOM   1686  CA  SER B  32       1.186  -5.211  18.341  1.00  0.00           C  
ATOM   1687  C   SER B  32       2.132  -4.361  17.501  1.00  0.00           C  
ATOM   1688  O   SER B  32       2.842  -3.503  18.022  1.00  0.00           O  
ATOM   1689  CB  SER B  32      -0.198  -4.547  18.370  1.00  0.00           C  
ATOM   1690  OG  SER B  32      -1.091  -5.237  19.220  1.00  0.00           O  
ATOM   1691  N   HIS B  33       2.124  -4.567  16.192  1.00  0.00           N  
ATOM   1692  CA  HIS B  33       2.830  -3.689  15.270  1.00  0.00           C  
ATOM   1693  C   HIS B  33       2.161  -3.692  13.894  1.00  0.00           C  
ATOM   1694  O   HIS B  33       1.574  -4.690  13.474  1.00  0.00           O  
ATOM   1695  CB  HIS B  33       4.320  -4.063  15.173  1.00  0.00           C  
ATOM   1696  CG  HIS B  33       4.577  -5.424  14.603  1.00  0.00           C  
ATOM   1697  ND1 HIS B  33       4.479  -6.599  15.314  1.00  0.00           N  
ATOM   1698  CD2 HIS B  33       4.973  -5.762  13.341  1.00  0.00           C  
ATOM   1699  CE1 HIS B  33       4.794  -7.614  14.507  1.00  0.00           C  
ATOM   1700  NE2 HIS B  33       5.107  -7.133  13.307  1.00  0.00           N  
ATOM   1701  N   ILE B  34       2.255  -2.567  13.211  1.00  0.00           N  
ATOM   1702  CA  ILE B  34       1.680  -2.430  11.876  1.00  0.00           C  
ATOM   1703  C   ILE B  34       2.542  -3.202  10.872  1.00  0.00           C  
ATOM   1704  O   ILE B  34       3.762  -3.036  10.826  1.00  0.00           O  
ATOM   1705  CB  ILE B  34       1.534  -0.948  11.491  1.00  0.00           C  
ATOM   1706  CG1 ILE B  34       0.539  -0.241  12.432  1.00  0.00           C  
ATOM   1707  CG2 ILE B  34       1.084  -0.819  10.032  1.00  0.00           C  
ATOM   1708  CD1 ILE B  34       0.450   1.274  12.240  1.00  0.00           C  
ATOM   1709  N   LEU B  35       1.900  -4.039  10.060  1.00  0.00           N  
ATOM   1710  CA  LEU B  35       2.538  -4.737   8.946  1.00  0.00           C  
ATOM   1711  C   LEU B  35       2.493  -3.883   7.682  1.00  0.00           C  
ATOM   1712  O   LEU B  35       3.536  -3.569   7.094  1.00  0.00           O  
ATOM   1713  CB  LEU B  35       1.861  -6.092   8.698  1.00  0.00           C  
ATOM   1714  CG  LEU B  35       1.966  -7.134   9.830  1.00  0.00           C  
ATOM   1715  CD1 LEU B  35       1.173  -8.376   9.454  1.00  0.00           C  
ATOM   1716  CD2 LEU B  35       3.417  -7.514  10.104  1.00  0.00           C  
ATOM   1717  N   THR B  36       1.283  -3.499   7.261  1.00  0.00           N  
ATOM   1718  CA  THR B  36       1.083  -2.706   6.049  1.00  0.00           C  
ATOM   1719  C   THR B  36      -0.098  -1.752   6.218  1.00  0.00           C  
ATOM   1720  O   THR B  36      -1.011  -2.002   7.011  1.00  0.00           O  
ATOM   1721  CB  THR B  36       0.822  -3.601   4.805  1.00  0.00           C  
ATOM   1722  OG1 THR B  36      -0.221  -4.513   5.063  1.00  0.00           O  
ATOM   1723  CG2 THR B  36       2.053  -4.411   4.409  1.00  0.00           C  
ATOM   1724  N   VAL B  37      -0.068  -0.659   5.460  1.00  0.00           N  
ATOM   1725  CA  VAL B  37      -1.154   0.319   5.377  1.00  0.00           C  
ATOM   1726  C   VAL B  37      -1.484   0.508   3.899  1.00  0.00           C  
ATOM   1727  O   VAL B  37      -0.574   0.614   3.076  1.00  0.00           O  
ATOM   1728  CB  VAL B  37      -0.746   1.669   6.015  1.00  0.00           C  
ATOM   1729  CG1 VAL B  37      -1.898   2.675   5.976  1.00  0.00           C  
ATOM   1730  CG2 VAL B  37      -0.306   1.484   7.470  1.00  0.00           C  
ATOM   1731  N   SER B  38      -2.762   0.511   3.567  1.00  0.00           N  
ATOM   1732  CA  SER B  38      -3.200   0.761   2.197  1.00  0.00           C  
ATOM   1733  C   SER B  38      -2.946   2.217   1.780  1.00  0.00           C  
ATOM   1734  O   SER B  38      -2.632   3.078   2.612  1.00  0.00           O  
ATOM   1735  CB  SER B  38      -4.691   0.434   2.045  1.00  0.00           C  
ATOM   1736  OG  SER B  38      -5.508   1.426   2.649  1.00  0.00           O  
ATOM   1737  N   SER B  39      -3.144   2.505   0.503  1.00  0.00           N  
ATOM   1738  CA  SER B  39      -3.342   3.875   0.056  1.00  0.00           C  
ATOM   1739  C   SER B  39      -4.544   4.504   0.770  1.00  0.00           C  
ATOM   1740  O   SER B  39      -5.404   3.801   1.315  1.00  0.00           O  
ATOM   1741  CB  SER B  39      -3.575   3.918  -1.453  1.00  0.00           C  
ATOM   1742  OG  SER B  39      -2.476   3.369  -2.156  1.00  0.00           O  
ATOM   1743  N   PHE B  40      -4.627   5.827   0.739  1.00  0.00           N  
ATOM   1744  CA  PHE B  40      -5.795   6.556   1.221  1.00  0.00           C  
ATOM   1745  C   PHE B  40      -6.768   6.785   0.070  1.00  0.00           C  
ATOM   1746  O   PHE B  40      -6.370   7.179  -1.025  1.00  0.00           O  
ATOM   1747  CB  PHE B  40      -5.371   7.882   1.861  1.00  0.00           C  
ATOM   1748  CG  PHE B  40      -4.555   7.770   3.141  1.00  0.00           C  
ATOM   1749  CD1 PHE B  40      -4.383   6.564   3.820  1.00  0.00           C  
ATOM   1750  CD2 PHE B  40      -3.968   8.927   3.673  1.00  0.00           C  
ATOM   1751  CE1 PHE B  40      -3.657   6.502   5.010  1.00  0.00           C  
ATOM   1752  CE2 PHE B  40      -3.248   8.870   4.864  1.00  0.00           C  
ATOM   1753  CZ  PHE B  40      -3.093   7.656   5.534  1.00  0.00           C  
ATOM   1754  N   TYR B  41      -8.048   6.533   0.329  1.00  0.00           N  
ATOM   1755  CA  TYR B  41      -9.107   6.607  -0.671  1.00  0.00           C  
ATOM   1756  C   TYR B  41     -10.161   7.637  -0.284  1.00  0.00           C  
ATOM   1757  O   TYR B  41     -10.560   7.719   0.878  1.00  0.00           O  
ATOM   1758  CB  TYR B  41      -9.757   5.238  -0.849  1.00  0.00           C  
ATOM   1759  CG  TYR B  41      -8.827   4.185  -1.427  1.00  0.00           C  
ATOM   1760  CD1 TYR B  41      -8.729   4.019  -2.808  1.00  0.00           C  
ATOM   1761  CD2 TYR B  41      -8.064   3.377  -0.587  1.00  0.00           C  
ATOM   1762  CE1 TYR B  41      -7.888   3.050  -3.349  1.00  0.00           C  
ATOM   1763  CE2 TYR B  41      -7.210   2.399  -1.124  1.00  0.00           C  
ATOM   1764  CZ  TYR B  41      -7.136   2.238  -2.505  1.00  0.00           C  
ATOM   1765  OH  TYR B  41      -6.319   1.278  -3.050  1.00  0.00           O  
ATOM   1766  N   ARG B  42     -10.635   8.391  -1.273  1.00  0.00           N  
ATOM   1767  CA  ARG B  42     -11.725   9.347  -1.117  1.00  0.00           C  
ATOM   1768  C   ARG B  42     -13.036   8.688  -1.520  1.00  0.00           C  
ATOM   1769  O   ARG B  42     -13.161   8.178  -2.634  1.00  0.00           O  
ATOM   1770  CB  ARG B  42     -11.442  10.590  -1.960  1.00  0.00           C  
ATOM   1771  CG  ARG B  42     -12.446  11.712  -1.744  1.00  0.00           C  
ATOM   1772  CD  ARG B  42     -12.152  12.911  -2.650  1.00  0.00           C  
ATOM   1773  NE  ARG B  42     -10.821  13.474  -2.414  1.00  0.00           N  
ATOM   1774  CZ  ARG B  42     -10.499  14.398  -1.512  1.00  0.00           C  
ATOM   1775  NH1 ARG B  42     -11.417  14.918  -0.727  1.00  0.00           N  
ATOM   1776  NH2 ARG B  42      -9.260  14.806  -1.393  1.00  0.00           N  
ATOM   1777  N   THR B  43     -14.019   8.690  -0.608  1.00  0.00           N  
ATOM   1778  CA  THR B  43     -15.304   8.031  -0.842  1.00  0.00           C  
ATOM   1779  C   THR B  43     -16.461   8.949  -0.448  1.00  0.00           C  
ATOM   1780  O   THR B  43     -16.419   9.544   0.630  1.00  0.00           O  
ATOM   1781  CB  THR B  43     -15.404   6.717  -0.042  1.00  0.00           C  
ATOM   1782  OG1 THR B  43     -14.228   5.941  -0.222  1.00  0.00           O  
ATOM   1783  CG2 THR B  43     -16.589   5.872  -0.507  1.00  0.00           C  
ATOM   1784  N   PRO B  44     -17.502   9.072  -1.294  1.00  0.00           N  
ATOM   1785  CA  PRO B  44     -18.702   9.811  -0.903  1.00  0.00           C  
ATOM   1786  C   PRO B  44     -19.345   9.224   0.356  1.00  0.00           C  
ATOM   1787  O   PRO B  44     -19.275   8.007   0.578  1.00  0.00           O  
ATOM   1788  CB  PRO B  44     -19.638   9.683  -2.111  1.00  0.00           C  
ATOM   1789  CG  PRO B  44     -18.708   9.417  -3.270  1.00  0.00           C  
ATOM   1790  CD  PRO B  44     -17.588   8.593  -2.666  1.00  0.00           C  
ATOM   1791  N   PRO B  45     -19.990  10.052   1.194  1.00  0.00           N  
ATOM   1792  CA  PRO B  45     -20.591   9.557   2.429  1.00  0.00           C  
ATOM   1793  C   PRO B  45     -21.794   8.641   2.175  1.00  0.00           C  
ATOM   1794  O   PRO B  45     -22.589   8.868   1.254  1.00  0.00           O  
ATOM   1795  CB  PRO B  45     -21.012  10.835   3.172  1.00  0.00           C  
ATOM   1796  CG  PRO B  45     -21.216  11.846   2.074  1.00  0.00           C  
ATOM   1797  CD  PRO B  45     -20.167  11.483   1.044  1.00  0.00           C  
ATOM   1798  N   LEU B  46     -21.962   7.616   3.013  1.00  0.00           N  
ATOM   1799  CA  LEU B  46     -23.214   6.856   3.085  1.00  0.00           C  
ATOM   1800  C   LEU B  46     -24.213   7.624   3.947  1.00  0.00           C  
ATOM   1801  O   LEU B  46     -23.860   8.156   5.001  1.00  0.00           O  
ATOM   1802  CB  LEU B  46     -22.992   5.451   3.667  1.00  0.00           C  
ATOM   1803  CG  LEU B  46     -22.713   4.355   2.627  1.00  0.00           C  
ATOM   1804  CD1 LEU B  46     -21.310   4.472   2.067  1.00  0.00           C  
ATOM   1805  CD2 LEU B  46     -22.920   2.976   3.231  1.00  0.00           C  
ATOM   1806  N   GLY B  47     -25.480   7.674   3.509  1.00  0.00           N  
ATOM   1807  CA  GLY B  47     -26.519   8.422   4.205  1.00  0.00           C  
ATOM   1808  C   GLY B  47     -26.631   9.854   3.689  1.00  0.00           C  
ATOM   1809  O   GLY B  47     -26.551  10.067   2.478  1.00  0.00           O  
ATOM   1810  N   PRO B  48     -26.813  10.849   4.587  1.00  0.00           N  
ATOM   1811  CA  PRO B  48     -26.947  12.248   4.165  1.00  0.00           C  
ATOM   1812  C   PRO B  48     -25.736  12.716   3.352  1.00  0.00           C  
ATOM   1813  O   PRO B  48     -24.599  12.555   3.785  1.00  0.00           O  
ATOM   1814  CB  PRO B  48     -27.080  13.027   5.478  1.00  0.00           C  
ATOM   1815  CG  PRO B  48     -27.627  12.020   6.455  1.00  0.00           C  
ATOM   1816  CD  PRO B  48     -26.980  10.713   6.034  1.00  0.00           C  
ATOM   1817  N   GLN B  49     -26.001  13.300   2.176  1.00  0.00           N  
ATOM   1818  CA  GLN B  49     -24.927  13.704   1.260  1.00  0.00           C  
ATOM   1819  C   GLN B  49     -24.348  15.084   1.583  1.00  0.00           C  
ATOM   1820  O   GLN B  49     -23.295  15.441   1.047  1.00  0.00           O  
ATOM   1821  CB  GLN B  49     -25.439  13.645  -0.191  1.00  0.00           C  
ATOM   1822  CG  GLN B  49     -25.811  12.227  -0.644  1.00  0.00           C  
ATOM   1823  CD  GLN B  49     -24.618  11.278  -0.586  1.00  0.00           C  
ATOM   1824  OE1 GLN B  49     -23.629  11.471  -1.275  1.00  0.00           O  
ATOM   1825  NE2 GLN B  49     -24.694  10.259   0.254  1.00  0.00           N  
ATOM   1826  N   ASP B  50     -25.009  15.847   2.444  1.00  0.00           N  
ATOM   1827  CA  ASP B  50     -24.530  17.166   2.868  1.00  0.00           C  
ATOM   1828  C   ASP B  50     -23.525  17.031   4.026  1.00  0.00           C  
ATOM   1829  O   ASP B  50     -23.729  17.526   5.139  1.00  0.00           O  
ATOM   1830  CB  ASP B  50     -25.720  18.069   3.215  1.00  0.00           C  
ATOM   1831  CG  ASP B  50     -25.316  19.527   3.389  1.00  0.00           C  
ATOM   1832  OD1 ASP B  50     -24.258  19.933   2.861  1.00  0.00           O  
ATOM   1833  OD2 ASP B  50     -26.082  20.275   4.041  1.00  0.00           O  
ATOM   1834  N   GLN B  51     -22.451  16.288   3.758  1.00  0.00           N  
ATOM   1835  CA  GLN B  51     -21.332  16.102   4.677  1.00  0.00           C  
ATOM   1836  C   GLN B  51     -20.054  15.855   3.861  1.00  0.00           C  
ATOM   1837  O   GLN B  51     -20.146  15.469   2.687  1.00  0.00           O  
ATOM   1838  CB  GLN B  51     -21.616  14.955   5.667  1.00  0.00           C  
ATOM   1839  CG  GLN B  51     -21.809  13.589   5.021  1.00  0.00           C  
ATOM   1840  CD  GLN B  51     -22.049  12.485   6.047  1.00  0.00           C  
ATOM   1841  OE1 GLN B  51     -21.267  12.306   6.972  1.00  0.00           O  
ATOM   1842  NE2 GLN B  51     -23.122  11.734   5.901  1.00  0.00           N  
ATOM   1843  N   PRO B  52     -18.861  16.082   4.441  1.00  0.00           N  
ATOM   1844  CA  PRO B  52     -17.614  15.897   3.695  1.00  0.00           C  
ATOM   1845  C   PRO B  52     -17.370  14.456   3.243  1.00  0.00           C  
ATOM   1846  O   PRO B  52     -17.881  13.508   3.848  1.00  0.00           O  
ATOM   1847  CB  PRO B  52     -16.517  16.350   4.670  1.00  0.00           C  
ATOM   1848  CG  PRO B  52     -17.230  17.254   5.650  1.00  0.00           C  
ATOM   1849  CD  PRO B  52     -18.613  16.636   5.762  1.00  0.00           C  
ATOM   1850  N   ASP B  53     -16.570  14.298   2.196  1.00  0.00           N  
ATOM   1851  CA  ASP B  53     -16.089  12.991   1.768  1.00  0.00           C  
ATOM   1852  C   ASP B  53     -15.299  12.299   2.880  1.00  0.00           C  
ATOM   1853  O   ASP B  53     -14.613  12.941   3.679  1.00  0.00           O  
ATOM   1854  CB  ASP B  53     -15.181  13.120   0.534  1.00  0.00           C  
ATOM   1855  CG  ASP B  53     -15.913  13.458  -0.760  1.00  0.00           C  
ATOM   1856  OD1 ASP B  53     -17.146  13.303  -0.825  1.00  0.00           O  
ATOM   1857  OD2 ASP B  53     -15.212  13.857  -1.711  1.00  0.00           O  
ATOM   1858  N   TYR B  54     -15.372  10.961   2.901  1.00  0.00           N  
ATOM   1859  CA  TYR B  54     -14.590  10.148   3.820  1.00  0.00           C  
ATOM   1860  C   TYR B  54     -13.227   9.828   3.227  1.00  0.00           C  
ATOM   1861  O   TYR B  54     -13.105   9.479   2.048  1.00  0.00           O  
ATOM   1862  CB  TYR B  54     -15.318   8.842   4.151  1.00  0.00           C  
ATOM   1863  CG  TYR B  54     -16.394   8.996   5.196  1.00  0.00           C  
ATOM   1864  CD1 TYR B  54     -17.647   9.528   4.875  1.00  0.00           C  
ATOM   1865  CD2 TYR B  54     -16.146   8.614   6.523  1.00  0.00           C  
ATOM   1866  CE1 TYR B  54     -18.634   9.693   5.847  1.00  0.00           C  
ATOM   1867  CE2 TYR B  54     -17.128   8.775   7.511  1.00  0.00           C  
ATOM   1868  CZ  TYR B  54     -18.361   9.318   7.163  1.00  0.00           C  
ATOM   1869  OH  TYR B  54     -19.325   9.490   8.137  1.00  0.00           O  
ATOM   1870  N   LEU B  55     -12.199   9.913   4.070  1.00  0.00           N  
ATOM   1871  CA  LEU B  55     -10.930   9.247   3.819  1.00  0.00           C  
ATOM   1872  C   LEU B  55     -11.035   7.844   4.408  1.00  0.00           C  
ATOM   1873  O   LEU B  55     -11.297   7.683   5.602  1.00  0.00           O  
ATOM   1874  CB  LEU B  55      -9.773  10.042   4.445  1.00  0.00           C  
ATOM   1875  CG  LEU B  55      -8.355   9.599   4.036  1.00  0.00           C  
ATOM   1876  CD1 LEU B  55      -7.357  10.687   4.394  1.00  0.00           C  
ATOM   1877  CD2 LEU B  55      -7.921   8.298   4.704  1.00  0.00           C  
ATOM   1878  N   ASN B  56     -10.854   6.826   3.564  1.00  0.00           N  
ATOM   1879  CA  ASN B  56     -10.870   5.428   3.981  1.00  0.00           C  
ATOM   1880  C   ASN B  56      -9.516   4.774   3.725  1.00  0.00           C  
ATOM   1881  O   ASN B  56      -8.874   5.031   2.709  1.00  0.00           O  
ATOM   1882  CB  ASN B  56     -11.981   4.664   3.253  1.00  0.00           C  
ATOM   1883  CG  ASN B  56     -13.359   5.136   3.665  1.00  0.00           C  
ATOM   1884  OD1 ASN B  56     -13.847   4.827   4.737  1.00  0.00           O  
ATOM   1885  ND2 ASN B  56     -14.011   5.900   2.810  1.00  0.00           N  
ATOM   1886  N   ALA B  57      -9.098   3.898   4.644  1.00  0.00           N  
ATOM   1887  CA  ALA B  57      -7.880   3.107   4.516  1.00  0.00           C  
ATOM   1888  C   ALA B  57      -8.047   1.764   5.227  1.00  0.00           C  
ATOM   1889  O   ALA B  57      -8.973   1.579   6.024  1.00  0.00           O  
ATOM   1890  CB  ALA B  57      -6.691   3.885   5.087  1.00  0.00           C  
ATOM   1891  N   ALA B  58      -7.147   0.821   4.948  1.00  0.00           N  
ATOM   1892  CA  ALA B  58      -7.062  -0.455   5.655  1.00  0.00           C  
ATOM   1893  C   ALA B  58      -5.656  -0.638   6.231  1.00  0.00           C  
ATOM   1894  O   ALA B  58      -4.668  -0.227   5.616  1.00  0.00           O  
ATOM   1895  CB  ALA B  58      -7.436  -1.609   4.724  1.00  0.00           C  
ATOM   1896  N   VAL B  59      -5.581  -1.266   7.402  1.00  0.00           N  
ATOM   1897  CA  VAL B  59      -4.328  -1.546   8.096  1.00  0.00           C  
ATOM   1898  C   VAL B  59      -4.257  -3.033   8.425  1.00  0.00           C  
ATOM   1899  O   VAL B  59      -5.223  -3.592   8.941  1.00  0.00           O  
ATOM   1900  CB  VAL B  59      -4.212  -0.724   9.400  1.00  0.00           C  
ATOM   1901  CG1 VAL B  59      -2.889  -0.987  10.117  1.00  0.00           C  
ATOM   1902  CG2 VAL B  59      -4.333   0.770   9.110  1.00  0.00           C  
ATOM   1903  N   ALA B  60      -3.123  -3.667   8.144  1.00  0.00           N  
ATOM   1904  CA  ALA B  60      -2.807  -4.991   8.672  1.00  0.00           C  
ATOM   1905  C   ALA B  60      -1.971  -4.808   9.941  1.00  0.00           C  
ATOM   1906  O   ALA B  60      -0.890  -4.214   9.903  1.00  0.00           O  
ATOM   1907  CB  ALA B  60      -2.066  -5.815   7.617  1.00  0.00           C  
ATOM   1908  N   LEU B  61      -2.482  -5.300  11.068  1.00  0.00           N  
ATOM   1909  CA  LEU B  61      -1.841  -5.198  12.373  1.00  0.00           C  
ATOM   1910  C   LEU B  61      -1.535  -6.605  12.894  1.00  0.00           C  
ATOM   1911  O   LEU B  61      -2.447  -7.393  13.116  1.00  0.00           O  
ATOM   1912  CB  LEU B  61      -2.768  -4.447  13.337  1.00  0.00           C  
ATOM   1913  CG  LEU B  61      -2.161  -4.117  14.713  1.00  0.00           C  
ATOM   1914  CD1 LEU B  61      -1.229  -2.912  14.613  1.00  0.00           C  
ATOM   1915  CD2 LEU B  61      -3.256  -3.811  15.729  1.00  0.00           C  
ATOM   1916  N   GLU B  62      -0.259  -6.922  13.101  1.00  0.00           N  
ATOM   1917  CA  GLU B  62       0.113  -8.157  13.780  1.00  0.00           C  
ATOM   1918  C   GLU B  62      -0.002  -7.936  15.285  1.00  0.00           C  
ATOM   1919  O   GLU B  62       0.508  -6.945  15.806  1.00  0.00           O  
ATOM   1920  CB  GLU B  62       1.518  -8.605  13.379  1.00  0.00           C  
ATOM   1921  CG  GLU B  62       1.826 -10.024  13.867  1.00  0.00           C  
ATOM   1922  CD  GLU B  62       3.157 -10.552  13.330  1.00  0.00           C  
ATOM   1923  OE1 GLU B  62       4.208 -10.242  13.932  1.00  0.00           O  
ATOM   1924  OE2 GLU B  62       3.150 -11.284  12.327  1.00  0.00           O  
ATOM   1925  N   THR B  63      -0.683  -8.847  15.997  1.00  0.00           N  
ATOM   1926  CA  THR B  63      -0.955  -8.684  17.423  1.00  0.00           C  
ATOM   1927  C   THR B  63      -0.957 -10.020  18.164  1.00  0.00           C  
ATOM   1928  O   THR B  63      -1.338 -11.052  17.611  1.00  0.00           O  
ATOM   1929  CB  THR B  63      -2.277  -7.928  17.650  1.00  0.00           C  
ATOM   1930  OG1 THR B  63      -2.439  -7.657  19.036  1.00  0.00           O  
ATOM   1931  CG2 THR B  63      -3.500  -8.695  17.163  1.00  0.00           C  
ATOM   1932  N   SER B  64      -0.537  -9.987  19.430  1.00  0.00           N  
ATOM   1933  CA  SER B  64      -0.691 -11.098  20.377  1.00  0.00           C  
ATOM   1934  C   SER B  64      -1.872 -10.886  21.328  1.00  0.00           C  
ATOM   1935  O   SER B  64      -2.142 -11.747  22.167  1.00  0.00           O  
ATOM   1936  CB  SER B  64       0.593 -11.292  21.195  1.00  0.00           C  
ATOM   1937  OG  SER B  64       1.663 -11.670  20.361  1.00  0.00           O  
ATOM   1938  N   LEU B  65      -2.575  -9.755  21.203  1.00  0.00           N  
ATOM   1939  CA  LEU B  65      -3.733  -9.461  22.034  1.00  0.00           C  
ATOM   1940  C   LEU B  65      -4.922 -10.346  21.654  1.00  0.00           C  
ATOM   1941  O   LEU B  65      -5.051 -10.786  20.516  1.00  0.00           O  
ATOM   1942  CB  LEU B  65      -4.126  -7.984  21.909  1.00  0.00           C  
ATOM   1943  CG  LEU B  65      -3.073  -6.964  22.362  1.00  0.00           C  
ATOM   1944  CD1 LEU B  65      -3.585  -5.549  22.079  1.00  0.00           C  
ATOM   1945  CD2 LEU B  65      -2.753  -7.099  23.839  1.00  0.00           C  
ATOM   1946  N   ALA B  66      -5.818 -10.574  22.632  1.00  0.00           N  
ATOM   1947  CA  ALA B  66      -7.121 -11.162  22.345  1.00  0.00           C  
ATOM   1948  C   ALA B  66      -7.999 -10.165  21.568  1.00  0.00           C  
ATOM   1949  O   ALA B  66      -7.785  -8.954  21.665  1.00  0.00           O  
ATOM   1950  CB  ALA B  66      -7.783 -11.589  23.659  1.00  0.00           C  
ATOM   1951  N   PRO B  67      -9.004 -10.638  20.807  1.00  0.00           N  
ATOM   1952  CA  PRO B  67      -9.840  -9.751  19.990  1.00  0.00           C  
ATOM   1953  C   PRO B  67     -10.498  -8.609  20.775  1.00  0.00           C  
ATOM   1954  O   PRO B  67     -10.490  -7.462  20.320  1.00  0.00           O  
ATOM   1955  CB  PRO B  67     -10.887 -10.682  19.373  1.00  0.00           C  
ATOM   1956  CG  PRO B  67     -10.209 -12.029  19.341  1.00  0.00           C  
ATOM   1957  CD  PRO B  67      -9.319 -12.044  20.562  1.00  0.00           C  
ATOM   1958  N   GLU B  68     -11.060  -8.895  21.965  1.00  0.00           N  
ATOM   1959  CA  GLU B  68     -11.701  -7.854  22.780  1.00  0.00           C  
ATOM   1960  C   GLU B  68     -10.684  -6.894  23.414  1.00  0.00           C  
ATOM   1961  O   GLU B  68     -11.010  -5.732  23.653  1.00  0.00           O  
ATOM   1962  CB  GLU B  68     -12.615  -8.460  23.851  1.00  0.00           C  
ATOM   1963  CG  GLU B  68     -13.818  -9.194  23.260  1.00  0.00           C  
ATOM   1964  CD  GLU B  68     -14.973  -9.360  24.247  1.00  0.00           C  
ATOM   1965  OE1 GLU B  68     -16.123  -9.504  23.774  1.00  0.00           O  
ATOM   1966  OE2 GLU B  68     -14.739  -9.321  25.469  1.00  0.00           O  
ATOM   1967  N   GLU B  69      -9.448  -7.335  23.655  1.00  0.00           N  
ATOM   1968  CA  GLU B  69      -8.382  -6.446  24.116  1.00  0.00           C  
ATOM   1969  C   GLU B  69      -7.977  -5.467  23.006  1.00  0.00           C  
ATOM   1970  O   GLU B  69      -7.813  -4.272  23.270  1.00  0.00           O  
ATOM   1971  CB  GLU B  69      -7.157  -7.244  24.585  1.00  0.00           C  
ATOM   1972  CG  GLU B  69      -7.425  -8.079  25.839  1.00  0.00           C  
ATOM   1973  CD  GLU B  69      -6.217  -8.938  26.242  1.00  0.00           C  
ATOM   1974  OE1 GLU B  69      -5.994  -9.089  27.457  1.00  0.00           O  
ATOM   1975  OE2 GLU B  69      -5.523  -9.455  25.340  1.00  0.00           O  
ATOM   1976  N   LEU B  70      -7.874  -5.954  21.781  1.00  0.00           N  
ATOM   1977  CA  LEU B  70      -7.638  -5.080  20.639  1.00  0.00           C  
ATOM   1978  C   LEU B  70      -8.782  -4.075  20.481  1.00  0.00           C  
ATOM   1979  O   LEU B  70      -8.533  -2.885  20.286  1.00  0.00           O  
ATOM   1980  CB  LEU B  70      -7.435  -5.911  19.359  1.00  0.00           C  
ATOM   1981  CG  LEU B  70      -7.176  -5.082  18.091  1.00  0.00           C  
ATOM   1982  CD1 LEU B  70      -5.907  -4.229  18.228  1.00  0.00           C  
ATOM   1983  CD2 LEU B  70      -7.041  -5.992  16.878  1.00  0.00           C  
ATOM   1984  N   LEU B  71     -10.038  -4.529  20.634  1.00  0.00           N  
ATOM   1985  CA  LEU B  71     -11.203  -3.650  20.589  1.00  0.00           C  
ATOM   1986  C   LEU B  71     -11.149  -2.569  21.672  1.00  0.00           C  
ATOM   1987  O   LEU B  71     -11.493  -1.415  21.404  1.00  0.00           O  
ATOM   1988  CB  LEU B  71     -12.489  -4.492  20.723  1.00  0.00           C  
ATOM   1989  CG  LEU B  71     -13.797  -3.691  20.690  1.00  0.00           C  
ATOM   1990  CD1 LEU B  71     -14.006  -3.012  19.336  1.00  0.00           C  
ATOM   1991  CD2 LEU B  71     -14.971  -4.612  20.985  1.00  0.00           C  
ATOM   1992  N   ASN B  72     -10.694  -2.896  22.881  1.00  0.00           N  
ATOM   1993  CA  ASN B  72     -10.516  -1.903  23.943  1.00  0.00           C  
ATOM   1994  C   ASN B  72      -9.542  -0.803  23.507  1.00  0.00           C  
ATOM   1995  O   ASN B  72      -9.779   0.377  23.783  1.00  0.00           O  
ATOM   1996  CB  ASN B  72     -10.016  -2.568  25.228  1.00  0.00           C  
ATOM   1997  CG  ASN B  72     -11.035  -3.482  25.887  1.00  0.00           C  
ATOM   1998  OD1 ASN B  72     -12.240  -3.348  25.718  1.00  0.00           O  
ATOM   1999  ND2 ASN B  72     -10.559  -4.428  26.686  1.00  0.00           N  
ATOM   2000  N   HIS B  73      -8.458  -1.176  22.816  1.00  0.00           N  
ATOM   2001  CA  HIS B  73      -7.479  -0.203  22.333  1.00  0.00           C  
ATOM   2002  C   HIS B  73      -8.025   0.653  21.194  1.00  0.00           C  
ATOM   2003  O   HIS B  73      -7.852   1.874  21.224  1.00  0.00           O  
ATOM   2004  CB  HIS B  73      -6.181  -0.908  21.930  1.00  0.00           C  
ATOM   2005  CG  HIS B  73      -5.356  -1.340  23.111  1.00  0.00           C  
ATOM   2006  ND1 HIS B  73      -4.652  -0.472  23.918  1.00  0.00           N  
ATOM   2007  CD2 HIS B  73      -5.148  -2.583  23.608  1.00  0.00           C  
ATOM   2008  CE1 HIS B  73      -4.046  -1.172  24.868  1.00  0.00           C  
ATOM   2009  NE2 HIS B  73      -4.321  -2.461  24.709  1.00  0.00           N  
ATOM   2010  N   THR B  74      -8.710   0.065  20.208  1.00  0.00           N  
ATOM   2011  CA  THR B  74      -9.274   0.849  19.107  1.00  0.00           C  
ATOM   2012  C   THR B  74     -10.345   1.819  19.612  1.00  0.00           C  
ATOM   2013  O   THR B  74     -10.335   2.994  19.238  1.00  0.00           O  
ATOM   2014  CB  THR B  74      -9.834  -0.030  17.971  1.00  0.00           C  
ATOM   2015  OG1 THR B  74     -10.847  -0.906  18.454  1.00  0.00           O  
ATOM   2016  CG2 THR B  74      -8.733  -0.881  17.338  1.00  0.00           C  
ATOM   2017  N   GLN B  75     -11.221   1.383  20.530  1.00  0.00           N  
ATOM   2018  CA  GLN B  75     -12.230   2.250  21.133  1.00  0.00           C  
ATOM   2019  C   GLN B  75     -11.608   3.370  21.973  1.00  0.00           C  
ATOM   2020  O   GLN B  75     -12.104   4.501  21.973  1.00  0.00           O  
ATOM   2021  CB  GLN B  75     -13.205   1.431  21.982  1.00  0.00           C  
ATOM   2022  CG  GLN B  75     -14.139   0.567  21.136  1.00  0.00           C  
ATOM   2023  CD  GLN B  75     -15.149  -0.224  21.959  1.00  0.00           C  
ATOM   2024  OE1 GLN B  75     -15.023  -0.378  23.171  1.00  0.00           O  
ATOM   2025  NE2 GLN B  75     -16.181  -0.737  21.313  1.00  0.00           N  
ATOM   2026  N   ARG B  76     -10.516   3.085  22.668  1.00  0.00           N  
ATOM   2027  CA  ARG B  76      -9.777   4.109  23.409  1.00  0.00           C  
ATOM   2028  C   ARG B  76      -9.216   5.177  22.465  1.00  0.00           C  
ATOM   2029  O   ARG B  76      -9.305   6.370  22.759  1.00  0.00           O  
ATOM   2030  CB  ARG B  76      -8.646   3.460  24.226  1.00  0.00           C  
ATOM   2031  CG  ARG B  76      -7.779   4.463  24.983  1.00  0.00           C  
ATOM   2032  CD  ARG B  76      -6.625   3.793  25.728  1.00  0.00           C  
ATOM   2033  NE  ARG B  76      -5.743   3.007  24.862  1.00  0.00           N  
ATOM   2034  CZ  ARG B  76      -4.829   3.485  24.014  1.00  0.00           C  
ATOM   2035  NH1 ARG B  76      -4.630   4.782  23.877  1.00  0.00           N  
ATOM   2036  NH2 ARG B  76      -4.100   2.665  23.299  1.00  0.00           N  
ATOM   2037  N   ILE B  77      -8.652   4.764  21.337  1.00  0.00           N  
ATOM   2038  CA  ILE B  77      -8.115   5.691  20.333  1.00  0.00           C  
ATOM   2039  C   ILE B  77      -9.240   6.559  19.759  1.00  0.00           C  
ATOM   2040  O   ILE B  77      -9.098   7.785  19.691  1.00  0.00           O  
ATOM   2041  CB  ILE B  77      -7.345   4.925  19.229  1.00  0.00           C  
ATOM   2042  CG1 ILE B  77      -6.082   4.255  19.816  1.00  0.00           C  
ATOM   2043  CG2 ILE B  77      -6.954   5.868  18.084  1.00  0.00           C  
ATOM   2044  CD1 ILE B  77      -5.488   3.174  18.927  1.00  0.00           C  
ATOM   2045  N   GLU B  78     -10.369   5.950  19.389  1.00  0.00           N  
ATOM   2046  CA  GLU B  78     -11.541   6.697  18.910  1.00  0.00           C  
ATOM   2047  C   GLU B  78     -11.998   7.743  19.936  1.00  0.00           C  
ATOM   2048  O   GLU B  78     -12.271   8.885  19.592  1.00  0.00           O  
ATOM   2049  CB  GLU B  78     -12.703   5.750  18.631  1.00  0.00           C  
ATOM   2050  CG  GLU B  78     -12.517   4.849  17.413  1.00  0.00           C  
ATOM   2051  CD  GLU B  78     -13.664   3.860  17.271  1.00  0.00           C  
ATOM   2052  OE1 GLU B  78     -13.985   3.171  18.264  1.00  0.00           O  
ATOM   2053  OE2 GLU B  78     -14.255   3.793  16.180  1.00  0.00           O  
ATOM   2054  N   LEU B  79     -12.083   7.360  21.213  1.00  0.00           N  
ATOM   2055  CA  LEU B  79     -12.520   8.255  22.281  1.00  0.00           C  
ATOM   2056  C   LEU B  79     -11.537   9.411  22.485  1.00  0.00           C  
ATOM   2057  O   LEU B  79     -11.947  10.563  22.636  1.00  0.00           O  
ATOM   2058  CB  LEU B  79     -12.705   7.458  23.579  1.00  0.00           C  
ATOM   2059  CG  LEU B  79     -13.226   8.255  24.783  1.00  0.00           C  
ATOM   2060  CD1 LEU B  79     -14.626   8.794  24.525  1.00  0.00           C  
ATOM   2061  CD2 LEU B  79     -13.233   7.371  26.016  1.00  0.00           C  
ATOM   2062  N   GLN B  80     -10.242   9.108  22.497  1.00  0.00           N  
ATOM   2063  CA  GLN B  80      -9.202  10.116  22.750  1.00  0.00           C  
ATOM   2064  C   GLN B  80      -9.031  11.087  21.580  1.00  0.00           C  
ATOM   2065  O   GLN B  80      -8.858  12.290  21.800  1.00  0.00           O  
ATOM   2066  CB  GLN B  80      -7.875   9.416  23.064  1.00  0.00           C  
ATOM   2067  CG  GLN B  80      -7.860   8.766  24.445  1.00  0.00           C  
ATOM   2068  CD  GLN B  80      -6.584   7.975  24.726  1.00  0.00           C  
ATOM   2069  OE1 GLN B  80      -5.811   7.654  23.826  1.00  0.00           O  
ATOM   2070  NE2 GLN B  80      -6.345   7.644  25.977  1.00  0.00           N  
ATOM   2071  N   GLN B  81      -9.078  10.578  20.352  1.00  0.00           N  
ATOM   2072  CA  GLN B  81      -8.796  11.374  19.160  1.00  0.00           C  
ATOM   2073  C   GLN B  81     -10.070  11.806  18.422  1.00  0.00           C  
ATOM   2074  O   GLN B  81     -10.149  12.928  17.933  1.00  0.00           O  
ATOM   2075  CB  GLN B  81      -7.868  10.601  18.222  1.00  0.00           C  
ATOM   2076  CG  GLN B  81      -6.528  10.246  18.883  1.00  0.00           C  
ATOM   2077  CD  GLN B  81      -5.548   9.565  17.936  1.00  0.00           C  
ATOM   2078  OE1 GLN B  81      -5.784   9.433  16.740  1.00  0.00           O  
ATOM   2079  NE2 GLN B  81      -4.418   9.129  18.456  1.00  0.00           N  
ATOM   2080  N   GLY B  82     -11.074  10.926  18.378  1.00  0.00           N  
ATOM   2081  CA  GLY B  82     -12.331  11.194  17.690  1.00  0.00           C  
ATOM   2082  C   GLY B  82     -13.330  11.993  18.505  1.00  0.00           C  
ATOM   2083  O   GLY B  82     -13.979  12.899  17.982  1.00  0.00           O  
ATOM   2084  N   ARG B  83     -13.465  11.696  19.799  1.00  0.00           N  
ATOM   2085  CA  ARG B  83     -14.398  12.351  20.729  1.00  0.00           C  
ATOM   2086  C   ARG B  83     -15.865  12.314  20.265  1.00  0.00           C  
ATOM   2087  O   ARG B  83     -16.650  13.196  20.601  1.00  0.00           O  
ATOM   2088  CB  ARG B  83     -13.950  13.794  21.034  1.00  0.00           C  
ATOM   2089  CG  ARG B  83     -12.539  13.877  21.611  1.00  0.00           C  
ATOM   2090  CD  ARG B  83     -12.223  15.317  21.994  1.00  0.00           C  
ATOM   2091  NE  ARG B  83     -10.882  15.432  22.557  1.00  0.00           N  
ATOM   2092  CZ  ARG B  83     -10.386  16.518  23.129  1.00  0.00           C  
ATOM   2093  NH1 ARG B  83     -11.093  17.620  23.229  1.00  0.00           N  
ATOM   2094  NH2 ARG B  83      -9.157  16.502  23.608  1.00  0.00           N  
ATOM   2095  N   VAL B  84     -16.257  11.267  19.535  1.00  0.00           N  
ATOM   2096  CA  VAL B  84     -17.642  11.087  19.085  1.00  0.00           C  
ATOM   2097  C   VAL B  84     -18.503  10.683  20.284  1.00  0.00           C  
ATOM   2098  O   VAL B  84     -18.324   9.606  20.846  1.00  0.00           O  
ATOM   2099  CB  VAL B  84     -17.735  10.046  17.956  1.00  0.00           C  
ATOM   2100  CG1 VAL B  84     -19.178   9.891  17.472  1.00  0.00           C  
ATOM   2101  CG2 VAL B  84     -16.854  10.440  16.773  1.00  0.00           C  
ATOM   2102  N   ARG B  85     -19.441  11.555  20.694  1.00  0.00           N  
ATOM   2103  CA  ARG B  85     -20.309  11.303  21.849  1.00  0.00           C  
ATOM   2104  C   ARG B  85     -21.670  10.759  21.442  1.00  0.00           C  
ATOM   2105  O   ARG B  85     -22.122   9.740  21.973  1.00  0.00           O  
ATOM   2106  CB  ARG B  85     -20.480  12.584  22.682  1.00  0.00           C  
ATOM   2107  CG  ARG B  85     -19.197  13.050  23.332  1.00  0.00           C  
ATOM   2108  CD  ARG B  85     -19.461  14.262  24.225  1.00  0.00           C  
ATOM   2109  NE  ARG B  85     -18.236  14.742  24.856  1.00  0.00           N  
ATOM   2110  CZ  ARG B  85     -18.167  15.727  25.747  1.00  0.00           C  
ATOM   2111  NH1 ARG B  85     -19.246  16.363  26.142  1.00  0.00           N  
ATOM   2112  NH2 ARG B  85     -17.006  16.082  26.245  1.00  0.00           N  
ATOM   2113  N   LYS B  86     -22.347  11.447  20.529  1.00  0.00           N  
ATOM   2114  CA  LYS B  86     -23.626  11.035  19.952  1.00  0.00           C  
ATOM   2115  C   LYS B  86     -23.679  11.499  18.505  1.00  0.00           C  
ATOM   2116  O   LYS B  86     -23.392  12.661  18.226  1.00  0.00           O  
ATOM   2117  CB  LYS B  86     -24.821  11.629  20.717  1.00  0.00           C  
ATOM   2118  CG  LYS B  86     -25.032  11.036  22.104  1.00  0.00           C  
ATOM   2119  CD  LYS B  86     -26.307  11.572  22.740  1.00  0.00           C  
ATOM   2120  CE  LYS B  86     -26.534  10.953  24.105  1.00  0.00           C  
ATOM   2121  NZ  LYS B  86     -27.787  11.436  24.736  1.00  0.00           N  
ATOM   2122  N   ALA B  87     -24.058  10.584  17.615  1.00  0.00           N  
ATOM   2123  CA  ALA B  87     -24.291  10.922  16.218  1.00  0.00           C  
ATOM   2124  C   ALA B  87     -25.230   9.889  15.606  1.00  0.00           C  
ATOM   2125  O   ALA B  87     -25.373   8.778  16.118  1.00  0.00           O  
ATOM   2126  CB  ALA B  87     -22.963  10.979  15.468  1.00  0.00           C  
ATOM   2127  N   GLU B  88     -25.895  10.271  14.522  1.00  0.00           N  
ATOM   2128  CA  GLU B  88     -26.688   9.338  13.726  1.00  0.00           C  
ATOM   2129  C   GLU B  88     -25.781   8.257  13.132  1.00  0.00           C  
ATOM   2130  O   GLU B  88     -24.579   8.449  12.977  1.00  0.00           O  
ATOM   2131  CB  GLU B  88     -27.425  10.091  12.618  1.00  0.00           C  
ATOM   2132  CG  GLU B  88     -28.437  11.093  13.169  1.00  0.00           C  
ATOM   2133  CD  GLU B  88     -29.223  11.820  12.084  1.00  0.00           C  
ATOM   2134  OE1 GLU B  88     -30.201  12.497  12.446  1.00  0.00           O  
ATOM   2135  OE2 GLU B  88     -28.855  11.708  10.895  1.00  0.00           O  
ATOM   2136  N   ARG B  89     -26.381   7.107  12.801  1.00  0.00           N  
ATOM   2137  CA  ARG B  89     -25.635   5.941  12.318  1.00  0.00           C  
ATOM   2138  C   ARG B  89     -24.697   6.276  11.152  1.00  0.00           C  
ATOM   2139  O   ARG B  89     -23.576   5.774  11.098  1.00  0.00           O  
ATOM   2140  CB  ARG B  89     -26.629   4.841  11.919  1.00  0.00           C  
ATOM   2141  CG  ARG B  89     -25.959   3.537  11.527  1.00  0.00           C  
ATOM   2142  CD  ARG B  89     -26.984   2.469  11.172  1.00  0.00           C  
ATOM   2143  NE  ARG B  89     -26.723   1.217  11.875  1.00  0.00           N  
ATOM   2144  CZ  ARG B  89     -27.497   0.128  11.851  1.00  0.00           C  
ATOM   2145  NH1 ARG B  89     -28.593   0.094  11.127  1.00  0.00           N  
ATOM   2146  NH2 ARG B  89     -27.171  -0.922  12.565  1.00  0.00           N  
ATOM   2147  N   TRP B  90     -25.148   7.126  10.236  1.00  0.00           N  
ATOM   2148  CA  TRP B  90     -24.390   7.547   9.058  1.00  0.00           C  
ATOM   2149  C   TRP B  90     -23.965   9.016   9.115  1.00  0.00           C  
ATOM   2150  O   TRP B  90     -23.633   9.609   8.084  1.00  0.00           O  
ATOM   2151  CB  TRP B  90     -25.216   7.264   7.797  1.00  0.00           C  
ATOM   2152  CG  TRP B  90     -25.756   5.866   7.698  1.00  0.00           C  
ATOM   2153  CD1 TRP B  90     -27.072   5.517   7.663  1.00  0.00           C  
ATOM   2154  CD2 TRP B  90     -25.000   4.629   7.618  1.00  0.00           C  
ATOM   2155  NE1 TRP B  90     -27.186   4.144   7.554  1.00  0.00           N  
ATOM   2156  CE2 TRP B  90     -25.936   3.572   7.526  1.00  0.00           C  
ATOM   2157  CE3 TRP B  90     -23.629   4.331   7.603  1.00  0.00           C  
ATOM   2158  CZ2 TRP B  90     -25.525   2.226   7.417  1.00  0.00           C  
ATOM   2159  CZ3 TRP B  90     -23.232   2.983   7.495  1.00  0.00           C  
ATOM   2160  CH2 TRP B  90     -24.167   1.952   7.400  1.00  0.00           C  
ATOM   2161  N   GLY B  91     -24.001   9.617  10.299  1.00  0.00           N  
ATOM   2162  CA  GLY B  91     -23.599  11.003  10.486  1.00  0.00           C  
ATOM   2163  C   GLY B  91     -22.086  11.189  10.482  1.00  0.00           C  
ATOM   2164  O   GLY B  91     -21.338  10.205  10.522  1.00  0.00           O  
ATOM   2165  N   PRO B  92     -21.605  12.439  10.449  1.00  0.00           N  
ATOM   2166  CA  PRO B  92     -20.167  12.729  10.485  1.00  0.00           C  
ATOM   2167  C   PRO B  92     -19.459  12.076  11.670  1.00  0.00           C  
ATOM   2168  O   PRO B  92     -19.987  12.027  12.785  1.00  0.00           O  
ATOM   2169  CB  PRO B  92     -20.095  14.256  10.574  1.00  0.00           C  
ATOM   2170  CG  PRO B  92     -21.383  14.724   9.937  1.00  0.00           C  
ATOM   2171  CD  PRO B  92     -22.394  13.662  10.331  1.00  0.00           C  
ATOM   2172  N   ARG B  93     -18.254  11.555  11.420  1.00  0.00           N  
ATOM   2173  CA  ARG B  93     -17.402  10.940  12.437  1.00  0.00           C  
ATOM   2174  C   ARG B  93     -16.026  11.580  12.395  1.00  0.00           C  
ATOM   2175  O   ARG B  93     -15.473  11.821  11.325  1.00  0.00           O  
ATOM   2176  CB  ARG B  93     -17.272   9.430  12.193  1.00  0.00           C  
ATOM   2177  CG  ARG B  93     -18.562   8.637  12.409  1.00  0.00           C  
ATOM   2178  CD  ARG B  93     -18.965   8.606  13.880  1.00  0.00           C  
ATOM   2179  NE  ARG B  93     -20.137   7.771  14.107  1.00  0.00           N  
ATOM   2180  CZ  ARG B  93     -21.399   8.119  13.847  1.00  0.00           C  
ATOM   2181  NH1 ARG B  93     -21.669   9.309  13.354  1.00  0.00           N  
ATOM   2182  NH2 ARG B  93     -22.378   7.289  14.072  1.00  0.00           N  
ATOM   2183  N   THR B  94     -15.472  11.836  13.578  1.00  0.00           N  
ATOM   2184  CA  THR B  94     -14.086  12.281  13.702  1.00  0.00           C  
ATOM   2185  C   THR B  94     -13.125  11.164  13.320  1.00  0.00           C  
ATOM   2186  O   THR B  94     -12.161  11.403  12.592  1.00  0.00           O  
ATOM   2187  CB  THR B  94     -13.818  12.752  15.148  1.00  0.00           C  
ATOM   2188  OG1 THR B  94     -14.749  12.166  16.046  1.00  0.00           O  
ATOM   2189  CG2 THR B  94     -13.973  14.256  15.271  1.00  0.00           C  
ATOM   2190  N   LEU B  95     -13.387   9.949  13.812  1.00  0.00           N  
ATOM   2191  CA  LEU B  95     -12.568   8.776  13.550  1.00  0.00           C  
ATOM   2192  C   LEU B  95     -13.382   7.511  13.823  1.00  0.00           C  
ATOM   2193  O   LEU B  95     -13.951   7.373  14.906  1.00  0.00           O  
ATOM   2194  CB  LEU B  95     -11.339   8.806  14.461  1.00  0.00           C  
ATOM   2195  CG  LEU B  95     -10.378   7.618  14.324  1.00  0.00           C  
ATOM   2196  CD1 LEU B  95      -9.723   7.582  12.953  1.00  0.00           C  
ATOM   2197  CD2 LEU B  95      -9.298   7.697  15.412  1.00  0.00           C  
ATOM   2198  N   ASP B  96     -13.423   6.591  12.858  1.00  0.00           N  
ATOM   2199  CA  ASP B  96     -13.968   5.248  13.029  1.00  0.00           C  
ATOM   2200  C   ASP B  96     -12.844   4.232  12.817  1.00  0.00           C  
ATOM   2201  O   ASP B  96     -12.108   4.314  11.833  1.00  0.00           O  
ATOM   2202  CB  ASP B  96     -15.119   4.988  12.037  1.00  0.00           C  
ATOM   2203  CG  ASP B  96     -16.358   5.853  12.272  1.00  0.00           C  
ATOM   2204  OD1 ASP B  96     -16.724   6.108  13.439  1.00  0.00           O  
ATOM   2205  OD2 ASP B  96     -16.999   6.251  11.272  1.00  0.00           O  
ATOM   2206  N   LEU B  97     -12.700   3.284  13.743  1.00  0.00           N  
ATOM   2207  CA  LEU B  97     -11.751   2.180  13.675  1.00  0.00           C  
ATOM   2208  C   LEU B  97     -12.501   0.853  13.825  1.00  0.00           C  
ATOM   2209  O   LEU B  97     -12.864   0.460  14.939  1.00  0.00           O  
ATOM   2210  CB  LEU B  97     -10.678   2.306  14.771  1.00  0.00           C  
ATOM   2211  CG  LEU B  97      -9.786   3.560  14.717  1.00  0.00           C  
ATOM   2212  CD1 LEU B  97      -8.830   3.554  15.902  1.00  0.00           C  
ATOM   2213  CD2 LEU B  97      -8.980   3.619  13.430  1.00  0.00           C  
ATOM   2214  N   ASP B  98     -12.719   0.160  12.716  1.00  0.00           N  
ATOM   2215  CA  ASP B  98     -13.490  -1.086  12.695  1.00  0.00           C  
ATOM   2216  C   ASP B  98     -12.572  -2.295  12.489  1.00  0.00           C  
ATOM   2217  O   ASP B  98     -11.824  -2.361  11.520  1.00  0.00           O  
ATOM   2218  CB  ASP B  98     -14.537  -1.032  11.577  1.00  0.00           C  
ATOM   2219  CG  ASP B  98     -15.688  -0.081  11.873  1.00  0.00           C  
ATOM   2220  OD1 ASP B  98     -16.335  -0.252  12.929  1.00  0.00           O  
ATOM   2221  OD2 ASP B  98     -15.963   0.794  11.021  1.00  0.00           O  
ATOM   2222  N   ILE B  99     -12.661  -3.287  13.387  1.00  0.00           N  
ATOM   2223  CA  ILE B  99     -11.977  -4.567  13.190  1.00  0.00           C  
ATOM   2224  C   ILE B  99     -12.751  -5.349  12.126  1.00  0.00           C  
ATOM   2225  O   ILE B  99     -13.848  -5.856  12.379  1.00  0.00           O  
ATOM   2226  CB  ILE B  99     -11.845  -5.363  14.506  1.00  0.00           C  
ATOM   2227  CG1 ILE B  99     -11.060  -4.551  15.557  1.00  0.00           C  
ATOM   2228  CG2 ILE B  99     -11.152  -6.708  14.236  1.00  0.00           C  
ATOM   2229  CD1 ILE B  99     -11.040  -5.174  16.945  1.00  0.00           C  
ATOM   2230  N   MET B 100     -12.200  -5.429  10.917  1.00  0.00           N  
ATOM   2231  CA  MET B 100     -12.815  -6.160   9.811  1.00  0.00           C  
ATOM   2232  C   MET B 100     -12.640  -7.671   9.975  1.00  0.00           C  
ATOM   2233  O   MET B 100     -13.600  -8.421   9.824  1.00  0.00           O  
ATOM   2234  CB  MET B 100     -12.214  -5.719   8.472  1.00  0.00           C  
ATOM   2235  CG  MET B 100     -12.531  -4.264   8.117  1.00  0.00           C  
ATOM   2236  SD  MET B 100     -12.001  -3.814   6.436  1.00  0.00           S  
ATOM   2237  CE  MET B 100     -10.220  -3.696   6.675  1.00  0.00           C  
ATOM   2238  N   LEU B 101     -11.408  -8.091  10.267  1.00  0.00           N  
ATOM   2239  CA  LEU B 101     -11.041  -9.495  10.384  1.00  0.00           C  
ATOM   2240  C   LEU B 101     -10.023  -9.664  11.510  1.00  0.00           C  
ATOM   2241  O   LEU B 101      -9.224  -8.761  11.773  1.00  0.00           O  
ATOM   2242  CB  LEU B 101     -10.437  -9.998   9.060  1.00  0.00           C  
ATOM   2243  CG  LEU B 101     -11.425 -10.089   7.883  1.00  0.00           C  
ATOM   2244  CD1 LEU B 101     -10.676 -10.239   6.579  1.00  0.00           C  
ATOM   2245  CD2 LEU B 101     -12.372 -11.271   8.056  1.00  0.00           C  
ATOM   2246  N   PHE B 102     -10.028 -10.841  12.153  1.00  0.00           N  
ATOM   2247  CA  PHE B 102      -9.058 -11.199  13.186  1.00  0.00           C  
ATOM   2248  C   PHE B 102      -8.565 -12.621  12.904  1.00  0.00           C  
ATOM   2249  O   PHE B 102      -9.172 -13.600  13.327  1.00  0.00           O  
ATOM   2250  CB  PHE B 102      -9.689 -11.045  14.575  1.00  0.00           C  
ATOM   2251  CG  PHE B 102      -8.679 -11.057  15.695  1.00  0.00           C  
ATOM   2252  CD1 PHE B 102      -8.168 -12.262  16.196  1.00  0.00           C  
ATOM   2253  CD2 PHE B 102      -8.216  -9.857  16.244  1.00  0.00           C  
ATOM   2254  CE1 PHE B 102      -7.218 -12.269  17.218  1.00  0.00           C  
ATOM   2255  CE2 PHE B 102      -7.268  -9.857  17.266  1.00  0.00           C  
ATOM   2256  CZ  PHE B 102      -6.773 -11.063  17.749  1.00  0.00           C  
ATOM   2257  N   GLY B 103      -7.476 -12.731  12.154  1.00  0.00           N  
ATOM   2258  CA  GLY B 103      -7.031 -14.016  11.631  1.00  0.00           C  
ATOM   2259  C   GLY B 103      -8.158 -14.682  10.842  1.00  0.00           C  
ATOM   2260  O   GLY B 103      -8.816 -14.045  10.024  1.00  0.00           O  
ATOM   2261  N   ASN B 104      -8.400 -15.972  11.130  1.00  0.00           N  
ATOM   2262  CA  ASN B 104      -9.515 -16.725  10.561  1.00  0.00           C  
ATOM   2263  C   ASN B 104     -10.651 -16.937  11.567  1.00  0.00           C  
ATOM   2264  O   ASN B 104     -11.465 -17.852  11.403  1.00  0.00           O  
ATOM   2265  CB  ASN B 104      -8.998 -18.062  10.008  1.00  0.00           C  
ATOM   2266  CG  ASN B 104      -8.191 -17.913   8.734  1.00  0.00           C  
ATOM   2267  OD1 ASN B 104      -8.316 -16.941   7.994  1.00  0.00           O  
ATOM   2268  ND2 ASN B 104      -7.350 -18.882   8.442  1.00  0.00           N  
ATOM   2269  N   GLU B 105     -10.728 -16.119  12.611  1.00  0.00           N  
ATOM   2270  CA  GLU B 105     -11.722 -16.306  13.666  1.00  0.00           C  
ATOM   2271  C   GLU B 105     -13.095 -15.761  13.274  1.00  0.00           C  
ATOM   2272  O   GLU B 105     -13.219 -14.723  12.620  1.00  0.00           O  
ATOM   2273  CB  GLU B 105     -11.255 -15.681  14.990  1.00  0.00           C  
ATOM   2274  CG  GLU B 105     -10.006 -16.362  15.547  1.00  0.00           C  
ATOM   2275  CD  GLU B 105      -9.628 -15.889  16.941  1.00  0.00           C  
ATOM   2276  OE1 GLU B 105      -8.417 -15.823  17.236  1.00  0.00           O  
ATOM   2277  OE2 GLU B 105     -10.541 -15.614  17.751  1.00  0.00           O  
ATOM   2278  N   VAL B 106     -14.138 -16.482  13.724  1.00  0.00           N  
ATOM   2279  CA  VAL B 106     -15.519 -16.008  13.694  1.00  0.00           C  
ATOM   2280  C   VAL B 106     -15.904 -15.685  15.132  1.00  0.00           C  
ATOM   2281  O   VAL B 106     -15.890 -16.559  16.000  1.00  0.00           O  
ATOM   2282  CB  VAL B 106     -16.476 -17.056  13.084  1.00  0.00           C  
ATOM   2283  CG1 VAL B 106     -17.918 -16.557  13.107  1.00  0.00           C  
ATOM   2284  CG2 VAL B 106     -16.080 -17.376  11.648  1.00  0.00           C  
ATOM   2285  N   ILE B 107     -16.221 -14.417  15.392  1.00  0.00           N  
ATOM   2286  CA  ILE B 107     -16.510 -13.909  16.732  1.00  0.00           C  
ATOM   2287  C   ILE B 107     -17.911 -13.305  16.719  1.00  0.00           C  
ATOM   2288  O   ILE B 107     -18.249 -12.531  15.815  1.00  0.00           O  
ATOM   2289  CB  ILE B 107     -15.460 -12.870  17.177  1.00  0.00           C  
ATOM   2290  CG1 ILE B 107     -14.035 -13.450  17.084  1.00  0.00           C  
ATOM   2291  CG2 ILE B 107     -15.753 -12.364  18.594  1.00  0.00           C  
ATOM   2292  CD1 ILE B 107     -12.926 -12.407  17.190  1.00  0.00           C  
ATOM   2293  N   ASN B 108     -18.718 -13.649  17.700  1.00  0.00           N  
ATOM   2294  CA  ASN B 108     -20.055 -13.082  17.851  1.00  0.00           C  
ATOM   2295  C   ASN B 108     -20.359 -12.900  19.336  1.00  0.00           C  
ATOM   2296  O   ASN B 108     -20.936 -13.772  19.985  1.00  0.00           O  
ATOM   2297  CB  ASN B 108     -21.089 -13.971  17.138  1.00  0.00           C  
ATOM   2298  CG  ASN B 108     -22.455 -13.324  17.071  1.00  0.00           C  
ATOM   2299  OD1 ASN B 108     -22.608 -12.115  17.199  1.00  0.00           O  
ATOM   2300  ND2 ASN B 108     -23.481 -14.113  16.839  1.00  0.00           N  
ATOM   2301  N   THR B 109     -19.935 -11.762  19.876  1.00  0.00           N  
ATOM   2302  CA  THR B 109     -20.201 -11.371  21.256  1.00  0.00           C  
ATOM   2303  C   THR B 109     -21.059 -10.109  21.279  1.00  0.00           C  
ATOM   2304  O   THR B 109     -21.337  -9.509  20.238  1.00  0.00           O  
ATOM   2305  CB  THR B 109     -18.900 -11.158  22.056  1.00  0.00           C  
ATOM   2306  OG1 THR B 109     -18.232  -9.981  21.619  1.00  0.00           O  
ATOM   2307  CG2 THR B 109     -17.951 -12.342  21.937  1.00  0.00           C  
ATOM   2308  N   GLU B 110     -21.476  -9.675  22.468  1.00  0.00           N  
ATOM   2309  CA  GLU B 110     -22.248  -8.444  22.631  1.00  0.00           C  
ATOM   2310  C   GLU B 110     -21.484  -7.213  22.123  1.00  0.00           C  
ATOM   2311  O   GLU B 110     -22.088  -6.264  21.637  1.00  0.00           O  
ATOM   2312  CB  GLU B 110     -22.614  -8.297  24.113  1.00  0.00           C  
ATOM   2313  CG  GLU B 110     -23.546  -7.119  24.399  1.00  0.00           C  
ATOM   2314  CD  GLU B 110     -23.931  -7.011  25.877  1.00  0.00           C  
ATOM   2315  OE1 GLU B 110     -24.745  -6.122  26.191  1.00  0.00           O  
ATOM   2316  OE2 GLU B 110     -23.420  -7.793  26.705  1.00  0.00           O  
ATOM   2317  N   ARG B 111     -20.154  -7.240  22.230  1.00  0.00           N  
ATOM   2318  CA  ARG B 111     -19.305  -6.094  21.899  1.00  0.00           C  
ATOM   2319  C   ARG B 111     -18.673  -6.165  20.514  1.00  0.00           C  
ATOM   2320  O   ARG B 111     -18.311  -5.122  19.962  1.00  0.00           O  
ATOM   2321  CB  ARG B 111     -18.188  -5.956  22.943  1.00  0.00           C  
ATOM   2322  CG  ARG B 111     -18.694  -5.674  24.361  1.00  0.00           C  
ATOM   2323  CD  ARG B 111     -17.524  -5.522  25.336  1.00  0.00           C  
ATOM   2324  NE  ARG B 111     -16.683  -4.378  24.978  1.00  0.00           N  
ATOM   2325  CZ  ARG B 111     -15.364  -4.280  25.144  1.00  0.00           C  
ATOM   2326  NH1 ARG B 111     -14.670  -5.235  25.718  1.00  0.00           N  
ATOM   2327  NH2 ARG B 111     -14.736  -3.216  24.721  1.00  0.00           N  
ATOM   2328  N   LEU B 112     -18.487  -7.362  19.972  1.00  0.00           N  
ATOM   2329  CA  LEU B 112     -17.664  -7.560  18.781  1.00  0.00           C  
ATOM   2330  C   LEU B 112     -18.256  -8.621  17.854  1.00  0.00           C  
ATOM   2331  O   LEU B 112     -18.497  -9.758  18.268  1.00  0.00           O  
ATOM   2332  CB  LEU B 112     -16.241  -7.941  19.218  1.00  0.00           C  
ATOM   2333  CG  LEU B 112     -15.223  -8.149  18.086  1.00  0.00           C  
ATOM   2334  CD1 LEU B 112     -15.045  -6.881  17.248  1.00  0.00           C  
ATOM   2335  CD2 LEU B 112     -13.879  -8.555  18.670  1.00  0.00           C  
ATOM   2336  N   THR B 113     -18.443  -8.258  16.592  1.00  0.00           N  
ATOM   2337  CA  THR B 113     -18.793  -9.178  15.515  1.00  0.00           C  
ATOM   2338  C   THR B 113     -17.684  -9.167  14.477  1.00  0.00           C  
ATOM   2339  O   THR B 113     -17.391  -8.126  13.883  1.00  0.00           O  
ATOM   2340  CB  THR B 113     -20.134  -8.803  14.869  1.00  0.00           C  
ATOM   2341  OG1 THR B 113     -21.161  -8.784  15.851  1.00  0.00           O  
ATOM   2342  CG2 THR B 113     -20.546  -9.799  13.789  1.00  0.00           C  
ATOM   2343  N   VAL B 114     -17.050 -10.329  14.264  1.00  0.00           N  
ATOM   2344  CA  VAL B 114     -15.992 -10.519  13.260  1.00  0.00           C  
ATOM   2345  C   VAL B 114     -16.312 -11.780  12.454  1.00  0.00           C  
ATOM   2346  O   VAL B 114     -16.587 -12.820  13.052  1.00  0.00           O  
ATOM   2347  CB  VAL B 114     -14.602 -10.636  13.925  1.00  0.00           C  
ATOM   2348  CG1 VAL B 114     -13.512 -10.959  12.908  1.00  0.00           C  
ATOM   2349  CG2 VAL B 114     -14.227  -9.341  14.643  1.00  0.00           C  
ATOM   2350  N   PRO B 115     -16.283 -11.747  11.105  1.00  0.00           N  
ATOM   2351  CA  PRO B 115     -16.010 -10.581  10.255  1.00  0.00           C  
ATOM   2352  C   PRO B 115     -16.994  -9.420  10.470  1.00  0.00           C  
ATOM   2353  O   PRO B 115     -18.124  -9.639  10.897  1.00  0.00           O  
ATOM   2354  CB  PRO B 115     -16.115 -11.119   8.830  1.00  0.00           C  
ATOM   2355  CG  PRO B 115     -15.822 -12.601   8.970  1.00  0.00           C  
ATOM   2356  CD  PRO B 115     -16.441 -12.951  10.309  1.00  0.00           C  
ATOM   2357  N   HIS B 116     -16.559  -8.203  10.162  1.00  0.00           N  
ATOM   2358  CA  HIS B 116     -17.414  -7.021  10.251  1.00  0.00           C  
ATOM   2359  C   HIS B 116     -18.725  -7.254   9.492  1.00  0.00           C  
ATOM   2360  O   HIS B 116     -18.714  -7.629   8.318  1.00  0.00           O  
ATOM   2361  CB  HIS B 116     -16.679  -5.788   9.719  1.00  0.00           C  
ATOM   2362  CG  HIS B 116     -17.503  -4.536   9.789  1.00  0.00           C  
ATOM   2363  ND1 HIS B 116     -18.482  -4.194   8.880  1.00  0.00           N  
ATOM   2364  CD2 HIS B 116     -17.489  -3.548  10.735  1.00  0.00           C  
ATOM   2365  CE1 HIS B 116     -19.037  -3.043   9.264  1.00  0.00           C  
ATOM   2366  NE2 HIS B 116     -18.451  -2.624  10.383  1.00  0.00           N  
ATOM   2367  N   TYR B 117     -19.865  -6.995  10.166  1.00  0.00           N  
ATOM   2368  CA  TYR B 117     -21.190  -7.472   9.741  1.00  0.00           C  
ATOM   2369  C   TYR B 117     -21.602  -7.043   8.327  1.00  0.00           C  
ATOM   2370  O   TYR B 117     -22.417  -7.713   7.701  1.00  0.00           O  
ATOM   2371  CB  TYR B 117     -22.247  -7.005  10.763  1.00  0.00           C  
ATOM   2372  CG  TYR B 117     -22.592  -5.525  10.656  1.00  0.00           C  
ATOM   2373  CD1 TYR B 117     -21.791  -4.555  11.259  1.00  0.00           C  
ATOM   2374  CD2 TYR B 117     -23.713  -5.121   9.909  1.00  0.00           C  
ATOM   2375  CE1 TYR B 117     -22.091  -3.197  11.117  1.00  0.00           C  
ATOM   2376  CE2 TYR B 117     -24.012  -3.767   9.772  1.00  0.00           C  
ATOM   2377  CZ  TYR B 117     -23.204  -2.807  10.371  1.00  0.00           C  
ATOM   2378  OH  TYR B 117     -23.499  -1.475  10.218  1.00  0.00           O  
ATOM   2379  N   ASP B 118     -21.056  -5.934   7.823  1.00  0.00           N  
ATOM   2380  CA  ASP B 118     -21.491  -5.358   6.546  1.00  0.00           C  
ATOM   2381  C   ASP B 118     -20.325  -5.123   5.569  1.00  0.00           C  
ATOM   2382  O   ASP B 118     -20.511  -4.535   4.505  1.00  0.00           O  
ATOM   2383  CB  ASP B 118     -22.257  -4.055   6.844  1.00  0.00           C  
ATOM   2384  CG  ASP B 118     -23.101  -3.565   5.672  1.00  0.00           C  
ATOM   2385  OD1 ASP B 118     -23.791  -4.399   5.044  1.00  0.00           O  
ATOM   2386  OD2 ASP B 118     -23.089  -2.338   5.426  1.00  0.00           O  
ATOM   2387  N   MET B 119     -19.105  -5.585   5.894  1.00  0.00           N  
ATOM   2388  CA  MET B 119     -17.930  -5.277   5.070  1.00  0.00           C  
ATOM   2389  C   MET B 119     -18.046  -5.811   3.639  1.00  0.00           C  
ATOM   2390  O   MET B 119     -17.599  -5.151   2.701  1.00  0.00           O  
ATOM   2391  CB  MET B 119     -16.634  -5.786   5.734  1.00  0.00           C  
ATOM   2392  CG  MET B 119     -16.492  -7.304   5.759  1.00  0.00           C  
ATOM   2393  SD  MET B 119     -14.959  -7.891   6.555  1.00  0.00           S  
ATOM   2394  CE  MET B 119     -13.730  -7.288   5.382  1.00  0.00           C  
ATOM   2395  N   LYS B 120     -18.709  -6.964   3.450  1.00  0.00           N  
ATOM   2396  CA  LYS B 120     -18.918  -7.561   2.124  1.00  0.00           C  
ATOM   2397  C   LYS B 120     -19.834  -6.715   1.220  1.00  0.00           C  
ATOM   2398  O   LYS B 120     -19.889  -6.966   0.014  1.00  0.00           O  
ATOM   2399  CB  LYS B 120     -19.446  -9.000   2.255  1.00  0.00           C  
ATOM   2400  CG  LYS B 120     -18.421  -9.971   2.858  1.00  0.00           C  
ATOM   2401  CD  LYS B 120     -18.960 -11.410   2.901  1.00  0.00           C  
ATOM   2402  CE  LYS B 120     -17.912 -12.376   3.428  1.00  0.00           C  
ATOM   2403  NZ  LYS B 120     -18.408 -13.781   3.499  1.00  0.00           N  
ATOM   2404  N   ASN B 121     -20.508  -5.706   1.773  1.00  0.00           N  
ATOM   2405  CA  ASN B 121     -21.348  -4.766   1.036  1.00  0.00           C  
ATOM   2406  C   ASN B 121     -20.694  -3.391   0.832  1.00  0.00           C  
ATOM   2407  O   ASN B 121     -21.314  -2.510   0.238  1.00  0.00           O  
ATOM   2408  CB  ASN B 121     -22.696  -4.613   1.763  1.00  0.00           C  
ATOM   2409  CG  ASN B 121     -23.457  -5.922   1.858  1.00  0.00           C  
ATOM   2410  OD1 ASN B 121     -23.560  -6.676   0.894  1.00  0.00           O  
ATOM   2411  ND2 ASN B 121     -24.003  -6.213   3.017  1.00  0.00           N  
ATOM   2412  N   ARG B 122     -19.452  -3.198   1.316  1.00  0.00           N  
ATOM   2413  CA  ARG B 122     -18.815  -1.882   1.343  1.00  0.00           C  
ATOM   2414  C   ARG B 122     -17.522  -1.866   0.523  1.00  0.00           C  
ATOM   2415  O   ARG B 122     -16.477  -2.296   0.998  1.00  0.00           O  
ATOM   2416  CB  ARG B 122     -18.534  -1.466   2.799  1.00  0.00           C  
ATOM   2417  CG  ARG B 122     -19.814  -1.296   3.622  1.00  0.00           C  
ATOM   2418  CD  ARG B 122     -19.473  -0.904   5.061  1.00  0.00           C  
ATOM   2419  NE  ARG B 122     -20.657  -0.883   5.900  1.00  0.00           N  
ATOM   2420  CZ  ARG B 122     -20.704  -0.477   7.164  1.00  0.00           C  
ATOM   2421  NH1 ARG B 122     -19.626  -0.010   7.765  1.00  0.00           N  
ATOM   2422  NH2 ARG B 122     -21.827  -0.550   7.819  1.00  0.00           N  
ATOM   2423  N   GLY B 123     -17.600  -1.328  -0.693  1.00  0.00           N  
ATOM   2424  CA  GLY B 123     -16.422  -1.183  -1.548  1.00  0.00           C  
ATOM   2425  C   GLY B 123     -15.298  -0.392  -0.888  1.00  0.00           C  
ATOM   2426  O   GLY B 123     -14.124  -0.706  -1.091  1.00  0.00           O  
ATOM   2427  N   PHE B 124     -15.649   0.599  -0.053  1.00  0.00           N  
ATOM   2428  CA  PHE B 124     -14.659   1.407   0.664  1.00  0.00           C  
ATOM   2429  C   PHE B 124     -13.922   0.646   1.777  1.00  0.00           C  
ATOM   2430  O   PHE B 124     -12.903   1.141   2.272  1.00  0.00           O  
ATOM   2431  CB  PHE B 124     -15.312   2.686   1.218  1.00  0.00           C  
ATOM   2432  CG  PHE B 124     -16.388   2.445   2.250  1.00  0.00           C  
ATOM   2433  CD1 PHE B 124     -16.062   2.261   3.598  1.00  0.00           C  
ATOM   2434  CD2 PHE B 124     -17.737   2.437   1.882  1.00  0.00           C  
ATOM   2435  CE1 PHE B 124     -17.048   2.055   4.555  1.00  0.00           C  
ATOM   2436  CE2 PHE B 124     -18.736   2.239   2.836  1.00  0.00           C  
ATOM   2437  CZ  PHE B 124     -18.390   2.051   4.174  1.00  0.00           C  
ATOM   2438  N   MET B 125     -14.403  -0.532   2.180  1.00  0.00           N  
ATOM   2439  CA  MET B 125     -13.661  -1.450   3.038  1.00  0.00           C  
ATOM   2440  C   MET B 125     -12.911  -2.486   2.202  1.00  0.00           C  
ATOM   2441  O   MET B 125     -11.744  -2.763   2.448  1.00  0.00           O  
ATOM   2442  CB  MET B 125     -14.598  -2.153   4.032  1.00  0.00           C  
ATOM   2443  CG  MET B 125     -15.095  -1.224   5.138  1.00  0.00           C  
ATOM   2444  SD  MET B 125     -16.164  -2.064   6.338  1.00  0.00           S  
ATOM   2445  CE  MET B 125     -16.210  -0.833   7.648  1.00  0.00           C  
ATOM   2446  N   LEU B 126     -13.589  -3.057   1.196  1.00  0.00           N  
ATOM   2447  CA  LEU B 126     -13.037  -4.165   0.422  1.00  0.00           C  
ATOM   2448  C   LEU B 126     -11.875  -3.756  -0.491  1.00  0.00           C  
ATOM   2449  O   LEU B 126     -10.911  -4.506  -0.604  1.00  0.00           O  
ATOM   2450  CB  LEU B 126     -14.145  -4.840  -0.403  1.00  0.00           C  
ATOM   2451  CG  LEU B 126     -15.290  -5.474   0.399  1.00  0.00           C  
ATOM   2452  CD1 LEU B 126     -16.284  -6.107  -0.578  1.00  0.00           C  
ATOM   2453  CD2 LEU B 126     -14.799  -6.522   1.386  1.00  0.00           C  
ATOM   2454  N   TRP B 127     -11.942  -2.592  -1.155  1.00  0.00           N  
ATOM   2455  CA  TRP B 127     -10.872  -2.172  -2.060  1.00  0.00           C  
ATOM   2456  C   TRP B 127      -9.554  -1.879  -1.330  1.00  0.00           C  
ATOM   2457  O   TRP B 127      -8.517  -2.402  -1.754  1.00  0.00           O  
ATOM   2458  CB  TRP B 127     -11.320  -0.985  -2.931  1.00  0.00           C  
ATOM   2459  CG  TRP B 127     -12.113  -1.367  -4.142  1.00  0.00           C  
ATOM   2460  CD1 TRP B 127     -13.389  -0.985  -4.434  1.00  0.00           C  
ATOM   2461  CD2 TRP B 127     -11.681  -2.190  -5.261  1.00  0.00           C  
ATOM   2462  NE1 TRP B 127     -13.780  -1.504  -5.656  1.00  0.00           N  
ATOM   2463  CE2 TRP B 127     -12.753  -2.251  -6.185  1.00  0.00           C  
ATOM   2464  CE3 TRP B 127     -10.494  -2.875  -5.569  1.00  0.00           C  
ATOM   2465  CZ2 TRP B 127     -12.670  -2.980  -7.385  1.00  0.00           C  
ATOM   2466  CZ3 TRP B 127     -10.414  -3.605  -6.763  1.00  0.00           C  
ATOM   2467  CH2 TRP B 127     -11.485  -3.650  -7.659  1.00  0.00           C  
ATOM   2468  N   PRO B 128      -9.544  -1.108  -0.229  1.00  0.00           N  
ATOM   2469  CA  PRO B 128      -8.304  -0.934   0.538  1.00  0.00           C  
ATOM   2470  C   PRO B 128      -7.776  -2.256   1.106  1.00  0.00           C  
ATOM   2471  O   PRO B 128      -6.565  -2.474   1.131  1.00  0.00           O  
ATOM   2472  CB  PRO B 128      -8.682   0.051   1.654  1.00  0.00           C  
ATOM   2473  CG  PRO B 128      -9.865   0.811   1.104  1.00  0.00           C  
ATOM   2474  CD  PRO B 128     -10.607  -0.241   0.294  1.00  0.00           C  
ATOM   2475  N   LEU B 129      -8.670  -3.152   1.536  1.00  0.00           N  
ATOM   2476  CA  LEU B 129      -8.273  -4.471   2.022  1.00  0.00           C  
ATOM   2477  C   LEU B 129      -7.635  -5.309   0.910  1.00  0.00           C  
ATOM   2478  O   LEU B 129      -6.606  -5.950   1.125  1.00  0.00           O  
ATOM   2479  CB  LEU B 129      -9.494  -5.185   2.633  1.00  0.00           C  
ATOM   2480  CG  LEU B 129      -9.211  -6.566   3.238  1.00  0.00           C  
ATOM   2481  CD1 LEU B 129      -8.199  -6.480   4.381  1.00  0.00           C  
ATOM   2482  CD2 LEU B 129     -10.512  -7.173   3.757  1.00  0.00           C  
ATOM   2483  N   PHE B 130      -8.212  -5.274  -0.290  1.00  0.00           N  
ATOM   2484  CA  PHE B 130      -7.678  -5.991  -1.455  1.00  0.00           C  
ATOM   2485  C   PHE B 130      -6.296  -5.474  -1.859  1.00  0.00           C  
ATOM   2486  O   PHE B 130      -5.449  -6.248  -2.295  1.00  0.00           O  
ATOM   2487  CB  PHE B 130      -8.661  -5.877  -2.622  1.00  0.00           C  
ATOM   2488  CG  PHE B 130      -8.222  -6.618  -3.860  1.00  0.00           C  
ATOM   2489  CD1 PHE B 130      -8.291  -8.017  -3.924  1.00  0.00           C  
ATOM   2490  CD2 PHE B 130      -7.716  -5.925  -4.954  1.00  0.00           C  
ATOM   2491  CE1 PHE B 130      -7.875  -8.707  -5.056  1.00  0.00           C  
ATOM   2492  CE2 PHE B 130      -7.285  -6.604  -6.103  1.00  0.00           C  
ATOM   2493  CZ  PHE B 130      -7.367  -7.996  -6.143  1.00  0.00           C  
ATOM   2494  N   GLU B 131      -6.045  -4.175  -1.694  1.00  0.00           N  
ATOM   2495  CA  GLU B 131      -4.731  -3.610  -1.971  1.00  0.00           C  
ATOM   2496  C   GLU B 131      -3.646  -4.274  -1.118  1.00  0.00           C  
ATOM   2497  O   GLU B 131      -2.584  -4.618  -1.637  1.00  0.00           O  
ATOM   2498  CB  GLU B 131      -4.749  -2.095  -1.746  1.00  0.00           C  
ATOM   2499  CG  GLU B 131      -3.420  -1.431  -2.101  1.00  0.00           C  
ATOM   2500  CD  GLU B 131      -3.385   0.069  -1.781  1.00  0.00           C  
ATOM   2501  OE1 GLU B 131      -4.101   0.503  -0.856  1.00  0.00           O  
ATOM   2502  OE2 GLU B 131      -2.643   0.805  -2.441  1.00  0.00           O  
ATOM   2503  N   ILE B 132      -3.908  -4.478   0.177  1.00  0.00           N  
ATOM   2504  CA  ILE B 132      -2.905  -5.005   1.109  1.00  0.00           C  
ATOM   2505  C   ILE B 132      -2.975  -6.527   1.311  1.00  0.00           C  
ATOM   2506  O   ILE B 132      -2.030  -7.110   1.849  1.00  0.00           O  
ATOM   2507  CB  ILE B 132      -2.955  -4.266   2.464  1.00  0.00           C  
ATOM   2508  CG1 ILE B 132      -4.313  -4.442   3.173  1.00  0.00           C  
ATOM   2509  CG2 ILE B 132      -2.618  -2.776   2.254  1.00  0.00           C  
ATOM   2510  CD1 ILE B 132      -4.331  -3.906   4.602  1.00  0.00           C  
ATOM   2511  N   ALA B 133      -4.067  -7.169   0.894  1.00  0.00           N  
ATOM   2512  CA  ALA B 133      -4.270  -8.604   1.061  1.00  0.00           C  
ATOM   2513  C   ALA B 133      -5.039  -9.200  -0.136  1.00  0.00           C  
ATOM   2514  O   ALA B 133      -6.171  -9.674   0.013  1.00  0.00           O  
ATOM   2515  CB  ALA B 133      -4.987  -8.867   2.393  1.00  0.00           C  
ATOM   2516  N   PRO B 134      -4.453  -9.193  -1.349  1.00  0.00           N  
ATOM   2517  CA  PRO B 134      -5.170  -9.606  -2.561  1.00  0.00           C  
ATOM   2518  C   PRO B 134      -5.582 -11.081  -2.576  1.00  0.00           C  
ATOM   2519  O   PRO B 134      -6.542 -11.440  -3.255  1.00  0.00           O  
ATOM   2520  CB  PRO B 134      -4.198  -9.278  -3.699  1.00  0.00           C  
ATOM   2521  CG  PRO B 134      -2.834  -9.290  -3.051  1.00  0.00           C  
ATOM   2522  CD  PRO B 134      -3.092  -8.757  -1.657  1.00  0.00           C  
ATOM   2523  N   GLU B 135      -4.875 -11.913  -1.818  1.00  0.00           N  
ATOM   2524  CA  GLU B 135      -5.156 -13.350  -1.746  1.00  0.00           C  
ATOM   2525  C   GLU B 135      -5.973 -13.740  -0.507  1.00  0.00           C  
ATOM   2526  O   GLU B 135      -6.053 -14.915  -0.145  1.00  0.00           O  
ATOM   2527  CB  GLU B 135      -3.840 -14.146  -1.817  1.00  0.00           C  
ATOM   2528  CG  GLU B 135      -3.006 -13.851  -3.071  1.00  0.00           C  
ATOM   2529  CD  GLU B 135      -3.805 -14.006  -4.368  1.00  0.00           C  
ATOM   2530  OE1 GLU B 135      -3.759 -13.094  -5.217  1.00  0.00           O  
ATOM   2531  OE2 GLU B 135      -4.507 -15.034  -4.519  1.00  0.00           O  
ATOM   2532  N   LEU B 136      -6.594 -12.770   0.154  1.00  0.00           N  
ATOM   2533  CA  LEU B 136      -7.328 -13.009   1.392  1.00  0.00           C  
ATOM   2534  C   LEU B 136      -8.526 -13.938   1.173  1.00  0.00           C  
ATOM   2535  O   LEU B 136      -9.304 -13.778   0.229  1.00  0.00           O  
ATOM   2536  CB  LEU B 136      -7.760 -11.674   2.006  1.00  0.00           C  
ATOM   2537  CG  LEU B 136      -8.411 -11.772   3.396  1.00  0.00           C  
ATOM   2538  CD1 LEU B 136      -7.961 -10.595   4.250  1.00  0.00           C  
ATOM   2539  CD2 LEU B 136      -9.935 -11.778   3.304  1.00  0.00           C  
ATOM   2540  N   VAL B 137      -8.669 -14.900   2.095  1.00  0.00           N  
ATOM   2541  CA  VAL B 137      -9.813 -15.813   2.173  1.00  0.00           C  
ATOM   2542  C   VAL B 137     -10.526 -15.555   3.503  1.00  0.00           C  
ATOM   2543  O   VAL B 137      -9.894 -15.525   4.561  1.00  0.00           O  
ATOM   2544  CB  VAL B 137      -9.375 -17.285   2.054  1.00  0.00           C  
ATOM   2545  CG1 VAL B 137     -10.579 -18.224   2.045  1.00  0.00           C  
ATOM   2546  CG2 VAL B 137      -8.567 -17.517   0.772  1.00  0.00           C  
ATOM   2547  N   PHE B 138     -11.834 -15.342   3.453  1.00  0.00           N  
ATOM   2548  CA  PHE B 138     -12.655 -15.146   4.639  1.00  0.00           C  
ATOM   2549  C   PHE B 138     -12.810 -16.460   5.421  1.00  0.00           C  
ATOM   2550  O   PHE B 138     -12.634 -17.535   4.854  1.00  0.00           O  
ATOM   2551  CB  PHE B 138     -14.031 -14.597   4.237  1.00  0.00           C  
ATOM   2552  CG  PHE B 138     -14.001 -13.147   3.820  1.00  0.00           C  
ATOM   2553  CD1 PHE B 138     -14.315 -12.142   4.744  1.00  0.00           C  
ATOM   2554  CD2 PHE B 138     -13.668 -12.781   2.518  1.00  0.00           C  
ATOM   2555  CE1 PHE B 138     -14.292 -10.799   4.372  1.00  0.00           C  
ATOM   2556  CE2 PHE B 138     -13.639 -11.434   2.142  1.00  0.00           C  
ATOM   2557  CZ  PHE B 138     -13.948 -10.443   3.069  1.00  0.00           C  
ATOM   2558  N   PRO B 139     -13.174 -16.411   6.715  1.00  0.00           N  
ATOM   2559  CA  PRO B 139     -13.378 -17.626   7.508  1.00  0.00           C  
ATOM   2560  C   PRO B 139     -14.409 -18.604   6.918  1.00  0.00           C  
ATOM   2561  O   PRO B 139     -14.300 -19.802   7.155  1.00  0.00           O  
ATOM   2562  CB  PRO B 139     -13.843 -17.103   8.880  1.00  0.00           C  
ATOM   2563  CG  PRO B 139     -13.215 -15.737   8.970  1.00  0.00           C  
ATOM   2564  CD  PRO B 139     -13.277 -15.207   7.547  1.00  0.00           C  
ATOM   2565  N   ASP B 140     -15.377 -18.104   6.147  1.00  0.00           N  
ATOM   2566  CA  ASP B 140     -16.383 -18.932   5.473  1.00  0.00           C  
ATOM   2567  C   ASP B 140     -15.890 -19.556   4.161  1.00  0.00           C  
ATOM   2568  O   ASP B 140     -16.624 -20.313   3.525  1.00  0.00           O  
ATOM   2569  CB  ASP B 140     -17.678 -18.122   5.257  1.00  0.00           C  
ATOM   2570  CG  ASP B 140     -17.502 -16.865   4.404  1.00  0.00           C  
ATOM   2571  OD1 ASP B 140     -16.437 -16.704   3.763  1.00  0.00           O  
ATOM   2572  OD2 ASP B 140     -18.428 -16.024   4.392  1.00  0.00           O  
ATOM   2573  N   GLY B 141     -14.652 -19.261   3.745  1.00  0.00           N  
ATOM   2574  CA  GLY B 141     -14.053 -19.793   2.528  1.00  0.00           C  
ATOM   2575  C   GLY B 141     -14.185 -18.920   1.287  1.00  0.00           C  
ATOM   2576  O   GLY B 141     -13.574 -19.221   0.259  1.00  0.00           O  
ATOM   2577  N   GLU B 142     -14.960 -17.819   1.344  1.00  0.00           N  
ATOM   2578  CA  GLU B 142     -15.062 -16.898   0.218  1.00  0.00           C  
ATOM   2579  C   GLU B 142     -13.750 -16.134   0.014  1.00  0.00           C  
ATOM   2580  O   GLU B 142     -13.124 -15.670   0.968  1.00  0.00           O  
ATOM   2581  CB  GLU B 142     -16.216 -15.899   0.392  1.00  0.00           C  
ATOM   2582  CG  GLU B 142     -17.602 -16.521   0.229  1.00  0.00           C  
ATOM   2583  CD  GLU B 142     -18.681 -15.435   0.131  1.00  0.00           C  
ATOM   2584  OE1 GLU B 142     -19.128 -15.145  -0.996  1.00  0.00           O  
ATOM   2585  OE2 GLU B 142     -19.038 -14.861   1.178  1.00  0.00           O  
ATOM   2586  N   MET B 143     -13.338 -15.987  -1.241  1.00  0.00           N  
ATOM   2587  CA  MET B 143     -12.167 -15.190  -1.583  1.00  0.00           C  
ATOM   2588  C   MET B 143     -12.563 -13.729  -1.782  1.00  0.00           C  
ATOM   2589  O   MET B 143     -13.530 -13.427  -2.491  1.00  0.00           O  
ATOM   2590  CB  MET B 143     -11.504 -15.726  -2.855  1.00  0.00           C  
ATOM   2591  CG  MET B 143     -10.900 -17.117  -2.685  1.00  0.00           C  
ATOM   2592  SD  MET B 143     -10.016 -17.696  -4.165  1.00  0.00           S  
ATOM   2593  CE  MET B 143     -11.381 -17.958  -5.304  1.00  0.00           C  
ATOM   2594  N   LEU B 144     -11.783 -12.816  -1.215  1.00  0.00           N  
ATOM   2595  CA  LEU B 144     -11.996 -11.371  -1.381  1.00  0.00           C  
ATOM   2596  C   LEU B 144     -12.039 -10.968  -2.861  1.00  0.00           C  
ATOM   2597  O   LEU B 144     -12.908 -10.211  -3.281  1.00  0.00           O  
ATOM   2598  CB  LEU B 144     -10.882 -10.621  -0.631  1.00  0.00           C  
ATOM   2599  CG  LEU B 144     -10.867  -9.090  -0.804  1.00  0.00           C  
ATOM   2600  CD1 LEU B 144     -12.186  -8.460  -0.381  1.00  0.00           C  
ATOM   2601  CD2 LEU B 144      -9.734  -8.491   0.023  1.00  0.00           C  
ATOM   2602  N   ARG B 145     -11.140 -11.523  -3.658  1.00  0.00           N  
ATOM   2603  CA  ARG B 145     -11.094 -11.301  -5.104  1.00  0.00           C  
ATOM   2604  C   ARG B 145     -12.425 -11.657  -5.783  1.00  0.00           C  
ATOM   2605  O   ARG B 145     -12.899 -10.930  -6.645  1.00  0.00           O  
ATOM   2606  CB  ARG B 145      -9.933 -12.113  -5.699  1.00  0.00           C  
ATOM   2607  CG  ARG B 145      -9.660 -11.830  -7.175  1.00  0.00           C  
ATOM   2608  CD  ARG B 145      -8.563 -12.745  -7.736  1.00  0.00           C  
ATOM   2609  NE  ARG B 145      -7.263 -12.563  -7.078  1.00  0.00           N  
ATOM   2610  CZ  ARG B 145      -6.334 -11.654  -7.400  1.00  0.00           C  
ATOM   2611  NH1 ARG B 145      -6.531 -10.791  -8.367  1.00  0.00           N  
ATOM   2612  NH2 ARG B 145      -5.196 -11.613  -6.747  1.00  0.00           N  
ATOM   2613  N   GLN B 146     -13.021 -12.781  -5.377  1.00  0.00           N  
ATOM   2614  CA  GLN B 146     -14.285 -13.245  -5.948  1.00  0.00           C  
ATOM   2615  C   GLN B 146     -15.461 -12.351  -5.547  1.00  0.00           C  
ATOM   2616  O   GLN B 146     -16.335 -12.076  -6.373  1.00  0.00           O  
ATOM   2617  CB  GLN B 146     -14.541 -14.705  -5.533  1.00  0.00           C  
ATOM   2618  CG  GLN B 146     -15.779 -15.335  -6.200  1.00  0.00           C  
ATOM   2619  CD  GLN B 146     -15.672 -15.370  -7.725  1.00  0.00           C  
ATOM   2620  OE1 GLN B 146     -14.595 -15.514  -8.291  1.00  0.00           O  
ATOM   2621  NE2 GLN B 146     -16.792 -15.240  -8.405  1.00  0.00           N  
ATOM   2622  N   ILE B 147     -15.483 -11.870  -4.296  1.00  0.00           N  
ATOM   2623  CA  ILE B 147     -16.525 -10.945  -3.832  1.00  0.00           C  
ATOM   2624  C   ILE B 147     -16.485  -9.652  -4.648  1.00  0.00           C  
ATOM   2625  O   ILE B 147     -17.519  -9.197  -5.146  1.00  0.00           O  
ATOM   2626  CB  ILE B 147     -16.391 -10.659  -2.314  1.00  0.00           C  
ATOM   2627  CG1 ILE B 147     -16.583 -11.953  -1.508  1.00  0.00           C  
ATOM   2628  CG2 ILE B 147     -17.404  -9.596  -1.871  1.00  0.00           C  
ATOM   2629  CD1 ILE B 147     -16.219 -11.830  -0.037  1.00  0.00           C  
ATOM   2630  N   LEU B 148     -15.305  -9.062  -4.826  1.00  0.00           N  
ATOM   2631  CA  LEU B 148     -15.146  -7.841  -5.620  1.00  0.00           C  
ATOM   2632  C   LEU B 148     -15.588  -8.044  -7.068  1.00  0.00           C  
ATOM   2633  O   LEU B 148     -16.261  -7.186  -7.636  1.00  0.00           O  
ATOM   2634  CB  LEU B 148     -13.685  -7.366  -5.564  1.00  0.00           C  
ATOM   2635  CG  LEU B 148     -13.275  -6.696  -4.245  1.00  0.00           C  
ATOM   2636  CD1 LEU B 148     -11.772  -6.511  -4.202  1.00  0.00           C  
ATOM   2637  CD2 LEU B 148     -13.960  -5.331  -4.088  1.00  0.00           C  
ATOM   2638  N   HIS B 149     -15.243  -9.196  -7.656  1.00  0.00           N  
ATOM   2639  CA  HIS B 149     -15.646  -9.530  -9.016  1.00  0.00           C  
ATOM   2640  C   HIS B 149     -17.166  -9.691  -9.134  1.00  0.00           C  
ATOM   2641  O   HIS B 149     -17.789  -9.132 -10.040  1.00  0.00           O  
ATOM   2642  CB  HIS B 149     -14.929 -10.815  -9.461  1.00  0.00           C  
ATOM   2643  CG  HIS B 149     -15.274 -11.233 -10.860  1.00  0.00           C  
ATOM   2644  ND1 HIS B 149     -16.299 -12.094 -11.188  1.00  0.00           N  
ATOM   2645  CD2 HIS B 149     -14.703 -10.844 -12.035  1.00  0.00           C  
ATOM   2646  CE1 HIS B 149     -16.342 -12.228 -12.511  1.00  0.00           C  
ATOM   2647  NE2 HIS B 149     -15.385 -11.478 -13.057  1.00  0.00           N  
ATOM   2648  N   THR B 150     -17.782 -10.433  -8.220  1.00  0.00           N  
ATOM   2649  CA  THR B 150     -19.221 -10.736  -8.264  1.00  0.00           C  
ATOM   2650  C   THR B 150     -20.075  -9.499  -7.983  1.00  0.00           C  
ATOM   2651  O   THR B 150     -21.104  -9.301  -8.623  1.00  0.00           O  
ATOM   2652  CB  THR B 150     -19.563 -11.847  -7.263  1.00  0.00           C  
ATOM   2653  OG1 THR B 150     -18.807 -13.008  -7.572  1.00  0.00           O  
ATOM   2654  CG2 THR B 150     -21.040 -12.231  -7.309  1.00  0.00           C  
ATOM   2655  N   ARG B 151     -19.646  -8.665  -7.032  1.00  0.00           N  
ATOM   2656  CA  ARG B 151     -20.398  -7.468  -6.639  1.00  0.00           C  
ATOM   2657  C   ARG B 151     -20.135  -6.269  -7.545  1.00  0.00           C  
ATOM   2658  O   ARG B 151     -20.916  -5.317  -7.527  1.00  0.00           O  
ATOM   2659  CB  ARG B 151     -20.099  -7.126  -5.167  1.00  0.00           C  
ATOM   2660  CG  ARG B 151     -20.583  -8.191  -4.173  1.00  0.00           C  
ATOM   2661  CD  ARG B 151     -22.110  -8.326  -4.151  1.00  0.00           C  
ATOM   2662  NE  ARG B 151     -22.758  -7.077  -3.724  1.00  0.00           N  
ATOM   2663  CZ  ARG B 151     -23.102  -6.758  -2.482  1.00  0.00           C  
ATOM   2664  NH1 ARG B 151     -22.914  -7.596  -1.494  1.00  0.00           N  
ATOM   2665  NH2 ARG B 151     -23.640  -5.583  -2.224  1.00  0.00           N  
ATOM   2666  N   ALA B 152     -19.075  -6.323  -8.335  1.00  0.00           N  
ATOM   2667  CA  ALA B 152     -18.711  -5.291  -9.313  1.00  0.00           C  
ATOM   2668  C   ALA B 152     -18.697  -3.871  -8.710  1.00  0.00           C  
ATOM   2669  O   ALA B 152     -19.217  -2.926  -9.303  1.00  0.00           O  
ATOM   2670  CB  ALA B 152     -19.623  -5.401 -10.545  1.00  0.00           C  
ATOM   2671  N   PHE B 153     -18.104  -3.720  -7.533  1.00  0.00           N  
ATOM   2672  CA  PHE B 153     -17.923  -2.401  -6.925  1.00  0.00           C  
ATOM   2673  C   PHE B 153     -16.983  -1.552  -7.776  1.00  0.00           C  
ATOM   2674  O   PHE B 153     -15.917  -2.027  -8.188  1.00  0.00           O  
ATOM   2675  CB  PHE B 153     -17.343  -2.529  -5.512  1.00  0.00           C  
ATOM   2676  CG  PHE B 153     -18.252  -3.196  -4.513  1.00  0.00           C  
ATOM   2677  CD1 PHE B 153     -19.402  -2.557  -4.048  1.00  0.00           C  
ATOM   2678  CD2 PHE B 153     -17.940  -4.468  -4.014  1.00  0.00           C  
ATOM   2679  CE1 PHE B 153     -20.224  -3.168  -3.103  1.00  0.00           C  
ATOM   2680  CE2 PHE B 153     -18.760  -5.079  -3.069  1.00  0.00           C  
ATOM   2681  CZ  PHE B 153     -19.908  -4.432  -2.610  1.00  0.00           C  
ATOM   2682  N   ASP B 154     -17.350  -0.299  -8.002  1.00  0.00           N  
ATOM   2683  CA  ASP B 154     -16.467   0.639  -8.696  1.00  0.00           C  
ATOM   2684  C   ASP B 154     -15.159   0.826  -7.920  1.00  0.00           C  
ATOM   2685  O   ASP B 154     -15.145   0.880  -6.685  1.00  0.00           O  
ATOM   2686  CB  ASP B 154     -17.161   1.987  -8.891  1.00  0.00           C  
ATOM   2687  CG  ASP B 154     -18.319   1.919  -9.883  1.00  0.00           C  
ATOM   2688  OD1 ASP B 154     -18.196   1.196 -10.902  1.00  0.00           O  
ATOM   2689  OD2 ASP B 154     -19.343   2.598  -9.649  1.00  0.00           O  
ATOM   2690  N   LYS B 155     -14.058   0.937  -8.668  1.00  0.00           N  
ATOM   2691  CA  LYS B 155     -12.760   1.237  -8.076  1.00  0.00           C  
ATOM   2692  C   LYS B 155     -12.804   2.622  -7.418  1.00  0.00           C  
ATOM   2693  O   LYS B 155     -13.353   3.564  -7.988  1.00  0.00           O  
ATOM   2694  CB  LYS B 155     -11.659   1.157  -9.149  1.00  0.00           C  
ATOM   2695  CG  LYS B 155     -10.231   1.333  -8.624  1.00  0.00           C  
ATOM   2696  CD  LYS B 155      -9.764   0.165  -7.758  1.00  0.00           C  
ATOM   2697  CE  LYS B 155      -8.335   0.411  -7.268  1.00  0.00           C  
ATOM   2698  NZ  LYS B 155      -7.828  -0.698  -6.420  1.00  0.00           N  
ATOM   2699  N   LEU B 156     -12.238   2.731  -6.229  1.00  0.00           N  
ATOM   2700  CA  LEU B 156     -12.235   3.985  -5.485  1.00  0.00           C  
ATOM   2701  C   LEU B 156     -11.177   4.951  -6.036  1.00  0.00           C  
ATOM   2702  O   LEU B 156     -10.132   4.527  -6.517  1.00  0.00           O  
ATOM   2703  CB  LEU B 156     -11.973   3.725  -3.997  1.00  0.00           C  
ATOM   2704  CG  LEU B 156     -12.895   2.712  -3.318  1.00  0.00           C  
ATOM   2705  CD1 LEU B 156     -12.501   2.573  -1.843  1.00  0.00           C  
ATOM   2706  CD2 LEU B 156     -14.367   3.115  -3.427  1.00  0.00           C  
ATOM   2707  N   ASN B 157     -11.463   6.244  -5.921  1.00  0.00           N  
ATOM   2708  CA  ASN B 157     -10.463   7.271  -6.194  1.00  0.00           C  
ATOM   2709  C   ASN B 157      -9.498   7.388  -5.018  1.00  0.00           C  
ATOM   2710  O   ASN B 157      -9.892   7.257  -3.856  1.00  0.00           O  
ATOM   2711  CB  ASN B 157     -11.156   8.610  -6.467  1.00  0.00           C  
ATOM   2712  CG  ASN B 157     -11.988   8.578  -7.736  1.00  0.00           C  
ATOM   2713  OD1 ASN B 157     -11.573   8.044  -8.760  1.00  0.00           O  
ATOM   2714  ND2 ASN B 157     -13.180   9.143  -7.697  1.00  0.00           N  
ATOM   2715  N   LYS B 158      -8.219   7.655  -5.313  1.00  0.00           N  
ATOM   2716  CA  LYS B 158      -7.240   7.978  -4.267  1.00  0.00           C  
ATOM   2717  C   LYS B 158      -7.549   9.359  -3.683  1.00  0.00           C  
ATOM   2718  O   LYS B 158      -8.158  10.204  -4.347  1.00  0.00           O  
ATOM   2719  CB  LYS B 158      -5.802   7.909  -4.825  1.00  0.00           C  
ATOM   2720  CG  LYS B 158      -5.374   6.518  -5.298  1.00  0.00           C  
ATOM   2721  CD  LYS B 158      -5.394   5.479  -4.199  1.00  0.00           C  
ATOM   2722  CE  LYS B 158      -4.862   4.124  -4.666  1.00  0.00           C  
ATOM   2723  NZ  LYS B 158      -3.392   4.084  -4.719  1.00  0.00           N  
ATOM   2724  N   TRP B 159      -7.168   9.553  -2.423  1.00  0.00           N  
ATOM   2725  CA  TRP B 159      -7.375  10.814  -1.718  1.00  0.00           C  
ATOM   2726  C   TRP B 159      -6.612  11.961  -2.393  1.00  0.00           C  
ATOM   2727  O   TRP B 159      -7.206  13.040  -2.591  1.00  0.00           O  
ATOM   2728  CB  TRP B 159      -6.957  10.663  -0.248  1.00  0.00           C  
ATOM   2729  CG  TRP B 159      -7.257  11.894   0.555  1.00  0.00           C  
ATOM   2730  CD1 TRP B 159      -6.378  12.884   0.843  1.00  0.00           C  
ATOM   2731  CD2 TRP B 159      -8.527  12.282   1.129  1.00  0.00           C  
ATOM   2732  NE1 TRP B 159      -7.017  13.881   1.564  1.00  0.00           N  
ATOM   2733  CE2 TRP B 159      -8.334  13.542   1.740  1.00  0.00           C  
ATOM   2734  CE3 TRP B 159      -9.790  11.696   1.170  1.00  0.00           C  
ATOM   2735  CZ2 TRP B 159      -9.391  14.220   2.384  1.00  0.00           C  
ATOM   2736  CZ3 TRP B 159     -10.833  12.377   1.817  1.00  0.00           C  
ATOM   2737  CH2 TRP B 159     -10.636  13.624   2.422  1.00  0.00           C  
ATOM   2738  OXT TRP B 159      -5.440  11.791  -2.683  1.00  0.00           O  
CONECT    1    2                                                      
CONECT    2    5    1    3                                            
CONECT    3    2    4    4    9                                       
CONECT    4    3    3                                                 
CONECT    5    6    2                                                 
CONECT    6    5    7                                                 
CONECT    7    8    6                                                 
CONECT    8    7                                                      
CONECT    9    3   10                                                 
CONECT   10    9   11   13                                            
CONECT   11   17   12   12   10                                       
CONECT   12   11   11                                                 
CONECT   13   10   14   15                                            
CONECT   14   13   16                                                 
CONECT   15   13                                                      
CONECT   16   14                                                      
CONECT   17   18   11                                                 
CONECT   18   21   17   19                                            
CONECT   19   18   20   20   25                                       
CONECT   20   19   19                                                 
CONECT   21   22   18                                                 
CONECT   22   24   23   21                                            
CONECT   23   22                                                      
CONECT   24   22                                                      
CONECT   25   19   26                                                 
CONECT   26   25   27   29                                            
CONECT   27   28   28   33   26                                       
CONECT   28   27   27                                                 
CONECT   29   26   30                                                 
CONECT   30   29   31   32                                            
CONECT   31   30                                                      
CONECT   32   30                                                      
CONECT   33   34   27                                                 
CONECT   34   37   33   35                                            
CONECT   35   34   41   36   36                                       
CONECT   36   35   35                                                 
CONECT   37   38   39   34                                            
CONECT   38   40   37                                                 
CONECT   39   37                                                      
CONECT   40   38                                                      
CONECT   41   35   42                                                 
CONECT   42   41   45   43                                            
CONECT   43   44   44   42   49                                       
CONECT   44   43   43                                                 
CONECT   45   42   46                                                 
CONECT   46   45   48   48   47                                       
CONECT   47   46                                                      
CONECT   48   46   46                                                 
CONECT   49   43   50                                                 
CONECT   50   49   53   51                                            
CONECT   51   50   57   52   52                                       
CONECT   52   51   51                                                 
CONECT   53   54   50                                                 
CONECT   54   55   55   56   53                                       
CONECT   55   54   54                                                 
CONECT   56   54                                                      
CONECT   57   51   58                                                 
CONECT   58   57   61   59                                            
CONECT   59   58   69   60   60                                       
CONECT   60   59   59                                                 
CONECT   61   62   58                                                 
CONECT   62   64   64   63   61                                       
CONECT   63   65   65   62                                            
CONECT   64   66   62   62                                            
CONECT   65   67   63   63                                            
CONECT   66   67   67   64                                            
CONECT   67   68   66   66   65                                       
CONECT   68   67                                                      
CONECT   69   59   70                                                 
CONECT   70   69   73   71                                            
CONECT   71   72   72   70   77                                       
CONECT   72   71   71                                                 
CONECT   73   70   74                                                 
CONECT   74   73   76   76   75                                       
CONECT   75   74                                                      
CONECT   76   74   74                                                 
CONECT   77   71   78                                                 
CONECT   78   77   79   81                                            
CONECT   79   80   80   78   83                                       
CONECT   80   79   79                                                 
CONECT   81   78   82                                                 
CONECT   82   81                                                      
CONECT   83   79   84                                                 
CONECT   84   85   83   87                                            
CONECT   85   94   86   86   84                                       
CONECT   86   85   85                                                 
CONECT   87   84   88                                                 
CONECT   88   87   89   89   90                                       
CONECT   89   88   88   91                                            
CONECT   90   88   92   92                                            
CONECT   91   89   93   93                                            
CONECT   92   90   90   93                                            
CONECT   93   91   91   92                                            
CONECT   94   95   85                                                 
CONECT   95   98   96   94                                            
CONECT   96   97   97   95  101                                       
CONECT   97   96   96                                                 
CONECT   98  100   99   95                                            
CONECT   99   98                                                      
CONECT  100   98                                                      
CONECT  101   96  102                                                 
CONECT  102  101  105  103                                            
CONECT  103  102  104  104  115                                       
CONECT  104  103  103                                                 
CONECT  105  106  102                                                 
CONECT  106  108  108  107  105                                       
CONECT  107  109  106                                                 
CONECT  108  110  111  106  106                                       
CONECT  109  110  110  107                                            
CONECT  110  112  108  109  109                                       
CONECT  111  113  113  108                                            
CONECT  112  114  114  110                                            
CONECT  113  114  111  111                                            
CONECT  114  112  112  113                                            
CONECT  115  103  116                                                 
CONECT  116  115  117  119                                            
CONECT  117  123  118  118  116                                       
CONECT  118  117  117                                                 
CONECT  119  116  120                                                 
CONECT  120  119  121  121  122                                       
CONECT  121  120  120                                                 
CONECT  122  120                                                      
CONECT  123  124  117                                                 
CONECT  124  125  127  123                                            
CONECT  125  131  126  126  124                                       
CONECT  126  125  125                                                 
CONECT  127  124  128                                                 
CONECT  128  127  129  130                                            
CONECT  129  128                                                      
CONECT  130  128                                                      
CONECT  131  132  125                                                 
CONECT  132  135  133  131                                            
CONECT  133  132  134  134  143                                       
CONECT  134  133  133                                                 
CONECT  135  136  132                                                 
CONECT  136  137  137  138  135                                       
CONECT  137  139  136  136                                            
CONECT  138  140  140  136                                            
CONECT  139  141  141  137                                            
CONECT  140  141  138  138                                            
CONECT  141  142  139  139  140                                       
CONECT  142  141                                                      
CONECT  143  133  144                                                 
CONECT  144  143  145  147                                            
CONECT  145  144  146  146  152                                       
CONECT  146  145  145                                                 
CONECT  147  144  148                                                 
CONECT  148  149  147                                                 
CONECT  149  150  150  151  148                                       
CONECT  150  149  149                                                 
CONECT  151  149                                                      
CONECT  152  145  153                                                 
CONECT  153  154  152  156                                            
CONECT  154  164  155  155  153                                       
CONECT  155  154  154                                                 
CONECT  156  153  157                                                 
CONECT  157  156  158  158  159                                       
CONECT  158  157  157  160                                            
CONECT  159  157  161  161                                            
CONECT  160  158  162  162                                            
CONECT  161  159  159  162                                            
CONECT  162  160  160  161  163                                       
CONECT  163  162                                                      
CONECT  164  165  154                                                 
CONECT  165  168  166  164                                            
CONECT  166  167  167  175  165                                       
CONECT  167  166  166                                                 
CONECT  168  169  165                                                 
CONECT  169  168  170  170  171                                       
CONECT  170  169  169  172                                            
CONECT  171  169  173  173                                            
CONECT  172  170  174  174                                            
CONECT  173  171  171  174                                            
CONECT  174  172  172  173                                            
CONECT  175  176  166                                                 
CONECT  176  179  175  177                                            
CONECT  177  176  178  178  181                                       
CONECT  178  177  177                                                 
CONECT  179  180  176                                                 
CONECT  180  179                                                      
CONECT  181  177  182                                                 
CONECT  182  181  183  185                                            
CONECT  183  190  184  184  182                                       
CONECT  184  183  183                                                 
CONECT  185  182  186                                                 
CONECT  186  185  187                                                 
CONECT  187  186  188  188  189                                       
CONECT  188  187  187                                                 
CONECT  189  187                                                      
CONECT  190  191  183                                                 
CONECT  191  192  194  190                                            
CONECT  192  198  193  193  191                                       
CONECT  193  192  192                                                 
CONECT  194  191  195                                                 
CONECT  195  194  196  197                                            
CONECT  196  195                                                      
CONECT  197  195                                                      
CONECT  198  199  192                                                 
CONECT  199  200  198                                                 
CONECT  200  201  201  202  199                                       
CONECT  201  200  200                                                 
CONECT  202  203  200                                                 
CONECT  203  204  206  202                                            
CONECT  204  207  205  205  203                                       
CONECT  205  204  204                                                 
CONECT  206  203                                                      
CONECT  207  208  204                                                 
CONECT  208  211  209  207                                            
CONECT  209  210  210  208  215                                       
CONECT  210  209  209                                                 
CONECT  211  212  208                                                 
CONECT  212  214  214  213  211                                       
CONECT  213  212                                                      
CONECT  214  212  212                                                 
CONECT  215  209  216                                                 
CONECT  216  217  215  219                                            
CONECT  217  222  218  218  216                                       
CONECT  218  217  217                                                 
CONECT  219  216  220  221                                            
CONECT  220  219                                                      
CONECT  221  219                                                      
CONECT  222  223  217                                                 
CONECT  223  226  222  224                                            
CONECT  224  223  225  225  230                                       
CONECT  225  224  224                                                 
CONECT  226  227  223                                                 
CONECT  227  229  228  226                                            
CONECT  228  227                                                      
CONECT  229  227                                                      
CONECT  230  224  231                                                 
CONECT  231  232  230  234                                            
CONECT  232  233  233  237  231                                       
CONECT  233  232  232                                                 
CONECT  234  231  235  236                                            
CONECT  235  234                                                      
CONECT  236  234                                                      
CONECT  237  238  232                                                 
CONECT  238  241  239  237                                            
CONECT  239  238  246  240  240                                       
CONECT  240  239  239                                                 
CONECT  241  242  238                                                 
CONECT  242  243  241                                                 
CONECT  243  244  242                                                 
CONECT  244  245  243                                                 
CONECT  245  244                                                      
CONECT  246  239  247                                                 
CONECT  247  248  246  250                                            
CONECT  248  249  249  247  257                                       
CONECT  249  248  248                                                 
CONECT  250  247  251                                                 
CONECT  251  250  252                                                 
CONECT  252  251  253                                                 
CONECT  253  252  254  254                                            
CONECT  254  255  253  253  256                                       
CONECT  255  254                                                      
CONECT  256  254                                                      
CONECT  257  248  258                                                 
CONECT  258  259  257  261                                            
CONECT  259  260  260  265  258                                       
CONECT  260  259  259                                                 
CONECT  261  258  262                                                 
CONECT  262  261  263  263  264                                       
CONECT  263  262  262                                                 
CONECT  264  262                                                      
CONECT  265  266  259                                                 
CONECT  266  267  269  265                                            
CONECT  267  268  268  273  266                                       
CONECT  268  267  267                                                 
CONECT  269  266  270                                                 
CONECT  270  269  271  271  272                                       
CONECT  271  270  270                                                 
CONECT  272  270                                                      
CONECT  273  274  267                                                 
CONECT  274  275  277  273                                            
CONECT  275  276  276  278  274                                       
CONECT  276  275  275                                                 
CONECT  277  274                                                      
CONECT  278  279  275                                                 
CONECT  279  280  282  278                                            
CONECT  280  286  279  281  281                                       
CONECT  281  280  280                                                 
CONECT  282  279  283                                                 
CONECT  283  282  284  285                                            
CONECT  284  283                                                      
CONECT  285  283                                                      
CONECT  286  287  280                                                 
CONECT  287  290  288  286                                            
CONECT  288  293  287  289  289                                       
CONECT  289  288  288                                                 
CONECT  290  291  292  287                                            
CONECT  291  290                                                      
CONECT  292  290                                                      
CONECT  293  294  288                                                 
CONECT  294  295  297  293                                            
CONECT  295  301  296  296  294                                       
CONECT  296  295  295                                                 
CONECT  297  294  298                                                 
CONECT  298  297  299  300                                            
CONECT  299  298                                                      
CONECT  300  298                                                      
CONECT  301  302  295                                                 
CONECT  302  305  303  301                                            
CONECT  303  304  304  302  306                                       
CONECT  304  303  303                                                 
CONECT  305  302                                                      
CONECT  306  303  307                                                 
CONECT  307  306  310  308                                            
CONECT  308  307  309  309  314                                       
CONECT  309  308  308                                                 
CONECT  310  307  311                                                 
CONECT  311  312  312  313  310                                       
CONECT  312  311  311                                                 
CONECT  313  311                                                      
CONECT  314  308  315                                                 
CONECT  315  316  314  318                                            
CONECT  316  322  317  317  315                                       
CONECT  317  316  316                                                 
CONECT  318  315  320  319                                            
CONECT  319  318  321                                                 
CONECT  320  318                                                      
CONECT  321  319                                                      
CONECT  322  323  316                                                 
CONECT  323  326  324  322                                            
CONECT  324  330  325  325  323                                       
CONECT  325  324  324                                                 
CONECT  326  327  323                                                 
CONECT  327  329  329  326  328                                       
CONECT  328  327                                                      
CONECT  329  327  327                                                 
CONECT  330  331  324                                                 
CONECT  331  334  330  332                                            
CONECT  332  331  333  333  335                                       
CONECT  333  332  332                                                 
CONECT  334  331                                                      
CONECT  335  332  336                                                 
CONECT  336  335  337  339                                            
CONECT  337  336  343  338  338                                       
CONECT  338  337  337                                                 
CONECT  339  336  340                                                 
CONECT  340  342  339  341                                            
CONECT  341  340                                                      
CONECT  342  340                                                      
CONECT  343  337  344                                                 
CONECT  344  347  343  345                                            
CONECT  345  344  346  346  352                                       
CONECT  346  345  345                                                 
CONECT  347  348  344                                                 
CONECT  348  349  347                                                 
CONECT  349  350  348                                                 
CONECT  350  351  349                                                 
CONECT  351  350                                                      
CONECT  352  345  358  353                                            
CONECT  353  352  354  356                                            
CONECT  354  355  355  353  359                                       
CONECT  355  354  354                                                 
CONECT  356  353  357                                                 
CONECT  357  358  356                                                 
CONECT  358  352  357                                                 
CONECT  359  354  360                                                 
CONECT  360  359  363  361                                            
CONECT  361  360  362  362  368                                       
CONECT  362  361  361                                                 
CONECT  363  364  360                                                 
CONECT  364  365  363                                                 
CONECT  365  367  364  366  366                                       
CONECT  366  365  365                                                 
CONECT  367  365                                                      
CONECT  368  361  369                                                 
CONECT  369  368  370  372                                            
CONECT  370  371  371  369  377                                       
CONECT  371  370  370                                                 
CONECT  372  369  373                                                 
CONECT  373  372  374                                                 
CONECT  374  373  375                                                 
CONECT  375  374  376                                                 
CONECT  376  375                                                      
CONECT  377  370  378                                                 
CONECT  378  381  377  379                                            
CONECT  379  378  385  380  380                                       
CONECT  380  379  379                                                 
CONECT  381  382  383  378                                            
CONECT  382  384  381                                                 
CONECT  383  381                                                      
CONECT  384  382                                                      
CONECT  385  379  386                                                 
CONECT  386  385  387  389                                            
CONECT  387  388  388  386  392                                       
CONECT  388  387  387                                                 
CONECT  389  386  391  390                                            
CONECT  390  389                                                      
CONECT  391  389                                                      
CONECT  392  387  393                                                 
CONECT  393  396  392  394                                            
CONECT  394  393  400  395  395                                       
CONECT  395  394  394                                                 
CONECT  396  397  398  393                                            
CONECT  397  399  396                                                 
CONECT  398  396                                                      
CONECT  399  397                                                      
CONECT  400  394  401                                                 
CONECT  401  400  404  402                                            
CONECT  402  401  403  403  406                                       
CONECT  403  402  402                                                 
CONECT  404  405  401                                                 
CONECT  405  404                                                      
CONECT  406  402  412  407                                            
CONECT  407  406  408  410                                            
CONECT  408  409  409  407  413                                       
CONECT  409  408  408                                                 
CONECT  410  407  411                                                 
CONECT  411  412  410                                                 
CONECT  412  406  411                                                 
CONECT  413  408  414                                                 
CONECT  414  413  415                                                 
CONECT  415  414  417  416  416                                       
CONECT  416  415  415                                                 
CONECT  417  423  415  418                                            
CONECT  418  417  419  421                                            
CONECT  419  424  418  420  420                                       
CONECT  420  419  419                                                 
CONECT  421  422  418                                                 
CONECT  422  423  421                                                 
CONECT  423  422  417                                                 
CONECT  424  425  419                                                 
CONECT  425  428  426  424                                            
CONECT  426  430  425  427  427                                       
CONECT  427  426  426                                                 
CONECT  428  429  425                                                 
CONECT  429  428                                                      
CONECT  430  431  426                                                 
CONECT  431  432  434  430                                            
CONECT  432  433  433  437  431                                       
CONECT  433  432  432                                                 
CONECT  434  435  431  436                                            
CONECT  435  434                                                      
CONECT  436  434                                                      
CONECT  437  438  432  443                                            
CONECT  438  439  441  437                                            
CONECT  439  440  440  444  438                                       
CONECT  440  439  439                                                 
CONECT  441  438  442                                                 
CONECT  442  441  443                                                 
CONECT  443  437  442                                                 
CONECT  444  445  439                                                 
CONECT  445  446  448  444                                            
CONECT  446  447  447  445  452                                       
CONECT  447  446  446                                                 
CONECT  448  445  449                                                 
CONECT  449  450  450  448  451                                       
CONECT  450  449  449                                                 
CONECT  451  449                                                      
CONECT  452  446  453                                                 
CONECT  453  454  452  456                                            
CONECT  454  455  455  461  453                                       
CONECT  455  454  454                                                 
CONECT  456  453  457                                                 
CONECT  457  456  458                                                 
CONECT  458  457  459  459  460                                       
CONECT  459  458  458                                                 
CONECT  460  458                                                      
CONECT  461  462  454                                                 
CONECT  462  463  461  465                                            
CONECT  463  466  464  464  462                                       
CONECT  464  463  463                                                 
CONECT  465  462                                                      
CONECT  466  467  463                                                 
CONECT  467  468  466                                                 
CONECT  468  470  469  469  467                                       
CONECT  469  468  468                                                 
CONECT  470  471  468                                                 
CONECT  471  474  470  472                                            
CONECT  472  471  473  473  478                                       
CONECT  473  472  472                                                 
CONECT  474  476  475  471                                            
CONECT  475  477  474                                                 
CONECT  476  474                                                      
CONECT  477  475                                                      
CONECT  478  472  479                                                 
CONECT  479  478  480  482                                            
CONECT  480  481  481  484  479                                       
CONECT  481  480  480                                                 
CONECT  482  479  483                                                 
CONECT  483  482                                                      
CONECT  484  485  480                                                 
CONECT  485  486  488  484                                            
CONECT  486  492  487  487  485                                       
CONECT  487  486  486                                                 
CONECT  488  485  489                                                 
CONECT  489  488  490  491                                            
CONECT  490  489                                                      
CONECT  491  489                                                      
CONECT  492  493  486                                                 
CONECT  493  496  494  492                                            
CONECT  494  495  495  493  500                                       
CONECT  495  494  494                                                 
CONECT  496  497  493                                                 
CONECT  497  499  499  496  498                                       
CONECT  498  497                                                      
CONECT  499  497  497                                                 
CONECT  500  494  501                                                 
CONECT  501  500  502  504                                            
CONECT  502  503  503  501  507                                       
CONECT  503  502  502                                                 
CONECT  504  506  501  505                                            
CONECT  505  504                                                      
CONECT  506  504                                                      
CONECT  507  502  508                                                 
CONECT  508  509  507  511                                            
CONECT  509  515  510  510  508                                       
CONECT  510  509  509                                                 
CONECT  511  508  513  512                                            
CONECT  512  511  514                                                 
CONECT  513  511                                                      
CONECT  514  512                                                      
CONECT  515  516  509                                                 
CONECT  516  517  519  515                                            
CONECT  517  526  518  518  516                                       
CONECT  518  517  517                                                 
CONECT  519  516  520                                                 
CONECT  520  519  521                                                 
CONECT  521  520  522                                                 
CONECT  522  521  523  523                                            
CONECT  523  524  522  522  525                                       
CONECT  524  523                                                      
CONECT  525  523                                                      
CONECT  526  527  517                                                 
CONECT  527  530  528  526                                            
CONECT  528  529  529  527  536                                       
CONECT  529  528  528                                                 
CONECT  530  531  527                                                 
CONECT  531  532  532  533  530                                       
CONECT  532  534  531  531                                            
CONECT  533  535  531                                                 
CONECT  534  535  535  532                                            
CONECT  535  534  534  533                                            
CONECT  536  528  537                                                 
CONECT  537  536  540  538                                            
CONECT  538  537  539  539  548                                       
CONECT  539  538  538                                                 
CONECT  540  541  537                                                 
CONECT  541  542  542  543  540                                       
CONECT  542  544  541  541                                            
CONECT  543  545  545  541                                            
CONECT  544  546  546  542                                            
CONECT  545  546  543  543                                            
CONECT  546  547  544  544  545                                       
CONECT  547  546                                                      
CONECT  548  538  549                                                 
CONECT  549  550  548  552                                            
CONECT  550  551  551  553  549                                       
CONECT  551  550  550                                                 
CONECT  552  549                                                      
CONECT  553  554  550                                                 
CONECT  554  555  553                                                 
CONECT  555  556  556  557  554                                       
CONECT  556  555  555                                                 
CONECT  557  558  555                                                 
CONECT  558  561  559  557                                            
CONECT  559  558  560  560  568                                       
CONECT  560  559  559                                                 
CONECT  561  562  558                                                 
CONECT  562  563  561                                                 
CONECT  563  564  562                                                 
CONECT  564  565  565  563                                            
CONECT  565  567  566  564  564                                       
CONECT  566  565                                                      
CONECT  567  565                                                      
CONECT  568  559  569                                                 
CONECT  569  568  572  570                                            
CONECT  570  569  571  571  576                                       
CONECT  571  570  570                                                 
CONECT  572  573  569                                                 
CONECT  573  575  574  572                                            
CONECT  574  573                                                      
CONECT  575  573                                                      
CONECT  576  570  582  577                                            
CONECT  577  576  578  580                                            
CONECT  578  579  579  577  583                                       
CONECT  579  578  578                                                 
CONECT  580  581  577                                                 
CONECT  581  582  580                                                 
CONECT  582  576  581                                                 
CONECT  583  578  584                                                 
CONECT  584  583  587  585                                            
CONECT  585  584  586  586  591                                       
CONECT  586  585  585                                                 
CONECT  587  588  589  584                                            
CONECT  588  590  587                                                 
CONECT  589  587                                                      
CONECT  590  588                                                      
CONECT  591  585  592                                                 
CONECT  592  591  593  595                                            
CONECT  593  594  594  592  599                                       
CONECT  594  593  593                                                 
CONECT  595  592  596                                                 
CONECT  596  595  598  597                                            
CONECT  597  596                                                      
CONECT  598  596                                                      
CONECT  599  593  600                                                 
CONECT  600  599  601                                                 
CONECT  601  600  603  602  602                                       
CONECT  602  601  601                                                 
CONECT  603  601  604                                                 
CONECT  604  603  607  605                                            
CONECT  605  606  606  604  610                                       
CONECT  606  605  605                                                 
CONECT  607  609  604  608                                            
CONECT  608  607                                                      
CONECT  609  607                                                      
CONECT  610  605  611                                                 
CONECT  611  612  610  614                                            
CONECT  612  616  613  613  611                                       
CONECT  613  612  612                                                 
CONECT  614  611  615                                                 
CONECT  615  614                                                      
CONECT  616  617  612                                                 
CONECT  617  618  620  616                                            
CONECT  618  619  619  624  617                                       
CONECT  619  618  618                                                 
CONECT  620  621  617                                                 
CONECT  621  623  622  620                                            
CONECT  622  621                                                      
CONECT  623  621                                                      
CONECT  624  625  618                                                 
CONECT  625  626  624                                                 
CONECT  626  627  627  625  628                                       
CONECT  627  626  626                                                 
CONECT  628  626  629                                                 
CONECT  629  628  630  632                                            
CONECT  630  631  631  629  638                                       
CONECT  631  630  630                                                 
CONECT  632  629  633                                                 
CONECT  633  632  634  634  635                                       
CONECT  634  633  633  636                                            
CONECT  635  633  637                                                 
CONECT  636  634  637  637                                            
CONECT  637  635  636  636                                            
CONECT  638  630  639                                                 
CONECT  639  640  638  642                                            
CONECT  640  647  641  641  639                                       
CONECT  641  640  640                                                 
CONECT  642  639  643                                                 
CONECT  643  642  644                                                 
CONECT  644  645  645  643  646                                       
CONECT  645  644  644                                                 
CONECT  646  644                                                      
CONECT  647  648  640                                                 
CONECT  648  651  649  647                                            
CONECT  649  650  650  652  648                                       
CONECT  650  649  649                                                 
CONECT  651  648                                                      
CONECT  652  653  649                                                 
CONECT  653  654  652  656                                            
CONECT  654  655  655  653  660                                       
CONECT  655  654  654                                                 
CONECT  656  657  653                                                 
CONECT  657  658  656                                                 
CONECT  658  659  657                                                 
CONECT  659  658                                                      
CONECT  660  654  661                                                 
CONECT  661  662  660  664                                            
CONECT  662  663  663  665  661                                       
CONECT  663  662  662                                                 
CONECT  664  661                                                      
CONECT  665  666  662                                                 
CONECT  666  667  669  665                                            
CONECT  667  674  668  668  666                                       
CONECT  668  667  667                                                 
CONECT  669  670  666                                                 
CONECT  670  671  669                                                 
CONECT  671  673  670  672  672                                       
CONECT  672  671  671                                                 
CONECT  673  671                                                      
CONECT  674  675  667                                                 
CONECT  675  678  676  674                                            
CONECT  676  677  677  675  679                                       
CONECT  677  676  676                                                 
CONECT  678  675                                                      
CONECT  679  676  680                                                 
CONECT  680  679  683  681                                            
CONECT  681  680  682  682  690                                       
CONECT  682  681  681                                                 
CONECT  683  684  680                                                 
CONECT  684  685  685  686  683                                       
CONECT  685  687  684  684                                            
CONECT  686  688  688  684                                            
CONECT  687  689  689  685                                            
CONECT  688  689  686  686                                            
CONECT  689  687  687  688                                            
CONECT  690  681  691                                                 
CONECT  691  690  692                                                 
CONECT  692  691  693  693  694                                       
CONECT  693  692  692                                                 
CONECT  694  692  695                                                 
CONECT  695  694  696                                                 
CONECT  696  697  697  695  698                                       
CONECT  697  696  696                                                 
CONECT  698  696  699                                                 
CONECT  699  698  702  700                                            
CONECT  700  699  707  701  701                                       
CONECT  701  700  700                                                 
CONECT  702  703  699                                                 
CONECT  703  704  702                                                 
CONECT  704  705  703                                                 
CONECT  705  704  706                                                 
CONECT  706  705                                                      
CONECT  707  700  708                                                 
CONECT  708  707  711  709                                            
CONECT  709  708  710  710  714                                       
CONECT  710  709  709                                                 
CONECT  711  713  708  712                                            
CONECT  712  711                                                      
CONECT  713  711                                                      
CONECT  714  709  715                                                 
CONECT  715  714  718  716                                            
CONECT  716  715  717  717  721                                       
CONECT  717  716  716                                                 
CONECT  718  719  715  720                                            
CONECT  719  718                                                      
CONECT  720  718                                                      
CONECT  721  716  722                                                 
CONECT  722  721  725  723                                            
CONECT  723  722  724  724  732                                       
CONECT  724  723  723                                                 
CONECT  725  726  722                                                 
CONECT  726  727  725                                                 
CONECT  727  726  728                                                 
CONECT  728  727  729  729                                            
CONECT  729  730  728  728  731                                       
CONECT  730  729                                                      
CONECT  731  729                                                      
CONECT  732  723  733                                                 
CONECT  733  732  736  734                                            
CONECT  734  733  735  735  737                                       
CONECT  735  734  734                                                 
CONECT  736  733                                                      
CONECT  737  734  738                                                 
CONECT  738  737  741  739                                            
CONECT  739  738  742  740  740                                       
CONECT  740  739  739                                                 
CONECT  741  738                                                      
CONECT  742  739  743                                                 
CONECT  743  744  742  746                                            
CONECT  744  745  745  751  743                                       
CONECT  745  744  744                                                 
CONECT  746  743  747                                                 
CONECT  747  746  748                                                 
CONECT  748  747  749                                                 
CONECT  749  748  750                                                 
CONECT  750  749                                                      
CONECT  751  752  744                                                 
CONECT  752  755  753  751                                            
CONECT  753  758  752  754  754                                       
CONECT  754  753  753                                                 
CONECT  755  756  757  752                                            
CONECT  756  755                                                      
CONECT  757  755                                                      
CONECT  758  759  753                                                 
CONECT  759  760  758  762                                            
CONECT  760  761  761  766  759                                       
CONECT  761  760  760                                                 
CONECT  762  759  763                                                 
CONECT  763  762  764                                                 
CONECT  764  763  765                                                 
CONECT  765  764                                                      
CONECT  766  767  760                                                 
CONECT  767  770  768  766                                            
CONECT  768  776  767  769  769                                       
CONECT  769  768  768                                                 
CONECT  770  771  767                                                 
CONECT  771  772  772  773  770                                       
CONECT  772  774  771  771                                            
CONECT  773  775  771                                                 
CONECT  774  772  775  775                                            
CONECT  775  774  774  773                                            
CONECT  776  777  768                                                 
CONECT  777  776  778                                                 
CONECT  778  777  780  779  779                                       
CONECT  779  778  778                                                 
CONECT  780  778  781                                                 
CONECT  781  780  782  784                                            
CONECT  782  783  783  781  789                                       
CONECT  783  782  782                                                 
CONECT  784  781  785                                                 
CONECT  785  784  786                                                 
CONECT  786  785  787                                                 
CONECT  787  786  788                                                 
CONECT  788  787                                                      
CONECT  789  782  790                                                 
CONECT  790  789  793  791                                            
CONECT  791  790  796  792  792                                       
CONECT  792  791  791                                                 
CONECT  793  795  790  794                                            
CONECT  794  793                                                      
CONECT  795  793                                                      
CONECT  796  797  791                                                 
CONECT  797  796  798  800                                            
CONECT  798  799  799  797  802                                       
CONECT  799  798  798                                                 
CONECT  800  801  797                                                 
CONECT  801  800                                                      
CONECT  802  798  803  808                                            
CONECT  803  804  802  806                                            
CONECT  804  809  805  805  803                                       
CONECT  805  804  804                                                 
CONECT  806  803  807                                                 
CONECT  807  806  808                                                 
CONECT  808  802  807                                                 
CONECT  809  810  804                                                 
CONECT  810  813  811  809                                            
CONECT  811  817  810  812  812                                       
CONECT  812  811  811                                                 
CONECT  813  814  815  810                                            
CONECT  814  816  813                                                 
CONECT  815  813                                                      
CONECT  816  814                                                      
CONECT  817  818  811                                                 
CONECT  818  819  817  821                                            
CONECT  819  820  820  824  818                                       
CONECT  820  819  819                                                 
CONECT  821  818  823  822                                            
CONECT  822  821                                                      
CONECT  823  821                                                      
CONECT  824  825  819                                                 
CONECT  825  828  826  824                                            
CONECT  826  834  825  827  827                                       
CONECT  827  826  826                                                 
CONECT  828  829  825                                                 
CONECT  829  828  830  830  831                                       
CONECT  830  829  829  832                                            
CONECT  831  829  833                                                 
CONECT  832  830  833  833                                            
CONECT  833  832  832  831                                            
CONECT  834  835  826                                                 
CONECT  835  838  836  834                                            
CONECT  836  837  837  842  835                                       
CONECT  837  836  836                                                 
CONECT  838  839  835                                                 
CONECT  839  841  840  840  838                                       
CONECT  840  839  839                                                 
CONECT  841  839                                                      
CONECT  842  843  836                                                 
CONECT  843  844  842                                                 
CONECT  844  846  845  845  843                                       
CONECT  845  844  844                                                 
CONECT  846  847  844                                                 
CONECT  847  848  850  846                                            
CONECT  848  855  849  849  847                                       
CONECT  849  848  848                                                 
CONECT  850  847  851                                                 
CONECT  851  852  850                                                 
CONECT  852  854  854  851  853                                       
CONECT  853  852                                                      
CONECT  854  852  852                                                 
CONECT  855  856  848                                                 
CONECT  856  857  855                                                 
CONECT  857  856  859  858  858                                       
CONECT  858  857  857                                                 
CONECT  859  857  860                                                 
CONECT  860  859  863  861                                            
CONECT  861  860  862  862  866                                       
CONECT  862  861  861                                                 
CONECT  863  864  860  865                                            
CONECT  864  863                                                      
CONECT  865  863                                                      
CONECT  866  861  867                                                 
CONECT  867  866  868  870                                            
CONECT  868  877  867  869  869                                       
CONECT  869  868  868                                                 
CONECT  870  867  871                                                 
CONECT  871  873  873  870  872                                       
CONECT  872  871  874  874                                            
CONECT  873  875  871  871                                            
CONECT  874  876  872  872                                            
CONECT  875  873  876  876                                            
CONECT  876  875  875  874                                            
CONECT  877  878  868                                                 
CONECT  878  881  877  879                                            
CONECT  879  878  880  880  888                                       
CONECT  880  879  879                                                 
CONECT  881  882  878                                                 
CONECT  882  883  881                                                 
CONECT  883  884  882                                                 
CONECT  884  885  885  883                                            
CONECT  885  886  887  884  884                                       
CONECT  886  885                                                      
CONECT  887  885                                                      
CONECT  888  879  889                                                 
CONECT  889  888  890                                                 
CONECT  890  889  892  891  891                                       
CONECT  891  890  890                                                 
CONECT  892  890  893                                                 
CONECT  893  892  896  894                                            
CONECT  894  893  895  895  900                                       
CONECT  895  894  894                                                 
CONECT  896  897  893                                                 
CONECT  897  898  899  896                                            
CONECT  898  897                                                      
CONECT  899  897                                                      
CONECT  900  894  901                                                 
CONECT  901  900  902  904                                            
CONECT  902  903  903  901  905                                       
CONECT  903  902  902                                                 
CONECT  904  901                                                      
CONECT  905  902  906                                                 
CONECT  906  909  905  907                                            
CONECT  907  906  908  908  913                                       
CONECT  908  907  907                                                 
CONECT  909  910  906                                                 
CONECT  910  912  909  911  911                                       
CONECT  911  910  910                                                 
CONECT  912  910                                                      
CONECT  913  907  914  919                                            
CONECT  914  915  913  917                                            
CONECT  915  920  916  916  914                                       
CONECT  916  915  915                                                 
CONECT  917  914  918                                                 
CONECT  918  917  919                                                 
CONECT  919  913  918                                                 
CONECT  920  921  915                                                 
CONECT  921  924  922  920                                            
CONECT  922  921  923  923  928                                       
CONECT  923  922  922                                                 
CONECT  924  925  921                                                 
CONECT  925  927  926  924                                            
CONECT  926  925                                                      
CONECT  927  925                                                      
CONECT  928  922  929                                                 
CONECT  929  930  928  932                                            
CONECT  930  931  931  935  929                                       
CONECT  931  930  930                                                 
CONECT  932  929  934  933                                            
CONECT  933  932                                                      
CONECT  934  932                                                      
CONECT  935  936  930                                                 
CONECT  936  939  937  935                                            
CONECT  937  942  936  938  938                                       
CONECT  938  937  937                                                 
CONECT  939  940  941  936                                            
CONECT  940  939                                                      
CONECT  941  939                                                      
CONECT  942  943  937                                                 
CONECT  943  944  946  942                                            
CONECT  944  945  945  949  943                                       
CONECT  945  944  944                                                 
CONECT  946  948  943  947                                            
CONECT  947  946                                                      
CONECT  948  946                                                      
CONECT  949  944  950                                                 
CONECT  950  951  949  953                                            
CONECT  951  960  950  952  952                                       
CONECT  952  951  951                                                 
CONECT  953  950  954                                                 
CONECT  954  953  955                                                 
CONECT  955  954  956                                                 
CONECT  956  955  957  957                                            
CONECT  957  956  956  959  958                                       
CONECT  958  957                                                      
CONECT  959  957                                                      
CONECT  960  961  951                                                 
CONECT  961  962  964  960                                            
CONECT  962  963  963  972  961                                       
CONECT  963  962  962                                                 
CONECT  964  965  961                                                 
CONECT  965  966  966  964  967                                       
CONECT  966  968  965  965                                            
CONECT  967  965  969  969                                            
CONECT  968  966  970  970                                            
CONECT  969  970  967  967                                            
CONECT  970  968  968  971  969                                       
CONECT  971  970                                                      
CONECT  972  973  962                                                 
CONECT  973  976  972  974                                            
CONECT  974  973  982  975  975                                       
CONECT  975  974  974                                                 
CONECT  976  973  977                                                 
CONECT  977  976  978  978  979                                       
CONECT  978  977  977  980                                            
CONECT  979  977  981                                                 
CONECT  980  978  981  981                                            
CONECT  981  979  980  980                                            
CONECT  982  983  974                                                 
CONECT  983  984  982  986                                            
CONECT  984  988  985  985  983                                       
CONECT  985  984  984                                                 
CONECT  986  987  983                                                 
CONECT  987  986                                                      
CONECT  988  989  984                                                 
CONECT  989  992  990  988                                            
CONECT  990  996  989  991  991                                       
CONECT  991  990  990                                                 
CONECT  992  993  989                                                 
CONECT  993  994  992  995                                            
CONECT  994  993                                                      
CONECT  995  993                                                      
CONECT  996  997  990                                                 
CONECT  997  998  996 1000                                            
CONECT  998 1003  999  999  997                                       
CONECT  999  998  998                                                 
CONECT 1000  997 1002 1001                                            
CONECT 1001 1000                                                      
CONECT 1002 1000                                                      
CONECT 1003 1004  998                                                 
CONECT 1004 1007 1003 1005                                            
CONECT 1005 1004 1010 1006 1006                                       
CONECT 1006 1005 1005                                                 
CONECT 1007 1009 1008 1004                                            
CONECT 1008 1007                                                      
CONECT 1009 1007                                                      
CONECT 1010 1005 1011                                                 
CONECT 1011 1010 1014 1012                                            
CONECT 1012 1013 1013 1011 1019                                       
CONECT 1013 1012 1012                                                 
CONECT 1014 1011 1015                                                 
CONECT 1015 1014 1016                                                 
CONECT 1016 1018 1018 1015 1017                                       
CONECT 1017 1016                                                      
CONECT 1018 1016 1016                                                 
CONECT 1019 1012 1020 1025                                            
CONECT 1020 1021 1019 1023                                            
CONECT 1021 1022 1022 1026 1020                                       
CONECT 1022 1021 1021                                                 
CONECT 1023 1020 1024                                                 
CONECT 1024 1023 1025                                                 
CONECT 1025 1019 1024                                                 
CONECT 1026 1027 1021                                                 
CONECT 1027 1028 1026 1030                                            
CONECT 1028 1029 1029 1034 1027                                       
CONECT 1029 1028 1028                                                 
CONECT 1030 1027 1031                                                 
CONECT 1031 1030 1032 1032 1033                                       
CONECT 1032 1031 1031                                                 
CONECT 1033 1031                                                      
CONECT 1034 1035 1028                                                 
CONECT 1035 1036 1038 1034                                            
CONECT 1036 1037 1037 1040 1035                                       
CONECT 1037 1036 1036                                                 
CONECT 1038 1035 1039                                                 
CONECT 1039 1038                                                      
CONECT 1040 1036 1041                                                 
CONECT 1041 1042 1040 1044                                            
CONECT 1042 1048 1043 1043 1041                                       
CONECT 1043 1042 1042                                                 
CONECT 1044 1041 1045                                                 
CONECT 1045 1046 1044 1047                                            
CONECT 1046 1045                                                      
CONECT 1047 1045                                                      
CONECT 1048 1049 1054 1042                                            
CONECT 1049 1052 1050 1048                                            
CONECT 1050 1055 1049 1051 1051                                       
CONECT 1051 1050 1050                                                 
CONECT 1052 1053 1049                                                 
CONECT 1053 1052 1054                                                 
CONECT 1054 1053 1048                                                 
CONECT 1055 1056 1050                                                 
CONECT 1056 1057 1059 1055                                            
CONECT 1057 1060 1058 1058 1056                                       
CONECT 1058 1057 1057                                                 
CONECT 1059 1056                                                      
CONECT 1060 1061 1057                                                 
CONECT 1061 1064 1060 1062                                            
CONECT 1062 1061 1063 1063 1066                                       
CONECT 1063 1062 1062                                                 
CONECT 1064 1065 1061                                                 
CONECT 1065 1064                                                      
CONECT 1066 1062 1067                                                 
CONECT 1067 1066 1070 1068                                            
CONECT 1068 1067 1077 1069 1069                                       
CONECT 1069 1068 1068                                                 
CONECT 1070 1071 1067                                                 
CONECT 1071 1073 1073 1072 1070                                       
CONECT 1072 1074 1074 1071                                            
CONECT 1073 1075 1071 1071                                            
CONECT 1074 1076 1072 1072                                            
CONECT 1075 1076 1076 1073                                            
CONECT 1076 1075 1075 1074                                            
CONECT 1077 1068 1078                                                 
CONECT 1078 1077 1081 1079                                            
CONECT 1079 1078 1080 1080 1085                                       
CONECT 1080 1079 1079                                                 
CONECT 1081 1082 1078                                                 
CONECT 1082 1084 1084 1083 1081                                       
CONECT 1083 1082                                                      
CONECT 1084 1082 1082                                                 
CONECT 1085 1079 1086                                                 
CONECT 1086 1085 1087 1089                                            
CONECT 1087 1086 1092 1088 1088                                       
CONECT 1088 1087 1087                                                 
CONECT 1089 1086 1091 1090                                            
CONECT 1090 1089                                                      
CONECT 1091 1089                                                      
CONECT 1092 1087 1093                                                 
CONECT 1093 1096 1092 1094                                            
CONECT 1094 1093 1099 1095 1095                                       
CONECT 1095 1094 1094                                                 
CONECT 1096 1098 1097 1093                                            
CONECT 1097 1096                                                      
CONECT 1098 1096                                                      
CONECT 1099 1094 1100                                                 
CONECT 1100 1099 1103 1101                                            
CONECT 1101 1102 1102 1100 1104                                       
CONECT 1102 1101 1101                                                 
CONECT 1103 1100                                                      
CONECT 1104 1101 1105                                                 
CONECT 1105 1104 1108 1106                                            
CONECT 1106 1105 1118 1107 1107                                       
CONECT 1107 1106 1106                                                 
CONECT 1108 1109 1105                                                 
CONECT 1109 1110 1110 1111 1108                                       
CONECT 1110 1112 1109 1109                                            
CONECT 1111 1113 1114 1114 1109                                       
CONECT 1112 1113 1113 1110                                            
CONECT 1113 1115 1112 1112 1111                                       
CONECT 1114 1116 1111 1111                                            
CONECT 1115 1117 1113                                                 
CONECT 1116 1117 1117 1114                                            
CONECT 1117 1115 1116 1116                                            
CONECT 1118 1106 1119                                                 
CONECT 1119 1118 1122 1120                                            
CONECT 1120 1119 1121 1121 1124                                       
CONECT 1121 1120 1120                                                 
CONECT 1122 1119 1123                                                 
CONECT 1123 1122                                                      
CONECT 1124 1120 1125                                                 
CONECT 1125 1124 1126 1128                                            
CONECT 1126 1133 1125 1127 1127                                       
CONECT 1127 1126 1126                                                 
CONECT 1128 1125 1129                                                 
CONECT 1129 1128 1130                                                 
CONECT 1130 1129 1132 1132 1131                                       
CONECT 1131 1130                                                      
CONECT 1132 1130 1130                                                 
CONECT 1133 1134 1126                                                 
CONECT 1134 1135 1133 1137                                            
CONECT 1135 1140 1136 1136 1134                                       
CONECT 1136 1135 1135                                                 
CONECT 1137 1138 1134 1139                                            
CONECT 1138 1137                                                      
CONECT 1139 1137                                                      
CONECT 1140 1141 1135                                                 
CONECT 1141 1142 1144 1140                                            
CONECT 1142 1143 1143 1151 1141                                       
CONECT 1143 1142 1142                                                 
CONECT 1144 1141 1145                                                 
CONECT 1145 1144 1146                                                 
CONECT 1146 1147 1145                                                 
CONECT 1147 1148 1148 1146                                            
CONECT 1148 1150 1149 1147 1147                                       
CONECT 1149 1148                                                      
CONECT 1150 1148                                                      
CONECT 1151 1152 1142                                                 
CONECT 1152 1153 1155 1151                                            
CONECT 1153 1160 1154 1154 1152                                       
CONECT 1154 1153 1153                                                 
CONECT 1155 1152 1156                                                 
CONECT 1156 1155 1157                                                 
CONECT 1157 1158 1158 1156 1159                                       
CONECT 1158 1157 1157                                                 
CONECT 1159 1157                                                      
CONECT 1160 1161 1153                                                 
CONECT 1161 1164 1162 1160                                            
CONECT 1162 1163 1163 1161 1168                                       
CONECT 1163 1162 1162                                                 
CONECT 1164 1166 1165 1161                                            
CONECT 1165 1167 1164                                                 
CONECT 1166 1164                                                      
CONECT 1167 1165                                                      
CONECT 1168 1162 1169                                                 
CONECT 1169 1170 1168 1172                                            
CONECT 1170 1176 1171 1171 1169                                       
CONECT 1171 1170 1170                                                 
CONECT 1172 1169 1173                                                 
CONECT 1173 1172 1174                                                 
CONECT 1174 1175 1173                                                 
CONECT 1175 1174                                                      
CONECT 1176 1177 1170                                                 
CONECT 1177 1178 1176                                                 
CONECT 1178 1180 1179 1179 1177                                       
CONECT 1179 1178 1178                                                 
CONECT 1180 1181 1178                                                 
CONECT 1181 1182 1184 1180                                            
CONECT 1182 1188 1183 1183 1181                                       
CONECT 1183 1182 1182                                                 
CONECT 1184 1185 1181 1186                                            
CONECT 1185 1187 1184                                                 
CONECT 1186 1184                                                      
CONECT 1187 1185                                                      
CONECT 1188 1189 1182                                                 
CONECT 1189 1190 1192 1188                                            
CONECT 1190 1199 1191 1191 1189                                       
CONECT 1191 1190 1190                                                 
CONECT 1192 1193 1189                                                 
CONECT 1193 1194 1192                                                 
CONECT 1194 1195 1193                                                 
CONECT 1195 1196 1196 1194                                            
CONECT 1196 1198 1195 1195 1197                                       
CONECT 1197 1196                                                      
CONECT 1198 1196                                                      
CONECT 1199 1200 1190                                                 
CONECT 1200 1203 1201 1199                                            
CONECT 1201 1209 1202 1202 1200                                       
CONECT 1202 1201 1201                                                 
CONECT 1203 1204 1200                                                 
CONECT 1204 1205 1205 1206 1203                                       
CONECT 1205 1207 1204 1204                                            
CONECT 1206 1208 1204                                                 
CONECT 1207 1208 1208 1205                                            
CONECT 1208 1207 1207 1206                                            
CONECT 1209 1210 1201                                                 
CONECT 1210 1211 1209 1213                                            
CONECT 1211 1220 1212 1212 1210                                       
CONECT 1212 1211 1211                                                 
CONECT 1213 1210 1214                                                 
CONECT 1214 1213 1215                                                 
CONECT 1215 1214 1216                                                 
CONECT 1216 1215 1217 1217                                            
CONECT 1217 1218 1216 1216 1219                                       
CONECT 1218 1217                                                      
CONECT 1219 1217                                                      
CONECT 1220 1221 1211                                                 
CONECT 1221 1224 1222 1220                                            
CONECT 1222 1223 1223 1229 1221                                       
CONECT 1223 1222 1222                                                 
CONECT 1224 1225 1221                                                 
CONECT 1225 1224 1226                                                 
CONECT 1226 1225 1227 1227 1228                                       
CONECT 1227 1226 1226                                                 
CONECT 1228 1226                                                      
CONECT 1229 1230 1222                                                 
CONECT 1230 1233 1229 1231                                            
CONECT 1231 1230 1243 1232 1232                                       
CONECT 1232 1231 1231                                                 
CONECT 1233 1234 1230                                                 
CONECT 1234 1235 1235 1236 1233                                       
CONECT 1235 1237 1234 1234                                            
CONECT 1236 1238 1239 1239 1234                                       
CONECT 1237 1238 1238 1235                                            
CONECT 1238 1240 1237 1237 1236                                       
CONECT 1239 1241 1236 1236                                            
CONECT 1240 1242 1238                                                 
CONECT 1241 1242 1242 1239                                            
CONECT 1242 1240 1241 1241                                            
CONECT 1243 1231 1244                                                 
CONECT 1244 1243 1247 1245                                            
CONECT 1245 1244 1246 1246 1251                                       
CONECT 1246 1245 1245                                                 
CONECT 1247 1244 1248                                                 
CONECT 1248 1247 1250 1250 1249                                       
CONECT 1249 1248                                                      
CONECT 1250 1248 1248                                                 
CONECT 1251 1245 1252                                                 
CONECT 1252 1255 1251 1253                                            
CONECT 1253 1252 1254 1254 1259                                       
CONECT 1254 1253 1253                                                 
CONECT 1255 1256 1252                                                 
CONECT 1256 1258 1257 1255                                            
CONECT 1257 1256                                                      
CONECT 1258 1256                                                      
CONECT 1259 1253 1260                                                 
CONECT 1260 1259 1261 1263                                            
CONECT 1261 1262 1262 1260 1268                                       
CONECT 1262 1261 1261                                                 
CONECT 1263 1260 1264                                                 
CONECT 1264 1263 1265                                                 
CONECT 1265 1264 1267 1267 1266                                       
CONECT 1266 1265                                                      
CONECT 1267 1265 1265                                                 
CONECT 1268 1261 1269                                                 
CONECT 1269 1268 1270                                                 
CONECT 1270 1269 1272 1271 1271                                       
CONECT 1271 1270 1270                                                 
CONECT 1272 1270 1273                                                 
CONECT 1273 1272 1276 1274                                            
CONECT 1274 1275 1275 1273 1279                                       
CONECT 1275 1274 1274                                                 
CONECT 1276 1278 1273 1277                                            
CONECT 1277 1276                                                      
CONECT 1278 1276                                                      
CONECT 1279 1274 1280                                                 
CONECT 1280 1279 1281 1283                                            
CONECT 1281 1280 1282 1282 1288                                       
CONECT 1282 1281 1281                                                 
CONECT 1283 1280 1284                                                 
CONECT 1284 1285 1283                                                 
CONECT 1285 1286 1286 1287 1284                                       
CONECT 1286 1285 1285                                                 
CONECT 1287 1285                                                      
CONECT 1288 1281 1289                                                 
CONECT 1289 1290 1288 1292                                            
CONECT 1290 1291 1291 1299 1289                                       
CONECT 1291 1290 1290                                                 
CONECT 1292 1289 1293                                                 
CONECT 1293 1295 1295 1294 1292                                       
CONECT 1294 1296 1296 1293                                            
CONECT 1295 1297 1293 1293                                            
CONECT 1296 1298 1294 1294                                            
CONECT 1297 1298 1298 1295                                            
CONECT 1298 1297 1297 1296                                            
CONECT 1299 1300 1290                                                 
CONECT 1300 1301 1303 1299                                            
CONECT 1301 1309 1300 1302 1302                                       
CONECT 1302 1301 1301                                                 
CONECT 1303 1300 1304                                                 
CONECT 1304 1305 1305 1303 1306                                       
CONECT 1305 1307 1304 1304                                            
CONECT 1306 1308 1304                                                 
CONECT 1307 1305 1308 1308                                            
CONECT 1308 1307 1307 1306                                            
CONECT 1309 1315 1310 1301                                            
CONECT 1310 1313 1311 1309                                            
CONECT 1311 1316 1310 1312 1312                                       
CONECT 1312 1311 1311                                                 
CONECT 1313 1314 1310                                                 
CONECT 1314 1315 1313                                                 
CONECT 1315 1314 1309                                                 
CONECT 1316 1317 1311                                                 
CONECT 1317 1320 1316 1318                                            
CONECT 1318 1317 1319 1319 1325                                       
CONECT 1319 1318 1318                                                 
CONECT 1320 1321 1317                                                 
CONECT 1321 1320 1322                                                 
CONECT 1322 1321 1323 1323 1324                                       
CONECT 1323 1322 1322                                                 
CONECT 1324 1322                                                      
CONECT 1325 1318 1326                                                 
CONECT 1326 1325 1327 1329                                            
CONECT 1327 1326 1328 1328 1331                                       
CONECT 1328 1327 1327                                                 
CONECT 1329 1326 1330                                                 
CONECT 1330 1329                                                      
CONECT 1331 1327 1332                                                 
CONECT 1332 1331 1335 1333                                            
CONECT 1333 1332 1339 1334 1334                                       
CONECT 1334 1333 1333                                                 
CONECT 1335 1332 1336 1337                                            
CONECT 1336 1335 1338                                                 
CONECT 1337 1335                                                      
CONECT 1338 1336                                                      
CONECT 1339 1333 1340                                                 
CONECT 1340 1339 1341 1343                                            
CONECT 1341 1347 1340 1342 1342                                       
CONECT 1342 1341 1341                                                 
CONECT 1343 1340 1344                                                 
CONECT 1344 1343 1345 1346                                            
CONECT 1345 1344                                                      
CONECT 1346 1344                                                      
CONECT 1347 1348 1341                                                 
CONECT 1348 1351 1349 1347                                            
CONECT 1349 1350 1350 1348 1353                                       
CONECT 1350 1349 1349                                                 
CONECT 1351 1352 1348                                                 
CONECT 1352 1351                                                      
CONECT 1353 1349 1354                                                 
CONECT 1354 1355 1353 1357                                            
CONECT 1355 1356 1356 1362 1354                                       
CONECT 1356 1355 1355                                                 
CONECT 1357 1354 1358                                                 
CONECT 1358 1357 1359                                                 
CONECT 1359 1358 1361 1361 1360                                       
CONECT 1360 1359                                                      
CONECT 1361 1359 1359                                                 
CONECT 1362 1363 1355                                                 
CONECT 1363 1364 1366 1362                                            
CONECT 1364 1365 1365 1371 1363                                       
CONECT 1365 1364 1364                                                 
CONECT 1366 1363 1367                                                 
CONECT 1367 1366 1368                                                 
CONECT 1368 1370 1367 1369 1369                                       
CONECT 1369 1368 1368                                                 
CONECT 1370 1368                                                      
CONECT 1371 1372 1364                                                 
CONECT 1372 1373 1371                                                 
CONECT 1373 1374 1374 1375 1372                                       
CONECT 1374 1373 1373                                                 
CONECT 1375 1376 1373                                                 
CONECT 1376 1377 1379 1375                                            
CONECT 1377 1378 1378 1376 1385                                       
CONECT 1378 1377 1377                                                 
CONECT 1379 1376 1380                                                 
CONECT 1380 1382 1382 1379 1381                                       
CONECT 1381 1380 1383                                                 
CONECT 1382 1384 1380 1380                                            
CONECT 1383 1384 1384 1381                                            
CONECT 1384 1382 1383 1383                                            
CONECT 1385 1377 1386                                                 
CONECT 1386 1387 1385 1389                                            
CONECT 1387 1388 1388 1394 1386                                       
CONECT 1388 1387 1387                                                 
CONECT 1389 1386 1390                                                 
CONECT 1390 1389 1391                                                 
CONECT 1391 1390 1393 1392 1392                                       
CONECT 1392 1391 1391                                                 
CONECT 1393 1391                                                      
CONECT 1394 1395 1387                                                 
CONECT 1395 1396 1394 1398                                            
CONECT 1396 1397 1397 1402 1395                                       
CONECT 1397 1396 1396                                                 
CONECT 1398 1395 1399                                                 
CONECT 1399 1401 1398 1400                                            
CONECT 1400 1399                                                      
CONECT 1401 1399                                                      
CONECT 1402 1403 1396                                                 
CONECT 1403 1404 1406 1402                                            
CONECT 1404 1405 1405 1410 1403                                       
CONECT 1405 1404 1404                                                 
CONECT 1406 1403 1407                                                 
CONECT 1407 1409 1406 1408                                            
CONECT 1408 1407                                                      
CONECT 1409 1407                                                      
CONECT 1410 1411 1404                                                 
CONECT 1411 1412 1410 1414                                            
CONECT 1412 1413 1413 1411 1415                                       
CONECT 1413 1412 1412                                                 
CONECT 1414 1411                                                      
CONECT 1415 1412 1416                                                 
CONECT 1416 1417 1415 1419                                            
CONECT 1417 1418 1418 1423 1416                                       
CONECT 1418 1417 1417                                                 
CONECT 1419 1416 1420                                                 
CONECT 1420 1419 1421 1421 1422                                       
CONECT 1421 1420 1420                                                 
CONECT 1422 1420                                                      
CONECT 1423 1424 1417                                                 
CONECT 1424 1425 1427 1423                                            
CONECT 1425 1426 1426 1434 1424                                       
CONECT 1426 1425 1425                                                 
CONECT 1427 1428 1424                                                 
CONECT 1428 1429 1429 1430 1427                                       
CONECT 1429 1431 1428 1428                                            
CONECT 1430 1432 1432 1428                                            
CONECT 1431 1433 1433 1429                                            
CONECT 1432 1433 1430 1430                                            
CONECT 1433 1432 1431 1431                                            
CONECT 1434 1435 1425                                                 
CONECT 1435 1436 1438 1434                                            
CONECT 1436 1437 1437 1435 1442                                       
CONECT 1437 1436 1436                                                 
CONECT 1438 1439 1435                                                 
CONECT 1439 1440 1441 1438                                            
CONECT 1440 1439                                                      
CONECT 1441 1439                                                      
CONECT 1442 1436 1443                                                 
CONECT 1443 1444 1442 1446                                            
CONECT 1444 1452 1445 1445 1443                                       
CONECT 1445 1444 1444                                                 
CONECT 1446 1443 1447                                                 
CONECT 1447 1449 1449 1446 1448                                       
CONECT 1448 1447 1450                                                 
CONECT 1449 1451 1447 1447                                            
CONECT 1450 1451 1451 1448                                            
CONECT 1451 1449 1450 1450                                            
CONECT 1452 1453 1444                                                 
CONECT 1453 1454 1452 1456                                            
CONECT 1454 1463 1463 1455 1453                                       
CONECT 1455 1454                                                      
CONECT 1456 1453 1457                                                 
CONECT 1457 1456 1458                                                 
CONECT 1458 1457 1459                                                 
CONECT 1459 1458 1460 1460                                            
CONECT 1460 1459 1459 1462 1461                                       
CONECT 1461 1460                                                      
CONECT 1462 1460                                                      
CONECT 1463 1454 1454                                                 
CONECT 1464 1465                                                      
CONECT 1465 1466 1468 1464                                            
CONECT 1466 1467 1467 1472 1465                                       
CONECT 1467 1466 1466                                                 
CONECT 1468 1465 1469                                                 
CONECT 1469 1468 1470                                                 
CONECT 1470 1469 1471                                                 
CONECT 1471 1470                                                      
CONECT 1472 1473 1466                                                 
CONECT 1473 1474 1476 1472                                            
CONECT 1474 1479 1475 1475 1473                                       
CONECT 1475 1474 1474                                                 
CONECT 1476 1478 1473 1477                                            
CONECT 1477 1476                                                      
CONECT 1478 1476                                                      
CONECT 1479 1480 1474                                                 
CONECT 1480 1483 1481 1479                                            
CONECT 1481 1482 1482 1480 1486                                       
CONECT 1482 1481 1481                                                 
CONECT 1483 1484 1485 1480                                            
CONECT 1484 1483                                                      
CONECT 1485 1483                                                      
CONECT 1486 1481 1487                                                 
CONECT 1487 1488 1486 1490                                            
CONECT 1488 1491 1489 1489 1487                                       
CONECT 1489 1488 1488                                                 
CONECT 1490 1487                                                      
CONECT 1491 1492 1488                                                 
CONECT 1492 1495 1493 1491                                            
CONECT 1493 1492 1503 1494 1494                                       
CONECT 1494 1493 1493                                                 
CONECT 1495 1496 1492                                                 
CONECT 1496 1497 1497 1498 1495                                       
CONECT 1497 1499 1496 1496                                            
CONECT 1498 1500 1500 1496                                            
CONECT 1499 1501 1501 1497                                            
CONECT 1500 1501 1498 1498                                            
CONECT 1501 1502 1499 1499 1500                                       
CONECT 1502 1501                                                      
CONECT 1503 1493 1504                                                 
CONECT 1504 1505 1503 1507                                            
CONECT 1505 1506 1506 1511 1504                                       
CONECT 1506 1505 1505                                                 
CONECT 1507 1504 1509 1508                                            
CONECT 1508 1507 1510                                                 
CONECT 1509 1507                                                      
CONECT 1510 1508                                                      
CONECT 1511 1512 1505                                                 
CONECT 1512 1515 1513 1511                                            
CONECT 1513 1512 1516 1514 1514                                       
CONECT 1514 1513 1513                                                 
CONECT 1515 1512                                                      
CONECT 1516 1517 1513                                                 
CONECT 1517 1518 1516 1520                                            
CONECT 1518 1519 1519 1524 1517                                       
CONECT 1519 1518 1518                                                 
CONECT 1520 1517 1522 1521                                            
CONECT 1521 1520 1523                                                 
CONECT 1522 1520                                                      
CONECT 1523 1521                                                      
CONECT 1524 1525 1518                                                 
CONECT 1525 1524 1526                                                 
CONECT 1526 1528 1525 1527 1527                                       
CONECT 1527 1526 1526                                                 
CONECT 1528 1529 1526                                                 
CONECT 1529 1530 1528 1532                                            
CONECT 1530 1531 1531 1534 1529                                       
CONECT 1531 1530 1530                                                 
CONECT 1532 1529 1533                                                 
CONECT 1533 1532                                                      
CONECT 1534 1535 1530                                                 
CONECT 1535 1538 1536 1534                                            
CONECT 1536 1535 1537 1537 1542                                       
CONECT 1537 1536 1536                                                 
CONECT 1538 1535 1539                                                 
CONECT 1539 1538 1541 1540 1540                                       
CONECT 1540 1539 1539                                                 
CONECT 1541 1539                                                      
CONECT 1542 1536 1543                                                 
CONECT 1543 1544 1542 1546                                            
CONECT 1544 1545 1545 1550 1543                                       
CONECT 1545 1544 1544                                                 
CONECT 1546 1543 1547                                                 
CONECT 1547 1546 1549 1548                                            
CONECT 1548 1547                                                      
CONECT 1549 1547                                                      
CONECT 1550 1551 1544                                                 
CONECT 1551 1552 1554 1550                                            
CONECT 1552 1553 1553 1551 1555                                       
CONECT 1553 1552 1552                                                 
CONECT 1554 1551                                                      
CONECT 1555 1552 1556                                                 
CONECT 1556 1555 1557 1559                                            
CONECT 1557 1561 1556 1558 1558                                       
CONECT 1558 1557 1557                                                 
CONECT 1559 1556 1560                                                 
CONECT 1560 1559                                                      
CONECT 1561 1567 1562 1557                                            
CONECT 1562 1565 1561 1563                                            
CONECT 1563 1568 1562 1564 1564                                       
CONECT 1564 1563 1563                                                 
CONECT 1565 1566 1562                                                 
CONECT 1566 1567 1565                                                 
CONECT 1567 1566 1561                                                 
CONECT 1568 1569 1563                                                 
CONECT 1569 1572 1568 1570                                            
CONECT 1570 1569 1571 1571 1576                                       
CONECT 1571 1570 1570                                                 
CONECT 1572 1573 1569                                                 
CONECT 1573 1574 1575 1572                                            
CONECT 1574 1573                                                      
CONECT 1575 1573                                                      
CONECT 1576 1570 1577                                                 
CONECT 1577 1576 1580 1578                                            
CONECT 1578 1577 1585 1579 1579                                       
CONECT 1579 1578 1578                                                 
CONECT 1580 1581 1577                                                 
CONECT 1581 1582 1580                                                 
CONECT 1582 1581 1583 1583 1584                                       
CONECT 1583 1582 1582                                                 
CONECT 1584 1582                                                      
CONECT 1585 1578 1586                                                 
CONECT 1586 1585 1587 1589                                            
CONECT 1587 1594 1586 1588 1588                                       
CONECT 1588 1587 1587                                                 
CONECT 1589 1586 1590                                                 
CONECT 1590 1589 1591                                                 
CONECT 1591 1590 1592 1592 1593                                       
CONECT 1592 1591 1591                                                 
CONECT 1593 1591                                                      
CONECT 1594 1595 1587                                                 
CONECT 1595 1598 1596 1594                                            
CONECT 1596 1595 1601 1597 1597                                       
CONECT 1597 1596 1596                                                 
CONECT 1598 1599 1600 1595                                            
CONECT 1599 1598                                                      
CONECT 1600 1598                                                      
CONECT 1601 1596 1602                                                 
CONECT 1602 1605 1601 1603                                            
CONECT 1603 1602 1604 1604 1609                                       
CONECT 1604 1603 1603                                                 
CONECT 1605 1606 1602                                                 
CONECT 1606 1608 1607 1607 1605                                       
CONECT 1607 1606 1606                                                 
CONECT 1608 1606                                                      
CONECT 1609 1603 1610                                                 
CONECT 1610 1609 1611 1613                                            
CONECT 1611 1614 1610 1612 1612                                       
CONECT 1612 1611 1611                                                 
CONECT 1613 1610                                                      
CONECT 1614 1615 1611                                                 
CONECT 1615 1618 1616 1614                                            
CONECT 1616 1619 1615 1617 1617                                       
CONECT 1617 1616 1616                                                 
CONECT 1618 1615                                                      
CONECT 1619 1620 1616                                                 
CONECT 1620 1623 1619 1621                                            
CONECT 1621 1620 1622 1622 1627                                       
CONECT 1622 1621 1621                                                 
CONECT 1623 1624 1620                                                 
CONECT 1624 1625 1626 1623                                            
CONECT 1625 1624                                                      
CONECT 1626 1624                                                      
CONECT 1627 1621 1628                                                 
CONECT 1628 1627 1631 1629                                            
CONECT 1629 1628 1636 1630 1630                                       
CONECT 1630 1629 1629                                                 
CONECT 1631 1628 1632                                                 
CONECT 1632 1631 1633                                                 
CONECT 1633 1632 1634                                                 
CONECT 1634 1633 1635                                                 
CONECT 1635 1634                                                      
CONECT 1636 1629 1637                                                 
CONECT 1637 1636 1638 1640                                            
CONECT 1638 1641 1637 1639 1639                                       
CONECT 1639 1638 1638                                                 
CONECT 1640 1637                                                      
CONECT 1641 1642 1638                                                 
CONECT 1642 1645 1643 1641                                            
CONECT 1643 1649 1642 1644 1644                                       
CONECT 1644 1643 1643                                                 
CONECT 1645 1646 1642                                                 
CONECT 1646 1647 1645 1648                                            
CONECT 1647 1646                                                      
CONECT 1648 1646                                                      
CONECT 1649 1650 1643                                                 
CONECT 1650 1649 1651                                                 
CONECT 1651 1650 1652 1652 1653                                       
CONECT 1652 1651 1651                                                 
CONECT 1653 1651 1654                                                 
CONECT 1654 1653 1657 1655                                            
CONECT 1655 1654 1661 1656 1656                                       
CONECT 1656 1655 1655                                                 
CONECT 1657 1658 1654                                                 
CONECT 1658 1659 1659 1660 1657                                       
CONECT 1659 1658 1658                                                 
CONECT 1660 1658                                                      
CONECT 1661 1655 1662                                                 
CONECT 1662 1665 1661 1663                                            
CONECT 1663 1664 1664 1662 1669                                       
CONECT 1664 1663 1663                                                 
CONECT 1665 1666 1667 1662                                            
CONECT 1666 1668 1665                                                 
CONECT 1667 1665                                                      
CONECT 1668 1666                                                      
CONECT 1669 1663 1670 1675                                            
CONECT 1670 1671 1669 1673                                            
CONECT 1671 1672 1672 1676 1670                                       
CONECT 1672 1671 1671                                                 
CONECT 1673 1670 1674                                                 
CONECT 1674 1675 1673                                                 
CONECT 1675 1669 1674                                                 
CONECT 1676 1677 1671                                                 
CONECT 1677 1678 1676 1680                                            
CONECT 1678 1685 1679 1679 1677                                       
CONECT 1679 1678 1678                                                 
CONECT 1680 1677 1681                                                 
CONECT 1681 1680 1682                                                 
CONECT 1682 1681 1683 1683 1684                                       
CONECT 1683 1682 1682                                                 
CONECT 1684 1682                                                      
CONECT 1685 1686 1678                                                 
CONECT 1686 1687 1689 1685                                            
CONECT 1687 1691 1688 1688 1686                                       
CONECT 1688 1687 1687                                                 
CONECT 1689 1686 1690                                                 
CONECT 1690 1689                                                      
CONECT 1691 1692 1687                                                 
CONECT 1692 1693 1695 1691                                            
CONECT 1693 1701 1694 1694 1692                                       
CONECT 1694 1693 1693                                                 
CONECT 1695 1696 1692                                                 
CONECT 1696 1698 1698 1695 1697                                       
CONECT 1697 1699 1696                                                 
CONECT 1698 1700 1696 1696                                            
CONECT 1699 1700 1700 1697                                            
CONECT 1700 1698 1699 1699                                            
CONECT 1701 1702 1693                                                 
CONECT 1702 1703 1705 1701                                            
CONECT 1703 1709 1704 1704 1702                                       
CONECT 1704 1703 1703                                                 
CONECT 1705 1707 1702 1706                                            
CONECT 1706 1705 1708                                                 
CONECT 1707 1705                                                      
CONECT 1708 1706                                                      
CONECT 1709 1710 1703                                                 
CONECT 1710 1711 1713 1709                                            
CONECT 1711 1712 1712 1717 1710                                       
CONECT 1712 1711 1711                                                 
CONECT 1713 1710 1714                                                 
CONECT 1714 1713 1715 1716                                            
CONECT 1715 1714                                                      
CONECT 1716 1714                                                      
CONECT 1717 1718 1711                                                 
CONECT 1718 1721 1719 1717                                            
CONECT 1719 1724 1718 1720 1720                                       
CONECT 1720 1719 1719                                                 
CONECT 1721 1723 1722 1718                                            
CONECT 1722 1721                                                      
CONECT 1723 1721                                                      
CONECT 1724 1725 1719                                                 
CONECT 1725 1726 1724 1728                                            
CONECT 1726 1727 1727 1731 1725                                       
CONECT 1727 1726 1726                                                 
CONECT 1728 1725 1729 1730                                            
CONECT 1729 1728                                                      
CONECT 1730 1728                                                      
CONECT 1731 1732 1726                                                 
CONECT 1732 1733 1735 1731                                            
CONECT 1733 1737 1732 1734 1734                                       
CONECT 1734 1733 1733                                                 
CONECT 1735 1732 1736                                                 
CONECT 1736 1735                                                      
CONECT 1737 1738 1733                                                 
CONECT 1738 1741 1737 1739                                            
CONECT 1739 1738 1743 1740 1740                                       
CONECT 1740 1739 1739                                                 
CONECT 1741 1742 1738                                                 
CONECT 1742 1741                                                      
CONECT 1743 1739 1744                                                 
CONECT 1744 1745 1743 1747                                            
CONECT 1745 1746 1746 1754 1744                                       
CONECT 1746 1745 1745                                                 
CONECT 1747 1744 1748                                                 
CONECT 1748 1747 1750 1750 1749                                       
CONECT 1749 1748 1751 1751                                            
CONECT 1750 1748 1748 1752                                            
CONECT 1751 1749 1749 1753                                            
CONECT 1752 1750 1753 1753                                            
CONECT 1753 1752 1752 1751                                            
CONECT 1754 1755 1745                                                 
CONECT 1755 1758 1756 1754                                            
CONECT 1756 1766 1755 1757 1757                                       
CONECT 1757 1756 1756                                                 
CONECT 1758 1759 1755                                                 
CONECT 1759 1760 1760 1758 1761                                       
CONECT 1760 1762 1759 1759                                            
CONECT 1761 1759 1763 1763                                            
CONECT 1762 1760 1764 1764                                            
CONECT 1763 1764 1761 1761                                            
CONECT 1764 1762 1762 1765 1763                                       
CONECT 1765 1764                                                      
CONECT 1766 1767 1756                                                 
CONECT 1767 1770 1768 1766                                            
CONECT 1768 1769 1769 1767 1777                                       
CONECT 1769 1768 1768                                                 
CONECT 1770 1771 1767                                                 
CONECT 1771 1772 1770                                                 
CONECT 1772 1773 1771                                                 
CONECT 1773 1772 1774 1774                                            
CONECT 1774 1773 1773 1776 1775                                       
CONECT 1775 1774                                                      
CONECT 1776 1774                                                      
CONECT 1777 1768 1778                                                 
CONECT 1778 1777 1779 1781                                            
CONECT 1779 1784 1778 1780 1780                                       
CONECT 1780 1779 1779                                                 
CONECT 1781 1778 1783 1782                                            
CONECT 1782 1781                                                      
CONECT 1783 1781                                                      
CONECT 1784 1790 1785 1779                                            
CONECT 1785 1788 1784 1786                                            
CONECT 1786 1785 1787 1787 1791                                       
CONECT 1787 1786 1786                                                 
CONECT 1788 1789 1785                                                 
CONECT 1789 1790 1788                                                 
CONECT 1790 1789 1784                                                 
CONECT 1791 1786 1797 1792                                            
CONECT 1792 1791 1793 1795                                            
CONECT 1793 1794 1794 1792 1798                                       
CONECT 1794 1793 1793                                                 
CONECT 1795 1796 1792                                                 
CONECT 1796 1797 1795                                                 
CONECT 1797 1791 1796                                                 
CONECT 1798 1793 1799                                                 
CONECT 1799 1798 1802 1800                                            
CONECT 1800 1799 1806 1801 1801                                       
CONECT 1801 1800 1800                                                 
CONECT 1802 1803 1799                                                 
CONECT 1803 1804 1805 1802                                            
CONECT 1804 1803                                                      
CONECT 1805 1803                                                      
CONECT 1806 1800 1807                                                 
CONECT 1807 1806 1808                                                 
CONECT 1808 1809 1809 1807 1810                                       
CONECT 1809 1808 1808                                                 
CONECT 1810 1808 1811 1816                                            
CONECT 1811 1812 1810 1814                                            
CONECT 1812 1817 1813 1813 1811                                       
CONECT 1813 1812 1812                                                 
CONECT 1814 1811 1815                                                 
CONECT 1815 1814 1816                                                 
CONECT 1816 1810 1815                                                 
CONECT 1817 1818 1812                                                 
CONECT 1818 1821 1819 1817                                            
CONECT 1819 1820 1820 1818 1826                                       
CONECT 1820 1819 1819                                                 
CONECT 1821 1822 1818                                                 
CONECT 1822 1823 1821                                                 
CONECT 1823 1824 1824 1822 1825                                       
CONECT 1824 1823 1823                                                 
CONECT 1825 1823                                                      
CONECT 1826 1819 1827                                                 
CONECT 1827 1826 1830 1828                                            
CONECT 1828 1827 1834 1829 1829                                       
CONECT 1829 1828 1828                                                 
CONECT 1830 1827 1831                                                 
CONECT 1831 1832 1832 1830 1833                                       
CONECT 1832 1831 1831                                                 
CONECT 1833 1831                                                      
CONECT 1834 1828 1835                                                 
CONECT 1835 1834 1836 1838                                            
CONECT 1836 1837 1837 1843 1835                                       
CONECT 1837 1836 1836                                                 
CONECT 1838 1835 1839                                                 
CONECT 1839 1838 1840                                                 
CONECT 1840 1839 1842 1841 1841                                       
CONECT 1841 1840 1840                                                 
CONECT 1842 1840                                                      
CONECT 1843 1844 1836 1849                                            
CONECT 1844 1845 1843 1847                                            
CONECT 1845 1850 1844 1846 1846                                       
CONECT 1846 1845 1845                                                 
CONECT 1847 1844 1848                                                 
CONECT 1848 1847 1849                                                 
CONECT 1849 1843 1848                                                 
CONECT 1850 1851 1845                                                 
CONECT 1851 1854 1850 1852                                            
CONECT 1852 1851 1858 1853 1853                                       
CONECT 1853 1852 1852                                                 
CONECT 1854 1855 1851                                                 
CONECT 1855 1857 1857 1856 1854                                       
CONECT 1856 1855                                                      
CONECT 1857 1855 1855                                                 
CONECT 1858 1852 1859                                                 
CONECT 1859 1858 1860 1862                                            
CONECT 1860 1861 1861 1859 1870                                       
CONECT 1861 1860 1860                                                 
CONECT 1862 1859 1863                                                 
CONECT 1863 1862 1864 1864 1865                                       
CONECT 1864 1863 1863 1866                                            
CONECT 1865 1863 1867 1867                                            
CONECT 1866 1864 1868 1868                                            
CONECT 1867 1865 1865 1868                                            
CONECT 1868 1866 1866 1867 1869                                       
CONECT 1869 1868                                                      
CONECT 1870 1860 1871                                                 
CONECT 1871 1870 1872 1874                                            
CONECT 1872 1878 1871 1873 1873                                       
CONECT 1873 1872 1872                                                 
CONECT 1874 1871 1875                                                 
CONECT 1875 1876 1874 1877                                            
CONECT 1876 1875                                                      
CONECT 1877 1875                                                      
CONECT 1878 1879 1872                                                 
CONECT 1879 1882 1878 1880                                            
CONECT 1880 1881 1881 1879 1886                                       
CONECT 1881 1880 1880                                                 
CONECT 1882 1883 1879                                                 
CONECT 1883 1885 1882 1884 1884                                       
CONECT 1884 1883 1883                                                 
CONECT 1885 1883                                                      
CONECT 1886 1880 1887                                                 
CONECT 1887 1886 1890 1888                                            
CONECT 1888 1887 1891 1889 1889                                       
CONECT 1889 1888 1888                                                 
CONECT 1890 1887                                                      
CONECT 1891 1888 1892                                                 
CONECT 1892 1895 1891 1893                                            
CONECT 1893 1894 1894 1892 1896                                       
CONECT 1894 1893 1893                                                 
CONECT 1895 1892                                                      
CONECT 1896 1893 1897                                                 
CONECT 1897 1896 1898 1900                                            
CONECT 1898 1897 1903 1899 1899                                       
CONECT 1899 1898 1898                                                 
CONECT 1900 1897 1902 1901                                            
CONECT 1901 1900                                                      
CONECT 1902 1900                                                      
CONECT 1903 1898 1904                                                 
CONECT 1904 1907 1903 1905                                            
CONECT 1905 1904 1906 1906 1908                                       
CONECT 1906 1905 1905                                                 
CONECT 1907 1904                                                      
CONECT 1908 1905 1909                                                 
CONECT 1909 1908 1910 1912                                            
CONECT 1910 1909 1916 1911 1911                                       
CONECT 1911 1910 1910                                                 
CONECT 1912 1909 1913                                                 
CONECT 1913 1912 1914 1915                                            
CONECT 1914 1913                                                      
CONECT 1915 1913                                                      
CONECT 1916 1910 1917                                                 
CONECT 1917 1916 1920 1918                                            
CONECT 1918 1917 1919 1919 1925                                       
CONECT 1919 1918 1918                                                 
CONECT 1920 1917 1921                                                 
CONECT 1921 1922 1920                                                 
CONECT 1922 1924 1924 1921 1923                                       
CONECT 1923 1922                                                      
CONECT 1924 1922 1922                                                 
CONECT 1925 1918 1926                                                 
CONECT 1926 1925 1929 1927                                            
CONECT 1927 1926 1928 1928 1932                                       
CONECT 1928 1927 1927                                                 
CONECT 1929 1931 1926 1930                                            
CONECT 1930 1929                                                      
CONECT 1931 1929                                                      
CONECT 1932 1927 1933                                                 
CONECT 1933 1932 1936 1934                                            
CONECT 1934 1933 1938 1935 1935                                       
CONECT 1935 1934 1934                                                 
CONECT 1936 1937 1933                                                 
CONECT 1937 1936                                                      
CONECT 1938 1934 1939                                                 
CONECT 1939 1938 1940 1942                                            
CONECT 1940 1941 1941 1939 1946                                       
CONECT 1941 1940 1940                                                 
CONECT 1942 1939 1943                                                 
CONECT 1943 1942 1944 1945                                            
CONECT 1944 1943                                                      
CONECT 1945 1943                                                      
CONECT 1946 1940 1947                                                 
CONECT 1947 1948 1946 1950                                            
CONECT 1948 1951 1949 1949 1947                                       
CONECT 1949 1948 1948                                                 
CONECT 1950 1947                                                      
CONECT 1951 1952 1957 1948                                            
CONECT 1952 1955 1953 1951                                            
CONECT 1953 1952 1954 1954 1958                                       
CONECT 1954 1953 1953                                                 
CONECT 1955 1956 1952                                                 
CONECT 1956 1955 1957                                                 
CONECT 1957 1956 1951                                                 
CONECT 1958 1953 1959                                                 
CONECT 1959 1958 1960 1962                                            
CONECT 1960 1959 1961 1961 1967                                       
CONECT 1961 1960 1960                                                 
CONECT 1962 1959 1963                                                 
CONECT 1963 1962 1964                                                 
CONECT 1964 1963 1965 1965 1966                                       
CONECT 1965 1964 1964                                                 
CONECT 1966 1964                                                      
CONECT 1967 1960 1968                                                 
CONECT 1968 1969 1967 1971                                            
CONECT 1969 1976 1970 1970 1968                                       
CONECT 1970 1969 1969                                                 
CONECT 1971 1968 1972                                                 
CONECT 1972 1971 1973                                                 
CONECT 1973 1975 1975 1972 1974                                       
CONECT 1974 1973                                                      
CONECT 1975 1973 1973                                                 
CONECT 1976 1977 1969                                                 
CONECT 1977 1980 1978 1976                                            
CONECT 1978 1979 1979 1984 1977                                       
CONECT 1979 1978 1978                                                 
CONECT 1980 1981 1977                                                 
CONECT 1981 1983 1982 1980                                            
CONECT 1982 1981                                                      
CONECT 1983 1981                                                      
CONECT 1984 1978 1985                                                 
CONECT 1985 1984 1988 1986                                            
CONECT 1986 1985 1987 1987 1992                                       
CONECT 1987 1986 1986                                                 
CONECT 1988 1985 1989                                                 
CONECT 1989 1990 1988 1991                                            
CONECT 1990 1989                                                      
CONECT 1991 1989                                                      
CONECT 1992 1986 1993                                                 
CONECT 1993 1992 1994 1996                                            
CONECT 1994 2000 1995 1995 1993                                       
CONECT 1995 1994 1994                                                 
CONECT 1996 1993 1997                                                 
CONECT 1997 1996 1998 1998 1999                                       
CONECT 1998 1997 1997                                                 
CONECT 1999 1997                                                      
CONECT 2000 2001 1994                                                 
CONECT 2001 2002 2004 2000                                            
CONECT 2002 2010 2003 2003 2001                                       
CONECT 2003 2002 2002                                                 
CONECT 2004 2001 2005                                                 
CONECT 2005 2004 2007 2007 2006                                       
CONECT 2006 2005 2008                                                 
CONECT 2007 2005 2005 2009                                            
CONECT 2008 2006 2009 2009                                            
CONECT 2009 2007 2008 2008                                            
CONECT 2010 2011 2002                                                 
CONECT 2011 2014 2012 2010                                            
CONECT 2012 2011 2013 2013 2017                                       
CONECT 2013 2012 2012                                                 
CONECT 2014 2016 2015 2011                                            
CONECT 2015 2014                                                      
CONECT 2016 2014                                                      
CONECT 2017 2012 2018                                                 
CONECT 2018 2017 2019 2021                                            
CONECT 2019 2018 2020 2020 2026                                       
CONECT 2020 2019 2019                                                 
CONECT 2021 2018 2022                                                 
CONECT 2022 2023 2021                                                 
CONECT 2023 2022 2025 2024 2024                                       
CONECT 2024 2023 2023                                                 
CONECT 2025 2023                                                      
CONECT 2026 2019 2027                                                 
CONECT 2027 2028 2026 2030                                            
CONECT 2028 2037 2029 2029 2027                                       
CONECT 2029 2028 2028                                                 
CONECT 2030 2027 2031                                                 
CONECT 2031 2030 2032                                                 
CONECT 2032 2033 2031                                                 
CONECT 2033 2034 2034 2032                                            
CONECT 2034 2036 2035 2033 2033                                       
CONECT 2035 2034                                                      
CONECT 2036 2034                                                      
CONECT 2037 2038 2028                                                 
CONECT 2038 2041 2039 2037                                            
CONECT 2039 2045 2040 2040 2038                                       
CONECT 2040 2039 2039                                                 
CONECT 2041 2043 2042 2038                                            
CONECT 2042 2044 2041                                                 
CONECT 2043 2041                                                      
CONECT 2044 2042                                                      
CONECT 2045 2046 2039                                                 
CONECT 2046 2049 2045 2047                                            
CONECT 2047 2046 2048 2048 2054                                       
CONECT 2048 2047 2047                                                 
CONECT 2049 2050 2046                                                 
CONECT 2050 2051 2049                                                 
CONECT 2051 2053 2053 2050 2052                                       
CONECT 2052 2051                                                      
CONECT 2053 2051 2051                                                 
CONECT 2054 2047 2055                                                 
CONECT 2055 2054 2056 2058                                            
CONECT 2056 2055 2062 2057 2057                                       
CONECT 2057 2056 2056                                                 
CONECT 2058 2055 2059                                                 
CONECT 2059 2058 2060 2061                                            
CONECT 2060 2059                                                      
CONECT 2061 2059                                                      
CONECT 2062 2056 2063                                                 
CONECT 2063 2064 2062 2066                                            
CONECT 2064 2071 2065 2065 2063                                       
CONECT 2065 2064 2064                                                 
CONECT 2066 2063 2067                                                 
CONECT 2067 2066 2068                                                 
CONECT 2068 2069 2069 2067 2070                                       
CONECT 2069 2068 2068                                                 
CONECT 2070 2068                                                      
CONECT 2071 2072 2064                                                 
CONECT 2072 2075 2073 2071                                            
CONECT 2073 2074 2074 2080 2072                                       
CONECT 2074 2073 2073                                                 
CONECT 2075 2076 2072                                                 
CONECT 2076 2077 2075                                                 
CONECT 2077 2078 2078 2079 2076                                       
CONECT 2078 2077 2077                                                 
CONECT 2079 2077                                                      
CONECT 2080 2081 2073                                                 
CONECT 2081 2080 2082                                                 
CONECT 2082 2081 2083 2083 2084                                       
CONECT 2083 2082 2082                                                 
CONECT 2084 2082 2085                                                 
CONECT 2085 2084 2086 2088                                            
CONECT 2086 2095 2087 2087 2085                                       
CONECT 2087 2086 2086                                                 
CONECT 2088 2085 2089                                                 
CONECT 2089 2088 2090                                                 
CONECT 2090 2089 2091                                                 
CONECT 2091 2090 2092 2092                                            
CONECT 2092 2091 2091 2093 2094                                       
CONECT 2093 2092                                                      
CONECT 2094 2092                                                      
CONECT 2095 2096 2086                                                 
CONECT 2096 2099 2095 2097                                            
CONECT 2097 2096 2102 2098 2098                                       
CONECT 2098 2097 2097                                                 
CONECT 2099 2101 2100 2096                                            
CONECT 2100 2099                                                      
CONECT 2101 2099                                                      
CONECT 2102 2097 2103                                                 
CONECT 2103 2102 2104 2106                                            
CONECT 2104 2113 2103 2105 2105                                       
CONECT 2105 2104 2104                                                 
CONECT 2106 2103 2107                                                 
CONECT 2107 2106 2108                                                 
CONECT 2108 2107 2109                                                 
CONECT 2109 2108 2110 2110                                            
CONECT 2110 2109 2109 2111 2112                                       
CONECT 2111 2110                                                      
CONECT 2112 2110                                                      
CONECT 2113 2114 2104                                                 
CONECT 2114 2115 2113 2117                                            
CONECT 2115 2122 2116 2116 2114                                       
CONECT 2116 2115 2115                                                 
CONECT 2117 2114 2118                                                 
CONECT 2118 2117 2119                                                 
CONECT 2119 2118 2120                                                 
CONECT 2120 2119 2121                                                 
CONECT 2121 2120                                                      
CONECT 2122 2123 2115                                                 
CONECT 2123 2126 2124 2122                                            
CONECT 2124 2127 2125 2125 2123                                       
CONECT 2125 2124 2124                                                 
CONECT 2126 2123                                                      
CONECT 2127 2128 2124                                                 
CONECT 2128 2131 2129 2127                                            
CONECT 2129 2136 2130 2130 2128                                       
CONECT 2130 2129 2129                                                 
CONECT 2131 2132 2128                                                 
CONECT 2132 2133 2131                                                 
CONECT 2133 2135 2135 2134 2132                                       
CONECT 2134 2133                                                      
CONECT 2135 2133 2133                                                 
CONECT 2136 2137 2129                                                 
CONECT 2137 2138 2140 2136                                            
CONECT 2138 2147 2139 2139 2137                                       
CONECT 2139 2138 2138                                                 
CONECT 2140 2141 2137                                                 
CONECT 2141 2142 2140                                                 
CONECT 2142 2141 2143                                                 
CONECT 2143 2142 2144 2144                                            
CONECT 2144 2145 2143 2143 2146                                       
CONECT 2145 2144                                                      
CONECT 2146 2144                                                      
CONECT 2147 2148 2138                                                 
CONECT 2148 2151 2149 2147                                            
CONECT 2149 2150 2150 2148 2161                                       
CONECT 2150 2149 2149                                                 
CONECT 2151 2152 2148                                                 
CONECT 2152 2154 2154 2153 2151                                       
CONECT 2153 2155 2152                                                 
CONECT 2154 2156 2157 2152 2152                                       
CONECT 2155 2156 2156 2153                                            
CONECT 2156 2158 2155 2155 2154                                       
CONECT 2157 2159 2159 2154                                            
CONECT 2158 2160 2160 2156                                            
CONECT 2159 2160 2157 2157                                            
CONECT 2160 2158 2158 2159                                            
CONECT 2161 2149 2162                                                 
CONECT 2162 2161 2163                                                 
CONECT 2163 2165 2162 2164 2164                                       
CONECT 2164 2163 2163                                                 
CONECT 2165 2171 2163 2166                                            
CONECT 2166 2165 2169 2167                                            
CONECT 2167 2166 2172 2168 2168                                       
CONECT 2168 2167 2167                                                 
CONECT 2169 2170 2166                                                 
CONECT 2170 2171 2169                                                 
CONECT 2171 2170 2165                                                 
CONECT 2172 2167 2173                                                 
CONECT 2173 2172 2176 2174                                            
CONECT 2174 2175 2175 2173 2183                                       
CONECT 2175 2174 2174                                                 
CONECT 2176 2177 2173                                                 
CONECT 2177 2176 2178                                                 
CONECT 2178 2177 2179                                                 
CONECT 2179 2180 2180 2178                                            
CONECT 2180 2181 2182 2179 2179                                       
CONECT 2181 2180                                                      
CONECT 2182 2180                                                      
CONECT 2183 2174 2184                                                 
CONECT 2184 2185 2183 2187                                            
CONECT 2185 2186 2186 2184 2190                                       
CONECT 2186 2185 2185                                                 
CONECT 2187 2184 2189 2188                                            
CONECT 2188 2187                                                      
CONECT 2189 2187                                                      
CONECT 2190 2185 2191                                                 
CONECT 2191 2190 2192 2194                                            
CONECT 2192 2198 2191 2193 2193                                       
CONECT 2193 2192 2192                                                 
CONECT 2194 2191 2195                                                 
CONECT 2195 2196 2194 2197                                            
CONECT 2196 2195                                                      
CONECT 2197 2195                                                      
CONECT 2198 2199 2192                                                 
CONECT 2199 2202 2200 2198                                            
CONECT 2200 2201 2201 2199 2206                                       
CONECT 2201 2200 2200                                                 
CONECT 2202 2203 2199                                                 
CONECT 2203 2205 2205 2202 2204                                       
CONECT 2204 2203                                                      
CONECT 2205 2203 2203                                                 
CONECT 2206 2200 2207                                                 
CONECT 2207 2206 2208 2210                                            
CONECT 2208 2214 2207 2209 2209                                       
CONECT 2209 2208 2208                                                 
CONECT 2210 2207 2211                                                 
CONECT 2211 2213 2210 2212                                            
CONECT 2212 2211                                                      
CONECT 2213 2211                                                      
CONECT 2214 2215 2208                                                 
CONECT 2215 2218 2216 2214                                            
CONECT 2216 2217 2217 2215 2222                                       
CONECT 2217 2216 2216                                                 
CONECT 2218 2219 2215                                                 
CONECT 2219 2221 2221 2218 2220                                       
CONECT 2220 2219                                                      
CONECT 2221 2219 2219                                                 
CONECT 2222 2216 2223                                                 
CONECT 2223 2224 2222 2226                                            
CONECT 2224 2230 2225 2225 2223                                       
CONECT 2225 2224 2224                                                 
CONECT 2226 2223 2228 2227                                            
CONECT 2227 2226 2229                                                 
CONECT 2228 2226                                                      
CONECT 2229 2227                                                      
CONECT 2230 2231 2224                                                 
CONECT 2231 2234 2232 2230                                            
CONECT 2232 2231 2233 2233 2238                                       
CONECT 2233 2232 2232                                                 
CONECT 2234 2235 2231                                                 
CONECT 2235 2236 2234                                                 
CONECT 2236 2237 2235                                                 
CONECT 2237 2236                                                      
CONECT 2238 2232 2239                                                 
CONECT 2239 2242 2238 2240                                            
CONECT 2240 2239 2241 2241 2246                                       
CONECT 2241 2240 2240                                                 
CONECT 2242 2243 2239                                                 
CONECT 2243 2244 2245 2242                                            
CONECT 2244 2243                                                      
CONECT 2245 2243                                                      
CONECT 2246 2240 2247                                                 
CONECT 2247 2246 2248 2250                                            
CONECT 2248 2257 2247 2249 2249                                       
CONECT 2249 2248 2248                                                 
CONECT 2250 2247 2251                                                 
CONECT 2251 2250 2252 2252 2253                                       
CONECT 2252 2251 2251 2254                                            
CONECT 2253 2251 2255 2255                                            
CONECT 2254 2252 2256 2256                                            
CONECT 2255 2253 2253 2256                                            
CONECT 2256 2254 2254 2255                                            
CONECT 2257 2258 2248                                                 
CONECT 2258 2259 2257                                                 
CONECT 2259 2260 2260 2261 2258                                       
CONECT 2260 2259 2259                                                 
CONECT 2261 2262 2259                                                 
CONECT 2262 2265 2261 2263                                            
CONECT 2263 2262 2264 2264 2269                                       
CONECT 2264 2263 2263                                                 
CONECT 2265 2266 2262                                                 
CONECT 2266 2267 2267 2268 2265                                       
CONECT 2267 2266 2266                                                 
CONECT 2268 2266                                                      
CONECT 2269 2263 2270                                                 
CONECT 2270 2269 2271 2273                                            
CONECT 2271 2272 2272 2270 2278                                       
CONECT 2272 2271 2271                                                 
CONECT 2273 2270 2274                                                 
CONECT 2274 2273 2275                                                 
CONECT 2275 2274 2276 2276 2277                                       
CONECT 2276 2275 2275                                                 
CONECT 2277 2275                                                      
CONECT 2278 2271 2279                                                 
CONECT 2279 2282 2278 2280                                            
CONECT 2280 2279 2285 2281 2281                                       
CONECT 2281 2280 2280                                                 
CONECT 2282 2284 2283 2279                                            
CONECT 2283 2282                                                      
CONECT 2284 2282                                                      
CONECT 2285 2280 2286                                                 
CONECT 2286 2285 2287 2289                                            
CONECT 2287 2288 2288 2286 2293                                       
CONECT 2288 2287 2287                                                 
CONECT 2289 2286 2290 2291                                            
CONECT 2290 2289 2292                                                 
CONECT 2291 2289                                                      
CONECT 2292 2290                                                      
CONECT 2293 2287 2294                                                 
CONECT 2294 2297 2293 2295                                            
CONECT 2295 2294 2301 2296 2296                                       
CONECT 2296 2295 2295                                                 
CONECT 2297 2298 2294                                                 
CONECT 2298 2300 2297 2299 2299                                       
CONECT 2299 2298 2298                                                 
CONECT 2300 2298                                                      
CONECT 2301 2295 2302                                                 
CONECT 2302 2301 2303 2305                                            
CONECT 2303 2304 2304 2302 2308                                       
CONECT 2304 2303 2303                                                 
CONECT 2305 2302 2306 2307                                            
CONECT 2306 2305                                                      
CONECT 2307 2305                                                      
CONECT 2308 2303 2309                                                 
CONECT 2309 2310 2308 2312                                            
CONECT 2310 2311 2311 2317 2309                                       
CONECT 2311 2310 2310                                                 
CONECT 2312 2309 2313                                                 
CONECT 2313 2312 2314                                                 
CONECT 2314 2313 2315 2315 2316                                       
CONECT 2315 2314 2314                                                 
CONECT 2316 2314                                                      
CONECT 2317 2318 2310                                                 
CONECT 2318 2319 2317 2321                                            
CONECT 2319 2320 2320 2328 2318                                       
CONECT 2320 2319 2319                                                 
CONECT 2321 2318 2322                                                 
CONECT 2322 2321 2323                                                 
CONECT 2323 2322 2324                                                 
CONECT 2324 2325 2325 2323                                            
CONECT 2325 2327 2324 2324 2326                                       
CONECT 2326 2325                                                      
CONECT 2327 2325                                                      
CONECT 2328 2329 2319                                                 
CONECT 2329 2330 2332 2328                                            
CONECT 2330 2336 2331 2331 2329                                       
CONECT 2331 2330 2330                                                 
CONECT 2332 2333 2329                                                 
CONECT 2333 2334 2335 2332                                            
CONECT 2334 2333                                                      
CONECT 2335 2333                                                      
CONECT 2336 2337 2330                                                 
CONECT 2337 2338 2340 2336                                            
CONECT 2338 2339 2339 2343 2337                                       
CONECT 2339 2338 2338                                                 
CONECT 2340 2342 2337 2341                                            
CONECT 2341 2340                                                      
CONECT 2342 2340                                                      
CONECT 2343 2344 2338                                                 
CONECT 2344 2345 2347 2343                                            
CONECT 2345 2350 2346 2346 2344                                       
CONECT 2346 2345 2345                                                 
CONECT 2347 2348 2344 2349                                            
CONECT 2348 2347                                                      
CONECT 2349 2347                                                      
CONECT 2350 2351 2356 2345                                            
CONECT 2351 2354 2352 2350                                            
CONECT 2352 2357 2351 2353 2353                                       
CONECT 2353 2352 2352                                                 
CONECT 2354 2355 2351                                                 
CONECT 2355 2354 2356                                                 
CONECT 2356 2355 2350                                                 
CONECT 2357 2358 2352                                                 
CONECT 2358 2359 2361 2357                                            
CONECT 2359 2360 2360 2367 2358                                       
CONECT 2360 2359 2359                                                 
CONECT 2361 2362 2358                                                 
CONECT 2362 2363 2363 2361 2364                                       
CONECT 2363 2365 2362 2362                                            
CONECT 2364 2362 2366                                                 
CONECT 2365 2363 2366 2366                                            
CONECT 2366 2365 2365 2364                                            
CONECT 2367 2359 2368                                                 
CONECT 2368 2369 2367 2371                                            
CONECT 2369 2370 2370 2379 2368                                       
CONECT 2370 2369 2369                                                 
CONECT 2371 2368 2372                                                 
CONECT 2372 2374 2374 2371 2373                                       
CONECT 2373 2372 2375 2375                                            
CONECT 2374 2376 2372 2372                                            
CONECT 2375 2377 2373 2373                                            
CONECT 2376 2374 2377 2377                                            
CONECT 2377 2376 2376 2378 2375                                       
CONECT 2378 2377                                                      
CONECT 2379 2380 2369                                                 
CONECT 2380 2381 2383 2379                                            
CONECT 2381 2382 2382 2387 2380                                       
CONECT 2382 2381 2381                                                 
CONECT 2383 2384 2380                                                 
CONECT 2384 2385 2385 2386 2383                                       
CONECT 2385 2384 2384                                                 
CONECT 2386 2384                                                      
CONECT 2387 2388 2381                                                 
CONECT 2388 2389 2391 2387                                            
CONECT 2389 2390 2390 2395 2388                                       
CONECT 2390 2389 2389                                                 
CONECT 2391 2388 2392                                                 
CONECT 2392 2391 2393                                                 
CONECT 2393 2394 2392                                                 
CONECT 2394 2393                                                      
CONECT 2395 2396 2389                                                 
CONECT 2396 2397 2399 2395                                            
CONECT 2397 2398 2398 2404 2396                                       
CONECT 2398 2397 2397                                                 
CONECT 2399 2396 2400                                                 
CONECT 2400 2399 2401                                                 
CONECT 2401 2400 2402                                                 
CONECT 2402 2401 2403                                                 
CONECT 2403 2402                                                      
CONECT 2404 2405 2397                                                 
CONECT 2405 2406 2408 2404                                            
CONECT 2406 2407 2407 2405 2412                                       
CONECT 2407 2406 2406                                                 
CONECT 2408 2405 2409                                                 
CONECT 2409 2410 2410 2408 2411                                       
CONECT 2410 2409 2409                                                 
CONECT 2411 2409                                                      
CONECT 2412 2406 2413                                                 
CONECT 2413 2414 2412 2416                                            
CONECT 2414 2423 2415 2415 2413                                       
CONECT 2415 2414 2414                                                 
CONECT 2416 2413 2417                                                 
CONECT 2417 2416 2418                                                 
CONECT 2418 2417 2419                                                 
CONECT 2419 2418 2420 2420                                            
CONECT 2420 2419 2419 2421 2422                                       
CONECT 2421 2420                                                      
CONECT 2422 2420                                                      
CONECT 2423 2424 2414                                                 
CONECT 2424 2425 2423                                                 
CONECT 2425 2424 2426 2426 2427                                       
CONECT 2426 2425 2425                                                 
CONECT 2427 2425 2428                                                 
CONECT 2428 2427 2431 2429                                            
CONECT 2429 2428 2438 2430 2430                                       
CONECT 2430 2429 2429                                                 
CONECT 2431 2428 2432                                                 
CONECT 2432 2431 2434 2434 2433                                       
CONECT 2433 2432 2435 2435                                            
CONECT 2434 2432 2432 2436                                            
CONECT 2435 2433 2433 2437                                            
CONECT 2436 2434 2437 2437                                            
CONECT 2437 2436 2436 2435                                            
CONECT 2438 2429 2439                                                 
CONECT 2439 2438 2440 2442                                            
CONECT 2440 2446 2441 2441 2439                                       
CONECT 2441 2440 2440                                                 
CONECT 2442 2439 2443                                                 
CONECT 2443 2442 2444                                                 
CONECT 2444 2443 2445                                                 
CONECT 2445 2444                                                      
CONECT 2446 2447 2440                                                 
CONECT 2447 2448 2450 2446                                            
CONECT 2448 2454 2449 2449 2447                                       
CONECT 2449 2448 2448                                                 
CONECT 2450 2451 2447                                                 
CONECT 2451 2452 2450 2453                                            
CONECT 2452 2451                                                      
CONECT 2453 2451                                                      
CONECT 2454 2455 2448                                                 
CONECT 2455 2458 2456 2454                                            
CONECT 2456 2455 2457 2457 2468                                       
CONECT 2457 2456 2456                                                 
CONECT 2458 2459 2455                                                 
CONECT 2459 2461 2461 2460 2458                                       
CONECT 2460 2462 2459                                                 
CONECT 2461 2463 2464 2459 2459                                       
CONECT 2462 2463 2463 2460                                            
CONECT 2463 2465 2462 2462 2461                                       
CONECT 2464 2466 2466 2461                                            
CONECT 2465 2467 2467 2463                                            
CONECT 2466 2467 2464 2464                                            
CONECT 2467 2465 2465 2466                                            
CONECT 2468 2456 2474 2469                                            
CONECT 2469 2468 2470 2472                                            
CONECT 2470 2469 2471 2471 2475                                       
CONECT 2471 2470 2470                                                 
CONECT 2472 2469 2473                                                 
CONECT 2473 2474 2472                                                 
CONECT 2474 2468 2473                                                 
CONECT 2475 2470 2476                                                 
CONECT 2476 2477 2475 2479                                            
CONECT 2477 2483 2478 2478 2476                                       
CONECT 2478 2477 2477                                                 
CONECT 2479 2476 2480                                                 
CONECT 2480 2479 2482 2481                                            
CONECT 2481 2480                                                      
CONECT 2482 2480                                                      
CONECT 2483 2484 2477                                                 
CONECT 2484 2487 2485 2483                                            
CONECT 2485 2486 2486 2494 2484                                       
CONECT 2486 2485 2485                                                 
CONECT 2487 2488 2484                                                 
CONECT 2488 2490 2490 2489 2487                                       
CONECT 2489 2491 2491 2488                                            
CONECT 2490 2492 2488 2488                                            
CONECT 2491 2493 2489 2489                                            
CONECT 2492 2493 2493 2490                                            
CONECT 2493 2492 2492 2491                                            
CONECT 2494 2495 2485                                                 
CONECT 2495 2498 2494 2496                                            
CONECT 2496 2495 2497 2497 2503                                       
CONECT 2497 2496 2496                                                 
CONECT 2498 2499 2495                                                 
CONECT 2499 2500 2498                                                 
CONECT 2500 2502 2502 2499 2501                                       
CONECT 2501 2500                                                      
CONECT 2502 2500 2500                                                 
CONECT 2503 2496 2504                                                 
CONECT 2504 2503 2505 2507                                            
CONECT 2505 2511 2504 2506 2506                                       
CONECT 2506 2505 2505                                                 
CONECT 2507 2504 2509 2508                                            
CONECT 2508 2507 2510                                                 
CONECT 2509 2507
[truncated: 16,335 more chars]
