# Supplementary material for: Conserved interfaces mediate multiple protein–protein interactions in a prokaryotic metabolon
Source: Mol Syst Biol. 2025 Sep 3;21(11):1490–521. doi: 10.1038/s44320-025-00139-9 (PMC12583656; doi:10.1038/s44320-025-00139-9)
Supplement: Supplementary file 12 — Source data Fig. 7 [file 44320_2025_139_MOESM12_ESM.zip › Figure7_data/Fig7A/5_8.pdb]

COMPND    cc0ba582827d542 
AUTHOR    GENERATED BY OPEN BABEL 3.1.1
ATOM      1  N   MET A   1      22.953  11.331   6.158  1.00  0.00           N  
ATOM      2  CA  MET A   1      22.148  10.221   6.685  1.00  0.00           C  
ATOM      3  C   MET A   1      20.779  10.710   7.128  1.00  0.00           C  
ATOM      4  O   MET A   1      20.679  11.735   7.806  1.00  0.00           O  
ATOM      5  CB  MET A   1      22.873   9.522   7.845  1.00  0.00           C  
ATOM      6  CG  MET A   1      22.132   8.316   8.424  1.00  0.00           C  
ATOM      7  SD  MET A   1      20.961   8.721   9.736  1.00  0.00           S  
ATOM      8  CE  MET A   1      22.080   9.045  11.109  1.00  0.00           C  
ATOM      9  N   ILE A   2      19.744   9.998   6.716  1.00  0.00           N  
ATOM     10  CA  ILE A   2      18.371  10.238   7.159  1.00  0.00           C  
ATOM     11  C   ILE A   2      18.022   9.209   8.226  1.00  0.00           C  
ATOM     12  O   ILE A   2      18.224   8.011   8.022  1.00  0.00           O  
ATOM     13  CB  ILE A   2      17.382  10.145   5.982  1.00  0.00           C  
ATOM     14  CG1 ILE A   2      17.667  11.246   4.957  1.00  0.00           C  
ATOM     15  CG2 ILE A   2      15.936  10.229   6.486  1.00  0.00           C  
ATOM     16  CD1 ILE A   2      16.792  11.158   3.722  1.00  0.00           C  
ATOM     17  N   LEU A   3      17.490   9.674   9.353  1.00  0.00           N  
ATOM     18  CA  LEU A   3      16.956   8.781  10.370  1.00  0.00           C  
ATOM     19  C   LEU A   3      15.470   8.541  10.085  1.00  0.00           C  
ATOM     20  O   LEU A   3      14.681   9.490  10.075  1.00  0.00           O  
ATOM     21  CB  LEU A   3      17.152   9.366  11.772  1.00  0.00           C  
ATOM     22  CG  LEU A   3      16.527   8.560  12.913  1.00  0.00           C  
ATOM     23  CD1 LEU A   3      17.152   7.169  13.026  1.00  0.00           C  
ATOM     24  CD2 LEU A   3      16.682   9.311  14.232  1.00  0.00           C  
ATOM     25  N   LEU A   4      15.108   7.291   9.851  1.00  0.00           N  
ATOM     26  CA  LEU A   4      13.724   6.889   9.623  1.00  0.00           C  
ATOM     27  C   LEU A   4      13.213   6.173  10.876  1.00  0.00           C  
ATOM     28  O   LEU A   4      13.682   5.088  11.210  1.00  0.00           O  
ATOM     29  CB  LEU A   4      13.629   5.993   8.376  1.00  0.00           C  
ATOM     30  CG  LEU A   4      12.281   5.323   8.078  1.00  0.00           C  
ATOM     31  CD1 LEU A   4      11.154   6.341   7.996  1.00  0.00           C  
ATOM     32  CD2 LEU A   4      12.372   4.535   6.765  1.00  0.00           C  
ATOM     33  N   ILE A   5      12.277   6.815  11.579  1.00  0.00           N  
ATOM     34  CA  ILE A   5      11.692   6.244  12.791  1.00  0.00           C  
ATOM     35  C   ILE A   5      10.532   5.335  12.389  1.00  0.00           C  
ATOM     36  O   ILE A   5       9.547   5.804  11.814  1.00  0.00           O  
ATOM     37  CB  ILE A   5      11.243   7.341  13.773  1.00  0.00           C  
ATOM     38  CG1 ILE A   5      12.472   8.135  14.241  1.00  0.00           C  
ATOM     39  CG2 ILE A   5      10.495   6.731  14.962  1.00  0.00           C  
ATOM     40  CD1 ILE A   5      12.145   9.305  15.163  1.00  0.00           C  
ATOM     41  N   ASP A   6      10.673   4.048  12.684  1.00  0.00           N  
ATOM     42  CA  ASP A   6       9.694   3.023  12.336  1.00  0.00           C  
ATOM     43  C   ASP A   6       8.658   2.884  13.440  1.00  0.00           C  
ATOM     44  O   ASP A   6       8.974   2.474  14.565  1.00  0.00           O  
ATOM     45  CB  ASP A   6      10.411   1.688  12.086  1.00  0.00           C  
ATOM     46  CG  ASP A   6       9.461   0.522  11.852  1.00  0.00           C  
ATOM     47  OD1 ASP A   6       8.317   0.752  11.410  1.00  0.00           O  
ATOM     48  OD2 ASP A   6       9.867  -0.633  12.117  1.00  0.00           O  
ATOM     49  N   ASN A   7       7.401   3.215  13.122  1.00  0.00           N  
ATOM     50  CA  ASN A   7       6.272   3.061  14.034  1.00  0.00           C  
ATOM     51  C   ASN A   7       5.587   1.697  13.870  1.00  0.00           C  
ATOM     52  O   ASN A   7       4.361   1.605  13.922  1.00  0.00           O  
ATOM     53  CB  ASN A   7       5.293   4.223  13.850  1.00  0.00           C  
ATOM     54  CG  ASN A   7       5.815   5.511  14.452  1.00  0.00           C  
ATOM     55  OD1 ASN A   7       6.276   5.523  15.593  1.00  0.00           O  
ATOM     56  ND2 ASN A   7       5.748   6.596  13.703  1.00  0.00           N  
ATOM     57  N   TYR A   8       6.396   0.650  13.661  1.00  0.00           N  
ATOM     58  CA  TYR A   8       5.930  -0.740  13.531  1.00  0.00           C  
ATOM     59  C   TYR A   8       4.953  -0.912  12.364  1.00  0.00           C  
ATOM     60  O   TYR A   8       3.902  -1.552  12.495  1.00  0.00           O  
ATOM     61  CB  TYR A   8       5.321  -1.233  14.848  1.00  0.00           C  
ATOM     62  CG  TYR A   8       6.344  -1.480  15.935  1.00  0.00           C  
ATOM     63  CD1 TYR A   8       6.905  -2.745  16.110  1.00  0.00           C  
ATOM     64  CD2 TYR A   8       6.738  -0.454  16.793  1.00  0.00           C  
ATOM     65  CE1 TYR A   8       7.832  -2.986  17.118  1.00  0.00           C  
ATOM     66  CE2 TYR A   8       7.668  -0.690  17.808  1.00  0.00           C  
ATOM     67  CZ  TYR A   8       8.206  -1.959  17.965  1.00  0.00           C  
ATOM     68  OH  TYR A   8       9.122  -2.213  18.970  1.00  0.00           O  
ATOM     69  N   ASP A   9       5.319  -0.359  11.213  1.00  0.00           N  
ATOM     70  CA  ASP A   9       4.477  -0.414  10.024  1.00  0.00           C  
ATOM     71  C   ASP A   9       5.188  -1.150   8.893  1.00  0.00           C  
ATOM     72  O   ASP A   9       6.393  -0.993   8.691  1.00  0.00           O  
ATOM     73  CB  ASP A   9       4.096   0.994   9.575  1.00  0.00           C  
ATOM     74  CG  ASP A   9       3.050   0.977   8.487  1.00  0.00           C  
ATOM     75  OD1 ASP A   9       1.864   0.748   8.813  1.00  0.00           O  
ATOM     76  OD2 ASP A   9       3.409   1.184   7.314  1.00  0.00           O  
ATOM     77  N   SER A  10       4.431  -1.953   8.135  1.00  0.00           N  
ATOM     78  CA  SER A  10       5.000  -2.712   7.033  1.00  0.00           C  
ATOM     79  C   SER A  10       5.479  -1.821   5.894  1.00  0.00           C  
ATOM     80  O   SER A  10       6.419  -2.185   5.177  1.00  0.00           O  
ATOM     81  CB  SER A  10       3.978  -3.740   6.512  1.00  0.00           C  
ATOM     82  OG  SER A  10       2.777  -3.112   6.127  1.00  0.00           O  
ATOM     83  N   PHE A  11       4.874  -0.625   5.738  1.00  0.00           N  
ATOM     84  CA  PHE A  11       5.279   0.308   4.683  1.00  0.00           C  
ATOM     85  C   PHE A  11       6.550   1.093   5.033  1.00  0.00           C  
ATOM     86  O   PHE A  11       7.076   1.811   4.172  1.00  0.00           O  
ATOM     87  CB  PHE A  11       4.132   1.268   4.352  1.00  0.00           C  
ATOM     88  CG  PHE A  11       3.064   0.649   3.490  1.00  0.00           C  
ATOM     89  CD1 PHE A  11       3.271   0.454   2.128  1.00  0.00           C  
ATOM     90  CD2 PHE A  11       1.847   0.260   4.036  1.00  0.00           C  
ATOM     91  CE1 PHE A  11       2.288  -0.112   1.329  1.00  0.00           C  
ATOM     92  CE2 PHE A  11       0.862  -0.309   3.236  1.00  0.00           C  
ATOM     93  CZ  PHE A  11       1.086  -0.496   1.887  1.00  0.00           C  
ATOM     94  N   THR A  12       7.074   0.951   6.257  1.00  0.00           N  
ATOM     95  CA  THR A  12       8.337   1.598   6.619  1.00  0.00           C  
ATOM     96  C   THR A  12       9.456   1.178   5.670  1.00  0.00           C  
ATOM     97  O   THR A  12      10.266   2.004   5.255  1.00  0.00           O  
ATOM     98  CB  THR A  12       8.727   1.262   8.066  1.00  0.00           C  
ATOM     99  OG1 THR A  12       7.733   1.754   8.960  1.00  0.00           O  
ATOM    100  CG2 THR A  12      10.071   1.892   8.431  1.00  0.00           C  
ATOM    101  N   TRP A  13       9.483  -0.104   5.289  1.00  0.00           N  
ATOM    102  CA  TRP A  13      10.542  -0.602   4.417  1.00  0.00           C  
ATOM    103  C   TRP A  13      10.335  -0.168   2.964  1.00  0.00           C  
ATOM    104  O   TRP A  13      11.320  -0.031   2.229  1.00  0.00           O  
ATOM    105  CB  TRP A  13      10.666  -2.124   4.553  1.00  0.00           C  
ATOM    106  CG  TRP A  13      11.180  -2.494   5.912  1.00  0.00           C  
ATOM    107  CD1 TRP A  13      10.476  -3.042   6.952  1.00  0.00           C  
ATOM    108  CD2 TRP A  13      12.533  -2.312   6.399  1.00  0.00           C  
ATOM    109  NE1 TRP A  13      11.294  -3.210   8.036  1.00  0.00           N  
ATOM    110  CE2 TRP A  13      12.558  -2.772   7.728  1.00  0.00           C  
ATOM    111  CE3 TRP A  13      13.715  -1.810   5.833  1.00  0.00           C  
ATOM    112  CZ2 TRP A  13      13.728  -2.744   8.506  1.00  0.00           C  
ATOM    113  CZ3 TRP A  13      14.876  -1.779   6.608  1.00  0.00           C  
ATOM    114  CH2 TRP A  13      14.872  -2.243   7.928  1.00  0.00           C  
ATOM    115  N   ASN A  14       9.091   0.078   2.544  1.00  0.00           N  
ATOM    116  CA  ASN A  14       8.841   0.702   1.244  1.00  0.00           C  
ATOM    117  C   ASN A  14       9.418   2.120   1.224  1.00  0.00           C  
ATOM    118  O   ASN A  14      10.073   2.525   0.260  1.00  0.00           O  
ATOM    119  CB  ASN A  14       7.335   0.744   0.942  1.00  0.00           C  
ATOM    120  CG  ASN A  14       6.712  -0.636   0.778  1.00  0.00           C  
ATOM    121  OD1 ASN A  14       6.812  -1.488   1.651  1.00  0.00           O  
ATOM    122  ND2 ASN A  14       6.037  -0.848  -0.341  1.00  0.00           N  
ATOM    123  N   LEU A  15       9.174   2.880   2.299  1.00  0.00           N  
ATOM    124  CA  LEU A  15       9.695   4.230   2.428  1.00  0.00           C  
ATOM    125  C   LEU A  15      11.231   4.223   2.439  1.00  0.00           C  
ATOM    126  O   LEU A  15      11.874   5.030   1.765  1.00  0.00           O  
ATOM    127  CB  LEU A  15       9.128   4.870   3.697  1.00  0.00           C  
ATOM    128  CG  LEU A  15       9.328   6.374   3.913  1.00  0.00           C  
ATOM    129  CD1 LEU A  15       8.749   7.179   2.763  1.00  0.00           C  
ATOM    130  CD2 LEU A  15       8.644   6.777   5.221  1.00  0.00           C  
ATOM    131  N   TYR A  16      11.825   3.290   3.179  1.00  0.00           N  
ATOM    132  CA  TYR A  16      13.264   3.065   3.178  1.00  0.00           C  
ATOM    133  C   TYR A  16      13.781   2.809   1.763  1.00  0.00           C  
ATOM    134  O   TYR A  16      14.749   3.432   1.327  1.00  0.00           O  
ATOM    135  CB  TYR A  16      13.605   1.877   4.098  1.00  0.00           C  
ATOM    136  CG  TYR A  16      15.026   1.377   3.970  1.00  0.00           C  
ATOM    137  CD1 TYR A  16      16.062   1.958   4.707  1.00  0.00           C  
ATOM    138  CD2 TYR A  16      15.340   0.330   3.114  1.00  0.00           C  
ATOM    139  CE1 TYR A  16      17.366   1.508   4.592  1.00  0.00           C  
ATOM    140  CE2 TYR A  16      16.648  -0.133   2.984  1.00  0.00           C  
ATOM    141  CZ  TYR A  16      17.658   0.461   3.725  1.00  0.00           C  
ATOM    142  OH  TYR A  16      18.953   0.022   3.597  1.00  0.00           O  
ATOM    143  N   GLN A  17      13.125   1.892   1.040  1.00  0.00           N  
ATOM    144  CA  GLN A  17      13.543   1.529  -0.311  1.00  0.00           C  
ATOM    145  C   GLN A  17      13.503   2.746  -1.245  1.00  0.00           C  
ATOM    146  O   GLN A  17      14.455   2.967  -2.006  1.00  0.00           O  
ATOM    147  CB  GLN A  17      12.657   0.405  -0.858  1.00  0.00           C  
ATOM    148  CG  GLN A  17      13.022  -0.026  -2.279  1.00  0.00           C  
ATOM    149  CD  GLN A  17      12.136  -1.137  -2.819  1.00  0.00           C  
ATOM    150  OE1 GLN A  17      11.404  -1.792  -2.077  1.00  0.00           O  
ATOM    151  NE2 GLN A  17      12.198  -1.373  -4.126  1.00  0.00           N  
ATOM    152  N   TYR A  18      12.432   3.532  -1.184  1.00  0.00           N  
ATOM    153  CA  TYR A  18      12.296   4.715  -2.048  1.00  0.00           C  
ATOM    154  C   TYR A  18      13.415   5.724  -1.776  1.00  0.00           C  
ATOM    155  O   TYR A  18      14.019   6.254  -2.713  1.00  0.00           O  
ATOM    156  CB  TYR A  18      10.922   5.363  -1.846  1.00  0.00           C  
ATOM    157  CG  TYR A  18       9.796   4.770  -2.678  1.00  0.00           C  
ATOM    158  CD1 TYR A  18       9.732   3.409  -2.968  1.00  0.00           C  
ATOM    159  CD2 TYR A  18       8.787   5.590  -3.166  1.00  0.00           C  
ATOM    160  CE1 TYR A  18       8.695   2.874  -3.732  1.00  0.00           C  
ATOM    161  CE2 TYR A  18       7.738   5.071  -3.930  1.00  0.00           C  
ATOM    162  CZ  TYR A  18       7.703   3.722  -4.209  1.00  0.00           C  
ATOM    163  OH  TYR A  18       6.665   3.204  -4.967  1.00  0.00           O  
ATOM    164  N   PHE A  19      13.718   5.983  -0.504  1.00  0.00           N  
ATOM    165  CA  PHE A  19      14.812   6.897  -0.177  1.00  0.00           C  
ATOM    166  C   PHE A  19      16.164   6.348  -0.645  1.00  0.00           C  
ATOM    167  O   PHE A  19      17.004   7.107  -1.131  1.00  0.00           O  
ATOM    168  CB  PHE A  19      14.830   7.191   1.326  1.00  0.00           C  
ATOM    169  CG  PHE A  19      13.890   8.291   1.744  1.00  0.00           C  
ATOM    170  CD1 PHE A  19      14.043   9.578   1.253  1.00  0.00           C  
ATOM    171  CD2 PHE A  19      12.853   8.043   2.636  1.00  0.00           C  
ATOM    172  CE1 PHE A  19      13.185  10.607   1.634  1.00  0.00           C  
ATOM    173  CE2 PHE A  19      11.983   9.053   3.020  1.00  0.00           C  
ATOM    174  CZ  PHE A  19      12.150  10.341   2.522  1.00  0.00           C  
ATOM    175  N   CYS A  20      16.384   5.032  -0.524  1.00  0.00           N  
ATOM    176  CA  CYS A  20      17.619   4.425  -1.009  1.00  0.00           C  
ATOM    177  C   CYS A  20      17.734   4.547  -2.530  1.00  0.00           C  
ATOM    178  O   CYS A  20      18.812   4.832  -3.057  1.00  0.00           O  
ATOM    179  CB  CYS A  20      17.699   2.959  -0.573  1.00  0.00           C  
ATOM    180  SG  CYS A  20      18.010   2.769   1.191  1.00  0.00           S  
ATOM    181  N   GLU A  21      16.622   4.358  -3.254  1.00  0.00           N  
ATOM    182  CA  GLU A  21      16.601   4.508  -4.707  1.00  0.00           C  
ATOM    183  C   GLU A  21      16.910   5.949  -5.130  1.00  0.00           C  
ATOM    184  O   GLU A  21      17.440   6.181  -6.214  1.00  0.00           O  
ATOM    185  CB  GLU A  21      15.249   4.053  -5.266  1.00  0.00           C  
ATOM    186  CG  GLU A  21      15.056   2.534  -5.189  1.00  0.00           C  
ATOM    187  CD  GLU A  21      13.628   2.078  -5.476  1.00  0.00           C  
ATOM    188  OE1 GLU A  21      13.401   0.847  -5.457  1.00  0.00           O  
ATOM    189  OE2 GLU A  21      12.743   2.928  -5.705  1.00  0.00           O  
ATOM    190  N   LEU A  22      16.585   6.916  -4.262  1.00  0.00           N  
ATOM    191  CA  LEU A  22      16.916   8.315  -4.490  1.00  0.00           C  
ATOM    192  C   LEU A  22      18.363   8.654  -4.098  1.00  0.00           C  
ATOM    193  O   LEU A  22      18.784   9.804  -4.240  1.00  0.00           O  
ATOM    194  CB  LEU A  22      15.925   9.215  -3.730  1.00  0.00           C  
ATOM    195  CG  LEU A  22      14.477   9.176  -4.240  1.00  0.00           C  
ATOM    196  CD1 LEU A  22      13.544   9.861  -3.243  1.00  0.00           C  
ATOM    197  CD2 LEU A  22      14.368   9.839  -5.610  1.00  0.00           C  
ATOM    198  N   GLY A  23      19.115   7.663  -3.627  1.00  0.00           N  
ATOM    199  CA  GLY A  23      20.517   7.836  -3.288  1.00  0.00           C  
ATOM    200  C   GLY A  23      20.800   8.241  -1.852  1.00  0.00           C  
ATOM    201  O   GLY A  23      21.931   8.611  -1.529  1.00  0.00           O  
ATOM    202  N   ALA A  24      19.792   8.183  -0.984  1.00  0.00           N  
ATOM    203  CA  ALA A  24      19.958   8.574   0.406  1.00  0.00           C  
ATOM    204  C   ALA A  24      20.567   7.451   1.243  1.00  0.00           C  
ATOM    205  O   ALA A  24      20.322   6.268   0.998  1.00  0.00           O  
ATOM    206  CB  ALA A  24      18.616   8.997   1.001  1.00  0.00           C  
ATOM    207  N   ASP A  25      21.371   7.835   2.234  1.00  0.00           N  
ATOM    208  CA  ASP A  25      21.821   6.932   3.282  1.00  0.00           C  
ATOM    209  C   ASP A  25      20.767   6.964   4.390  1.00  0.00           C  
ATOM    210  O   ASP A  25      20.506   8.020   4.964  1.00  0.00           O  
ATOM    211  CB  ASP A  25      23.193   7.377   3.803  1.00  0.00           C  
ATOM    212  CG  ASP A  25      23.705   6.520   4.949  1.00  0.00           C  
ATOM    213  OD1 ASP A  25      23.296   5.342   5.056  1.00  0.00           O  
ATOM    214  OD2 ASP A  25      24.529   7.033   5.741  1.00  0.00           O  
ATOM    215  N   VAL A  26      20.123   5.821   4.650  1.00  0.00           N  
ATOM    216  CA  VAL A  26      18.974   5.757   5.558  1.00  0.00           C  
ATOM    217  C   VAL A  26      19.245   4.779   6.693  1.00  0.00           C  
ATOM    218  O   VAL A  26      19.611   3.627   6.459  1.00  0.00           O  
ATOM    219  CB  VAL A  26      17.682   5.341   4.823  1.00  0.00           C  
ATOM    220  CG1 VAL A  26      16.475   5.446   5.759  1.00  0.00           C  
ATOM    221  CG2 VAL A  26      17.457   6.203   3.587  1.00  0.00           C  
ATOM    222  N   LEU A  27      19.044   5.246   7.928  1.00  0.00           N  
ATOM    223  CA  LEU A  27      19.099   4.402   9.114  1.00  0.00           C  
ATOM    224  C   LEU A  27      17.684   4.253   9.672  1.00  0.00           C  
ATOM    225  O   LEU A  27      17.037   5.251   9.987  1.00  0.00           O  
ATOM    226  CB  LEU A  27      20.031   5.010  10.167  1.00  0.00           C  
ATOM    227  CG  LEU A  27      20.119   4.254  11.496  1.00  0.00           C  
ATOM    228  CD1 LEU A  27      20.710   2.867  11.302  1.00  0.00           C  
ATOM    229  CD2 LEU A  27      20.956   5.041  12.492  1.00  0.00           C  
ATOM    230  N   VAL A  28      17.214   3.012   9.795  1.00  0.00           N  
ATOM    231  CA  VAL A  28      15.882   2.725  10.325  1.00  0.00           C  
ATOM    232  C   VAL A  28      15.998   2.316  11.789  1.00  0.00           C  
ATOM    233  O   VAL A  28      16.805   1.440  12.132  1.00  0.00           O  
ATOM    234  CB  VAL A  28      15.162   1.615   9.518  1.00  0.00           C  
ATOM    235  CG1 VAL A  28      13.743   1.400  10.032  1.00  0.00           C  
ATOM    236  CG2 VAL A  28      15.138   1.966   8.032  1.00  0.00           C  
ATOM    237  N   LYS A  29      15.201   2.954  12.653  1.00  0.00           N  
ATOM    238  CA  LYS A  29      15.142   2.601  14.070  1.00  0.00           C  
ATOM    239  C   LYS A  29      13.688   2.622  14.532  1.00  0.00           C  
ATOM    240  O   LYS A  29      12.943   3.537  14.210  1.00  0.00           O  
ATOM    241  CB  LYS A  29      15.964   3.576  14.918  1.00  0.00           C  
ATOM    242  CG  LYS A  29      17.476   3.462  14.736  1.00  0.00           C  
ATOM    243  CD  LYS A  29      18.015   2.156  15.308  1.00  0.00           C  
ATOM    244  CE  LYS A  29      19.526   2.075  15.169  1.00  0.00           C  
ATOM    245  NZ  LYS A  29      20.066   0.805  15.710  1.00  0.00           N  
ATOM    246  N   ARG A  30      13.284   1.601  15.303  1.00  0.00           N  
ATOM    247  CA  ARG A  30      11.942   1.559  15.857  1.00  0.00           C  
ATOM    248  C   ARG A  30      11.740   2.678  16.879  1.00  0.00           C  
ATOM    249  O   ARG A  30      12.688   3.134  17.516  1.00  0.00           O  
ATOM    250  CB  ARG A  30      11.657   0.195  16.493  1.00  0.00           C  
ATOM    251  CG  ARG A  30      11.490  -0.899  15.453  1.00  0.00           C  
ATOM    252  CD  ARG A  30      11.183  -2.237  16.106  1.00  0.00           C  
ATOM    253  NE  ARG A  30      10.863  -3.256  15.104  1.00  0.00           N  
ATOM    254  CZ  ARG A  30      10.713  -4.547  15.361  1.00  0.00           C  
ATOM    255  NH1 ARG A  30      10.854  -5.014  16.597  1.00  0.00           N  
ATOM    256  NH2 ARG A  30      10.414  -5.377  14.390  1.00  0.00           N  
ATOM    257  N   ASN A  31      10.475   3.101  17.036  1.00  0.00           N  
ATOM    258  CA  ASN A  31      10.124   4.250  17.868  1.00  0.00           C  
ATOM    259  C   ASN A  31      10.392   4.045  19.363  1.00  0.00           C  
ATOM    260  O   ASN A  31      10.314   5.009  20.126  1.00  0.00           O  
ATOM    261  CB  ASN A  31       8.651   4.644  17.620  1.00  0.00           C  
ATOM    262  CG  ASN A  31       7.646   3.580  18.057  1.00  0.00           C  
ATOM    263  OD1 ASN A  31       7.923   2.704  18.871  1.00  0.00           O  
ATOM    264  ND2 ASN A  31       6.438   3.664  17.511  1.00  0.00           N  
ATOM    265  N   ASP A  32      10.699   2.810  19.772  1.00  0.00           N  
ATOM    266  CA  ASP A  32      11.010   2.481  21.163  1.00  0.00           C  
ATOM    267  C   ASP A  32      12.437   1.949  21.334  1.00  0.00           C  
ATOM    268  O   ASP A  32      12.784   1.434  22.397  1.00  0.00           O  
ATOM    269  CB  ASP A  32       9.987   1.464  21.705  1.00  0.00           C  
ATOM    270  CG  ASP A  32       9.917   0.185  20.874  1.00  0.00           C  
ATOM    271  OD1 ASP A  32      10.643   0.058  19.866  1.00  0.00           O  
ATOM    272  OD2 ASP A  32       9.114  -0.700  21.235  1.00  0.00           O  
ATOM    273  N   ALA A  33      13.269   2.084  20.290  1.00  0.00           N  
ATOM    274  CA  ALA A  33      14.606   1.497  20.272  1.00  0.00           C  
ATOM    275  C   ALA A  33      15.726   2.539  20.366  1.00  0.00           C  
ATOM    276  O   ALA A  33      16.905   2.192  20.223  1.00  0.00           O  
ATOM    277  CB  ALA A  33      14.784   0.644  19.011  1.00  0.00           C  
ATOM    278  N   LEU A  34      15.384   3.810  20.614  1.00  0.00           N  
ATOM    279  CA  LEU A  34      16.384   4.863  20.744  1.00  0.00           C  
ATOM    280  C   LEU A  34      15.827   6.031  21.556  1.00  0.00           C  
ATOM    281  O   LEU A  34      14.613   6.203  21.679  1.00  0.00           O  
ATOM    282  CB  LEU A  34      16.877   5.345  19.360  1.00  0.00           C  
ATOM    283  CG  LEU A  34      15.974   6.247  18.507  1.00  0.00           C  
ATOM    284  CD1 LEU A  34      16.718   6.664  17.248  1.00  0.00           C  
ATOM    285  CD2 LEU A  34      14.644   5.592  18.141  1.00  0.00           C  
ATOM    286  N   THR A  35      16.741   6.830  22.125  1.00  0.00           N  
ATOM    287  CA  THR A  35      16.414   8.033  22.888  1.00  0.00           C  
ATOM    288  C   THR A  35      16.825   9.274  22.109  1.00  0.00           C  
ATOM    289  O   THR A  35      17.517   9.195  21.090  1.00  0.00           O  
ATOM    290  CB  THR A  35      17.130   8.025  24.246  1.00  0.00           C  
ATOM    291  OG1 THR A  35      18.533   8.126  24.042  1.00  0.00           O  
ATOM    292  CG2 THR A  35      16.822   6.757  25.032  1.00  0.00           C  
ATOM    293  N   LEU A  36      16.409  10.463  22.607  1.00  0.00           N  
ATOM    294  CA  LEU A  36      16.845  11.723  22.007  1.00  0.00           C  
ATOM    295  C   LEU A  36      18.372  11.856  22.044  1.00  0.00           C  
ATOM    296  O   LEU A  36      18.977  12.369  21.102  1.00  0.00           O  
ATOM    297  CB  LEU A  36      16.188  12.913  22.722  1.00  0.00           C  
ATOM    298  CG  LEU A  36      14.661  13.022  22.592  1.00  0.00           C  
ATOM    299  CD1 LEU A  36      14.145  14.187  23.430  1.00  0.00           C  
ATOM    300  CD2 LEU A  36      14.240  13.193  21.143  1.00  0.00           C  
ATOM    301  N   ALA A  37      18.998  11.372  23.114  1.00  0.00           N  
ATOM    302  CA  ALA A  37      20.454  11.393  23.224  1.00  0.00           C  
ATOM    303  C   ALA A  37      21.108  10.515  22.150  1.00  0.00           C  
ATOM    304  O   ALA A  37      22.154  10.875  21.603  1.00  0.00           O  
ATOM    305  CB  ALA A  37      20.878  10.946  24.625  1.00  0.00           C  
ATOM    306  N   ASP A  38      20.484   9.370  21.841  1.00  0.00           N  
ATOM    307  CA  ASP A  38      20.976   8.508  20.771  1.00  0.00           C  
ATOM    308  C   ASP A  38      20.882   9.214  19.415  1.00  0.00           C  
ATOM    309  O   ASP A  38      21.805   9.129  18.600  1.00  0.00           O  
ATOM    310  CB  ASP A  38      20.184   7.192  20.727  1.00  0.00           C  
ATOM    311  CG  ASP A  38      20.349   6.359  21.986  1.00  0.00           C  
ATOM    312  OD1 ASP A  38      21.494   6.203  22.459  1.00  0.00           O  
ATOM    313  OD2 ASP A  38      19.328   5.856  22.498  1.00  0.00           O  
ATOM    314  N   ILE A  39      19.776   9.928  19.185  1.00  0.00           N  
ATOM    315  CA  ILE A  39      19.598  10.662  17.930  1.00  0.00           C  
ATOM    316  C   ILE A  39      20.634  11.776  17.810  1.00  0.00           C  
ATOM    317  O   ILE A  39      21.229  11.960  16.742  1.00  0.00           O  
ATOM    318  CB  ILE A  39      18.156  11.205  17.819  1.00  0.00           C  
ATOM    319  CG1 ILE A  39      17.149  10.045  17.814  1.00  0.00           C  
ATOM    320  CG2 ILE A  39      18.000  12.047  16.546  1.00  0.00           C  
ATOM    321  CD1 ILE A  39      15.687  10.475  17.864  1.00  0.00           C  
ATOM    322  N   ASP A  40      20.881  12.507  18.895  1.00  0.00           N  
ATOM    323  CA  ASP A  40      21.917  13.538  18.905  1.00  0.00           C  
ATOM    324  C   ASP A  40      23.282  12.960  18.535  1.00  0.00           C  
ATOM    325  O   ASP A  40      24.050  13.573  17.787  1.00  0.00           O  
ATOM    326  CB  ASP A  40      21.998  14.218  20.280  1.00  0.00           C  
ATOM    327  CG  ASP A  40      20.884  15.219  20.533  1.00  0.00           C  
ATOM    328  OD1 ASP A  40      20.267  15.699  19.562  1.00  0.00           O  
ATOM    329  OD2 ASP A  40      20.641  15.538  21.713  1.00  0.00           O  
ATOM    330  N   ALA A  41      23.602  11.770  19.050  1.00  0.00           N  
ATOM    331  CA  ALA A  41      24.877  11.115  18.766  1.00  0.00           C  
ATOM    332  C   ALA A  41      24.973  10.657  17.309  1.00  0.00           C  
ATOM    333  O   ALA A  41      26.055  10.665  16.726  1.00  0.00           O  
ATOM    334  CB  ALA A  41      25.072   9.932  19.720  1.00  0.00           C  
ATOM    335  N   LEU A  42      23.840  10.262  16.711  1.00  0.00           N  
ATOM    336  CA  LEU A  42      23.797   9.825  15.319  1.00  0.00           C  
ATOM    337  C   LEU A  42      23.970  10.978  14.334  1.00  0.00           C  
ATOM    338  O   LEU A  42      24.410  10.769  13.202  1.00  0.00           O  
ATOM    339  CB  LEU A  42      22.478   9.086  15.035  1.00  0.00           C  
ATOM    340  CG  LEU A  42      22.324   7.697  15.676  1.00  0.00           C  
ATOM    341  CD1 LEU A  42      20.880   7.220  15.573  1.00  0.00           C  
ATOM    342  CD2 LEU A  42      23.260   6.692  15.016  1.00  0.00           C  
ATOM    343  N   LYS A  43      23.606  12.202  14.753  1.00  0.00           N  
ATOM    344  CA  LYS A  43      23.710  13.420  13.948  1.00  0.00           C  
ATOM    345  C   LYS A  43      23.048  13.267  12.573  1.00  0.00           C  
ATOM    346  O   LYS A  43      23.688  13.483  11.530  1.00  0.00           O  
ATOM    347  CB  LYS A  43      25.175  13.846  13.799  1.00  0.00           C  
ATOM    348  CG  LYS A  43      25.866  14.139  15.120  1.00  0.00           C  
ATOM    349  CD  LYS A  43      27.316  14.554  14.911  1.00  0.00           C  
ATOM    350  CE  LYS A  43      27.993  14.833  16.239  1.00  0.00           C  
ATOM    351  NZ  LYS A  43      29.412  15.216  16.066  1.00  0.00           N  
ATOM    352  N   PRO A  44      21.745  12.902  12.529  1.00  0.00           N  
ATOM    353  CA  PRO A  44      21.058  12.805  11.241  1.00  0.00           C  
ATOM    354  C   PRO A  44      20.952  14.177  10.576  1.00  0.00           C  
ATOM    355  O   PRO A  44      20.870  15.209  11.257  1.00  0.00           O  
ATOM    356  CB  PRO A  44      19.675  12.257  11.602  1.00  0.00           C  
ATOM    357  CG  PRO A  44      19.461  12.721  13.007  1.00  0.00           C  
ATOM    358  CD  PRO A  44      20.828  12.692  13.651  1.00  0.00           C  
ATOM    359  N   GLN A  45      20.967  14.186   9.246  1.00  0.00           N  
ATOM    360  CA  GLN A  45      20.743  15.415   8.495  1.00  0.00           C  
ATOM    361  C   GLN A  45      19.258  15.742   8.406  1.00  0.00           C  
ATOM    362  O   GLN A  45      18.879  16.921   8.369  1.00  0.00           O  
ATOM    363  CB  GLN A  45      21.343  15.279   7.089  1.00  0.00           C  
ATOM    364  CG  GLN A  45      22.856  15.146   7.089  1.00  0.00           C  
ATOM    365  CD  GLN A  45      23.401  14.807   5.715  1.00  0.00           C  
ATOM    366  OE1 GLN A  45      22.937  13.881   5.055  1.00  0.00           O  
ATOM    367  NE2 GLN A  45      24.387  15.561   5.260  1.00  0.00           N  
ATOM    368  N   LYS A  46      18.413  14.705   8.349  1.00  0.00           N  
ATOM    369  CA  LYS A  46      16.960  14.839   8.290  1.00  0.00           C  
ATOM    370  C   LYS A  46      16.327  13.677   9.046  1.00  0.00           C  
ATOM    371  O   LYS A  46      16.956  12.643   9.249  1.00  0.00           O  
ATOM    372  CB  LYS A  46      16.456  14.862   6.838  1.00  0.00           C  
ATOM    373  CG  LYS A  46      17.134  15.919   5.965  1.00  0.00           C  
ATOM    374  CD  LYS A  46      16.424  16.176   4.660  1.00  0.00           C  
ATOM    375  CE  LYS A  46      17.158  17.254   3.878  1.00  0.00           C  
ATOM    376  NZ  LYS A  46      16.294  17.928   2.881  1.00  0.00           N  
ATOM    377  N   ILE A  47      15.061  13.863   9.455  1.00  0.00           N  
ATOM    378  CA  ILE A  47      14.300  12.820  10.142  1.00  0.00           C  
ATOM    379  C   ILE A  47      13.009  12.565   9.371  1.00  0.00           C  
ATOM    380  O   ILE A  47      12.346  13.507   8.932  1.00  0.00           O  
ATOM    381  CB  ILE A  47      14.008  13.202  11.608  1.00  0.00           C  
ATOM    382  CG1 ILE A  47      15.321  13.399  12.383  1.00  0.00           C  
ATOM    383  CG2 ILE A  47      13.139  12.137  12.286  1.00  0.00           C  
ATOM    384  CD1 ILE A  47      15.144  13.914  13.813  1.00  0.00           C  
ATOM    385  N   VAL A  48      12.658  11.300   9.204  1.00  0.00           N  
ATOM    386  CA  VAL A  48      11.373  10.899   8.634  1.00  0.00           C  
ATOM    387  C   VAL A  48      10.653  10.045   9.667  1.00  0.00           C  
ATOM    388  O   VAL A  48      11.257   9.143  10.255  1.00  0.00           O  
ATOM    389  CB  VAL A  48      11.540  10.133   7.307  1.00  0.00           C  
ATOM    390  CG1 VAL A  48      10.181   9.743   6.732  1.00  0.00           C  
ATOM    391  CG2 VAL A  48      12.313  10.969   6.296  1.00  0.00           C  
ATOM    392  N   ILE A  49       9.371  10.344   9.911  1.00  0.00           N  
ATOM    393  CA  ILE A  49       8.559   9.575  10.849  1.00  0.00           C  
ATOM    394  C   ILE A  49       7.547   8.774  10.043  1.00  0.00           C  
ATOM    395  O   ILE A  49       6.732   9.344   9.310  1.00  0.00           O  
ATOM    396  CB  ILE A  49       7.878  10.484  11.884  1.00  0.00           C  
ATOM    397  CG1 ILE A  49       8.954  11.263  12.656  1.00  0.00           C  
ATOM    398  CG2 ILE A  49       7.016   9.659  12.846  1.00  0.00           C  
ATOM    399  CD1 ILE A  49       8.417  12.233  13.694  1.00  0.00           C  
ATOM    400  N   SER A  50       7.611   7.450  10.160  1.00  0.00           N  
ATOM    401  CA  SER A  50       6.882   6.526   9.305  1.00  0.00           C  
ATOM    402  C   SER A  50       5.385   6.489   9.603  1.00  0.00           C  
ATOM    403  O   SER A  50       4.929   7.019  10.628  1.00  0.00           O  
ATOM    404  CB  SER A  50       7.458   5.112   9.460  1.00  0.00           C  
ATOM    405  OG  SER A  50       6.929   4.473  10.614  1.00  0.00           O  
ATOM    406  N   PRO A  51       4.604   5.848   8.727  1.00  0.00           N  
ATOM    407  CA  PRO A  51       3.243   5.452   9.088  1.00  0.00           C  
ATOM    408  C   PRO A  51       3.244   4.505  10.282  1.00  0.00           C  
ATOM    409  O   PRO A  51       4.297   4.089  10.778  1.00  0.00           O  
ATOM    410  CB  PRO A  51       2.721   4.738   7.829  1.00  0.00           C  
ATOM    411  CG  PRO A  51       3.623   5.183   6.719  1.00  0.00           C  
ATOM    412  CD  PRO A  51       4.963   5.409   7.376  1.00  0.00           C  
ATOM    413  N   GLY A  52       2.050   4.155  10.760  1.00  0.00           N  
ATOM    414  CA  GLY A  52       1.908   3.200  11.843  1.00  0.00           C  
ATOM    415  C   GLY A  52       0.449   2.950  12.168  1.00  0.00           C  
ATOM    416  O   GLY A  52      -0.421   3.728  11.786  1.00  0.00           O  
ATOM    417  N   PRO A  53       0.162   1.856  12.899  1.00  0.00           N  
ATOM    418  CA  PRO A  53      -1.221   1.437  13.145  1.00  0.00           C  
ATOM    419  C   PRO A  53      -1.876   2.083  14.370  1.00  0.00           C  
ATOM    420  O   PRO A  53      -3.051   1.839  14.623  1.00  0.00           O  
ATOM    421  CB  PRO A  53      -1.072  -0.076  13.357  1.00  0.00           C  
ATOM    422  CG  PRO A  53       0.275  -0.208  14.011  1.00  0.00           C  
ATOM    423  CD  PRO A  53       1.135   0.870  13.376  1.00  0.00           C  
ATOM    424  N   CYS A  54      -1.152   2.901  15.115  1.00  0.00           N  
ATOM    425  CA  CYS A  54      -1.623   3.408  16.399  1.00  0.00           C  
ATOM    426  C   CYS A  54      -1.960   4.905  16.335  1.00  0.00           C  
ATOM    427  O   CYS A  54      -1.966   5.514  15.263  1.00  0.00           O  
ATOM    428  CB  CYS A  54      -0.561   3.130  17.469  1.00  0.00           C  
ATOM    429  SG  CYS A  54       1.047   3.856  17.089  1.00  0.00           S  
ATOM    430  N   THR A  55      -2.253   5.505  17.498  1.00  0.00           N  
ATOM    431  CA  THR A  55      -2.415   6.948  17.619  1.00  0.00           C  
ATOM    432  C   THR A  55      -1.057   7.597  17.914  1.00  0.00           C  
ATOM    433  O   THR A  55      -0.121   6.906  18.346  1.00  0.00           O  
ATOM    434  CB  THR A  55      -3.403   7.304  18.751  1.00  0.00           C  
ATOM    435  OG1 THR A  55      -2.848   6.908  20.001  1.00  0.00           O  
ATOM    436  CG2 THR A  55      -4.746   6.623  18.544  1.00  0.00           C  
ATOM    437  N   PRO A  56      -0.915   8.919  17.689  1.00  0.00           N  
ATOM    438  CA  PRO A  56       0.360   9.584  17.994  1.00  0.00           C  
ATOM    439  C   PRO A  56       0.851   9.385  19.430  1.00  0.00           C  
ATOM    440  O   PRO A  56       2.058   9.296  19.654  1.00  0.00           O  
ATOM    441  CB  PRO A  56       0.072  11.056  17.698  1.00  0.00           C  
ATOM    442  CG  PRO A  56      -0.974  11.003  16.619  1.00  0.00           C  
ATOM    443  CD  PRO A  56      -1.846   9.822  17.001  1.00  0.00           C  
ATOM    444  N   ASP A  57      -0.070   9.298  20.412  1.00  0.00           N  
ATOM    445  CA  ASP A  57       0.308   9.103  21.818  1.00  0.00           C  
ATOM    446  C   ASP A  57       0.971   7.739  22.052  1.00  0.00           C  
ATOM    447  O   ASP A  57       1.708   7.568  23.024  1.00  0.00           O  
ATOM    448  CB  ASP A  57      -0.912   9.239  22.727  1.00  0.00           C  
ATOM    449  CG  ASP A  57      -1.389  10.678  22.850  1.00  0.00           C  
ATOM    450  OD1 ASP A  57      -0.537  11.583  22.920  1.00  0.00           O  
ATOM    451  OD2 ASP A  57      -2.615  10.892  22.872  1.00  0.00           O  
ATOM    452  N   GLU A  58       0.700   6.772  21.161  1.00  0.00           N  
ATOM    453  CA  GLU A  58       1.238   5.414  21.274  1.00  0.00           C  
ATOM    454  C   GLU A  58       2.450   5.193  20.360  1.00  0.00           C  
ATOM    455  O   GLU A  58       2.968   4.076  20.285  1.00  0.00           O  
ATOM    456  CB  GLU A  58       0.133   4.401  20.965  1.00  0.00           C  
ATOM    457  CG  GLU A  58      -1.051   4.465  21.925  1.00  0.00           C  
ATOM    458  CD  GLU A  58      -2.289   3.779  21.387  1.00  0.00           C  
ATOM    459  OE1 GLU A  58      -2.831   2.907  22.090  1.00  0.00           O  
ATOM    460  OE2 GLU A  58      -2.728   4.121  20.269  1.00  0.00           O  
ATOM    461  N   ALA A  59       2.905   6.245  19.679  1.00  0.00           N  
ATOM    462  CA  ALA A  59       3.958   6.138  18.677  1.00  0.00           C  
ATOM    463  C   ALA A  59       5.368   6.326  19.268  1.00  0.00           C  
ATOM    464  O   ALA A  59       6.246   6.928  18.635  1.00  0.00           O  
ATOM    465  CB  ALA A  59       3.698   7.125  17.541  1.00  0.00           C  
ATOM    466  N   GLY A  60       5.579   5.815  20.484  1.00  0.00           N  
ATOM    467  CA  GLY A  60       6.882   5.824  21.120  1.00  0.00           C  
ATOM    468  C   GLY A  60       7.481   7.217  21.222  1.00  0.00           C  
ATOM    469  O   GLY A  60       6.869   8.136  21.763  1.00  0.00           O  
ATOM    470  N   ILE A  61       8.690   7.384  20.673  1.00  0.00           N  
ATOM    471  CA  ILE A  61       9.433   8.637  20.789  1.00  0.00           C  
ATOM    472  C   ILE A  61       9.002   9.684  19.748  1.00  0.00           C  
ATOM    473  O   ILE A  61       9.510  10.810  19.768  1.00  0.00           O  
ATOM    474  CB  ILE A  61      10.943   8.338  20.714  1.00  0.00           C  
ATOM    475  CG1 ILE A  61      11.765   9.506  21.282  1.00  0.00           C  
ATOM    476  CG2 ILE A  61      11.370   7.988  19.288  1.00  0.00           C  
ATOM    477  CD1 ILE A  61      13.252   9.214  21.402  1.00  0.00           C  
ATOM    478  N   SER A  62       8.064   9.352  18.850  1.00  0.00           N  
ATOM    479  CA  SER A  62       7.748  10.202  17.696  1.00  0.00           C  
ATOM    480  C   SER A  62       7.363  11.640  18.077  1.00  0.00           C  
ATOM    481  O   SER A  62       7.885  12.590  17.496  1.00  0.00           O  
ATOM    482  CB  SER A  62       6.631   9.567  16.868  1.00  0.00           C  
ATOM    483  OG  SER A  62       7.061   8.338  16.303  1.00  0.00           O  
ATOM    484  N   LEU A  63       6.460  11.812  19.055  1.00  0.00           N  
ATOM    485  CA  LEU A  63       6.039  13.150  19.474  1.00  0.00           C  
ATOM    486  C   LEU A  63       7.210  13.940  20.057  1.00  0.00           C  
ATOM    487  O   LEU A  63       7.388  15.120  19.739  1.00  0.00           O  
ATOM    488  CB  LEU A  63       4.898  13.059  20.497  1.00  0.00           C  
ATOM    489  CG  LEU A  63       3.532  12.652  19.952  1.00  0.00           C  
ATOM    490  CD1 LEU A  63       2.564  12.370  21.101  1.00  0.00           C  
ATOM    491  CD2 LEU A  63       2.956  13.744  19.050  1.00  0.00           C  
ATOM    492  N   ASP A  64       8.018  13.307  20.900  1.00  0.00           N  
ATOM    493  CA  ASP A  64       9.155  13.978  21.524  1.00  0.00           C  
ATOM    494  C   ASP A  64      10.216  14.359  20.492  1.00  0.00           C  
ATOM    495  O   ASP A  64      10.840  15.413  20.610  1.00  0.00           O  
ATOM    496  CB  ASP A  64       9.765  13.094  22.614  1.00  0.00           C  
ATOM    497  CG  ASP A  64       8.883  12.983  23.852  1.00  0.00           C  
ATOM    498  OD1 ASP A  64       8.019  13.862  24.054  1.00  0.00           O  
ATOM    499  OD2 ASP A  64       9.066  12.022  24.624  1.00  0.00           O  
ATOM    500  N   VAL A  65      10.410  13.522  19.468  1.00  0.00           N  
ATOM    501  CA  VAL A  65      11.341  13.837  18.387  1.00  0.00           C  
ATOM    502  C   VAL A  65      10.896  15.099  17.647  1.00  0.00           C  
ATOM    503  O   VAL A  65      11.702  16.000  17.414  1.00  0.00           O  
ATOM    504  CB  VAL A  65      11.479  12.638  17.418  1.00  0.00           C  
ATOM    505  CG1 VAL A  65      12.155  13.055  16.110  1.00  0.00           C  
ATOM    506  CG2 VAL A  65      12.283  11.530  18.079  1.00  0.00           C  
ATOM    507  N   ILE A  66       9.604  15.176  17.298  1.00  0.00           N  
ATOM    508  CA  ILE A  66       9.083  16.346  16.608  1.00  0.00           C  
ATOM    509  C   ILE A  66       9.285  17.601  17.452  1.00  0.00           C  
ATOM    510  O   ILE A  66       9.803  18.616  16.968  1.00  0.00           O  
ATOM    511  CB  ILE A  66       7.591  16.159  16.255  1.00  0.00           C  
ATOM    512  CG1 ILE A  66       7.416  15.034  15.227  1.00  0.00           C  
ATOM    513  CG2 ILE A  66       6.994  17.463  15.715  1.00  0.00           C  
ATOM    514  CD1 ILE A  66       6.007  14.466  15.173  1.00  0.00           C  
ATOM    515  N   ARG A  67       8.914  17.547  18.738  1.00  0.00           N  
ATOM    516  CA  ARG A  67       9.033  18.701  19.629  1.00  0.00           C  
ATOM    517  C   ARG A  67      10.490  19.133  19.816  1.00  0.00           C  
ATOM    518  O   ARG A  67      10.787  20.329  19.852  1.00  0.00           O  
ATOM    519  CB  ARG A  67       8.419  18.375  20.990  1.00  0.00           C  
ATOM    520  CG  ARG A  67       6.905  18.195  20.953  1.00  0.00           C  
ATOM    521  CD  ARG A  67       6.382  17.652  22.284  1.00  0.00           C  
ATOM    522  NE  ARG A  67       4.950  17.410  22.241  1.00  0.00           N  
ATOM    523  CZ  ARG A  67       4.337  16.352  22.773  1.00  0.00           C  
ATOM    524  NH1 ARG A  67       5.038  15.421  23.409  1.00  0.00           N  
ATOM    525  NH2 ARG A  67       3.029  16.228  22.679  1.00  0.00           N  
ATOM    526  N   HIS A  68      11.400  18.174  19.923  1.00  0.00           N  
ATOM    527  CA  HIS A  68      12.800  18.468  20.225  1.00  0.00           C  
ATOM    528  C   HIS A  68      13.566  18.994  19.017  1.00  0.00           C  
ATOM    529  O   HIS A  68      14.387  19.903  19.149  1.00  0.00           O  
ATOM    530  CB  HIS A  68      13.481  17.215  20.796  1.00  0.00           C  
ATOM    531  CG  HIS A  68      14.890  17.454  21.251  1.00  0.00           C  
ATOM    532  ND1 HIS A  68      15.202  17.989  22.475  1.00  0.00           N  
ATOM    533  CD2 HIS A  68      16.060  17.225  20.624  1.00  0.00           C  
ATOM    534  CE1 HIS A  68      16.520  18.078  22.594  1.00  0.00           C  
ATOM    535  NE2 HIS A  68      17.076  17.627  21.477  1.00  0.00           N  
ATOM    536  N   TYR A  69      13.303  18.431  17.827  1.00  0.00           N  
ATOM    537  CA  TYR A  69      14.068  18.788  16.630  1.00  0.00           C  
ATOM    538  C   TYR A  69      13.373  19.813  15.729  1.00  0.00           C  
ATOM    539  O   TYR A  69      13.966  20.235  14.727  1.00  0.00           O  
ATOM    540  CB  TYR A  69      14.441  17.523  15.842  1.00  0.00           C  
ATOM    541  CG  TYR A  69      15.416  16.648  16.600  1.00  0.00           C  
ATOM    542  CD1 TYR A  69      16.750  17.027  16.742  1.00  0.00           C  
ATOM    543  CD2 TYR A  69      14.999  15.461  17.202  1.00  0.00           C  
ATOM    544  CE1 TYR A  69      17.649  16.246  17.472  1.00  0.00           C  
ATOM    545  CE2 TYR A  69      15.889  14.676  17.929  1.00  0.00           C  
ATOM    546  CZ  TYR A  69      17.208  15.071  18.065  1.00  0.00           C  
ATOM    547  OH  TYR A  69      18.081  14.300  18.789  1.00  0.00           O  
ATOM    548  N   ALA A  70      12.158  20.246  16.086  1.00  0.00           N  
ATOM    549  CA  ALA A  70      11.484  21.318  15.367  1.00  0.00           C  
ATOM    550  C   ALA A  70      12.371  22.566  15.322  1.00  0.00           C  
ATOM    551  O   ALA A  70      12.843  23.038  16.352  1.00  0.00           O  
ATOM    552  CB  ALA A  70      10.142  21.637  16.027  1.00  0.00           C  
ATOM    553  N   GLY A  71      12.599  23.084  14.099  1.00  0.00           N  
ATOM    554  CA  GLY A  71      13.461  24.235  13.913  1.00  0.00           C  
ATOM    555  C   GLY A  71      14.951  23.934  13.932  1.00  0.00           C  
ATOM    556  O   GLY A  71      15.756  24.847  13.764  1.00  0.00           O  
ATOM    557  N   ARG A  72      15.335  22.675  14.164  1.00  0.00           N  
ATOM    558  CA  ARG A  72      16.737  22.258  14.195  1.00  0.00           C  
ATOM    559  C   ARG A  72      17.092  21.355  13.012  1.00  0.00           C  
ATOM    560  O   ARG A  72      18.187  21.475  12.461  1.00  0.00           O  
ATOM    561  CB  ARG A  72      17.048  21.520  15.498  1.00  0.00           C  
ATOM    562  CG  ARG A  72      16.785  22.342  16.763  1.00  0.00           C  
ATOM    563  CD  ARG A  72      17.174  21.546  18.002  1.00  0.00           C  
ATOM    564  NE  ARG A  72      16.910  22.289  19.228  1.00  0.00           N  
ATOM    565  CZ  ARG A  72      17.241  21.883  20.452  1.00  0.00           C  
ATOM    566  NH1 ARG A  72      17.874  20.733  20.614  1.00  0.00           N  
ATOM    567  NH2 ARG A  72      16.946  22.626  21.499  1.00  0.00           N  
ATOM    568  N   LEU A  73      16.180  20.453  12.637  1.00  0.00           N  
ATOM    569  CA  LEU A  73      16.371  19.533  11.522  1.00  0.00           C  
ATOM    570  C   LEU A  73      15.097  19.466  10.687  1.00  0.00           C  
ATOM    571  O   LEU A  73      13.997  19.603  11.235  1.00  0.00           O  
ATOM    572  CB  LEU A  73      16.706  18.123  12.024  1.00  0.00           C  
ATOM    573  CG  LEU A  73      18.032  17.939  12.776  1.00  0.00           C  
ATOM    574  CD1 LEU A  73      18.125  16.517  13.311  1.00  0.00           C  
ATOM    575  CD2 LEU A  73      19.222  18.229  11.861  1.00  0.00           C  
ATOM    576  N   PRO A  74      15.210  19.255   9.364  1.00  0.00           N  
ATOM    577  CA  PRO A  74      14.022  18.964   8.563  1.00  0.00           C  
ATOM    578  C   PRO A  74      13.366  17.658   8.988  1.00  0.00           C  
ATOM    579  O   PRO A  74      14.055  16.658   9.224  1.00  0.00           O  
ATOM    580  CB  PRO A  74      14.562  18.863   7.124  1.00  0.00           C  
ATOM    581  CG  PRO A  74      15.876  19.598   7.161  1.00  0.00           C  
ATOM    582  CD  PRO A  74      16.415  19.343   8.543  1.00  0.00           C  
ATOM    583  N   ILE A  75      12.029  17.676   9.098  1.00  0.00           N  
ATOM    584  CA  ILE A  75      11.273  16.484   9.469  1.00  0.00           C  
ATOM    585  C   ILE A  75      10.123  16.294   8.489  1.00  0.00           C  
ATOM    586  O   ILE A  75       9.383  17.239   8.211  1.00  0.00           O  
ATOM    587  CB  ILE A  75      10.717  16.557  10.914  1.00  0.00           C  
ATOM    588  CG1 ILE A  75      11.827  16.898  11.920  1.00  0.00           C  
ATOM    589  CG2 ILE A  75      10.039  15.229  11.283  1.00  0.00           C  
ATOM    590  CD1 ILE A  75      11.344  17.012  13.361  1.00  0.00           C  
ATOM    591  N   LEU A  76       9.976  15.066   7.970  1.00  0.00           N  
ATOM    592  CA  LEU A  76       8.814  14.665   7.185  1.00  0.00           C  
ATOM    593  C   LEU A  76       8.039  13.607   7.959  1.00  0.00           C  
ATOM    594  O   LEU A  76       8.617  12.612   8.397  1.00  0.00           O  
ATOM    595  CB  LEU A  76       9.235  14.111   5.818  1.00  0.00           C  
ATOM    596  CG  LEU A  76       8.107  13.570   4.925  1.00  0.00           C  
ATOM    597  CD1 LEU A  76       7.164  14.687   4.494  1.00  0.00           C  
ATOM    598  CD2 LEU A  76       8.677  12.857   3.707  1.00  0.00           C  
ATOM    599  N   GLY A  77       6.735  13.828   8.149  1.00  0.00           N  
ATOM    600  CA  GLY A  77       5.861  12.844   8.766  1.00  0.00           C  
ATOM    601  C   GLY A  77       4.928  12.244   7.735  1.00  0.00           C  
ATOM    602  O   GLY A  77       4.304  12.969   6.956  1.00  0.00           O  
ATOM    603  N   VAL A  78       4.808  10.915   7.708  1.00  0.00           N  
ATOM    604  CA  VAL A  78       3.940  10.205   6.768  1.00  0.00           C  
ATOM    605  C   VAL A  78       2.826   9.514   7.542  1.00  0.00           C  
ATOM    606  O   VAL A  78       3.098   8.750   8.467  1.00  0.00           O  
ATOM    607  CB  VAL A  78       4.730   9.185   5.917  1.00  0.00           C  
ATOM    608  CG1 VAL A  78       3.809   8.472   4.933  1.00  0.00           C  
ATOM    609  CG2 VAL A  78       5.865   9.881   5.168  1.00  0.00           C  
ATOM    610  N   CYS A  79       1.574   9.790   7.179  1.00  0.00           N  
ATOM    611  CA  CYS A  79       0.369   9.222   7.793  1.00  0.00           C  
ATOM    612  C   CYS A  79       0.378   9.432   9.315  1.00  0.00           C  
ATOM    613  O   CYS A  79       0.112  10.544   9.766  1.00  0.00           O  
ATOM    614  CB  CYS A  79       0.185   7.756   7.375  1.00  0.00           C  
ATOM    615  SG  CYS A  79      -1.425   7.081   7.827  1.00  0.00           S  
ATOM    616  N   LEU A  80       0.677   8.404  10.115  1.00  0.00           N  
ATOM    617  CA  LEU A  80       0.814   8.569  11.564  1.00  0.00           C  
ATOM    618  C   LEU A  80       1.819   9.671  11.907  1.00  0.00           C  
ATOM    619  O   LEU A  80       1.586  10.470  12.819  1.00  0.00           O  
ATOM    620  CB  LEU A  80       1.227   7.247  12.215  1.00  0.00           C  
ATOM    621  CG  LEU A  80       1.567   7.301  13.713  1.00  0.00           C  
ATOM    622  CD1 LEU A  80       0.367   7.735  14.537  1.00  0.00           C  
ATOM    623  CD2 LEU A  80       2.058   5.943  14.192  1.00  0.00           C  
ATOM    624  N   GLY A  81       2.934   9.736  11.186  1.00  0.00           N  
ATOM    625  CA  GLY A  81       3.935  10.775  11.409  1.00  0.00           C  
ATOM    626  C   GLY A  81       3.398  12.178  11.146  1.00  0.00           C  
ATOM    627  O   GLY A  81       3.754  13.131  11.842  1.00  0.00           O  
ATOM    628  N   HIS A  82       2.524  12.322  10.144  1.00  0.00           N  
ATOM    629  CA  HIS A  82       1.816  13.573   9.851  1.00  0.00           C  
ATOM    630  C   HIS A  82       0.864  13.932  10.990  1.00  0.00           C  
ATOM    631  O   HIS A  82       0.831  15.079  11.452  1.00  0.00           O  
ATOM    632  CB  HIS A  82       1.091  13.421   8.505  1.00  0.00           C  
ATOM    633  CG  HIS A  82      -0.093  14.317   8.316  1.00  0.00           C  
ATOM    634  ND1 HIS A  82      -0.011  15.567   7.731  1.00  0.00           N  
ATOM    635  CD2 HIS A  82      -1.402  14.106   8.577  1.00  0.00           C  
ATOM    636  CE1 HIS A  82      -1.222  16.093   7.651  1.00  0.00           C  
ATOM    637  NE2 HIS A  82      -2.093  15.231   8.157  1.00  0.00           N  
ATOM    638  N   GLN A  83       0.107  12.956  11.480  1.00  0.00           N  
ATOM    639  CA  GLN A  83      -0.795  13.171  12.607  1.00  0.00           C  
ATOM    640  C   GLN A  83      -0.024  13.571  13.862  1.00  0.00           C  
ATOM    641  O   GLN A  83      -0.428  14.493  14.579  1.00  0.00           O  
ATOM    642  CB  GLN A  83      -1.629  11.903  12.846  1.00  0.00           C  
ATOM    643  CG  GLN A  83      -2.560  11.557  11.679  1.00  0.00           C  
ATOM    644  CD  GLN A  83      -3.026  10.110  11.711  1.00  0.00           C  
ATOM    645  OE1 GLN A  83      -2.738   9.362  12.643  1.00  0.00           O  
ATOM    646  NE2 GLN A  83      -3.748   9.700  10.674  1.00  0.00           N  
ATOM    647  N   ALA A  84       1.085  12.882  14.121  1.00  0.00           N  
ATOM    648  CA  ALA A  84       1.928  13.204  15.264  1.00  0.00           C  
ATOM    649  C   ALA A  84       2.477  14.625  15.170  1.00  0.00           C  
ATOM    650  O   ALA A  84       2.573  15.332  16.174  1.00  0.00           O  
ATOM    651  CB  ALA A  84       3.062  12.181  15.377  1.00  0.00           C  
ATOM    652  N   MET A  85       2.827  15.067  13.952  1.00  0.00           N  
ATOM    653  CA  MET A  85       3.348  16.417  13.745  1.00  0.00           C  
ATOM    654  C   MET A  85       2.308  17.475  14.119  1.00  0.00           C  
ATOM    655  O   MET A  85       2.621  18.444  14.807  1.00  0.00           O  
ATOM    656  CB  MET A  85       3.808  16.588  12.299  1.00  0.00           C  
ATOM    657  CG  MET A  85       4.500  17.916  12.027  1.00  0.00           C  
ATOM    658  SD  MET A  85       5.233  17.983  10.377  1.00  0.00           S  
ATOM    659  CE  MET A  85       6.577  16.807  10.553  1.00  0.00           C  
ATOM    660  N   ALA A  86       1.056  17.291  13.679  1.00  0.00           N  
ATOM    661  CA  ALA A  86      -0.013  18.214  14.050  1.00  0.00           C  
ATOM    662  C   ALA A  86      -0.263  18.184  15.560  1.00  0.00           C  
ATOM    663  O   ALA A  86      -0.384  19.238  16.200  1.00  0.00           O  
ATOM    664  CB  ALA A  86      -1.288  17.868  13.282  1.00  0.00           C  
ATOM    665  N   GLN A  87      -0.317  16.995  16.154  1.00  0.00           N  
ATOM    666  CA  GLN A  87      -0.602  16.846  17.571  1.00  0.00           C  
ATOM    667  C   GLN A  87       0.514  17.429  18.450  1.00  0.00           C  
ATOM    668  O   GLN A  87       0.235  17.998  19.509  1.00  0.00           O  
ATOM    669  CB  GLN A  87      -0.841  15.375  17.923  1.00  0.00           C  
ATOM    670  CG  GLN A  87      -1.241  15.152  19.377  1.00  0.00           C  
ATOM    671  CD  GLN A  87      -1.643  13.718  19.688  1.00  0.00           C  
ATOM    672  OE1 GLN A  87      -2.330  13.084  18.882  1.00  0.00           O  
ATOM    673  NE2 GLN A  87      -1.222  13.213  20.817  1.00  0.00           N  
ATOM    674  N   ALA A  88       1.767  17.312  18.011  1.00  0.00           N  
ATOM    675  CA  ALA A  88       2.902  17.822  18.778  1.00  0.00           C  
ATOM    676  C   ALA A  88       2.796  19.327  19.043  1.00  0.00           C  
ATOM    677  O   ALA A  88       3.348  19.825  20.028  1.00  0.00           O  
ATOM    678  CB  ALA A  88       4.210  17.511  18.052  1.00  0.00           C  
ATOM    679  N   PHE A  89       2.061  20.059  18.191  1.00  0.00           N  
ATOM    680  CA  PHE A  89       1.867  21.499  18.321  1.00  0.00           C  
ATOM    681  C   PHE A  89       0.462  21.873  18.796  1.00  0.00           C  
ATOM    682  O   PHE A  89       0.116  23.055  18.815  1.00  0.00           O  
ATOM    683  CB  PHE A  89       2.202  22.186  16.993  1.00  0.00           C  
ATOM    684  CG  PHE A  89       3.668  22.169  16.653  1.00  0.00           C  
ATOM    685  CD1 PHE A  89       4.489  23.231  17.016  1.00  0.00           C  
ATOM    686  CD2 PHE A  89       4.224  21.090  15.989  1.00  0.00           C  
ATOM    687  CE1 PHE A  89       5.843  23.215  16.712  1.00  0.00           C  
ATOM    688  CE2 PHE A  89       5.587  21.065  15.687  1.00  0.00           C  
ATOM    689  CZ  PHE A  89       6.396  22.131  16.043  1.00  0.00           C  
ATOM    690  N   GLY A  90      -0.360  20.881  19.192  1.00  0.00           N  
ATOM    691  CA  GLY A  90      -1.676  21.128  19.765  1.00  0.00           C  
ATOM    692  C   GLY A  90      -2.866  20.764  18.893  1.00  0.00           C  
ATOM    693  O   GLY A  90      -4.005  20.967  19.318  1.00  0.00           O  
ATOM    694  N   GLY A  91      -2.630  20.266  17.687  1.00  0.00           N  
ATOM    695  CA  GLY A  91      -3.718  19.818  16.828  1.00  0.00           C  
ATOM    696  C   GLY A  91      -4.359  18.540  17.337  1.00  0.00           C  
ATOM    697  O   GLY A  91      -3.735  17.763  18.063  1.00  0.00           O  
ATOM    698  N   LYS A  92      -5.617  18.322  16.954  1.00  0.00           N  
ATOM    699  CA  LYS A  92      -6.356  17.130  17.345  1.00  0.00           C  
ATOM    700  C   LYS A  92      -6.409  16.134  16.197  1.00  0.00           C  
ATOM    701  O   LYS A  92      -6.574  16.517  15.032  1.00  0.00           O  
ATOM    702  CB  LYS A  92      -7.775  17.480  17.782  1.00  0.00           C  
ATOM    703  CG  LYS A  92      -7.845  18.342  19.025  1.00  0.00           C  
ATOM    704  CD  LYS A  92      -9.292  18.673  19.376  1.00  0.00           C  
ATOM    705  CE  LYS A  92      -9.389  19.627  20.548  1.00  0.00           C  
ATOM    706  NZ  LYS A  92     -10.792  20.047  20.800  1.00  0.00           N  
ATOM    707  N   VAL A  93      -6.293  14.852  16.530  1.00  0.00           N  
ATOM    708  CA  VAL A  93      -6.438  13.761  15.575  1.00  0.00           C  
ATOM    709  C   VAL A  93      -7.768  13.086  15.862  1.00  0.00           C  
ATOM    710  O   VAL A  93      -8.020  12.657  16.992  1.00  0.00           O  
ATOM    711  CB  VAL A  93      -5.262  12.770  15.674  1.00  0.00           C  
ATOM    712  CG1 VAL A  93      -5.440  11.615  14.695  1.00  0.00           C  
ATOM    713  CG2 VAL A  93      -3.943  13.493  15.397  1.00  0.00           C  
ATOM    714  N   VAL A  94      -8.648  13.023  14.854  1.00  0.00           N  
ATOM    715  CA  VAL A  94     -10.022  12.543  15.023  1.00  0.00           C  
ATOM    716  C   VAL A  94     -10.355  11.505  13.958  1.00  0.00           C  
ATOM    717  O   VAL A  94      -9.639  11.351  12.969  1.00  0.00           O  
ATOM    718  CB  VAL A  94     -11.038  13.712  14.961  1.00  0.00           C  
ATOM    719  CG1 VAL A  94     -10.770  14.709  16.084  1.00  0.00           C  
ATOM    720  CG2 VAL A  94     -10.991  14.417  13.602  1.00  0.00           C  
ATOM    721  N   ARG A  95     -11.462  10.782  14.168  1.00  0.00           N  
ATOM    722  CA  ARG A  95     -11.920   9.794  13.195  1.00  0.00           C  
ATOM    723  C   ARG A  95     -12.305  10.483  11.884  1.00  0.00           C  
ATOM    724  O   ARG A  95     -12.973  11.516  11.894  1.00  0.00           O  
ATOM    725  CB  ARG A  95     -13.114   8.993  13.728  1.00  0.00           C  
ATOM    726  CG  ARG A  95     -12.782   8.064  14.886  1.00  0.00           C  
ATOM    727  CD  ARG A  95     -12.069   6.796  14.417  1.00  0.00           C  
ATOM    728  NE  ARG A  95     -12.972   5.853  13.757  1.00  0.00           N  
ATOM    729  CZ  ARG A  95     -12.603   4.659  13.264  1.00  0.00           C  
ATOM    730  NH1 ARG A  95     -11.345   4.269  13.338  1.00  0.00           N  
ATOM    731  NH2 ARG A  95     -13.502   3.873  12.702  1.00  0.00           N  
ATOM    732  N   ALA A  96     -11.878   9.911  10.774  1.00  0.00           N  
ATOM    733  CA  ALA A  96     -12.269  10.402   9.462  1.00  0.00           C  
ATOM    734  C   ALA A  96     -13.741  10.099   9.206  1.00  0.00           C  
ATOM    735  O   ALA A  96     -14.280   9.099   9.692  1.00  0.00           O  
ATOM    736  CB  ALA A  96     -11.400   9.766   8.382  1.00  0.00           C  
ATOM    737  N   ALA A  97     -14.411  10.967   8.440  1.00  0.00           N  
ATOM    738  CA  ALA A  97     -15.801  10.732   8.062  1.00  0.00           C  
ATOM    739  C   ALA A  97     -15.937   9.476   7.209  1.00  0.00           C  
ATOM    740  O   ALA A  97     -16.951   8.780   7.271  1.00  0.00           O  
ATOM    741  CB  ALA A  97     -16.352  11.948   7.327  1.00  0.00           C  
ATOM    742  N   LYS A  98     -14.912   9.188   6.408  1.00  0.00           N  
ATOM    743  CA  LYS A  98     -14.868   8.007   5.564  1.00  0.00           C  
ATOM    744  C   LYS A  98     -13.539   7.287   5.768  1.00  0.00           C  
ATOM    745  O   LYS A  98     -12.474   7.887   5.636  1.00  0.00           O  
ATOM    746  CB  LYS A  98     -15.055   8.387   4.090  1.00  0.00           C  
ATOM    747  CG  LYS A  98     -15.137   7.191   3.142  1.00  0.00           C  
ATOM    748  CD  LYS A  98     -15.387   7.640   1.712  1.00  0.00           C  
ATOM    749  CE  LYS A  98     -15.487   6.460   0.765  1.00  0.00           C  
ATOM    750  NZ  LYS A  98     -15.719   6.886  -0.637  1.00  0.00           N  
ATOM    751  N   VAL A  99     -13.623   6.008   6.101  1.00  0.00           N  
ATOM    752  CA  VAL A  99     -12.434   5.184   6.283  1.00  0.00           C  
ATOM    753  C   VAL A  99     -11.801   4.892   4.929  1.00  0.00           C  
ATOM    754  O   VAL A  99     -12.493   4.540   3.966  1.00  0.00           O  
ATOM    755  CB  VAL A  99     -12.772   3.876   7.028  1.00  0.00           C  
ATOM    756  CG1 VAL A  99     -11.556   2.964   7.120  1.00  0.00           C  
ATOM    757  CG2 VAL A  99     -13.300   4.189   8.425  1.00  0.00           C  
ATOM    758  N   MET A 100     -10.478   5.044   4.837  1.00  0.00           N  
ATOM    759  CA  MET A 100      -9.716   4.738   3.627  1.00  0.00           C  
ATOM    760  C   MET A 100      -8.657   3.690   3.960  1.00  0.00           C  
ATOM    761  O   MET A 100      -7.848   3.879   4.871  1.00  0.00           O  
ATOM    762  CB  MET A 100      -9.049   6.000   3.054  1.00  0.00           C  
ATOM    763  CG  MET A 100     -10.019   7.118   2.714  1.00  0.00           C  
ATOM    764  SD  MET A 100     -11.112   6.738   1.327  1.00  0.00           S  
ATOM    765  CE  MET A 100      -9.965   6.779  -0.046  1.00  0.00           C  
ATOM    766  N   HIS A 101      -8.670   2.557   3.231  1.00  0.00           N  
ATOM    767  CA  HIS A 101      -7.658   1.528   3.425  1.00  0.00           C  
ATOM    768  C   HIS A 101      -7.367   0.850   2.083  1.00  0.00           C  
ATOM    769  O   HIS A 101      -8.192   0.096   1.568  1.00  0.00           O  
ATOM    770  CB  HIS A 101      -8.090   0.506   4.480  1.00  0.00           C  
ATOM    771  CG  HIS A 101      -6.948  -0.304   5.016  1.00  0.00           C  
ATOM    772  ND1 HIS A 101      -6.364  -0.056   6.238  1.00  0.00           N  
ATOM    773  CD2 HIS A 101      -6.270  -1.342   4.470  1.00  0.00           C  
ATOM    774  CE1 HIS A 101      -5.371  -0.917   6.428  1.00  0.00           C  
ATOM    775  NE2 HIS A 101      -5.291  -1.707   5.360  1.00  0.00           N  
ATOM    776  N   GLY A 102      -6.179   1.135   1.544  1.00  0.00           N  
ATOM    777  CA  GLY A 102      -5.777   0.565   0.276  1.00  0.00           C  
ATOM    778  C   GLY A 102      -6.499   1.141  -0.928  1.00  0.00           C  
ATOM    779  O   GLY A 102      -6.592   0.485  -1.963  1.00  0.00           O  
ATOM    780  N   LYS A 103      -7.020   2.372  -0.793  1.00  0.00           N  
ATOM    781  CA  LYS A 103      -7.753   3.031  -1.869  1.00  0.00           C  
ATOM    782  C   LYS A 103      -6.948   4.203  -2.418  1.00  0.00           C  
ATOM    783  O   LYS A 103      -6.290   4.921  -1.656  1.00  0.00           O  
ATOM    784  CB  LYS A 103      -9.113   3.531  -1.378  1.00  0.00           C  
ATOM    785  CG  LYS A 103     -10.053   2.413  -0.931  1.00  0.00           C  
ATOM    786  CD  LYS A 103     -11.385   2.965  -0.445  1.00  0.00           C  
ATOM    787  CE  LYS A 103     -12.301   1.835   0.008  1.00  0.00           C  
ATOM    788  NZ  LYS A 103     -13.609   2.318   0.512  1.00  0.00           N  
ATOM    789  N   THR A 104      -7.015   4.400  -3.727  1.00  0.00           N  
ATOM    790  CA  THR A 104      -6.451   5.601  -4.331  1.00  0.00           C  
ATOM    791  C   THR A 104      -7.511   6.699  -4.387  1.00  0.00           C  
ATOM    792  O   THR A 104      -8.710   6.426  -4.474  1.00  0.00           O  
ATOM    793  CB  THR A 104      -5.904   5.338  -5.739  1.00  0.00           C  
ATOM    794  OG1 THR A 104      -6.926   4.785  -6.571  1.00  0.00           O  
ATOM    795  CG2 THR A 104      -4.719   4.383  -5.690  1.00  0.00           C  
ATOM    796  N   SER A 105      -7.064   7.957  -4.316  1.00  0.00           N  
ATOM    797  CA  SER A 105      -7.959   9.093  -4.466  1.00  0.00           C  
ATOM    798  C   SER A 105      -7.167  10.299  -4.956  1.00  0.00           C  
ATOM    799  O   SER A 105      -5.984  10.441  -4.627  1.00  0.00           O  
ATOM    800  CB  SER A 105      -8.680   9.420  -3.155  1.00  0.00           C  
ATOM    801  OG  SER A 105      -7.770   9.868  -2.167  1.00  0.00           O  
ATOM    802  N   PRO A 106      -7.799  11.180  -5.748  1.00  0.00           N  
ATOM    803  CA  PRO A 106      -7.129  12.421  -6.126  1.00  0.00           C  
ATOM    804  C   PRO A 106      -7.117  13.399  -4.954  1.00  0.00           C  
ATOM    805  O   PRO A 106      -8.114  13.553  -4.246  1.00  0.00           O  
ATOM    806  CB  PRO A 106      -7.992  12.953  -7.279  1.00  0.00           C  
ATOM    807  CG  PRO A 106      -9.367  12.408  -6.993  1.00  0.00           C  
ATOM    808  CD  PRO A 106      -9.150  11.071  -6.321  1.00  0.00           C  
ATOM    809  N   ILE A 107      -5.974  14.050  -4.749  1.00  0.00           N  
ATOM    810  CA  ILE A 107      -5.867  15.146  -3.795  1.00  0.00           C  
ATOM    811  C   ILE A 107      -5.454  16.410  -4.533  1.00  0.00           C  
ATOM    812  O   ILE A 107      -4.753  16.349  -5.548  1.00  0.00           O  
ATOM    813  CB  ILE A 107      -4.887  14.835  -2.634  1.00  0.00           C  
ATOM    814  CG1 ILE A 107      -3.452  14.643  -3.154  1.00  0.00           C  
ATOM    815  CG2 ILE A 107      -5.363  13.614  -1.847  1.00  0.00           C  
ATOM    816  CD1 ILE A 107      -2.396  14.721  -2.068  1.00  0.00           C  
ATOM    817  N   THR A 108      -5.904  17.556  -4.027  1.00  0.00           N  
ATOM    818  CA  THR A 108      -5.517  18.851  -4.563  1.00  0.00           C  
ATOM    819  C   THR A 108      -4.491  19.479  -3.624  1.00  0.00           C  
ATOM    820  O   THR A 108      -4.659  19.422  -2.401  1.00  0.00           O  
ATOM    821  CB  THR A 108      -6.739  19.774  -4.708  1.00  0.00           C  
ATOM    822  OG1 THR A 108      -7.712  19.134  -5.534  1.00  0.00           O  
ATOM    823  CG2 THR A 108      -6.353  21.101  -5.348  1.00  0.00           C  
ATOM    824  N   HIS A 109      -3.435  20.069  -4.187  1.00  0.00           N  
ATOM    825  CA  HIS A 109      -2.387  20.686  -3.380  1.00  0.00           C  
ATOM    826  C   HIS A 109      -2.048  22.083  -3.897  1.00  0.00           C  
ATOM    827  O   HIS A 109      -2.472  22.476  -4.986  1.00  0.00           O  
ATOM    828  CB  HIS A 109      -1.142  19.791  -3.324  1.00  0.00           C  
ATOM    829  CG  HIS A 109      -0.547  19.496  -4.671  1.00  0.00           C  
ATOM    830  ND1 HIS A 109       0.283  20.366  -5.341  1.00  0.00           N  
ATOM    831  CD2 HIS A 109      -0.652  18.392  -5.462  1.00  0.00           C  
ATOM    832  CE1 HIS A 109       0.665  19.830  -6.490  1.00  0.00           C  
ATOM    833  NE2 HIS A 109       0.110  18.624  -6.589  1.00  0.00           N  
ATOM    834  N   ASN A 110      -1.274  22.842  -3.115  1.00  0.00           N  
ATOM    835  CA  ASN A 110      -0.920  24.210  -3.466  1.00  0.00           C  
ATOM    836  C   ASN A 110       0.416  24.309  -4.218  1.00  0.00           C  
ATOM    837  O   ASN A 110       0.862  25.413  -4.533  1.00  0.00           O  
ATOM    838  CB  ASN A 110      -0.901  25.095  -2.206  1.00  0.00           C  
ATOM    839  CG  ASN A 110       0.180  24.716  -1.201  1.00  0.00           C  
ATOM    840  OD1 ASN A 110       0.923  23.750  -1.396  1.00  0.00           O  
ATOM    841  ND2 ASN A 110       0.274  25.484  -0.127  1.00  0.00           N  
ATOM    842  N   GLY A 111       1.052  23.169  -4.512  1.00  0.00           N  
ATOM    843  CA  GLY A 111       2.307  23.148  -5.257  1.00  0.00           C  
ATOM    844  C   GLY A 111       3.532  23.601  -4.470  1.00  0.00           C  
ATOM    845  O   GLY A 111       4.564  23.910  -5.066  1.00  0.00           O  
ATOM    846  N   GLU A 112       3.422  23.646  -3.140  1.00  0.00           N  
ATOM    847  CA  GLU A 112       4.518  24.080  -2.288  1.00  0.00           C  
ATOM    848  C   GLU A 112       5.140  22.902  -1.524  1.00  0.00           C  
ATOM    849  O   GLU A 112       4.533  21.844  -1.384  1.00  0.00           O  
ATOM    850  CB  GLU A 112       4.052  25.162  -1.301  1.00  0.00           C  
ATOM    851  CG  GLU A 112       3.558  26.425  -1.992  1.00  0.00           C  
ATOM    852  CD  GLU A 112       3.332  27.579  -1.015  1.00  0.00           C  
ATOM    853  OE1 GLU A 112       3.848  28.679  -1.283  1.00  0.00           O  
ATOM    854  OE2 GLU A 112       2.647  27.367  -0.005  1.00  0.00           O  
ATOM    855  N   GLY A 113       6.362  23.113  -1.040  1.00  0.00           N  
ATOM    856  CA  GLY A 113       7.054  22.108  -0.256  1.00  0.00           C  
ATOM    857  C   GLY A 113       7.277  20.821  -1.035  1.00  0.00           C  
ATOM    858  O   GLY A 113       7.789  20.835  -2.158  1.00  0.00           O  
ATOM    859  N   VAL A 114       6.866  19.690  -0.446  1.00  0.00           N  
ATOM    860  CA  VAL A 114       7.051  18.394  -1.093  1.00  0.00           C  
ATOM    861  C   VAL A 114       6.161  18.221  -2.327  1.00  0.00           C  
ATOM    862  O   VAL A 114       6.394  17.302  -3.117  1.00  0.00           O  
ATOM    863  CB  VAL A 114       6.826  17.219  -0.113  1.00  0.00           C  
ATOM    864  CG1 VAL A 114       7.862  17.249   1.009  1.00  0.00           C  
ATOM    865  CG2 VAL A 114       5.407  17.213   0.455  1.00  0.00           C  
ATOM    866  N   PHE A 115       5.166  19.095  -2.522  1.00  0.00           N  
ATOM    867  CA  PHE A 115       4.270  19.014  -3.676  1.00  0.00           C  
ATOM    868  C   PHE A 115       4.785  19.791  -4.886  1.00  0.00           C  
ATOM    869  O   PHE A 115       4.150  19.777  -5.946  1.00  0.00           O  
ATOM    870  CB  PHE A 115       2.875  19.517  -3.275  1.00  0.00           C  
ATOM    871  CG  PHE A 115       2.220  18.675  -2.217  1.00  0.00           C  
ATOM    872  CD1 PHE A 115       1.631  17.456  -2.535  1.00  0.00           C  
ATOM    873  CD2 PHE A 115       2.201  19.088  -0.888  1.00  0.00           C  
ATOM    874  CE1 PHE A 115       1.037  16.665  -1.560  1.00  0.00           C  
ATOM    875  CE2 PHE A 115       1.613  18.300   0.094  1.00  0.00           C  
ATOM    876  CZ  PHE A 115       1.027  17.089  -0.242  1.00  0.00           C  
ATOM    877  N   ARG A 116       5.928  20.452  -4.768  1.00  0.00           N  
ATOM    878  CA  ARG A 116       6.467  21.284  -5.838  1.00  0.00           C  
ATOM    879  C   ARG A 116       6.712  20.459  -7.106  1.00  0.00           C  
ATOM    880  O   ARG A 116       7.425  19.459  -7.088  1.00  0.00           O  
ATOM    881  CB  ARG A 116       7.760  21.952  -5.370  1.00  0.00           C  
ATOM    882  CG  ARG A 116       8.414  22.834  -6.425  1.00  0.00           C  
ATOM    883  CD  ARG A 116       9.660  23.507  -5.858  1.00  0.00           C  
ATOM    884  NE  ARG A 116      10.679  23.713  -6.884  1.00  0.00           N  
ATOM    885  CZ  ARG A 116      10.711  24.738  -7.733  1.00  0.00           C  
ATOM    886  NH1 ARG A 116       9.778  25.674  -7.685  1.00  0.00           N  
ATOM    887  NH2 ARG A 116      11.667  24.817  -8.639  1.00  0.00           N  
ATOM    888  N   GLY A 117       6.103  20.895  -8.228  1.00  0.00           N  
ATOM    889  CA  GLY A 117       6.308  20.262  -9.518  1.00  0.00           C  
ATOM    890  C   GLY A 117       5.541  18.971  -9.745  1.00  0.00           C  
ATOM    891  O   GLY A 117       5.756  18.311 -10.769  1.00  0.00           O  
ATOM    892  N   LEU A 118       4.660  18.587  -8.813  1.00  0.00           N  
ATOM    893  CA  LEU A 118       3.880  17.367  -8.951  1.00  0.00           C  
ATOM    894  C   LEU A 118       2.570  17.638  -9.696  1.00  0.00           C  
ATOM    895  O   LEU A 118       2.104  18.778  -9.770  1.00  0.00           O  
ATOM    896  CB  LEU A 118       3.588  16.743  -7.580  1.00  0.00           C  
ATOM    897  CG  LEU A 118       4.801  16.463  -6.685  1.00  0.00           C  
ATOM    898  CD1 LEU A 118       4.369  15.710  -5.429  1.00  0.00           C  
ATOM    899  CD2 LEU A 118       5.872  15.659  -7.421  1.00  0.00           C  
ATOM    900  N   ALA A 119       1.975  16.576 -10.251  1.00  0.00           N  
ATOM    901  CA  ALA A 119       0.664  16.664 -10.880  1.00  0.00           C  
ATOM    902  C   ALA A 119      -0.372  17.175  -9.882  1.00  0.00           C  
ATOM    903  O   ALA A 119      -0.292  16.891  -8.680  1.00  0.00           O  
ATOM    904  CB  ALA A 119       0.250  15.304 -11.431  1.00  0.00           C  
ATOM    905  N   ASN A 120      -1.369  17.938 -10.378  1.00  0.00           N  
ATOM    906  CA  ASN A 120      -2.404  18.507  -9.521  1.00  0.00           C  
ATOM    907  C   ASN A 120      -3.737  18.501 -10.272  1.00  0.00           C  
ATOM    908  O   ASN A 120      -3.883  19.238 -11.244  1.00  0.00           O  
ATOM    909  CB  ASN A 120      -2.017  19.940  -9.119  1.00  0.00           C  
ATOM    910  CG  ASN A 120      -2.854  20.491  -7.975  1.00  0.00           C  
ATOM    911  OD1 ASN A 120      -3.731  19.817  -7.439  1.00  0.00           O  
ATOM    912  ND2 ASN A 120      -2.563  21.728  -7.584  1.00  0.00           N  
ATOM    913  N   PRO A 121      -4.719  17.672  -9.865  1.00  0.00           N  
ATOM    914  CA  PRO A 121      -4.682  16.784  -8.689  1.00  0.00           C  
ATOM    915  C   PRO A 121      -3.635  15.677  -8.797  1.00  0.00           C  
ATOM    916  O   PRO A 121      -3.219  15.306  -9.895  1.00  0.00           O  
ATOM    917  CB  PRO A 121      -6.095  16.191  -8.649  1.00  0.00           C  
ATOM    918  CG  PRO A 121      -6.947  17.145  -9.424  1.00  0.00           C  
ATOM    919  CD  PRO A 121      -6.037  17.656 -10.508  1.00  0.00           C  
ATOM    920  N   LEU A 122      -3.241  15.166  -7.638  1.00  0.00           N  
ATOM    921  CA  LEU A 122      -2.275  14.083  -7.520  1.00  0.00           C  
ATOM    922  C   LEU A 122      -2.985  12.834  -7.008  1.00  0.00           C  
ATOM    923  O   LEU A 122      -3.672  12.885  -5.985  1.00  0.00           O  
ATOM    924  CB  LEU A 122      -1.149  14.483  -6.556  1.00  0.00           C  
ATOM    925  CG  LEU A 122      -0.010  13.471  -6.354  1.00  0.00           C  
ATOM    926  CD1 LEU A 122       0.867  13.397  -7.598  1.00  0.00           C  
ATOM    927  CD2 LEU A 122       0.831  13.860  -5.144  1.00  0.00           C  
ATOM    928  N   THR A 123      -2.848  11.706  -7.720  1.00  0.00           N  
ATOM    929  CA  THR A 123      -3.451  10.443  -7.296  1.00  0.00           C  
ATOM    930  C   THR A 123      -2.559   9.788  -6.244  1.00  0.00           C  
ATOM    931  O   THR A 123      -1.385   9.536  -6.490  1.00  0.00           O  
ATOM    932  CB  THR A 123      -3.652   9.496  -8.482  1.00  0.00           C  
ATOM    933  OG1 THR A 123      -4.524  10.117  -9.422  1.00  0.00           O  
ATOM    934  CG2 THR A 123      -4.266   8.178  -8.033  1.00  0.00           C  
ATOM    935  N   VAL A 124      -3.123   9.525  -5.058  1.00  0.00           N  
ATOM    936  CA  VAL A 124      -2.355   8.982  -3.941  1.00  0.00           C  
ATOM    937  C   VAL A 124      -3.081   7.811  -3.290  1.00  0.00           C  
ATOM    938  O   VAL A 124      -4.301   7.668  -3.419  1.00  0.00           O  
ATOM    939  CB  VAL A 124      -2.048  10.055  -2.869  1.00  0.00           C  
ATOM    940  CG1 VAL A 124      -1.272  11.223  -3.485  1.00  0.00           C  
ATOM    941  CG2 VAL A 124      -3.327  10.548  -2.195  1.00  0.00           C  
ATOM    942  N   THR A 125      -2.324   6.979  -2.581  1.00  0.00           N  
ATOM    943  CA  THR A 125      -2.874   5.845  -1.829  1.00  0.00           C  
ATOM    944  C   THR A 125      -3.110   6.248  -0.386  1.00  0.00           C  
ATOM    945  O   THR A 125      -2.246   6.857   0.250  1.00  0.00           O  
ATOM    946  CB  THR A 125      -1.933   4.638  -1.883  1.00  0.00           C  
ATOM    947  OG1 THR A 125      -1.573   4.378  -3.234  1.00  0.00           O  
ATOM    948  CG2 THR A 125      -2.603   3.399  -1.304  1.00  0.00           C  
ATOM    949  N   ARG A 126      -4.285   5.876   0.148  1.00  0.00           N  
ATOM    950  CA  ARG A 126      -4.684   6.229   1.509  1.00  0.00           C  
ATOM    951  C   ARG A 126      -4.992   4.965   2.324  1.00  0.00           C  
ATOM    952  O   ARG A 126      -5.803   4.133   1.920  1.00  0.00           O  
ATOM    953  CB  ARG A 126      -5.897   7.164   1.469  1.00  0.00           C  
ATOM    954  CG  ARG A 126      -5.604   8.508   0.794  1.00  0.00           C  
ATOM    955  CD  ARG A 126      -6.861   9.336   0.539  1.00  0.00           C  
ATOM    956  NE  ARG A 126      -7.565   9.676   1.777  1.00  0.00           N  
ATOM    957  CZ  ARG A 126      -8.724  10.331   1.846  1.00  0.00           C  
ATOM    958  NH1 ARG A 126      -9.321  10.744   0.745  1.00  0.00           N  
ATOM    959  NH2 ARG A 126      -9.285  10.572   3.020  1.00  0.00           N  
ATOM    960  N   TYR A 127      -4.325   4.854   3.477  1.00  0.00           N  
ATOM    961  CA  TYR A 127      -4.544   3.791   4.455  1.00  0.00           C  
ATOM    962  C   TYR A 127      -4.742   4.456   5.818  1.00  0.00           C  
ATOM    963  O   TYR A 127      -3.807   4.548   6.612  1.00  0.00           O  
ATOM    964  CB  TYR A 127      -3.352   2.832   4.523  1.00  0.00           C  
ATOM    965  CG  TYR A 127      -3.147   1.925   3.336  1.00  0.00           C  
ATOM    966  CD1 TYR A 127      -3.603   0.604   3.350  1.00  0.00           C  
ATOM    967  CD2 TYR A 127      -2.452   2.357   2.207  1.00  0.00           C  
ATOM    968  CE1 TYR A 127      -3.396  -0.246   2.281  1.00  0.00           C  
ATOM    969  CE2 TYR A 127      -2.239   1.516   1.125  1.00  0.00           C  
ATOM    970  CZ  TYR A 127      -2.711   0.214   1.163  1.00  0.00           C  
ATOM    971  OH  TYR A 127      -2.513  -0.620   0.091  1.00  0.00           O  
ATOM    972  N   HIS A 128      -5.951   4.958   6.101  1.00  0.00           N  
ATOM    973  CA  HIS A 128      -6.165   5.642   7.367  1.00  0.00           C  
ATOM    974  C   HIS A 128      -7.641   5.687   7.763  1.00  0.00           C  
ATOM    975  O   HIS A 128      -8.529   5.741   6.912  1.00  0.00           O  
ATOM    976  CB  HIS A 128      -5.592   7.072   7.325  1.00  0.00           C  
ATOM    977  CG  HIS A 128      -6.312   7.984   6.386  1.00  0.00           C  
ATOM    978  ND1 HIS A 128      -7.379   8.754   6.775  1.00  0.00           N  
ATOM    979  CD2 HIS A 128      -6.118   8.246   5.068  1.00  0.00           C  
ATOM    980  CE1 HIS A 128      -7.817   9.457   5.737  1.00  0.00           C  
ATOM    981  NE2 HIS A 128      -7.064   9.162   4.685  1.00  0.00           N  
ATOM    982  N   SER A 129      -7.873   5.672   9.074  1.00  0.00           N  
ATOM    983  CA  SER A 129      -9.187   5.889   9.670  1.00  0.00           C  
ATOM    984  C   SER A 129      -9.212   7.159  10.518  1.00  0.00           C  
ATOM    985  O   SER A 129     -10.268   7.538  11.029  1.00  0.00           O  
ATOM    986  CB  SER A 129      -9.576   4.685  10.533  1.00  0.00           C  
ATOM    987  OG  SER A 129      -8.607   4.449  11.540  1.00  0.00           O  
ATOM    988  N   LEU A 130      -8.064   7.825  10.662  1.00  0.00           N  
ATOM    989  CA  LEU A 130      -7.928   9.054  11.427  1.00  0.00           C  
ATOM    990  C   LEU A 130      -7.442  10.181  10.522  1.00  0.00           C  
ATOM    991  O   LEU A 130      -6.786   9.938   9.508  1.00  0.00           O  
ATOM    992  CB  LEU A 130      -6.935   8.863  12.590  1.00  0.00           C  
ATOM    993  CG  LEU A 130      -7.246   7.750  13.593  1.00  0.00           C  
ATOM    994  CD1 LEU A 130      -6.110   7.614  14.606  1.00  0.00           C  
ATOM    995  CD2 LEU A 130      -8.554   8.017  14.324  1.00  0.00           C  
ATOM    996  N   VAL A 131      -7.772  11.436  10.902  1.00  0.00           N  
ATOM    997  CA  VAL A 131      -7.320  12.631  10.191  1.00  0.00           C  
ATOM    998  C   VAL A 131      -7.040  13.741  11.188  1.00  0.00           C  
ATOM    999  O   VAL A 131      -7.496  13.701  12.338  1.00  0.00           O  
ATOM   1000  CB  VAL A 131      -8.354  13.134   9.150  1.00  0.00           C  
ATOM   1001  CG1 VAL A 131      -8.493  12.144   7.999  1.00  0.00           C  
ATOM   1002  CG2 VAL A 131      -9.710  13.404   9.804  1.00  0.00           C  
ATOM   1003  N   VAL A 132      -6.281  14.754  10.761  1.00  0.00           N  
ATOM   1004  CA  VAL A 132      -6.085  15.965  11.553  1.00  0.00           C  
ATOM   1005  C   VAL A 132      -7.339  16.831  11.443  1.00  0.00           C  
ATOM   1006  O   VAL A 132      -7.819  17.105  10.342  1.00  0.00           O  
ATOM   1007  CB  VAL A 132      -4.842  16.741  11.086  1.00  0.00           C  
ATOM   1008  CG1 VAL A 132      -4.710  18.062  11.830  1.00  0.00           C  
ATOM   1009  CG2 VAL A 132      -3.582  15.900  11.291  1.00  0.00           C  
ATOM   1010  N   GLU A 133      -7.874  17.258  12.589  1.00  0.00           N  
ATOM   1011  CA  GLU A 133      -9.055  18.114  12.630  1.00  0.00           C  
ATOM   1012  C   GLU A 133      -8.690  19.522  12.127  1.00  0.00           C  
ATOM   1013  O   GLU A 133      -7.829  20.174  12.728  1.00  0.00           O  
ATOM   1014  CB  GLU A 133      -9.605  18.168  14.053  1.00  0.00           C  
ATOM   1015  CG  GLU A 133     -10.852  19.023  14.213  1.00  0.00           C  
ATOM   1016  CD  GLU A 133     -11.250  19.152  15.672  1.00  0.00           C  
ATOM   1017  OE1 GLU A 133     -10.561  19.877  16.414  1.00  0.00           O  
ATOM   1018  OE2 GLU A 133     -12.240  18.521  16.069  1.00  0.00           O  
ATOM   1019  N   PRO A 134      -9.333  20.025  11.060  1.00  0.00           N  
ATOM   1020  CA  PRO A 134      -8.957  21.330  10.502  1.00  0.00           C  
ATOM   1021  C   PRO A 134      -9.050  22.479  11.501  1.00  0.00           C  
ATOM   1022  O   PRO A 134      -8.153  23.327  11.549  1.00  0.00           O  
ATOM   1023  CB  PRO A 134      -9.936  21.521   9.337  1.00  0.00           C  
ATOM   1024  CG  PRO A 134     -10.298  20.133   8.925  1.00  0.00           C  
ATOM   1025  CD  PRO A 134     -10.324  19.335  10.212  1.00  0.00           C  
ATOM   1026  N   ASP A 135     -10.109  22.515  12.312  1.00  0.00           N  
ATOM   1027  CA  ASP A 135     -10.337  23.631  13.231  1.00  0.00           C  
ATOM   1028  C   ASP A 135      -9.306  23.686  14.361  1.00  0.00           C  
ATOM   1029  O   ASP A 135      -9.134  24.738  14.980  1.00  0.00           O  
ATOM   1030  CB  ASP A 135     -11.747  23.550  13.826  1.00  0.00           C  
ATOM   1031  CG  ASP A 135     -12.838  23.822  12.807  1.00  0.00           C  
ATOM   1032  OD1 ASP A 135     -12.540  24.392  11.738  1.00  0.00           O  
ATOM   1033  OD2 ASP A 135     -14.005  23.467  13.079  1.00  0.00           O  
ATOM   1034  N   SER A 136      -8.620  22.580  14.636  1.00  0.00           N  
ATOM   1035  CA  SER A 136      -7.619  22.528  15.693  1.00  0.00           C  
ATOM   1036  C   SER A 136      -6.184  22.638  15.173  1.00  0.00           C  
ATOM   1037  O   SER A 136      -5.252  22.667  15.977  1.00  0.00           O  
ATOM   1038  CB  SER A 136      -7.765  21.234  16.503  1.00  0.00           C  
ATOM   1039  OG  SER A 136      -7.368  20.111  15.747  1.00  0.00           O  
ATOM   1040  N   LEU A 137      -6.002  22.696  13.845  1.00  0.00           N  
ATOM   1041  CA  LEU A 137      -4.662  22.790  13.286  1.00  0.00           C  
ATOM   1042  C   LEU A 137      -3.990  24.077  13.776  1.00  0.00           C  
ATOM   1043  O   LEU A 137      -4.526  25.165  13.579  1.00  0.00           O  
ATOM   1044  CB  LEU A 137      -4.690  22.757  11.756  1.00  0.00           C  
ATOM   1045  CG  LEU A 137      -3.313  22.774  11.084  1.00  0.00           C  
ATOM   1046  CD1 LEU A 137      -2.556  21.483  11.350  1.00  0.00           C  
ATOM   1047  CD2 LEU A 137      -3.439  23.009   9.583  1.00  0.00           C  
ATOM   1048  N   PRO A 138      -2.829  23.990  14.443  1.00  0.00           N  
ATOM   1049  CA  PRO A 138      -2.181  25.186  14.978  1.00  0.00           C  
ATOM   1050  C   PRO A 138      -1.829  26.196  13.894  1.00  0.00           C  
ATOM   1051  O   PRO A 138      -1.472  25.828  12.774  1.00  0.00           O  
ATOM   1052  CB  PRO A 138      -0.918  24.639  15.654  1.00  0.00           C  
ATOM   1053  CG  PRO A 138      -1.269  23.224  15.973  1.00  0.00           C  
ATOM   1054  CD  PRO A 138      -2.137  22.763  14.831  1.00  0.00           C  
ATOM   1055  N   ALA A 139      -1.925  27.484  14.233  1.00  0.00           N  
ATOM   1056  CA  ALA A 139      -1.714  28.577  13.279  1.00  0.00           C  
ATOM   1057  C   ALA A 139      -0.302  28.602  12.695  1.00  0.00           C  
ATOM   1058  O   ALA A 139      -0.063  29.287  11.699  1.00  0.00           O  
ATOM   1059  CB  ALA A 139      -2.047  29.911  13.942  1.00  0.00           C  
ATOM   1060  N   CYS A 140       0.648  27.899  13.308  1.00  0.00           N  
ATOM   1061  CA  CYS A 140       2.004  27.812  12.779  1.00  0.00           C  
ATOM   1062  C   CYS A 140       2.108  26.907  11.555  1.00  0.00           C  
ATOM   1063  O   CYS A 140       3.146  26.905  10.888  1.00  0.00           O  
ATOM   1064  CB  CYS A 140       2.964  27.324  13.870  1.00  0.00           C  
ATOM   1065  SG  CYS A 140       2.497  25.737  14.590  1.00  0.00           S  
ATOM   1066  N   PHE A 141       1.035  26.160  11.227  1.00  0.00           N  
ATOM   1067  CA  PHE A 141       0.995  25.312  10.043  1.00  0.00           C  
ATOM   1068  C   PHE A 141       0.077  25.886   8.973  1.00  0.00           C  
ATOM   1069  O   PHE A 141      -1.010  26.387   9.276  1.00  0.00           O  
ATOM   1070  CB  PHE A 141       0.518  23.901  10.387  1.00  0.00           C  
ATOM   1071  CG  PHE A 141       1.541  23.064  11.102  1.00  0.00           C  
ATOM   1072  CD1 PHE A 141       2.566  22.433  10.396  1.00  0.00           C  
ATOM   1073  CD2 PHE A 141       1.469  22.887  12.475  1.00  0.00           C  
ATOM   1074  CE1 PHE A 141       3.502  21.655  11.054  1.00  0.00           C  
ATOM   1075  CE2 PHE A 141       2.404  22.104  13.141  1.00  0.00           C  
ATOM   1076  CZ  PHE A 141       3.428  21.489  12.427  1.00  0.00           C  
ATOM   1077  N   ASP A 142       0.491  25.779   7.722  1.00  0.00           N  
ATOM   1078  CA  ASP A 142      -0.381  25.960   6.573  1.00  0.00           C  
ATOM   1079  C   ASP A 142      -0.798  24.585   6.054  1.00  0.00           C  
ATOM   1080  O   ASP A 142      -0.022  23.626   6.100  1.00  0.00           O  
ATOM   1081  CB  ASP A 142       0.322  26.736   5.460  1.00  0.00           C  
ATOM   1082  CG  ASP A 142       0.601  28.179   5.836  1.00  0.00           C  
ATOM   1083  OD1 ASP A 142      -0.261  28.810   6.478  1.00  0.00           O  
ATOM   1084  OD2 ASP A 142       1.681  28.682   5.467  1.00  0.00           O  
ATOM   1085  N   VAL A 143      -2.039  24.481   5.558  1.00  0.00           N  
ATOM   1086  CA  VAL A 143      -2.477  23.269   4.860  1.00  0.00           C  
ATOM   1087  C   VAL A 143      -1.955  23.332   3.430  1.00  0.00           C  
ATOM   1088  O   VAL A 143      -2.164  24.335   2.734  1.00  0.00           O  
ATOM   1089  CB  VAL A 143      -4.005  23.122   4.879  1.00  0.00           C  
ATOM   1090  CG1 VAL A 143      -4.432  21.836   4.169  1.00  0.00           C  
ATOM   1091  CG2 VAL A 143      -4.534  23.115   6.310  1.00  0.00           C  
ATOM   1092  N   THR A 144      -1.261  22.284   2.986  1.00  0.00           N  
ATOM   1093  CA  THR A 144      -0.686  22.236   1.647  1.00  0.00           C  
ATOM   1094  C   THR A 144      -1.456  21.348   0.684  1.00  0.00           C  
ATOM   1095  O   THR A 144      -1.304  21.486  -0.534  1.00  0.00           O  
ATOM   1096  CB  THR A 144       0.784  21.770   1.693  1.00  0.00           C  
ATOM   1097  OG1 THR A 144       0.881  20.550   2.439  1.00  0.00           O  
ATOM   1098  CG2 THR A 144       1.669  22.820   2.357  1.00  0.00           C  
ATOM   1099  N   ALA A 145      -2.304  20.424   1.202  1.00  0.00           N  
ATOM   1100  CA  ALA A 145      -3.068  19.517   0.360  1.00  0.00           C  
ATOM   1101  C   ALA A 145      -4.380  19.110   1.030  1.00  0.00           C  
ATOM   1102  O   ALA A 145      -4.469  19.057   2.257  1.00  0.00           O  
ATOM   1103  CB  ALA A 145      -2.244  18.274   0.009  1.00  0.00           C  
ATOM   1104  N   TRP A 146      -5.386  18.799   0.199  1.00  0.00           N  
ATOM   1105  CA  TRP A 146      -6.731  18.466   0.638  1.00  0.00           C  
ATOM   1106  C   TRP A 146      -7.286  17.297  -0.164  1.00  0.00           C  
ATOM   1107  O   TRP A 146      -6.988  17.149  -1.351  1.00  0.00           O  
ATOM   1108  CB  TRP A 146      -7.679  19.664   0.461  1.00  0.00           C  
ATOM   1109  CG  TRP A 146      -7.227  20.936   1.117  1.00  0.00           C  
ATOM   1110  CD1 TRP A 146      -7.601  21.408   2.341  1.00  0.00           C  
ATOM   1111  CD2 TRP A 146      -6.320  21.910   0.576  1.00  0.00           C  
ATOM   1112  NE1 TRP A 146      -6.983  22.607   2.598  1.00  0.00           N  
ATOM   1113  CE2 TRP A 146      -6.185  22.948   1.527  1.00  0.00           C  
ATOM   1114  CE3 TRP A 146      -5.597  22.023  -0.625  1.00  0.00           C  
ATOM   1115  CZ2 TRP A 146      -5.361  24.060   1.320  1.00  0.00           C  
ATOM   1116  CZ3 TRP A 146      -4.778  23.134  -0.824  1.00  0.00           C  
ATOM   1117  CH2 TRP A 146      -4.671  24.142   0.143  1.00  0.00           C  
ATOM   1118  N   SER A 147      -8.134  16.504   0.475  1.00  0.00           N  
ATOM   1119  CA  SER A 147      -8.920  15.500  -0.225  1.00  0.00           C  
ATOM   1120  C   SER A 147     -10.116  16.158  -0.925  1.00  0.00           C  
ATOM   1121  O   SER A 147     -10.393  17.349  -0.741  1.00  0.00           O  
ATOM   1122  CB  SER A 147      -9.411  14.427   0.745  1.00  0.00           C  
ATOM   1123  OG  SER A 147     -10.452  14.925   1.563  1.00  0.00           O  
ATOM   1124  N   GLU A 148     -10.859  15.364  -1.710  1.00  0.00           N  
ATOM   1125  CA  GLU A 148     -12.062  15.834  -2.384  1.00  0.00           C  
ATOM   1126  C   GLU A 148     -13.138  16.295  -1.383  1.00  0.00           C  
ATOM   1127  O   GLU A 148     -13.960  17.152  -1.714  1.00  0.00           O  
ATOM   1128  CB  GLU A 148     -12.607  14.715  -3.285  1.00  0.00           C  
ATOM   1129  CG  GLU A 148     -12.988  13.453  -2.520  1.00  0.00           C  
ATOM   1130  CD  GLU A 148     -13.117  12.209  -3.406  1.00  0.00           C  
ATOM   1131  OE1 GLU A 148     -13.006  11.092  -2.858  1.00  0.00           O  
ATOM   1132  OE2 GLU A 148     -13.308  12.353  -4.629  1.00  0.00           O  
ATOM   1133  N   THR A 149     -13.111  15.747  -0.165  1.00  0.00           N  
ATOM   1134  CA  THR A 149     -14.049  16.120   0.894  1.00  0.00           C  
ATOM   1135  C   THR A 149     -13.438  17.120   1.884  1.00  0.00           C  
ATOM   1136  O   THR A 149     -13.979  17.318   2.981  1.00  0.00           O  
ATOM   1137  CB  THR A 149     -14.549  14.870   1.647  1.00  0.00           C  
ATOM   1138  OG1 THR A 149     -13.430  14.110   2.118  1.00  0.00           O  
ATOM   1139  CG2 THR A 149     -15.383  13.994   0.728  1.00  0.00           C  
ATOM   1140  N   ARG A 150     -12.334  17.768   1.488  1.00  0.00           N  
ATOM   1141  CA  ARG A 150     -11.654  18.818   2.251  1.00  0.00           C  
ATOM   1142  C   ARG A 150     -10.993  18.327   3.544  1.00  0.00           C  
ATOM   1143  O   ARG A 150     -10.722  19.124   4.452  1.00  0.00           O  
ATOM   1144  CB  ARG A 150     -12.602  20.000   2.527  1.00  0.00           C  
ATOM   1145  CG  ARG A 150     -13.122  20.685   1.266  1.00  0.00           C  
ATOM   1146  CD  ARG A 150     -12.007  21.439   0.524  1.00  0.00           C  
ATOM   1147  NE  ARG A 150     -11.465  22.529   1.340  1.00  0.00           N  
ATOM   1148  CZ  ARG A 150     -10.470  23.338   0.965  1.00  0.00           C  
ATOM   1149  NH1 ARG A 150      -9.900  23.186  -0.226  1.00  0.00           N  
ATOM   1150  NH2 ARG A 150     -10.043  24.289   1.775  1.00  0.00           N  
ATOM   1151  N   GLU A 151     -10.690  17.035   3.630  1.00  0.00           N  
ATOM   1152  CA  GLU A 151      -9.833  16.529   4.698  1.00  0.00           C  
ATOM   1153  C   GLU A 151      -8.397  16.978   4.447  1.00  0.00           C  
ATOM   1154  O   GLU A 151      -7.955  17.069   3.302  1.00  0.00           O  
ATOM   1155  CB  GLU A 151      -9.891  15.006   4.771  1.00  0.00           C  
ATOM   1156  CG  GLU A 151     -11.261  14.442   5.123  1.00  0.00           C  
ATOM   1157  CD  GLU A 151     -11.322  12.932   4.909  1.00  0.00           C  
ATOM   1158  OE1 GLU A 151     -11.417  12.201   5.901  1.00  0.00           O  
ATOM   1159  OE2 GLU A 151     -11.253  12.509   3.736  1.00  0.00           O  
ATOM   1160  N   ILE A 152      -7.658  17.267   5.527  1.00  0.00           N  
ATOM   1161  CA  ILE A 152      -6.265  17.683   5.414  1.00  0.00           C  
ATOM   1162  C   ILE A 152      -5.422  16.506   4.920  1.00  0.00           C  
ATOM   1163  O   ILE A 152      -5.396  15.445   5.546  1.00  0.00           O  
ATOM   1164  CB  ILE A 152      -5.727  18.214   6.758  1.00  0.00           C  
ATOM   1165  CG1 ILE A 152      -6.468  19.498   7.153  1.00  0.00           C  
ATOM   1166  CG2 ILE A 152      -4.219  18.449   6.689  1.00  0.00           C  
ATOM   1167  CD1 ILE A 152      -6.104  20.036   8.532  1.00  0.00           C  
ATOM   1168  N   MET A 153      -4.731  16.695   3.792  1.00  0.00           N  
ATOM   1169  CA  MET A 153      -3.846  15.683   3.220  1.00  0.00           C  
ATOM   1170  C   MET A 153      -2.378  16.085   3.282  1.00  0.00           C  
ATOM   1171  O   MET A 153      -1.503  15.246   3.030  1.00  0.00           O  
ATOM   1172  CB  MET A 153      -4.254  15.392   1.769  1.00  0.00           C  
ATOM   1173  CG  MET A 153      -5.600  14.685   1.635  1.00  0.00           C  
ATOM   1174  SD  MET A 153      -5.587  12.999   2.286  1.00  0.00           S  
ATOM   1175  CE  MET A 153      -6.659  13.167   3.700  1.00  0.00           C  
ATOM   1176  N   GLY A 154      -2.087  17.343   3.621  1.00  0.00           N  
ATOM   1177  CA  GLY A 154      -0.722  17.814   3.775  1.00  0.00           C  
ATOM   1178  C   GLY A 154      -0.669  19.071   4.625  1.00  0.00           C  
ATOM   1179  O   GLY A 154      -1.572  19.903   4.570  1.00  0.00           O  
ATOM   1180  N   ILE A 155       0.391  19.213   5.429  1.00  0.00           N  
ATOM   1181  CA  ILE A 155       0.635  20.403   6.235  1.00  0.00           C  
ATOM   1182  C   ILE A 155       2.108  20.797   6.123  1.00  0.00           C  
ATOM   1183  O   ILE A 155       2.978  19.953   5.882  1.00  0.00           O  
ATOM   1184  CB  ILE A 155       0.250  20.211   7.729  1.00  0.00           C  
ATOM   1185  CG1 ILE A 155       1.056  19.076   8.376  1.00  0.00           C  
ATOM   1186  CG2 ILE A 155      -1.253  19.978   7.866  1.00  0.00           C  
ATOM   1187  CD1 ILE A 155       0.829  18.930   9.880  1.00  0.00           C  
ATOM   1188  N   ARG A 156       2.383  22.100   6.311  1.00  0.00           N  
ATOM   1189  CA  ARG A 156       3.746  22.621   6.293  1.00  0.00           C  
ATOM   1190  C   ARG A 156       3.878  23.725   7.338  1.00  0.00           C  
ATOM   1191  O   ARG A 156       3.043  24.629   7.389  1.00  0.00           O  
ATOM   1192  CB  ARG A 156       4.102  23.140   4.895  1.00  0.00           C  
ATOM   1193  CG  ARG A 156       5.524  23.685   4.771  1.00  0.00           C  
ATOM   1194  CD  ARG A 156       5.830  24.110   3.338  1.00  0.00           C  
ATOM   1195  NE  ARG A 156       7.125  24.789   3.229  1.00  0.00           N  
ATOM   1196  CZ  ARG A 156       8.297  24.178   3.077  1.00  0.00           C  
ATOM   1197  NH1 ARG A 156       8.362  22.861   3.015  1.00  0.00           N  
ATOM   1198  NH2 ARG A 156       9.408  24.891   2.993  1.00  0.00           N  
ATOM   1199  N   HIS A 157       4.901  23.645   8.168  1.00  0.00           N  
ATOM   1200  CA  HIS A 157       5.168  24.674   9.174  1.00  0.00           C  
ATOM   1201  C   HIS A 157       5.617  25.964   8.490  1.00  0.00           C  
ATOM   1202  O   HIS A 157       6.369  25.936   7.517  1.00  0.00           O  
ATOM   1203  CB  HIS A 157       6.215  24.182  10.171  1.00  0.00           C  
ATOM   1204  CG  HIS A 157       6.270  24.985  11.432  1.00  0.00           C  
ATOM   1205  ND1 HIS A 157       6.981  26.163  11.544  1.00  0.00           N  
ATOM   1206  CD2 HIS A 157       5.705  24.773  12.636  1.00  0.00           C  
ATOM   1207  CE1 HIS A 157       6.848  26.638  12.775  1.00  0.00           C  
ATOM   1208  NE2 HIS A 157       6.072  25.808  13.464  1.00  0.00           N  
ATOM   1209  N   ARG A 158       5.161  27.115   9.006  1.00  0.00           N  
ATOM   1210  CA  ARG A 158       5.366  28.398   8.343  1.00  0.00           C  
ATOM   1211  C   ARG A 158       6.791  28.928   8.502  1.00  0.00           C  
ATOM   1212  O   ARG A 158       7.248  29.718   7.672  1.00  0.00           O  
ATOM   1213  CB  ARG A 158       4.365  29.430   8.878  1.00  0.00           C  
ATOM   1214  CG  ARG A 158       2.922  29.039   8.594  1.00  0.00           C  
ATOM   1215  CD  ARG A 158       1.936  30.017   9.223  1.00  0.00           C  
ATOM   1216  NE  ARG A 158       1.979  31.322   8.567  1.00  0.00           N  
ATOM   1217  CZ  ARG A 158       1.277  32.381   8.967  1.00  0.00           C  
ATOM   1218  NH1 ARG A 158       0.479  32.305  10.021  1.00  0.00           N  
ATOM   1219  NH2 ARG A 158       1.376  33.532   8.310  1.00  0.00           N  
ATOM   1220  N   GLN A 159       7.505  28.510   9.542  1.00  0.00           N  
ATOM   1221  CA  GLN A 159       8.860  28.986   9.806  1.00  0.00           C  
ATOM   1222  C   GLN A 159       9.918  27.887   9.697  1.00  0.00           C  
ATOM   1223  O   GLN A 159      11.020  28.143   9.216  1.00  0.00           O  
ATOM   1224  CB  GLN A 159       8.952  29.629  11.195  1.00  0.00           C  
ATOM   1225  CG  GLN A 159       8.250  30.988  11.314  1.00  0.00           C  
ATOM   1226  CD  GLN A 159       6.761  30.858  11.580  1.00  0.00           C  
ATOM   1227  OE1 GLN A 159       6.294  29.886  12.171  1.00  0.00           O  
ATOM   1228  NE2 GLN A 159       6.001  31.849  11.145  1.00  0.00           N  
ATOM   1229  N   TRP A 160       9.585  26.678  10.151  1.00  0.00           N  
ATOM   1230  CA  TRP A 160      10.547  25.589  10.232  1.00  0.00           C  
ATOM   1231  C   TRP A 160      10.316  24.553   9.139  1.00  0.00           C  
ATOM   1232  O   TRP A 160       9.240  24.474   8.554  1.00  0.00           O  
ATOM   1233  CB  TRP A 160      10.474  24.933  11.619  1.00  0.00           C  
ATOM   1234  CG  TRP A 160      10.774  25.875  12.749  1.00  0.00           C  
ATOM   1235  CD1 TRP A 160      11.651  26.926  12.729  1.00  0.00           C  
ATOM   1236  CD2 TRP A 160      10.207  25.851  14.073  1.00  0.00           C  
ATOM   1237  NE1 TRP A 160      11.660  27.555  13.952  1.00  0.00           N  
ATOM   1238  CE2 TRP A 160      10.788  26.914  14.811  1.00  0.00           C  
ATOM   1239  CE3 TRP A 160       9.273  25.030  14.718  1.00  0.00           C  
ATOM   1240  CZ2 TRP A 160      10.454  27.174  16.137  1.00  0.00           C  
ATOM   1241  CZ3 TRP A 160       8.944  25.290  16.051  1.00  0.00           C  
ATOM   1242  CH2 TRP A 160       9.538  26.353  16.743  1.00  0.00           C  
ATOM   1243  N   ASP A 161      11.333  23.748   8.849  1.00  0.00           N  
ATOM   1244  CA  ASP A 161      11.267  22.743   7.787  1.00  0.00           C  
ATOM   1245  C   ASP A 161      10.582  21.472   8.315  1.00  0.00           C  
ATOM   1246  O   ASP A 161      11.214  20.437   8.519  1.00  0.00           O  
ATOM   1247  CB  ASP A 161      12.666  22.456   7.236  1.00  0.00           C  
ATOM   1248  CG  ASP A 161      12.637  21.736   5.902  1.00  0.00           C  
ATOM   1249  OD1 ASP A 161      11.548  21.324   5.472  1.00  0.00           O  
ATOM   1250  OD2 ASP A 161      13.719  21.606   5.280  1.00  0.00           O  
ATOM   1251  N   LEU A 162       9.283  21.596   8.558  1.00  0.00           N  
ATOM   1252  CA  LEU A 162       8.448  20.503   9.032  1.00  0.00           C  
ATOM   1253  C   LEU A 162       7.294  20.320   8.061  1.00  0.00           C  
ATOM   1254  O   LEU A 162       6.557  21.272   7.795  1.00  0.00           O  
ATOM   1255  CB  LEU A 162       7.888  20.795  10.431  1.00  0.00           C  
ATOM   1256  CG  LEU A 162       8.881  21.189  11.530  1.00  0.00           C  
ATOM   1257  CD1 LEU A 162       8.117  21.539  12.802  1.00  0.00           C  
ATOM   1258  CD2 LEU A 162       9.863  20.070  11.806  1.00  0.00           C  
ATOM   1259  N   GLU A 163       7.130  19.106   7.527  1.00  0.00           N  
ATOM   1260  CA  GLU A 163       6.036  18.804   6.614  1.00  0.00           C  
ATOM   1261  C   GLU A 163       5.420  17.453   6.948  1.00  0.00           C  
ATOM   1262  O   GLU A 163       6.113  16.527   7.387  1.00  0.00           O  
ATOM   1263  CB  GLU A 163       6.500  18.820   5.160  1.00  0.00           C  
ATOM   1264  CG  GLU A 163       6.125  20.105   4.452  1.00  0.00           C  
ATOM   1265  CD  GLU A 163       6.564  20.141   3.011  1.00  0.00           C  
ATOM   1266  OE1 GLU A 163       7.772  20.310   2.755  1.00  0.00           O  
ATOM   1267  OE2 GLU A 163       5.693  20.013   2.124  1.00  0.00           O  
ATOM   1268  N   GLY A 164       4.106  17.338   6.731  1.00  0.00           N  
ATOM   1269  CA  GLY A 164       3.395  16.089   6.918  1.00  0.00           C  
ATOM   1270  C   GLY A 164       2.505  15.787   5.730  1.00  0.00           C  
ATOM   1271  O   GLY A 164       1.932  16.707   5.131  1.00  0.00           O  
ATOM   1272  N   VAL A 165       2.391  14.513   5.370  1.00  0.00           N  
ATOM   1273  CA  VAL A 165       1.433  14.044   4.365  1.00  0.00           C  
ATOM   1274  C   VAL A 165       0.612  12.899   4.952  1.00  0.00           C  
ATOM   1275  O   VAL A 165       1.157  11.978   5.567  1.00  0.00           O  
ATOM   1276  CB  VAL A 165       2.107  13.626   3.037  1.00  0.00           C  
ATOM   1277  CG1 VAL A 165       2.740  14.846   2.358  1.00  0.00           C  
ATOM   1278  CG2 VAL A 165       3.154  12.535   3.243  1.00  0.00           C  
ATOM   1279  N   GLN A 166      -0.718  12.980   4.780  1.00  0.00           N  
ATOM   1280  CA  GLN A 166      -1.634  11.988   5.353  1.00  0.00           C  
ATOM   1281  C   GLN A 166      -1.646  10.681   4.557  1.00  0.00           C  
ATOM   1282  O   GLN A 166      -1.998   9.623   5.084  1.00  0.00           O  
ATOM   1283  CB  GLN A 166      -3.051  12.591   5.432  1.00  0.00           C  
ATOM   1284  CG  GLN A 166      -4.141  11.661   5.971  1.00  0.00           C  
ATOM   1285  CD  GLN A 166      -3.879  11.204   7.391  1.00  0.00           C  
ATOM   1286  OE1 GLN A 166      -4.098  11.946   8.346  1.00  0.00           O  
ATOM   1287  NE2 GLN A 166      -3.415   9.986   7.546  1.00  0.00           N  
ATOM   1288  N   PHE A 167      -1.261  10.739   3.283  1.00  0.00           N  
ATOM   1289  CA  PHE A 167      -1.270   9.602   2.370  1.00  0.00           C  
ATOM   1290  C   PHE A 167       0.098   8.924   2.349  1.00  0.00           C  
ATOM   1291  O   PHE A 167       1.002   9.302   3.099  1.00  0.00           O  
ATOM   1292  CB  PHE A 167      -1.696  10.081   0.977  1.00  0.00           C  
ATOM   1293  CG  PHE A 167      -0.828  11.186   0.434  1.00  0.00           C  
ATOM   1294  CD1 PHE A 167      -1.121  12.519   0.713  1.00  0.00           C  
ATOM   1295  CD2 PHE A 167       0.278  10.897  -0.357  1.00  0.00           C  
ATOM   1296  CE1 PHE A 167      -0.315  13.540   0.220  1.00  0.00           C  
ATOM   1297  CE2 PHE A 167       1.082  11.915  -0.848  1.00  0.00           C  
ATOM   1298  CZ  PHE A 167       0.787  13.238  -0.567  1.00  0.00           C  
ATOM   1299  N   HIS A 168       0.250   7.915   1.492  1.00  0.00           N  
ATOM   1300  CA  HIS A 168       1.450   7.083   1.451  1.00  0.00           C  
ATOM   1301  C   HIS A 168       2.192   7.255   0.118  1.00  0.00           C  
ATOM   1302  O   HIS A 168       1.903   6.545  -0.843  1.00  0.00           O  
ATOM   1303  CB  HIS A 168       1.073   5.615   1.665  1.00  0.00           C  
ATOM   1304  CG  HIS A 168       0.549   5.340   3.039  1.00  0.00           C  
ATOM   1305  ND1 HIS A 168       1.318   4.801   4.046  1.00  0.00           N  
ATOM   1306  CD2 HIS A 168      -0.678   5.554   3.569  1.00  0.00           C  
ATOM   1307  CE1 HIS A 168       0.583   4.680   5.139  1.00  0.00           C  
ATOM   1308  NE2 HIS A 168      -0.636   5.137   4.884  1.00  0.00           N  
ATOM   1309  N   PRO A 169       3.155   8.183   0.039  1.00  0.00           N  
ATOM   1310  CA  PRO A 169       3.945   8.329  -1.194  1.00  0.00           C  
ATOM   1311  C   PRO A 169       4.788   7.094  -1.506  1.00  0.00           C  
ATOM   1312  O   PRO A 169       5.168   6.889  -2.659  1.00  0.00           O  
ATOM   1313  CB  PRO A 169       4.830   9.553  -0.915  1.00  0.00           C  
ATOM   1314  CG  PRO A 169       4.932   9.613   0.581  1.00  0.00           C  
ATOM   1315  CD  PRO A 169       3.593   9.112   1.077  1.00  0.00           C  
ATOM   1316  N   GLU A 170       5.064   6.270  -0.497  1.00  0.00           N  
ATOM   1317  CA  GLU A 170       5.852   5.050  -0.644  1.00  0.00           C  
ATOM   1318  C   GLU A 170       5.039   3.860  -1.155  1.00  0.00           C  
ATOM   1319  O   GLU A 170       5.610   2.782  -1.381  1.00  0.00           O  
ATOM   1320  CB  GLU A 170       6.519   4.705   0.702  1.00  0.00           C  
ATOM   1321  CG  GLU A 170       5.596   4.079   1.765  1.00  0.00           C  
ATOM   1322  CD  GLU A 170       4.624   5.052   2.450  1.00  0.00           C  
ATOM   1323  OE1 GLU A 170       3.907   4.592   3.363  1.00  0.00           O  
ATOM   1324  OE2 GLU A 170       4.559   6.243   2.091  1.00  0.00           O  
ATOM   1325  N   SER A 171       3.728   4.030  -1.337  1.00  0.00           N  
ATOM   1326  CA  SER A 171       2.903   2.978  -1.917  1.00  0.00           C  
ATOM   1327  C   SER A 171       3.056   2.966  -3.435  1.00  0.00           C  
ATOM   1328  O   SER A 171       3.080   4.017  -4.075  1.00  0.00           O  
ATOM   1329  CB  SER A 171       1.431   3.181  -1.564  1.00  0.00           C  
ATOM   1330  OG  SER A 171       0.607   2.266  -2.267  1.00  0.00           O  
ATOM   1331  N   ILE A 172       3.127   1.763  -4.018  1.00  0.00           N  
ATOM   1332  CA  ILE A 172       3.283   1.618  -5.458  1.00  0.00           C  
ATOM   1333  C   ILE A 172       2.111   2.242  -6.227  1.00  0.00           C  
ATOM   1334  O   ILE A 172       2.271   2.663  -7.374  1.00  0.00           O  
ATOM   1335  CB  ILE A 172       3.451   0.118  -5.834  1.00  0.00           C  
ATOM   1336  CG1 ILE A 172       3.817  -0.050  -7.312  1.00  0.00           C  
ATOM   1337  CG2 ILE A 172       2.196  -0.689  -5.494  1.00  0.00           C  
ATOM   1338  CD1 ILE A 172       5.118   0.611  -7.714  1.00  0.00           C  
ATOM   1339  N   LEU A 173       0.933   2.335  -5.585  1.00  0.00           N  
ATOM   1340  CA  LEU A 173      -0.256   2.885  -6.228  1.00  0.00           C  
ATOM   1341  C   LEU A 173      -0.303   4.417  -6.185  1.00  0.00           C  
ATOM   1342  O   LEU A 173      -1.221   5.016  -6.765  1.00  0.00           O  
ATOM   1343  CB  LEU A 173      -1.520   2.291  -5.591  1.00  0.00           C  
ATOM   1344  CG  LEU A 173      -1.656   0.765  -5.674  1.00  0.00           C  
ATOM   1345  CD1 LEU A 173      -2.916   0.305  -4.955  1.00  0.00           C  
ATOM   1346  CD2 LEU A 173      -1.672   0.288  -7.117  1.00  0.00           C  
ATOM   1347  N   SER A 174       0.644   5.065  -5.499  1.00  0.00           N  
ATOM   1348  CA  SER A 174       0.698   6.514  -5.433  1.00  0.00           C  
ATOM   1349  C   SER A 174       1.502   7.090  -6.597  1.00  0.00           C  
ATOM   1350  O   SER A 174       2.626   6.666  -6.869  1.00  0.00           O  
ATOM   1351  CB  SER A 174       1.311   6.989  -4.113  1.00  0.00           C  
ATOM   1352  OG  SER A 174       0.410   6.774  -3.048  1.00  0.00           O  
ATOM   1353  N   GLU A 175       0.922   8.076  -7.275  1.00  0.00           N  
ATOM   1354  CA  GLU A 175       1.589   8.784  -8.354  1.00  0.00           C  
ATOM   1355  C   GLU A 175       2.735   9.639  -7.809  1.00  0.00           C  
ATOM   1356  O   GLU A 175       2.590  10.311  -6.786  1.00  0.00           O  
ATOM   1357  CB  GLU A 175       0.559   9.653  -9.081  1.00  0.00           C  
ATOM   1358  CG  GLU A 175       1.079  10.356 -10.322  1.00  0.00           C  
ATOM   1359  CD  GLU A 175       0.051  11.296 -10.946  1.00  0.00           C  
ATOM   1360  OE1 GLU A 175       0.314  11.777 -12.065  1.00  0.00           O  
ATOM   1361  OE2 GLU A 175      -0.998  11.550 -10.319  1.00  0.00           O  
ATOM   1362  N   GLN A 176       3.873   9.609  -8.493  1.00  0.00           N  
ATOM   1363  CA  GLN A 176       5.009  10.493  -8.234  1.00  0.00           C  
ATOM   1364  C   GLN A 176       5.531  10.446  -6.789  1.00  0.00           C  
ATOM   1365  O   GLN A 176       6.023  11.443  -6.261  1.00  0.00           O  
ATOM   1366  CB  GLN A 176       4.682  11.934  -8.655  1.00  0.00           C  
ATOM   1367  CG  GLN A 176       4.402  12.082 -10.143  1.00  0.00           C  
ATOM   1368  CD  GLN A 176       4.218  13.532 -10.564  1.00  0.00           C  
ATOM   1369  OE1 GLN A 176       3.192  14.139 -10.276  1.00  0.00           O  
ATOM   1370  NE2 GLN A 176       5.214  14.093 -11.226  1.00  0.00           N  
ATOM   1371  N   GLY A 177       5.453   9.277  -6.150  1.00  0.00           N  
ATOM   1372  CA  GLY A 177       5.948   9.124  -4.795  1.00  0.00           C  
ATOM   1373  C   GLY A 177       7.426   9.437  -4.667  1.00  0.00           C  
ATOM   1374  O   GLY A 177       7.843  10.139  -3.737  1.00  0.00           O  
ATOM   1375  N   HIS A 178       8.236   8.945  -5.605  1.00  0.00           N  
ATOM   1376  CA  HIS A 178       9.672   9.229  -5.595  1.00  0.00           C  
ATOM   1377  C   HIS A 178       9.942  10.728  -5.709  1.00  0.00           C  
ATOM   1378  O   HIS A 178      10.820  11.259  -5.028  1.00  0.00           O  
ATOM   1379  CB  HIS A 178      10.379   8.490  -6.739  1.00  0.00           C  
ATOM   1380  CG  HIS A 178      10.602   7.032  -6.470  1.00  0.00           C  
ATOM   1381  ND1 HIS A 178       9.655   6.070  -6.702  1.00  0.00           N  
ATOM   1382  CD2 HIS A 178      11.701   6.390  -6.004  1.00  0.00           C  
ATOM   1383  CE1 HIS A 178      10.155   4.885  -6.383  1.00  0.00           C  
ATOM   1384  NE2 HIS A 178      11.390   5.048  -5.957  1.00  0.00           N  
ATOM   1385  N   GLN A 179       9.203  11.432  -6.572  1.00  0.00           N  
ATOM   1386  CA  GLN A 179       9.386  12.866  -6.776  1.00  0.00           C  
ATOM   1387  C   GLN A 179       9.034  13.655  -5.512  1.00  0.00           C  
ATOM   1388  O   GLN A 179       9.736  14.600  -5.149  1.00  0.00           O  
ATOM   1389  CB  GLN A 179       8.555  13.340  -7.968  1.00  0.00           C  
ATOM   1390  CG  GLN A 179       9.053  12.845  -9.333  1.00  0.00           C  
ATOM   1391  CD  GLN A 179       8.562  11.460  -9.724  1.00  0.00           C  
ATOM   1392  OE1 GLN A 179       8.060  10.685  -8.911  1.00  0.00           O  
ATOM   1393  NE2 GLN A 179       8.703  11.122 -10.992  1.00  0.00           N  
ATOM   1394  N   LEU A 180       7.949  13.261  -4.841  1.00  0.00           N  
ATOM   1395  CA  LEU A 180       7.560  13.893  -3.584  1.00  0.00           C  
ATOM   1396  C   LEU A 180       8.660  13.723  -2.539  1.00  0.00           C  
ATOM   1397  O   LEU A 180       9.063  14.686  -1.879  1.00  0.00           O  
ATOM   1398  CB  LEU A 180       6.230  13.311  -3.097  1.00  0.00           C  
ATOM   1399  CG  LEU A 180       5.592  13.951  -1.851  1.00  0.00           C  
ATOM   1400  CD1 LEU A 180       4.083  13.772  -1.884  1.00  0.00           C  
ATOM   1401  CD2 LEU A 180       6.152  13.351  -0.560  1.00  0.00           C  
ATOM   1402  N   LEU A 181       9.170  12.507  -2.387  1.00  0.00           N  
ATOM   1403  CA  LEU A 181      10.230  12.244  -1.418  1.00  0.00           C  
ATOM   1404  C   LEU A 181      11.534  12.940  -1.816  1.00  0.00           C  
ATOM   1405  O   LEU A 181      12.284  13.397  -0.943  1.00  0.00           O  
ATOM   1406  CB  LEU A 181      10.424  10.737  -1.248  1.00  0.00           C  
ATOM   1407  CG  LEU A 181       9.209   9.984  -0.675  1.00  0.00           C  
ATOM   1408  CD1 LEU A 181       9.468   8.485  -0.642  1.00  0.00           C  
ATOM   1409  CD2 LEU A 181       8.848  10.487   0.718  1.00  0.00           C  
ATOM   1410  N   ALA A 182      11.802  13.053  -3.124  1.00  0.00           N  
ATOM   1411  CA  ALA A 182      12.974  13.783  -3.604  1.00  0.00           C  
ATOM   1412  C   ALA A 182      12.891  15.267  -3.258  1.00  0.00           C  
ATOM   1413  O   ALA A 182      13.911  15.887  -2.927  1.00  0.00           O  
ATOM   1414  CB  ALA A 182      13.134  13.591  -5.114  1.00  0.00           C  
ATOM   1415  N   ASN A 183      11.687  15.853  -3.307  1.00  0.00           N  
ATOM   1416  CA  ASN A 183      11.500  17.251  -2.920  1.00  0.00           C  
ATOM   1417  C   ASN A 183      11.905  17.480  -1.460  1.00  0.00           C  
ATOM   1418  O   ASN A 183      12.513  18.501  -1.129  1.00  0.00           O  
ATOM   1419  CB  ASN A 183      10.045  17.684  -3.136  1.00  0.00           C  
ATOM   1420  CG  ASN A 183       9.709  17.937  -4.598  1.00  0.00           C  
ATOM   1421  OD1 ASN A 183      10.578  18.236  -5.410  1.00  0.00           O  
ATOM   1422  ND2 ASN A 183       8.422  17.841  -4.933  1.00  0.00           N  
ATOM   1423  N   PHE A 184      11.578  16.530  -0.580  1.00  0.00           N  
ATOM   1424  CA  PHE A 184      12.012  16.604   0.813  1.00  0.00           C  
ATOM   1425  C   PHE A 184      13.514  16.371   0.939  1.00  0.00           C  
ATOM   1426  O   PHE A 184      14.205  17.072   1.687  1.00  0.00           O  
ATOM   1427  CB  PHE A 184      11.246  15.583   1.668  1.00  0.00           C  
ATOM   1428  CG  PHE A 184      11.755  15.469   3.086  1.00  0.00           C  
ATOM   1429  CD1 PHE A 184      11.517  16.483   4.005  1.00  0.00           C  
ATOM   1430  CD2 PHE A 184      12.495  14.369   3.482  1.00  0.00           C  
ATOM   1431  CE1 PHE A 184      11.998  16.387   5.303  1.00  0.00           C  
ATOM   1432  CE2 PHE A 184      12.976  14.265   4.787  1.00  0.00           C  
ATOM   1433  CZ  PHE A 184      12.731  15.277   5.699  1.00  0.00           C  
ATOM   1434  N   LEU A 185      14.038  15.393   0.195  1.00  0.00           N  
ATOM   1435  CA  LEU A 185      15.434  14.991   0.312  1.00  0.00           C  
ATOM   1436  C   LEU A 185      16.406  16.081  -0.148  1.00  0.00           C  
ATOM   1437  O   LEU A 185      17.436  16.299   0.494  1.00  0.00           O  
ATOM   1438  CB  LEU A 185      15.660  13.705  -0.484  1.00  0.00           C  
ATOM   1439  CG  LEU A 185      17.073  13.128  -0.517  1.00  0.00           C  
ATOM   1440  CD1 LEU A 185      17.564  12.807   0.887  1.00  0.00           C  
ATOM   1441  CD2 LEU A 185      17.106  11.876  -1.388  1.00  0.00           C  
ATOM   1442  N   HIS A 186      16.082  16.769  -1.247  1.00  0.00           N  
ATOM   1443  CA  HIS A 186      17.046  17.626  -1.944  1.00  0.00           C  
ATOM   1444  C   HIS A 186      16.930  19.119  -1.626  1.00  0.00           C  
ATOM   1445  O   HIS A 186      17.730  19.909  -2.132  1.00  0.00           O  
ATOM   1446  CB  HIS A 186      16.923  17.409  -3.461  1.00  0.00           C  
ATOM   1447  CG  HIS A 186      17.258  16.006  -3.883  1.00  0.00           C  
ATOM   1448  ND1 HIS A 186      16.679  15.388  -4.973  1.00  0.00           N  
ATOM   1449  CD2 HIS A 186      18.111  15.108  -3.342  1.00  0.00           C  
ATOM   1450  CE1 HIS A 186      17.172  14.177  -5.093  1.00  0.00           C  
ATOM   1451  NE2 HIS A 186      18.038  13.964  -4.118  1.00  0.00           N  
ATOM   1452  N   ARG A 187      15.959  19.530  -0.804  1.00  0.00           N  
ATOM   1453  CA  ARG A 187      15.801  20.949  -0.484  1.00  0.00           C  
ATOM   1454  C   ARG A 187      16.742  21.405   0.632  1.00  0.00           C  
ATOM   1455  O   ARG A 187      17.207  20.583   1.434  1.00  0.00           O  
ATOM   1456  CB  ARG A 187      14.352  21.259  -0.106  1.00  0.00           C  
ATOM   1457  CG  ARG A 187      13.929  20.682   1.222  1.00  0.00           C  
ATOM   1458  CD  ARG A 187      12.415  20.802   1.387  1.00  0.00           C  
ATOM   1459  NE  ARG A 187      11.960  20.353   2.695  1.00  0.00           N  
ATOM   1460  CZ  ARG A 187      10.695  20.066   2.982  1.00  0.00           C  
ATOM   1461  NH1 ARG A 187       9.761  20.180   2.057  1.00  0.00           N  
ATOM   1462  NH2 ARG A 187      10.368  19.684   4.188  1.00  0.00           N  
ATOM   1463  OXT ARG A 187      17.024  22.602   0.742  1.00  0.00           O  
ATOM   1464  N   MET B   1      -8.342 -21.739  11.066  1.00  0.00           N  
ATOM   1465  CA  MET B   1      -8.776 -20.363  10.801  1.00  0.00           C  
ATOM   1466  C   MET B   1      -9.324 -20.243   9.387  1.00  0.00           C  
ATOM   1467  O   MET B   1      -9.106 -21.118   8.549  1.00  0.00           O  
ATOM   1468  CB  MET B   1      -7.633 -19.369  11.006  1.00  0.00           C  
ATOM   1469  CG  MET B   1      -6.490 -19.505  10.010  1.00  0.00           C  
ATOM   1470  SD  MET B   1      -5.265 -18.189  10.154  1.00  0.00           S  
ATOM   1471  CE  MET B   1      -4.577 -18.517  11.779  1.00  0.00           C  
ATOM   1472  N   ILE B   2     -10.039 -19.146   9.126  1.00  0.00           N  
ATOM   1473  CA  ILE B   2     -10.516 -18.806   7.791  1.00  0.00           C  
ATOM   1474  C   ILE B   2      -9.692 -17.632   7.266  1.00  0.00           C  
ATOM   1475  O   ILE B   2      -9.501 -16.641   7.976  1.00  0.00           O  
ATOM   1476  CB  ILE B   2     -12.018 -18.458   7.807  1.00  0.00           C  
ATOM   1477  CG1 ILE B   2     -12.842 -19.706   8.157  1.00  0.00           C  
ATOM   1478  CG2 ILE B   2     -12.459 -17.871   6.464  1.00  0.00           C  
ATOM   1479  CD1 ILE B   2     -14.299 -19.421   8.475  1.00  0.00           C  
ATOM   1480  N   SER B   3      -9.209 -17.764   6.036  1.00  0.00           N  
ATOM   1481  CA  SER B   3      -8.444 -16.713   5.367  1.00  0.00           C  
ATOM   1482  C   SER B   3      -9.065 -16.377   4.021  1.00  0.00           C  
ATOM   1483  O   SER B   3      -9.606 -17.259   3.346  1.00  0.00           O  
ATOM   1484  CB  SER B   3      -6.989 -17.142   5.160  1.00  0.00           C  
ATOM   1485  OG  SER B   3      -6.365 -17.461   6.393  1.00  0.00           O  
ATOM   1486  N   LEU B   4      -8.996 -15.106   3.633  1.00  0.00           N  
ATOM   1487  CA  LEU B   4      -9.378 -14.675   2.293  1.00  0.00           C  
ATOM   1488  C   LEU B   4      -8.119 -14.395   1.495  1.00  0.00           C  
ATOM   1489  O   LEU B   4      -7.158 -13.829   2.024  1.00  0.00           O  
ATOM   1490  CB  LEU B   4     -10.257 -13.415   2.348  1.00  0.00           C  
ATOM   1491  CG  LEU B   4     -11.760 -13.587   2.599  1.00  0.00           C  
ATOM   1492  CD1 LEU B   4     -12.048 -14.392   3.859  1.00  0.00           C  
ATOM   1493  CD2 LEU B   4     -12.437 -12.225   2.689  1.00  0.00           C  
ATOM   1494  N   ILE B   5      -8.110 -14.792   0.210  1.00  0.00           N  
ATOM   1495  CA  ILE B   5      -7.014 -14.434  -0.690  1.00  0.00           C  
ATOM   1496  C   ILE B   5      -7.610 -13.803  -1.944  1.00  0.00           C  
ATOM   1497  O   ILE B   5      -8.546 -14.340  -2.536  1.00  0.00           O  
ATOM   1498  CB  ILE B   5      -6.108 -15.655  -1.012  1.00  0.00           C  
ATOM   1499  CG1 ILE B   5      -4.917 -15.225  -1.881  1.00  0.00           C  
ATOM   1500  CG2 ILE B   5      -6.887 -16.805  -1.648  1.00  0.00           C  
ATOM   1501  CD1 ILE B   5      -3.774 -16.236  -1.902  1.00  0.00           C  
ATOM   1502  N   ALA B   6      -7.089 -12.630  -2.330  1.00  0.00           N  
ATOM   1503  CA  ALA B   6      -7.675 -11.850  -3.417  1.00  0.00           C  
ATOM   1504  C   ALA B   6      -6.616 -11.013  -4.125  1.00  0.00           C  
ATOM   1505  O   ALA B   6      -5.663 -10.550  -3.502  1.00  0.00           O  
ATOM   1506  CB  ALA B   6      -8.784 -10.937  -2.886  1.00  0.00           C  
ATOM   1507  N   ALA B   7      -6.814 -10.841  -5.438  1.00  0.00           N  
ATOM   1508  CA  ALA B   7      -6.031  -9.909  -6.241  1.00  0.00           C  
ATOM   1509  C   ALA B   7      -6.892  -8.678  -6.507  1.00  0.00           C  
ATOM   1510  O   ALA B   7      -8.016  -8.798  -7.009  1.00  0.00           O  
ATOM   1511  CB  ALA B   7      -5.586 -10.566  -7.546  1.00  0.00           C  
ATOM   1512  N   LEU B   8      -6.373  -7.496  -6.155  1.00  0.00           N  
ATOM   1513  CA  LEU B   8      -7.111  -6.241  -6.199  1.00  0.00           C  
ATOM   1514  C   LEU B   8      -6.413  -5.249  -7.121  1.00  0.00           C  
ATOM   1515  O   LEU B   8      -5.208  -5.006  -6.972  1.00  0.00           O  
ATOM   1516  CB  LEU B   8      -7.231  -5.630  -4.795  1.00  0.00           C  
ATOM   1517  CG  LEU B   8      -7.633  -6.550  -3.646  1.00  0.00           C  
ATOM   1518  CD1 LEU B   8      -7.668  -5.781  -2.337  1.00  0.00           C  
ATOM   1519  CD2 LEU B   8      -8.991  -7.189  -3.918  1.00  0.00           C  
ATOM   1520  N   ALA B   9      -7.160  -4.680  -8.061  1.00  0.00           N  
ATOM   1521  CA  ALA B   9      -6.642  -3.591  -8.878  1.00  0.00           C  
ATOM   1522  C   ALA B   9      -6.737  -2.270  -8.113  1.00  0.00           C  
ATOM   1523  O   ALA B   9      -7.078  -2.245  -6.927  1.00  0.00           O  
ATOM   1524  CB  ALA B   9      -7.414  -3.535 -10.199  1.00  0.00           C  
ATOM   1525  N   VAL B  10      -6.411  -1.158  -8.787  1.00  0.00           N  
ATOM   1526  CA  VAL B  10      -6.575   0.174  -8.204  1.00  0.00           C  
ATOM   1527  C   VAL B  10      -8.006   0.341  -7.688  1.00  0.00           C  
ATOM   1528  O   VAL B  10      -8.960  -0.149  -8.299  1.00  0.00           O  
ATOM   1529  CB  VAL B  10      -6.217   1.262  -9.243  1.00  0.00           C  
ATOM   1530  CG1 VAL B  10      -6.623   2.652  -8.772  1.00  0.00           C  
ATOM   1531  CG2 VAL B  10      -4.721   1.229  -9.534  1.00  0.00           C  
ATOM   1532  N   ASP B  11      -8.146   1.019  -6.539  1.00  0.00           N  
ATOM   1533  CA  ASP B  11      -9.423   1.236  -5.850  1.00  0.00           C  
ATOM   1534  C   ASP B  11     -10.075  -0.073  -5.386  1.00  0.00           C  
ATOM   1535  O   ASP B  11     -11.291  -0.144  -5.184  1.00  0.00           O  
ATOM   1536  CB  ASP B  11     -10.382   2.062  -6.716  1.00  0.00           C  
ATOM   1537  CG  ASP B  11     -11.445   2.778  -5.902  1.00  0.00           C  
ATOM   1538  OD1 ASP B  11     -11.195   3.111  -4.726  1.00  0.00           O  
ATOM   1539  OD2 ASP B  11     -12.549   3.029  -6.453  1.00  0.00           O  
ATOM   1540  N   ARG B  12      -9.265  -1.113  -5.205  1.00  0.00           N  
ATOM   1541  CA  ARG B  12      -9.669  -2.437  -4.715  1.00  0.00           C  
ATOM   1542  C   ARG B  12     -10.693  -3.122  -5.617  1.00  0.00           C  
ATOM   1543  O   ARG B  12     -11.492  -3.948  -5.152  1.00  0.00           O  
ATOM   1544  CB  ARG B  12     -10.168  -2.370  -3.264  1.00  0.00           C  
ATOM   1545  CG  ARG B  12      -9.163  -1.751  -2.283  1.00  0.00           C  
ATOM   1546  CD  ARG B  12      -9.623  -1.909  -0.834  1.00  0.00           C  
ATOM   1547  NE  ARG B  12     -11.057  -1.663  -0.735  1.00  0.00           N  
ATOM   1548  CZ  ARG B  12     -11.746  -1.497   0.395  1.00  0.00           C  
ATOM   1549  NH1 ARG B  12     -11.127  -1.521   1.564  1.00  0.00           N  
ATOM   1550  NH2 ARG B  12     -13.045  -1.314   0.347  1.00  0.00           N  
ATOM   1551  N   VAL B  13     -10.680  -2.816  -6.913  1.00  0.00           N  
ATOM   1552  CA  VAL B  13     -11.504  -3.547  -7.875  1.00  0.00           C  
ATOM   1553  C   VAL B  13     -11.025  -4.996  -7.904  1.00  0.00           C  
ATOM   1554  O   VAL B  13      -9.825  -5.264  -8.005  1.00  0.00           O  
ATOM   1555  CB  VAL B  13     -11.438  -2.910  -9.274  1.00  0.00           C  
ATOM   1556  CG1 VAL B  13     -12.156  -3.776 -10.303  1.00  0.00           C  
ATOM   1557  CG2 VAL B  13     -12.067  -1.519  -9.247  1.00  0.00           C  
ATOM   1558  N   ILE B  14     -11.970  -5.942  -7.793  1.00  0.00           N  
ATOM   1559  CA  ILE B  14     -11.636  -7.361  -7.769  1.00  0.00           C  
ATOM   1560  C   ILE B  14     -11.420  -7.849  -9.200  1.00  0.00           C  
ATOM   1561  O   ILE B  14     -12.335  -7.805 -10.024  1.00  0.00           O  
ATOM   1562  CB  ILE B  14     -12.728  -8.194  -7.076  1.00  0.00           C  
ATOM   1563  CG1 ILE B  14     -12.889  -7.756  -5.615  1.00  0.00           C  
ATOM   1564  CG2 ILE B  14     -12.402  -9.688  -7.158  1.00  0.00           C  
ATOM   1565  CD1 ILE B  14     -14.105  -8.353  -4.925  1.00  0.00           C  
ATOM   1566  N   GLY B  15     -10.223  -8.336  -9.493  1.00  0.00           N  
ATOM   1567  CA  GLY B  15      -9.894  -8.836 -10.818  1.00  0.00           C  
ATOM   1568  C   GLY B  15     -10.221 -10.303 -11.029  1.00  0.00           C  
ATOM   1569  O   GLY B  15      -9.958 -10.833 -12.108  1.00  0.00           O  
ATOM   1570  N   MET B  16     -10.803 -10.967 -10.023  1.00  0.00           N  
ATOM   1571  CA  MET B  16     -11.031 -12.413 -10.059  1.00  0.00           C  
ATOM   1572  C   MET B  16     -12.423 -12.802 -10.558  1.00  0.00           C  
ATOM   1573  O   MET B  16     -12.735 -13.994 -10.598  1.00  0.00           O  
ATOM   1574  CB  MET B  16     -10.770 -13.019  -8.676  1.00  0.00           C  
ATOM   1575  CG  MET B  16      -9.332 -12.876  -8.201  1.00  0.00           C  
ATOM   1576  SD  MET B  16      -9.033 -13.619  -6.578  1.00  0.00           S  
ATOM   1577  CE  MET B  16      -9.217 -15.360  -6.955  1.00  0.00           C  
ATOM   1578  N   GLU B  17     -13.255 -11.840 -10.930  1.00  0.00           N  
ATOM   1579  CA  GLU B  17     -14.611 -12.131 -11.409  1.00  0.00           C  
ATOM   1580  C   GLU B  17     -14.606 -12.851 -12.753  1.00  0.00           C  
ATOM   1581  O   GLU B  17     -15.508 -13.638 -13.044  1.00  0.00           O  
ATOM   1582  CB  GLU B  17     -15.417 -10.828 -11.523  1.00  0.00           C  
ATOM   1583  CG  GLU B  17     -15.711 -10.153 -10.189  1.00  0.00           C  
ATOM   1584  CD  GLU B  17     -16.731 -10.913  -9.356  1.00  0.00           C  
ATOM   1585  OE1 GLU B  17     -16.573 -10.942  -8.121  1.00  0.00           O  
ATOM   1586  OE2 GLU B  17     -17.685 -11.471  -9.940  1.00  0.00           O  
ATOM   1587  N   ASN B  18     -13.603 -12.565 -13.590  1.00  0.00           N  
ATOM   1588  CA  ASN B  18     -13.462 -13.158 -14.911  1.00  0.00           C  
ATOM   1589  C   ASN B  18     -11.983 -13.359 -15.226  1.00  0.00           C  
ATOM   1590  O   ASN B  18     -11.163 -13.490 -14.308  1.00  0.00           O  
ATOM   1591  CB  ASN B  18     -14.180 -12.285 -15.961  1.00  0.00           C  
ATOM   1592  CG  ASN B  18     -13.793 -10.817 -15.890  1.00  0.00           C  
ATOM   1593  OD1 ASN B  18     -12.750 -10.447 -15.345  1.00  0.00           O  
ATOM   1594  ND2 ASN B  18     -14.636  -9.960 -16.449  1.00  0.00           N  
ATOM   1595  N   ALA B  19     -11.619 -13.408 -16.500  1.00  0.00           N  
ATOM   1596  CA  ALA B  19     -10.219 -13.514 -16.886  1.00  0.00           C  
ATOM   1597  C   ALA B  19      -9.439 -12.316 -16.351  1.00  0.00           C  
ATOM   1598  O   ALA B  19      -9.895 -11.176 -16.443  1.00  0.00           O  
ATOM   1599  CB  ALA B  19     -10.096 -13.608 -18.404  1.00  0.00           C  
ATOM   1600  N   MET B  20      -8.265 -12.572 -15.765  1.00  0.00           N  
ATOM   1601  CA  MET B  20      -7.441 -11.511 -15.214  1.00  0.00           C  
ATOM   1602  C   MET B  20      -7.044 -10.518 -16.312  1.00  0.00           C  
ATOM   1603  O   MET B  20      -6.561 -10.938 -17.364  1.00  0.00           O  
ATOM   1604  CB  MET B  20      -6.187 -12.086 -14.557  1.00  0.00           C  
ATOM   1605  CG  MET B  20      -6.448 -12.941 -13.325  1.00  0.00           C  
ATOM   1606  SD  MET B  20      -7.054 -11.986 -11.930  1.00  0.00           S  
ATOM   1607  CE  MET B  20      -6.890 -13.190 -10.615  1.00  0.00           C  
ATOM   1608  N   PRO B  21      -7.220  -9.204 -16.085  1.00  0.00           N  
ATOM   1609  CA  PRO B  21      -6.818  -8.204 -17.085  1.00  0.00           C  
ATOM   1610  C   PRO B  21      -5.313  -7.912 -17.079  1.00  0.00           C  
ATOM   1611  O   PRO B  21      -4.859  -6.988 -17.757  1.00  0.00           O  
ATOM   1612  CB  PRO B  21      -7.627  -6.959 -16.677  1.00  0.00           C  
ATOM   1613  CG  PRO B  21      -7.778  -7.103 -15.195  1.00  0.00           C  
ATOM   1614  CD  PRO B  21      -7.856  -8.590 -14.925  1.00  0.00           C  
ATOM   1615  N   TRP B  22      -4.548  -8.695 -16.335  1.00  0.00           N  
ATOM   1616  CA  TRP B  22      -3.105  -8.546 -16.217  1.00  0.00           C  
ATOM   1617  C   TRP B  22      -2.438  -9.907 -16.379  1.00  0.00           C  
ATOM   1618  O   TRP B  22      -3.074 -10.957 -16.259  1.00  0.00           O  
ATOM   1619  CB  TRP B  22      -2.738  -7.934 -14.865  1.00  0.00           C  
ATOM   1620  CG  TRP B  22      -3.413  -8.618 -13.702  1.00  0.00           C  
ATOM   1621  CD1 TRP B  22      -3.094  -9.829 -13.167  1.00  0.00           C  
ATOM   1622  CD2 TRP B  22      -4.528  -8.118 -12.935  1.00  0.00           C  
ATOM   1623  NE1 TRP B  22      -3.953 -10.134 -12.118  1.00  0.00           N  
ATOM   1624  CE2 TRP B  22      -4.844  -9.095 -11.954  1.00  0.00           C  
ATOM   1625  CE3 TRP B  22      -5.298  -6.950 -12.987  1.00  0.00           C  
ATOM   1626  CZ2 TRP B  22      -5.892  -8.930 -11.042  1.00  0.00           C  
ATOM   1627  CZ3 TRP B  22      -6.338  -6.781 -12.072  1.00  0.00           C  
ATOM   1628  CH2 TRP B  22      -6.623  -7.772 -11.117  1.00  0.00           C  
ATOM   1629  N   ASN B  23      -1.132  -9.891 -16.646  1.00  0.00           N  
ATOM   1630  CA  ASN B  23      -0.312 -11.090 -16.722  1.00  0.00           C  
ATOM   1631  C   ASN B  23       0.724 -11.021 -15.602  1.00  0.00           C  
ATOM   1632  O   ASN B  23       1.720 -10.305 -15.709  1.00  0.00           O  
ATOM   1633  CB  ASN B  23       0.356 -11.208 -18.094  1.00  0.00           C  
ATOM   1634  CG  ASN B  23       1.215 -12.453 -18.216  1.00  0.00           C  
ATOM   1635  OD1 ASN B  23       0.937 -13.475 -17.593  1.00  0.00           O  
ATOM   1636  ND2 ASN B  23       2.260 -12.389 -19.026  1.00  0.00           N  
ATOM   1637  N   LEU B  24       0.462 -11.758 -14.516  1.00  0.00           N  
ATOM   1638  CA  LEU B  24       1.319 -11.740 -13.335  1.00  0.00           C  
ATOM   1639  C   LEU B  24       1.628 -13.165 -12.885  1.00  0.00           C  
ATOM   1640  O   LEU B  24       1.001 -13.691 -11.953  1.00  0.00           O  
ATOM   1641  CB  LEU B  24       0.661 -10.945 -12.199  1.00  0.00           C  
ATOM   1642  CG  LEU B  24       0.499  -9.433 -12.404  1.00  0.00           C  
ATOM   1643  CD1 LEU B  24      -0.263  -8.818 -11.232  1.00  0.00           C  
ATOM   1644  CD2 LEU B  24       1.852  -8.745 -12.560  1.00  0.00           C  
ATOM   1645  N   PRO B  25       2.604 -13.830 -13.525  1.00  0.00           N  
ATOM   1646  CA  PRO B  25       3.024 -15.165 -13.071  1.00  0.00           C  
ATOM   1647  C   PRO B  25       3.426 -15.193 -11.597  1.00  0.00           C  
ATOM   1648  O   PRO B  25       3.211 -16.209 -10.926  1.00  0.00           O  
ATOM   1649  CB  PRO B  25       4.221 -15.487 -13.978  1.00  0.00           C  
ATOM   1650  CG  PRO B  25       3.969 -14.685 -15.218  1.00  0.00           C  
ATOM   1651  CD  PRO B  25       3.304 -13.411 -14.752  1.00  0.00           C  
ATOM   1652  N   ALA B  26       3.985 -14.093 -11.090  1.00  0.00           N  
ATOM   1653  CA  ALA B  26       4.358 -14.013  -9.680  1.00  0.00           C  
ATOM   1654  C   ALA B  26       3.137 -14.128  -8.773  1.00  0.00           C  
ATOM   1655  O   ALA B  26       3.202 -14.786  -7.727  1.00  0.00           O  
ATOM   1656  CB  ALA B  26       5.113 -12.714  -9.418  1.00  0.00           C  
ATOM   1657  N   ASP B  27       2.014 -13.503  -9.153  1.00  0.00           N  
ATOM   1658  CA  ASP B  27       0.790 -13.603  -8.366  1.00  0.00           C  
ATOM   1659  C   ASP B  27       0.206 -15.019  -8.443  1.00  0.00           C  
ATOM   1660  O   ASP B  27      -0.297 -15.537  -7.438  1.00  0.00           O  
ATOM   1661  CB  ASP B  27      -0.257 -12.582  -8.821  1.00  0.00           C  
ATOM   1662  CG  ASP B  27      -1.524 -12.648  -7.985  1.00  0.00           C  
ATOM   1663  OD1 ASP B  27      -1.429 -12.465  -6.753  1.00  0.00           O  
ATOM   1664  OD2 ASP B  27      -2.603 -12.900  -8.560  1.00  0.00           O  
ATOM   1665  N   LEU B  28       0.293 -15.671  -9.608  1.00  0.00           N  
ATOM   1666  CA  LEU B  28      -0.155 -17.058  -9.728  1.00  0.00           C  
ATOM   1667  C   LEU B  28       0.669 -17.970  -8.822  1.00  0.00           C  
ATOM   1668  O   LEU B  28       0.129 -18.882  -8.183  1.00  0.00           O  
ATOM   1669  CB  LEU B  28      -0.070 -17.516 -11.188  1.00  0.00           C  
ATOM   1670  CG  LEU B  28      -0.987 -16.784 -12.182  1.00  0.00           C  
ATOM   1671  CD1 LEU B  28      -0.737 -17.276 -13.601  1.00  0.00           C  
ATOM   1672  CD2 LEU B  28      -2.453 -16.963 -11.810  1.00  0.00           C  
ATOM   1673  N   ALA B  29       1.978 -17.727  -8.745  1.00  0.00           N  
ATOM   1674  CA  ALA B  29       2.850 -18.493  -7.863  1.00  0.00           C  
ATOM   1675  C   ALA B  29       2.524 -18.218  -6.392  1.00  0.00           C  
ATOM   1676  O   ALA B  29       2.496 -19.144  -5.575  1.00  0.00           O  
ATOM   1677  CB  ALA B  29       4.317 -18.170  -8.170  1.00  0.00           C  
ATOM   1678  N   TRP B  30       2.271 -16.949  -6.047  1.00  0.00           N  
ATOM   1679  CA  TRP B  30       1.863 -16.550  -4.699  1.00  0.00           C  
ATOM   1680  C   TRP B  30       0.548 -17.220  -4.307  1.00  0.00           C  
ATOM   1681  O   TRP B  30       0.425 -17.794  -3.217  1.00  0.00           O  
ATOM   1682  CB  TRP B  30       1.741 -15.028  -4.648  1.00  0.00           C  
ATOM   1683  CG  TRP B  30       1.079 -14.458  -3.426  1.00  0.00           C  
ATOM   1684  CD1 TRP B  30      -0.226 -14.063  -3.315  1.00  0.00           C  
ATOM   1685  CD2 TRP B  30       1.686 -14.183  -2.153  1.00  0.00           C  
ATOM   1686  NE1 TRP B  30      -0.463 -13.558  -2.051  1.00  0.00           N  
ATOM   1687  CE2 TRP B  30       0.695 -13.617  -1.320  1.00  0.00           C  
ATOM   1688  CE3 TRP B  30       2.983 -14.347  -1.634  1.00  0.00           C  
ATOM   1689  CZ2 TRP B  30       0.953 -13.228   0.001  1.00  0.00           C  
ATOM   1690  CZ3 TRP B  30       3.239 -13.956  -0.321  1.00  0.00           C  
ATOM   1691  CH2 TRP B  30       2.228 -13.408   0.474  1.00  0.00           C  
ATOM   1692  N   PHE B  31      -0.434 -17.178  -5.203  1.00  0.00           N  
ATOM   1693  CA  PHE B  31      -1.723 -17.821  -4.972  1.00  0.00           C  
ATOM   1694  C   PHE B  31      -1.555 -19.321  -4.741  1.00  0.00           C  
ATOM   1695  O   PHE B  31      -2.110 -19.885  -3.796  1.00  0.00           O  
ATOM   1696  CB  PHE B  31      -2.652 -17.554  -6.162  1.00  0.00           C  
ATOM   1697  CG  PHE B  31      -3.994 -18.222  -6.045  1.00  0.00           C  
ATOM   1698  CD1 PHE B  31      -5.038 -17.608  -5.358  1.00  0.00           C  
ATOM   1699  CD2 PHE B  31      -4.214 -19.466  -6.629  1.00  0.00           C  
ATOM   1700  CE1 PHE B  31      -6.274 -18.225  -5.245  1.00  0.00           C  
ATOM   1701  CE2 PHE B  31      -5.448 -20.088  -6.517  1.00  0.00           C  
ATOM   1702  CZ  PHE B  31      -6.482 -19.466  -5.826  1.00  0.00           C  
ATOM   1703  N   LYS B  32      -0.773 -19.986  -5.610  1.00  0.00           N  
ATOM   1704  CA  LYS B  32      -0.543 -21.422  -5.474  1.00  0.00           C  
ATOM   1705  C   LYS B  32       0.153 -21.744  -4.156  1.00  0.00           C  
ATOM   1706  O   LYS B  32      -0.266 -22.651  -3.435  1.00  0.00           O  
ATOM   1707  CB  LYS B  32       0.279 -21.942  -6.659  1.00  0.00           C  
ATOM   1708  CG  LYS B  32       0.546 -23.448  -6.619  1.00  0.00           C  
ATOM   1709  CD  LYS B  32       1.319 -23.912  -7.844  1.00  0.00           C  
ATOM   1710  CE  LYS B  32       1.603 -25.399  -7.776  1.00  0.00           C  
ATOM   1711  NZ  LYS B  32       2.379 -25.876  -8.960  1.00  0.00           N  
ATOM   1712  N   ARG B  33       1.197 -20.989  -3.825  1.00  0.00           N  
ATOM   1713  CA  ARG B  33       1.965 -21.217  -2.595  1.00  0.00           C  
ATOM   1714  C   ARG B  33       1.078 -21.141  -1.361  1.00  0.00           C  
ATOM   1715  O   ARG B  33       1.217 -21.952  -0.437  1.00  0.00           O  
ATOM   1716  CB  ARG B  33       3.104 -20.190  -2.507  1.00  0.00           C  
ATOM   1717  CG  ARG B  33       3.952 -20.298  -1.245  1.00  0.00           C  
ATOM   1718  CD  ARG B  33       4.965 -19.154  -1.158  1.00  0.00           C  
ATOM   1719  NE  ARG B  33       5.914 -19.158  -2.276  1.00  0.00           N  
ATOM   1720  CZ  ARG B  33       7.090 -19.785  -2.272  1.00  0.00           C  
ATOM   1721  NH1 ARG B  33       7.487 -20.456  -1.209  1.00  0.00           N  
ATOM   1722  NH2 ARG B  33       7.869 -19.730  -3.334  1.00  0.00           N  
ATOM   1723  N   ASN B  34       0.159 -20.182  -1.333  1.00  0.00           N  
ATOM   1724  CA  ASN B  34      -0.644 -19.932  -0.142  1.00  0.00           C  
ATOM   1725  C   ASN B  34      -1.932 -20.750  -0.076  1.00  0.00           C  
ATOM   1726  O   ASN B  34      -2.583 -20.765   0.968  1.00  0.00           O  
ATOM   1727  CB  ASN B  34      -0.938 -18.434  -0.032  1.00  0.00           C  
ATOM   1728  CG  ASN B  34       0.303 -17.648   0.345  1.00  0.00           C  
ATOM   1729  OD1 ASN B  34       0.873 -17.851   1.418  1.00  0.00           O  
ATOM   1730  ND2 ASN B  34       0.739 -16.762  -0.530  1.00  0.00           N  
ATOM   1731  N   THR B  35      -2.305 -21.449  -1.157  1.00  0.00           N  
ATOM   1732  CA  THR B  35      -3.516 -22.281  -1.172  1.00  0.00           C  
ATOM   1733  C   THR B  35      -3.232 -23.776  -1.274  1.00  0.00           C  
ATOM   1734  O   THR B  35      -4.100 -24.585  -0.946  1.00  0.00           O  
ATOM   1735  CB  THR B  35      -4.469 -21.878  -2.314  1.00  0.00           C  
ATOM   1736  OG1 THR B  35      -3.807 -22.029  -3.570  1.00  0.00           O  
ATOM   1737  CG2 THR B  35      -4.943 -20.437  -2.157  1.00  0.00           C  
ATOM   1738  N   LEU B  36      -2.034 -24.168  -1.728  1.00  0.00           N  
ATOM   1739  CA  LEU B  36      -1.717 -25.576  -1.934  1.00  0.00           C  
ATOM   1740  C   LEU B  36      -1.868 -26.371  -0.633  1.00  0.00           C  
ATOM   1741  O   LEU B  36      -1.452 -25.921   0.437  1.00  0.00           O  
ATOM   1742  CB  LEU B  36      -0.300 -25.730  -2.494  1.00  0.00           C  
ATOM   1743  CG  LEU B  36       0.075 -27.111  -3.053  1.00  0.00           C  
ATOM   1744  CD1 LEU B  36      -0.783 -27.463  -4.256  1.00  0.00           C  
ATOM   1745  CD2 LEU B  36       1.549 -27.147  -3.425  1.00  0.00           C  
ATOM   1746  N   ASN B  37      -2.484 -27.547  -0.739  1.00  0.00           N  
ATOM   1747  CA  ASN B  37      -2.742 -28.455   0.375  1.00  0.00           C  
ATOM   1748  C   ASN B  37      -3.716 -27.894   1.414  1.00  0.00           C  
ATOM   1749  O   ASN B  37      -3.777 -28.379   2.545  1.00  0.00           O  
ATOM   1750  CB  ASN B  37      -1.429 -28.907   1.047  1.00  0.00           C  
ATOM   1751  CG  ASN B  37      -0.504 -29.625   0.085  1.00  0.00           C  
ATOM   1752  OD1 ASN B  37      -0.935 -30.466  -0.709  1.00  0.00           O  
ATOM   1753  ND2 ASN B  37       0.779 -29.303   0.138  1.00  0.00           N  
ATOM   1754  N   LYS B  38      -4.513 -26.886   1.028  1.00  0.00           N  
ATOM   1755  CA  LYS B  38      -5.567 -26.326   1.871  1.00  0.00           C  
ATOM   1756  C   LYS B  38      -6.894 -26.407   1.130  1.00  0.00           C  
ATOM   1757  O   LYS B  38      -6.921 -26.349  -0.103  1.00  0.00           O  
ATOM   1758  CB  LYS B  38      -5.264 -24.868   2.233  1.00  0.00           C  
ATOM   1759  CG  LYS B  38      -3.909 -24.642   2.900  1.00  0.00           C  
ATOM   1760  CD  LYS B  38      -3.658 -23.154   3.128  1.00  0.00           C  
ATOM   1761  CE  LYS B  38      -2.234 -22.893   3.620  1.00  0.00           C  
ATOM   1762  NZ  LYS B  38      -1.939 -21.446   3.692  1.00  0.00           N  
ATOM   1763  N   PRO B  39      -8.026 -26.556   1.846  1.00  0.00           N  
ATOM   1764  CA  PRO B  39      -9.320 -26.464   1.163  1.00  0.00           C  
ATOM   1765  C   PRO B  39      -9.551 -25.042   0.659  1.00  0.00           C  
ATOM   1766  O   PRO B  39      -9.194 -24.071   1.330  1.00  0.00           O  
ATOM   1767  CB  PRO B  39     -10.331 -26.846   2.248  1.00  0.00           C  
ATOM   1768  CG  PRO B  39      -9.639 -26.506   3.534  1.00  0.00           C  
ATOM   1769  CD  PRO B  39      -8.174 -26.761   3.285  1.00  0.00           C  
ATOM   1770  N   VAL B  40     -10.153 -24.950  -0.537  1.00  0.00           N  
ATOM   1771  CA  VAL B  40     -10.474 -23.657  -1.135  1.00  0.00           C  
ATOM   1772  C   VAL B  40     -11.982 -23.552  -1.333  1.00  0.00           C  
ATOM   1773  O   VAL B  40     -12.611 -24.464  -1.879  1.00  0.00           O  
ATOM   1774  CB  VAL B  40      -9.715 -23.410  -2.464  1.00  0.00           C  
ATOM   1775  CG1 VAL B  40      -8.212 -23.278  -2.195  1.00  0.00           C  
ATOM   1776  CG2 VAL B  40      -9.964 -24.513  -3.488  1.00  0.00           C  
ATOM   1777  N   ILE B  41     -12.565 -22.454  -0.851  1.00  0.00           N  
ATOM   1778  CA  ILE B  41     -13.988 -22.166  -1.007  1.00  0.00           C  
ATOM   1779  C   ILE B  41     -14.142 -21.051  -2.038  1.00  0.00           C  
ATOM   1780  O   ILE B  41     -13.454 -20.029  -1.954  1.00  0.00           O  
ATOM   1781  CB  ILE B  41     -14.645 -21.760   0.324  1.00  0.00           C  
ATOM   1782  CG1 ILE B  41     -14.558 -22.907   1.342  1.00  0.00           C  
ATOM   1783  CG2 ILE B  41     -16.104 -21.339   0.103  1.00  0.00           C  
ATOM   1784  CD1 ILE B  41     -14.982 -22.515   2.756  1.00  0.00           C  
ATOM   1785  N   MET B  42     -15.046 -21.252  -3.007  1.00  0.00           N  
ATOM   1786  CA  MET B  42     -15.293 -20.260  -4.047  1.00  0.00           C  
ATOM   1787  C   MET B  42     -16.770 -20.243  -4.429  1.00  0.00           C  
ATOM   1788  O   MET B  42     -17.504 -21.203  -4.176  1.00  0.00           O  
ATOM   1789  CB  MET B  42     -14.433 -20.545  -5.289  1.00  0.00           C  
ATOM   1790  CG  MET B  42     -14.875 -21.782  -6.067  1.00  0.00           C  
ATOM   1791  SD  MET B  42     -13.660 -22.354  -7.275  1.00  0.00           S  
ATOM   1792  CE  MET B  42     -12.550 -23.284  -6.215  1.00  0.00           C  
ATOM   1793  N   GLY B  43     -17.216 -19.146  -5.035  1.00  0.00           N  
ATOM   1794  CA  GLY B  43     -18.544 -19.061  -5.613  1.00  0.00           C  
ATOM   1795  C   GLY B  43     -18.606 -19.712  -6.979  1.00  0.00           C  
ATOM   1796  O   GLY B  43     -17.583 -20.032  -7.581  1.00  0.00           O  
ATOM   1797  N   ARG B  44     -19.841 -19.902  -7.480  1.00  0.00           N  
ATOM   1798  CA  ARG B  44     -20.047 -20.568  -8.768  1.00  0.00           C  
ATOM   1799  C   ARG B  44     -19.368 -19.823  -9.920  1.00  0.00           C  
ATOM   1800  O   ARG B  44     -18.761 -20.448 -10.785  1.00  0.00           O  
ATOM   1801  CB  ARG B  44     -21.541 -20.741  -9.047  1.00  0.00           C  
ATOM   1802  CG  ARG B  44     -21.854 -21.358 -10.412  1.00  0.00           C  
ATOM   1803  CD  ARG B  44     -23.337 -21.609 -10.600  1.00  0.00           C  
ATOM   1804  NE  ARG B  44     -23.825 -22.716  -9.778  1.00  0.00           N  
ATOM   1805  CZ  ARG B  44     -23.843 -23.993 -10.153  1.00  0.00           C  
ATOM   1806  NH1 ARG B  44     -23.413 -24.356 -11.354  1.00  0.00           N  
ATOM   1807  NH2 ARG B  44     -24.308 -24.922  -9.334  1.00  0.00           N  
ATOM   1808  N   HIS B  45     -19.461 -18.490  -9.942  1.00  0.00           N  
ATOM   1809  CA  HIS B  45     -18.857 -17.710 -11.026  1.00  0.00           C  
ATOM   1810  C   HIS B  45     -17.331 -17.860 -11.034  1.00  0.00           C  
ATOM   1811  O   HIS B  45     -16.717 -17.978 -12.101  1.00  0.00           O  
ATOM   1812  CB  HIS B  45     -19.268 -16.241 -10.923  1.00  0.00           C  
ATOM   1813  CG  HIS B  45     -20.721 -16.006 -11.193  1.00  0.00           C  
ATOM   1814  ND1 HIS B  45     -21.561 -15.398 -10.297  1.00  0.00           N  
ATOM   1815  CD2 HIS B  45     -21.475 -16.322 -12.277  1.00  0.00           C  
ATOM   1816  CE1 HIS B  45     -22.778 -15.330 -10.812  1.00  0.00           C  
ATOM   1817  NE2 HIS B  45     -22.753 -15.883 -12.010  1.00  0.00           N  
ATOM   1818  N   THR B  46     -16.717 -17.870  -9.861  1.00  0.00           N  
ATOM   1819  CA  THR B  46     -15.273 -18.076  -9.748  1.00  0.00           C  
ATOM   1820  C   THR B  46     -14.901 -19.477 -10.232  1.00  0.00           C  
ATOM   1821  O   THR B  46     -13.912 -19.654 -10.946  1.00  0.00           O  
ATOM   1822  CB  THR B  46     -14.813 -17.860  -8.302  1.00  0.00           C  
ATOM   1823  OG1 THR B  46     -15.209 -16.563  -7.871  1.00  0.00           O  
ATOM   1824  CG2 THR B  46     -13.290 -17.975  -8.183  1.00  0.00           C  
ATOM   1825  N   TRP B  47     -15.697 -20.485  -9.858  1.00  0.00           N  
ATOM   1826  CA  TRP B  47     -15.504 -21.844 -10.346  1.00  0.00           C  
ATOM   1827  C   TRP B  47     -15.547 -21.900 -11.876  1.00  0.00           C  
ATOM   1828  O   TRP B  47     -14.688 -22.516 -12.514  1.00  0.00           O  
ATOM   1829  CB  TRP B  47     -16.563 -22.782  -9.751  1.00  0.00           C  
ATOM   1830  CG  TRP B  47     -16.734 -24.068 -10.502  1.00  0.00           C  
ATOM   1831  CD1 TRP B  47     -17.810 -24.434 -11.263  1.00  0.00           C  
ATOM   1832  CD2 TRP B  47     -15.787 -25.149 -10.605  1.00  0.00           C  
ATOM   1833  NE1 TRP B  47     -17.591 -25.676 -11.811  1.00  0.00           N  
ATOM   1834  CE2 TRP B  47     -16.359 -26.138 -11.423  1.00  0.00           C  
ATOM   1835  CE3 TRP B  47     -14.506 -25.373 -10.066  1.00  0.00           C  
ATOM   1836  CZ2 TRP B  47     -15.694 -27.326 -11.734  1.00  0.00           C  
ATOM   1837  CZ3 TRP B  47     -13.854 -26.556 -10.371  1.00  0.00           C  
ATOM   1838  CH2 TRP B  47     -14.451 -27.514 -11.194  1.00  0.00           C  
ATOM   1839  N   GLU B  48     -16.564 -21.251 -12.466  1.00  0.00           N  
ATOM   1840  CA  GLU B  48     -16.739 -21.260 -13.912  1.00  0.00           C  
ATOM   1841  C   GLU B  48     -15.593 -20.554 -14.631  1.00  0.00           C  
ATOM   1842  O   GLU B  48     -15.207 -20.964 -15.731  1.00  0.00           O  
ATOM   1843  CB  GLU B  48     -18.093 -20.636 -14.272  1.00  0.00           C  
ATOM   1844  CG  GLU B  48     -19.271 -21.527 -13.881  1.00  0.00           C  
ATOM   1845  CD  GLU B  48     -20.629 -20.836 -13.960  1.00  0.00           C  
ATOM   1846  OE1 GLU B  48     -21.648 -21.537 -13.751  1.00  0.00           O  
ATOM   1847  OE2 GLU B  48     -20.682 -19.622 -14.213  1.00  0.00           O  
ATOM   1848  N   SER B  49     -15.027 -19.499 -14.023  1.00  0.00           N  
ATOM   1849  CA  SER B  49     -13.912 -18.791 -14.642  1.00  0.00           C  
ATOM   1850  C   SER B  49     -12.622 -19.611 -14.591  1.00  0.00           C  
ATOM   1851  O   SER B  49     -11.803 -19.541 -15.513  1.00  0.00           O  
ATOM   1852  CB  SER B  49     -13.704 -17.417 -13.976  1.00  0.00           C  
ATOM   1853  OG  SER B  49     -13.179 -17.547 -12.668  1.00  0.00           O  
ATOM   1854  N   ILE B  50     -12.433 -20.409 -13.538  1.00  0.00           N  
ATOM   1855  CA  ILE B  50     -11.269 -21.301 -13.436  1.00  0.00           C  
ATOM   1856  C   ILE B  50     -11.419 -22.481 -14.385  1.00  0.00           C  
ATOM   1857  O   ILE B  50     -10.460 -22.878 -15.057  1.00  0.00           O  
ATOM   1858  CB  ILE B  50     -11.071 -21.776 -11.974  1.00  0.00           C  
ATOM   1859  CG1 ILE B  50     -10.743 -20.581 -11.067  1.00  0.00           C  
ATOM   1860  CG2 ILE B  50      -9.959 -22.817 -11.898  1.00  0.00           C  
ATOM   1861  CD1 ILE B  50     -10.810 -20.900  -9.583  1.00  0.00           C  
ATOM   1862  N   GLY B  51     -12.630 -23.049 -14.467  1.00  0.00           N  
ATOM   1863  CA  GLY B  51     -12.984 -24.053 -15.449  1.00  0.00           C  
ATOM   1864  C   GLY B  51     -12.544 -25.473 -15.152  1.00  0.00           C  
ATOM   1865  O   GLY B  51     -12.928 -26.401 -15.876  1.00  0.00           O  
ATOM   1866  N   ARG B  52     -11.749 -25.673 -14.101  1.00  0.00           N  
ATOM   1867  CA  ARG B  52     -11.256 -26.992 -13.712  1.00  0.00           C  
ATOM   1868  C   ARG B  52     -10.881 -26.985 -12.237  1.00  0.00           C  
ATOM   1869  O   ARG B  52     -10.595 -25.924 -11.679  1.00  0.00           O  
ATOM   1870  CB  ARG B  52     -10.046 -27.390 -14.580  1.00  0.00           C  
ATOM   1871  CG  ARG B  52      -8.821 -26.486 -14.395  1.00  0.00           C  
ATOM   1872  CD  ARG B  52      -7.711 -26.839 -15.376  1.00  0.00           C  
ATOM   1873  NE  ARG B  52      -8.080 -26.558 -16.757  1.00  0.00           N  
ATOM   1874  CZ  ARG B  52      -8.005 -25.359 -17.337  1.00  0.00           C  
ATOM   1875  NH1 ARG B  52      -7.557 -24.306 -16.662  1.00  0.00           N  
ATOM   1876  NH2 ARG B  52      -8.374 -25.207 -18.595  1.00  0.00           N  
ATOM   1877  N   PRO B  53     -10.865 -28.158 -11.576  1.00  0.00           N  
ATOM   1878  CA  PRO B  53     -10.448 -28.193 -10.170  1.00  0.00           C  
ATOM   1879  C   PRO B  53      -8.995 -27.751 -10.002  1.00  0.00           C  
ATOM   1880  O   PRO B  53      -8.129 -28.104 -10.804  1.00  0.00           O  
ATOM   1881  CB  PRO B  53     -10.615 -29.667  -9.772  1.00  0.00           C  
ATOM   1882  CG  PRO B  53     -11.585 -30.222 -10.769  1.00  0.00           C  
ATOM   1883  CD  PRO B  53     -11.301 -29.475 -12.050  1.00  0.00           C  
ATOM   1884  N   LEU B  54      -8.745 -26.970  -8.965  1.00  0.00           N  
ATOM   1885  CA  LEU B  54      -7.384 -26.597  -8.613  1.00  0.00           C  
ATOM   1886  C   LEU B  54      -6.678 -27.818  -8.020  1.00  0.00           C  
ATOM   1887  O   LEU B  54      -7.141 -28.354  -7.009  1.00  0.00           O  
ATOM   1888  CB  LEU B  54      -7.383 -25.432  -7.624  1.00  0.00           C  
ATOM   1889  CG  LEU B  54      -7.908 -24.100  -8.171  1.00  0.00           C  
ATOM   1890  CD1 LEU B  54      -8.090 -23.097  -7.033  1.00  0.00           C  
ATOM   1891  CD2 LEU B  54      -6.974 -23.533  -9.229  1.00  0.00           C  
ATOM   1892  N   PRO B  55      -5.579 -28.291  -8.633  1.00  0.00           N  
ATOM   1893  CA  PRO B  55      -4.937 -29.521  -8.152  1.00  0.00           C  
ATOM   1894  C   PRO B  55      -4.294 -29.337  -6.783  1.00  0.00           C  
ATOM   1895  O   PRO B  55      -3.845 -28.248  -6.427  1.00  0.00           O  
ATOM   1896  CB  PRO B  55      -3.884 -29.815  -9.232  1.00  0.00           C  
ATOM   1897  CG  PRO B  55      -3.598 -28.493  -9.862  1.00  0.00           C  
ATOM   1898  CD  PRO B  55      -4.902 -27.734  -9.806  1.00  0.00           C  
ATOM   1899  N   GLY B  56      -4.269 -30.426  -6.006  1.00  0.00           N  
ATOM   1900  CA  GLY B  56      -3.660 -30.409  -4.682  1.00  0.00           C  
ATOM   1901  C   GLY B  56      -4.467 -29.672  -3.629  1.00  0.00           C  
ATOM   1902  O   GLY B  56      -3.952 -29.400  -2.541  1.00  0.00           O  
ATOM   1903  N   ARG B  57      -5.729 -29.340  -3.942  1.00  0.00           N  
ATOM   1904  CA  ARG B  57      -6.611 -28.611  -3.043  1.00  0.00           C  
ATOM   1905  C   ARG B  57      -8.007 -29.214  -3.079  1.00  0.00           C  
ATOM   1906  O   ARG B  57      -8.473 -29.633  -4.147  1.00  0.00           O  
ATOM   1907  CB  ARG B  57      -6.685 -27.132  -3.440  1.00  0.00           C  
ATOM   1908  CG  ARG B  57      -5.437 -26.329  -3.086  1.00  0.00           C  
ATOM   1909  CD  ARG B  57      -5.176 -25.187  -4.059  1.00  0.00           C  
ATOM   1910  NE  ARG B  57      -4.601 -25.674  -5.307  1.00  0.00           N  
ATOM   1911  CZ  ARG B  57      -4.056 -24.900  -6.251  1.00  0.00           C  
ATOM   1912  NH1 ARG B  57      -4.032 -23.581  -6.099  1.00  0.00           N  
ATOM   1913  NH2 ARG B  57      -3.539 -25.445  -7.335  1.00  0.00           N  
ATOM   1914  N   LYS B  58      -8.677 -29.278  -1.940  1.00  0.00           N  
ATOM   1915  CA  LYS B  58     -10.082 -29.649  -1.912  1.00  0.00           C  
ATOM   1916  C   LYS B  58     -10.900 -28.452  -2.386  1.00  0.00           C  
ATOM   1917  O   LYS B  58     -10.915 -27.413  -1.725  1.00  0.00           O  
ATOM   1918  CB  LYS B  58     -10.522 -30.096  -0.515  1.00  0.00           C  
ATOM   1919  CG  LYS B  58     -11.976 -30.542  -0.481  1.00  0.00           C  
ATOM   1920  CD  LYS B  58     -12.379 -31.132   0.866  1.00  0.00           C  
ATOM   1921  CE  LYS B  58     -13.796 -31.657   0.805  1.00  0.00           C  
ATOM   1922  NZ  LYS B  58     -14.213 -32.290   2.092  1.00  0.00           N  
ATOM   1923  N   ASN B  59     -11.560 -28.596  -3.543  1.00  0.00           N  
ATOM   1924  CA  ASN B  59     -12.332 -27.513  -4.136  1.00  0.00           C  
ATOM   1925  C   ASN B  59     -13.775 -27.580  -3.636  1.00  0.00           C  
ATOM   1926  O   ASN B  59     -14.445 -28.597  -3.817  1.00  0.00           O  
ATOM   1927  CB  ASN B  59     -12.305 -27.606  -5.670  1.00  0.00           C  
ATOM   1928  CG  ASN B  59     -10.933 -27.317  -6.269  1.00  0.00           C  
ATOM   1929  OD1 ASN B  59     -10.778 -26.392  -7.077  1.00  0.00           O  
ATOM   1930  ND2 ASN B  59      -9.937 -28.110  -5.922  1.00  0.00           N  
ATOM   1931  N   ILE B  60     -14.243 -26.505  -2.991  1.00  0.00           N  
ATOM   1932  CA  ILE B  60     -15.597 -26.419  -2.441  1.00  0.00           C  
ATOM   1933  C   ILE B  60     -16.299 -25.243  -3.089  1.00  0.00           C  
ATOM   1934  O   ILE B  60     -15.825 -24.111  -3.014  1.00  0.00           O  
ATOM   1935  CB  ILE B  60     -15.557 -26.274  -0.903  1.00  0.00           C  
ATOM   1936  CG1 ILE B  60     -14.894 -27.501  -0.271  1.00  0.00           C  
ATOM   1937  CG2 ILE B  60     -16.962 -26.069  -0.344  1.00  0.00           C  
ATOM   1938  CD1 ILE B  60     -14.418 -27.279   1.152  1.00  0.00           C  
ATOM   1939  N   ILE B  61     -17.435 -25.510  -3.761  1.00  0.00           N  
ATOM   1940  CA  ILE B  61     -18.174 -24.491  -4.504  1.00  0.00           C  
ATOM   1941  C   ILE B  61     -19.442 -24.135  -3.733  1.00  0.00           C  
ATOM   1942  O   ILE B  61     -20.291 -24.999  -3.498  1.00  0.00           O  
ATOM   1943  CB  ILE B  61     -18.537 -24.954  -5.929  1.00  0.00           C  
ATOM   1944  CG1 ILE B  61     -17.371 -25.711  -6.601  1.00  0.00           C  
ATOM   1945  CG2 ILE B  61     -18.974 -23.751  -6.768  1.00  0.00           C  
ATOM   1946  CD1 ILE B  61     -16.063 -24.958  -6.662  1.00  0.00           C  
ATOM   1947  N   LEU B  62     -19.571 -22.871  -3.341  1.00  0.00           N  
ATOM   1948  CA  LEU B  62     -20.744 -22.370  -2.644  1.00  0.00           C  
ATOM   1949  C   LEU B  62     -21.753 -21.854  -3.667  1.00  0.00           C  
ATOM   1950  O   LEU B  62     -21.503 -20.863  -4.355  1.00  0.00           O  
ATOM   1951  CB  LEU B  62     -20.346 -21.266  -1.659  1.00  0.00           C  
ATOM   1952  CG  LEU B  62     -21.480 -20.583  -0.885  1.00  0.00           C  
ATOM   1953  CD1 LEU B  62     -22.277 -21.586  -0.072  1.00  0.00           C  
ATOM   1954  CD2 LEU B  62     -20.913 -19.498   0.024  1.00  0.00           C  
ATOM   1955  N   SER B  63     -22.907 -22.552  -3.783  1.00  0.00           N  
ATOM   1956  CA  SER B  63     -23.934 -22.186  -4.749  1.00  0.00           C  
ATOM   1957  C   SER B  63     -25.296 -22.705  -4.300  1.00  0.00           C  
ATOM   1958  O   SER B  63     -25.400 -23.827  -3.801  1.00  0.00           O  
ATOM   1959  CB  SER B  63     -23.609 -22.757  -6.130  1.00  0.00           C  
ATOM   1960  OG  SER B  63     -24.630 -22.440  -7.061  1.00  0.00           O  
ATOM   1961  N   SER B  64     -26.334 -21.892  -4.501  1.00  0.00           N  
ATOM   1962  CA  SER B  64     -27.702 -22.333  -4.249  1.00  0.00           C  
ATOM   1963  C   SER B  64     -28.190 -23.313  -5.310  1.00  0.00           C  
ATOM   1964  O   SER B  64     -29.169 -24.030  -5.091  1.00  0.00           O  
ATOM   1965  CB  SER B  64     -28.638 -21.125  -4.185  1.00  0.00           C  
ATOM   1966  OG  SER B  64     -28.577 -20.379  -5.383  1.00  0.00           O  
ATOM   1967  N   GLN B  65     -27.500 -23.369  -6.461  1.00  0.00           N  
ATOM   1968  CA  GLN B  65     -27.881 -24.223  -7.574  1.00  0.00           C  
ATOM   1969  C   GLN B  65     -27.234 -25.605  -7.450  1.00  0.00           C  
ATOM   1970  O   GLN B  65     -26.208 -25.760  -6.787  1.00  0.00           O  
ATOM   1971  CB  GLN B  65     -27.480 -23.576  -8.904  1.00  0.00           C  
ATOM   1972  CG  GLN B  65     -28.118 -22.214  -9.148  1.00  0.00           C  
ATOM   1973  CD  GLN B  65     -29.629 -22.292  -9.224  1.00  0.00           C  
ATOM   1974  OE1 GLN B  65     -30.190 -23.249  -9.754  1.00  0.00           O  
ATOM   1975  NE2 GLN B  65     -30.302 -21.296  -8.682  1.00  0.00           N  
ATOM   1976  N   PRO B  66     -27.818 -26.632  -8.091  1.00  0.00           N  
ATOM   1977  CA  PRO B  66     -27.227 -27.975  -8.060  1.00  0.00           C  
ATOM   1978  C   PRO B  66     -25.826 -28.012  -8.658  1.00  0.00           C  
ATOM   1979  O   PRO B  66     -25.500 -27.231  -9.561  1.00  0.00           O  
ATOM   1980  CB  PRO B  66     -28.189 -28.824  -8.890  1.00  0.00           C  
ATOM   1981  CG  PRO B  66     -29.489 -28.086  -8.839  1.00  0.00           C  
ATOM   1982  CD  PRO B  66     -29.111 -26.628  -8.797  1.00  0.00           C  
ATOM   1983  N   GLY B  67     -24.994 -28.915  -8.144  1.00  0.00           N  
ATOM   1984  CA  GLY B  67     -23.653 -29.093  -8.667  1.00  0.00           C  
ATOM   1985  C   GLY B  67     -23.658 -29.660 -10.076  1.00  0.00           C  
ATOM   1986  O   GLY B  67     -24.549 -30.430 -10.445  1.00  0.00           O  
ATOM   1987  N   THR B  68     -22.655 -29.278 -10.877  1.00  0.00           N  
ATOM   1988  CA  THR B  68     -22.556 -29.691 -12.278  1.00  0.00           C  
ATOM   1989  C   THR B  68     -21.263 -30.442 -12.587  1.00  0.00           C  
ATOM   1990  O   THR B  68     -21.033 -30.816 -13.740  1.00  0.00           O  
ATOM   1991  CB  THR B  68     -22.666 -28.470 -13.208  1.00  0.00           C  
ATOM   1992  OG1 THR B  68     -21.659 -27.514 -12.862  1.00  0.00           O  
ATOM   1993  CG2 THR B  68     -24.038 -27.814 -13.084  1.00  0.00           C  
ATOM   1994  N   ASP B  69     -20.418 -30.681 -11.576  1.00  0.00           N  
ATOM   1995  CA  ASP B  69     -19.140 -31.358 -11.757  1.00  0.00           C  
ATOM   1996  C   ASP B  69     -18.848 -32.177 -10.500  1.00  0.00           C  
ATOM   1997  O   ASP B  69     -18.838 -31.636  -9.396  1.00  0.00           O  
ATOM   1998  CB  ASP B  69     -18.031 -30.326 -12.012  1.00  0.00           C  
ATOM   1999  CG  ASP B  69     -16.750 -30.950 -12.553  1.00  0.00           C  
ATOM   2000  OD1 ASP B  69     -16.318 -31.991 -12.030  1.00  0.00           O  
ATOM   2001  OD2 ASP B  69     -16.165 -30.379 -13.493  1.00  0.00           O  
ATOM   2002  N   ASP B  70     -18.644 -33.491 -10.672  1.00  0.00           N  
ATOM   2003  CA  ASP B  70     -18.455 -34.393  -9.539  1.00  0.00           C  
ATOM   2004  C   ASP B  70     -17.020 -34.387  -8.996  1.00  0.00           C  
ATOM   2005  O   ASP B  70     -16.746 -35.038  -7.984  1.00  0.00           O  
ATOM   2006  CB  ASP B  70     -18.882 -35.819  -9.914  1.00  0.00           C  
ATOM   2007  CG  ASP B  70     -18.073 -36.418 -11.059  1.00  0.00           C  
ATOM   2008  OD1 ASP B  70     -17.336 -35.673 -11.745  1.00  0.00           O  
ATOM   2009  OD2 ASP B  70     -18.180 -37.640 -11.269  1.00  0.00           O  
ATOM   2010  N   ARG B  71     -16.116 -33.655  -9.651  1.00  0.00           N  
ATOM   2011  CA  ARG B  71     -14.732 -33.556  -9.193  1.00  0.00           C  
ATOM   2012  C   ARG B  71     -14.554 -32.575  -8.036  1.00  0.00           C  
ATOM   2013  O   ARG B  71     -13.478 -32.512  -7.442  1.00  0.00           O  
ATOM   2014  CB  ARG B  71     -13.818 -33.150 -10.360  1.00  0.00           C  
ATOM   2015  CG  ARG B  71     -13.826 -34.132 -11.528  1.00  0.00           C  
ATOM   2016  CD  ARG B  71     -13.050 -33.584 -12.718  1.00  0.00           C  
ATOM   2017  NE  ARG B  71     -13.683 -32.382 -13.266  1.00  0.00           N  
ATOM   2018  CZ  ARG B  71     -13.157 -31.609 -14.220  1.00  0.00           C  
ATOM   2019  NH1 ARG B  71     -11.971 -31.912 -14.734  1.00  0.00           N  
ATOM   2020  NH2 ARG B  71     -13.805 -30.548 -14.646  1.00  0.00           N  
ATOM   2021  N   VAL B  72     -15.607 -31.810  -7.722  1.00  0.00           N  
ATOM   2022  CA  VAL B  72     -15.559 -30.803  -6.662  1.00  0.00           C  
ATOM   2023  C   VAL B  72     -16.731 -31.001  -5.706  1.00  0.00           C  
ATOM   2024  O   VAL B  72     -17.720 -31.664  -6.035  1.00  0.00           O  
ATOM   2025  CB  VAL B  72     -15.553 -29.363  -7.229  1.00  0.00           C  
ATOM   2026  CG1 VAL B  72     -14.353 -29.167  -8.158  1.00  0.00           C  
ATOM   2027  CG2 VAL B  72     -16.853 -29.057  -7.972  1.00  0.00           C  
ATOM   2028  N   THR B  73     -16.624 -30.420  -4.510  1.00  0.00           N  
ATOM   2029  CA  THR B  73     -17.672 -30.502  -3.502  1.00  0.00           C  
ATOM   2030  C   THR B  73     -18.591 -29.289  -3.616  1.00  0.00           C  
ATOM   2031  O   THR B  73     -18.116 -28.150  -3.616  1.00  0.00           O  
ATOM   2032  CB  THR B  73     -17.065 -30.570  -2.092  1.00  0.00           C  
ATOM   2033  OG1 THR B  73     -16.224 -31.724  -1.996  1.00  0.00           O  
ATOM   2034  CG2 THR B  73     -18.151 -30.665  -1.027  1.00  0.00           C  
ATOM   2035  N   TRP B  74     -19.896 -29.536  -3.706  1.00  0.00           N  
ATOM   2036  CA  TRP B  74     -20.890 -28.470  -3.820  1.00  0.00           C  
ATOM   2037  C   TRP B  74     -21.623 -28.300  -2.493  1.00  0.00           C  
ATOM   2038  O   TRP B  74     -22.061 -29.283  -1.889  1.00  0.00           O  
ATOM   2039  CB  TRP B  74     -21.882 -28.782  -4.948  1.00  0.00           C  
ATOM   2040  CG  TRP B  74     -21.240 -28.828  -6.299  1.00  0.00           C  
ATOM   2041  CD1 TRP B  74     -20.624 -29.909  -6.873  1.00  0.00           C  
ATOM   2042  CD2 TRP B  74     -21.124 -27.756  -7.249  1.00  0.00           C  
ATOM   2043  NE1 TRP B  74     -20.130 -29.571  -8.122  1.00  0.00           N  
ATOM   2044  CE2 TRP B  74     -20.427 -28.257  -8.378  1.00  0.00           C  
ATOM   2045  CE3 TRP B  74     -21.543 -26.417  -7.266  1.00  0.00           C  
ATOM   2046  CZ2 TRP B  74     -20.148 -27.467  -9.502  1.00  0.00           C  
ATOM   2047  CZ3 TRP B  74     -21.270 -25.635  -8.373  1.00  0.00           C  
ATOM   2048  CH2 TRP B  74     -20.578 -26.154  -9.482  1.00  0.00           C  
ATOM   2049  N   VAL B  75     -21.763 -27.053  -2.044  1.00  0.00           N  
ATOM   2050  CA  VAL B  75     -22.448 -26.719  -0.794  1.00  0.00           C  
ATOM   2051  C   VAL B  75     -23.378 -25.537  -1.030  1.00  0.00           C  
ATOM   2052  O   VAL B  75     -23.201 -24.765  -1.974  1.00  0.00           O  
ATOM   2053  CB  VAL B  75     -21.449 -26.400   0.344  1.00  0.00           C  
ATOM   2054  CG1 VAL B  75     -20.607 -27.621   0.682  1.00  0.00           C  
ATOM   2055  CG2 VAL B  75     -20.552 -25.214  -0.035  1.00  0.00           C  
ATOM   2056  N   LYS B  76     -24.383 -25.384  -0.147  1.00  0.00           N  
ATOM   2057  CA  LYS B  76     -25.438 -24.394  -0.345  1.00  0.00           C  
ATOM   2058  C   LYS B  76     -25.424 -23.271   0.694  1.00  0.00           C  
ATOM   2059  O   LYS B  76     -26.227 -22.343   0.595  1.00  0.00           O  
ATOM   2060  CB  LYS B  76     -26.808 -25.083  -0.367  1.00  0.00           C  
ATOM   2061  CG  LYS B  76     -26.921 -26.167  -1.436  1.00  0.00           C  
ATOM   2062  CD  LYS B  76     -28.317 -26.778  -1.494  1.00  0.00           C  
ATOM   2063  CE  LYS B  76     -29.299 -25.811  -2.121  1.00  0.00           C  
ATOM   2064  NZ  LYS B  76     -30.647 -26.423  -2.293  1.00  0.00           N  
ATOM   2065  N   SER B  77     -24.516 -23.351   1.691  1.00  0.00           N  
ATOM   2066  CA  SER B  77     -24.439 -22.322   2.721  1.00  0.00           C  
ATOM   2067  C   SER B  77     -23.002 -22.166   3.212  1.00  0.00           C  
ATOM   2068  O   SER B  77     -22.156 -23.044   3.003  1.00  0.00           O  
ATOM   2069  CB  SER B  77     -25.355 -22.658   3.899  1.00  0.00           C  
ATOM   2070  OG  SER B  77     -24.858 -23.763   4.625  1.00  0.00           O  
ATOM   2071  N   VAL B  78     -22.741 -21.038   3.881  1.00  0.00           N  
ATOM   2072  CA  VAL B  78     -21.442 -20.774   4.496  1.00  0.00           C  
ATOM   2073  C   VAL B  78     -21.098 -21.868   5.507  1.00  0.00           C  
ATOM   2074  O   VAL B  78     -19.974 -22.381   5.513  1.00  0.00           O  
ATOM   2075  CB  VAL B  78     -21.427 -19.378   5.151  1.00  0.00           C  
ATOM   2076  CG1 VAL B  78     -20.195 -19.179   6.024  1.00  0.00           C  
ATOM   2077  CG2 VAL B  78     -21.498 -18.286   4.082  1.00  0.00           C  
ATOM   2078  N   ASP B  79     -22.070 -22.241   6.341  1.00  0.00           N  
ATOM   2079  CA  ASP B  79     -21.831 -23.262   7.362  1.00  0.00           C  
ATOM   2080  C   ASP B  79     -21.511 -24.620   6.736  1.00  0.00           C  
ATOM   2081  O   ASP B  79     -20.630 -25.338   7.220  1.00  0.00           O  
ATOM   2082  CB  ASP B  79     -23.040 -23.374   8.296  1.00  0.00           C  
ATOM   2083  CG  ASP B  79     -23.221 -22.144   9.170  1.00  0.00           C  
ATOM   2084  OD1 ASP B  79     -22.240 -21.394   9.382  1.00  0.00           O  
ATOM   2085  OD2 ASP B  79     -24.351 -21.925   9.653  1.00  0.00           O  
ATOM   2086  N   GLU B  80     -22.214 -24.989   5.649  1.00  0.00           N  
ATOM   2087  CA  GLU B  80     -21.916 -26.225   4.930  1.00  0.00           C  
ATOM   2088  C   GLU B  80     -20.512 -26.186   4.324  1.00  0.00           C  
ATOM   2089  O   GLU B  80     -19.797 -27.195   4.336  1.00  0.00           O  
ATOM   2090  CB  GLU B  80     -22.946 -26.468   3.821  1.00  0.00           C  
ATOM   2091  CG  GLU B  80     -24.292 -26.975   4.315  1.00  0.00           C  
ATOM   2092  CD  GLU B  80     -25.314 -27.139   3.197  1.00  0.00           C  
ATOM   2093  OE1 GLU B  80     -26.523 -27.189   3.500  1.00  0.00           O  
ATOM   2094  OE2 GLU B  80     -24.900 -27.221   2.023  1.00  0.00           O  
ATOM   2095  N   ALA B  81     -20.117 -25.024   3.793  1.00  0.00           N  
ATOM   2096  CA  ALA B  81     -18.788 -24.865   3.222  1.00  0.00           C  
ATOM   2097  C   ALA B  81     -17.706 -25.093   4.272  1.00  0.00           C  
ATOM   2098  O   ALA B  81     -16.737 -25.823   4.029  1.00  0.00           O  
ATOM   2099  CB  ALA B  81     -18.644 -23.478   2.584  1.00  0.00           C  
ATOM   2100  N   ILE B  82     -17.883 -24.494   5.456  1.00  0.00           N  
ATOM   2101  CA  ILE B  82     -16.930 -24.653   6.548  1.00  0.00           C  
ATOM   2102  C   ILE B  82     -16.893 -26.112   7.012  1.00  0.00           C  
ATOM   2103  O   ILE B  82     -15.817 -26.694   7.194  1.00  0.00           O  
ATOM   2104  CB  ILE B  82     -17.262 -23.691   7.705  1.00  0.00           C  
ATOM   2105  CG1 ILE B  82     -17.080 -22.234   7.251  1.00  0.00           C  
ATOM   2106  CG2 ILE B  82     -16.394 -23.988   8.934  1.00  0.00           C  
ATOM   2107  CD1 ILE B  82     -17.650 -21.207   8.218  1.00  0.00           C  
ATOM   2108  N   ALA B  83     -18.071 -26.718   7.172  1.00  0.00           N  
ATOM   2109  CA  ALA B  83     -18.152 -28.114   7.597  1.00  0.00           C  
ATOM   2110  C   ALA B  83     -17.478 -29.051   6.592  1.00  0.00           C  
ATOM   2111  O   ALA B  83     -16.818 -30.024   6.983  1.00  0.00           O  
ATOM   2112  CB  ALA B  83     -19.615 -28.509   7.808  1.00  0.00           C  
ATOM   2113  N   ALA B  84     -17.622 -28.760   5.295  1.00  0.00           N  
ATOM   2114  CA  ALA B  84     -17.033 -29.587   4.243  1.00  0.00           C  
ATOM   2115  C   ALA B  84     -15.501 -29.564   4.272  1.00  0.00           C  
ATOM   2116  O   ALA B  84     -14.862 -30.483   3.751  1.00  0.00           O  
ATOM   2117  CB  ALA B  84     -17.543 -29.134   2.876  1.00  0.00           C  
ATOM   2118  N   CYS B  85     -14.911 -28.534   4.866  1.00  0.00           N  
ATOM   2119  CA  CYS B  85     -13.459 -28.441   4.973  1.00  0.00           C  
ATOM   2120  C   CYS B  85     -12.884 -29.411   5.999  1.00  0.00           C  
ATOM   2121  O   CYS B  85     -11.718 -29.804   5.897  1.00  0.00           O  
ATOM   2122  CB  CYS B  85     -13.044 -27.012   5.334  1.00  0.00           C  
ATOM   2123  SG  CYS B  85     -13.461 -25.797   4.061  1.00  0.00           S  
ATOM   2124  N   GLY B  86     -13.697 -29.805   6.990  1.00  0.00           N  
ATOM   2125  CA  GLY B  86     -13.226 -30.678   8.049  1.00  0.00           C  
ATOM   2126  C   GLY B  86     -12.308 -29.966   9.026  1.00  0.00           C  
ATOM   2127  O   GLY B  86     -12.307 -28.736   9.122  1.00  0.00           O  
ATOM   2128  N   ASP B  87     -11.511 -30.751   9.758  1.00  0.00           N  
ATOM   2129  CA  ASP B  87     -10.590 -30.219  10.761  1.00  0.00           C  
ATOM   2130  C   ASP B  87      -9.243 -29.921  10.102  1.00  0.00           C  
ATOM   2131  O   ASP B  87      -8.391 -30.801   9.971  1.00  0.00           O  
ATOM   2132  CB  ASP B  87     -10.446 -31.214  11.910  1.00  0.00           C  
ATOM   2133  CG  ASP B  87      -9.629 -30.662  13.076  1.00  0.00           C  
ATOM   2134  OD1 ASP B  87      -9.478 -29.424  13.174  1.00  0.00           O  
ATOM   2135  OD2 ASP B  87      -9.153 -31.472  13.889  1.00  0.00           O  
ATOM   2136  N   VAL B  88      -9.070 -28.673   9.648  1.00  0.00           N  
ATOM   2137  CA  VAL B  88      -7.846 -28.236   8.975  1.00  0.00           C  
ATOM   2138  C   VAL B  88      -7.345 -26.945   9.616  1.00  0.00           C  
ATOM   2139  O   VAL B  88      -8.142 -26.164  10.149  1.00  0.00           O  
ATOM   2140  CB  VAL B  88      -8.059 -28.028   7.458  1.00  0.00           C  
ATOM   2141  CG1 VAL B  88      -8.414 -29.347   6.778  1.00  0.00           C  
ATOM   2142  CG2 VAL B  88      -9.130 -26.978   7.190  1.00  0.00           C  
ATOM   2143  N   PRO B  89      -6.028 -26.679   9.566  1.00  0.00           N  
ATOM   2144  CA  PRO B  89      -5.498 -25.460  10.180  1.00  0.00           C  
ATOM   2145  C   PRO B  89      -5.987 -24.171   9.517  1.00  0.00           C  
ATOM   2146  O   PRO B  89      -6.205 -23.172  10.210  1.00  0.00           O  
ATOM   2147  CB  PRO B  89      -3.976 -25.604  10.019  1.00  0.00           C  
ATOM   2148  CG  PRO B  89      -3.748 -27.071   9.854  1.00  0.00           C  
ATOM   2149  CD  PRO B  89      -4.958 -27.571   9.101  1.00  0.00           C  
ATOM   2150  N   GLU B  90      -6.161 -24.184   8.186  1.00  0.00           N  
ATOM   2151  CA  GLU B  90      -6.501 -22.962   7.459  1.00  0.00           C  
ATOM   2152  C   GLU B  90      -7.391 -23.258   6.256  1.00  0.00           C  
ATOM   2153  O   GLU B  90      -7.082 -24.131   5.443  1.00  0.00           O  
ATOM   2154  CB  GLU B  90      -5.227 -22.232   7.021  1.00  0.00           C  
ATOM   2155  CG  GLU B  90      -5.478 -20.842   6.448  1.00  0.00           C  
ATOM   2156  CD  GLU B  90      -4.189 -20.077   6.161  1.00  0.00           C  
ATOM   2157  OE1 GLU B  90      -4.228 -18.827   6.217  1.00  0.00           O  
ATOM   2158  OE2 GLU B  90      -3.158 -20.721   5.876  1.00  0.00           O  
ATOM   2159  N   ILE B  91      -8.499 -22.530   6.163  1.00  0.00           N  
ATOM   2160  CA  ILE B  91      -9.433 -22.573   5.043  1.00  0.00           C  
ATOM   2161  C   ILE B  91      -9.195 -21.334   4.182  1.00  0.00           C  
ATOM   2162  O   ILE B  91      -9.161 -20.219   4.708  1.00  0.00           O  
ATOM   2163  CB  ILE B  91     -10.892 -22.596   5.541  1.00  0.00           C  
ATOM   2164  CG1 ILE B  91     -11.160 -23.854   6.376  1.00  0.00           C  
ATOM   2165  CG2 ILE B  91     -11.869 -22.484   4.374  1.00  0.00           C  
ATOM   2166  CD1 ILE B  91     -12.490 -23.829   7.127  1.00  0.00           C  
ATOM   2167  N   MET B  92      -9.060 -21.517   2.865  1.00  0.00           N  
ATOM   2168  CA  MET B  92      -8.802 -20.412   1.940  1.00  0.00           C  
ATOM   2169  C   MET B  92     -10.061 -20.079   1.144  1.00  0.00           C  
ATOM   2170  O   MET B  92     -10.573 -20.918   0.396  1.00  0.00           O  
ATOM   2171  CB  MET B  92      -7.652 -20.761   0.985  1.00  0.00           C  
ATOM   2172  CG  MET B  92      -6.348 -21.139   1.687  1.00  0.00           C  
ATOM   2173  SD  MET B  92      -5.690 -19.850   2.775  1.00  0.00           S  
ATOM   2174  CE  MET B  92      -5.353 -18.536   1.612  1.00  0.00           C  
ATOM   2175  N   VAL B  93     -10.565 -18.858   1.309  1.00  0.00           N  
ATOM   2176  CA  VAL B  93     -11.690 -18.357   0.520  1.00  0.00           C  
ATOM   2177  C   VAL B  93     -11.110 -17.592  -0.668  1.00  0.00           C  
ATOM   2178  O   VAL B  93     -10.399 -16.605  -0.480  1.00  0.00           O  
ATOM   2179  CB  VAL B  93     -12.602 -17.455   1.374  1.00  0.00           C  
ATOM   2180  CG1 VAL B  93     -13.741 -16.894   0.541  1.00  0.00           C  
ATOM   2181  CG2 VAL B  93     -13.146 -18.235   2.570  1.00  0.00           C  
ATOM   2182  N   ILE B  94     -11.394 -18.060  -1.885  1.00  0.00           N  
ATOM   2183  CA  ILE B  94     -10.650 -17.614  -3.070  1.00  0.00           C  
ATOM   2184  C   ILE B  94     -11.471 -16.793  -4.067  1.00  0.00           C  
ATOM   2185  O   ILE B  94     -11.002 -16.552  -5.178  1.00  0.00           O  
ATOM   2186  CB  ILE B  94      -9.951 -18.787  -3.786  1.00  0.00           C  
ATOM   2187  CG1 ILE B  94     -10.963 -19.722  -4.464  1.00  0.00           C  
ATOM   2188  CG2 ILE B  94      -9.081 -19.575  -2.783  1.00  0.00           C  
ATOM   2189  CD1 ILE B  94     -10.308 -20.705  -5.438  1.00  0.00           C  
ATOM   2190  N   GLY B  95     -12.667 -16.352  -3.669  1.00  0.00           N  
ATOM   2191  CA  GLY B  95     -13.272 -15.289  -4.438  1.00  0.00           C  
ATOM   2192  C   GLY B  95     -14.721 -15.370  -4.857  1.00  0.00           C  
ATOM   2193  O   GLY B  95     -15.467 -16.290  -4.527  1.00  0.00           O  
ATOM   2194  N   GLY B  96     -15.082 -14.335  -5.593  1.00  0.00           N  
ATOM   2195  CA  GLY B  96     -16.416 -13.842  -5.827  1.00  0.00           C  
ATOM   2196  C   GLY B  96     -16.741 -12.807  -4.751  1.00  0.00           C  
ATOM   2197  O   GLY B  96     -16.605 -13.088  -3.560  1.00  0.00           O  
ATOM   2198  N   GLY B  97     -17.153 -11.600  -5.166  1.00  0.00           N  
ATOM   2199  CA  GLY B  97     -17.430 -10.529  -4.215  1.00  0.00           C  
ATOM   2200  C   GLY B  97     -18.416 -10.943  -3.136  1.00  0.00           C  
ATOM   2201  O   GLY B  97     -18.207 -10.665  -1.950  1.00  0.00           O  
ATOM   2202  N   ARG B  98     -19.484 -11.639  -3.526  1.00  0.00           N  
ATOM   2203  CA  ARG B  98     -20.509 -12.100  -2.590  1.00  0.00           C  
ATOM   2204  C   ARG B  98     -19.926 -13.065  -1.557  1.00  0.00           C  
ATOM   2205  O   ARG B  98     -20.277 -13.005  -0.370  1.00  0.00           O  
ATOM   2206  CB  ARG B  98     -21.659 -12.754  -3.357  1.00  0.00           C  
ATOM   2207  CG  ARG B  98     -22.801 -13.258  -2.480  1.00  0.00           C  
ATOM   2208  CD  ARG B  98     -23.898 -13.884  -3.333  1.00  0.00           C  
ATOM   2209  NE  ARG B  98     -24.937 -14.534  -2.522  1.00  0.00           N  
ATOM   2210  CZ  ARG B  98     -26.041 -13.930  -2.088  1.00  0.00           C  
ATOM   2211  NH1 ARG B  98     -26.276 -12.668  -2.377  1.00  0.00           N  
ATOM   2212  NH2 ARG B  98     -26.910 -14.610  -1.356  1.00  0.00           N  
ATOM   2213  N   VAL B  99     -19.032 -13.952  -1.987  1.00  0.00           N  
ATOM   2214  CA  VAL B  99     -18.413 -14.923  -1.084  1.00  0.00           C  
ATOM   2215  C   VAL B  99     -17.456 -14.219  -0.124  1.00  0.00           C  
ATOM   2216  O   VAL B  99     -17.458 -14.506   1.080  1.00  0.00           O  
ATOM   2217  CB  VAL B  99     -17.701 -16.044  -1.878  1.00  0.00           C  
ATOM   2218  CG1 VAL B  99     -17.048 -17.054  -0.945  1.00  0.00           C  
ATOM   2219  CG2 VAL B  99     -18.707 -16.755  -2.788  1.00  0.00           C  
ATOM   2220  N   TYR B 100     -16.658 -13.277  -0.627  1.00  0.00           N  
ATOM   2221  CA  TYR B 100     -15.800 -12.480   0.249  1.00  0.00           C  
ATOM   2222  C   TYR B 100     -16.622 -11.743   1.309  1.00  0.00           C  
ATOM   2223  O   TYR B 100     -16.252 -11.740   2.486  1.00  0.00           O  
ATOM   2224  CB  TYR B 100     -14.982 -11.470  -0.560  1.00  0.00           C  
ATOM   2225  CG  TYR B 100     -13.848 -12.039  -1.389  1.00  0.00           C  
ATOM   2226  CD1 TYR B 100     -12.971 -12.991  -0.867  1.00  0.00           C  
ATOM   2227  CD2 TYR B 100     -13.631 -11.584  -2.687  1.00  0.00           C  
ATOM   2228  CE1 TYR B 100     -11.911 -13.484  -1.624  1.00  0.00           C  
ATOM   2229  CE2 TYR B 100     -12.575 -12.072  -3.445  1.00  0.00           C  
ATOM   2230  CZ  TYR B 100     -11.718 -13.019  -2.916  1.00  0.00           C  
ATOM   2231  OH  TYR B 100     -10.670 -13.494  -3.667  1.00  0.00           O  
ATOM   2232  N   GLU B 101     -17.739 -11.124   0.919  1.00  0.00           N  
ATOM   2233  CA  GLU B 101     -18.606 -10.413   1.860  1.00  0.00           C  
ATOM   2234  C   GLU B 101     -19.090 -11.327   2.980  1.00  0.00           C  
ATOM   2235  O   GLU B 101     -19.118 -10.941   4.152  1.00  0.00           O  
ATOM   2236  CB  GLU B 101     -19.818  -9.817   1.137  1.00  0.00           C  
ATOM   2237  CG  GLU B 101     -19.500  -8.583   0.303  1.00  0.00           C  
ATOM   2238  CD  GLU B 101     -20.694  -8.083  -0.504  1.00  0.00           C  
ATOM   2239  OE1 GLU B 101     -20.534  -7.083  -1.236  1.00  0.00           O  
ATOM   2240  OE2 GLU B 101     -21.790  -8.688  -0.411  1.00  0.00           O  
ATOM   2241  N   GLN B 102     -19.461 -12.552   2.637  1.00  0.00           N  
ATOM   2242  CA  GLN B 102     -20.001 -13.496   3.610  1.00  0.00           C  
ATOM   2243  C   GLN B 102     -18.935 -14.032   4.564  1.00  0.00           C  
ATOM   2244  O   GLN B 102     -19.235 -14.326   5.725  1.00  0.00           O  
ATOM   2245  CB  GLN B 102     -20.688 -14.650   2.883  1.00  0.00           C  
ATOM   2246  CG  GLN B 102     -21.975 -14.254   2.173  1.00  0.00           C  
ATOM   2247  CD  GLN B 102     -22.593 -15.413   1.410  1.00  0.00           C  
ATOM   2248  OE1 GLN B 102     -22.051 -15.861   0.398  1.00  0.00           O  
ATOM   2249  NE2 GLN B 102     -23.716 -15.908   1.891  1.00  0.00           N  
ATOM   2250  N   PHE B 103     -17.702 -14.175   4.084  1.00  0.00           N  
ATOM   2251  CA  PHE B 103     -16.639 -14.785   4.879  1.00  0.00           C  
ATOM   2252  C   PHE B 103     -15.753 -13.775   5.617  1.00  0.00           C  
ATOM   2253  O   PHE B 103     -15.102 -14.155   6.595  1.00  0.00           O  
ATOM   2254  CB  PHE B 103     -15.787 -15.708   4.004  1.00  0.00           C  
ATOM   2255  CG  PHE B 103     -16.389 -17.078   3.813  1.00  0.00           C  
ATOM   2256  CD1 PHE B 103     -16.132 -18.096   4.725  1.00  0.00           C  
ATOM   2257  CD2 PHE B 103     -17.220 -17.352   2.732  1.00  0.00           C  
ATOM   2258  CE1 PHE B 103     -16.682 -19.359   4.561  1.00  0.00           C  
ATOM   2259  CE2 PHE B 103     -17.772 -18.613   2.557  1.00  0.00           C  
ATOM   2260  CZ  PHE B 103     -17.503 -19.619   3.471  1.00  0.00           C  
ATOM   2261  N   LEU B 104     -15.720 -12.506   5.182  1.00  0.00           N  
ATOM   2262  CA  LEU B 104     -14.860 -11.504   5.826  1.00  0.00           C  
ATOM   2263  C   LEU B 104     -15.103 -11.388   7.339  1.00  0.00           C  
ATOM   2264  O   LEU B 104     -14.128 -11.353   8.097  1.00  0.00           O  
ATOM   2265  CB  LEU B 104     -15.001 -10.146   5.130  1.00  0.00           C  
ATOM   2266  CG  LEU B 104     -14.157  -8.992   5.705  1.00  0.00           C  
ATOM   2267  CD1 LEU B 104     -12.675  -9.306   5.643  1.00  0.00           C  
ATOM   2268  CD2 LEU B 104     -14.457  -7.694   4.970  1.00  0.00           C  
ATOM   2269  N   PRO B 105     -16.363 -11.356   7.830  1.00  0.00           N  
ATOM   2270  CA  PRO B 105     -16.576 -11.283   9.288  1.00  0.00           C  
ATOM   2271  C   PRO B 105     -16.039 -12.489  10.057  1.00  0.00           C  
ATOM   2272  O   PRO B 105     -15.792 -12.388  11.260  1.00  0.00           O  
ATOM   2273  CB  PRO B 105     -18.101 -11.187   9.432  1.00  0.00           C  
ATOM   2274  CG  PRO B 105     -18.568 -10.647   8.118  1.00  0.00           C  
ATOM   2275  CD  PRO B 105     -17.633 -11.250   7.102  1.00  0.00           C  
ATOM   2276  N   LYS B 106     -15.842 -13.617   9.383  1.00  0.00           N  
ATOM   2277  CA  LYS B 106     -15.343 -14.847   9.995  1.00  0.00           C  
ATOM   2278  C   LYS B 106     -13.841 -15.027   9.804  1.00  0.00           C  
ATOM   2279  O   LYS B 106     -13.247 -15.928  10.414  1.00  0.00           O  
ATOM   2280  CB  LYS B 106     -16.081 -16.057   9.404  1.00  0.00           C  
ATOM   2281  CG  LYS B 106     -17.586 -16.058   9.642  1.00  0.00           C  
ATOM   2282  CD  LYS B 106     -18.259 -17.203   8.888  1.00  0.00           C  
ATOM   2283  CE  LYS B 106     -19.753 -17.238   9.144  1.00  0.00           C  
ATOM   2284  NZ  LYS B 106     -20.092 -17.697  10.517  1.00  0.00           N  
ATOM   2285  N   ALA B 107     -13.215 -14.194   8.967  1.00  0.00           N  
ATOM   2286  CA  ALA B 107     -11.825 -14.370   8.599  1.00  0.00           C  
ATOM   2287  C   ALA B 107     -10.873 -13.838   9.679  1.00  0.00           C  
ATOM   2288  O   ALA B 107     -11.171 -12.854  10.356  1.00  0.00           O  
ATOM   2289  CB  ALA B 107     -11.536 -13.680   7.265  1.00  0.00           C  
ATOM   2290  N   GLN B 108      -9.736 -14.512   9.832  1.00  0.00           N  
ATOM   2291  CA  GLN B 108      -8.660 -14.077  10.715  1.00  0.00           C  
ATOM   2292  C   GLN B 108      -7.440 -13.590   9.945  1.00  0.00           C  
ATOM   2293  O   GLN B 108      -6.533 -13.004  10.545  1.00  0.00           O  
ATOM   2294  CB  GLN B 108      -8.260 -15.222  11.656  1.00  0.00           C  
ATOM   2295  CG  GLN B 108      -9.375 -15.663  12.591  1.00  0.00           C  
ATOM   2296  CD  GLN B 108      -9.816 -14.547  13.528  1.00  0.00           C  
ATOM   2297  OE1 GLN B 108      -8.993 -13.867  14.135  1.00  0.00           O  
ATOM   2298  NE2 GLN B 108     -11.119 -14.340  13.640  1.00  0.00           N  
ATOM   2299  N   LYS B 109      -7.403 -13.825   8.630  1.00  0.00           N  
ATOM   2300  CA  LYS B 109      -6.248 -13.446   7.826  1.00  0.00           C  
ATOM   2301  C   LYS B 109      -6.691 -13.064   6.412  1.00  0.00           C  
ATOM   2302  O   LYS B 109      -7.622 -13.654   5.858  1.00  0.00           O  
ATOM   2303  CB  LYS B 109      -5.226 -14.593   7.789  1.00  0.00           C  
ATOM   2304  CG  LYS B 109      -3.887 -14.228   7.159  1.00  0.00           C  
ATOM   2305  CD  LYS B 109      -2.835 -15.323   7.336  1.00  0.00           C  
ATOM   2306  CE  LYS B 109      -2.374 -15.440   8.774  1.00  0.00           C  
ATOM   2307  NZ  LYS B 109      -1.079 -16.179   8.898  1.00  0.00           N  
ATOM   2308  N   LEU B 110      -6.019 -12.051   5.842  1.00  0.00           N  
ATOM   2309  CA  LEU B 110      -6.214 -11.638   4.461  1.00  0.00           C  
ATOM   2310  C   LEU B 110      -4.878 -11.728   3.725  1.00  0.00           C  
ATOM   2311  O   LEU B 110      -3.869 -11.227   4.227  1.00  0.00           O  
ATOM   2312  CB  LEU B 110      -6.749 -10.203   4.370  1.00  0.00           C  
ATOM   2313  CG  LEU B 110      -8.024  -9.874   5.161  1.00  0.00           C  
ATOM   2314  CD1 LEU B 110      -8.368  -8.399   5.006  1.00  0.00           C  
ATOM   2315  CD2 LEU B 110      -9.186 -10.737   4.693  1.00  0.00           C  
ATOM   2316  N   TYR B 111      -4.887 -12.373   2.556  1.00  0.00           N  
ATOM   2317  CA  TYR B 111      -3.750 -12.383   1.640  1.00  0.00           C  
ATOM   2318  C   TYR B 111      -4.147 -11.552   0.422  1.00  0.00           C  
ATOM   2319  O   TYR B 111      -4.958 -11.987  -0.391  1.00  0.00           O  
ATOM   2320  CB  TYR B 111      -3.413 -13.812   1.192  1.00  0.00           C  
ATOM   2321  CG  TYR B 111      -2.992 -14.773   2.282  1.00  0.00           C  
ATOM   2322  CD1 TYR B 111      -1.647 -15.119   2.448  1.00  0.00           C  
ATOM   2323  CD2 TYR B 111      -3.933 -15.382   3.109  1.00  0.00           C  
ATOM   2324  CE1 TYR B 111      -1.254 -16.033   3.415  1.00  0.00           C  
ATOM   2325  CE2 TYR B 111      -3.551 -16.295   4.083  1.00  0.00           C  
ATOM   2326  CZ  TYR B 111      -2.204 -16.617   4.227  1.00  0.00           C  
ATOM   2327  OH  TYR B 111      -1.825 -17.534   5.188  1.00  0.00           O  
ATOM   2328  N   LEU B 112      -3.592 -10.343   0.321  1.00  0.00           N  
ATOM   2329  CA  LEU B 112      -3.985  -9.418  -0.737  1.00  0.00           C  
ATOM   2330  C   LEU B 112      -2.815  -9.158  -1.675  1.00  0.00           C  
ATOM   2331  O   LEU B 112      -1.690  -8.949  -1.227  1.00  0.00           O  
ATOM   2332  CB  LEU B 112      -4.488  -8.094  -0.135  1.00  0.00           C  
ATOM   2333  CG  LEU B 112      -5.617  -8.206   0.897  1.00  0.00           C  
ATOM   2334  CD1 LEU B 112      -6.039  -6.823   1.364  1.00  0.00           C  
ATOM   2335  CD2 LEU B 112      -6.815  -8.964   0.324  1.00  0.00           C  
ATOM   2336  N   THR B 113      -3.102  -9.183  -2.983  1.00  0.00           N  
ATOM   2337  CA  THR B 113      -2.154  -8.700  -3.981  1.00  0.00           C  
ATOM   2338  C   THR B 113      -2.706  -7.395  -4.530  1.00  0.00           C  
ATOM   2339  O   THR B 113      -3.739  -7.392  -5.209  1.00  0.00           O  
ATOM   2340  CB  THR B 113      -1.942  -9.712  -5.118  1.00  0.00           C  
ATOM   2341  OG1 THR B 113      -1.556 -10.967  -4.579  1.00  0.00           O  
ATOM   2342  CG2 THR B 113      -0.853  -9.215  -6.066  1.00  0.00           C  
ATOM   2343  N   HIS B 114      -2.050  -6.281  -4.213  1.00  0.00           N  
ATOM   2344  CA  HIS B 114      -2.420  -4.974  -4.739  1.00  0.00           C  
ATOM   2345  C   HIS B 114      -1.705  -4.780  -6.068  1.00  0.00           C  
ATOM   2346  O   HIS B 114      -0.477  -4.781  -6.118  1.00  0.00           O  
ATOM   2347  CB  HIS B 114      -2.037  -3.872  -3.751  1.00  0.00           C  
ATOM   2348  CG  HIS B 114      -2.645  -4.044  -2.396  1.00  0.00           C  
ATOM   2349  ND1 HIS B 114      -3.943  -3.680  -2.098  1.00  0.00           N  
ATOM   2350  CD2 HIS B 114      -2.120  -4.547  -1.248  1.00  0.00           C  
ATOM   2351  CE1 HIS B 114      -4.192  -3.944  -0.829  1.00  0.00           C  
ATOM   2352  NE2 HIS B 114      -3.101  -4.476  -0.289  1.00  0.00           N  
ATOM   2353  N   ILE B 115      -2.474  -4.629  -7.148  1.00  0.00           N  
ATOM   2354  CA  ILE B 115      -1.924  -4.545  -8.497  1.00  0.00           C  
ATOM   2355  C   ILE B 115      -2.098  -3.127  -9.022  1.00  0.00           C  
ATOM   2356  O   ILE B 115      -3.195  -2.565  -8.969  1.00  0.00           O  
ATOM   2357  CB  ILE B 115      -2.606  -5.572  -9.434  1.00  0.00           C  
ATOM   2358  CG1 ILE B 115      -2.437  -6.987  -8.858  1.00  0.00           C  
ATOM   2359  CG2 ILE B 115      -2.022  -5.479 -10.845  1.00  0.00           C  
ATOM   2360  CD1 ILE B 115      -3.263  -8.051  -9.559  1.00  0.00           C  
ATOM   2361  N   ASP B 116      -1.010  -2.546  -9.535  1.00  0.00           N  
ATOM   2362  CA  ASP B 116      -1.031  -1.192 -10.091  1.00  0.00           C  
ATOM   2363  C   ASP B 116      -1.608  -1.236 -11.507  1.00  0.00           C  
ATOM   2364  O   ASP B 116      -0.908  -1.055 -12.503  1.00  0.00           O  
ATOM   2365  CB  ASP B 116       0.376  -0.590 -10.064  1.00  0.00           C  
ATOM   2366  CG  ASP B 116       0.384   0.889 -10.408  1.00  0.00           C  
ATOM   2367  OD1 ASP B 116      -0.696   1.523 -10.384  1.00  0.00           O  
ATOM   2368  OD2 ASP B 116       1.476   1.423 -10.692  1.00  0.00           O  
ATOM   2369  N   ALA B 117      -2.913  -1.509 -11.588  1.00  0.00           N  
ATOM   2370  CA  ALA B 117      -3.633  -1.600 -12.849  1.00  0.00           C  
ATOM   2371  C   ALA B 117      -4.993  -0.925 -12.686  1.00  0.00           C  
ATOM   2372  O   ALA B 117      -5.741  -1.240 -11.764  1.00  0.00           O  
ATOM   2373  CB  ALA B 117      -3.815  -3.058 -13.270  1.00  0.00           C  
ATOM   2374  N   GLU B 118      -5.306   0.012 -13.592  1.00  0.00           N  
ATOM   2375  CA  GLU B 118      -6.624   0.644 -13.607  1.00  0.00           C  
ATOM   2376  C   GLU B 118      -7.592  -0.268 -14.355  1.00  0.00           C  
ATOM   2377  O   GLU B 118      -7.457  -0.493 -15.559  1.00  0.00           O  
ATOM   2378  CB  GLU B 118      -6.552   2.025 -14.263  1.00  0.00           C  
ATOM   2379  CG  GLU B 118      -5.771   3.040 -13.441  1.00  0.00           C  
ATOM   2380  CD  GLU B 118      -5.808   4.451 -14.024  1.00  0.00           C  
ATOM   2381  OE1 GLU B 118      -5.197   5.356 -13.414  1.00  0.00           O  
ATOM   2382  OE2 GLU B 118      -6.444   4.640 -15.083  1.00  0.00           O  
ATOM   2383  N   VAL B 119      -8.554  -0.813 -13.617  1.00  0.00           N  
ATOM   2384  CA  VAL B 119      -9.552  -1.719 -14.172  1.00  0.00           C  
ATOM   2385  C   VAL B 119     -10.931  -1.125 -13.921  1.00  0.00           C  
ATOM   2386  O   VAL B 119     -11.277  -0.805 -12.784  1.00  0.00           O  
ATOM   2387  CB  VAL B 119      -9.441  -3.128 -13.562  1.00  0.00           C  
ATOM   2388  CG1 VAL B 119     -10.525  -4.049 -14.109  1.00  0.00           C  
ATOM   2389  CG2 VAL B 119      -8.066  -3.718 -13.828  1.00  0.00           C  
ATOM   2390  N   GLU B 120     -11.717  -0.967 -14.979  1.00  0.00           N  
ATOM   2391  CA  GLU B 120     -13.078  -0.477 -14.843  1.00  0.00           C  
ATOM   2392  C   GLU B 120     -13.968  -1.550 -14.243  1.00  0.00           C  
ATOM   2393  O   GLU B 120     -13.916  -2.721 -14.635  1.00  0.00           O  
ATOM   2394  CB  GLU B 120     -13.626  -0.029 -16.200  1.00  0.00           C  
ATOM   2395  CG  GLU B 120     -12.921   1.195 -16.769  1.00  0.00           C  
ATOM   2396  CD  GLU B 120     -13.552   1.701 -18.060  1.00  0.00           C  
ATOM   2397  OE1 GLU B 120     -13.153   2.792 -18.524  1.00  0.00           O  
ATOM   2398  OE2 GLU B 120     -14.430   1.006 -18.610  1.00  0.00           O  
ATOM   2399  N   GLY B 121     -14.799  -1.154 -13.275  1.00  0.00           N  
ATOM   2400  CA  GLY B 121     -15.715  -2.079 -12.643  1.00  0.00           C  
ATOM   2401  C   GLY B 121     -16.282  -1.500 -11.361  1.00  0.00           C  
ATOM   2402  O   GLY B 121     -15.691  -0.615 -10.754  1.00  0.00           O  
ATOM   2403  N   ASP B 122     -17.445  -2.017 -10.951  1.00  0.00           N  
ATOM   2404  CA  ASP B 122     -18.101  -1.594  -9.721  1.00  0.00           C  
ATOM   2405  C   ASP B 122     -18.009  -2.654  -8.624  1.00  0.00           C  
ATOM   2406  O   ASP B 122     -18.512  -2.438  -7.510  1.00  0.00           O  
ATOM   2407  CB  ASP B 122     -19.568  -1.227  -9.994  1.00  0.00           C  
ATOM   2408  CG  ASP B 122     -20.376  -2.376 -10.583  1.00  0.00           C  
ATOM   2409  OD1 ASP B 122     -19.793  -3.429 -10.916  1.00  0.00           O  
ATOM   2410  OD2 ASP B 122     -21.609  -2.215 -10.727  1.00  0.00           O  
ATOM   2411  N   THR B 123     -17.351  -3.797  -8.900  1.00  0.00           N  
ATOM   2412  CA  THR B 123     -17.186  -4.864  -7.924  1.00  0.00           C  
ATOM   2413  C   THR B 123     -15.857  -4.675  -7.194  1.00  0.00           C  
ATOM   2414  O   THR B 123     -14.793  -4.760  -7.801  1.00  0.00           O  
ATOM   2415  CB  THR B 123     -17.234  -6.246  -8.598  1.00  0.00           C  
ATOM   2416  OG1 THR B 123     -18.448  -6.370  -9.350  1.00  0.00           O  
ATOM   2417  CG2 THR B 123     -17.190  -7.351  -7.550  1.00  0.00           C  
ATOM   2418  N   HIS B 124     -15.949  -4.412  -5.898  1.00  0.00           N  
ATOM   2419  CA  HIS B 124     -14.783  -4.143  -5.073  1.00  0.00           C  
ATOM   2420  C   HIS B 124     -14.639  -5.205  -3.990  1.00  0.00           C  
ATOM   2421  O   HIS B 124     -15.619  -5.837  -3.580  1.00  0.00           O  
ATOM   2422  CB  HIS B 124     -14.881  -2.754  -4.437  1.00  0.00           C  
ATOM   2423  CG  HIS B 124     -14.900  -1.631  -5.428  1.00  0.00           C  
ATOM   2424  ND1 HIS B 124     -16.009  -1.297  -6.170  1.00  0.00           N  
ATOM   2425  CD2 HIS B 124     -13.930  -0.764  -5.793  1.00  0.00           C  
ATOM   2426  CE1 HIS B 124     -15.720  -0.273  -6.953  1.00  0.00           C  
ATOM   2427  NE2 HIS B 124     -14.465   0.081  -6.745  1.00  0.00           N  
ATOM   2428  N   PHE B 125     -13.409  -5.400  -3.525  1.00  0.00           N  
ATOM   2429  CA  PHE B 125     -13.189  -6.191  -2.325  1.00  0.00           C  
ATOM   2430  C   PHE B 125     -13.937  -5.535  -1.164  1.00  0.00           C  
ATOM   2431  O   PHE B 125     -13.961  -4.303  -1.074  1.00  0.00           O  
ATOM   2432  CB  PHE B 125     -11.687  -6.289  -2.019  1.00  0.00           C  
ATOM   2433  CG  PHE B 125     -11.355  -7.294  -0.947  1.00  0.00           C  
ATOM   2434  CD1 PHE B 125     -11.325  -8.656  -1.234  1.00  0.00           C  
ATOM   2435  CD2 PHE B 125     -11.078  -6.884   0.345  1.00  0.00           C  
ATOM   2436  CE1 PHE B 125     -11.024  -9.586  -0.254  1.00  0.00           C  
ATOM   2437  CE2 PHE B 125     -10.781  -7.810   1.344  1.00  0.00           C  
ATOM   2438  CZ  PHE B 125     -10.746  -9.163   1.045  1.00  0.00           C  
ATOM   2439  N   PRO B 126     -14.568  -6.313  -0.275  1.00  0.00           N  
ATOM   2440  CA  PRO B 126     -15.366  -5.728   0.812  1.00  0.00           C  
ATOM   2441  C   PRO B 126     -14.578  -4.744   1.666  1.00  0.00           C  
ATOM   2442  O   PRO B 126     -13.381  -4.930   1.900  1.00  0.00           O  
ATOM   2443  CB  PRO B 126     -15.792  -6.940   1.647  1.00  0.00           C  
ATOM   2444  CG  PRO B 126     -15.774  -8.083   0.681  1.00  0.00           C  
ATOM   2445  CD  PRO B 126     -14.653  -7.779  -0.279  1.00  0.00           C  
ATOM   2446  N   ASP B 127     -15.262  -3.696   2.139  1.00  0.00           N  
ATOM   2447  CA  ASP B 127     -14.656  -2.772   3.078  1.00  0.00           C  
ATOM   2448  C   ASP B 127     -14.333  -3.486   4.388  1.00  0.00           C  
ATOM   2449  O   ASP B 127     -15.106  -4.328   4.860  1.00  0.00           O  
ATOM   2450  CB  ASP B 127     -15.589  -1.588   3.358  1.00  0.00           C  
ATOM   2451  CG  ASP B 127     -15.481  -0.497   2.310  1.00  0.00           C  
ATOM   2452  OD1 ASP B 127     -14.343  -0.063   2.013  1.00  0.00           O  
ATOM   2453  OD2 ASP B 127     -16.532  -0.060   1.793  1.00  0.00           O  
ATOM   2454  N   TYR B 128     -13.188  -3.159   4.970  1.00  0.00           N  
ATOM   2455  CA  TYR B 128     -12.803  -3.643   6.293  1.00  0.00           C  
ATOM   2456  C   TYR B 128     -12.228  -2.480   7.090  1.00  0.00           C  
ATOM   2457  O   TYR B 128     -11.598  -1.580   6.533  1.00  0.00           O  
ATOM   2458  CB  TYR B 128     -11.811  -4.815   6.192  1.00  0.00           C  
ATOM   2459  CG  TYR B 128     -10.580  -4.558   5.353  1.00  0.00           C  
ATOM   2460  CD1 TYR B 128     -10.610  -4.750   3.967  1.00  0.00           C  
ATOM   2461  CD2 TYR B 128      -9.389  -4.147   5.933  1.00  0.00           C  
ATOM   2462  CE1 TYR B 128      -9.485  -4.526   3.187  1.00  0.00           C  
ATOM   2463  CE2 TYR B 128      -8.255  -3.923   5.161  1.00  0.00           C  
ATOM   2464  CZ  TYR B 128      -8.304  -4.111   3.790  1.00  0.00           C  
ATOM   2465  OH  TYR B 128      -7.182  -3.885   3.026  1.00  0.00           O  
ATOM   2466  N   GLU B 129     -12.487  -2.492   8.404  1.00  0.00           N  
ATOM   2467  CA  GLU B 129     -12.023  -1.430   9.295  1.00  0.00           C  
ATOM   2468  C   GLU B 129     -10.524  -1.609   9.557  1.00  0.00           C  
ATOM   2469  O   GLU B 129     -10.121  -2.641  10.104  1.00  0.00           O  
ATOM   2470  CB  GLU B 129     -12.827  -1.469  10.606  1.00  0.00           C  
ATOM   2471  CG  GLU B 129     -12.347  -0.503  11.684  1.00  0.00           C  
ATOM   2472  CD  GLU B 129     -12.362   0.958  11.239  1.00  0.00           C  
ATOM   2473  OE1 GLU B 129     -11.312   1.621  11.357  1.00  0.00           O  
ATOM   2474  OE2 GLU B 129     -13.417   1.427  10.778  1.00  0.00           O  
ATOM   2475  N   PRO B 130      -9.679  -0.619   9.182  1.00  0.00           N  
ATOM   2476  CA  PRO B 130      -8.231  -0.751   9.391  1.00  0.00           C  
ATOM   2477  C   PRO B 130      -7.841  -1.057  10.833  1.00  0.00           C  
ATOM   2478  O   PRO B 130      -6.886  -1.806  11.056  1.00  0.00           O  
ATOM   2479  CB  PRO B 130      -7.687   0.621   8.953  1.00  0.00           C  
ATOM   2480  CG  PRO B 130      -8.686   1.117   7.959  1.00  0.00           C  
ATOM   2481  CD  PRO B 130     -10.022   0.614   8.455  1.00  0.00           C  
ATOM   2482  N   ASP B 131      -8.583  -0.512  11.802  1.00  0.00           N  
ATOM   2483  CA  ASP B 131      -8.260  -0.725  13.216  1.00  0.00           C  
ATOM   2484  C   ASP B 131      -8.458  -2.183  13.645  1.00  0.00           C  
ATOM   2485  O   ASP B 131      -7.916  -2.601  14.670  1.00  0.00           O  
ATOM   2486  CB  ASP B 131      -9.099   0.210  14.099  1.00  0.00           C  
ATOM   2487  CG  ASP B 131      -8.794   1.687  13.863  1.00  0.00           C  
ATOM   2488  OD1 ASP B 131      -7.665   2.013  13.436  1.00  0.00           O  
ATOM   2489  OD2 ASP B 131      -9.688   2.523  14.105  1.00  0.00           O  
ATOM   2490  N   ASP B 132      -9.215  -2.960  12.867  1.00  0.00           N  
ATOM   2491  CA  ASP B 132      -9.442  -4.375  13.149  1.00  0.00           C  
ATOM   2492  C   ASP B 132      -8.347  -5.271  12.574  1.00  0.00           C  
ATOM   2493  O   ASP B 132      -8.317  -6.472  12.864  1.00  0.00           O  
ATOM   2494  CB  ASP B 132     -10.795  -4.839  12.585  1.00  0.00           C  
ATOM   2495  CG  ASP B 132     -11.993  -4.222  13.290  1.00  0.00           C  
ATOM   2496  OD1 ASP B 132     -11.845  -3.722  14.420  1.00  0.00           O  
ATOM   2497  OD2 ASP B 132     -13.097  -4.271  12.705  1.00  0.00           O  
ATOM   2498  N   TRP B 133      -7.449  -4.717  11.744  1.00  0.00           N  
ATOM   2499  CA  TRP B 133      -6.471  -5.507  11.009  1.00  0.00           C  
ATOM   2500  C   TRP B 133      -5.056  -4.951  11.181  1.00  0.00           C  
ATOM   2501  O   TRP B 133      -4.858  -3.742  11.235  1.00  0.00           O  
ATOM   2502  CB  TRP B 133      -6.834  -5.555   9.518  1.00  0.00           C  
ATOM   2503  CG  TRP B 133      -8.134  -6.264   9.253  1.00  0.00           C  
ATOM   2504  CD1 TRP B 133      -9.377  -5.703   9.195  1.00  0.00           C  
ATOM   2505  CD2 TRP B 133      -8.321  -7.673   9.023  1.00  0.00           C  
ATOM   2506  NE1 TRP B 133     -10.329  -6.670   8.952  1.00  0.00           N  
ATOM   2507  CE2 TRP B 133      -9.709  -7.891   8.841  1.00  0.00           C  
ATOM   2508  CE3 TRP B 133      -7.452  -8.777   8.960  1.00  0.00           C  
ATOM   2509  CZ2 TRP B 133     -10.239  -9.163   8.588  1.00  0.00           C  
ATOM   2510  CZ3 TRP B 133      -7.989 -10.044   8.710  1.00  0.00           C  
ATOM   2511  CH2 TRP B 133      -9.367 -10.225   8.531  1.00  0.00           C  
ATOM   2512  N   GLU B 134      -4.096  -5.852  11.260  1.00  0.00           N  
ATOM   2513  CA  GLU B 134      -2.682  -5.505  11.338  1.00  0.00           C  
ATOM   2514  C   GLU B 134      -1.962  -6.056  10.109  1.00  0.00           C  
ATOM   2515  O   GLU B 134      -2.031  -7.252   9.838  1.00  0.00           O  
ATOM   2516  CB  GLU B 134      -2.064  -6.078  12.624  1.00  0.00           C  
ATOM   2517  CG  GLU B 134      -0.577  -5.765  12.771  1.00  0.00           C  
ATOM   2518  CD  GLU B 134       0.018  -6.289  14.080  1.00  0.00           C  
ATOM   2519  OE1 GLU B 134       1.102  -5.809  14.456  1.00  0.00           O  
ATOM   2520  OE2 GLU B 134      -0.599  -7.174  14.708  1.00  0.00           O  
ATOM   2521  N   SER B 135      -1.271  -5.187   9.383  1.00  0.00           N  
ATOM   2522  CA  SER B 135      -0.451  -5.619   8.257  1.00  0.00           C  
ATOM   2523  C   SER B 135       0.829  -6.244   8.805  1.00  0.00           C  
ATOM   2524  O   SER B 135       1.652  -5.559   9.415  1.00  0.00           O  
ATOM   2525  CB  SER B 135      -0.138  -4.435   7.337  1.00  0.00           C  
ATOM   2526  OG  SER B 135       0.553  -4.872   6.183  1.00  0.00           O  
ATOM   2527  N   VAL B 136       0.987  -7.556   8.613  1.00  0.00           N  
ATOM   2528  CA  VAL B 136       2.116  -8.302   9.175  1.00  0.00           C  
ATOM   2529  C   VAL B 136       3.170  -8.658   8.115  1.00  0.00           C  
ATOM   2530  O   VAL B 136       4.253  -9.120   8.466  1.00  0.00           O  
ATOM   2531  CB  VAL B 136       1.655  -9.578   9.911  1.00  0.00           C  
ATOM   2532  CG1 VAL B 136       0.755  -9.218  11.087  1.00  0.00           C  
ATOM   2533  CG2 VAL B 136       0.939 -10.541   8.964  1.00  0.00           C  
ATOM   2534  N   PHE B 137       2.842  -8.442   6.842  1.00  0.00           N  
ATOM   2535  CA  PHE B 137       3.763  -8.712   5.744  1.00  0.00           C  
ATOM   2536  C   PHE B 137       3.415  -7.812   4.569  1.00  0.00           C  
ATOM   2537  O   PHE B 137       2.239  -7.680   4.221  1.00  0.00           O  
ATOM   2538  CB  PHE B 137       3.692 -10.188   5.326  1.00  0.00           C  
ATOM   2539  CG  PHE B 137       4.534 -10.525   4.124  1.00  0.00           C  
ATOM   2540  CD1 PHE B 137       5.877 -10.864   4.271  1.00  0.00           C  
ATOM   2541  CD2 PHE B 137       3.997 -10.506   2.838  1.00  0.00           C  
ATOM   2542  CE1 PHE B 137       6.659 -11.176   3.164  1.00  0.00           C  
ATOM   2543  CE2 PHE B 137       4.775 -10.815   1.728  1.00  0.00           C  
ATOM   2544  CZ  PHE B 137       6.109 -11.157   1.888  1.00  0.00           C  
ATOM   2545  N   SER B 138       4.431  -7.210   3.957  1.00  0.00           N  
ATOM   2546  CA  SER B 138       4.265  -6.425   2.739  1.00  0.00           C  
ATOM   2547  C   SER B 138       5.505  -6.613   1.880  1.00  0.00           C  
ATOM   2548  O   SER B 138       6.628  -6.517   2.381  1.00  0.00           O  
ATOM   2549  CB  SER B 138       4.052  -4.940   3.064  1.00  0.00           C  
ATOM   2550  OG  SER B 138       3.902  -4.181   1.887  1.00  0.00           O  
ATOM   2551  N   GLU B 139       5.304  -6.923   0.597  1.00  0.00           N  
ATOM   2552  CA  GLU B 139       6.418  -7.127  -0.326  1.00  0.00           C  
ATOM   2553  C   GLU B 139       6.060  -6.547  -1.685  1.00  0.00           C  
ATOM   2554  O   GLU B 139       5.178  -7.058  -2.378  1.00  0.00           O  
ATOM   2555  CB  GLU B 139       6.762  -8.621  -0.437  1.00  0.00           C  
ATOM   2556  CG  GLU B 139       7.997  -8.899  -1.282  1.00  0.00           C  
ATOM   2557  CD  GLU B 139       8.291 -10.398  -1.367  1.00  0.00           C  
ATOM   2558  OE1 GLU B 139       9.034 -10.901  -0.506  1.00  0.00           O  
ATOM   2559  OE2 GLU B 139       7.762 -11.049  -2.284  1.00  0.00           O  
ATOM   2560  N   PHE B 140       6.760  -5.482  -2.063  1.00  0.00           N  
ATOM   2561  CA  PHE B 140       6.516  -4.767  -3.306  1.00  0.00           C  
ATOM   2562  C   PHE B 140       7.449  -5.248  -4.415  1.00  0.00           C  
ATOM   2563  O   PHE B 140       8.627  -5.541  -4.168  1.00  0.00           O  
ATOM   2564  CB  PHE B 140       6.678  -3.254  -3.062  1.00  0.00           C  
ATOM   2565  CG  PHE B 140       7.081  -2.489  -4.290  1.00  0.00           C  
ATOM   2566  CD1 PHE B 140       6.192  -2.326  -5.348  1.00  0.00           C  
ATOM   2567  CD2 PHE B 140       8.358  -1.956  -4.407  1.00  0.00           C  
ATOM   2568  CE1 PHE B 140       6.569  -1.651  -6.491  1.00  0.00           C  
ATOM   2569  CE2 PHE B 140       8.736  -1.271  -5.556  1.00  0.00           C  
ATOM   2570  CZ  PHE B 140       7.850  -1.124  -6.600  1.00  0.00           C  
ATOM   2571  N   HIS B 141       6.915  -5.318  -5.651  1.00  0.00           N  
ATOM   2572  CA  HIS B 141       7.694  -5.676  -6.831  1.00  0.00           C  
ATOM   2573  C   HIS B 141       7.326  -4.773  -8.008  1.00  0.00           C  
ATOM   2574  O   HIS B 141       6.147  -4.584  -8.298  1.00  0.00           O  
ATOM   2575  CB  HIS B 141       7.448  -7.141  -7.229  1.00  0.00           C  
ATOM   2576  CG  HIS B 141       7.842  -8.134  -6.183  1.00  0.00           C  
ATOM   2577  ND1 HIS B 141       9.087  -8.724  -6.127  1.00  0.00           N  
ATOM   2578  CD2 HIS B 141       7.140  -8.635  -5.133  1.00  0.00           C  
ATOM   2579  CE1 HIS B 141       9.135  -9.549  -5.093  1.00  0.00           C  
ATOM   2580  NE2 HIS B 141       7.964  -9.515  -4.475  1.00  0.00           N  
ATOM   2581  N   ASP B 142       8.333  -4.249  -8.687  1.00  0.00           N  
ATOM   2582  CA  ASP B 142       8.120  -3.536  -9.942  1.00  0.00           C  
ATOM   2583  C   ASP B 142       7.690  -4.512 -11.039  1.00  0.00           C  
ATOM   2584  O   ASP B 142       7.965  -5.712 -10.976  1.00  0.00           O  
ATOM   2585  CB  ASP B 142       9.393  -2.813 -10.373  1.00  0.00           C  
ATOM   2586  CG  ASP B 142       9.623  -1.515  -9.615  1.00  0.00           C  
ATOM   2587  OD1 ASP B 142       8.728  -0.647  -9.639  1.00  0.00           O  
ATOM   2588  OD2 ASP B 142      10.703  -1.366  -9.005  1.00  0.00           O  
ATOM   2589  N   ALA B 143       7.020  -3.975 -12.070  1.00  0.00           N  
ATOM   2590  CA  ALA B 143       6.780  -4.732 -13.290  1.00  0.00           C  
ATOM   2591  C   ALA B 143       8.113  -5.146 -13.909  1.00  0.00           C  
ATOM   2592  O   ALA B 143       9.126  -4.450 -13.770  1.00  0.00           O  
ATOM   2593  CB  ALA B 143       5.968  -3.892 -14.274  1.00  0.00           C  
ATOM   2594  N   ASP B 144       8.127  -6.289 -14.598  1.00  0.00           N  
ATOM   2595  CA  ASP B 144       9.335  -6.769 -15.252  1.00  0.00           C  
ATOM   2596  C   ASP B 144       8.973  -7.492 -16.553  1.00  0.00           C  
ATOM   2597  O   ASP B 144       7.841  -7.377 -17.041  1.00  0.00           O  
ATOM   2598  CB  ASP B 144      10.166  -7.651 -14.290  1.00  0.00           C  
ATOM   2599  CG  ASP B 144       9.423  -8.883 -13.791  1.00  0.00           C  
ATOM   2600  OD1 ASP B 144       8.564  -9.424 -14.515  1.00  0.00           O  
ATOM   2601  OD2 ASP B 144       9.719  -9.333 -12.659  1.00  0.00           O  
ATOM   2602  N   ALA B 145       9.919  -8.223 -17.140  1.00  0.00           N  
ATOM   2603  CA  ALA B 145       9.696  -8.888 -18.418  1.00  0.00           C  
ATOM   2604  C   ALA B 145       8.617  -9.964 -18.348  1.00  0.00           C  
ATOM   2605  O   ALA B 145       8.030 -10.326 -19.371  1.00  0.00           O  
ATOM   2606  CB  ALA B 145      11.015  -9.481 -18.926  1.00  0.00           C  
ATOM   2607  N   GLN B 146       8.345 -10.493 -17.148  1.00  0.00           N  
ATOM   2608  CA  GLN B 146       7.356 -11.550 -16.955  1.00  0.00           C  
ATOM   2609  C   GLN B 146       6.039 -11.023 -16.390  1.00  0.00           C  
ATOM   2610  O   GLN B 146       4.978 -11.596 -16.664  1.00  0.00           O  
ATOM   2611  CB  GLN B 146       7.905 -12.637 -16.024  1.00  0.00           C  
ATOM   2612  CG  GLN B 146       9.033 -13.474 -16.633  1.00  0.00           C  
ATOM   2613  CD  GLN B 146      10.375 -12.749 -16.667  1.00  0.00           C  
ATOM   2614  OE1 GLN B 146      10.731 -12.047 -15.723  1.00  0.00           O  
ATOM   2615  NE2 GLN B 146      11.111 -12.912 -17.751  1.00  0.00           N  
ATOM   2616  N   ASN B 147       6.086  -9.938 -15.607  1.00  0.00           N  
ATOM   2617  CA  ASN B 147       4.938  -9.410 -14.884  1.00  0.00           C  
ATOM   2618  C   ASN B 147       4.559  -8.033 -15.428  1.00  0.00           C  
ATOM   2619  O   ASN B 147       5.348  -7.089 -15.343  1.00  0.00           O  
ATOM   2620  CB  ASN B 147       5.242  -9.359 -13.382  1.00  0.00           C  
ATOM   2621  CG  ASN B 147       5.545 -10.732 -12.809  1.00  0.00           C  
ATOM   2622  OD1 ASN B 147       4.638 -11.500 -12.513  1.00  0.00           O  
ATOM   2623  ND2 ASN B 147       6.828 -11.053 -12.674  1.00  0.00           N  
ATOM   2624  N   SER B 148       3.347  -7.925 -15.999  1.00  0.00           N  
ATOM   2625  CA  SER B 148       2.941  -6.761 -16.778  1.00  0.00           C  
ATOM   2626  C   SER B 148       2.754  -5.488 -15.949  1.00  0.00           C  
ATOM   2627  O   SER B 148       2.812  -4.388 -16.503  1.00  0.00           O  
ATOM   2628  CB  SER B 148       1.638  -7.069 -17.524  1.00  0.00           C  
ATOM   2629  OG  SER B 148       0.603  -7.407 -16.614  1.00  0.00           O  
ATOM   2630  N   HIS B 149       2.530  -5.621 -14.637  1.00  0.00           N  
ATOM   2631  CA  HIS B 149       2.257  -4.487 -13.762  1.00  0.00           C  
ATOM   2632  C   HIS B 149       3.044  -4.628 -12.460  1.00  0.00           C  
ATOM   2633  O   HIS B 149       3.415  -5.733 -12.067  1.00  0.00           O  
ATOM   2634  CB  HIS B 149       0.756  -4.401 -13.430  1.00  0.00           C  
ATOM   2635  CG  HIS B 149      -0.113  -4.152 -14.626  1.00  0.00           C  
ATOM   2636  ND1 HIS B 149      -0.479  -5.137 -15.509  1.00  0.00           N  
ATOM   2637  CD2 HIS B 149      -0.701  -3.010 -15.070  1.00  0.00           C  
ATOM   2638  CE1 HIS B 149      -1.249  -4.626 -16.459  1.00  0.00           C  
ATOM   2639  NE2 HIS B 149      -1.400  -3.335 -16.211  1.00  0.00           N  
ATOM   2640  N   SER B 150       3.280  -3.492 -11.803  1.00  0.00           N  
ATOM   2641  CA  SER B 150       3.815  -3.505 -10.449  1.00  0.00           C  
ATOM   2642  C   SER B 150       2.753  -4.048  -9.487  1.00  0.00           C  
ATOM   2643  O   SER B 150       1.554  -3.911  -9.726  1.00  0.00           O  
ATOM   2644  CB  SER B 150       4.234  -2.102 -10.020  1.00  0.00           C  
ATOM   2645  OG  SER B 150       5.201  -1.572 -10.915  1.00  0.00           O  
ATOM   2646  N   TYR B 151       3.197  -4.663  -8.400  1.00  0.00           N  
ATOM   2647  CA  TYR B 151       2.279  -5.280  -7.454  1.00  0.00           C  
ATOM   2648  C   TYR B 151       2.903  -5.332  -6.064  1.00  0.00           C  
ATOM   2649  O   TYR B 151       4.124  -5.278  -5.903  1.00  0.00           O  
ATOM   2650  CB  TYR B 151       1.872  -6.695  -7.911  1.00  0.00           C  
ATOM   2651  CG  TYR B 151       3.051  -7.619  -8.139  1.00  0.00           C  
ATOM   2652  CD1 TYR B 151       3.733  -7.623  -9.357  1.00  0.00           C  
ATOM   2653  CD2 TYR B 151       3.497  -8.472  -7.132  1.00  0.00           C  
ATOM   2654  CE1 TYR B 151       4.827  -8.445  -9.571  1.00  0.00           C  
ATOM   2655  CE2 TYR B 151       4.598  -9.306  -7.337  1.00  0.00           C  
ATOM   2656  CZ  TYR B 151       5.253  -9.285  -8.550  1.00  0.00           C  
ATOM   2657  OH  TYR B 151       6.351 -10.099  -8.756  1.00  0.00           O  
ATOM   2658  N   CYS B 152       2.031  -5.446  -5.063  1.00  0.00           N  
ATOM   2659  CA  CYS B 152       2.456  -5.556  -3.675  1.00  0.00           C  
ATOM   2660  C   CYS B 152       1.679  -6.689  -3.007  1.00  0.00           C  
ATOM   2661  O   CYS B 152       0.448  -6.665  -2.980  1.00  0.00           O  
ATOM   2662  CB  CYS B 152       2.233  -4.241  -2.934  1.00  0.00           C  
ATOM   2663  SG  CYS B 152       2.772  -4.286  -1.211  1.00  0.00           S  
ATOM   2664  N   PHE B 153       2.397  -7.692  -2.503  1.00  0.00           N  
ATOM   2665  CA  PHE B 153       1.792  -8.719  -1.658  1.00  0.00           C  
ATOM   2666  C   PHE B 153       1.636  -8.179  -0.245  1.00  0.00           C  
ATOM   2667  O   PHE B 153       2.565  -7.572   0.295  1.00  0.00           O  
ATOM   2668  CB  PHE B 153       2.654  -9.985  -1.629  1.00  0.00           C  
ATOM   2669  CG  PHE B 153       2.842 -10.647  -2.971  1.00  0.00           C  
ATOM   2670  CD1 PHE B 153       1.754 -10.958  -3.781  1.00  0.00           C  
ATOM   2671  CD2 PHE B 153       4.121 -10.981  -3.422  1.00  0.00           C  
ATOM   2672  CE1 PHE B 153       1.930 -11.577  -5.017  1.00  0.00           C  
ATOM   2673  CE2 PHE B 153       4.304 -11.599  -4.651  1.00  0.00           C  
ATOM   2674  CZ  PHE B 153       3.207 -11.898  -5.453  1.00  0.00           C  
ATOM   2675  N   GLU B 154       0.474  -8.414   0.360  1.00  0.00           N  
ATOM   2676  CA  GLU B 154       0.224  -8.004   1.732  1.00  0.00           C  
ATOM   2677  C   GLU B 154      -0.491  -9.128   2.481  1.00  0.00           C  
ATOM   2678  O   GLU B 154      -1.382  -9.776   1.926  1.00  0.00           O  
ATOM   2679  CB  GLU B 154      -0.612  -6.716   1.790  1.00  0.00           C  
ATOM   2680  CG  GLU B 154      -0.728  -6.130   3.193  1.00  0.00           C  
ATOM   2681  CD  GLU B 154      -1.636  -4.913   3.267  1.00  0.00           C  
ATOM   2682  OE1 GLU B 154      -2.604  -4.828   2.476  1.00  0.00           O  
ATOM   2683  OE2 GLU B 154      -1.391  -4.052   4.127  1.00  0.00           O  
ATOM   2684  N   ILE B 155      -0.086  -9.364   3.723  1.00  0.00           N  
ATOM   2685  CA  ILE B 155      -0.816 -10.252   4.624  1.00  0.00           C  
ATOM   2686  C   ILE B 155      -1.281  -9.428   5.814  1.00  0.00           C  
ATOM   2687  O   ILE B 155      -0.473  -8.740   6.449  1.00  0.00           O  
ATOM   2688  CB  ILE B 155       0.039 -11.454   5.092  1.00  0.00           C  
ATOM   2689  CG1 ILE B 155       0.514 -12.279   3.888  1.00  0.00           C  
ATOM   2690  CG2 ILE B 155      -0.768 -12.325   6.061  1.00  0.00           C  
ATOM   2691  CD1 ILE B 155       1.474 -13.408   4.251  1.00  0.00           C  
ATOM   2692  N   LEU B 156      -2.581  -9.481   6.108  1.00  0.00           N  
ATOM   2693  CA  LEU B 156      -3.147  -8.833   7.282  1.00  0.00           C  
ATOM   2694  C   LEU B 156      -3.726  -9.880   8.221  1.00  0.00           C  
ATOM   2695  O   LEU B 156      -4.317 -10.866   7.775  1.00  0.00           O  
ATOM   2696  CB  LEU B 156      -4.233  -7.821   6.896  1.00  0.00           C  
ATOM   2697  CG  LEU B 156      -3.827  -6.697   5.932  1.00  0.00           C  
ATOM   2698  CD1 LEU B 156      -4.207  -7.065   4.503  1.00  0.00           C  
ATOM   2699  CD2 LEU B 156      -4.484  -5.384   6.328  1.00  0.00           C  
ATOM   2700  N   GLU B 157      -3.566  -9.664   9.530  1.00  0.00           N  
ATOM   2701  CA  GLU B 157      -4.140 -10.531  10.553  1.00  0.00           C  
ATOM   2702  C   GLU B 157      -5.107  -9.725  11.409  1.00  0.00           C  
ATOM   2703  O   GLU B 157      -4.836  -8.576  11.756  1.00  0.00           O  
ATOM   2704  CB  GLU B 157      -3.046 -11.174  11.412  1.00  0.00           C  
ATOM   2705  CG  GLU B 157      -2.203 -12.165  10.621  1.00  0.00           C  
ATOM   2706  CD  GLU B 157      -1.194 -12.933  11.461  1.00  0.00           C  
ATOM   2707  OE1 GLU B 157      -0.611 -13.911  10.922  1.00  0.00           O  
ATOM   2708  OE2 GLU B 157      -0.983 -12.586  12.640  1.00  0.00           O  
ATOM   2709  N   ARG B 158      -6.253 -10.332  11.755  1.00  0.00           N  
ATOM   2710  CA  ARG B 158      -7.256  -9.643  12.563  1.00  0.00           C  
ATOM   2711  C   ARG B 158      -6.740  -9.459  13.988  1.00  0.00           C  
ATOM   2712  O   ARG B 158      -6.206 -10.388  14.597  1.00  0.00           O  
ATOM   2713  CB  ARG B 158      -8.584 -10.410  12.560  1.00  0.00           C  
ATOM   2714  CG  ARG B 158      -9.715  -9.624  13.208  1.00  0.00           C  
ATOM   2715  CD  ARG B 158     -11.034 -10.400  13.217  1.00  0.00           C  
ATOM   2716  NE  ARG B 158     -11.619 -10.577  11.890  1.00  0.00           N  
ATOM   2717  CZ  ARG B 158     -12.375  -9.683  11.262  1.00  0.00           C  
ATOM   2718  NH1 ARG B 158     -12.631  -8.509  11.811  1.00  0.00           N  
ATOM   2719  NH2 ARG B 158     -12.888  -9.956  10.065  1.00  0.00           N  
ATOM   2720  N   ARG B 159      -6.903  -8.255  14.509  1.00  0.00           N  
ATOM   2721  CA  ARG B 159      -6.517  -7.930  15.879  1.00  0.00           C  
ATOM   2722  C   ARG B 159      -7.528  -8.484  16.893  1.00  0.00           C  
ATOM   2723  O   ARG B 159      -8.710  -8.651  16.555  1.00  0.00           O  
ATOM   2724  CB  ARG B 159      -6.374  -6.413  16.054  1.00  0.00           C  
ATOM   2725  CG  ARG B 159      -5.178  -5.820  15.332  1.00  0.00           C  
ATOM   2726  CD  ARG B 159      -4.951  -4.359  15.701  1.00  0.00           C  
ATOM   2727  NE  ARG B 159      -3.605  -3.917  15.353  1.00  0.00           N  
ATOM   2728  CZ  ARG B 159      -3.320  -3.041  14.386  1.00  0.00           C  
ATOM   2729  NH1 ARG B 159      -4.277  -2.471  13.677  1.00  0.00           N  
ATOM   2730  NH2 ARG B 159      -2.057  -2.724  14.141  1.00  0.00           N  
ATOM   2731  OXT ARG B 159      -7.179  -8.738  18.050  1.00  0.00           O  
CONECT    1    2                                                      
CONECT    2    1    3    5                                            
CONECT    3    2    9    4    4                                       
CONECT    4    3    3                                                 
CONECT    5    2    6                                                 
CONECT    6    5    7                                                 
CONECT    7    6    8                                                 
CONECT    8    7                                                      
CONECT    9    3   10                                                 
CONECT   10   13    9   11                                            
CONECT   11   10   12   12   17                                       
CONECT   12   11   11                                                 
CONECT   13   14   15   10                                            
CONECT   14   16   13                                                 
CONECT   15   13                                                      
CONECT   16   14                                                      
CONECT   17   11   18                                                 
CONECT   18   17   19   21                                            
CONECT   19   25   20   20   18                                       
CONECT   20   19   19                                                 
CONECT   21   18   22                                                 
CONECT   22   21   23   24                                            
CONECT   23   22                                                      
CONECT   24   22                                                      
CONECT   25   26   19                                                 
CONECT   26   29   25   27                                            
CONECT   27   26   28   28   33                                       
CONECT   28   27   27                                                 
CONECT   29   30   26                                                 
CONECT   30   32   31   29                                            
CONECT   31   30                                                      
CONECT   32   30                                                      
CONECT   33   27   34                                                 
CONECT   34   33   35   37                                            
CONECT   35   36   36   41   34                                       
CONECT   36   35   35                                                 
CONECT   37   34   38   39                                            
CONECT   38   37   40                                                 
CONECT   39   37                                                      
CONECT   40   38                                                      
CONECT   41   42   35                                                 
CONECT   42   45   41   43                                            
CONECT   43   42   49   44   44                                       
CONECT   44   43   43                                                 
CONECT   45   46   42                                                 
CONECT   46   47   47   45   48                                       
CONECT   47   46   46                                                 
CONECT   48   46                                                      
CONECT   49   43   50                                                 
CONECT   50   49   53   51                                            
CONECT   51   57   52   52   50                                       
CONECT   52   51   51                                                 
CONECT   53   50   54                                                 
CONECT   54   56   53   55   55                                       
CONECT   55   54   54                                                 
CONECT   56   54                                                      
CONECT   57   58   51                                                 
CONECT   58   59   57   61                                            
CONECT   59   69   60   60   58                                       
CONECT   60   59   59                                                 
CONECT   61   58   62                                                 
CONECT   62   61   63   63   64                                       
CONECT   63   62   62   65                                            
CONECT   64   62   66   66                                            
CONECT   65   63   67   67                                            
CONECT   66   64   64   67                                            
CONECT   67   65   65   66   68                                       
CONECT   68   67                                                      
CONECT   69   70   59                                                 
CONECT   70   71   73   69                                            
CONECT   71   77   72   72   70                                       
CONECT   72   71   71                                                 
CONECT   73   74   70                                                 
CONECT   74   76   76   75   73                                       
CONECT   75   74                                                      
CONECT   76   74   74                                                 
CONECT   77   78   71                                                 
CONECT   78   79   81   77                                            
CONECT   79   80   80   83   78                                       
CONECT   80   79   79                                                 
CONECT   81   82   78                                                 
CONECT   82   81                                                      
CONECT   83   84   79                                                 
CONECT   84   87   85   83                                            
CONECT   85   86   86   84   94                                       
CONECT   86   85   85                                                 
CONECT   87   88   84                                                 
CONECT   88   89   89   90   87                                       
CONECT   89   91   88   88                                            
CONECT   90   92   92   88                                            
CONECT   91   93   93   89                                            
CONECT   92   93   90   90                                            
CONECT   93   91   91   92                                            
CONECT   94   85   95                                                 
CONECT   95   96   94   98                                            
CONECT   96   97   97  101   95                                       
CONECT   97   96   96                                                 
CONECT   98   95  100   99                                            
CONECT   99   98                                                      
CONECT  100   98                                                      
CONECT  101  102   96                                                 
CONECT  102  103  105  101                                            
CONECT  103  104  104  115  102                                       
CONECT  104  103  103                                                 
CONECT  105  102  106                                                 
CONECT  106  105  108  108  107                                       
CONECT  107  106  109                                                 
CONECT  108  111  106  106  110                                       
CONECT  109  107  110  110                                            
CONECT  110  108  109  109  112                                       
CONECT  111  108  113  113                                            
CONECT  112  110  114  114                                            
CONECT  113  111  111  114                                            
CONECT  114  113  112  112                                            
CONECT  115  116  103                                                 
CONECT  116  119  117  115                                            
CONECT  117  118  118  116  123                                       
CONECT  118  117  117                                                 
CONECT  119  120  116                                                 
CONECT  120  122  119  121  121                                       
CONECT  121  120  120                                                 
CONECT  122  120                                                      
CONECT  123  117  124                                                 
CONECT  124  123  125  127                                            
CONECT  125  126  126  124  131                                       
CONECT  126  125  125                                                 
CONECT  127  124  128                                                 
CONECT  128  129  127  130                                            
CONECT  129  128                                                      
CONECT  130  128                                                      
CONECT  131  125  132                                                 
CONECT  132  133  131  135                                            
CONECT  133  143  134  134  132                                       
CONECT  134  133  133                                                 
CONECT  135  132  136                                                 
CONECT  136  138  138  135  137                                       
CONECT  137  136  139  139                                            
CONECT  138  140  136  136                                            
CONECT  139  141  137  137                                            
CONECT  140  138  141  141                                            
CONECT  141  140  140  142  139                                       
CONECT  142  141                                                      
CONECT  143  144  133                                                 
CONECT  144  145  147  143                                            
CONECT  145  146  146  152  144                                       
CONECT  146  145  145                                                 
CONECT  147  148  144                                                 
CONECT  148  149  147                                                 
CONECT  149  151  148  150  150                                       
CONECT  150  149  149                                                 
CONECT  151  149                                                      
CONECT  152  153  145                                                 
CONECT  153  156  154  152                                            
CONECT  154  155  155  153  164                                       
CONECT  155  154  154                                                 
CONECT  156  157  153                                                 
CONECT  157  159  159  158  156                                       
CONECT  158  160  160  157                                            
CONECT  159  161  157  157                                            
CONECT  160  162  158  158                                            
CONECT  161  162  162  159                                            
CONECT  162  163  161  161  160                                       
CONECT  163  162                                                      
CONECT  164  154  165                                                 
CONECT  165  166  164  168                                            
CONECT  166  167  167  175  165                                       
CONECT  167  166  166                                                 
CONECT  168  165  169                                                 
CONECT  169  170  170  168  171                                       
CONECT  170  172  169  169                                            
CONECT  171  169  173  173                                            
CONECT  172  170  174  174                                            
CONECT  173  174  171  171                                            
CONECT  174  172  172  173                                            
CONECT  175  176  166                                                 
CONECT  176  177  179  175                                            
CONECT  177  181  178  178  176                                       
CONECT  178  177  177                                                 
CONECT  179  176  180                                                 
CONECT  180  179                                                      
CONECT  181  182  177                                                 
CONECT  182  185  183  181                                            
CONECT  183  184  184  182  190                                       
CONECT  184  183  183                                                 
CONECT  185  186  182                                                 
CONECT  186  187  185                                                 
CONECT  187  189  189  188  186                                       
CONECT  188  187                                                      
CONECT  189  187  187                                                 
CONECT  190  183  191                                                 
CONECT  191  190  192  194                                            
CONECT  192  191  193  193  198                                       
CONECT  193  192  192                                                 
CONECT  194  191  195                                                 
CONECT  195  197  194  196                                            
CONECT  196  195                                                      
CONECT  197  195                                                      
CONECT  198  192  199                                                 
CONECT  199  198  200                                                 
CONECT  200  199  201  201  202                                       
CONECT  201  200  200                                                 
CONECT  202  200  203                                                 
CONECT  203  202  206  204                                            
CONECT  204  203  205  205  207                                       
CONECT  205  204  204                                                 
CONECT  206  203                                                      
CONECT  207  204  208                                                 
CONECT  208  207  211  209                                            
CONECT  209  208  215  210  210                                       
CONECT  210  209  209                                                 
CONECT  211  208  212                                                 
CONECT  212  211  213  213  214                                       
CONECT  213  212  212                                                 
CONECT  214  212                                                      
CONECT  215  209  216                                                 
CONECT  216  215  219  217                                            
CONECT  217  216  218  218  222                                       
CONECT  218  217  217                                                 
CONECT  219  221  216  220                                            
CONECT  220  219                                                      
CONECT  221  219                                                      
CONECT  222  217  223                                                 
CONECT  223  222  224  226                                            
CONECT  224  223  230  225  225                                       
CONECT  225  224  224                                                 
CONECT  226  223  227                                                 
CONECT  227  226  228  229                                            
CONECT  228  227                                                      
CONECT  229  227                                                      
CONECT  230  224  231                                                 
CONECT  231  234  230  232                                            
CONECT  232  231  233  233  237                                       
CONECT  233  232  232                                                 
CONECT  234  236  235  231                                            
CONECT  235  234                                                      
CONECT  236  234                                                      
CONECT  237  232  238                                                 
CONECT  238  237  239  241                                            
CONECT  239  238  240  240  246                                       
CONECT  240  239  239                                                 
CONECT  241  238  242                                                 
CONECT  242  241  243                                                 
CONECT  243  242  244                                                 
CONECT  244  243  245                                                 
CONECT  245  244                                                      
CONECT  246  239  247                                                 
CONECT  247  246  250  248                                            
CONECT  248  247  257  249  249                                       
CONECT  249  248  248                                                 
CONECT  250  251  247                                                 
CONECT  251  252  250                                                 
CONECT  252  253  251                                                 
CONECT  253  254  254  252                                            
CONECT  254  256  253  253  255                                       
CONECT  255  254                                                      
CONECT  256  254                                                      
CONECT  257  248  258                                                 
CONECT  258  257  261  259                                            
CONECT  259  258  265  260  260                                       
CONECT  260  259  259                                                 
CONECT  261  258  262                                                 
CONECT  262  264  261  263  263                                       
CONECT  263  262  262                                                 
CONECT  264  262                                                      
CONECT  265  259  266                                                 
CONECT  266  265  267  269                                            
CONECT  267  273  266  268  268                                       
CONECT  268  267  267                                                 
CONECT  269  270  266                                                 
CONECT  270  271  271  272  269                                       
CONECT  271  270  270                                                 
CONECT  272  270                                                      
CONECT  273  274  267                                                 
CONECT  274  277  273  275                                            
CONECT  275  276  276  274  278                                       
CONECT  276  275  275                                                 
CONECT  277  274                                                      
CONECT  278  275  279                                                 
CONECT  279  282  278  280                                            
CONECT  280  279  281  281  286                                       
CONECT  281  280  280                                                 
CONECT  282  283  279                                                 
CONECT  283  284  285  282                                            
CONECT  284  283                                                      
CONECT  285  283                                                      
CONECT  286  280  287                                                 
CONECT  287  288  286  290                                            
CONECT  288  289  289  293  287                                       
CONECT  289  288  288                                                 
CONECT  290  287  291  292                                            
CONECT  291  290                                                      
CONECT  292  290                                                      
CONECT  293  294  288                                                 
CONECT  294  295  293  297                                            
CONECT  295  296  296  294  301                                       
CONECT  296  295  295                                                 
CONECT  297  294  298                                                 
CONECT  298  300  297  299                                            
CONECT  299  298                                                      
CONECT  300  298                                                      
CONECT  301  295  302                                                 
CONECT  302  303  301  305                                            
CONECT  303  304  304  306  302                                       
CONECT  304  303  303                                                 
CONECT  305  302                                                      
CONECT  306  307  303                                                 
CONECT  307  308  310  306                                            
CONECT  308  309  309  314  307                                       
CONECT  309  308  308                                                 
CONECT  310  307  311                                                 
CONECT  311  310  312  312  313                                       
CONECT  312  311  311                                                 
CONECT  313  311                                                      
CONECT  314  315  308                                                 
CONECT  315  316  318  314                                            
CONECT  316  317  317  315  322                                       
CONECT  317  316  316                                                 
CONECT  318  320  319  315                                            
CONECT  319  318  321                                                 
CONECT  320  318                                                      
CONECT  321  319                                                      
CONECT  322  316  323                                                 
CONECT  323  324  322  326                                            
CONECT  324  325  325  323  330                                       
CONECT  325  324  324                                                 
CONECT  326  323  327                                                 
CONECT  327  328  328  326  329                                       
CONECT  328  327  327                                                 
CONECT  329  327                                                      
CONECT  330  324  331                                                 
CONECT  331  332  330  334                                            
CONECT  332  335  333  333  331                                       
CONECT  333  332  332                                                 
CONECT  334  331                                                      
CONECT  335  336  332                                                 
CONECT  336  337  339  335                                            
CONECT  337  338  338  343  336                                       
CONECT  338  337  337                                                 
CONECT  339  336  340                                                 
CONECT  340  342  339  341                                            
CONECT  341  340                                                      
CONECT  342  340                                                      
CONECT  343  344  337                                                 
CONECT  344  345  347  343                                            
CONECT  345  346  346  352  344                                       
CONECT  346  345  345                                                 
CONECT  347  344  348                                                 
CONECT  348  347  349                                                 
CONECT  349  348  350                                                 
CONECT  350  349  351                                                 
CONECT  351  350                                                      
CONECT  352  353  345  358                                            
CONECT  353  354  356  352                                            
CONECT  354  359  353  355  355                                       
CONECT  355  354  354                                                 
CONECT  356  353  357                                                 
CONECT  357  356  358                                                 
CONECT  358  352  357                                                 
CONECT  359  360  354                                                 
CONECT  360  363  361  359                                            
CONECT  361  368  362  362  360                                       
CONECT  362  361  361                                                 
CONECT  363  364  360                                                 
CONECT  364  365  363                                                 
CONECT  365  366  366  367  364                                       
CONECT  366  365  365                                                 
CONECT  367  365                                                      
CONECT  368  369  361                                                 
CONECT  369  372  368  370                                            
CONECT  370  369  371  371  377                                       
CONECT  371  370  370                                                 
CONECT  372  373  369                                                 
CONECT  373  374  372                                                 
CONECT  374  375  373                                                 
CONECT  375  376  374                                                 
CONECT  376  375                                                      
CONECT  377  370  378                                                 
CONECT  378  379  377  381                                            
CONECT  379  380  380  385  378                                       
CONECT  380  379  379                                                 
CONECT  381  378  383  382                                            
CONECT  382  381  384                                                 
CONECT  383  381                                                      
CONECT  384  382                                                      
CONECT  385  386  379                                                 
CONECT  386  389  385  387                                            
CONECT  387  386  392  388  388                                       
CONECT  388  387  387                                                 
CONECT  389  391  390  386                                            
CONECT  390  389                                                      
CONECT  391  389                                                      
CONECT  392  387  393                                                 
CONECT  393  392  394  396                                            
CONECT  394  395  395  400  393                                       
CONECT  395  394  394                                                 
CONECT  396  393  397  398                                            
CONECT  397  396  399                                                 
CONECT  398  396                                                      
CONECT  399  397                                                      
CONECT  400  401  394                                                 
CONECT  401  404  402  400                                            
CONECT  402  406  401  403  403                                       
CONECT  403  402  402                                                 
CONECT  404  401  405                                                 
CONECT  405  404                                                      
CONECT  406  412  407  402                                            
CONECT  407  410  406  408                                            
CONECT  408  407  413  409  409                                       
CONECT  409  408  408                                                 
CONECT  410  411  407                                                 
CONECT  411  412  410                                                 
CONECT  412  411  406                                                 
CONECT  413  408  414                                                 
CONECT  414  413  415                                                 
CONECT  415  416  416  414  417                                       
CONECT  416  415  415                                                 
CONECT  417  415  418  423                                            
CONECT  418  417  421  419                                            
CONECT  419  418  420  420  424                                       
CONECT  420  419  419                                                 
CONECT  421  418  422                                                 
CONECT  422  421  423                                                 
CONECT  423  417  422                                                 
CONECT  424  419  425                                                 
CONECT  425  424  426  428                                            
CONECT  426  427  427  425  430                                       
CONECT  427  426  426                                                 
CONECT  428  425  429                                                 
CONECT  429  428                                                      
CONECT  430  426  431                                                 
CONECT  431  430  432  434                                            
CONECT  432  431  437  433  433                                       
CONECT  433  432  432                                                 
CONECT  434  431  436  435                                            
CONECT  435  434                                                      
CONECT  436  434                                                      
CONECT  437  443  432  438                                            
CONECT  438  437  441  439                                            
CONECT  439  438  440  440  444                                       
CONECT  440  439  439                                                 
CONECT  441  442  438                                                 
CONECT  442  443  441                                                 
CONECT  443  442  437                                                 
CONECT  444  439  445                                                 
CONECT  445  444  446  448                                            
CONECT  446  452  445  447  447                                       
CONECT  447  446  446                                                 
CONECT  448  445  449                                                 
CONECT  449  448  451  451  450                                       
CONECT  450  449                                                      
CONECT  451  449  449                                                 
CONECT  452  453  446                                                 
CONECT  453  454  456  452                                            
CONECT  454  461  455  455  453                                       
CONECT  455  454  454                                                 
CONECT  456  453  457                                                 
CONECT  457  456  458                                                 
CONECT  458  460  460  457  459                                       
CONECT  459  458                                                      
CONECT  460  458  458                                                 
CONECT  461  462  454                                                 
CONECT  462  465  463  461                                            
CONECT  463  464  464  462  466                                       
CONECT  464  463  463                                                 
CONECT  465  462                                                      
CONECT  466  463  467                                                 
CONECT  467  466  468                                                 
CONECT  468  470  467  469  469                                       
CONECT  469  468  468                                                 
CONECT  470  471  468                                                 
CONECT  471  472  470  474                                            
CONECT  472  478  473  473  471                                       
CONECT  473  472  472                                                 
CONECT  474  476  471  475                                            
CONECT  475  474  477                                                 
CONECT  476  474                                                      
CONECT  477  475                                                      
CONECT  478  479  472                                                 
CONECT  479  482  480  478                                            
CONECT  480  481  481  479  484                                       
CONECT  481  480  480                                                 
CONECT  482  483  479                                                 
CONECT  483  482                                                      
CONECT  484  480  485                                                 
CONECT  485  484  486  488                                            
CONECT  486  485  487  487  492                                       
CONECT  487  486  486                                                 
CONECT  488  485  489                                                 
CONECT  489  491  488  490                                            
CONECT  490  489                                                      
CONECT  491  489                                                      
CONECT  492  486  493                                                 
CONECT  493  494  492  496                                            
CONECT  494  500  495  495  493                                       
CONECT  495  494  494                                                 
CONECT  496  493  497                                                 
CONECT  497  496  498  498  499                                       
CONECT  498  497  497                                                 
CONECT  499  497                                                      
CONECT  500  501  494                                                 
CONECT  501  504  502  500                                            
CONECT  502  507  503  503  501                                       
CONECT  503  502  502                                                 
CONECT  504  505  506  501                                            
CONECT  505  504                                                      
CONECT  506  504                                                      
CONECT  507  508  502                                                 
CONECT  508  511  507  509                                            
CONECT  509  508  510  510  515                                       
CONECT  510  509  509                                                 
CONECT  511  512  513  508                                            
CONECT  512  514  511                                                 
CONECT  513  511                                                      
CONECT  514  512                                                      
CONECT  515  509  516                                                 
CONECT  516  515  517  519                                            
CONECT  517  516  518  518  526                                       
CONECT  518  517  517                                                 
CONECT  519  516  520                                                 
CONECT  520  519  521                                                 
CONECT  521  520  522                                                 
CONECT  522  521  523  523                                            
CONECT  523  522  522  525  524                                       
CONECT  524  523                                                      
CONECT  525  523                                                      
CONECT  526  517  527                                                 
CONECT  527  528  526  530                                            
CONECT  528  536  529  529  527                                       
CONECT  529  528  528                                                 
CONECT  530  527  531                                                 
CONECT  531  533  533  530  532                                       
CONECT  532  531  534                                                 
CONECT  533  531  531  535                                            
CONECT  534  535  535  532                                            
CONECT  535  533  534  534                                            
CONECT  536  537  528                                                 
CONECT  537  538  540  536                                            
CONECT  538  539  539  548  537                                       
CONECT  539  538  538                                                 
CONECT  540  541  537                                                 
CONECT  541  540  542  542  543                                       
CONECT  542  541  541  544                                            
CONECT  543  541  545  545                                            
CONECT  544  542  546  546                                            
CONECT  545  543  543  546                                            
CONECT  546  544  544  545  547                                       
CONECT  547  546                                                      
CONECT  548  549  538                                                 
CONECT  549  550  552  548                                            
CONECT  550  553  549  551  551                                       
CONECT  551  550  550                                                 
CONECT  552  549                                                      
CONECT  553  554  550                                                 
CONECT  554  555  553                                                 
CONECT  555  556  556  554  557                                       
CONECT  556  555  555                                                 
CONECT  557  555  558                                                 
CONECT  558  559  557  561                                            
CONECT  559  560  560  568  558                                       
CONECT  560  559  559                                                 
CONECT  561  558  562                                                 
CONECT  562  561  563                                                 
CONECT  563  562  564                                                 
CONECT  564  563  565  565                                            
CONECT  565  564  564  566  567                                       
CONECT  566  565                                                      
CONECT  567  565                                                      
CONECT  568  569  559                                                 
CONECT  569  570  572  568                                            
CONECT  570  576  571  571  569                                       
CONECT  571  570  570                                                 
CONECT  572  569  573                                                 
CONECT  573  575  572  574                                            
CONECT  574  573                                                      
CONECT  575  573                                                      
CONECT  576  582  577  570                                            
CONECT  577  580  578  576                                            
CONECT  578  577  583  579  579                                       
CONECT  579  578  578                                                 
CONECT  580  581  577                                                 
CONECT  581  580  582                                                 
CONECT  582  581  576                                                 
CONECT  583  578  584                                                 
CONECT  584  585  583  587                                            
CONECT  585  591  586  586  584                                       
CONECT  586  585  585                                                 
CONECT  587  584  589  588                                            
CONECT  588  587  590                                                 
CONECT  589  587                                                      
CONECT  590  588                                                      
CONECT  591  592  585                                                 
CONECT  592  595  593  591                                            
CONECT  593  592  599  594  594                                       
CONECT  594  593  593                                                 
CONECT  595  596  592                                                 
CONECT  596  598  597  595                                            
CONECT  597  596                                                      
CONECT  598  596                                                      
CONECT  599  593  600                                                 
CONECT  600  601  599                                                 
CONECT  601  602  602  603  600                                       
CONECT  602  601  601                                                 
CONECT  603  604  601                                                 
CONECT  604  607  605  603                                            
CONECT  605  604  610  606  606                                       
CONECT  606  605  605                                                 
CONECT  607  608  609  604                                            
CONECT  608  607                                                      
CONECT  609  607                                                      
CONECT  610  605  611                                                 
CONECT  611  610  614  612                                            
CONECT  612  611  613  613  616                                       
CONECT  613  612  612                                                 
CONECT  614  611  615                                                 
CONECT  615  614                                                      
CONECT  616  612  617                                                 
CONECT  617  616  618  620                                            
CONECT  618  624  617  619  619                                       
CONECT  619  618  618                                                 
CONECT  620  617  621                                                 
CONECT  621  620  623  622                                            
CONECT  622  621                                                      
CONECT  623  621                                                      
CONECT  624  625  618                                                 
CONECT  625  626  624                                                 
CONECT  626  628  625  627  627                                       
CONECT  627  626  626                                                 
CONECT  628  629  626                                                 
CONECT  629  632  628  630                                            
CONECT  630  629  631  631  638                                       
CONECT  631  630  630                                                 
CONECT  632  633  629                                                 
CONECT  633  634  634  632  635                                       
CONECT  634  636  633  633                                            
CONECT  635  637  633                                                 
CONECT  636  634  637  637                                            
CONECT  637  636  636  635                                            
CONECT  638  630  639                                                 
CONECT  639  638  642  640                                            
CONECT  640  639  647  641  641                                       
CONECT  641  640  640                                                 
CONECT  642  643  639                                                 
CONECT  643  644  642                                                 
CONECT  644  646  643  645  645                                       
CONECT  645  644  644                                                 
CONECT  646  644                                                      
CONECT  647  640  648                                                 
CONECT  648  647  649  651                                            
CONECT  649  652  648  650  650                                       
CONECT  650  649  649                                                 
CONECT  651  648                                                      
CONECT  652  653  649                                                 
CONECT  653  656  652  654                                            
CONECT  654  660  653  655  655                                       
CONECT  655  654  654                                                 
CONECT  656  657  653                                                 
CONECT  657  658  656                                                 
CONECT  658  659  657                                                 
CONECT  659  658                                                      
CONECT  660  661  654                                                 
CONECT  661  664  660  662                                            
CONECT  662  661  665  663  663                                       
CONECT  663  662  662                                                 
CONECT  664  661                                                      
CONECT  665  662  666                                                 
CONECT  666  665  669  667                                            
CONECT  667  666  674  668  668                                       
CONECT  668  667  667                                                 
CONECT  669  666  670                                                 
CONECT  670  669  671                                                 
CONECT  671  672  672  670  673                                       
CONECT  672  671  671                                                 
CONECT  673  671                                                      
CONECT  674  667  675                                                 
CONECT  675  674  678  676                                            
CONECT  676  679  675  677  677                                       
CONECT  677  676  676                                                 
CONECT  678  675                                                      
CONECT  679  680  676                                                 
CONECT  680  683  679  681                                            
CONECT  681  680  682  682  690                                       
CONECT  682  681  681                                                 
CONECT  683  684  680                                                 
CONECT  684  686  686  683  685                                       
CONECT  685  684  687  687                                            
CONECT  686  688  684  684                                            
CONECT  687  689  685  685                                            
CONECT  688  686  689  689                                            
CONECT  689  688  688  687                                            
CONECT  690  681  691                                                 
CONECT  691  692  690                                                 
CONECT  692  694  693  693  691                                       
CONECT  693  692  692                                                 
CONECT  694  695  692                                                 
CONECT  695  696  694                                                 
CONECT  696  695  698  697  697                                       
CONECT  697  696  696                                                 
CONECT  698  696  699                                                 
CONECT  699  700  698  702                                            
CONECT  700  701  701  707  699                                       
CONECT  701  700  700                                                 
CONECT  702  699  703                                                 
CONECT  703  702  704                                                 
CONECT  704  703  705                                                 
CONECT  705  704  706                                                 
CONECT  706  705                                                      
CONECT  707  708  700                                                 
CONECT  708  711  709  707                                            
CONECT  709  714  708  710  710                                       
CONECT  710  709  709                                                 
CONECT  711  712  713  708                                            
CONECT  712  711                                                      
CONECT  713  711                                                      
CONECT  714  715  709                                                 
CONECT  715  716  714  718                                            
CONECT  716  717  717  721  715                                       
CONECT  717  716  716                                                 
CONECT  718  720  715  719                                            
CONECT  719  718                                                      
CONECT  720  718                                                      
CONECT  721  722  716                                                 
CONECT  722  723  725  721                                            
CONECT  723  732  724  724  722                                       
CONECT  724  723  723                                                 
CONECT  725  722  726                                                 
CONECT  726  725  727                                                 
CONECT  727  728  726                                                 
CONECT  728  729  729  727                                            
CONECT  729  731  730  728  728                                       
CONECT  730  729                                                      
CONECT  731  729                                                      
CONECT  732  733  723                                                 
CONECT  733  736  734  732                                            
CONECT  734  737  733  735  735                                       
CONECT  735  734  734                                                 
CONECT  736  733                                                      
CONECT  737  738  734                                                 
CONECT  738  739  741  737                                            
CONECT  739  742  740  740  738                                       
CONECT  740  739  739                                                 
CONECT  741  738                                                      
CONECT  742  743  739                                                 
CONECT  743  746  744  742                                            
CONECT  744  743  745  745  751                                       
CONECT  745  744  744                                                 
CONECT  746  747  743                                                 
CONECT  747  748  746                                                 
CONECT  748  749  747                                                 
CONECT  749  750  748                                                 
CONECT  750  749                                                      
CONECT  751  744  752                                                 
CONECT  752  753  751  755                                            
CONECT  753  754  754  758  752                                       
CONECT  754  753  753                                                 
CONECT  755  752  756  757                                            
CONECT  756  755                                                      
CONECT  757  755                                                      
CONECT  758  759  753                                                 
CONECT  759  762  760  758                                            
CONECT  760  766  759  761  761                                       
CONECT  761  760  760                                                 
CONECT  762  763  759                                                 
CONECT  763  764  762                                                 
CONECT  764  765  763                                                 
CONECT  765  764                                                      
CONECT  766  767  760                                                 
CONECT  767  768  766  770                                            
CONECT  768  776  769  769  767                                       
CONECT  769  768  768                                                 
CONECT  770  767  771                                                 
CONECT  771  773  773  770  772                                       
CONECT  772  771  774                                                 
CONECT  773  771  771  775                                            
CONECT  774  775  775  772                                            
CONECT  775  773  774  774                                            
CONECT  776  777  768                                                 
CONECT  777  778  776                                                 
CONECT  778  779  779  780  777                                       
CONECT  779  778  778                                                 
CONECT  780  781  778                                                 
CONECT  781  782  784  780                                            
CONECT  782  789  781  783  783                                       
CONECT  783  782  782                                                 
CONECT  784  781  785                                                 
CONECT  785  784  786                                                 
CONECT  786  785  787                                                 
CONECT  787  786  788                                                 
CONECT  788  787                                                      
CONECT  789  790  782                                                 
CONECT  790  793  791  789                                            
CONECT  791  792  792  790  796                                       
CONECT  792  791  791                                                 
CONECT  793  794  795  790                                            
CONECT  794  793                                                      
CONECT  795  793                                                      
CONECT  796  797  791                                                 
CONECT  797  798  796  800                                            
CONECT  798  802  799  799  797                                       
CONECT  799  798  798                                                 
CONECT  800  797  801                                                 
CONECT  801  800                                                      
CONECT  802  808  803  798                                            
CONECT  803  806  802  804                                            
CONECT  804  803  809  805  805                                       
CONECT  805  804  804                                                 
CONECT  806  807  803                                                 
CONECT  807  806  808                                                 
CONECT  808  807  802                                                 
CONECT  809  804  810                                                 
CONECT  810  809  811  813                                            
CONECT  811  812  812  817  810                                       
CONECT  812  811  811                                                 
CONECT  813  810  814  815                                            
CONECT  814  813  816                                                 
CONECT  815  813                                                      
CONECT  816  814                                                      
CONECT  817  818  811                                                 
CONECT  818  821  817  819                                            
CONECT  819  818  824  820  820                                       
CONECT  820  819  819                                                 
CONECT  821  822  823  818                                            
CONECT  822  821                                                      
CONECT  823  821                                                      
CONECT  824  819  825                                                 
CONECT  825  824  826  828                                            
CONECT  826  827  827  825  834                                       
CONECT  827  826  826                                                 
CONECT  828  829  825                                                 
CONECT  829  831  831  830  828                                       
CONECT  830  832  829                                                 
CONECT  831  833  829  829                                            
CONECT  832  833  833  830                                            
CONECT  833  832  832  831                                            
CONECT  834  826  835                                                 
CONECT  835  836  834  838                                            
CONECT  836  837  837  842  835                                       
CONECT  837  836  836                                                 
CONECT  838  835  839                                                 
CONECT  839  838  840  840  841                                       
CONECT  840  839  839                                                 
CONECT  841  839                                                      
CONECT  842  843  836                                                 
CONECT  843  842  844                                                 
CONECT  844  843  845  845  846                                       
CONECT  845  844  844                                                 
CONECT  846  844  847                                                 
CONECT  847  846  848  850                                            
CONECT  848  847  849  849  855                                       
CONECT  849  848  848                                                 
CONECT  850  847  851                                                 
CONECT  851  850  852                                                 
CONECT  852  851  853  853  854                                       
CONECT  853  852  852                                                 
CONECT  854  852                                                      
CONECT  855  848  856                                                 
CONECT  856  855  857                                                 
CONECT  857  858  858  859  856                                       
CONECT  858  857  857                                                 
CONECT  859  860  857                                                 
CONECT  860  861  859  863                                            
CONECT  861  862  862  866  860                                       
CONECT  862  861  861                                                 
CONECT  863  860  865  864                                            
CONECT  864  863                                                      
CONECT  865  863                                                      
CONECT  866  867  861                                                 
CONECT  867  868  870  866                                            
CONECT  868  869  869  877  867                                       
CONECT  869  868  868                                                 
CONECT  870  867  871                                                 
CONECT  871  870  872  872  873                                       
CONECT  872  871  871  874                                            
CONECT  873  871  875  875                                            
CONECT  874  872  876  876                                            
CONECT  875  873  873  876                                            
CONECT  876  874  874  875                                            
CONECT  877  878  868                                                 
CONECT  878  879  881  877                                            
CONECT  879  888  880  880  878                                       
CONECT  880  879  879                                                 
CONECT  881  882  878                                                 
CONECT  882  883  881                                                 
CONECT  883  884  882                                                 
CONECT  884  885  885  883                                            
CONECT  885  887  886  884  884                                       
CONECT  886  885                                                      
CONECT  887  885                                                      
CONECT  888  889  879                                                 
CONECT  889  890  888                                                 
CONECT  890  891  891  889  892                                       
CONECT  891  890  890                                                 
CONECT  892  890  893                                                 
CONECT  893  894  892  896                                            
CONECT  894  900  895  895  893                                       
CONECT  895  894  894                                                 
CONECT  896  893  897                                                 
CONECT  897  896  899  898                                            
CONECT  898  897                                                      
CONECT  899  897                                                      
CONECT  900  901  894                                                 
CONECT  901  904  900  902                                            
CONECT  902  901  905  903  903                                       
CONECT  903  902  902                                                 
CONECT  904  901                                                      
CONECT  905  902  906                                                 
CONECT  906  905  907  909                                            
CONECT  907  908  908  913  906                                       
CONECT  908  907  907                                                 
CONECT  909  906  910                                                 
CONECT  910  909  912  911  911                                       
CONECT  911  910  910                                                 
CONECT  912  910                                                      
CONECT  913  919  907  914                                            
CONECT  914  913  915  917                                            
CONECT  915  916  916  914  920                                       
CONECT  916  915  915                                                 
CONECT  917  918  914                                                 
CONECT  918  919  917                                                 
CONECT  919  913  918                                                 
CONECT  920  915  921                                                 
CONECT  921  920  922  924                                            
CONECT  922  928  921  923  923                                       
CONECT  923  922  922                                                 
CONECT  924  921  925                                                 
CONECT  925  926  924  927                                            
CONECT  926  925                                                      
CONECT  927  925                                                      
CONECT  928  929  922                                                 
CONECT  929  932  928  930                                            
CONECT  930  929  931  931  935                                       
CONECT  931  930  930                                                 
CONECT  932  933  934  929                                            
CONECT  933  932                                                      
CONECT  934  932                                                      
CONECT  935  930  936                                                 
CONECT  936  935  937  939                                            
CONECT  937  936  938  938  942                                       
CONECT  938  937  937                                                 
CONECT  939  936  940  941                                            
CONECT  940  939                                                      
CONECT  941  939                                                      
CONECT  942  937  943                                                 
CONECT  943  942  946  944                                            
CONECT  944  943  949  945  945                                       
CONECT  945  944  944                                                 
CONECT  946  947  943  948                                            
CONECT  947  946                                                      
CONECT  948  946                                                      
CONECT  949  944  950                                                 
CONECT  950  949  953  951                                            
CONECT  951  950  952  952  960                                       
CONECT  952  951  951                                                 
CONECT  953  954  950                                                 
CONECT  954  955  953                                                 
CONECT  955  954  956                                                 
CONECT  956  955  957  957                                            
CONECT  957  958  956  956  959                                       
CONECT  958  957                                                      
CONECT  959  957                                                      
CONECT  960  951  961                                                 
CONECT  961  960  964  962                                            
CONECT  962  961  972  963  963                                       
CONECT  963  962  962                                                 
CONECT  964  965  961                                                 
CONECT  965  967  967  966  964                                       
CONECT  966  968  968  965                                            
CONECT  967  969  965  965                                            
CONECT  968  970  966  966                                            
CONECT  969  970  970  967                                            
CONECT  970  971  969  969  968                                       
CONECT  971  970                                                      
CONECT  972  962  973                                                 
CONECT  973  972  976  974                                            
CONECT  974  975  975  973  982                                       
CONECT  975  974  974                                                 
CONECT  976  977  973                                                 
CONECT  977  979  979  978  976                                       
CONECT  978  980  977                                                 
CONECT  979  981  977  977                                            
CONECT  980  981  981  978                                            
CONECT  981  979  980  980                                            
CONECT  982  974  983                                                 
CONECT  983  982  984  986                                            
CONECT  984  983  988  985  985                                       
CONECT  985  984  984                                                 
CONECT  986  983  987                                                 
CONECT  987  986                                                      
CONECT  988  984  989                                                 
CONECT  989  990  988  992                                            
CONECT  990  991  991  996  989                                       
CONECT  991  990  990                                                 
CONECT  992  989  993                                                 
CONECT  993  992  995  994                                            
CONECT  994  993                                                      
CONECT  995  993                                                      
CONECT  996  997  990                                                 
CONECT  997 1000  996  998                                            
CONECT  998  997 1003  999  999                                       
CONECT  999  998  998                                                 
CONECT 1000 1001 1002  997                                            
CONECT 1001 1000                                                      
CONECT 1002 1000                                                      
CONECT 1003  998 1004                                                 
CONECT 1004 1003 1007 1005                                            
CONECT 1005 1006 1006 1004 1010                                       
CONECT 1006 1005 1005                                                 
CONECT 1007 1009 1004 1008                                            
CONECT 1008 1007                                                      
CONECT 1009 1007                                                      
CONECT 1010 1005 1011                                                 
CONECT 1011 1012 1010 1014                                            
CONECT 1012 1019 1011 1013 1013                                       
CONECT 1013 1012 1012                                                 
CONECT 1014 1011 1015                                                 
CONECT 1015 1014 1016                                                 
CONECT 1016 1015 1018 1018 1017                                       
CONECT 1017 1016                                                      
CONECT 1018 1016 1016                                                 
CONECT 1019 1025 1020 1012                                            
CONECT 1020 1023 1019 1021                                            
CONECT 1021 1020 1022 1022 1026                                       
CONECT 1022 1021 1021                                                 
CONECT 1023 1024 1020                                                 
CONECT 1024 1023 1025                                                 
CONECT 1025 1024 1019                                                 
CONECT 1026 1021 1027                                                 
CONECT 1027 1026 1030 1028                                            
CONECT 1028 1027 1034 1029 1029                                       
CONECT 1029 1028 1028                                                 
CONECT 1030 1031 1027                                                 
CONECT 1031 1032 1032 1033 1030                                       
CONECT 1032 1031 1031                                                 
CONECT 1033 1031                                                      
CONECT 1034 1028 1035                                                 
CONECT 1035 1034 1036 1038                                            
CONECT 1036 1040 1035 1037 1037                                       
CONECT 1037 1036 1036                                                 
CONECT 1038 1035 1039                                                 
CONECT 1039 1038                                                      
CONECT 1040 1041 1036                                                 
CONECT 1041 1044 1042 1040                                            
CONECT 1042 1041 1043 1043 1048                                       
CONECT 1043 1042 1042                                                 
CONECT 1044 1045 1041                                                 
CONECT 1045 1047 1046 1044                                            
CONECT 1046 1045                                                      
CONECT 1047 1045                                                      
CONECT 1048 1042 1054 1049                                            
CONECT 1049 1050 1048 1052                                            
CONECT 1050 1051 1051 1055 1049                                       
CONECT 1051 1050 1050                                                 
CONECT 1052 1049 1053                                                 
CONECT 1053 1054 1052                                                 
CONECT 1054 1048 1053                                                 
CONECT 1055 1056 1050                                                 
CONECT 1056 1057 1059 1055                                            
CONECT 1057 1058 1058 1056 1060                                       
CONECT 1058 1057 1057                                                 
CONECT 1059 1056                                                      
CONECT 1060 1057 1061                                                 
CONECT 1061 1062 1060 1064                                            
CONECT 1062 1063 1063 1066 1061                                       
CONECT 1063 1062 1062                                                 
CONECT 1064 1061 1065                                                 
CONECT 1065 1064                                                      
CONECT 1066 1067 1062                                                 
CONECT 1067 1068 1070 1066                                            
CONECT 1068 1077 1069 1069 1067                                       
CONECT 1069 1068 1068                                                 
CONECT 1070 1067 1071                                                 
CONECT 1071 1070 1072 1072 1073                                       
CONECT 1072 1074 1071 1071                                            
CONECT 1073 1071 1075 1075                                            
CONECT 1074 1072 1076 1076                                            
CONECT 1075 1076 1073 1073                                            
CONECT 1076 1074 1074 1075                                            
CONECT 1077 1078 1068                                                 
CONECT 1078 1081 1079 1077                                            
CONECT 1079 1085 1080 1080 1078                                       
CONECT 1080 1079 1079                                                 
CONECT 1081 1082 1078                                                 
CONECT 1082 1081 1084 1084 1083                                       
CONECT 1083 1082                                                      
CONECT 1084 1082 1082                                                 
CONECT 1085 1086 1079                                                 
CONECT 1086 1087 1089 1085                                            
CONECT 1087 1088 1088 1092 1086                                       
CONECT 1088 1087 1087                                                 
CONECT 1089 1090 1086 1091                                            
CONECT 1090 1089                                                      
CONECT 1091 1089                                                      
CONECT 1092 1093 1087                                                 
CONECT 1093 1094 1096 1092                                            
CONECT 1094 1095 1095 1099 1093                                       
CONECT 1095 1094 1094                                                 
CONECT 1096 1093 1098 1097                                            
CONECT 1097 1096                                                      
CONECT 1098 1096                                                      
CONECT 1099 1100 1094                                                 
CONECT 1100 1103 1101 1099                                            
CONECT 1101 1104 1100 1102 1102                                       
CONECT 1102 1101 1101                                                 
CONECT 1103 1100                                                      
CONECT 1104 1105 1101                                                 
CONECT 1105 1106 1104 1108                                            
CONECT 1106 1107 1107 1118 1105                                       
CONECT 1107 1106 1106                                                 
CONECT 1108 1105 1109                                                 
CONECT 1109 1108 1111 1111 1110                                       
CONECT 1110 1109 1112                                                 
CONECT 1111 1114 1109 1109 1113                                       
CONECT 1112 1113 1113 1110                                            
CONECT 1113 1111 1115 1112 1112                                       
CONECT 1114 1116 1116 1111                                            
CONECT 1115 1117 1117 1113                                            
CONECT 1116 1114 1114 1117                                            
CONECT 1117 1116 1115 1115                                            
CONECT 1118 1119 1106                                                 
CONECT 1119 1120 1118 1122                                            
CONECT 1120 1124 1121 1121 1119                                       
CONECT 1121 1120 1120                                                 
CONECT 1122 1119 1123                                                 
CONECT 1123 1122                                                      
CONECT 1124 1125 1120                                                 
CONECT 1125 1128 1124 1126                                            
CONECT 1126 1125 1127 1127 1133                                       
CONECT 1127 1126 1126                                                 
CONECT 1128 1129 1125                                                 
CONECT 1129 1130 1128                                                 
CONECT 1130 1132 1132 1131 1129                                       
CONECT 1131 1130                                                      
CONECT 1132 1130 1130                                                 
CONECT 1133 1126 1134                                                 
CONECT 1134 1133 1137 1135                                            
CONECT 1135 1134 1140 1136 1136                                       
CONECT 1136 1135 1135                                                 
CONECT 1137 1139 1134 1138                                            
CONECT 1138 1137                                                      
CONECT 1139 1137                                                      
CONECT 1140 1135 1141                                                 
CONECT 1141 1140 1144 1142                                            
CONECT 1142 1141 1151 1143 1143                                       
CONECT 1143 1142 1142                                                 
CONECT 1144 1145 1141                                                 
CONECT 1145 1146 1144                                                 
CONECT 1146 1145 1147                                                 
CONECT 1147 1146 1148 1148                                            
CONECT 1148 1149 1147 1147 1150                                       
CONECT 1149 1148                                                      
CONECT 1150 1148                                                      
CONECT 1151 1142 1152                                                 
CONECT 1152 1151 1153 1155                                            
CONECT 1153 1154 1154 1152 1160                                       
CONECT 1154 1153 1153                                                 
CONECT 1155 1152 1156                                                 
CONECT 1156 1155 1157                                                 
CONECT 1157 1159 1159 1156 1158                                       
CONECT 1158 1157                                                      
CONECT 1159 1157 1157                                                 
CONECT 1160 1153 1161                                                 
CONECT 1161 1162 1160 1164                                            
CONECT 1162 1168 1161 1163 1163                                       
CONECT 1163 1162 1162                                                 
CONECT 1164 1161 1166 1165                                            
CONECT 1165 1164 1167                                                 
CONECT 1166 1164                                                      
CONECT 1167 1165                                                      
CONECT 1168 1169 1162                                                 
CONECT 1169 1172 1170 1168                                            
CONECT 1170 1171 1171 1169 1176                                       
CONECT 1171 1170 1170                                                 
CONECT 1172 1173 1169                                                 
CONECT 1173 1172 1174                                                 
CONECT 1174 1173 1175                                                 
CONECT 1175 1174                                                      
CONECT 1176 1170 1177                                                 
CONECT 1177 1176 1178                                                 
CONECT 1178 1177 1179 1179 1180                                       
CONECT 1179 1178 1178                                                 
CONECT 1180 1178 1181                                                 
CONECT 1181 1180 1182 1184                                            
CONECT 1182 1183 1183 1181 1188                                       
CONECT 1183 1182 1182                                                 
CONECT 1184 1181 1186 1185                                            
CONECT 1185 1184 1187                                                 
CONECT 1186 1184                                                      
CONECT 1187 1185                                                      
CONECT 1188 1182 1189                                                 
CONECT 1189 1192 1188 1190                                            
CONECT 1190 1189 1191 1191 1199                                       
CONECT 1191 1190 1190                                                 
CONECT 1192 1193 1189                                                 
CONECT 1193 1194 1192                                                 
CONECT 1194 1195 1193                                                 
CONECT 1195 1196 1196 1194                                            
CONECT 1196 1198 1197 1195 1195                                       
CONECT 1197 1196                                                      
CONECT 1198 1196                                                      
CONECT 1199 1190 1200                                                 
CONECT 1200 1199 1201 1203                                            
CONECT 1201 1202 1202 1209 1200                                       
CONECT 1202 1201 1201                                                 
CONECT 1203 1200 1204                                                 
CONECT 1204 1203 1205 1205 1206                                       
CONECT 1205 1204 1204 1207                                            
CONECT 1206 1204 1208                                                 
CONECT 1207 1205 1208 1208                                            
CONECT 1208 1206 1207 1207                                            
CONECT 1209 1210 1201                                                 
CONECT 1210 1211 1213 1209                                            
CONECT 1211 1212 1212 1210 1220                                       
CONECT 1212 1211 1211                                                 
CONECT 1213 1210 1214                                                 
CONECT 1214 1213 1215                                                 
CONECT 1215 1216 1214                                                 
CONECT 1216 1217 1217 1215                                            
CONECT 1217 1219 1216 1216 1218                                       
CONECT 1218 1217                                                      
CONECT 1219 1217                                                      
CONECT 1220 1211 1221                                                 
CONECT 1221 1220 1222 1224                                            
CONECT 1222 1223 1223 1221 1229                                       
CONECT 1223 1222 1222                                                 
CONECT 1224 1221 1225                                                 
CONECT 1225 1224 1226                                                 
CONECT 1226 1228 1225 1227 1227                                       
CONECT 1227 1226 1226                                                 
CONECT 1228 1226                                                      
CONECT 1229 1222 1230                                                 
CONECT 1230 1231 1229 1233                                            
CONECT 1231 1232 1232 1243 1230                                       
CONECT 1232 1231 1231                                                 
CONECT 1233 1230 1234                                                 
CONECT 1234 1233 1235 1235 1236                                       
CONECT 1235 1234 1234 1237                                            
CONECT 1236 1234 1239 1238                                            
CONECT 1237 1235 1238 1238                                            
CONECT 1238 1237 1237 1236 1240                                       
CONECT 1239 1236 1241 1241                                            
CONECT 1240 1238 1242 1242                                            
CONECT 1241 1239 1239 1242                                            
CONECT 1242 1241 1240 1240                                            
CONECT 1243 1244 1231                                                 
CONECT 1244 1247 1245 1243                                            
CONECT 1245 1244 1246 1246 1251                                       
CONECT 1246 1245 1245                                                 
CONECT 1247 1248 1244                                                 
CONECT 1248 1250 1250 1249 1247                                       
CONECT 1249 1248                                                      
CONECT 1250 1248 1248                                                 
CONECT 1251 1245 1252                                                 
CONECT 1252 1253 1251 1255                                            
CONECT 1253 1259 1254 1254 1252                                       
CONECT 1254 1253 1253                                                 
CONECT 1255 1252 1256                                                 
CONECT 1256 1255 1258 1257                                            
CONECT 1257 1256                                                      
CONECT 1258 1256                                                      
CONECT 1259 1260 1253                                                 
CONECT 1260 1263 1261 1259                                            
CONECT 1261 1260 1268 1262 1262                                       
CONECT 1262 1261 1261                                                 
CONECT 1263 1264 1260                                                 
CONECT 1264 1265 1263                                                 
CONECT 1265 1267 1267 1266 1264                                       
CONECT 1266 1265                                                      
CONECT 1267 1265 1265                                                 
CONECT 1268 1269 1261                                                 
CONECT 1269 1270 1268                                                 
CONECT 1270 1271 1271 1272 1269                                       
CONECT 1271 1270 1270                                                 
CONECT 1272 1273 1270                                                 
CONECT 1273 1276 1274 1272                                            
CONECT 1274 1273 1279 1275 1275                                       
CONECT 1275 1274 1274                                                 
CONECT 1276 1277 1278 1273                                            
CONECT 1277 1276                                                      
CONECT 1278 1276                                                      
CONECT 1279 1274 1280                                                 
CONECT 1280 1281 1279 1283                                            
CONECT 1281 1288 1282 1282 1280                                       
CONECT 1282 1281 1281                                                 
CONECT 1283 1280 1284                                                 
CONECT 1284 1283 1285                                                 
CONECT 1285 1284 1287 1286 1286                                       
CONECT 1286 1285 1285                                                 
CONECT 1287 1285                                                      
CONECT 1288 1289 1281                                                 
CONECT 1289 1292 1290 1288                                            
CONECT 1290 1299 1289 1291 1291                                       
CONECT 1291 1290 1290                                                 
CONECT 1292 1293 1289                                                 
CONECT 1293 1295 1295 1294 1292                                       
CONECT 1294 1296 1296 1293                                            
CONECT 1295 1297 1293 1293                                            
CONECT 1296 1298 1294 1294                                            
CONECT 1297 1298 1298 1295                                            
CONECT 1298 1297 1297 1296                                            
CONECT 1299 1300 1290                                                 
CONECT 1300 1301 1299 1303                                            
CONECT 1301 1302 1302 1309 1300                                       
CONECT 1302 1301 1301                                                 
CONECT 1303 1300 1304                                                 
CONECT 1304 1303 1306 1306 1305                                       
CONECT 1305 1304 1307                                                 
CONECT 1306 1304 1304 1308                                            
CONECT 1307 1305 1308 1308                                            
CONECT 1308 1306 1307 1307                                            
CONECT 1309 1310 1301 1315                                            
CONECT 1310 1311 1313 1309                                            
CONECT 1311 1312 1312 1310 1316                                       
CONECT 1312 1311 1311                                                 
CONECT 1313 1310 1314                                                 
CONECT 1314 1313 1315                                                 
CONECT 1315 1309 1314                                                 
CONECT 1316 1311 1317                                                 
CONECT 1317 1318 1316 1320                                            
CONECT 1318 1319 1319 1325 1317                                       
CONECT 1319 1318 1318                                                 
CONECT 1320 1317 1321                                                 
CONECT 1321 1320 1322                                                 
CONECT 1322 1321 1324 1324 1323                                       
CONECT 1323 1322                                                      
CONECT 1324 1322 1322                                                 
CONECT 1325 1326 1318                                                 
CONECT 1326 1327 1329 1325                                            
CONECT 1327 1328 1328 1331 1326                                       
CONECT 1328 1327 1327                                                 
CONECT 1329 1330 1326                                                 
CONECT 1330 1329                                                      
CONECT 1331 1332 1327                                                 
CONECT 1332 1333 1335 1331                                            
CONECT 1333 1334 1334 1339 1332                                       
CONECT 1334 1333 1333                                                 
CONECT 1335 1336 1337 1332                                            
CONECT 1336 1338 1335                                                 
CONECT 1337 1335                                                      
CONECT 1338 1336                                                      
CONECT 1339 1340 1333                                                 
CONECT 1340 1341 1343 1339                                            
CONECT 1341 1342 1342 1340 1347                                       
CONECT 1342 1341 1341                                                 
CONECT 1343 1340 1344                                                 
CONECT 1344 1346 1343 1345                                            
CONECT 1345 1344                                                      
CONECT 1346 1344                                                      
CONECT 1347 1341 1348                                                 
CONECT 1348 1349 1347 1351                                            
CONECT 1349 1353 1350 1350 1348                                       
CONECT 1350 1349 1349                                                 
CONECT 1351 1348 1352                                                 
CONECT 1352 1351                                                      
CONECT 1353 1354 1349                                                 
CONECT 1354 1357 1355 1353                                            
CONECT 1355 1362 1354 1356 1356                                       
CONECT 1356 1355 1355                                                 
CONECT 1357 1358 1354                                                 
CONECT 1358 1359 1357                                                 
CONECT 1359 1360 1360 1358 1361                                       
CONECT 1360 1359 1359                                                 
CONECT 1361 1359                                                      
CONECT 1362 1363 1355                                                 
CONECT 1363 1366 1362 1364                                            
CONECT 1364 1363 1365 1365 1371                                       
CONECT 1365 1364 1364                                                 
CONECT 1366 1367 1363                                                 
CONECT 1367 1368 1366                                                 
CONECT 1368 1370 1369 1369 1367                                       
CONECT 1369 1368 1368                                                 
CONECT 1370 1368                                                      
CONECT 1371 1364 1372                                                 
CONECT 1372 1371 1373                                                 
CONECT 1373 1375 1372 1374 1374                                       
CONECT 1374 1373 1373                                                 
CONECT 1375 1376 1373                                                 
CONECT 1376 1379 1377 1375                                            
CONECT 1377 1385 1376 1378 1378                                       
CONECT 1378 1377 1377                                                 
CONECT 1379 1380 1376                                                 
CONECT 1380 1379 1381 1381 1382                                       
CONECT 1381 1380 1380 1383                                            
CONECT 1382 1380 1384                                                 
CONECT 1383 1381 1384 1384                                            
CONECT 1384 1383 1383 1382                                            
CONECT 1385 1386 1377                                                 
CONECT 1386 1389 1385 1387                                            
CONECT 1387 1386 1388 1388 1394                                       
CONECT 1388 1387 1387                                                 
CONECT 1389 1390 1386                                                 
CONECT 1390 1391 1389                                                 
CONECT 1391 1393 1390 1392 1392                                       
CONECT 1392 1391 1391                                                 
CONECT 1393 1391                                                      
CONECT 1394 1387 1395                                                 
CONECT 1395 1394 1398 1396                                            
CONECT 1396 1395 1402 1397 1397                                       
CONECT 1397 1396 1396                                                 
CONECT 1398 1395 1399                                                 
CONECT 1399 1398 1400 1401                                            
CONECT 1400 1399                                                      
CONECT 1401 1399                                                      
CONECT 1402 1396 1403                                                 
CONECT 1403 1402 1404 1406                                            
CONECT 1404 1410 1403 1405 1405                                       
CONECT 1405 1404 1404                                                 
CONECT 1406 1403 1407                                                 
CONECT 1407 1406 1408 1409                                            
CONECT 1408 1407                                                      
CONECT 1409 1407                                                      
CONECT 1410 1411 1404                                                 
CONECT 1411 1414 1412 1410                                            
CONECT 1412 1411 1415 1413 1413                                       
CONECT 1413 1412 1412                                                 
CONECT 1414 1411                                                      
CONECT 1415 1412 1416                                                 
CONECT 1416 1415 1419 1417                                            
CONECT 1417 1416 1418 1418 1423                                       
CONECT 1418 1417 1417                                                 
CONECT 1419 1420 1416                                                 
CONECT 1420 1421 1421 1422 1419                                       
CONECT 1421 1420 1420                                                 
CONECT 1422 1420                                                      
CONECT 1423 1417 1424                                                 
CONECT 1424 1423 1425 1427                                            
CONECT 1425 1434 1424 1426 1426                                       
CONECT 1426 1425 1425                                                 
CONECT 1427 1424 1428                                                 
CONECT 1428 1427 1430 1430 1429                                       
CONECT 1429 1428 1431 1431                                            
CONECT 1430 1428 1428 1432                                            
CONECT 1431 1429 1429 1433                                            
CONECT 1432 1430 1433 1433                                            
CONECT 1433 1432 1432 1431                                            
CONECT 1434 1435 1425                                                 
CONECT 1435 1438 1436 1434                                            
CONECT 1436 1442 1435 1437 1437                                       
CONECT 1437 1436 1436                                                 
CONECT 1438 1439 1435                                                 
CONECT 1439 1441 1438 1440                                            
CONECT 1440 1439                                                      
CONECT 1441 1439                                                      
CONECT 1442 1443 1436                                                 
CONECT 1443 1446 1444 1442                                            
CONECT 1444 1445 1445 1443 1452                                       
CONECT 1445 1444 1444                                                 
CONECT 1446 1447 1443                                                 
CONECT 1447 1448 1448 1446 1449                                       
CONECT 1448 1450 1447 1447                                            
CONECT 1449 1451 1447                                                 
CONECT 1450 1448 1451 1451                                            
CONECT 1451 1450 1450 1449                                            
CONECT 1452 1444 1453                                                 
CONECT 1453 1452 1456 1454                                            
CONECT 1454 1453 1463 1463 1455                                       
CONECT 1455 1454                                                      
CONECT 1456 1453 1457                                                 
CONECT 1457 1456 1458                                                 
CONECT 1458 1457 1459                                                 
CONECT 1459 1458 1460 1460                                            
CONECT 1460 1461 1459 1459 1462                                       
CONECT 1461 1460                                                      
CONECT 1462 1460                                                      
CONECT 1463 1454 1454                                                 
CONECT 1464 1465                                                      
CONECT 1465 1466 1468 1464                                            
CONECT 1466 1467 1467 1472 1465                                       
CONECT 1467 1466 1466                                                 
CONECT 1468 1469 1465                                                 
CONECT 1469 1470 1468                                                 
CONECT 1470 1469 1471                                                 
CONECT 1471 1470                                                      
CONECT 1472 1473 1466                                                 
CONECT 1473 1474 1476 1472                                            
CONECT 1474 1480 1473 1475 1475                                       
CONECT 1475 1474 1474                                                 
CONECT 1476 1478 1473 1477                                            
CONECT 1477 1476 1479                                                 
CONECT 1478 1476                                                      
CONECT 1479 1477                                                      
CONECT 1480 1481 1474                                                 
CONECT 1481 1482 1484 1480                                            
CONECT 1482 1483 1483 1486 1481                                       
CONECT 1483 1482 1482                                                 
CONECT 1484 1481 1485                                                 
CONECT 1485 1484                                                      
CONECT 1486 1487 1482                                                 
CONECT 1487 1488 1490 1486                                            
CONECT 1488 1494 1489 1489 1487                                       
CONECT 1489 1488 1488                                                 
CONECT 1490 1487 1491                                                 
CONECT 1491 1490 1493 1492                                            
CONECT 1492 1491                                                      
CONECT 1493 1491                                                      
CONECT 1494 1495 1488                                                 
CONECT 1495 1496 1498 1494                                            
CONECT 1496 1497 1497 1502 1495                                       
CONECT 1497 1496 1496                                                 
CONECT 1498 1499 1500 1495                                            
CONECT 1499 1501 1498                                                 
CONECT 1500 1498                                                      
CONECT 1501 1499                                                      
CONECT 1502 1503 1496                                                 
CONECT 1503 1504 1506 1502                                            
CONECT 1504 1507 1505 1505 1503                                       
CONECT 1505 1504 1504                                                 
CONECT 1506 1503                                                      
CONECT 1507 1508 1504                                                 
CONECT 1508 1511 1509 1507                                            
CONECT 1509 1510 1510 1508 1512                                       
CONECT 1510 1509 1509                                                 
CONECT 1511 1508                                                      
CONECT 1512 1509 1513                                                 
CONECT 1513 1514 1512 1516                                            
CONECT 1514 1520 1515 1515 1513                                       
CONECT 1515 1514 1514                                                 
CONECT 1516 1513 1517                                                 
CONECT 1517 1516 1519 1518                                            
CONECT 1518 1517                                                      
CONECT 1519 1517                                                      
CONECT 1520 1521 1514                                                 
CONECT 1521 1524 1522 1520                                            
CONECT 1522 1521 1525 1523 1523                                       
CONECT 1523 1522 1522                                                 
CONECT 1524 1521                                                      
CONECT 1525 1526 1522                                                 
CONECT 1526 1529 1525 1527                                            
CONECT 1527 1528 1528 1526 1532                                       
CONECT 1528 1527 1527                                                 
CONECT 1529 1531 1530 1526                                            
CONECT 1530 1529                                                      
CONECT 1531 1529                                                      
CONECT 1532 1527 1533                                                 
CONECT 1533 1536 1532 1534                                            
CONECT 1534 1533 1540 1535 1535                                       
CONECT 1535 1534 1534                                                 
CONECT 1536 1537 1533                                                 
CONECT 1537 1536 1539 1539 1538                                       
CONECT 1538 1537                                                      
CONECT 1539 1537 1537                                                 
CONECT 1540 1534 1541                                                 
CONECT 1541 1542 1540 1544                                            
CONECT 1542 1551 1543 1543 1541                                       
CONECT 1543 1542 1542                                                 
CONECT 1544 1541 1545                                                 
CONECT 1545 1544 1546                                                 
CONECT 1546 1545 1547                                                 
CONECT 1547 1546 1548 1548                                            
CONECT 1548 1547 1547 1550 1549                                       
CONECT 1549 1548                                                      
CONECT 1550 1548                                                      
CONECT 1551 1552 1542                                                 
CONECT 1552 1555 1553 1551                                            
CONECT 1553 1554 1554 1552 1558                                       
CONECT 1554 1553 1553                                                 
CONECT 1555 1556 1557 1552                                            
CONECT 1556 1555                                                      
CONECT 1557 1555                                                      
CONECT 1558 1553 1559                                                 
CONECT 1559 1560 1558 1562                                            
CONECT 1560 1561 1561 1566 1559                                       
CONECT 1561 1560 1560                                                 
CONECT 1562 1559 1564 1563                                            
CONECT 1563 1562 1565                                                 
CONECT 1564 1562                                                      
CONECT 1565 1563                                                      
CONECT 1566 1567 1560                                                 
CONECT 1567 1568 1566                                                 
CONECT 1568 1569 1569 1567 1570                                       
CONECT 1569 1568 1568                                                 
CONECT 1570 1568 1571                                                 
CONECT 1571 1572 1570 1574                                            
CONECT 1572 1578 1573 1573 1571                                       
CONECT 1573 1572 1572                                                 
CONECT 1574 1571 1575                                                 
CONECT 1575 1574 1576                                                 
CONECT 1576 1575 1577                                                 
CONECT 1577 1576                                                      
CONECT 1578 1579 1572                                                 
CONECT 1579 1580 1582 1578                                            
CONECT 1580 1587 1581 1581 1579                                       
CONECT 1581 1580 1580                                                 
CONECT 1582 1579 1583                                                 
CONECT 1583 1582 1584                                                 
CONECT 1584 1583 1586 1586 1585                                       
CONECT 1585 1584                                                      
CONECT 1586 1584 1584                                                 
CONECT 1587 1588 1580                                                 
CONECT 1588 1591 1589 1587                                            
CONECT 1589 1595 1588 1590 1590                                       
CONECT 1590 1589 1589                                                 
CONECT 1591 1592 1588                                                 
CONECT 1592 1594 1591 1593 1593                                       
CONECT 1593 1592 1592                                                 
CONECT 1594 1592                                                      
CONECT 1595 1596 1589                                                 
CONECT 1596 1599 1595 1597                                            
CONECT 1597 1596 1598 1598 1600                                       
CONECT 1598 1597 1597                                                 
CONECT 1599 1596                                                      
CONECT 1600 1597 1601                                                 
CONECT 1601 1602 1600 1604                                            
CONECT 1602 1603 1603 1608 1601                                       
CONECT 1603 1602 1602                                                 
CONECT 1604 1601 1605                                                 
CONECT 1605 1604 1606                                                 
CONECT 1606 1605 1607                                                 
CONECT 1607 1606                                                      
CONECT 1608 1609 1602 1614                                            
CONECT 1609 1610 1612 1608                                            
CONECT 1610 1611 1611 1609 1615                                       
CONECT 1611 1610 1610                                                 
CONECT 1612 1609 1613                                                 
CONECT 1613 1612 1614                                                 
CONECT 1614 1608 1613                                                 
CONECT 1615 1610 1616                                                 
CONECT 1616 1617 1615 1619                                            
CONECT 1617 1629 1618 1618 1616                                       
CONECT 1618 1617 1617                                                 
CONECT 1619 1616 1620                                                 
CONECT 1620 1619 1621 1621 1622                                       
CONECT 1621 1620 1620 1623                                            
CONECT 1622 1620 1625 1624                                            
CONECT 1623 1621 1624 1624                                            
CONECT 1624 1622 1623 1623 1626                                       
CONECT 1625 1622 1627 1627                                            
CONECT 1626 1624 1628 1628                                            
CONECT 1627 1625 1625 1628                                            
CONECT 1628 1627 1626 1626                                            
CONECT 1629 1630 1617                                                 
CONECT 1630 1633 1629 1631                                            
CONECT 1631 1630 1632 1632 1637                                       
CONECT 1632 1631 1631                                                 
CONECT 1633 1634 1630                                                 
CONECT 1634 1636 1633 1635 1635                                       
CONECT 1635 1634 1634                                                 
CONECT 1636 1634                                                      
CONECT 1637 1631 1638                                                 
CONECT 1638 1637 1639 1641                                            
CONECT 1639 1645 1638 1640 1640                                       
CONECT 1640 1639 1639                                                 
CONECT 1641 1638 1642                                                 
CONECT 1642 1644 1641 1643                                            
CONECT 1643 1642                                                      
CONECT 1644 1642                                                      
CONECT 1645 1651 1646 1639                                            
CONECT 1646 1649 1645 1647                                            
CONECT 1647 1646 1652 1648 1648                                       
CONECT 1648 1647 1647                                                 
CONECT 1649 1650 1646                                                 
CONECT 1650 1651 1649                                                 
CONECT 1651 1650 1645                                                 
CONECT 1652 1647 1653                                                 
CONECT 1653 1652 1656 1654                                            
CONECT 1654 1653 1657 1655 1655                                       
CONECT 1655 1654 1654                                                 
CONECT 1656 1653                                                      
CONECT 1657 1654 1658                                                 
CONECT 1658 1657 1661 1659                                            
CONECT 1659 1665 1658 1660 1660                                       
CONECT 1660 1659 1659                                                 
CONECT 1661 1658 1662                                                 
CONECT 1662 1661 1664 1664 1663                                       
CONECT 1663 1662                                                      
CONECT 1664 1662 1662                                                 
CONECT 1665 1666 1659                                                 
CONECT 1666 1669 1665 1667                                            
CONECT 1667 1666 1673 1668 1668                                       
CONECT 1668 1667 1667                                                 
CONECT 1669 1670 1666                                                 
CONECT 1670 1671 1672 1669                                            
CONECT 1671 1670                                                      
CONECT 1672 1670                                                      
CONECT 1673 1667 1674                                                 
CONECT 1674 1673 1677 1675                                            
CONECT 1675 1674 1678 1676 1676                                       
CONECT 1676 1675 1675                                                 
CONECT 1677 1674                                                      
CONECT 1678 1675 1679                                                 
CONECT 1679 1678 1682 1680                                            
CONECT 1680 1692 1679 1681 1681                                       
CONECT 1681 1680 1680                                                 
CONECT 1682 1679 1683                                                 
CONECT 1683 1682 1684 1684 1685                                       
CONECT 1684 1683 1683 1686                                            
CONECT 1685 1683 1688 1687                                            
CONECT 1686 1684 1687 1687                                            
CONECT 1687 1685 1686 1686 1689                                       
CONECT 1688 1685 1690 1690                                            
CONECT 1689 1687 1691 1691                                            
CONECT 1690 1688 1688 1691                                            
CONECT 1691 1690 1689 1689                                            
CONECT 1692 1693 1680                                                 
CONECT 1693 1696 1692 1694                                            
CONECT 1694 1703 1693 1695 1695                                       
CONECT 1695 1694 1694                                                 
CONECT 1696 1697 1693                                                 
CONECT 1697 1699 1699 1696 1698                                       
CONECT 1698 1697 1700 1700                                            
CONECT 1699 1701 1697 1697                                            
CONECT 1700 1702 1698 1698                                            
CONECT 1701 1699 1702 1702                                            
CONECT 1702 1701 1701 1700                                            
CONECT 1703 1704 1694                                                 
CONECT 1704 1707 1703 1705                                            
CONECT 1705 1704 1712 1706 1706                                       
CONECT 1706 1705 1705                                                 
CONECT 1707 1708 1704                                                 
CONECT 1708 1709 1707                                                 
CONECT 1709 1710 1708                                                 
CONECT 1710 1711 1709                                                 
CONECT 1711 1710                                                      
CONECT 1712 1705 1713                                                 
CONECT 1713 1712 1716 1714                                            
CONECT 1714 1713 1723 1715 1715                                       
CONECT 1715 1714 1714                                                 
CONECT 1716 1713 1717                                                 
CONECT 1717 1716 1718                                                 
CONECT 1718 1719 1717                                                 
CONECT 1719 1720 1720 1718                                            
CONECT 1720 1722 1719 1719 1721                                       
CONECT 1721 1720                                                      
CONECT 1722 1720                                                      
CONECT 1723 1714 1724                                                 
CONECT 1724 1723 1725 1727                                            
CONECT 1725 1731 1724 1726 1726                                       
CONECT 1726 1725 1725                                                 
CONECT 1727 1724 1728                                                 
CONECT 1728 1730 1727 1729 1729                                       
CONECT 1729 1728 1728                                                 
CONECT 1730 1728                                                      
CONECT 1731 1732 1725                                                 
CONECT 1732 1735 1733 1731                                            
CONECT 1733 1738 1732 1734 1734                                       
CONECT 1734 1733 1733                                                 
CONECT 1735 1736 1737 1732                                            
CONECT 1736 1735                                                      
CONECT 1737 1735                                                      
CONECT 1738 1739 1733                                                 
CONECT 1739 1742 1738 1740                                            
CONECT 1740 1739 1746 1741 1741                                       
CONECT 1741 1740 1740                                                 
CONECT 1742 1743 1739                                                 
CONECT 1743 1744 1745 1742                                            
CONECT 1744 1743                                                      
CONECT 1745 1743                                                      
CONECT 1746 1740 1747                                                 
CONECT 1747 1746 1750 1748                                            
CONECT 1748 1747 1754 1749 1749                                       
CONECT 1749 1748 1748                                                 
CONECT 1750 1751 1747                                                 
CONECT 1751 1752 1752 1753 1750                                       
CONECT 1752 1751 1751                                                 
CONECT 1753 1751                                                      
CONECT 1754 1748 1755                                                 
CONECT 1755 1754 1756 1758                                            
CONECT 1756 1757 1757 1763 1755                                       
CONECT 1757 1756 1756                                                 
CONECT 1758 1755 1759                                                 
CONECT 1759 1758 1760                                                 
CONECT 1760 1759 1761                                                 
CONECT 1761 1760 1762                                                 
CONECT 1762 1761                                                      
CONECT 1763 1756 1764 1769                                            
CONECT 1764 1765 1763 1767                                            
CONECT 1765 1770 1764 1766 1766                                       
CONECT 1766 1765 1765                                                 
CONECT 1767 1764 1768                                                 
CONECT 1768 1767 1769                                                 
CONECT 1769 1763 1768                                                 
CONECT 1770 1771 1765                                                 
CONECT 1771 1774 1772 1770                                            
CONECT 1772 1773 1773 1771 1777                                       
CONECT 1773 1772 1772                                                 
CONECT 1774 1776 1775 1771                                            
CONECT 1775 1774                                                      
CONECT 1776 1774                                                      
CONECT 1777 1772 1778                                                 
CONECT 1778 1779 1777 1781                                            
CONECT 1779 1785 1780 1780 1778                                       
CONECT 1780 1779 1779                                                 
CONECT 1781 1778 1783 1782                                            
CONECT 1782 1781 1784                                                 
CONECT 1783 1781                                                      
CONECT 1784 1782                                                      
CONECT 1785 1786 1779                                                 
CONECT 1786 1789 1787 1785                                            
CONECT 1787 1793 1788 1788 1786                                       
CONECT 1788 1787 1787                                                 
CONECT 1789 1790 1786                                                 
CONECT 1790 1791 1789                                                 
CONECT 1791 1792 1790                                                 
CONECT 1792 1791                                                      
CONECT 1793 1794 1787                                                 
CONECT 1794 1795 1793                                                 
CONECT 1795 1796 1796 1797 1794                                       
CONECT 1796 1795 1795                                                 
CONECT 1797 1798 1795                                                 
CONECT 1798 1799 1801 1797                                            
CONECT 1799 1800 1800 1808 1798                                       
CONECT 1800 1799 1799                                                 
CONECT 1801 1802 1798                                                 
CONECT 1802 1803 1801                                                 
CONECT 1803 1802 1804                                                 
CONECT 1804 1803 1805 1805                                            
CONECT 1805 1806 1804 1804 1807                                       
CONECT 1806 1805                                                      
CONECT 1807 1805                                                      
CONECT 1808 1809 1799                                                 
CONECT 1809 1810 1812 1808                                            
CONECT 1810 1811 1811 1809 1818                                       
CONECT 1811 1810 1810                                                 
CONECT 1812 1813 1809                                                 
CONECT 1813 1815 1815 1812 1814                                       
CONECT 1814 1813 1816                                                 
CONECT 1815 1817 1813 1813                                            
CONECT 1816 1817 1817 1814                                            
CONECT 1817 1815 1816 1816                                            
CONECT 1818 1810 1819                                                 
CONECT 1819 1820 1818 1822                                            
CONECT 1820 1821 1821 1825 1819                                       
CONECT 1821 1820 1820                                                 
CONECT 1822 1819 1824 1823                                            
CONECT 1823 1822                                                      
CONECT 1824 1822                                                      
CONECT 1825 1826 1820                                                 
CONECT 1826 1827 1825 1829                                            
CONECT 1827 1828 1828 1839 1826                                       
CONECT 1828 1827 1827                                                 
CONECT 1829 1830 1826                                                 
CONECT 1830 1831 1831 1832 1829                                       
CONECT 1831 1833 1830 1830                                            
CONECT 1832 1834 1830 1835 1835                                       
CONECT 1833 1834 1834 1831                                            
CONECT 1834 1833 1833 1836 1832                                       
CONECT 1835 1832 1832 1837                                            
CONECT 1836 1834 1838                                                 
CONECT 1837 1838 1838 1835                                            
CONECT 1838 1836 1837 1837                                            
CONECT 1839 1840 1827                                                 
CONECT 1840 1841 1843 1839                                            
CONECT 1841 1842 1842 1848 1840                                       
CONECT 1842 1841 1841                                                 
CONECT 1843 1840 1844                                                 
CONECT 1844 1843 1845                                                 
CONECT 1845 1847 1847 1844 1846                                       
CONECT 1846 1845                                                      
CONECT 1847 1845 1845                                                 
CONECT 1848 1849 1841                                                 
CONECT 1849 1850 1848 1852                                            
CONECT 1850 1851 1851 1849 1854                                       
CONECT 1851 1850 1850                                                 
CONECT 1852 1849 1853                                                 
CONECT 1853 1852                                                      
CONECT 1854 1850 1855                                                 
CONECT 1855 1856 1854 1858                                            
CONECT 1856 1857 1857 1862 1855                                       
CONECT 1857 1856 1856                                                 
CONECT 1858 1855 1860 1859                                            
CONECT 1859 1858 1861                                                 
CONECT 1860 1858                                                      
CONECT 1861 1859                                                      
CONECT 1862 1863 1856                                                 
CONECT 1863 1864 1862                                                 
CONECT 1864 1865 1865 1863 1866                                       
CONECT 1865 1864 1864                                                 
CONECT 1866 1864 1867                                                 
CONECT 1867 1870 1866 1868                                            
CONECT 1868 1867 1869 1869 1877                                       
CONECT 1869 1868 1868                                                 
CONECT 1870 1871 1867                                                 
CONECT 1871 1872 1870                                                 
CONECT 1872 1873 1871                                                 
CONECT 1873 1874 1874 1872                                            
CONECT 1874 1876 1873 1873 1875                                       
CONECT 1875 1874                                                      
CONECT 1876 1874                                                      
CONECT 1877 1868 1883 1878                                            
CONECT 1878 1877 1879 1881                                            
CONECT 1879 1880 1880 1878 1884                                       
CONECT 1880 1879 1879                                                 
CONECT 1881 1882 1878                                                 
CONECT 1882 1883 1881                                                 
CONECT 1883 1877 1882                                                 
CONECT 1884 1879 1885                                                 
CONECT 1885 1884 1886 1888                                            
CONECT 1886 1892 1885 1887 1887                                       
CONECT 1887 1886 1886                                                 
CONECT 1888 1885 1889                                                 
CONECT 1889 1891 1888 1890                                            
CONECT 1890 1889                                                      
CONECT 1891 1889                                                      
CONECT 1892 1898 1893 1886                                            
CONECT 1893 1896 1892 1894                                            
CONECT 1894 1893 1895 1895 1899                                       
CONECT 1895 1894 1894                                                 
CONECT 1896 1897 1893                                                 
CONECT 1897 1898 1896                                                 
CONECT 1898 1897 1892                                                 
CONECT 1899 1894 1900                                                 
CONECT 1900 1899 1901                                                 
CONECT 1901 1900 1903 1902 1902                                       
CONECT 1902 1901 1901                                                 
CONECT 1903 1901 1904                                                 
CONECT 1904 1903 1907 1905                                            
CONECT 1905 1906 1906 1904 1914                                       
CONECT 1906 1905 1905                                                 
CONECT 1907 1908 1904                                                 
CONECT 1908 1909 1907                                                 
CONECT 1909 1910 1908                                                 
CONECT 1910 1911 1911 1909                                            
CONECT 1911 1913 1912 1910 1910                                       
CONECT 1912 1911                                                      
CONECT 1913 1911                                                      
CONECT 1914 1905 1915                                                 
CONECT 1915 1916 1914 1918                                            
CONECT 1916 1923 1915 1917 1917                                       
CONECT 1917 1916 1916                                                 
CONECT 1918 1915 1919                                                 
CONECT 1919 1918 1920                                                 
CONECT 1920 1919 1921                                                 
CONECT 1921 1920 1922                                                 
CONECT 1922 1921                                                      
CONECT 1923 1924 1916                                                 
CONECT 1924 1927 1925 1923                                            
CONECT 1925 1924 1926 1926 1931                                       
CONECT 1926 1925 1925                                                 
CONECT 1927 1928 1924                                                 
CONECT 1928 1929 1929 1930 1927                                       
CONECT 1929 1928 1928                                                 
CONECT 1930 1928                                                      
CONECT 1931 1925 1932                                                 
CONECT 1932 1933 1931 1935                                            
CONECT 1933 1939 1934 1934 1932                                       
CONECT 1934 1933 1933                                                 
CONECT 1935 1932 1937 1936                                            
CONECT 1936 1935 1938                                                 
CONECT 1937 1935                                                      
CONECT 1938 1936                                                      
CONECT 1939 1940 1933                                                 
CONECT 1940 1943 1939 1941                                            
CONECT 1941 1940 1942 1942 1947                                       
CONECT 1942 1941 1941                                                 
CONECT 1943 1945 1944 1940                                            
CONECT 1944 1946 1943                                                 
CONECT 1945 1943                                                      
CONECT 1946 1944                                                      
CONECT 1947 1941 1948                                                 
CONECT 1948 1949 1947 1951                                            
CONECT 1949 1950 1950 1955 1948                                       
CONECT 1950 1949 1949                                                 
CONECT 1951 1948 1952                                                 
CONECT 1952 1951 1953 1954                                            
CONECT 1953 1952                                                      
CONECT 1954 1952                                                      
CONECT 1955 1956 1949                                                 
CONECT 1956 1959 1957 1955                                            
CONECT 1957 1956 1961 1958 1958                                       
CONECT 1958 1957 1957                                                 
CONECT 1959 1960 1956                                                 
CONECT 1960 1959                                                      
CONECT 1961 1957 1962                                                 
CONECT 1962 1963 1961 1965                                            
CONECT 1963 1967 1964 1964 1962                                       
CONECT 1964 1963 1963                                                 
CONECT 1965 1966 1962                                                 
CONECT 1966 1965                                                      
CONECT 1967 1968 1963                                                 
CONECT 1968 1971 1969 1967                                            
CONECT 1969 1976 1968 1970 1970                                       
CONECT 1970 1969 1969                                                 
CONECT 1971 1972 1968                                                 
CONECT 1972 1973 1971                                                 
CONECT 1973 1974 1974 1972 1975                                       
CONECT 1974 1973 1973                                                 
CONECT 1975 1973                                                      
CONECT 1976 1982 1977 1969                                            
CONECT 1977 1980 1978 1976                                            
CONECT 1978 1979 1979 1983 1977                                       
CONECT 1979 1978 1978                                                 
CONECT 1980 1981 1977                                                 
CONECT 1981 1980 1982                                                 
CONECT 1982 1981 1976                                                 
CONECT 1983 1984 1978                                                 
CONECT 1984 1985 1983                                                 
CONECT 1985 1987 1986 1986 1984                                       
CONECT 1986 1985 1985                                                 
CONECT 1987 1988 1985                                                 
CONECT 1988 1991 1989 1987                                            
CONECT 1989 1990 1990 1988 1994                                       
CONECT 1990 1989 1989                                                 
CONECT 1991 1993 1992 1988                                            
CONECT 1992 1991                                                      
CONECT 1993 1991                                                      
CONECT 1994 1989 1995                                                 
CONECT 1995 1998 1994 1996                                            
CONECT 1996 1995 2002 1997 1997                                       
CONECT 1997 1996 1996                                                 
CONECT 1998 1999 1995                                                 
CONECT 1999 2001 2001 2000 1998                                       
CONECT 2000 1999                                                      
CONECT 2001 1999 1999                                                 
CONECT 2002 1996 2003                                                 
CONECT 2003 2002 2006 2004                                            
CONECT 2004 2010 2003 2005 2005                                       
CONECT 2005 2004 2004                                                 
CONECT 2006 2007 2003                                                 
CONECT 2007 2008 2008 2009 2006                                       
CONECT 2008 2007 2007                                                 
CONECT 2009 2007                                                      
CONECT 2010 2011 2004                                                 
CONECT 2011 2014 2010 2012                                            
CONECT 2012 2011 2021 2013 2013                                       
CONECT 2013 2012 2012                                                 
CONECT 2014 2015 2011                                                 
CONECT 2015 2016 2014                                                 
CONECT 2016 2017 2015                                                 
CONECT 2017 2018 2018 2016                                            
CONECT 2018 2019 2020 2017 2017                                       
CONECT 2019 2018                                                      
CONECT 2020 2018                                                      
CONECT 2021 2012 2022                                                 
CONECT 2022 2021 2025 2023                                            
CONECT 2023 2022 2024 2024 2028                                       
CONECT 2024 2023 2023                                                 
CONECT 2025 2026 2027 2022                                            
CONECT 2026 2025                                                      
CONECT 2027 2025                                                      
CONECT 2028 2023 2029                                                 
CONECT 2029 2028 2030 2032                                            
CONECT 2030 2035 2031 2031 2029                                       
CONECT 2031 2030 2030                                                 
CONECT 2032 2029 2033 2034                                            
CONECT 2033 2032                                                      
CONECT 2034 2032                                                      
CONECT 2035 2036 2030                                                 
CONECT 2036 2039 2035 2037                                            
CONECT 2037 2036 2049 2038 2038                                       
CONECT 2038 2037 2037                                                 
CONECT 2039 2040 2036                                                 
CONECT 2040 2042 2042 2041 2039                                       
CONECT 2041 2043 2040                                                 
CONECT 2042 2044 2045 2040 2040                                       
CONECT 2043 2044 2044 2041                                            
CONECT 2044 2046 2043 2043 2042                                       
CONECT 2045 2047 2047 2042                                            
CONECT 2046 2048 2048 2044                                            
CONECT 2047 2048 2045 2045                                            
CONECT 2048 2046 2046 2047                                            
CONECT 2049 2037 2050                                                 
CONECT 2050 2049 2051 2053                                            
CONECT 2051 2052 2052 2050 2056                                       
CONECT 2052 2051 2051                                                 
CONECT 2053 2050 2055 2054                                            
CONECT 2054 2053                                                      
CONECT 2055 2053                                                      
CONECT 2056 2051 2057                                                 
CONECT 2057 2060 2056 2058                                            
CONECT 2058 2057 2059 2059 2065                                       
CONECT 2059 2058 2058                                                 
CONECT 2060 2061 2057                                                 
CONECT 2061 2062 2060                                                 
CONECT 2062 2063 2061                                                 
CONECT 2063 2064 2062                                                 
CONECT 2064 2063                                                      
CONECT 2065 2058 2066                                                 
CONECT 2066 2065 2067 2069                                            
CONECT 2067 2066 2068 2068 2071                                       
CONECT 2068 2067 2067                                                 
CONECT 2069 2066 2070                                                 
CONECT 2070 2069                                                      
CONECT 2071 2067 2072                                                 
CONECT 2072 2071 2075 2073                                            
CONECT 2073 2072 2074 2074 2078                                       
CONECT 2074 2073 2073                                                 
CONECT 2075 2077 2072 2076                                            
CONECT 2076 2075                                                      
CONECT 2077 2075                                                      
CONECT 2078 2073 2079                                                 
CONECT 2079 2078 2080 2082                                            
CONECT 2080 2086 2081 2081 2079                                       
CONECT 2081 2080 2080                                                 
CONECT 2082 2079 2083                                                 
CONECT 2083 2082 2084 2084 2085                                       
CONECT 2084 2083 2083                                                 
CONECT 2085 2083                                                      
CONECT 2086 2087 2080                                                 
CONECT 2087 2090 2088 2086                                            
CONECT 2088 2095 2089 2089 2087                                       
CONECT 2089 2088 2088                                                 
CONECT 2090 2091 2087                                                 
CONECT 2091 2092 2090                                                 
CONECT 2092 2094 2094 2093 2091                                       
CONECT 2093 2092                                                      
CONECT 2094 2092 2092                                                 
CONECT 2095 2096 2088                                                 
CONECT 2096 2099 2095 2097                                            
CONECT 2097 2096 2098 2098 2100                                       
CONECT 2098 2097 2097                                                 
CONECT 2099 2096                                                      
CONECT 2100 2097 2101                                                 
CONECT 2101 2100 2102 2104                                            
CONECT 2102 2101 2108 2103 2103                                       
CONECT 2103 2102 2102                                                 
CONECT 2104 2101 2105 2106                                            
CONECT 2105 2104 2107                                                 
CONECT 2106 2104                                                      
CONECT 2107 2105                                                      
CONECT 2108 2102 2109                                                 
CONECT 2109 2110 2108 2112                                            
CONECT 2110 2113 2111 2111 2109                                       
CONECT 2111 2110 2110                                                 
CONECT 2112 2109                                                      
CONECT 2113 2114 2110                                                 
CONECT 2114 2117 2115 2113                                            
CONECT 2115 2116 2116 2114 2118                                       
CONECT 2116 2115 2115                                                 
CONECT 2117 2114                                                      
CONECT 2118 2115 2119                                                 
CONECT 2119 2118 2122 2120                                            
CONECT 2120 2119 2121 2121 2124                                       
CONECT 2121 2120 2120                                                 
CONECT 2122 2123 2119                                                 
CONECT 2123 2122                                                      
CONECT 2124 2120 2125                                                 
CONECT 2125 2124 2126                                                 
CONECT 2126 2125 2127 2127 2128                                       
CONECT 2127 2126 2126                                                 
CONECT 2128 2126 2129                                                 
CONECT 2129 2128 2130 2132                                            
CONECT 2130 2136 2131 2131 2129                                       
CONECT 2131 2130 2130                                                 
CONECT 2132 2129 2133                                                 
CONECT 2133 2132 2134 2134 2135                                       
CONECT 2134 2133 2133                                                 
CONECT 2135 2133                                                      
CONECT 2136 2137 2130                                                 
CONECT 2137 2140 2138 2136                                            
CONECT 2138 2137 2143 2139 2139                                       
CONECT 2139 2138 2138                                                 
CONECT 2140 2141 2142 2137                                            
CONECT 2141 2140                                                      
CONECT 2142 2140                                                      
CONECT 2143 2149 2138 2144                                            
CONECT 2144 2145 2143 2147                                            
CONECT 2145 2150 2144 2146 2146                                       
CONECT 2146 2145 2145                                                 
CONECT 2147 2148 2144                                                 
CONECT 2148 2149 2147                                                 
CONECT 2149 2143 2148                                                 
CONECT 2150 2151 2145                                                 
CONECT 2151 2152 2154 2150                                            
CONECT 2152 2153 2153 2159 2151                                       
CONECT 2153 2152 2152                                                 
CONECT 2154 2155 2151                                                 
CONECT 2155 2156 2154                                                 
CONECT 2156 2158 2158 2157 2155                                       
CONECT 2157 2156                                                      
CONECT 2158 2156 2156                                                 
CONECT 2159 2160 2152                                                 
CONECT 2160 2161 2163 2159                                            
CONECT 2161 2167 2162 2162 2160                                       
CONECT 2162 2161 2161                                                 
CONECT 2163 2165 2160 2164                                            
CONECT 2164 2163 2166                                                 
CONECT 2165 2163                                                      
CONECT 2166 2164                                                      
CONECT 2167 2168 2161                                                 
CONECT 2168 2171 2169 2167                                            
CONECT 2169 2170 2170 2175 2168                                       
CONECT 2170 2169 2169                                                 
CONECT 2171 2172 2168                                                 
CONECT 2172 2171 2173                                                 
CONECT 2173 2174 2172                                                 
CONECT 2174 2173                                                      
CONECT 2175 2176 2169                                                 
CONECT 2176 2177 2175 2179                                            
CONECT 2177 2182 2178 2178 2176                                       
CONECT 2178 2177 2177                                                 
CONECT 2179 2176 2180 2181                                            
CONECT 2180 2179                                                      
CONECT 2181 2179                                                      
CONECT 2182 2183 2177                                                 
CONECT 2183 2184 2186 2182                                            
CONECT 2184 2185 2185 2190 2183                                       
CONECT 2185 2184 2184                                                 
CONECT 2186 2187 2183 2188                                            
CONECT 2187 2189 2186                                                 
CONECT 2188 2186                                                      
CONECT 2189 2187                                                      
CONECT 2190 2191 2184                                                 
CONECT 2191 2192 2190                                                 
CONECT 2192 2194 2193 2193 2191                                       
CONECT 2193 2192 2192                                                 
CONECT 2194 2195 2192                                                 
CONECT 2195 2194 2196                                                 
CONECT 2196 2195 2198 2197 2197                                       
CONECT 2197 2196 2196                                                 
CONECT 2198 2196 2199                                                 
CONECT 2199 2198 2200                                                 
CONECT 2200 2199 2202 2201 2201                                       
CONECT 2201 2200 2200                                                 
CONECT 2202 2200 2203                                                 
CONECT 2203 2202 2206 2204                                            
CONECT 2204 2203 2213 2205 2205                                       
CONECT 2205 2204 2204                                                 
CONECT 2206 2203 2207                                                 
CONECT 2207 2206 2208                                                 
CONECT 2208 2209 2207                                                 
CONECT 2209 2208 2210 2210                                            
CONECT 2210 2209 2209 2211 2212                                       
CONECT 2211 2210                                                      
CONECT 2212 2210                                                      
CONECT 2213 2204 2214                                                 
CONECT 2214 2213 2217 2215                                            
CONECT 2215 2214 2220 2216 2216                                       
CONECT 2216 2215 2215                                                 
CONECT 2217 2219 2214 2218                                            
CONECT 2218 2217                                                      
CONECT 2219 2217                                                      
CONECT 2220 2215 2221                                                 
CONECT 2221 2220 2224 2222                                            
CONECT 2222 2221 2232 2223 2223                                       
CONECT 2223 2222 2222                                                 
CONECT 2224 2225 2221                                                 
CONECT 2225 2227 2227 2226 2224                                       
CONECT 2226 2228 2228 2225                                            
CONECT 2227 2229 2225 2225                                            
CONECT 2228 2230 2226 2226                                            
CONECT 2229 2230 2230 2227                                            
CONECT 2230 2231 2229 2229 2228                                       
CONECT 2231 2230                                                      
CONECT 2232 2222 2233                                                 
CONECT 2233 2232 2236 2234                                            
CONECT 2234 2233 2241 2235 2235                                       
CONECT 2235 2234 2234                                                 
CONECT 2236 2237 2233                                                 
CONECT 2237 2238 2236                                                 
CONECT 2238 2239 2239 2240 2237                                       
CONECT 2239 2238 2238                                                 
CONECT 2240 2238                                                      
CONECT 2241 2234 2242                                                 
CONECT 2242 2241 2245 2243                                            
CONECT 2243 2242 2250 2244 2244                                       
CONECT 2244 2243 2243                                                 
CONECT 2245 2246 2242                                                 
CONECT 2246 2247 2245                                                 
CONECT 2247 2248 2248 2249 2246                                       
CONECT 2248 2247 2247                                                 
CONECT 2249 2247                                                      
CONECT 2250 2243 2251                                                 
CONECT 2251 2254 2250 2252                                            
CONECT 2252 2251 2261 2253 2253                                       
CONECT 2253 2252 2252                                                 
CONECT 2254 2255 2251                                                 
CONECT 2255 2257 2257 2254 2256                                       
CONECT 2256 2255 2258 2258                                            
CONECT 2257 2259 2255 2255                                            
CONECT 2258 2260 2256 2256                                            
CONECT 2259 2257 2260 2260                                            
CONECT 2260 2259 2259 2258                                            
CONECT 2261 2252 2262                                                 
CONECT 2262 2265 2261 2263                                            
CONECT 2263 2262 2269 2264 2264                                       
CONECT 2264 2263 2263                                                 
CONECT 2265 2266 2262                                                 
CONECT 2266 2268 2265 2267                                            
CONECT 2267 2266                                                      
CONECT 2268 2266                                                      
CONECT 2269 2275 2263 2270                                            
CONECT 2270 2269 2273 2271                                            
CONECT 2271 2270 2276 2272 2272                                       
CONECT 2272 2271 2271                                                 
CONECT 2273 2274 2270                                                 
CONECT 2274 2275 2273                                                 
CONECT 2275 2269 2274                                                 
CONECT 2276 2277 2271                                                 
CONECT 2277 2276 2280 2278                                            
CONECT 2278 2285 2277 2279 2279                                       
CONECT 2279 2278 2278                                                 
CONECT 2280 2281 2277                                                 
CONECT 2281 2282 2280                                                 
CONECT 2282 2283 2281                                                 
CONECT 2283 2282 2284                                                 
CONECT 2284 2283                                                      
CONECT 2285 2286 2278                                                 
CONECT 2286 2289 2285 2287                                            
CONECT 2287 2286 2290 2288 2288                                       
CONECT 2288 2287 2287                                                 
CONECT 2289 2286                                                      
CONECT 2290 2287 2291                                                 
CONECT 2291 2290 2292 2294                                            
CONECT 2292 2299 2293 2293 2291                                       
CONECT 2293 2292 2292                                                 
CONECT 2294 2291 2295                                                 
CONECT 2295 2294 2296                                                 
CONECT 2296 2295 2298 2297 2297                                       
CONECT 2297 2296 2296                                                 
CONECT 2298 2296                                                      
CONECT 2299 2300 2292                                                 
CONECT 2300 2301 2303 2299                                            
CONECT 2301 2308 2302 2302 2300                                       
CONECT 2302 2301 2301                                                 
CONECT 2303 2304 2300                                                 
CONECT 2304 2305 2303                                                 
CONECT 2305 2304 2306                                                 
CONECT 2306 2305 2307                                                 
CONECT 2307 2306                                                      
CONECT 2308 2309 2301                                                 
CONECT 2309 2310 2312 2308                                            
CONECT 2310 2316 2311 2311 2309                                       
CONECT 2311 2310 2310                                                 
CONECT 2312 2309 2313                                                 
CONECT 2313 2312 2315 2314                                            
CONECT 2314 2313                                                      
CONECT 2315 2313                                                      
CONECT 2316 2317 2310                                                 
CONECT 2317 2318 2320 2316                                            
CONECT 2318 2319 2319 2328 2317                                       
CONECT 2319 2318 2318                                                 
CONECT 2320 2317 2321                                                 
CONECT 2321 2320 2322 2322 2323                                       
CONECT 2322 2321 2321 2324                                            
CONECT 2323 2321 2325 2325                                            
CONECT 2324 2322 2326 2326                                            
CONECT 2325 2323 2323 2326                                            
CONECT 2326 2324 2324 2325 2327                                       
CONECT 2327 2326                                                      
CONECT 2328 2329 2318                                                 
CONECT 2329 2330 2332 2328                                            
CONECT 2330 2336 2331 2331 2329                                       
CONECT 2331 2330 2330                                                 
CONECT 2332 2329 2333                                                 
CONECT 2333 2332 2335 2334                                            
CONECT 2334 2333                                                      
CONECT 2335 2333                                                      
CONECT 2336 2337 2330                                                 
CONECT 2337 2340 2338 2336                                            
CONECT 2338 2339 2339 2343 2337                                       
CONECT 2339 2338 2338                                                 
CONECT 2340 2342 2341 2337                                            
CONECT 2341 2340                                                      
CONECT 2342 2340                                                      
CONECT 2343 2344 2338                                                 
CONECT 2344 2345 2343 2347                                            
CONECT 2345 2353 2346 2346 2344                                       
CONECT 2346 2345 2345                                                 
CONECT 2347 2344 2348                                                 
CONECT 2348 2347 2349 2349 2350                                       
CONECT 2349 2348 2348 2351                                            
CONECT 2350 2348 2352                                                 
CONECT 2351 2349 2352 2352                                            
CONECT 2352 2350 2351 2351                                            
CONECT 2353 2354 2345                                                 
CONECT 2354 2357 2355 2353                                            
CONECT 2355 2361 2356 2356 2354                                       
CONECT 2356 2355 2355                                                 
CONECT 2357 2359 2358 2354                                            
CONECT 2358 2360 2357                                                 
CONECT 2359 2357                                                      
CONECT 2360 2358                                                      
CONECT 2361 2362 2355                                                 
CONECT 2362 2363 2365 2361                                            
CONECT 2363 2364 2364 2369 2362                                       
CONECT 2364 2363 2363                                                 
CONECT 2365 2366 2362                                                 
CONECT 2366 2368 2368 2367 2365                                       
CONECT 2367 2366                                                      
CONECT 2368 2366 2366                                                 
CONECT 2369 2370 2363                                                 
CONECT 2370 2373 2371 2369                                            
CONECT 2371 2374 2370 2372 2372                                       
CONECT 2372 2371 2371                                                 
CONECT 2373 2370                                                      
CONECT 2374 2375 2371                                                 
CONECT 2375 2376 2378 2374                                            
CONECT 2376 2377 2377 2383 2375                                       
CONECT 2377 2376 2376                                                 
CONECT 2378 2375 2379                                                 
CONECT 2379 2378 2380                                                 
CONECT 2380 2382 2382 2379 2381                                       
CONECT 2381 2380                                                      
CONECT 2382 2380 2380                                                 
CONECT 2383 2376 2384                                                 
CONECT 2384 2385 2383 2387                                            
CONECT 2385 2390 2384 2386 2386                                       
CONECT 2386 2385 2385                                                 
CONECT 2387 2384 2388 2389                                            
CONECT 2388 2387                                                      
CONECT 2389 2387                                                      
CONECT 2390 2391 2385                                                 
CONECT 2391 2394 2390 2392                                            
CONECT 2392 2391 2393 2393 2399                                       
CONECT 2393 2392 2392                                                 
CONECT 2394 2395 2391                                                 
CONECT 2395 2396 2394                                                 
CONECT 2396 2398 2398 2397 2395                                       
CONECT 2397 2396                                                      
CONECT 2398 2396 2396                                                 
CONECT 2399 2392 2400                                                 
CONECT 2400 2399 2401                                                 
CONECT 2401 2400 2403 2402 2402                                       
CONECT 2402 2401 2401                                                 
CONECT 2403 2401 2404                                                 
CONECT 2404 2403 2407 2405                                            
CONECT 2405 2404 2411 2406 2406                                       
CONECT 2406 2405 2405                                                 
CONECT 2407 2408 2404                                                 
CONECT 2408 2409 2409 2410 2407                                       
CONECT 2409 2408 2408                                                 
CONECT 2410 2408                                                      
CONECT 2411 2405 2412                                                 
CONECT 2412 2411 2415 2413                                            
CONECT 2413 2412 2414 2414 2418                                       
CONECT 2414 2413 2413                                                 
CONECT 2415 2416 2412 2417                                            
CONECT 2416 2415                                                      
CONECT 2417 2415                                                      
CONECT 2418 2413 2419                                                 
CONECT 2419 2418 2422 2420                                            
CONECT 2420 2419 2421 2421 2428                                       
CONECT 2421 2420 2420                                                 
CONECT 2422 2423 2419                                                 
CONECT 2423 2424 2424 2425 2422                                       
CONECT 2424 2426 2423 2423                                            
CONECT 2425 2427 2423                                                 
CONECT 2426 2427 2427 2424                                            
CONECT 2427 2426 2426 2425                                            
CONECT 2428 2420 2429                                                 
CONECT 2429 2428 2432 2430                                            
CONECT 2430 2429 2431 2431 2439                                       
CONECT 2431 2430 2430                                                 
CONECT 2432 2429 2433                                                 
CONECT 2433 2432 2434 2434 2435                                       
CONECT 2434 2433 2433 2436                                            
CONECT 2435 2433 2437 2437                                            
CONECT 2436 2434 2438 2438                                            
CONECT 2437 2435 2435 2438                                            
CONECT 2438 2436 2436 2437                                            
CONECT 2439 2430 2445 2440                                            
CONECT 2440 2439 2443 2441                                            
CONECT 2441 2440 2442 2442 2446                                       
CONECT 2442 2441 2441                                                 
CONECT 2443 2444 2440                                                 
CONECT 2444 2445 2443                                                 
CONECT 2445 2439 2444                                                 
CONECT 2446 2441 2447                                                 
CONECT 2447 2446 2450 2448                                            
CONECT 2448 2447 2449 2449 2454                                       
CONECT 2449 2448 2448                                                 
CONECT 2450 2451 2447                                                 
CONECT 2451 2453 2453 2452 2450                                       
CONECT 2452 2451                                                      
CONECT 2453 2451 2451                                                 
CONECT 2454 2448 2455                                                 
CONECT 2455 2454 2458 2456                                            
CONECT 2456 2455 2457 2457 2466                                       
CONECT 2457 2456 2456                                                 
CONECT 2458 2459 2455                                                 
CONECT 2459 2460 2460 2461 2458                                       
CONECT 2460 2462 2459 2459                                            
CONECT 2461 2463 2463 2459                                            
CONECT 2462 2464 2464 2460                                            
CONECT 2463 2464 2461 2461                                            
CONECT 2464 2465 2462 2462 2463                                       
CONECT 2465 2464                                                      
CONECT 2466 2456 2467                                                 
CONECT 2467 2466 2468 2470                                            
CONECT 2468 2475 2467 2469 2469                                       
CONECT 2469 2468 2468                                                 
CONECT 2470 2467 2471                                                 
CONECT 2471 2470 2472                                                 
CONECT 2472 2474 2474 2473 2471                                       
CONECT 2473 2472                                                      
CONECT 2474 2472 2472                                                 
CONECT 2475 2481 2476 2468                                            
CONECT 2476 2479 2475 2477                                            
CONECT 2477 2476 2478 2478 2482                                       
CONECT 2478 2477 2477                                                 
CONECT 2479 2480 2476                                                 
CONECT 2480 2481 2479                                                 
CONECT 2481 2480 2475                                                 
CONECT 2482 2477 2483                                                 
CONECT 2483 2482 2484 2486                                            
CONECT 2484 2490 2483 2485 2485                                       
CONECT 2485 2484 2484                                                 
CONECT 2486 2483 2487                                                 
CONECT 2487 2488 2488 2486 2489                                       
CONECT 2488 2487 2487                                                 
CONECT 2489 2487                                                      
CONECT 2490 2491 2484                                                 
CONECT 2491 2492 2494 2490                                            
CONECT 2492 2498 2493 2493 2491                                       
CONECT 2493 2492 2492                                                 
CONECT 2494 2491 2495                                                 
CONECT 2495 2494 2497 2497 2496                                       
CONECT 2496 2495                                                      
CONECT 2497 2495 2495                                                 
CONECT 2498 2499 2492                                                 
CONECT 2499 2502 2500 2498                                            
CONECT 2500 2499 2501 2501 2512                                       
CONECT 2501 2500 2500                                                 
CONECT 2502 2503 2499                                                 
CONECT 2503 2505 2505 2504 2502                                       
CONECT 2504 2506 2503                                                 
CONECT 2505 2507 2508 2503 2503                                       
CONECT 2506 2507 2507 2504                                            
CONECT 2507 2509 2506 2506 2505                                       
CONECT 2508 2510 2510 2505                                            
CONECT 2509 2511 2511 2507                                            
CONECT 2510 2511 2508 2508                                            
CONECT 2511 2509 2509 2510                                            
CONECT 2512 2500 2513                                                 
CONECT 2513 2514 2512 2516                                            
CONECT 2514 2521 2515 2515 2513                                       
CONECT 2515 2514 2514                                                 
CONECT 2516 2513 2517                                                 
CONECT 2517 2516 2518
[truncated: 15,270 more chars]
