# Supplementary material for: Conserved interfaces mediate multiple protein–protein interactions in a prokaryotic metabolon
Source: Mol Syst Biol. 2025 Sep 3;21(11):1490–521. doi: 10.1038/s44320-025-00139-9 (PMC12583656; doi:10.1038/s44320-025-00139-9)
Supplement: Supplementary file 12 — Source data Fig. 7 [file 44320_2025_139_MOESM12_ESM.zip › Figure7_data/Fig7A/5_5.pdb]

COMPND    18d0f4fb0ba38e35 
AUTHOR    GENERATED BY OPEN BABEL 3.1.1
ATOM      1  N   MET A   1     -19.863  -0.131  21.020  1.00  0.00           N  
ATOM      2  CA  MET A   1     -19.076   0.552  19.987  1.00  0.00           C  
ATOM      3  C   MET A   1     -17.870  -0.297  19.613  1.00  0.00           C  
ATOM      4  O   MET A   1     -17.171  -0.795  20.496  1.00  0.00           O  
ATOM      5  CB  MET A   1     -18.670   1.958  20.454  1.00  0.00           C  
ATOM      6  CG  MET A   1     -17.822   2.742  19.444  1.00  0.00           C  
ATOM      7  SD  MET A   1     -16.024   2.556  19.625  1.00  0.00           S  
ATOM      8  CE  MET A   1     -15.721   3.656  21.023  1.00  0.00           C  
ATOM      9  N   ILE A   2     -17.644  -0.459  18.315  1.00  0.00           N  
ATOM     10  CA  ILE A   2     -16.448  -1.089  17.752  1.00  0.00           C  
ATOM     11  C   ILE A   2     -15.474   0.014  17.346  1.00  0.00           C  
ATOM     12  O   ILE A   2     -15.855   0.952  16.642  1.00  0.00           O  
ATOM     13  CB  ILE A   2     -16.813  -1.999  16.558  1.00  0.00           C  
ATOM     14  CG1 ILE A   2     -17.739  -3.138  17.041  1.00  0.00           C  
ATOM     15  CG2 ILE A   2     -15.537  -2.573  15.911  1.00  0.00           C  
ATOM     16  CD1 ILE A   2     -18.161  -4.098  15.924  1.00  0.00           C  
ATOM     17  N   LEU A   3     -14.215  -0.115  17.755  1.00  0.00           N  
ATOM     18  CA  LEU A   3     -13.140   0.716  17.231  1.00  0.00           C  
ATOM     19  C   LEU A   3     -12.549   0.043  15.992  1.00  0.00           C  
ATOM     20  O   LEU A   3     -11.975  -1.038  16.092  1.00  0.00           O  
ATOM     21  CB  LEU A   3     -12.095   0.947  18.329  1.00  0.00           C  
ATOM     22  CG  LEU A   3     -10.884   1.777  17.864  1.00  0.00           C  
ATOM     23  CD1 LEU A   3     -11.268   3.211  17.485  1.00  0.00           C  
ATOM     24  CD2 LEU A   3      -9.862   1.844  18.988  1.00  0.00           C  
ATOM     25  N   LEU A   4     -12.649   0.697  14.843  1.00  0.00           N  
ATOM     26  CA  LEU A   4     -12.017   0.275  13.602  1.00  0.00           C  
ATOM     27  C   LEU A   4     -10.757   1.119  13.371  1.00  0.00           C  
ATOM     28  O   LEU A   4     -10.837   2.324  13.132  1.00  0.00           O  
ATOM     29  CB  LEU A   4     -13.053   0.374  12.459  1.00  0.00           C  
ATOM     30  CG  LEU A   4     -12.505   0.098  11.049  1.00  0.00           C  
ATOM     31  CD1 LEU A   4     -11.847  -1.266  10.913  1.00  0.00           C  
ATOM     32  CD2 LEU A   4     -13.662   0.166  10.051  1.00  0.00           C  
ATOM     33  N   ILE A   5      -9.591   0.475  13.454  1.00  0.00           N  
ATOM     34  CA  ILE A   5      -8.297   1.129  13.191  1.00  0.00           C  
ATOM     35  C   ILE A   5      -8.042   1.104  11.687  1.00  0.00           C  
ATOM     36  O   ILE A   5      -7.881   0.041  11.092  1.00  0.00           O  
ATOM     37  CB  ILE A   5      -7.163   0.473  14.002  1.00  0.00           C  
ATOM     38  CG1 ILE A   5      -7.462   0.638  15.510  1.00  0.00           C  
ATOM     39  CG2 ILE A   5      -5.806   1.113  13.633  1.00  0.00           C  
ATOM     40  CD1 ILE A   5      -6.410   0.004  16.426  1.00  0.00           C  
ATOM     41  N   ASP A   6      -8.002   2.288  11.084  1.00  0.00           N  
ATOM     42  CA  ASP A   6      -7.735   2.487   9.668  1.00  0.00           C  
ATOM     43  C   ASP A   6      -6.226   2.540   9.402  1.00  0.00           C  
ATOM     44  O   ASP A   6      -5.540   3.497   9.791  1.00  0.00           O  
ATOM     45  CB  ASP A   6      -8.444   3.765   9.190  1.00  0.00           C  
ATOM     46  CG  ASP A   6      -8.113   4.142   7.749  1.00  0.00           C  
ATOM     47  OD1 ASP A   6      -7.791   3.242   6.939  1.00  0.00           O  
ATOM     48  OD2 ASP A   6      -8.190   5.357   7.434  1.00  0.00           O  
ATOM     49  N   ASN A   7      -5.717   1.536   8.697  1.00  0.00           N  
ATOM     50  CA  ASN A   7      -4.349   1.475   8.192  1.00  0.00           C  
ATOM     51  C   ASN A   7      -4.202   2.168   6.820  1.00  0.00           C  
ATOM     52  O   ASN A   7      -3.439   1.711   5.978  1.00  0.00           O  
ATOM     53  CB  ASN A   7      -3.877   0.014   8.209  1.00  0.00           C  
ATOM     54  CG  ASN A   7      -3.590  -0.470   9.616  1.00  0.00           C  
ATOM     55  OD1 ASN A   7      -2.920   0.193  10.396  1.00  0.00           O  
ATOM     56  ND2 ASN A   7      -4.063  -1.635   9.983  1.00  0.00           N  
ATOM     57  N   TYR A   8      -4.927   3.266   6.616  1.00  0.00           N  
ATOM     58  CA  TYR A   8      -4.906   4.049   5.373  1.00  0.00           C  
ATOM     59  C   TYR A   8      -5.347   3.254   4.133  1.00  0.00           C  
ATOM     60  O   TYR A   8      -4.786   3.422   3.054  1.00  0.00           O  
ATOM     61  CB  TYR A   8      -3.546   4.735   5.192  1.00  0.00           C  
ATOM     62  CG  TYR A   8      -3.274   5.832   6.191  1.00  0.00           C  
ATOM     63  CD1 TYR A   8      -3.667   7.146   5.887  1.00  0.00           C  
ATOM     64  CD2 TYR A   8      -2.619   5.572   7.418  1.00  0.00           C  
ATOM     65  CE1 TYR A   8      -3.405   8.191   6.765  1.00  0.00           C  
ATOM     66  CE2 TYR A   8      -2.354   6.621   8.312  1.00  0.00           C  
ATOM     67  CZ  TYR A   8      -2.744   7.939   7.974  1.00  0.00           C  
ATOM     68  OH  TYR A   8      -2.478   8.991   8.810  1.00  0.00           O  
ATOM     69  N   ASP A   9      -6.372   2.422   4.284  1.00  0.00           N  
ATOM     70  CA  ASP A   9      -6.886   1.567   3.221  1.00  0.00           C  
ATOM     71  C   ASP A   9      -8.291   1.996   2.761  1.00  0.00           C  
ATOM     72  O   ASP A   9      -9.116   2.472   3.545  1.00  0.00           O  
ATOM     73  CB  ASP A   9      -6.856   0.118   3.690  1.00  0.00           C  
ATOM     74  CG  ASP A   9      -6.926  -0.800   2.479  1.00  0.00           C  
ATOM     75  OD1 ASP A   9      -8.057  -1.075   2.035  1.00  0.00           O  
ATOM     76  OD2 ASP A   9      -5.851  -1.158   1.959  1.00  0.00           O  
ATOM     77  N   SER A  10      -8.575   1.820   1.471  1.00  0.00           N  
ATOM     78  CA  SER A  10      -9.893   2.115   0.918  1.00  0.00           C  
ATOM     79  C   SER A  10     -10.971   1.146   1.427  1.00  0.00           C  
ATOM     80  O   SER A  10     -12.111   1.558   1.631  1.00  0.00           O  
ATOM     81  CB  SER A  10      -9.836   2.096  -0.611  1.00  0.00           C  
ATOM     82  OG  SER A  10      -9.349   0.860  -1.096  1.00  0.00           O  
ATOM     83  N   PHE A  11     -10.599  -0.117   1.694  1.00  0.00           N  
ATOM     84  CA  PHE A  11     -11.514  -1.133   2.213  1.00  0.00           C  
ATOM     85  C   PHE A  11     -11.906  -0.915   3.681  1.00  0.00           C  
ATOM     86  O   PHE A  11     -12.883  -1.514   4.142  1.00  0.00           O  
ATOM     87  CB  PHE A  11     -10.912  -2.525   2.020  1.00  0.00           C  
ATOM     88  CG  PHE A  11     -10.899  -3.015   0.587  1.00  0.00           C  
ATOM     89  CD1 PHE A  11     -12.111  -3.189  -0.105  1.00  0.00           C  
ATOM     90  CD2 PHE A  11      -9.691  -3.368  -0.033  1.00  0.00           C  
ATOM     91  CE1 PHE A  11     -12.113  -3.693  -1.416  1.00  0.00           C  
ATOM     92  CE2 PHE A  11      -9.684  -3.869  -1.345  1.00  0.00           C  
ATOM     93  CZ  PHE A  11     -10.892  -4.033  -2.041  1.00  0.00           C  
ATOM     94  N   THR A  12     -11.245  -0.014   4.408  1.00  0.00           N  
ATOM     95  CA  THR A  12     -11.683   0.389   5.752  1.00  0.00           C  
ATOM     96  C   THR A  12     -13.129   0.881   5.742  1.00  0.00           C  
ATOM     97  O   THR A  12     -13.912   0.532   6.617  1.00  0.00           O  
ATOM     98  CB  THR A  12     -10.787   1.506   6.304  1.00  0.00           C  
ATOM     99  OG1 THR A  12      -9.455   1.065   6.367  1.00  0.00           O  
ATOM    100  CG2 THR A  12     -11.189   1.913   7.716  1.00  0.00           C  
ATOM    101  N   TRP A  13     -13.518   1.633   4.705  1.00  0.00           N  
ATOM    102  CA  TRP A  13     -14.883   2.156   4.587  1.00  0.00           C  
ATOM    103  C   TRP A  13     -15.893   1.076   4.197  1.00  0.00           C  
ATOM    104  O   TRP A  13     -17.053   1.179   4.596  1.00  0.00           O  
ATOM    105  CB  TRP A  13     -14.893   3.320   3.601  1.00  0.00           C  
ATOM    106  CG  TRP A  13     -14.142   4.518   4.102  1.00  0.00           C  
ATOM    107  CD1 TRP A  13     -12.951   4.969   3.645  1.00  0.00           C  
ATOM    108  CD2 TRP A  13     -14.515   5.387   5.229  1.00  0.00           C  
ATOM    109  NE1 TRP A  13     -12.561   6.064   4.398  1.00  0.00           N  
ATOM    110  CE2 TRP A  13     -13.481   6.353   5.383  1.00  0.00           C  
ATOM    111  CE3 TRP A  13     -15.607   5.442   6.114  1.00  0.00           C  
ATOM    112  CZ2 TRP A  13     -13.525   7.337   6.395  1.00  0.00           C  
ATOM    113  CZ3 TRP A  13     -15.653   6.426   7.128  1.00  0.00           C  
ATOM    114  CH2 TRP A  13     -14.624   7.356   7.267  1.00  0.00           C  
ATOM    115  N   ASN A  14     -15.468   0.019   3.502  1.00  0.00           N  
ATOM    116  CA  ASN A  14     -16.328  -1.141   3.255  1.00  0.00           C  
ATOM    117  C   ASN A  14     -16.591  -1.906   4.568  1.00  0.00           C  
ATOM    118  O   ASN A  14     -17.740  -2.207   4.865  1.00  0.00           O  
ATOM    119  CB  ASN A  14     -15.691  -2.060   2.201  1.00  0.00           C  
ATOM    120  CG  ASN A  14     -15.669  -1.482   0.796  1.00  0.00           C  
ATOM    121  OD1 ASN A  14     -15.335  -0.346   0.549  1.00  0.00           O  
ATOM    122  ND2 ASN A  14     -16.023  -2.295  -0.176  1.00  0.00           N  
ATOM    123  N   LEU A  15     -15.545  -2.148   5.377  1.00  0.00           N  
ATOM    124  CA  LEU A  15     -15.701  -2.726   6.718  1.00  0.00           C  
ATOM    125  C   LEU A  15     -16.631  -1.875   7.586  1.00  0.00           C  
ATOM    126  O   LEU A  15     -17.557  -2.410   8.198  1.00  0.00           O  
ATOM    127  CB  LEU A  15     -14.334  -2.849   7.416  1.00  0.00           C  
ATOM    128  CG  LEU A  15     -13.486  -4.040   6.955  1.00  0.00           C  
ATOM    129  CD1 LEU A  15     -12.076  -3.902   7.510  1.00  0.00           C  
ATOM    130  CD2 LEU A  15     -14.074  -5.360   7.451  1.00  0.00           C  
ATOM    131  N   TYR A  16     -16.433  -0.558   7.611  1.00  0.00           N  
ATOM    132  CA  TYR A  16     -17.309   0.377   8.318  1.00  0.00           C  
ATOM    133  C   TYR A  16     -18.765   0.217   7.880  1.00  0.00           C  
ATOM    134  O   TYR A  16     -19.638   0.040   8.726  1.00  0.00           O  
ATOM    135  CB  TYR A  16     -16.826   1.808   8.072  1.00  0.00           C  
ATOM    136  CG  TYR A  16     -17.760   2.863   8.625  1.00  0.00           C  
ATOM    137  CD1 TYR A  16     -18.735   3.470   7.792  1.00  0.00           C  
ATOM    138  CD2 TYR A  16     -17.711   3.214   9.989  1.00  0.00           C  
ATOM    139  CE1 TYR A  16     -19.641   4.408   8.324  1.00  0.00           C  
ATOM    140  CE2 TYR A  16     -18.611   4.140  10.524  1.00  0.00           C  
ATOM    141  CZ  TYR A  16     -19.580   4.738   9.691  1.00  0.00           C  
ATOM    142  OH  TYR A  16     -20.464   5.638  10.219  1.00  0.00           O  
ATOM    143  N   GLN A  17     -19.035   0.233   6.572  1.00  0.00           N  
ATOM    144  CA  GLN A  17     -20.380   0.101   6.030  1.00  0.00           C  
ATOM    145  C   GLN A  17     -21.009  -1.242   6.421  1.00  0.00           C  
ATOM    146  O   GLN A  17     -22.133  -1.259   6.925  1.00  0.00           O  
ATOM    147  CB  GLN A  17     -20.330   0.302   4.513  1.00  0.00           C  
ATOM    148  CG  GLN A  17     -21.740   0.225   3.911  1.00  0.00           C  
ATOM    149  CD  GLN A  17     -21.781   0.441   2.404  1.00  0.00           C  
ATOM    150  OE1 GLN A  17     -20.874   0.958   1.766  1.00  0.00           O  
ATOM    151  NE2 GLN A  17     -22.870   0.055   1.783  1.00  0.00           N  
ATOM    152  N   TYR A  18     -20.290  -2.363   6.266  1.00  0.00           N  
ATOM    153  CA  TYR A  18     -20.814  -3.695   6.578  1.00  0.00           C  
ATOM    154  C   TYR A  18     -21.152  -3.835   8.072  1.00  0.00           C  
ATOM    155  O   TYR A  18     -22.221  -4.332   8.415  1.00  0.00           O  
ATOM    156  CB  TYR A  18     -19.802  -4.767   6.142  1.00  0.00           C  
ATOM    157  CG  TYR A  18     -19.807  -5.154   4.672  1.00  0.00           C  
ATOM    158  CD1 TYR A  18     -20.110  -4.232   3.649  1.00  0.00           C  
ATOM    159  CD2 TYR A  18     -19.502  -6.485   4.322  1.00  0.00           C  
ATOM    160  CE1 TYR A  18     -20.126  -4.624   2.299  1.00  0.00           C  
ATOM    161  CE2 TYR A  18     -19.505  -6.895   2.975  1.00  0.00           C  
ATOM    162  CZ  TYR A  18     -19.821  -5.964   1.972  1.00  0.00           C  
ATOM    163  OH  TYR A  18     -19.846  -6.368   0.660  1.00  0.00           O  
ATOM    164  N   PHE A  19     -20.303  -3.326   8.964  1.00  0.00           N  
ATOM    165  CA  PHE A  19     -20.617  -3.323  10.390  1.00  0.00           C  
ATOM    166  C   PHE A  19     -21.813  -2.424  10.734  1.00  0.00           C  
ATOM    167  O   PHE A  19     -22.633  -2.797  11.577  1.00  0.00           O  
ATOM    168  CB  PHE A  19     -19.381  -2.934  11.205  1.00  0.00           C  
ATOM    169  CG  PHE A  19     -18.387  -4.055  11.414  1.00  0.00           C  
ATOM    170  CD1 PHE A  19     -18.772  -5.219  12.109  1.00  0.00           C  
ATOM    171  CD2 PHE A  19     -17.065  -3.949  10.938  1.00  0.00           C  
ATOM    172  CE1 PHE A  19     -17.860  -6.267  12.320  1.00  0.00           C  
ATOM    173  CE2 PHE A  19     -16.147  -4.990  11.145  1.00  0.00           C  
ATOM    174  CZ  PHE A  19     -16.545  -6.151  11.831  1.00  0.00           C  
ATOM    175  N   CYS A  20     -21.962  -1.267  10.072  1.00  0.00           N  
ATOM    176  CA  CYS A  20     -23.139  -0.418  10.241  1.00  0.00           C  
ATOM    177  C   CYS A  20     -24.425  -1.108   9.748  1.00  0.00           C  
ATOM    178  O   CYS A  20     -25.441  -1.060  10.430  1.00  0.00           O  
ATOM    179  CB  CYS A  20     -22.924   0.916   9.508  1.00  0.00           C  
ATOM    180  SG  CYS A  20     -21.694   1.925  10.374  1.00  0.00           S  
ATOM    181  N   GLU A  21     -24.367  -1.796   8.597  1.00  0.00           N  
ATOM    182  CA  GLU A  21     -25.490  -2.588   8.064  1.00  0.00           C  
ATOM    183  C   GLU A  21     -25.884  -3.741   8.997  1.00  0.00           C  
ATOM    184  O   GLU A  21     -27.062  -4.080   9.099  1.00  0.00           O  
ATOM    185  CB  GLU A  21     -25.114  -3.127   6.674  1.00  0.00           C  
ATOM    186  CG  GLU A  21     -25.107  -2.026   5.596  1.00  0.00           C  
ATOM    187  CD  GLU A  21     -24.525  -2.471   4.237  1.00  0.00           C  
ATOM    188  OE1 GLU A  21     -24.469  -1.613   3.323  1.00  0.00           O  
ATOM    189  OE2 GLU A  21     -24.109  -3.643   4.108  1.00  0.00           O  
ATOM    190  N   LEU A  22     -24.923  -4.284   9.756  1.00  0.00           N  
ATOM    191  CA  LEU A  22     -25.168  -5.268  10.817  1.00  0.00           C  
ATOM    192  C   LEU A  22     -25.680  -4.644  12.132  1.00  0.00           C  
ATOM    193  O   LEU A  22     -25.917  -5.372  13.103  1.00  0.00           O  
ATOM    194  CB  LEU A  22     -23.887  -6.086  11.041  1.00  0.00           C  
ATOM    195  CG  LEU A  22     -23.478  -6.976   9.849  1.00  0.00           C  
ATOM    196  CD1 LEU A  22     -22.080  -7.539  10.104  1.00  0.00           C  
ATOM    197  CD2 LEU A  22     -24.444  -8.143   9.646  1.00  0.00           C  
ATOM    198  N   GLY A  23     -25.863  -3.328  12.187  1.00  0.00           N  
ATOM    199  CA  GLY A  23     -26.387  -2.596  13.342  1.00  0.00           C  
ATOM    200  C   GLY A  23     -25.339  -2.214  14.393  1.00  0.00           C  
ATOM    201  O   GLY A  23     -25.713  -1.821  15.501  1.00  0.00           O  
ATOM    202  N   ALA A  24     -24.046  -2.323  14.086  1.00  0.00           N  
ATOM    203  CA  ALA A  24     -22.990  -1.909  14.998  1.00  0.00           C  
ATOM    204  C   ALA A  24     -22.792  -0.385  15.003  1.00  0.00           C  
ATOM    205  O   ALA A  24     -22.847   0.270  13.965  1.00  0.00           O  
ATOM    206  CB  ALA A  24     -21.690  -2.632  14.645  1.00  0.00           C  
ATOM    207  N   ASP A  25     -22.485   0.164  16.187  1.00  0.00           N  
ATOM    208  CA  ASP A  25     -21.905   1.500  16.309  1.00  0.00           C  
ATOM    209  C   ASP A  25     -20.384   1.401  16.090  1.00  0.00           C  
ATOM    210  O   ASP A  25     -19.702   0.673  16.807  1.00  0.00           O  
ATOM    211  CB  ASP A  25     -22.261   2.090  17.674  1.00  0.00           C  
ATOM    212  CG  ASP A  25     -21.682   3.492  17.887  1.00  0.00           C  
ATOM    213  OD1 ASP A  25     -21.406   4.188  16.883  1.00  0.00           O  
ATOM    214  OD2 ASP A  25     -21.503   3.866  19.074  1.00  0.00           O  
ATOM    215  N   VAL A  26     -19.866   2.090  15.079  1.00  0.00           N  
ATOM    216  CA  VAL A  26     -18.467   1.980  14.640  1.00  0.00           C  
ATOM    217  C   VAL A  26     -17.792   3.345  14.655  1.00  0.00           C  
ATOM    218  O   VAL A  26     -18.230   4.281  14.003  1.00  0.00           O  
ATOM    219  CB  VAL A  26     -18.345   1.340  13.246  1.00  0.00           C  
ATOM    220  CG1 VAL A  26     -16.880   1.035  12.917  1.00  0.00           C  
ATOM    221  CG2 VAL A  26     -19.129   0.023  13.132  1.00  0.00           C  
ATOM    222  N   LEU A  27     -16.664   3.430  15.355  1.00  0.00           N  
ATOM    223  CA  LEU A  27     -15.778   4.585  15.329  1.00  0.00           C  
ATOM    224  C   LEU A  27     -14.517   4.241  14.532  1.00  0.00           C  
ATOM    225  O   LEU A  27     -13.763   3.358  14.923  1.00  0.00           O  
ATOM    226  CB  LEU A  27     -15.464   5.001  16.772  1.00  0.00           C  
ATOM    227  CG  LEU A  27     -14.524   6.218  16.869  1.00  0.00           C  
ATOM    228  CD1 LEU A  27     -15.155   7.483  16.295  1.00  0.00           C  
ATOM    229  CD2 LEU A  27     -14.193   6.481  18.325  1.00  0.00           C  
ATOM    230  N   VAL A  28     -14.264   4.975  13.457  1.00  0.00           N  
ATOM    231  CA  VAL A  28     -13.046   4.833  12.648  1.00  0.00           C  
ATOM    232  C   VAL A  28     -11.984   5.814  13.139  1.00  0.00           C  
ATOM    233  O   VAL A  28     -12.244   7.010  13.280  1.00  0.00           O  
ATOM    234  CB  VAL A  28     -13.317   5.020  11.145  1.00  0.00           C  
ATOM    235  CG1 VAL A  28     -12.073   4.691  10.311  1.00  0.00           C  
ATOM    236  CG2 VAL A  28     -14.461   4.119  10.656  1.00  0.00           C  
ATOM    237  N   LYS A  29     -10.770   5.320  13.387  1.00  0.00           N  
ATOM    238  CA  LYS A  29      -9.595   6.130  13.721  1.00  0.00           C  
ATOM    239  C   LYS A  29      -8.368   5.619  12.968  1.00  0.00           C  
ATOM    240  O   LYS A  29      -8.158   4.422  12.876  1.00  0.00           O  
ATOM    241  CB  LYS A  29      -9.332   6.109  15.235  1.00  0.00           C  
ATOM    242  CG  LYS A  29     -10.406   6.826  16.075  1.00  0.00           C  
ATOM    243  CD  LYS A  29     -10.376   8.347  15.873  1.00  0.00           C  
ATOM    244  CE  LYS A  29     -11.396   8.999  16.806  1.00  0.00           C  
ATOM    245  NZ  LYS A  29     -11.343  10.479  16.726  1.00  0.00           N  
ATOM    246  N   ARG A  30      -7.539   6.537  12.458  1.00  0.00           N  
ATOM    247  CA  ARG A  30      -6.285   6.168  11.798  1.00  0.00           C  
ATOM    248  C   ARG A  30      -5.274   5.607  12.794  1.00  0.00           C  
ATOM    249  O   ARG A  30      -5.254   6.027  13.952  1.00  0.00           O  
ATOM    250  CB  ARG A  30      -5.711   7.359  11.037  1.00  0.00           C  
ATOM    251  CG  ARG A  30      -6.581   7.702   9.827  1.00  0.00           C  
ATOM    252  CD  ARG A  30      -5.961   8.868   9.067  1.00  0.00           C  
ATOM    253  NE  ARG A  30      -6.705   9.151   7.842  1.00  0.00           N  
ATOM    254  CZ  ARG A  30      -6.487  10.142   7.006  1.00  0.00           C  
ATOM    255  NH1 ARG A  30      -5.567  11.041   7.244  1.00  0.00           N  
ATOM    256  NH2 ARG A  30      -7.189  10.243   5.912  1.00  0.00           N  
ATOM    257  N   ASN A  31      -4.410   4.715  12.314  1.00  0.00           N  
ATOM    258  CA  ASN A  31      -3.398   4.016  13.114  1.00  0.00           C  
ATOM    259  C   ASN A  31      -2.317   4.923  13.753  1.00  0.00           C  
ATOM    260  O   ASN A  31      -1.557   4.455  14.603  1.00  0.00           O  
ATOM    261  CB  ASN A  31      -2.769   2.912  12.243  1.00  0.00           C  
ATOM    262  CG  ASN A  31      -1.900   3.399  11.092  1.00  0.00           C  
ATOM    263  OD1 ASN A  31      -1.490   4.542  10.976  1.00  0.00           O  
ATOM    264  ND2 ASN A  31      -1.553   2.514  10.183  1.00  0.00           N  
ATOM    265  N   ASP A  32      -2.247   6.191  13.353  1.00  0.00           N  
ATOM    266  CA  ASP A  32      -1.322   7.210  13.853  1.00  0.00           C  
ATOM    267  C   ASP A  32      -2.037   8.410  14.508  1.00  0.00           C  
ATOM    268  O   ASP A  32      -1.405   9.391  14.874  1.00  0.00           O  
ATOM    269  CB  ASP A  32      -0.414   7.662  12.697  1.00  0.00           C  
ATOM    270  CG  ASP A  32      -1.164   8.331  11.532  1.00  0.00           C  
ATOM    271  OD1 ASP A  32      -2.411   8.368  11.529  1.00  0.00           O  
ATOM    272  OD2 ASP A  32      -0.495   8.782  10.582  1.00  0.00           O  
ATOM    273  N   ALA A  33      -3.365   8.346  14.653  1.00  0.00           N  
ATOM    274  CA  ALA A  33      -4.200   9.429  15.157  1.00  0.00           C  
ATOM    275  C   ALA A  33      -4.701   9.218  16.598  1.00  0.00           C  
ATOM    276  O   ALA A  33      -5.531   9.996  17.076  1.00  0.00           O  
ATOM    277  CB  ALA A  33      -5.347   9.657  14.166  1.00  0.00           C  
ATOM    278  N   LEU A  34      -4.250   8.164  17.271  1.00  0.00           N  
ATOM    279  CA  LEU A  34      -4.629   7.833  18.644  1.00  0.00           C  
ATOM    280  C   LEU A  34      -3.520   7.042  19.333  1.00  0.00           C  
ATOM    281  O   LEU A  34      -2.716   6.356  18.699  1.00  0.00           O  
ATOM    282  CB  LEU A  34      -5.990   7.110  18.685  1.00  0.00           C  
ATOM    283  CG  LEU A  34      -6.028   5.640  18.195  1.00  0.00           C  
ATOM    284  CD1 LEU A  34      -7.414   5.058  18.483  1.00  0.00           C  
ATOM    285  CD2 LEU A  34      -5.756   5.473  16.713  1.00  0.00           C  
ATOM    286  N   THR A  35      -3.524   7.106  20.675  1.00  0.00           N  
ATOM    287  CA  THR A  35      -2.645   6.336  21.551  1.00  0.00           C  
ATOM    288  C   THR A  35      -3.422   5.209  22.244  1.00  0.00           C  
ATOM    289  O   THR A  35      -4.657   5.180  22.218  1.00  0.00           O  
ATOM    290  CB  THR A  35      -1.977   7.246  22.590  1.00  0.00           C  
ATOM    291  OG1 THR A  35      -2.937   7.753  23.481  1.00  0.00           O  
ATOM    292  CG2 THR A  35      -1.230   8.420  21.958  1.00  0.00           C  
ATOM    293  N   LEU A  36      -2.721   4.294  22.915  1.00  0.00           N  
ATOM    294  CA  LEU A  36      -3.376   3.294  23.769  1.00  0.00           C  
ATOM    295  C   LEU A  36      -4.230   3.947  24.870  1.00  0.00           C  
ATOM    296  O   LEU A  36      -5.321   3.469  25.166  1.00  0.00           O  
ATOM    297  CB  LEU A  36      -2.330   2.355  24.395  1.00  0.00           C  
ATOM    298  CG  LEU A  36      -1.548   1.491  23.388  1.00  0.00           C  
ATOM    299  CD1 LEU A  36      -0.509   0.653  24.136  1.00  0.00           C  
ATOM    300  CD2 LEU A  36      -2.448   0.539  22.607  1.00  0.00           C  
ATOM    301  N   ALA A  37      -3.771   5.069  25.429  1.00  0.00           N  
ATOM    302  CA  ALA A  37      -4.529   5.825  26.425  1.00  0.00           C  
ATOM    303  C   ALA A  37      -5.840   6.406  25.853  1.00  0.00           C  
ATOM    304  O   ALA A  37      -6.864   6.399  26.538  1.00  0.00           O  
ATOM    305  CB  ALA A  37      -3.623   6.932  26.987  1.00  0.00           C  
ATOM    306  N   ASP A  38      -5.834   6.849  24.586  1.00  0.00           N  
ATOM    307  CA  ASP A  38      -7.050   7.304  23.916  1.00  0.00           C  
ATOM    308  C   ASP A  38      -8.035   6.148  23.701  1.00  0.00           C  
ATOM    309  O   ASP A  38      -9.242   6.323  23.901  1.00  0.00           O  
ATOM    310  CB  ASP A  38      -6.715   7.956  22.565  1.00  0.00           C  
ATOM    311  CG  ASP A  38      -5.799   9.168  22.689  1.00  0.00           C  
ATOM    312  OD1 ASP A  38      -6.137  10.078  23.484  1.00  0.00           O  
ATOM    313  OD2 ASP A  38      -4.764   9.176  21.988  1.00  0.00           O  
ATOM    314  N   ILE A  39      -7.542   4.956  23.359  1.00  0.00           N  
ATOM    315  CA  ILE A  39      -8.387   3.761  23.203  1.00  0.00           C  
ATOM    316  C   ILE A  39      -9.001   3.350  24.546  1.00  0.00           C  
ATOM    317  O   ILE A  39     -10.203   3.086  24.605  1.00  0.00           O  
ATOM    318  CB  ILE A  39      -7.598   2.600  22.548  1.00  0.00           C  
ATOM    319  CG1 ILE A  39      -7.105   3.006  21.141  1.00  0.00           C  
ATOM    320  CG2 ILE A  39      -8.483   1.344  22.455  1.00  0.00           C  
ATOM    321  CD1 ILE A  39      -6.194   1.974  20.467  1.00  0.00           C  
ATOM    322  N   ASP A  40      -8.224   3.359  25.620  1.00  0.00           N  
ATOM    323  CA  ASP A  40      -8.740   3.087  26.969  1.00  0.00           C  
ATOM    324  C   ASP A  40      -9.848   4.090  27.365  1.00  0.00           C  
ATOM    325  O   ASP A  40     -10.860   3.704  27.950  1.00  0.00           O  
ATOM    326  CB  ASP A  40      -7.593   3.132  28.001  1.00  0.00           C  
ATOM    327  CG  ASP A  40      -6.762   1.847  28.097  1.00  0.00           C  
ATOM    328  OD1 ASP A  40      -7.299   0.744  27.828  1.00  0.00           O  
ATOM    329  OD2 ASP A  40      -5.600   1.933  28.554  1.00  0.00           O  
ATOM    330  N   ALA A  41      -9.698   5.369  27.015  1.00  0.00           N  
ATOM    331  CA  ALA A  41     -10.700   6.397  27.281  1.00  0.00           C  
ATOM    332  C   ALA A  41     -11.985   6.207  26.445  1.00  0.00           C  
ATOM    333  O   ALA A  41     -13.085   6.456  26.944  1.00  0.00           O  
ATOM    334  CB  ALA A  41     -10.068   7.773  27.028  1.00  0.00           C  
ATOM    335  N   LEU A  42     -11.853   5.715  25.197  1.00  0.00           N  
ATOM    336  CA  LEU A  42     -12.981   5.416  24.315  1.00  0.00           C  
ATOM    337  C   LEU A  42     -13.796   4.193  24.775  1.00  0.00           C  
ATOM    338  O   LEU A  42     -14.981   4.099  24.446  1.00  0.00           O  
ATOM    339  CB  LEU A  42     -12.465   5.193  22.882  1.00  0.00           C  
ATOM    340  CG  LEU A  42     -12.014   6.478  22.157  1.00  0.00           C  
ATOM    341  CD1 LEU A  42     -11.311   6.103  20.841  1.00  0.00           C  
ATOM    342  CD2 LEU A  42     -13.187   7.406  21.828  1.00  0.00           C  
ATOM    343  N   LYS A  43     -13.186   3.275  25.526  1.00  0.00           N  
ATOM    344  CA  LYS A  43     -13.805   2.037  26.034  1.00  0.00           C  
ATOM    345  C   LYS A  43     -14.536   1.237  24.939  1.00  0.00           C  
ATOM    346  O   LYS A  43     -15.731   0.961  25.081  1.00  0.00           O  
ATOM    347  CB  LYS A  43     -14.719   2.347  27.232  1.00  0.00           C  
ATOM    348  CG  LYS A  43     -13.968   3.017  28.386  1.00  0.00           C  
ATOM    349  CD  LYS A  43     -14.947   3.332  29.520  1.00  0.00           C  
ATOM    350  CE  LYS A  43     -14.170   4.037  30.631  1.00  0.00           C  
ATOM    351  NZ  LYS A  43     -15.068   4.422  31.740  1.00  0.00           N  
ATOM    352  N   PRO A  44     -13.859   0.856  23.848  1.00  0.00           N  
ATOM    353  CA  PRO A  44     -14.475   0.021  22.826  1.00  0.00           C  
ATOM    354  C   PRO A  44     -14.870  -1.338  23.412  1.00  0.00           C  
ATOM    355  O   PRO A  44     -14.216  -1.863  24.315  1.00  0.00           O  
ATOM    356  CB  PRO A  44     -13.434  -0.103  21.715  1.00  0.00           C  
ATOM    357  CG  PRO A  44     -12.108   0.026  22.466  1.00  0.00           C  
ATOM    358  CD  PRO A  44     -12.437   1.015  23.580  1.00  0.00           C  
ATOM    359  N   GLN A  45     -15.932  -1.923  22.880  1.00  0.00           N  
ATOM    360  CA  GLN A  45     -16.337  -3.288  23.221  1.00  0.00           C  
ATOM    361  C   GLN A  45     -15.540  -4.322  22.420  1.00  0.00           C  
ATOM    362  O   GLN A  45     -15.267  -5.409  22.921  1.00  0.00           O  
ATOM    363  CB  GLN A  45     -17.831  -3.460  22.941  1.00  0.00           C  
ATOM    364  CG  GLN A  45     -18.703  -2.620  23.883  1.00  0.00           C  
ATOM    365  CD  GLN A  45     -20.192  -2.749  23.550  1.00  0.00           C  
ATOM    366  OE1 GLN A  45     -20.598  -2.833  22.402  1.00  0.00           O  
ATOM    367  NE2 GLN A  45     -21.049  -2.764  24.527  1.00  0.00           N  
ATOM    368  N   LYS A  46     -15.181  -3.973  21.178  1.00  0.00           N  
ATOM    369  CA  LYS A  46     -14.380  -4.792  20.265  1.00  0.00           C  
ATOM    370  C   LYS A  46     -13.475  -3.896  19.420  1.00  0.00           C  
ATOM    371  O   LYS A  46     -13.765  -2.710  19.254  1.00  0.00           O  
ATOM    372  CB  LYS A  46     -15.283  -5.656  19.358  1.00  0.00           C  
ATOM    373  CG  LYS A  46     -16.313  -6.493  20.138  1.00  0.00           C  
ATOM    374  CD  LYS A  46     -16.930  -7.612  19.303  1.00  0.00           C  
ATOM    375  CE  LYS A  46     -17.848  -8.453  20.202  1.00  0.00           C  
ATOM    376  NZ  LYS A  46     -18.070  -9.809  19.661  1.00  0.00           N  
ATOM    377  N   ILE A  47     -12.409  -4.474  18.871  1.00  0.00           N  
ATOM    378  CA  ILE A  47     -11.483  -3.784  17.976  1.00  0.00           C  
ATOM    379  C   ILE A  47     -11.414  -4.542  16.646  1.00  0.00           C  
ATOM    380  O   ILE A  47     -11.336  -5.764  16.622  1.00  0.00           O  
ATOM    381  CB  ILE A  47     -10.097  -3.594  18.631  1.00  0.00           C  
ATOM    382  CG1 ILE A  47     -10.227  -2.792  19.955  1.00  0.00           C  
ATOM    383  CG2 ILE A  47      -9.128  -2.883  17.664  1.00  0.00           C  
ATOM    384  CD1 ILE A  47      -8.918  -2.625  20.736  1.00  0.00           C  
ATOM    385  N   VAL A  48     -11.416  -3.808  15.546  1.00  0.00           N  
ATOM    386  CA  VAL A  48     -11.133  -4.342  14.207  1.00  0.00           C  
ATOM    387  C   VAL A  48      -9.931  -3.600  13.646  1.00  0.00           C  
ATOM    388  O   VAL A  48      -9.875  -2.374  13.705  1.00  0.00           O  
ATOM    389  CB  VAL A  48     -12.353  -4.248  13.271  1.00  0.00           C  
ATOM    390  CG1 VAL A  48     -12.058  -4.861  11.901  1.00  0.00           C  
ATOM    391  CG2 VAL A  48     -13.564  -4.977  13.863  1.00  0.00           C  
ATOM    392  N   ILE A  49      -8.956  -4.340  13.121  1.00  0.00           N  
ATOM    393  CA  ILE A  49      -7.773  -3.778  12.471  1.00  0.00           C  
ATOM    394  C   ILE A  49      -7.925  -3.984  10.967  1.00  0.00           C  
ATOM    395  O   ILE A  49      -8.013  -5.119  10.500  1.00  0.00           O  
ATOM    396  CB  ILE A  49      -6.475  -4.384  13.042  1.00  0.00           C  
ATOM    397  CG1 ILE A  49      -6.425  -4.157  14.573  1.00  0.00           C  
ATOM    398  CG2 ILE A  49      -5.253  -3.747  12.351  1.00  0.00           C  
ATOM    399  CD1 ILE A  49      -5.174  -4.705  15.252  1.00  0.00           C  
ATOM    400  N   SER A  50      -7.978  -2.898  10.225  1.00  0.00           N  
ATOM    401  CA  SER A  50      -8.262  -2.890   8.796  1.00  0.00           C  
ATOM    402  C   SER A  50      -7.149  -3.524   7.954  1.00  0.00           C  
ATOM    403  O   SER A  50      -6.024  -3.720   8.444  1.00  0.00           O  
ATOM    404  CB  SER A  50      -8.544  -1.457   8.319  1.00  0.00           C  
ATOM    405  OG  SER A  50      -7.346  -0.738   8.076  1.00  0.00           O  
ATOM    406  N   PRO A  51      -7.424  -3.805   6.682  1.00  0.00           N  
ATOM    407  CA  PRO A  51      -6.364  -3.936   5.691  1.00  0.00           C  
ATOM    408  C   PRO A  51      -5.480  -2.687   5.633  1.00  0.00           C  
ATOM    409  O   PRO A  51      -5.761  -1.658   6.256  1.00  0.00           O  
ATOM    410  CB  PRO A  51      -7.076  -4.167   4.343  1.00  0.00           C  
ATOM    411  CG  PRO A  51      -8.487  -4.582   4.729  1.00  0.00           C  
ATOM    412  CD  PRO A  51      -8.719  -3.859   6.042  1.00  0.00           C  
ATOM    413  N   GLY A  52      -4.402  -2.774   4.872  1.00  0.00           N  
ATOM    414  CA  GLY A  52      -3.527  -1.646   4.622  1.00  0.00           C  
ATOM    415  C   GLY A  52      -2.345  -2.028   3.738  1.00  0.00           C  
ATOM    416  O   GLY A  52      -2.122  -3.205   3.469  1.00  0.00           O  
ATOM    417  N   PRO A  53      -1.574  -1.029   3.291  1.00  0.00           N  
ATOM    418  CA  PRO A  53      -0.363  -1.267   2.531  1.00  0.00           C  
ATOM    419  C   PRO A  53       0.774  -1.780   3.429  1.00  0.00           C  
ATOM    420  O   PRO A  53       0.772  -1.591   4.647  1.00  0.00           O  
ATOM    421  CB  PRO A  53      -0.040   0.086   1.892  1.00  0.00           C  
ATOM    422  CG  PRO A  53      -0.537   1.086   2.932  1.00  0.00           C  
ATOM    423  CD  PRO A  53      -1.777   0.396   3.502  1.00  0.00           C  
ATOM    424  N   CYS A  54       1.790  -2.354   2.792  1.00  0.00           N  
ATOM    425  CA  CYS A  54       3.077  -2.635   3.417  1.00  0.00           C  
ATOM    426  C   CYS A  54       3.081  -3.832   4.374  1.00  0.00           C  
ATOM    427  O   CYS A  54       2.459  -4.855   4.105  1.00  0.00           O  
ATOM    428  CB  CYS A  54       3.640  -1.329   4.015  1.00  0.00           C  
ATOM    429  SG  CYS A  54       3.694   0.013   2.816  1.00  0.00           S  
ATOM    430  N   THR A  55       3.837  -3.715   5.452  1.00  0.00           N  
ATOM    431  CA  THR A  55       4.009  -4.748   6.472  1.00  0.00           C  
ATOM    432  C   THR A  55       3.401  -4.298   7.807  1.00  0.00           C  
ATOM    433  O   THR A  55       3.124  -3.110   8.003  1.00  0.00           O  
ATOM    434  CB  THR A  55       5.488  -5.152   6.647  1.00  0.00           C  
ATOM    435  OG1 THR A  55       6.149  -4.253   7.496  1.00  0.00           O  
ATOM    436  CG2 THR A  55       6.264  -5.266   5.336  1.00  0.00           C  
ATOM    437  N   PRO A  56       3.208  -5.205   8.762  1.00  0.00           N  
ATOM    438  CA  PRO A  56       2.735  -4.831  10.089  1.00  0.00           C  
ATOM    439  C   PRO A  56       3.582  -3.774  10.823  1.00  0.00           C  
ATOM    440  O   PRO A  56       3.055  -3.083  11.683  1.00  0.00           O  
ATOM    441  CB  PRO A  56       2.697  -6.146  10.874  1.00  0.00           C  
ATOM    442  CG  PRO A  56       2.463  -7.188   9.792  1.00  0.00           C  
ATOM    443  CD  PRO A  56       3.277  -6.646   8.635  1.00  0.00           C  
ATOM    444  N   ASP A  57       4.863  -3.618  10.474  1.00  0.00           N  
ATOM    445  CA  ASP A  57       5.759  -2.631  11.107  1.00  0.00           C  
ATOM    446  C   ASP A  57       5.391  -1.184  10.720  1.00  0.00           C  
ATOM    447  O   ASP A  57       5.569  -0.255  11.513  1.00  0.00           O  
ATOM    448  CB  ASP A  57       7.221  -2.956  10.790  1.00  0.00           C  
ATOM    449  CG  ASP A  57       7.673  -4.272  11.433  1.00  0.00           C  
ATOM    450  OD1 ASP A  57       7.334  -4.492  12.620  1.00  0.00           O  
ATOM    451  OD2 ASP A  57       8.326  -5.087  10.751  1.00  0.00           O  
ATOM    452  N   GLU A  58       4.780  -0.983   9.544  1.00  0.00           N  
ATOM    453  CA  GLU A  58       4.267   0.315   9.107  1.00  0.00           C  
ATOM    454  C   GLU A  58       2.816   0.577   9.562  1.00  0.00           C  
ATOM    455  O   GLU A  58       2.301   1.684   9.354  1.00  0.00           O  
ATOM    456  CB  GLU A  58       4.376   0.483   7.583  1.00  0.00           C  
ATOM    457  CG  GLU A  58       5.825   0.579   7.073  1.00  0.00           C  
ATOM    458  CD  GLU A  58       6.547  -0.771   6.994  1.00  0.00           C  
ATOM    459  OE1 GLU A  58       7.788  -0.781   7.070  1.00  0.00           O  
ATOM    460  OE2 GLU A  58       5.853  -1.801   6.851  1.00  0.00           O  
ATOM    461  N   ALA A  59       2.161  -0.388  10.203  1.00  0.00           N  
ATOM    462  CA  ALA A  59       0.759  -0.302  10.607  1.00  0.00           C  
ATOM    463  C   ALA A  59       0.512   0.523  11.897  1.00  0.00           C  
ATOM    464  O   ALA A  59      -0.427   0.249  12.652  1.00  0.00           O  
ATOM    465  CB  ALA A  59       0.166  -1.713  10.651  1.00  0.00           C  
ATOM    466  N   GLY A  60       1.358   1.521  12.168  1.00  0.00           N  
ATOM    467  CA  GLY A  60       1.222   2.430  13.301  1.00  0.00           C  
ATOM    468  C   GLY A  60       1.102   1.708  14.637  1.00  0.00           C  
ATOM    469  O   GLY A  60       1.951   0.895  14.987  1.00  0.00           O  
ATOM    470  N   ILE A  61       0.022   1.983  15.373  1.00  0.00           N  
ATOM    471  CA  ILE A  61      -0.208   1.370  16.688  1.00  0.00           C  
ATOM    472  C   ILE A  61      -0.782  -0.049  16.629  1.00  0.00           C  
ATOM    473  O   ILE A  61      -1.009  -0.640  17.682  1.00  0.00           O  
ATOM    474  CB  ILE A  61      -1.085   2.277  17.578  1.00  0.00           C  
ATOM    475  CG1 ILE A  61      -2.502   2.453  17.011  1.00  0.00           C  
ATOM    476  CG2 ILE A  61      -0.398   3.635  17.803  1.00  0.00           C  
ATOM    477  CD1 ILE A  61      -3.487   2.975  18.076  1.00  0.00           C  
ATOM    478  N   SER A  62      -1.033  -0.626  15.446  1.00  0.00           N  
ATOM    479  CA  SER A  62      -1.760  -1.893  15.310  1.00  0.00           C  
ATOM    480  C   SER A  62      -1.121  -3.049  16.098  1.00  0.00           C  
ATOM    481  O   SER A  62      -1.826  -3.762  16.809  1.00  0.00           O  
ATOM    482  CB  SER A  62      -1.879  -2.290  13.832  1.00  0.00           C  
ATOM    483  OG  SER A  62      -2.618  -1.312  13.126  1.00  0.00           O  
ATOM    484  N   LEU A  63       0.200  -3.203  16.041  1.00  0.00           N  
ATOM    485  CA  LEU A  63       0.924  -4.230  16.798  1.00  0.00           C  
ATOM    486  C   LEU A  63       0.784  -4.033  18.320  1.00  0.00           C  
ATOM    487  O   LEU A  63       0.531  -4.988  19.046  1.00  0.00           O  
ATOM    488  CB  LEU A  63       2.420  -4.206  16.408  1.00  0.00           C  
ATOM    489  CG  LEU A  63       2.731  -4.803  15.024  1.00  0.00           C  
ATOM    490  CD1 LEU A  63       4.187  -4.520  14.670  1.00  0.00           C  
ATOM    491  CD2 LEU A  63       2.535  -6.324  15.012  1.00  0.00           C  
ATOM    492  N   ASP A  64       0.919  -2.794  18.788  1.00  0.00           N  
ATOM    493  CA  ASP A  64       0.823  -2.477  20.210  1.00  0.00           C  
ATOM    494  C   ASP A  64      -0.612  -2.633  20.723  1.00  0.00           C  
ATOM    495  O   ASP A  64      -0.815  -3.138  21.829  1.00  0.00           O  
ATOM    496  CB  ASP A  64       1.351  -1.063  20.472  1.00  0.00           C  
ATOM    497  CG  ASP A  64       2.863  -0.947  20.284  1.00  0.00           C  
ATOM    498  OD1 ASP A  64       3.562  -1.983  20.388  1.00  0.00           O  
ATOM    499  OD2 ASP A  64       3.315   0.201  20.067  1.00  0.00           O  
ATOM    500  N   VAL A  65      -1.607  -2.299  19.905  1.00  0.00           N  
ATOM    501  CA  VAL A  65      -3.024  -2.539  20.210  1.00  0.00           C  
ATOM    502  C   VAL A  65      -3.288  -4.028  20.404  1.00  0.00           C  
ATOM    503  O   VAL A  65      -3.876  -4.404  21.420  1.00  0.00           O  
ATOM    504  CB  VAL A  65      -3.922  -1.962  19.101  1.00  0.00           C  
ATOM    505  CG1 VAL A  65      -5.374  -2.449  19.196  1.00  0.00           C  
ATOM    506  CG2 VAL A  65      -3.949  -0.433  19.200  1.00  0.00           C  
ATOM    507  N   ILE A  66      -2.814  -4.884  19.499  1.00  0.00           N  
ATOM    508  CA  ILE A  66      -2.990  -6.335  19.630  1.00  0.00           C  
ATOM    509  C   ILE A  66      -2.357  -6.831  20.931  1.00  0.00           C  
ATOM    510  O   ILE A  66      -3.018  -7.507  21.717  1.00  0.00           O  
ATOM    511  CB  ILE A  66      -2.422  -7.087  18.409  1.00  0.00           C  
ATOM    512  CG1 ILE A  66      -3.232  -6.770  17.138  1.00  0.00           C  
ATOM    513  CG2 ILE A  66      -2.439  -8.610  18.642  1.00  0.00           C  
ATOM    514  CD1 ILE A  66      -2.431  -7.009  15.851  1.00  0.00           C  
ATOM    515  N   ARG A  67      -1.106  -6.465  21.205  1.00  0.00           N  
ATOM    516  CA  ARG A  67      -0.379  -6.886  22.416  1.00  0.00           C  
ATOM    517  C   ARG A  67      -1.070  -6.411  23.698  1.00  0.00           C  
ATOM    518  O   ARG A  67      -1.157  -7.165  24.655  1.00  0.00           O  
ATOM    519  CB  ARG A  67       1.055  -6.349  22.368  1.00  0.00           C  
ATOM    520  CG  ARG A  67       1.915  -7.040  21.294  1.00  0.00           C  
ATOM    521  CD  ARG A  67       3.260  -6.321  21.183  1.00  0.00           C  
ATOM    522  NE  ARG A  67       4.089  -6.856  20.093  1.00  0.00           N  
ATOM    523  CZ  ARG A  67       4.827  -6.145  19.244  1.00  0.00           C  
ATOM    524  NH1 ARG A  67       4.922  -4.836  19.307  1.00  0.00           N  
ATOM    525  NH2 ARG A  67       5.475  -6.749  18.309  1.00  0.00           N  
ATOM    526  N   HIS A  68      -1.553  -5.165  23.709  1.00  0.00           N  
ATOM    527  CA  HIS A  68      -2.130  -4.551  24.903  1.00  0.00           C  
ATOM    528  C   HIS A  68      -3.537  -5.060  25.229  1.00  0.00           C  
ATOM    529  O   HIS A  68      -3.876  -5.239  26.404  1.00  0.00           O  
ATOM    530  CB  HIS A  68      -2.114  -3.029  24.724  1.00  0.00           C  
ATOM    531  CG  HIS A  68      -2.557  -2.287  25.952  1.00  0.00           C  
ATOM    532  ND1 HIS A  68      -1.757  -1.941  27.037  1.00  0.00           N  
ATOM    533  CD2 HIS A  68      -3.820  -1.824  26.214  1.00  0.00           C  
ATOM    534  CE1 HIS A  68      -2.528  -1.274  27.905  1.00  0.00           C  
ATOM    535  NE2 HIS A  68      -3.776  -1.187  27.445  1.00  0.00           N  
ATOM    536  N   TYR A  69      -4.362  -5.312  24.207  1.00  0.00           N  
ATOM    537  CA  TYR A  69      -5.754  -5.747  24.394  1.00  0.00           C  
ATOM    538  C   TYR A  69      -5.972  -7.254  24.255  1.00  0.00           C  
ATOM    539  O   TYR A  69      -7.088  -7.724  24.512  1.00  0.00           O  
ATOM    540  CB  TYR A  69      -6.674  -4.947  23.477  1.00  0.00           C  
ATOM    541  CG  TYR A  69      -6.749  -3.478  23.827  1.00  0.00           C  
ATOM    542  CD1 TYR A  69      -7.398  -3.046  25.006  1.00  0.00           C  
ATOM    543  CD2 TYR A  69      -6.138  -2.528  22.993  1.00  0.00           C  
ATOM    544  CE1 TYR A  69      -7.416  -1.689  25.363  1.00  0.00           C  
ATOM    545  CE2 TYR A  69      -6.142  -1.164  23.339  1.00  0.00           C  
ATOM    546  CZ  TYR A  69      -6.770  -0.758  24.528  1.00  0.00           C  
ATOM    547  OH  TYR A  69      -6.727   0.573  24.880  1.00  0.00           O  
ATOM    548  N   ALA A  70      -4.938  -8.035  23.911  1.00  0.00           N  
ATOM    549  CA  ALA A  70      -4.997  -9.484  23.895  1.00  0.00           C  
ATOM    550  C   ALA A  70      -5.512 -10.029  25.242  1.00  0.00           C  
ATOM    551  O   ALA A  70      -4.976  -9.722  26.300  1.00  0.00           O  
ATOM    552  CB  ALA A  70      -3.607 -10.039  23.555  1.00  0.00           C  
ATOM    553  N   GLY A  71      -6.573 -10.827  25.183  1.00  0.00           N  
ATOM    554  CA  GLY A  71      -7.237 -11.365  26.369  1.00  0.00           C  
ATOM    555  C   GLY A  71      -8.099 -10.367  27.150  1.00  0.00           C  
ATOM    556  O   GLY A  71      -8.710 -10.751  28.150  1.00  0.00           O  
ATOM    557  N   ARG A  72      -8.175  -9.105  26.730  1.00  0.00           N  
ATOM    558  CA  ARG A  72      -9.008  -8.065  27.354  1.00  0.00           C  
ATOM    559  C   ARG A  72     -10.227  -7.705  26.507  1.00  0.00           C  
ATOM    560  O   ARG A  72     -11.298  -7.478  27.059  1.00  0.00           O  
ATOM    561  CB  ARG A  72      -8.174  -6.805  27.616  1.00  0.00           C  
ATOM    562  CG  ARG A  72      -7.031  -7.021  28.629  1.00  0.00           C  
ATOM    563  CD  ARG A  72      -6.141  -5.776  28.760  1.00  0.00           C  
ATOM    564  NE  ARG A  72      -6.874  -4.586  29.241  1.00  0.00           N  
ATOM    565  CZ  ARG A  72      -6.453  -3.316  29.173  1.00  0.00           C  
ATOM    566  NH1 ARG A  72      -5.278  -3.008  28.719  1.00  0.00           N  
ATOM    567  NH2 ARG A  72      -7.215  -2.333  29.563  1.00  0.00           N  
ATOM    568  N   LEU A  73     -10.055  -7.650  25.181  1.00  0.00           N  
ATOM    569  CA  LEU A  73     -11.102  -7.331  24.215  1.00  0.00           C  
ATOM    570  C   LEU A  73     -11.034  -8.288  23.020  1.00  0.00           C  
ATOM    571  O   LEU A  73      -9.939  -8.697  22.637  1.00  0.00           O  
ATOM    572  CB  LEU A  73     -10.950  -5.878  23.724  1.00  0.00           C  
ATOM    573  CG  LEU A  73     -11.172  -4.796  24.786  1.00  0.00           C  
ATOM    574  CD1 LEU A  73     -10.901  -3.418  24.176  1.00  0.00           C  
ATOM    575  CD2 LEU A  73     -12.618  -4.790  25.320  1.00  0.00           C  
ATOM    576  N   PRO A  74     -12.178  -8.599  22.375  1.00  0.00           N  
ATOM    577  CA  PRO A  74     -12.185  -9.260  21.079  1.00  0.00           C  
ATOM    578  C   PRO A  74     -11.521  -8.393  20.007  1.00  0.00           C  
ATOM    579  O   PRO A  74     -11.820  -7.198  19.895  1.00  0.00           O  
ATOM    580  CB  PRO A  74     -13.657  -9.530  20.747  1.00  0.00           C  
ATOM    581  CG  PRO A  74     -14.354  -9.458  22.104  1.00  0.00           C  
ATOM    582  CD  PRO A  74     -13.524  -8.423  22.858  1.00  0.00           C  
ATOM    583  N   ILE A  75     -10.650  -9.002  19.193  1.00  0.00           N  
ATOM    584  CA  ILE A  75      -9.982  -8.331  18.079  1.00  0.00           C  
ATOM    585  C   ILE A  75     -10.126  -9.171  16.810  1.00  0.00           C  
ATOM    586  O   ILE A  75      -9.806 -10.356  16.806  1.00  0.00           O  
ATOM    587  CB  ILE A  75      -8.492  -8.023  18.380  1.00  0.00           C  
ATOM    588  CG1 ILE A  75      -8.312  -7.339  19.761  1.00  0.00           C  
ATOM    589  CG2 ILE A  75      -7.909  -7.143  17.256  1.00  0.00           C  
ATOM    590  CD1 ILE A  75      -6.863  -6.981  20.117  1.00  0.00           C  
ATOM    591  N   LEU A  76     -10.561  -8.538  15.714  1.00  0.00           N  
ATOM    592  CA  LEU A  76     -10.514  -9.104  14.367  1.00  0.00           C  
ATOM    593  C   LEU A  76      -9.482  -8.338  13.536  1.00  0.00           C  
ATOM    594  O   LEU A  76      -9.563  -7.118  13.414  1.00  0.00           O  
ATOM    595  CB  LEU A  76     -11.912  -9.040  13.737  1.00  0.00           C  
ATOM    596  CG  LEU A  76     -11.985  -9.567  12.289  1.00  0.00           C  
ATOM    597  CD1 LEU A  76     -11.703 -11.066  12.215  1.00  0.00           C  
ATOM    598  CD2 LEU A  76     -13.378  -9.318  11.715  1.00  0.00           C  
ATOM    599  N   GLY A  77      -8.537  -9.053  12.950  1.00  0.00           N  
ATOM    600  CA  GLY A  77      -7.590  -8.502  11.986  1.00  0.00           C  
ATOM    601  C   GLY A  77      -7.942  -8.915  10.561  1.00  0.00           C  
ATOM    602  O   GLY A  77      -8.115 -10.104  10.292  1.00  0.00           O  
ATOM    603  N   VAL A  78      -8.024  -7.967   9.629  1.00  0.00           N  
ATOM    604  CA  VAL A  78      -8.311  -8.226   8.212  1.00  0.00           C  
ATOM    605  C   VAL A  78      -7.070  -7.926   7.368  1.00  0.00           C  
ATOM    606  O   VAL A  78      -6.501  -6.848   7.477  1.00  0.00           O  
ATOM    607  CB  VAL A  78      -9.529  -7.422   7.724  1.00  0.00           C  
ATOM    608  CG1 VAL A  78      -9.875  -7.784   6.281  1.00  0.00           C  
ATOM    609  CG2 VAL A  78     -10.768  -7.705   8.589  1.00  0.00           C  
ATOM    610  N   CYS A  79      -6.636  -8.885   6.552  1.00  0.00           N  
ATOM    611  CA  CYS A  79      -5.456  -8.793   5.677  1.00  0.00           C  
ATOM    612  C   CYS A  79      -4.203  -8.324   6.429  1.00  0.00           C  
ATOM    613  O   CYS A  79      -3.617  -9.133   7.156  1.00  0.00           O  
ATOM    614  CB  CYS A  79      -5.825  -7.980   4.426  1.00  0.00           C  
ATOM    615  SG  CYS A  79      -4.551  -8.163   3.160  1.00  0.00           S  
ATOM    616  N   LEU A  80      -3.786  -7.063   6.336  1.00  0.00           N  
ATOM    617  CA  LEU A  80      -2.678  -6.516   7.126  1.00  0.00           C  
ATOM    618  C   LEU A  80      -2.918  -6.690   8.635  1.00  0.00           C  
ATOM    619  O   LEU A  80      -2.001  -7.058   9.369  1.00  0.00           O  
ATOM    620  CB  LEU A  80      -2.479  -5.030   6.781  1.00  0.00           C  
ATOM    621  CG  LEU A  80      -1.330  -4.359   7.559  1.00  0.00           C  
ATOM    622  CD1 LEU A  80       0.032  -4.949   7.181  1.00  0.00           C  
ATOM    623  CD2 LEU A  80      -1.291  -2.863   7.266  1.00  0.00           C  
ATOM    624  N   GLY A  81      -4.140  -6.496   9.104  1.00  0.00           N  
ATOM    625  CA  GLY A  81      -4.503  -6.713  10.501  1.00  0.00           C  
ATOM    626  C   GLY A  81      -4.345  -8.172  10.949  1.00  0.00           C  
ATOM    627  O   GLY A  81      -3.930  -8.428  12.079  1.00  0.00           O  
ATOM    628  N   HIS A  82      -4.590  -9.142  10.064  1.00  0.00           N  
ATOM    629  CA  HIS A  82      -4.309 -10.565  10.296  1.00  0.00           C  
ATOM    630  C   HIS A  82      -2.802 -10.840  10.388  1.00  0.00           C  
ATOM    631  O   HIS A  82      -2.355 -11.531  11.299  1.00  0.00           O  
ATOM    632  CB  HIS A  82      -4.972 -11.383   9.179  1.00  0.00           C  
ATOM    633  CG  HIS A  82      -4.378 -12.741   8.944  1.00  0.00           C  
ATOM    634  ND1 HIS A  82      -4.721 -13.915   9.585  1.00  0.00           N  
ATOM    635  CD2 HIS A  82      -3.436 -13.066   8.003  1.00  0.00           C  
ATOM    636  CE1 HIS A  82      -4.010 -14.913   9.038  1.00  0.00           C  
ATOM    637  NE2 HIS A  82      -3.218 -14.430   8.072  1.00  0.00           N  
ATOM    638  N   GLN A  83      -2.021 -10.263   9.492  1.00  0.00           N  
ATOM    639  CA  GLN A  83      -0.561 -10.382   9.512  1.00  0.00           C  
ATOM    640  C   GLN A  83       0.022  -9.759  10.792  1.00  0.00           C  
ATOM    641  O   GLN A  83       0.840 -10.384  11.461  1.00  0.00           O  
ATOM    642  CB  GLN A  83       0.021  -9.708   8.264  1.00  0.00           C  
ATOM    643  CG  GLN A  83      -0.381 -10.416   6.959  1.00  0.00           C  
ATOM    644  CD  GLN A  83      -0.131  -9.568   5.722  1.00  0.00           C  
ATOM    645  OE1 GLN A  83       0.401  -8.470   5.761  1.00  0.00           O  
ATOM    646  NE2 GLN A  83      -0.534 -10.032   4.566  1.00  0.00           N  
ATOM    647  N   ALA A  84      -0.455  -8.573  11.172  1.00  0.00           N  
ATOM    648  CA  ALA A  84      -0.071  -7.919  12.417  1.00  0.00           C  
ATOM    649  C   ALA A  84      -0.401  -8.782  13.645  1.00  0.00           C  
ATOM    650  O   ALA A  84       0.410  -8.867  14.566  1.00  0.00           O  
ATOM    651  CB  ALA A  84      -0.773  -6.549  12.492  1.00  0.00           C  
ATOM    652  N   MET A  85      -1.531  -9.479  13.639  1.00  0.00           N  
ATOM    653  CA  MET A  85      -1.904 -10.382  14.730  1.00  0.00           C  
ATOM    654  C   MET A  85      -0.917 -11.544  14.886  1.00  0.00           C  
ATOM    655  O   MET A  85      -0.464 -11.809  15.993  1.00  0.00           O  
ATOM    656  CB  MET A  85      -3.331 -10.892  14.501  1.00  0.00           C  
ATOM    657  CG  MET A  85      -3.861 -11.706  15.684  1.00  0.00           C  
ATOM    658  SD  MET A  85      -5.612 -12.151  15.524  1.00  0.00           S  
ATOM    659  CE  MET A  85      -6.382 -10.524  15.727  1.00  0.00           C  
ATOM    660  N   ALA A  86      -0.515 -12.192  13.792  1.00  0.00           N  
ATOM    661  CA  ALA A  86       0.504 -13.240  13.846  1.00  0.00           C  
ATOM    662  C   ALA A  86       1.871 -12.688  14.305  1.00  0.00           C  
ATOM    663  O   ALA A  86       2.506 -13.256  15.197  1.00  0.00           O  
ATOM    664  CB  ALA A  86       0.588 -13.899  12.469  1.00  0.00           C  
ATOM    665  N   GLN A  87       2.296 -11.552  13.759  1.00  0.00           N  
ATOM    666  CA  GLN A  87       3.582 -10.926  14.081  1.00  0.00           C  
ATOM    667  C   GLN A  87       3.654 -10.421  15.531  1.00  0.00           C  
ATOM    668  O   GLN A  87       4.698 -10.548  16.173  1.00  0.00           O  
ATOM    669  CB  GLN A  87       3.855  -9.797  13.075  1.00  0.00           C  
ATOM    670  CG  GLN A  87       5.247  -9.167  13.257  1.00  0.00           C  
ATOM    671  CD  GLN A  87       5.607  -8.178  12.145  1.00  0.00           C  
ATOM    672  OE1 GLN A  87       5.240  -8.342  10.993  1.00  0.00           O  
ATOM    673  NE2 GLN A  87       6.336  -7.146  12.456  1.00  0.00           N  
ATOM    674  N   ALA A  88       2.565  -9.914  16.088  1.00  0.00           N  
ATOM    675  CA  ALA A  88       2.515  -9.444  17.473  1.00  0.00           C  
ATOM    676  C   ALA A  88       2.887 -10.535  18.493  1.00  0.00           C  
ATOM    677  O   ALA A  88       3.408 -10.217  19.564  1.00  0.00           O  
ATOM    678  CB  ALA A  88       1.113  -8.889  17.754  1.00  0.00           C  
ATOM    679  N   PHE A  89       2.678 -11.808  18.132  1.00  0.00           N  
ATOM    680  CA  PHE A  89       3.013 -12.975  18.939  1.00  0.00           C  
ATOM    681  C   PHE A  89       4.273 -13.721  18.463  1.00  0.00           C  
ATOM    682  O   PHE A  89       4.584 -14.784  18.993  1.00  0.00           O  
ATOM    683  CB  PHE A  89       1.793 -13.895  19.004  1.00  0.00           C  
ATOM    684  CG  PHE A  89       0.631 -13.335  19.803  1.00  0.00           C  
ATOM    685  CD1 PHE A  89       0.516 -13.626  21.174  1.00  0.00           C  
ATOM    686  CD2 PHE A  89      -0.324 -12.521  19.179  1.00  0.00           C  
ATOM    687  CE1 PHE A  89      -0.561 -13.108  21.911  1.00  0.00           C  
ATOM    688  CE2 PHE A  89      -1.404 -11.997  19.912  1.00  0.00           C  
ATOM    689  CZ  PHE A  89      -1.522 -12.296  21.280  1.00  0.00           C  
ATOM    690  N   GLY A  90       5.026 -13.176  17.510  1.00  0.00           N  
ATOM    691  CA  GLY A  90       6.309 -13.713  17.030  1.00  0.00           C  
ATOM    692  C   GLY A  90       6.263 -14.474  15.704  1.00  0.00           C  
ATOM    693  O   GLY A  90       7.294 -15.003  15.283  1.00  0.00           O  
ATOM    694  N   GLY A  91       5.109 -14.546  15.035  1.00  0.00           N  
ATOM    695  CA  GLY A  91       5.012 -15.101  13.687  1.00  0.00           C  
ATOM    696  C   GLY A  91       5.718 -14.225  12.653  1.00  0.00           C  
ATOM    697  O   GLY A  91       5.813 -13.004  12.814  1.00  0.00           O  
ATOM    698  N   LYS A  92       6.198 -14.834  11.577  1.00  0.00           N  
ATOM    699  CA  LYS A  92       6.815 -14.107  10.461  1.00  0.00           C  
ATOM    700  C   LYS A  92       5.816 -13.881   9.340  1.00  0.00           C  
ATOM    701  O   LYS A  92       5.018 -14.757   9.006  1.00  0.00           O  
ATOM    702  CB  LYS A  92       8.044 -14.839   9.939  1.00  0.00           C  
ATOM    703  CG  LYS A  92       9.157 -14.980  10.996  1.00  0.00           C  
ATOM    704  CD  LYS A  92      10.321 -15.727  10.350  1.00  0.00           C  
ATOM    705  CE  LYS A  92      11.384 -16.135  11.357  1.00  0.00           C  
ATOM    706  NZ  LYS A  92      12.264 -17.153  10.724  1.00  0.00           N  
ATOM    707  N   VAL A  93       5.909 -12.714   8.722  1.00  0.00           N  
ATOM    708  CA  VAL A  93       5.181 -12.368   7.501  1.00  0.00           C  
ATOM    709  C   VAL A  93       6.167 -12.424   6.340  1.00  0.00           C  
ATOM    710  O   VAL A  93       7.220 -11.795   6.388  1.00  0.00           O  
ATOM    711  CB  VAL A  93       4.504 -11.003   7.638  1.00  0.00           C  
ATOM    712  CG1 VAL A  93       3.712 -10.653   6.373  1.00  0.00           C  
ATOM    713  CG2 VAL A  93       3.521 -11.002   8.823  1.00  0.00           C  
ATOM    714  N   VAL A  94       5.851 -13.212   5.322  1.00  0.00           N  
ATOM    715  CA  VAL A  94       6.739 -13.500   4.189  1.00  0.00           C  
ATOM    716  C   VAL A  94       6.012 -13.287   2.860  1.00  0.00           C  
ATOM    717  O   VAL A  94       4.789 -13.214   2.817  1.00  0.00           O  
ATOM    718  CB  VAL A  94       7.334 -14.923   4.278  1.00  0.00           C  
ATOM    719  CG1 VAL A  94       8.171 -15.096   5.547  1.00  0.00           C  
ATOM    720  CG2 VAL A  94       6.264 -16.026   4.233  1.00  0.00           C  
ATOM    721  N   ARG A  95       6.762 -13.189   1.762  1.00  0.00           N  
ATOM    722  CA  ARG A  95       6.142 -13.068   0.435  1.00  0.00           C  
ATOM    723  C   ARG A  95       5.343 -14.319   0.092  1.00  0.00           C  
ATOM    724  O   ARG A  95       5.841 -15.437   0.242  1.00  0.00           O  
ATOM    725  CB  ARG A  95       7.195 -12.776  -0.650  1.00  0.00           C  
ATOM    726  CG  ARG A  95       7.683 -11.319  -0.594  1.00  0.00           C  
ATOM    727  CD  ARG A  95       8.615 -11.017  -1.770  1.00  0.00           C  
ATOM    728  NE  ARG A  95       9.034  -9.596  -1.789  1.00  0.00           N  
ATOM    729  CZ  ARG A  95       8.853  -8.713  -2.761  1.00  0.00           C  
ATOM    730  NH1 ARG A  95       8.263  -9.004  -3.887  1.00  0.00           N  
ATOM    731  NH2 ARG A  95       9.280  -7.498  -2.609  1.00  0.00           N  
ATOM    732  N   ALA A  96       4.133 -14.127  -0.415  1.00  0.00           N  
ATOM    733  CA  ALA A  96       3.327 -15.205  -0.963  1.00  0.00           C  
ATOM    734  C   ALA A  96       3.978 -15.771  -2.233  1.00  0.00           C  
ATOM    735  O   ALA A  96       4.577 -15.042  -3.015  1.00  0.00           O  
ATOM    736  CB  ALA A  96       1.912 -14.678  -1.244  1.00  0.00           C  
ATOM    737  N   ALA A  97       3.795 -17.063  -2.475  1.00  0.00           N  
ATOM    738  CA  ALA A  97       4.247 -17.704  -3.712  1.00  0.00           C  
ATOM    739  C   ALA A  97       3.567 -17.117  -4.961  1.00  0.00           C  
ATOM    740  O   ALA A  97       4.135 -17.111  -6.052  1.00  0.00           O  
ATOM    741  CB  ALA A  97       3.985 -19.204  -3.594  1.00  0.00           C  
ATOM    742  N   LYS A  98       2.347 -16.608  -4.795  1.00  0.00           N  
ATOM    743  CA  LYS A  98       1.575 -15.950  -5.845  1.00  0.00           C  
ATOM    744  C   LYS A  98       0.915 -14.688  -5.302  1.00  0.00           C  
ATOM    745  O   LYS A  98       0.113 -14.740  -4.375  1.00  0.00           O  
ATOM    746  CB  LYS A  98       0.546 -16.947  -6.395  1.00  0.00           C  
ATOM    747  CG  LYS A  98      -0.195 -16.405  -7.625  1.00  0.00           C  
ATOM    748  CD  LYS A  98      -1.167 -17.468  -8.133  1.00  0.00           C  
ATOM    749  CE  LYS A  98      -1.929 -16.975  -9.367  1.00  0.00           C  
ATOM    750  NZ  LYS A  98      -2.893 -17.989  -9.824  1.00  0.00           N  
ATOM    751  N   VAL A  99       1.212 -13.564  -5.941  1.00  0.00           N  
ATOM    752  CA  VAL A  99       0.559 -12.283  -5.645  1.00  0.00           C  
ATOM    753  C   VAL A  99      -0.889 -12.321  -6.123  1.00  0.00           C  
ATOM    754  O   VAL A  99      -1.179 -12.713  -7.249  1.00  0.00           O  
ATOM    755  CB  VAL A  99       1.330 -11.111  -6.282  1.00  0.00           C  
ATOM    756  CG1 VAL A  99       0.685  -9.771  -5.929  1.00  0.00           C  
ATOM    757  CG2 VAL A  99       2.786 -11.075  -5.789  1.00  0.00           C  
ATOM    758  N   MET A 100      -1.811 -11.931  -5.246  1.00  0.00           N  
ATOM    759  CA  MET A 100      -3.246 -11.898  -5.497  1.00  0.00           C  
ATOM    760  C   MET A 100      -3.761 -10.465  -5.330  1.00  0.00           C  
ATOM    761  O   MET A 100      -3.880  -9.974  -4.211  1.00  0.00           O  
ATOM    762  CB  MET A 100      -3.969 -12.858  -4.545  1.00  0.00           C  
ATOM    763  CG  MET A 100      -3.609 -14.330  -4.795  1.00  0.00           C  
ATOM    764  SD  MET A 100      -4.205 -15.031  -6.366  1.00  0.00           S  
ATOM    765  CE  MET A 100      -5.969 -15.190  -5.989  1.00  0.00           C  
ATOM    766  N   HIS A 101      -4.071  -9.797  -6.433  1.00  0.00           N  
ATOM    767  CA  HIS A 101      -4.611  -8.438  -6.421  1.00  0.00           C  
ATOM    768  C   HIS A 101      -6.007  -8.414  -7.041  1.00  0.00           C  
ATOM    769  O   HIS A 101      -6.159  -8.493  -8.258  1.00  0.00           O  
ATOM    770  CB  HIS A 101      -3.635  -7.463  -7.102  1.00  0.00           C  
ATOM    771  CG  HIS A 101      -2.413  -7.121  -6.286  1.00  0.00           C  
ATOM    772  ND1 HIS A 101      -1.316  -6.417  -6.751  1.00  0.00           N  
ATOM    773  CD2 HIS A 101      -2.161  -7.391  -4.972  1.00  0.00           C  
ATOM    774  CE1 HIS A 101      -0.449  -6.274  -5.741  1.00  0.00           C  
ATOM    775  NE2 HIS A 101      -0.926  -6.856  -4.640  1.00  0.00           N  
ATOM    776  N   GLY A 102      -7.030  -8.324  -6.176  1.00  0.00           N  
ATOM    777  CA  GLY A 102      -8.425  -8.196  -6.579  1.00  0.00           C  
ATOM    778  C   GLY A 102      -9.016  -9.434  -7.270  1.00  0.00           C  
ATOM    779  O   GLY A 102      -9.933  -9.313  -8.075  1.00  0.00           O  
ATOM    780  N   LYS A 103      -8.482 -10.625  -6.983  1.00  0.00           N  
ATOM    781  CA  LYS A 103      -8.987 -11.887  -7.536  1.00  0.00           C  
ATOM    782  C   LYS A 103      -9.762 -12.670  -6.482  1.00  0.00           C  
ATOM    783  O   LYS A 103      -9.388 -12.686  -5.311  1.00  0.00           O  
ATOM    784  CB  LYS A 103      -7.837 -12.725  -8.119  1.00  0.00           C  
ATOM    785  CG  LYS A 103      -7.208 -12.022  -9.338  1.00  0.00           C  
ATOM    786  CD  LYS A 103      -6.104 -12.881  -9.959  1.00  0.00           C  
ATOM    787  CE  LYS A 103      -5.471 -12.106 -11.128  1.00  0.00           C  
ATOM    788  NZ  LYS A 103      -4.373 -12.851 -11.763  1.00  0.00           N  
ATOM    789  N   THR A 104     -10.798 -13.363  -6.925  1.00  0.00           N  
ATOM    790  CA  THR A 104     -11.498 -14.342  -6.109  1.00  0.00           C  
ATOM    791  C   THR A 104     -10.760 -15.678  -6.116  1.00  0.00           C  
ATOM    792  O   THR A 104     -10.091 -16.052  -7.081  1.00  0.00           O  
ATOM    793  CB  THR A 104     -12.962 -14.514  -6.555  1.00  0.00           C  
ATOM    794  OG1 THR A 104     -13.013 -14.775  -7.939  1.00  0.00           O  
ATOM    795  CG2 THR A 104     -13.765 -13.244  -6.294  1.00  0.00           C  
ATOM    796  N   SER A 105     -10.873 -16.409  -5.002  1.00  0.00           N  
ATOM    797  CA  SER A 105     -10.267 -17.728  -4.798  1.00  0.00           C  
ATOM    798  C   SER A 105     -11.143 -18.524  -3.824  1.00  0.00           C  
ATOM    799  O   SER A 105     -11.584 -17.945  -2.832  1.00  0.00           O  
ATOM    800  CB  SER A 105      -8.861 -17.527  -4.224  1.00  0.00           C  
ATOM    801  OG  SER A 105      -8.325 -18.679  -3.610  1.00  0.00           O  
ATOM    802  N   PRO A 106     -11.383 -19.816  -4.060  1.00  0.00           N  
ATOM    803  CA  PRO A 106     -11.957 -20.670  -3.029  1.00  0.00           C  
ATOM    804  C   PRO A 106     -10.939 -20.873  -1.897  1.00  0.00           C  
ATOM    805  O   PRO A 106      -9.743 -21.040  -2.136  1.00  0.00           O  
ATOM    806  CB  PRO A 106     -12.327 -21.971  -3.739  1.00  0.00           C  
ATOM    807  CG  PRO A 106     -11.290 -22.058  -4.861  1.00  0.00           C  
ATOM    808  CD  PRO A 106     -11.027 -20.601  -5.232  1.00  0.00           C  
ATOM    809  N   ILE A 107     -11.434 -20.884  -0.667  1.00  0.00           N  
ATOM    810  CA  ILE A 107     -10.681 -21.299   0.518  1.00  0.00           C  
ATOM    811  C   ILE A 107     -11.447 -22.388   1.258  1.00  0.00           C  
ATOM    812  O   ILE A 107     -12.678 -22.409   1.261  1.00  0.00           O  
ATOM    813  CB  ILE A 107     -10.338 -20.120   1.456  1.00  0.00           C  
ATOM    814  CG1 ILE A 107     -11.597 -19.479   2.079  1.00  0.00           C  
ATOM    815  CG2 ILE A 107      -9.485 -19.078   0.701  1.00  0.00           C  
ATOM    816  CD1 ILE A 107     -11.285 -18.492   3.203  1.00  0.00           C  
ATOM    817  N   THR A 108     -10.720 -23.285   1.921  1.00  0.00           N  
ATOM    818  CA  THR A 108     -11.308 -24.251   2.845  1.00  0.00           C  
ATOM    819  C   THR A 108     -11.102 -23.790   4.282  1.00  0.00           C  
ATOM    820  O   THR A 108     -10.060 -23.216   4.605  1.00  0.00           O  
ATOM    821  CB  THR A 108     -10.738 -25.666   2.644  1.00  0.00           C  
ATOM    822  OG1 THR A 108      -9.336 -25.643   2.599  1.00  0.00           O  
ATOM    823  CG2 THR A 108     -11.231 -26.273   1.332  1.00  0.00           C  
ATOM    824  N   HIS A 109     -12.071 -24.048   5.155  1.00  0.00           N  
ATOM    825  CA  HIS A 109     -12.003 -23.669   6.561  1.00  0.00           C  
ATOM    826  C   HIS A 109     -12.502 -24.801   7.468  1.00  0.00           C  
ATOM    827  O   HIS A 109     -13.115 -25.761   7.008  1.00  0.00           O  
ATOM    828  CB  HIS A 109     -12.767 -22.361   6.781  1.00  0.00           C  
ATOM    829  CG  HIS A 109     -14.238 -22.454   6.497  1.00  0.00           C  
ATOM    830  ND1 HIS A 109     -15.198 -22.982   7.323  1.00  0.00           N  
ATOM    831  CD2 HIS A 109     -14.879 -22.027   5.355  1.00  0.00           C  
ATOM    832  CE1 HIS A 109     -16.388 -22.871   6.700  1.00  0.00           C  
ATOM    833  NE2 HIS A 109     -16.233 -22.302   5.507  1.00  0.00           N  
ATOM    834  N   ASN A 110     -12.253 -24.700   8.774  1.00  0.00           N  
ATOM    835  CA  ASN A 110     -12.671 -25.685   9.773  1.00  0.00           C  
ATOM    836  C   ASN A 110     -14.093 -25.449  10.336  1.00  0.00           C  
ATOM    837  O   ASN A 110     -14.550 -26.216  11.176  1.00  0.00           O  
ATOM    838  CB  ASN A 110     -11.599 -25.759  10.873  1.00  0.00           C  
ATOM    839  CG  ASN A 110     -11.509 -24.513  11.739  1.00  0.00           C  
ATOM    840  OD1 ASN A 110     -12.124 -23.500  11.493  1.00  0.00           O  
ATOM    841  ND2 ASN A 110     -10.724 -24.578  12.793  1.00  0.00           N  
ATOM    842  N   GLY A 111     -14.781 -24.393   9.914  1.00  0.00           N  
ATOM    843  CA  GLY A 111     -16.127 -24.048  10.394  1.00  0.00           C  
ATOM    844  C   GLY A 111     -16.166 -23.450  11.806  1.00  0.00           C  
ATOM    845  O   GLY A 111     -17.232 -23.395  12.427  1.00  0.00           O  
ATOM    846  N   GLU A 112     -15.027 -23.010  12.334  1.00  0.00           N  
ATOM    847  CA  GLU A 112     -14.921 -22.402  13.654  1.00  0.00           C  
ATOM    848  C   GLU A 112     -14.774 -20.875  13.603  1.00  0.00           C  
ATOM    849  O   GLU A 112     -14.426 -20.302  12.579  1.00  0.00           O  
ATOM    850  CB  GLU A 112     -13.777 -23.028  14.463  1.00  0.00           C  
ATOM    851  CG  GLU A 112     -13.964 -24.523  14.725  1.00  0.00           C  
ATOM    852  CD  GLU A 112     -12.982 -25.070  15.772  1.00  0.00           C  
ATOM    853  OE1 GLU A 112     -13.143 -26.262  16.130  1.00  0.00           O  
ATOM    854  OE2 GLU A 112     -12.116 -24.300  16.251  1.00  0.00           O  
ATOM    855  N   GLY A 113     -15.035 -20.232  14.738  1.00  0.00           N  
ATOM    856  CA  GLY A 113     -14.908 -18.790  14.872  1.00  0.00           C  
ATOM    857  C   GLY A 113     -15.800 -18.036  13.881  1.00  0.00           C  
ATOM    858  O   GLY A 113     -17.005 -18.301  13.790  1.00  0.00           O  
ATOM    859  N   VAL A 114     -15.204 -17.134  13.120  1.00  0.00           N  
ATOM    860  CA  VAL A 114     -15.915 -16.349  12.102  1.00  0.00           C  
ATOM    861  C   VAL A 114     -16.419 -17.189  10.924  1.00  0.00           C  
ATOM    862  O   VAL A 114     -17.309 -16.746  10.209  1.00  0.00           O  
ATOM    863  CB  VAL A 114     -15.068 -15.174  11.584  1.00  0.00           C  
ATOM    864  CG1 VAL A 114     -14.751 -14.180  12.714  1.00  0.00           C  
ATOM    865  CG2 VAL A 114     -13.761 -15.608  10.907  1.00  0.00           C  
ATOM    866  N   PHE A 115     -15.906 -18.406  10.736  1.00  0.00           N  
ATOM    867  CA  PHE A 115     -16.325 -19.307   9.662  1.00  0.00           C  
ATOM    868  C   PHE A 115     -17.561 -20.150  10.005  1.00  0.00           C  
ATOM    869  O   PHE A 115     -18.042 -20.917   9.170  1.00  0.00           O  
ATOM    870  CB  PHE A 115     -15.142 -20.196   9.258  1.00  0.00           C  
ATOM    871  CG  PHE A 115     -13.960 -19.429   8.736  1.00  0.00           C  
ATOM    872  CD1 PHE A 115     -13.978 -18.905   7.426  1.00  0.00           C  
ATOM    873  CD2 PHE A 115     -12.831 -19.205   9.547  1.00  0.00           C  
ATOM    874  CE1 PHE A 115     -12.891 -18.173   6.937  1.00  0.00           C  
ATOM    875  CE2 PHE A 115     -11.740 -18.471   9.060  1.00  0.00           C  
ATOM    876  CZ  PHE A 115     -11.767 -17.953   7.752  1.00  0.00           C  
ATOM    877  N   ARG A 116     -18.111 -20.014  11.209  1.00  0.00           N  
ATOM    878  CA  ARG A 116     -19.260 -20.801  11.648  1.00  0.00           C  
ATOM    879  C   ARG A 116     -20.461 -20.604  10.728  1.00  0.00           C  
ATOM    880  O   ARG A 116     -20.966 -19.499  10.570  1.00  0.00           O  
ATOM    881  CB  ARG A 116     -19.590 -20.439  13.097  1.00  0.00           C  
ATOM    882  CG  ARG A 116     -20.712 -21.323  13.656  1.00  0.00           C  
ATOM    883  CD  ARG A 116     -21.099 -20.907  15.084  1.00  0.00           C  
ATOM    884  NE  ARG A 116     -19.978 -21.127  16.008  1.00  0.00           N  
ATOM    885  CZ  ARG A 116     -19.949 -20.800  17.288  1.00  0.00           C  
ATOM    886  NH1 ARG A 116     -20.965 -20.225  17.871  1.00  0.00           N  
ATOM    887  NH2 ARG A 116     -18.887 -21.053  17.998  1.00  0.00           N  
ATOM    888  N   GLY A 117     -20.952 -21.718  10.169  1.00  0.00           N  
ATOM    889  CA  GLY A 117     -22.140 -21.741   9.310  1.00  0.00           C  
ATOM    890  C   GLY A 117     -21.939 -21.150   7.908  1.00  0.00           C  
ATOM    891  O   GLY A 117     -22.924 -20.964   7.200  1.00  0.00           O  
ATOM    892  N   LEU A 118     -20.704 -20.860   7.506  1.00  0.00           N  
ATOM    893  CA  LEU A 118     -20.407 -20.391   6.156  1.00  0.00           C  
ATOM    894  C   LEU A 118     -20.277 -21.563   5.173  1.00  0.00           C  
ATOM    895  O   LEU A 118     -20.014 -22.702   5.577  1.00  0.00           O  
ATOM    896  CB  LEU A 118     -19.141 -19.515   6.151  1.00  0.00           C  
ATOM    897  CG  LEU A 118     -19.155 -18.329   7.130  1.00  0.00           C  
ATOM    898  CD1 LEU A 118     -17.927 -17.462   6.900  1.00  0.00           C  
ATOM    899  CD2 LEU A 118     -20.396 -17.442   6.988  1.00  0.00           C  
ATOM    900  N   ALA A 119     -20.430 -21.285   3.881  1.00  0.00           N  
ATOM    901  CA  ALA A 119     -20.149 -22.242   2.813  1.00  0.00           C  
ATOM    902  C   ALA A 119     -18.690 -22.735   2.892  1.00  0.00           C  
ATOM    903  O   ALA A 119     -17.790 -21.981   3.257  1.00  0.00           O  
ATOM    904  CB  ALA A 119     -20.453 -21.592   1.463  1.00  0.00           C  
ATOM    905  N   ASN A 120     -18.462 -24.018   2.560  1.00  0.00           N  
ATOM    906  CA  ASN A 120     -17.131 -24.620   2.580  1.00  0.00           C  
ATOM    907  C   ASN A 120     -16.972 -25.562   1.372  1.00  0.00           C  
ATOM    908  O   ASN A 120     -17.614 -26.600   1.334  1.00  0.00           O  
ATOM    909  CB  ASN A 120     -16.937 -25.351   3.918  1.00  0.00           C  
ATOM    910  CG  ASN A 120     -15.488 -25.695   4.209  1.00  0.00           C  
ATOM    911  OD1 ASN A 120     -14.570 -25.454   3.445  1.00  0.00           O  
ATOM    912  ND2 ASN A 120     -15.227 -26.260   5.366  1.00  0.00           N  
ATOM    913  N   PRO A 121     -16.115 -25.221   0.383  1.00  0.00           N  
ATOM    914  CA  PRO A 121     -15.243 -24.042   0.348  1.00  0.00           C  
ATOM    915  C   PRO A 121     -16.019 -22.723   0.254  1.00  0.00           C  
ATOM    916  O   PRO A 121     -17.152 -22.682  -0.240  1.00  0.00           O  
ATOM    917  CB  PRO A 121     -14.341 -24.252  -0.867  1.00  0.00           C  
ATOM    918  CG  PRO A 121     -15.211 -25.084  -1.816  1.00  0.00           C  
ATOM    919  CD  PRO A 121     -15.987 -25.979  -0.857  1.00  0.00           C  
ATOM    920  N   LEU A 122     -15.375 -21.651   0.713  1.00  0.00           N  
ATOM    921  CA  LEU A 122     -15.899 -20.291   0.663  1.00  0.00           C  
ATOM    922  C   LEU A 122     -15.169 -19.507  -0.428  1.00  0.00           C  
ATOM    923  O   LEU A 122     -13.938 -19.495  -0.458  1.00  0.00           O  
ATOM    924  CB  LEU A 122     -15.717 -19.652   2.056  1.00  0.00           C  
ATOM    925  CG  LEU A 122     -16.312 -18.237   2.191  1.00  0.00           C  
ATOM    926  CD1 LEU A 122     -17.843 -18.274   2.219  1.00  0.00           C  
ATOM    927  CD2 LEU A 122     -15.839 -17.600   3.495  1.00  0.00           C  
ATOM    928  N   THR A 123     -15.887 -18.808  -1.293  1.00  0.00           N  
ATOM    929  CA  THR A 123     -15.294 -17.927  -2.305  1.00  0.00           C  
ATOM    930  C   THR A 123     -14.985 -16.563  -1.695  1.00  0.00           C  
ATOM    931  O   THR A 123     -15.887 -15.873  -1.232  1.00  0.00           O  
ATOM    932  CB  THR A 123     -16.196 -17.785  -3.534  1.00  0.00           C  
ATOM    933  OG1 THR A 123     -16.368 -19.055  -4.124  1.00  0.00           O  
ATOM    934  CG2 THR A 123     -15.580 -16.889  -4.601  1.00  0.00           C  
ATOM    935  N   VAL A 124     -13.715 -16.152  -1.712  1.00  0.00           N  
ATOM    936  CA  VAL A 124     -13.269 -14.896  -1.099  1.00  0.00           C  
ATOM    937  C   VAL A 124     -12.453 -14.030  -2.057  1.00  0.00           C  
ATOM    938  O   VAL A 124     -11.802 -14.542  -2.967  1.00  0.00           O  
ATOM    939  CB  VAL A 124     -12.487 -15.145   0.200  1.00  0.00           C  
ATOM    940  CG1 VAL A 124     -13.323 -15.930   1.207  1.00  0.00           C  
ATOM    941  CG2 VAL A 124     -11.150 -15.872  -0.035  1.00  0.00           C  
ATOM    942  N   THR A 125     -12.448 -12.730  -1.823  1.00  0.00           N  
ATOM    943  CA  THR A 125     -11.584 -11.792  -2.540  1.00  0.00           C  
ATOM    944  C   THR A 125     -10.243 -11.666  -1.821  1.00  0.00           C  
ATOM    945  O   THR A 125     -10.199 -11.405  -0.621  1.00  0.00           O  
ATOM    946  CB  THR A 125     -12.223 -10.414  -2.684  1.00  0.00           C  
ATOM    947  OG1 THR A 125     -13.491 -10.553  -3.279  1.00  0.00           O  
ATOM    948  CG2 THR A 125     -11.411  -9.489  -3.587  1.00  0.00           C  
ATOM    949  N   ARG A 126      -9.147 -11.823  -2.569  1.00  0.00           N  
ATOM    950  CA  ARG A 126      -7.773 -11.708  -2.080  1.00  0.00           C  
ATOM    951  C   ARG A 126      -7.074 -10.503  -2.723  1.00  0.00           C  
ATOM    952  O   ARG A 126      -7.093 -10.347  -3.938  1.00  0.00           O  
ATOM    953  CB  ARG A 126      -7.010 -13.012  -2.334  1.00  0.00           C  
ATOM    954  CG  ARG A 126      -7.583 -14.195  -1.516  1.00  0.00           C  
ATOM    955  CD  ARG A 126      -6.939 -15.540  -1.907  1.00  0.00           C  
ATOM    956  NE  ARG A 126      -5.481 -15.544  -1.680  1.00  0.00           N  
ATOM    957  CZ  ARG A 126      -4.634 -16.525  -1.948  1.00  0.00           C  
ATOM    958  NH1 ARG A 126      -5.016 -17.650  -2.476  1.00  0.00           N  
ATOM    959  NH2 ARG A 126      -3.377 -16.392  -1.683  1.00  0.00           N  
ATOM    960  N   TYR A 127      -6.430  -9.688  -1.880  1.00  0.00           N  
ATOM    961  CA  TYR A 127      -5.633  -8.533  -2.296  1.00  0.00           C  
ATOM    962  C   TYR A 127      -4.382  -8.440  -1.416  1.00  0.00           C  
ATOM    963  O   TYR A 127      -4.293  -7.616  -0.506  1.00  0.00           O  
ATOM    964  CB  TYR A 127      -6.501  -7.264  -2.268  1.00  0.00           C  
ATOM    965  CG  TYR A 127      -5.951  -6.142  -3.117  1.00  0.00           C  
ATOM    966  CD1 TYR A 127      -4.819  -5.410  -2.702  1.00  0.00           C  
ATOM    967  CD2 TYR A 127      -6.558  -5.825  -4.351  1.00  0.00           C  
ATOM    968  CE1 TYR A 127      -4.288  -4.392  -3.509  1.00  0.00           C  
ATOM    969  CE2 TYR A 127      -6.042  -4.808  -5.166  1.00  0.00           C  
ATOM    970  CZ  TYR A 127      -4.900  -4.100  -4.743  1.00  0.00           C  
ATOM    971  OH  TYR A 127      -4.384  -3.116  -5.543  1.00  0.00           O  
ATOM    972  N   HIS A 128      -3.408  -9.332  -1.646  1.00  0.00           N  
ATOM    973  CA  HIS A 128      -2.198  -9.394  -0.831  1.00  0.00           C  
ATOM    974  C   HIS A 128      -1.018  -9.989  -1.603  1.00  0.00           C  
ATOM    975  O   HIS A 128      -1.177 -10.838  -2.482  1.00  0.00           O  
ATOM    976  CB  HIS A 128      -2.480 -10.169   0.470  1.00  0.00           C  
ATOM    977  CG  HIS A 128      -2.721 -11.638   0.256  1.00  0.00           C  
ATOM    978  ND1 HIS A 128      -1.754 -12.614   0.298  1.00  0.00           N  
ATOM    979  CD2 HIS A 128      -3.910 -12.258  -0.048  1.00  0.00           C  
ATOM    980  CE1 HIS A 128      -2.337 -13.794   0.032  1.00  0.00           C  
ATOM    981  NE2 HIS A 128      -3.649 -13.615  -0.188  1.00  0.00           N  
ATOM    982  N   SER A 129       0.186  -9.554  -1.229  1.00  0.00           N  
ATOM    983  CA  SER A 129       1.471 -10.082  -1.709  1.00  0.00           C  
ATOM    984  C   SER A 129       2.279 -10.780  -0.612  1.00  0.00           C  
ATOM    985  O   SER A 129       3.305 -11.384  -0.889  1.00  0.00           O  
ATOM    986  CB  SER A 129       2.288  -8.939  -2.312  1.00  0.00           C  
ATOM    987  OG  SER A 129       2.449  -7.897  -1.374  1.00  0.00           O  
ATOM    988  N   LEU A 130       1.804 -10.687   0.624  1.00  0.00           N  
ATOM    989  CA  LEU A 130       2.411 -11.282   1.811  1.00  0.00           C  
ATOM    990  C   LEU A 130       1.439 -12.290   2.448  1.00  0.00           C  
ATOM    991  O   LEU A 130       0.225 -12.211   2.255  1.00  0.00           O  
ATOM    992  CB  LEU A 130       2.797 -10.176   2.818  1.00  0.00           C  
ATOM    993  CG  LEU A 130       3.729  -9.071   2.287  1.00  0.00           C  
ATOM    994  CD1 LEU A 130       3.999  -8.045   3.379  1.00  0.00           C  
ATOM    995  CD2 LEU A 130       5.083  -9.628   1.821  1.00  0.00           C  
ATOM    996  N   VAL A 131       2.005 -13.235   3.215  1.00  0.00           N  
ATOM    997  CA  VAL A 131       1.266 -14.239   3.996  1.00  0.00           C  
ATOM    998  C   VAL A 131       1.988 -14.503   5.312  1.00  0.00           C  
ATOM    999  O   VAL A 131       3.181 -14.242   5.448  1.00  0.00           O  
ATOM   1000  CB  VAL A 131       1.078 -15.553   3.218  1.00  0.00           C  
ATOM   1001  CG1 VAL A 131       0.157 -15.377   2.018  1.00  0.00           C  
ATOM   1002  CG2 VAL A 131       2.405 -16.176   2.748  1.00  0.00           C  
ATOM   1003  N   VAL A 132       1.272 -15.060   6.286  1.00  0.00           N  
ATOM   1004  CA  VAL A 132       1.881 -15.586   7.505  1.00  0.00           C  
ATOM   1005  C   VAL A 132       2.596 -16.904   7.188  1.00  0.00           C  
ATOM   1006  O   VAL A 132       1.998 -17.809   6.604  1.00  0.00           O  
ATOM   1007  CB  VAL A 132       0.833 -15.761   8.618  1.00  0.00           C  
ATOM   1008  CG1 VAL A 132       1.446 -16.365   9.886  1.00  0.00           C  
ATOM   1009  CG2 VAL A 132       0.213 -14.406   8.994  1.00  0.00           C  
ATOM   1010  N   GLU A 133       3.865 -17.018   7.577  1.00  0.00           N  
ATOM   1011  CA  GLU A 133       4.656 -18.238   7.417  1.00  0.00           C  
ATOM   1012  C   GLU A 133       4.113 -19.344   8.349  1.00  0.00           C  
ATOM   1013  O   GLU A 133       4.112 -19.158   9.571  1.00  0.00           O  
ATOM   1014  CB  GLU A 133       6.131 -17.924   7.704  1.00  0.00           C  
ATOM   1015  CG  GLU A 133       7.050 -19.144   7.519  1.00  0.00           C  
ATOM   1016  CD  GLU A 133       8.517 -18.778   7.833  1.00  0.00           C  
ATOM   1017  OE1 GLU A 133       9.333 -18.763   6.894  1.00  0.00           O  
ATOM   1018  OE2 GLU A 133       8.816 -18.472   9.007  1.00  0.00           O  
ATOM   1019  N   PRO A 134       3.685 -20.513   7.829  1.00  0.00           N  
ATOM   1020  CA  PRO A 134       3.104 -21.563   8.659  1.00  0.00           C  
ATOM   1021  C   PRO A 134       4.021 -22.058   9.780  1.00  0.00           C  
ATOM   1022  O   PRO A 134       3.581 -22.219  10.912  1.00  0.00           O  
ATOM   1023  CB  PRO A 134       2.738 -22.697   7.700  1.00  0.00           C  
ATOM   1024  CG  PRO A 134       2.524 -21.984   6.366  1.00  0.00           C  
ATOM   1025  CD  PRO A 134       3.546 -20.850   6.422  1.00  0.00           C  
ATOM   1026  N   ASP A 135       5.317 -22.240   9.485  1.00  0.00           N  
ATOM   1027  CA  ASP A 135       6.298 -22.802  10.422  1.00  0.00           C  
ATOM   1028  C   ASP A 135       6.622 -21.853  11.589  1.00  0.00           C  
ATOM   1029  O   ASP A 135       7.095 -22.292  12.636  1.00  0.00           O  
ATOM   1030  CB  ASP A 135       7.585 -23.162   9.666  1.00  0.00           C  
ATOM   1031  CG  ASP A 135       7.410 -24.295   8.656  1.00  0.00           C  
ATOM   1032  OD1 ASP A 135       6.405 -25.033   8.736  1.00  0.00           O  
ATOM   1033  OD2 ASP A 135       8.313 -24.441   7.797  1.00  0.00           O  
ATOM   1034  N   SER A 136       6.367 -20.558  11.434  1.00  0.00           N  
ATOM   1035  CA  SER A 136       6.576 -19.547  12.469  1.00  0.00           C  
ATOM   1036  C   SER A 136       5.298 -19.152  13.210  1.00  0.00           C  
ATOM   1037  O   SER A 136       5.375 -18.361  14.154  1.00  0.00           O  
ATOM   1038  CB  SER A 136       7.261 -18.314  11.876  1.00  0.00           C  
ATOM   1039  OG  SER A 136       6.393 -17.608  11.021  1.00  0.00           O  
ATOM   1040  N   LEU A 137       4.132 -19.675  12.807  1.00  0.00           N  
ATOM   1041  CA  LEU A 137       2.878 -19.351  13.484  1.00  0.00           C  
ATOM   1042  C   LEU A 137       2.973 -19.768  14.961  1.00  0.00           C  
ATOM   1043  O   LEU A 137       3.198 -20.941  15.256  1.00  0.00           O  
ATOM   1044  CB  LEU A 137       1.690 -20.021  12.772  1.00  0.00           C  
ATOM   1045  CG  LEU A 137       0.335 -19.630  13.402  1.00  0.00           C  
ATOM   1046  CD1 LEU A 137      -0.028 -18.172  13.156  1.00  0.00           C  
ATOM   1047  CD2 LEU A 137      -0.783 -20.494  12.828  1.00  0.00           C  
ATOM   1048  N   PRO A 138       2.783 -18.846  15.910  1.00  0.00           N  
ATOM   1049  CA  PRO A 138       2.890 -19.166  17.323  1.00  0.00           C  
ATOM   1050  C   PRO A 138       1.894 -20.247  17.749  1.00  0.00           C  
ATOM   1051  O   PRO A 138       0.740 -20.243  17.339  1.00  0.00           O  
ATOM   1052  CB  PRO A 138       2.651 -17.842  18.060  1.00  0.00           C  
ATOM   1053  CG  PRO A 138       3.026 -16.788  17.028  1.00  0.00           C  
ATOM   1054  CD  PRO A 138       2.584 -17.425  15.717  1.00  0.00           C  
ATOM   1055  N   ALA A 139       2.324 -21.145  18.636  1.00  0.00           N  
ATOM   1056  CA  ALA A 139       1.521 -22.288  19.077  1.00  0.00           C  
ATOM   1057  C   ALA A 139       0.212 -21.913  19.793  1.00  0.00           C  
ATOM   1058  O   ALA A 139      -0.656 -22.767  19.973  1.00  0.00           O  
ATOM   1059  CB  ALA A 139       2.405 -23.165  19.980  1.00  0.00           C  
ATOM   1060  N   CYS A 140       0.050 -20.657  20.204  1.00  0.00           N  
ATOM   1061  CA  CYS A 140      -1.196 -20.140  20.765  1.00  0.00           C  
ATOM   1062  C   CYS A 140      -2.301 -19.926  19.717  1.00  0.00           C  
ATOM   1063  O   CYS A 140      -3.451 -19.739  20.104  1.00  0.00           O  
ATOM   1064  CB  CYS A 140      -0.906 -18.847  21.543  1.00  0.00           C  
ATOM   1065  SG  CYS A 140      -0.114 -17.590  20.498  1.00  0.00           S  
ATOM   1066  N   PHE A 141      -1.982 -19.982  18.419  1.00  0.00           N  
ATOM   1067  CA  PHE A 141      -2.954 -19.901  17.336  1.00  0.00           C  
ATOM   1068  C   PHE A 141      -3.218 -21.264  16.706  1.00  0.00           C  
ATOM   1069  O   PHE A 141      -2.302 -22.063  16.503  1.00  0.00           O  
ATOM   1070  CB  PHE A 141      -2.500 -18.902  16.275  1.00  0.00           C  
ATOM   1071  CG  PHE A 141      -2.571 -17.457  16.730  1.00  0.00           C  
ATOM   1072  CD1 PHE A 141      -3.794 -16.769  16.664  1.00  0.00           C  
ATOM   1073  CD2 PHE A 141      -1.432 -16.813  17.226  1.00  0.00           C  
ATOM   1074  CE1 PHE A 141      -3.871 -15.438  17.093  1.00  0.00           C  
ATOM   1075  CE2 PHE A 141      -1.511 -15.480  17.660  1.00  0.00           C  
ATOM   1076  CZ  PHE A 141      -2.727 -14.793  17.594  1.00  0.00           C  
ATOM   1077  N   ASP A 142      -4.459 -21.498  16.323  1.00  0.00           N  
ATOM   1078  CA  ASP A 142      -4.841 -22.524  15.365  1.00  0.00           C  
ATOM   1079  C   ASP A 142      -5.089 -21.881  13.996  1.00  0.00           C  
ATOM   1080  O   ASP A 142      -5.594 -20.758  13.907  1.00  0.00           O  
ATOM   1081  CB  ASP A 142      -6.067 -23.300  15.861  1.00  0.00           C  
ATOM   1082  CG  ASP A 142      -5.733 -24.169  17.073  1.00  0.00           C  
ATOM   1083  OD1 ASP A 142      -4.671 -24.845  17.048  1.00  0.00           O  
ATOM   1084  OD2 ASP A 142      -6.516 -24.189  18.043  1.00  0.00           O  
ATOM   1085  N   VAL A 143      -4.763 -22.603  12.930  1.00  0.00           N  
ATOM   1086  CA  VAL A 143      -5.164 -22.203  11.577  1.00  0.00           C  
ATOM   1087  C   VAL A 143      -6.622 -22.599  11.378  1.00  0.00           C  
ATOM   1088  O   VAL A 143      -6.984 -23.758  11.566  1.00  0.00           O  
ATOM   1089  CB  VAL A 143      -4.262 -22.813  10.495  1.00  0.00           C  
ATOM   1090  CG1 VAL A 143      -4.646 -22.283   9.115  1.00  0.00           C  
ATOM   1091  CG2 VAL A 143      -2.786 -22.473  10.725  1.00  0.00           C  
ATOM   1092  N   THR A 144      -7.448 -21.647  10.984  1.00  0.00           N  
ATOM   1093  CA  THR A 144      -8.885 -21.856  10.763  1.00  0.00           C  
ATOM   1094  C   THR A 144      -9.254 -21.999   9.292  1.00  0.00           C  
ATOM   1095  O   THR A 144     -10.277 -22.609   8.982  1.00  0.00           O  
ATOM   1096  CB  THR A 144      -9.707 -20.718  11.392  1.00  0.00           C  
ATOM   1097  OG1 THR A 144      -9.234 -19.459  10.957  1.00  0.00           O  
ATOM   1098  CG2 THR A 144      -9.618 -20.726  12.915  1.00  0.00           C  
ATOM   1099  N   ALA A 145      -8.426 -21.471   8.373  1.00  0.00           N  
ATOM   1100  CA  ALA A 145      -8.659 -21.541   6.938  1.00  0.00           C  
ATOM   1101  C   ALA A 145      -7.361 -21.593   6.124  1.00  0.00           C  
ATOM   1102  O   ALA A 145      -6.331 -21.056   6.530  1.00  0.00           O  
ATOM   1103  CB  ALA A 145      -9.537 -20.356   6.519  1.00  0.00           C  
ATOM   1104  N   TRP A 146      -7.441 -22.213   4.938  1.00  0.00           N  
ATOM   1105  CA  TRP A 146      -6.325 -22.415   4.018  1.00  0.00           C  
ATOM   1106  C   TRP A 146      -6.743 -22.111   2.577  1.00  0.00           C  
ATOM   1107  O   TRP A 146      -7.882 -22.355   2.179  1.00  0.00           O  
ATOM   1108  CB  TRP A 146      -5.814 -23.858   4.105  1.00  0.00           C  
ATOM   1109  CG  TRP A 146      -5.422 -24.335   5.467  1.00  0.00           C  
ATOM   1110  CD1 TRP A 146      -4.163 -24.387   5.959  1.00  0.00           C  
ATOM   1111  CD2 TRP A 146      -6.288 -24.846   6.528  1.00  0.00           C  
ATOM   1112  NE1 TRP A 146      -4.182 -24.893   7.242  1.00  0.00           N  
ATOM   1113  CE2 TRP A 146      -5.467 -25.188   7.638  1.00  0.00           C  
ATOM   1114  CE3 TRP A 146      -7.674 -25.043   6.661  1.00  0.00           C  
ATOM   1115  CZ2 TRP A 146      -6.008 -25.710   8.835  1.00  0.00           C  
ATOM   1116  CZ3 TRP A 146      -8.212 -25.557   7.866  1.00  0.00           C  
ATOM   1117  CH2 TRP A 146      -7.385 -25.886   8.936  1.00  0.00           C  
ATOM   1118  N   SER A 147      -5.782 -21.641   1.781  1.00  0.00           N  
ATOM   1119  CA  SER A 147      -5.924 -21.606   0.329  1.00  0.00           C  
ATOM   1120  C   SER A 147      -5.711 -22.988  -0.300  1.00  0.00           C  
ATOM   1121  O   SER A 147      -5.233 -23.923   0.345  1.00  0.00           O  
ATOM   1122  CB  SER A 147      -4.956 -20.575  -0.269  1.00  0.00           C  
ATOM   1123  OG  SER A 147      -3.629 -21.063  -0.251  1.00  0.00           O  
ATOM   1124  N   GLU A 148      -5.991 -23.097  -1.602  1.00  0.00           N  
ATOM   1125  CA  GLU A 148      -5.708 -24.311  -2.385  1.00  0.00           C  
ATOM   1126  C   GLU A 148      -4.219 -24.701  -2.362  1.00  0.00           C  
ATOM   1127  O   GLU A 148      -3.879 -25.882  -2.423  1.00  0.00           O  
ATOM   1128  CB  GLU A 148      -6.122 -24.065  -3.841  1.00  0.00           C  
ATOM   1129  CG  GLU A 148      -7.632 -23.835  -4.005  1.00  0.00           C  
ATOM   1130  CD  GLU A 148      -7.982 -23.508  -5.462  1.00  0.00           C  
ATOM   1131  OE1 GLU A 148      -8.703 -24.311  -6.085  1.00  0.00           O  
ATOM   1132  OE2 GLU A 148      -7.509 -22.457  -5.942  1.00  0.00           O  
ATOM   1133  N   THR A 149      -3.330 -23.725  -2.212  1.00  0.00           N  
ATOM   1134  CA  THR A 149      -1.871 -23.911  -2.114  1.00  0.00           C  
ATOM   1135  C   THR A 149      -1.369 -24.024  -0.669  1.00  0.00           C  
ATOM   1136  O   THR A 149      -0.167 -23.961  -0.434  1.00  0.00           O  
ATOM   1137  CB  THR A 149      -1.133 -22.803  -2.882  1.00  0.00           C  
ATOM   1138  OG1 THR A 149      -1.632 -21.530  -2.522  1.00  0.00           O  
ATOM   1139  CG2 THR A 149      -1.342 -22.929  -4.384  1.00  0.00           C  
ATOM   1140  N   ARG A 150      -2.265 -24.240   0.292  1.00  0.00           N  
ATOM   1141  CA  ARG A 150      -1.985 -24.329   1.736  1.00  0.00           C  
ATOM   1142  C   ARG A 150      -1.381 -23.059   2.365  1.00  0.00           C  
ATOM   1143  O   ARG A 150      -0.741 -23.135   3.407  1.00  0.00           O  
ATOM   1144  CB  ARG A 150      -1.161 -25.572   2.090  1.00  0.00           C  
ATOM   1145  CG  ARG A 150      -1.885 -26.888   1.813  1.00  0.00           C  
ATOM   1146  CD  ARG A 150      -1.043 -28.030   2.382  1.00  0.00           C  
ATOM   1147  NE  ARG A 150      -1.806 -29.293   2.437  1.00  0.00           N  
ATOM   1148  CZ  ARG A 150      -1.408 -30.401   3.043  1.00  0.00           C  
ATOM   1149  NH1 ARG A 150      -0.235 -30.493   3.616  1.00  0.00           N  
ATOM   1150  NH2 ARG A 150      -2.197 -31.434   3.084  1.00  0.00           N  
ATOM   1151  N   GLU A 151      -1.637 -21.910   1.796  1.00  0.00           N  
ATOM   1152  CA  GLU A 151      -1.377 -20.649   2.474  1.00  0.00           C  
ATOM   1153  C   GLU A 151      -2.415 -20.440   3.585  1.00  0.00           C  
ATOM   1154  O   GLU A 151      -3.593 -20.752   3.412  1.00  0.00           O  
ATOM   1155  CB  GLU A 151      -1.405 -19.487   1.485  1.00  0.00           C  
ATOM   1156  CG  GLU A 151      -0.328 -19.600   0.384  1.00  0.00           C  
ATOM   1157  CD  GLU A 151      -0.614 -18.608  -0.746  1.00  0.00           C  
ATOM   1158  OE1 GLU A 151       0.204 -17.686  -0.949  1.00  0.00           O  
ATOM   1159  OE2 GLU A 151      -1.675 -18.750  -1.394  1.00  0.00           O  
ATOM   1160  N   ILE A 152      -1.981 -19.896   4.724  1.00  0.00           N  
ATOM   1161  CA  ILE A 152      -2.873 -19.551   5.830  1.00  0.00           C  
ATOM   1162  C   ILE A 152      -3.835 -18.449   5.379  1.00  0.00           C  
ATOM   1163  O   ILE A 152      -3.403 -17.377   4.977  1.00  0.00           O  
ATOM   1164  CB  ILE A 152      -2.058 -19.128   7.072  1.00  0.00           C  
ATOM   1165  CG1 ILE A 152      -1.212 -20.317   7.598  1.00  0.00           C  
ATOM   1166  CG2 ILE A 152      -2.994 -18.612   8.185  1.00  0.00           C  
ATOM   1167  CD1 ILE A 152      -0.277 -19.965   8.753  1.00  0.00           C  
ATOM   1168  N   MET A 153      -5.126 -18.714   5.476  1.00  0.00           N  
ATOM   1169  CA  MET A 153      -6.200 -17.763   5.161  1.00  0.00           C  
ATOM   1170  C   MET A 153      -6.979 -17.298   6.397  1.00  0.00           C  
ATOM   1171  O   MET A 153      -7.730 -16.326   6.321  1.00  0.00           O  
ATOM   1172  CB  MET A 153      -7.148 -18.371   4.133  1.00  0.00           C  
ATOM   1173  CG  MET A 153      -6.515 -18.572   2.745  1.00  0.00           C  
ATOM   1174  SD  MET A 153      -6.070 -17.025   1.878  1.00  0.00           S  
ATOM   1175  CE  MET A 153      -4.276 -17.108   2.037  1.00  0.00           C  
ATOM   1176  N   GLY A 154      -6.800 -17.973   7.531  1.00  0.00           N  
ATOM   1177  CA  GLY A 154      -7.399 -17.593   8.800  1.00  0.00           C  
ATOM   1178  C   GLY A 154      -6.649 -18.186   9.980  1.00  0.00           C  
ATOM   1179  O   GLY A 154      -6.127 -19.298   9.900  1.00  0.00           O  
ATOM   1180  N   ILE A 155      -6.587 -17.443  11.076  1.00  0.00           N  
ATOM   1181  CA  ILE A 155      -6.024 -17.871  12.358  1.00  0.00           C  
ATOM   1182  C   ILE A 155      -6.972 -17.508  13.496  1.00  0.00           C  
ATOM   1183  O   ILE A 155      -7.683 -16.511  13.426  1.00  0.00           O  
ATOM   1184  CB  ILE A 155      -4.610 -17.286  12.605  1.00  0.00           C  
ATOM   1185  CG1 ILE A 155      -4.606 -15.745  12.676  1.00  0.00           C  
ATOM   1186  CG2 ILE A 155      -3.632 -17.810  11.546  1.00  0.00           C  
ATOM   1187  CD1 ILE A 155      -3.259 -15.126  13.044  1.00  0.00           C  
ATOM   1188  N   ARG A 156      -6.939 -18.294  14.581  1.00  0.00           N  
ATOM   1189  CA  ARG A 156      -7.704 -18.033  15.795  1.00  0.00           C  
ATOM   1190  C   ARG A 156      -6.872 -18.370  17.020  1.00  0.00           C  
ATOM   1191  O   ARG A 156      -6.283 -19.445  17.087  1.00  0.00           O  
ATOM   1192  CB  ARG A 156      -9.010 -18.831  15.736  1.00  0.00           C  
ATOM   1193  CG  ARG A 156      -9.961 -18.471  16.880  1.00  0.00           C  
ATOM   1194  CD  ARG A 156     -11.240 -19.279  16.758  1.00  0.00           C  
ATOM   1195  NE  ARG A 156     -12.210 -18.899  17.803  1.00  0.00           N  
ATOM   1196  CZ  ARG A 156     -13.180 -19.645  18.281  1.00  0.00           C  
ATOM   1197  NH1 ARG A 156     -13.377 -20.853  17.845  1.00  0.00           N  
ATOM   1198  NH2 ARG A 156     -13.954 -19.185  19.205  1.00  0.00           N  
ATOM   1199  N   HIS A 157      -6.839 -17.487  18.008  1.00  0.00           N  
ATOM   1200  CA  HIS A 157      -6.152 -17.750  19.265  1.00  0.00           C  
ATOM   1201  C   HIS A 157      -6.925 -18.788  20.094  1.00  0.00           C  
ATOM   1202  O   HIS A 157      -8.148 -18.721  20.211  1.00  0.00           O  
ATOM   1203  CB  HIS A 157      -5.947 -16.431  20.013  1.00  0.00           C  
ATOM   1204  CG  HIS A 157      -4.986 -16.556  21.162  1.00  0.00           C  
ATOM   1205  ND1 HIS A 157      -5.284 -17.020  22.415  1.00  0.00           N  
ATOM   1206  CD2 HIS A 157      -3.655 -16.238  21.158  1.00  0.00           C  
ATOM   1207  CE1 HIS A 157      -4.156 -16.984  23.150  1.00  0.00           C  
ATOM   1208  NE2 HIS A 157      -3.143 -16.514  22.424  1.00  0.00           N  
ATOM   1209  N   ARG A 158      -6.208 -19.731  20.705  1.00  0.00           N  
ATOM   1210  CA  ARG A 158      -6.808 -20.872  21.424  1.00  0.00           C  
ATOM   1211  C   ARG A 158      -7.568 -20.487  22.692  1.00  0.00           C  
ATOM   1212  O   ARG A 158      -8.455 -21.224  23.109  1.00  0.00           O  
ATOM   1213  CB  ARG A 158      -5.706 -21.870  21.784  1.00  0.00           C  
ATOM   1214  CG  ARG A 158      -5.166 -22.587  20.537  1.00  0.00           C  
ATOM   1215  CD  ARG A 158      -4.062 -23.567  20.908  1.00  0.00           C  
ATOM   1216  NE  ARG A 158      -3.663 -24.312  19.717  1.00  0.00           N  
ATOM   1217  CZ  ARG A 158      -2.703 -25.196  19.572  1.00  0.00           C  
ATOM   1218  NH1 ARG A 158      -1.926 -25.559  20.556  1.00  0.00           N  
ATOM   1219  NH2 ARG A 158      -2.542 -25.731  18.404  1.00  0.00           N  
ATOM   1220  N   GLN A 159      -7.199 -19.393  23.329  1.00  0.00           N  
ATOM   1221  CA  GLN A 159      -7.726 -18.993  24.638  1.00  0.00           C  
ATOM   1222  C   GLN A 159      -8.450 -17.644  24.618  1.00  0.00           C  
ATOM   1223  O   GLN A 159      -9.396 -17.450  25.377  1.00  0.00           O  
ATOM   1224  CB  GLN A 159      -6.579 -18.924  25.654  1.00  0.00           C  
ATOM   1225  CG  GLN A 159      -5.937 -20.283  25.931  1.00  0.00           C  
ATOM   1226  CD  GLN A 159      -4.845 -20.204  26.998  1.00  0.00           C  
ATOM   1227  OE1 GLN A 159      -4.317 -19.160  27.338  1.00  0.00           O  
ATOM   1228  NE2 GLN A 159      -4.447 -21.322  27.560  1.00  0.00           N  
ATOM   1229  N   TRP A 160      -7.982 -16.696  23.790  1.00  0.00           N  
ATOM   1230  CA  TRP A 160      -8.505 -15.343  23.741  1.00  0.00           C  
ATOM   1231  C   TRP A 160      -9.295 -15.106  22.461  1.00  0.00           C  
ATOM   1232  O   TRP A 160      -9.097 -15.798  21.467  1.00  0.00           O  
ATOM   1233  CB  TRP A 160      -7.351 -14.350  23.890  1.00  0.00           C  
ATOM   1234  CG  TRP A 160      -6.539 -14.475  25.141  1.00  0.00           C  
ATOM   1235  CD1 TRP A 160      -6.990 -14.890  26.354  1.00  0.00           C  
ATOM   1236  CD2 TRP A 160      -5.117 -14.164  25.333  1.00  0.00           C  
ATOM   1237  NE1 TRP A 160      -5.946 -14.857  27.277  1.00  0.00           N  
ATOM   1238  CE2 TRP A 160      -4.788 -14.416  26.690  1.00  0.00           C  
ATOM   1239  CE3 TRP A 160      -4.096 -13.691  24.479  1.00  0.00           C  
ATOM   1240  CZ2 TRP A 160      -3.483 -14.203  27.191  1.00  0.00           C  
ATOM   1241  CZ3 TRP A 160      -2.805 -13.484  24.982  1.00  0.00           C  
ATOM   1242  CH2 TRP A 160      -2.502 -13.738  26.317  1.00  0.00           C  
ATOM   1243  N   ASP A 161     -10.186 -14.135  22.468  1.00  0.00           N  
ATOM   1244  CA  ASP A 161     -10.998 -13.792  21.301  1.00  0.00           C  
ATOM   1245  C   ASP A 161     -10.190 -12.929  20.314  1.00  0.00           C  
ATOM   1246  O   ASP A 161     -10.432 -11.738  20.137  1.00  0.00           O  
ATOM   1247  CB  ASP A 161     -12.337 -13.181  21.745  1.00  0.00           C  
ATOM   1248  CG  ASP A 161     -13.365 -13.168  20.615  1.00  0.00           C  
ATOM   1249  OD1 ASP A 161     -13.037 -13.611  19.502  1.00  0.00           O  
ATOM   1250  OD2 ASP A 161     -14.524 -12.757  20.853  1.00  0.00           O  
ATOM   1251  N   LEU A 162      -9.192 -13.543  19.720  1.00  0.00           N  
ATOM   1252  CA  LEU A 162      -8.338 -12.958  18.701  1.00  0.00           C  
ATOM   1253  C   LEU A 162      -8.449 -13.805  17.438  1.00  0.00           C  
ATOM   1254  O   LEU A 162      -8.158 -14.999  17.462  1.00  0.00           O  
ATOM   1255  CB  LEU A 162      -6.879 -12.928  19.171  1.00  0.00           C  
ATOM   1256  CG  LEU A 162      -6.608 -12.222  20.511  1.00  0.00           C  
ATOM   1257  CD1 LEU A 162      -5.123 -12.326  20.835  1.00  0.00           C  
ATOM   1258  CD2 LEU A 162      -6.985 -10.749  20.477  1.00  0.00           C  
ATOM   1259  N   GLU A 163      -8.856 -13.187  16.336  1.00  0.00           N  
ATOM   1260  CA  GLU A 163      -9.032 -13.875  15.059  1.00  0.00           C  
ATOM   1261  C   GLU A 163      -8.543 -13.015  13.897  1.00  0.00           C  
ATOM   1262  O   GLU A 163      -8.674 -11.790  13.917  1.00  0.00           O  
ATOM   1263  CB  GLU A 163     -10.499 -14.308  14.928  1.00  0.00           C  
ATOM   1264  CG  GLU A 163     -10.669 -15.495  13.989  1.00  0.00           C  
ATOM   1265  CD  GLU A 163     -12.034 -16.177  14.120  1.00  0.00           C  
ATOM   1266  OE1 GLU A 163     -12.304 -17.118  13.339  1.00  0.00           O  
ATOM   1267  OE2 GLU A 163     -12.844 -15.817  15.005  1.00  0.00           O  
ATOM   1268  N   GLY A 164      -7.951 -13.648  12.903  1.00  0.00           N  
ATOM   1269  CA  GLY A 164      -7.453 -12.985  11.706  1.00  0.00           C  
ATOM   1270  C   GLY A 164      -7.914 -13.689  10.439  1.00  0.00           C  
ATOM   1271  O   GLY A 164      -7.968 -14.920  10.396  1.00  0.00           O  
ATOM   1272  N   VAL A 165      -8.209 -12.912   9.401  1.00  0.00           N  
ATOM   1273  CA  VAL A 165      -8.497 -13.410   8.050  1.00  0.00           C  
ATOM   1274  C   VAL A 165      -7.615 -12.701   7.024  1.00  0.00           C  
ATOM   1275  O   VAL A 165      -7.521 -11.475   7.017  1.00  0.00           O  
ATOM   1276  CB  VAL A 165      -9.994 -13.315   7.683  1.00  0.00           C  
ATOM   1277  CG1 VAL A 165     -10.838 -14.220   8.585  1.00  0.00           C  
ATOM   1278  CG2 VAL A 165     -10.563 -11.895   7.760  1.00  0.00           C  
ATOM   1279  N   GLN A 166      -6.967 -13.463   6.141  1.00  0.00           N  
ATOM   1280  CA  GLN A 166      -6.031 -12.930   5.133  1.00  0.00           C  
ATOM   1281  C   GLN A 166      -6.733 -12.290   3.912  1.00  0.00           C  
ATOM   1282  O   GLN A 166      -6.114 -11.554   3.151  1.00  0.00           O  
ATOM   1283  CB  GLN A 166      -5.081 -14.073   4.718  1.00  0.00           C  
ATOM   1284  CG  GLN A 166      -3.994 -13.708   3.690  1.00  0.00           C  
ATOM   1285  CD  GLN A 166      -3.099 -12.560   4.136  1.00  0.00           C  
ATOM   1286  OE1 GLN A 166      -2.131 -12.741   4.850  1.00  0.00           O  
ATOM   1287  NE2 GLN A 166      -3.381 -11.348   3.733  1.00  0.00           N  
ATOM   1288  N   PHE A 167      -8.009 -12.593   3.724  1.00  0.00           N  
ATOM   1289  CA  PHE A 167      -8.845 -12.124   2.625  1.00  0.00           C  
ATOM   1290  C   PHE A 167      -9.740 -10.952   3.054  1.00  0.00           C  
ATOM   1291  O   PHE A 167      -9.682 -10.517   4.211  1.00  0.00           O  
ATOM   1292  CB  PHE A 167      -9.637 -13.318   2.082  1.00  0.00           C  
ATOM   1293  CG  PHE A 167     -10.525 -13.981   3.122  1.00  0.00           C  
ATOM   1294  CD1 PHE A 167     -10.026 -15.040   3.904  1.00  0.00           C  
ATOM   1295  CD2 PHE A 167     -11.843 -13.535   3.315  1.00  0.00           C  
ATOM   1296  CE1 PHE A 167     -10.839 -15.646   4.869  1.00  0.00           C  
ATOM   1297  CE2 PHE A 167     -12.661 -14.139   4.290  1.00  0.00           C  
ATOM   1298  CZ  PHE A 167     -12.158 -15.190   5.065  1.00  0.00           C  
ATOM   1299  N   HIS A 168     -10.570 -10.469   2.147  1.00  0.00           N  
ATOM   1300  CA  HIS A 168     -11.414  -9.294   2.335  1.00  0.00           C  
ATOM   1301  C   HIS A 168     -12.906  -9.678   2.398  1.00  0.00           C  
ATOM   1302  O   HIS A 168     -13.556  -9.720   1.357  1.00  0.00           O  
ATOM   1303  CB  HIS A 168     -11.132  -8.305   1.205  1.00  0.00           C  
ATOM   1304  CG  HIS A 168      -9.741  -7.748   1.262  1.00  0.00           C  
ATOM   1305  ND1 HIS A 168      -9.365  -6.644   1.981  1.00  0.00           N  
ATOM   1306  CD2 HIS A 168      -8.621  -8.243   0.645  1.00  0.00           C  
ATOM   1307  CE1 HIS A 168      -8.053  -6.459   1.790  1.00  0.00           C  
ATOM   1308  NE2 HIS A 168      -7.558  -7.414   0.993  1.00  0.00           N  
ATOM   1309  N   PRO A 169     -13.480  -9.953   3.588  1.00  0.00           N  
ATOM   1310  CA  PRO A 169     -14.905 -10.249   3.718  1.00  0.00           C  
ATOM   1311  C   PRO A 169     -15.797  -9.064   3.329  1.00  0.00           C  
ATOM   1312  O   PRO A 169     -16.935  -9.264   2.916  1.00  0.00           O  
ATOM   1313  CB  PRO A 169     -15.098 -10.646   5.189  1.00  0.00           C  
ATOM   1314  CG  PRO A 169     -13.972  -9.926   5.911  1.00  0.00           C  
ATOM   1315  CD  PRO A 169     -12.826  -9.954   4.888  1.00  0.00           C  
ATOM   1316  N   GLU A 170     -15.274  -7.847   3.396  1.00  0.00           N  
ATOM   1317  CA  GLU A 170     -15.942  -6.595   3.037  1.00  0.00           C  
ATOM   1318  C   GLU A 170     -15.963  -6.289   1.525  1.00  0.00           C  
ATOM   1319  O   GLU A 170     -16.530  -5.281   1.102  1.00  0.00           O  
ATOM   1320  CB  GLU A 170     -15.281  -5.438   3.822  1.00  0.00           C  
ATOM   1321  CG  GLU A 170     -13.892  -4.973   3.326  1.00  0.00           C  
ATOM   1322  CD  GLU A 170     -12.718  -5.945   3.543  1.00  0.00           C  
ATOM   1323  OE1 GLU A 170     -11.624  -5.653   3.014  1.00  0.00           O  
ATOM   1324  OE2 GLU A 170     -12.878  -6.986   4.207  1.00  0.00           O  
ATOM   1325  N   SER A 171     -15.379  -7.146   0.701  1.00  0.00           N  
ATOM   1326  CA  SER A 171     -15.469  -7.023  -0.750  1.00  0.00           C  
ATOM   1327  C   SER A 171     -16.809  -7.568  -1.252  1.00  0.00           C  
ATOM   1328  O   SER A 171     -17.205  -8.673  -0.900  1.00  0.00           O  
ATOM   1329  CB  SER A 171     -14.314  -7.755  -1.431  1.00  0.00           C  
ATOM   1330  OG  SER A 171     -14.452  -7.706  -2.842  1.00  0.00           O  
ATOM   1331  N   ILE A 172     -17.453  -6.840  -2.166  1.00  0.00           N  
ATOM   1332  CA  ILE A 172     -18.707  -7.263  -2.796  1.00  0.00           C  
ATOM   1333  C   ILE A 172     -18.610  -8.617  -3.531  1.00  0.00           C  
ATOM   1334  O   ILE A 172     -19.624  -9.279  -3.744  1.00  0.00           O  
ATOM   1335  CB  ILE A 172     -19.199  -6.141  -3.749  1.00  0.00           C  
ATOM   1336  CG1 ILE A 172     -20.672  -6.357  -4.138  1.00  0.00           C  
ATOM   1337  CG2 ILE A 172     -18.301  -6.015  -4.996  1.00  0.00           C  
ATOM   1338  CD1 ILE A 172     -21.310  -5.160  -4.853  1.00  0.00           C  
ATOM   1339  N   LEU A 173     -17.399  -9.040  -3.913  1.00  0.00           N  
ATOM   1340  CA  LEU A 173     -17.143 -10.326  -4.570  1.00  0.00           C  
ATOM   1341  C   LEU A 173     -16.858 -11.468  -3.578  1.00  0.00           C  
ATOM   1342  O   LEU A 173     -16.700 -12.611  -4.009  1.00  0.00           O  
ATOM   1343  CB  LEU A 173     -15.994 -10.172  -5.579  1.00  0.00           C  
ATOM   1344  CG  LEU A 173     -16.221  -9.141  -6.695  1.00  0.00           C  
ATOM   1345  CD1 LEU A 173     -14.981  -9.093  -7.592  1.00  0.00           C  
ATOM   1346  CD2 LEU A 173     -17.425  -9.478  -7.566  1.00  0.00           C  
ATOM   1347  N   SER A 174     -16.749 -11.188  -2.273  1.00  0.00           N  
ATOM   1348  CA  SER A 174     -16.618 -12.214  -1.246  1.00  0.00           C  
ATOM   1349  C   SER A 174     -17.991 -12.762  -0.857  1.00  0.00           C  
ATOM   1350  O   SER A 174     -18.905 -12.018  -0.516  1.00  0.00           O  
ATOM   1351  CB  SER A 174     -15.883 -11.693  -0.008  1.00  0.00           C  
ATOM   1352  OG  SER A 174     -14.518 -11.511  -0.326  1.00  0.00           O  
ATOM   1353  N   GLU A 175     -18.106 -14.086  -0.881  1.00  0.00           N  
ATOM   1354  CA  GLU A 175     -19.299 -14.798  -0.443  1.00  0.00           C  
ATOM   1355  C   GLU A 175     -19.494 -14.650   1.067  1.00  0.00           C  
ATOM   1356  O   GLU A 175     -18.543 -14.747   1.843  1.00  0.00           O  
ATOM   1357  CB  GLU A 175     -19.152 -16.258  -0.877  1.00  0.00           C  
ATOM   1358  CG  GLU A 175     -20.431 -17.068  -0.696  1.00  0.00           C  
ATOM   1359  CD  GLU A 175     -20.266 -18.531  -1.143  1.00  0.00           C  
ATOM   1360  OE1 GLU A 175     -21.303 -19.166  -1.408  1.00  0.00           O  
ATOM   1361  OE2 GLU A 175     -19.111 -19.016  -1.199  1.00  0.00           O  
ATOM   1362  N   GLN A 176     -20.723 -14.410   1.490  1.00  0.00           N  
ATOM   1363  CA  GLN A 176     -21.143 -14.358   2.901  1.00  0.00           C  
ATOM   1364  C   GLN A 176     -20.333 -13.395   3.795  1.00  0.00           C  
ATOM   1365  O   GLN A 176     -20.248 -13.611   5.003  1.00  0.00           O  
ATOM   1366  CB  GLN A 176     -21.222 -15.781   3.475  1.00  0.00           C  
ATOM   1367  CG  GLN A 176     -22.231 -16.674   2.742  1.00  0.00           C  
ATOM   1368  CD  GLN A 176     -22.330 -18.046   3.411  1.00  0.00           C  
ATOM   1369  OE1 GLN A 176     -21.454 -18.873   3.288  1.00  0.00           O  
ATOM   1370  NE2 GLN A 176     -23.371 -18.310   4.156  1.00  0.00           N  
ATOM   1371  N   GLY A 177     -19.784 -12.324   3.246  1.00  0.00           N  
ATOM   1372  CA  GLY A 177     -18.973 -11.364   3.994  1.00  0.00           C  
ATOM   1373  C   GLY A 177     -19.680 -10.782   5.220  1.00  0.00           C  
ATOM   1374  O   GLY A 177     -19.125 -10.799   6.322  1.00  0.00           O  
ATOM   1375  N   HIS A 178     -20.936 -10.369   5.085  1.00  0.00           N  
ATOM   1376  CA  HIS A 178     -21.748  -9.887   6.207  1.00  0.00           C  
ATOM   1377  C   HIS A 178     -21.917 -10.949   7.296  1.00  0.00           C  
ATOM   1378  O   HIS A 178     -21.834 -10.637   8.476  1.00  0.00           O  
ATOM   1379  CB  HIS A 178     -23.130  -9.453   5.712  1.00  0.00           C  
ATOM   1380  CG  HIS A 178     -23.114  -8.166   4.951  1.00  0.00           C  
ATOM   1381  ND1 HIS A 178     -22.794  -8.010   3.623  1.00  0.00           N  
ATOM   1382  CD2 HIS A 178     -23.455  -6.932   5.450  1.00  0.00           C  
ATOM   1383  CE1 HIS A 178     -22.947  -6.709   3.331  1.00  0.00           C  
ATOM   1384  NE2 HIS A 178     -23.345  -6.030   4.408  1.00  0.00           N  
ATOM   1385  N   GLN A 179     -22.117 -12.213   6.920  1.00  0.00           N  
ATOM   1386  CA  GLN A 179     -22.318 -13.289   7.888  1.00  0.00           C  
ATOM   1387  C   GLN A 179     -21.024 -13.614   8.645  1.00  0.00           C  
ATOM   1388  O   GLN A 179     -21.068 -13.869   9.849  1.00  0.00           O  
ATOM   1389  CB  GLN A 179     -22.907 -14.505   7.161  1.00  0.00           C  
ATOM   1390  CG  GLN A 179     -23.329 -15.604   8.146  1.00  0.00           C  
ATOM   1391  CD  GLN A 179     -24.067 -16.755   7.462  1.00  0.00           C  
ATOM   1392  OE1 GLN A 179     -24.428 -16.722   6.296  1.00  0.00           O  
ATOM   1393  NE2 GLN A 179     -24.326 -17.827   8.167  1.00  0.00           N  
ATOM   1394  N   LEU A 180     -19.867 -13.560   7.981  1.00  0.00           N  
ATOM   1395  CA  LEU A 180     -18.559 -13.692   8.622  1.00  0.00           C  
ATOM   1396  C   LEU A 180     -18.342 -12.579   9.657  1.00  0.00           C  
ATOM   1397  O   LEU A 180     -17.994 -12.859  10.808  1.00  0.00           O  
ATOM   1398  CB  LEU A 180     -17.479 -13.727   7.523  1.00  0.00           C  
ATOM   1399  CG  LEU A 180     -16.039 -13.980   8.046  1.00  0.00           C  
ATOM   1400  CD1 LEU A 180     -15.192 -14.558   6.922  1.00  0.00           C  
ATOM   1401  CD2 LEU A 180     -15.344 -12.707   8.538  1.00  0.00           C  
ATOM   1402  N   LEU A 181     -18.604 -11.333   9.296  1.00  0.00           N  
ATOM   1403  CA  LEU A 181     -18.479 -10.195  10.214  1.00  0.00           C  
ATOM   1404  C   LEU A 181     -19.520 -10.257  11.349  1.00  0.00           C  
ATOM   1405  O   LEU A 181     -19.198  -9.932  12.489  1.00  0.00           O  
ATOM   1406  CB  LEU A 181     -18.575  -8.883   9.423  1.00  0.00           C  
ATOM   1407  CG  LEU A 181     -17.448  -8.659   8.393  1.00  0.00           C  
ATOM   1408  CD1 LEU A 181     -17.677  -7.340   7.669  1.00  0.00           C  
ATOM   1409  CD2 LEU A 181     -16.054  -8.618   9.031  1.00  0.00           C  
ATOM   1410  N   ALA A 182     -20.720 -10.744  11.070  1.00  0.00           N  
ATOM   1411  CA  ALA A 182     -21.743 -10.975  12.093  1.00  0.00           C  
ATOM   1412  C   ALA A 182     -21.298 -12.022  13.127  1.00  0.00           C  
ATOM   1413  O   ALA A 182     -21.547 -11.839  14.315  1.00  0.00           O  
ATOM   1414  CB  ALA A 182     -23.050 -11.394  11.413  1.00  0.00           C  
ATOM   1415  N   ASN A 183     -20.598 -13.082  12.707  1.00  0.00           N  
ATOM   1416  CA  ASN A 183     -20.042 -14.077  13.631  1.00  0.00           C  
ATOM   1417  C   ASN A 183     -19.040 -13.466  14.621  1.00  0.00           C  
ATOM   1418  O   ASN A 183     -19.013 -13.868  15.779  1.00  0.00           O  
ATOM   1419  CB  ASN A 183     -19.372 -15.210  12.830  1.00  0.00           C  
ATOM   1420  CG  ASN A 183     -20.339 -16.176  12.173  1.00  0.00           C  
ATOM   1421  OD1 ASN A 183     -21.458 -16.378  12.603  1.00  0.00           O  
ATOM   1422  ND2 ASN A 183     -19.885 -16.858  11.140  1.00  0.00           N  
ATOM   1423  N   PHE A 184     -18.257 -12.485  14.190  1.00  0.00           N  
ATOM   1424  CA  PHE A 184     -17.388 -11.723  15.096  1.00  0.00           C  
ATOM   1425  C   PHE A 184     -18.185 -10.728  15.951  1.00  0.00           C  
ATOM   1426  O   PHE A 184     -17.927 -10.584  17.146  1.00  0.00           O  
ATOM   1427  CB  PHE A 184     -16.307 -10.989  14.283  1.00  0.00           C  
ATOM   1428  CG  PHE A 184     -15.457 -10.060  15.129  1.00  0.00           C  
ATOM   1429  CD1 PHE A 184     -15.633  -8.666  15.049  1.00  0.00           C  
ATOM   1430  CD2 PHE A 184     -14.514 -10.589  16.029  1.00  0.00           C  
ATOM   1431  CE1 PHE A 184     -14.864  -7.808  15.852  1.00  0.00           C  
ATOM   1432  CE2 PHE A 184     -13.744  -9.730  16.832  1.00  0.00           C  
ATOM   1433  CZ  PHE A 184     -13.923  -8.340  16.743  1.00  0.00           C  
ATOM   1434  N   LEU A 185     -19.168 -10.051  15.372  1.00  0.00           N  
ATOM   1435  CA  LEU A 185     -19.933  -9.007  16.045  1.00  0.00           C  
ATOM   1436  C   LEU A 185     -20.774  -9.544  17.210  1.00  0.00           C  
ATOM   1437  O   LEU A 185     -20.846  -8.901  18.262  1.00  0.00           O  
ATOM   1438  CB  LEU A 185     -20.796  -8.292  14.994  1.00  0.00           C  
ATOM   1439  CG  LEU A 185     -21.672  -7.157  15.550  1.00  0.00           C  
ATOM   1440  CD1 LEU A 185     -20.854  -6.075  16.231  1.00  0.00           C  
ATOM   1441  CD2 LEU A 185     -22.465  -6.528  14.410  1.00  0.00           C  
ATOM   1442  N   HIS A 186     -21.392 -10.712  17.029  1.00  0.00           N  
ATOM   1443  CA  HIS A 186     -22.418 -11.243  17.932  1.00  0.00           C  
ATOM   1444  C   HIS A 186     -21.920 -12.305  18.923  1.00  0.00           C  
ATOM   1445  O   HIS A 186     -22.729 -12.856  19.667  1.00  0.00           O  
ATOM   1446  CB  HIS A 186     -23.595 -11.766  17.106  1.00  0.00           C  
ATOM   1447  CG  HIS A 186     -24.253 -10.701  16.271  1.00  0.00           C  
ATOM   1448  ND1 HIS A 186     -24.589  -9.423  16.690  1.00  0.00           N  
ATOM   1449  CD2 HIS A 186     -24.624 -10.796  14.950  1.00  0.00           C  
ATOM   1450  CE1 HIS A 186     -25.142  -8.779  15.647  1.00  0.00           C  
ATOM   1451  NE2 HIS A 186     -25.177  -9.589  14.586  1.00  0.00           N  
ATOM   1452  N   ARG A 187     -20.610 -12.602  18.943  1.00  0.00           N  
ATOM   1453  CA  ARG A 187     -20.016 -13.545  19.897  1.00  0.00           C  
ATOM   1454  C   ARG A 187     -19.518 -12.856  21.170  1.00  0.00           C  
ATOM   1455  O   ARG A 187     -19.182 -11.650  21.124  1.00  0.00           O  
ATOM   1456  CB  ARG A 187     -18.963 -14.422  19.209  1.00  0.00           C  
ATOM   1457  CG  ARG A 187     -17.653 -13.683  18.975  1.00  0.00           C  
ATOM   1458  CD  ARG A 187     -16.752 -14.537  18.059  1.00  0.00           C  
ATOM   1459  NE  ARG A 187     -15.437 -13.924  17.910  1.00  0.00           N  
ATOM   1460  CZ  ARG A 187     -14.538 -14.279  17.006  1.00  0.00           C  
ATOM   1461  NH1 ARG A 187     -14.762 -15.203  16.123  1.00  0.00           N  
ATOM   1462  NH2 ARG A 187     -13.377 -13.694  16.986  1.00  0.00           N  
ATOM   1463  OXT ARG A 187     -19.415 -13.542  22.178  1.00  0.00           O  
ATOM   1464  N   MET B   1      12.368   3.832 -26.608  1.00  0.00           N  
ATOM   1465  CA  MET B   1      11.463   3.166 -25.661  1.00  0.00           C  
ATOM   1466  C   MET B   1      11.930   3.431 -24.237  1.00  0.00           C  
ATOM   1467  O   MET B   1      13.115   3.294 -23.937  1.00  0.00           O  
ATOM   1468  CB  MET B   1      11.378   1.664 -25.972  1.00  0.00           C  
ATOM   1469  CG  MET B   1      10.454   0.883 -25.021  1.00  0.00           C  
ATOM   1470  SD  MET B   1      11.254   0.185 -23.557  1.00  0.00           S  
ATOM   1471  CE  MET B   1      12.079  -1.248 -24.286  1.00  0.00           C  
ATOM   1472  N   ILE B   2      10.984   3.822 -23.379  1.00  0.00           N  
ATOM   1473  CA  ILE B   2      11.175   3.955 -21.935  1.00  0.00           C  
ATOM   1474  C   ILE B   2      10.646   2.684 -21.267  1.00  0.00           C  
ATOM   1475  O   ILE B   2       9.520   2.264 -21.532  1.00  0.00           O  
ATOM   1476  CB  ILE B   2      10.478   5.216 -21.397  1.00  0.00           C  
ATOM   1477  CG1 ILE B   2      11.083   6.471 -22.053  1.00  0.00           C  
ATOM   1478  CG2 ILE B   2      10.601   5.289 -19.864  1.00  0.00           C  
ATOM   1479  CD1 ILE B   2      10.449   7.779 -21.585  1.00  0.00           C  
ATOM   1480  N   LEU B   3      11.449   2.091 -20.386  1.00  0.00           N  
ATOM   1481  CA  LEU B   3      10.981   1.036 -19.500  1.00  0.00           C  
ATOM   1482  C   LEU B   3      10.438   1.668 -18.217  1.00  0.00           C  
ATOM   1483  O   LEU B   3      11.181   2.293 -17.468  1.00  0.00           O  
ATOM   1484  CB  LEU B   3      12.126   0.058 -19.217  1.00  0.00           C  
ATOM   1485  CG  LEU B   3      11.747  -1.076 -18.247  1.00  0.00           C  
ATOM   1486  CD1 LEU B   3      10.669  -2.006 -18.818  1.00  0.00           C  
ATOM   1487  CD2 LEU B   3      12.985  -1.921 -17.950  1.00  0.00           C  
ATOM   1488  N   LEU B   4       9.148   1.479 -17.957  1.00  0.00           N  
ATOM   1489  CA  LEU B   4       8.492   1.881 -16.713  1.00  0.00           C  
ATOM   1490  C   LEU B   4       8.321   0.647 -15.819  1.00  0.00           C  
ATOM   1491  O   LEU B   4       7.565  -0.261 -16.143  1.00  0.00           O  
ATOM   1492  CB  LEU B   4       7.170   2.589 -17.066  1.00  0.00           C  
ATOM   1493  CG  LEU B   4       6.278   2.944 -15.864  1.00  0.00           C  
ATOM   1494  CD1 LEU B   4       6.980   3.833 -14.836  1.00  0.00           C  
ATOM   1495  CD2 LEU B   4       5.045   3.701 -16.361  1.00  0.00           C  
ATOM   1496  N   ILE B   5       9.039   0.622 -14.698  1.00  0.00           N  
ATOM   1497  CA  ILE B   5       8.940  -0.445 -13.704  1.00  0.00           C  
ATOM   1498  C   ILE B   5       7.762  -0.140 -12.780  1.00  0.00           C  
ATOM   1499  O   ILE B   5       7.788   0.847 -12.048  1.00  0.00           O  
ATOM   1500  CB  ILE B   5      10.267  -0.648 -12.945  1.00  0.00           C  
ATOM   1501  CG1 ILE B   5      11.363  -1.060 -13.947  1.00  0.00           C  
ATOM   1502  CG2 ILE B   5      10.098  -1.716 -11.840  1.00  0.00           C  
ATOM   1503  CD1 ILE B   5      12.744  -1.262 -13.325  1.00  0.00           C  
ATOM   1504  N   ASP B   6       6.754  -0.993 -12.817  1.00  0.00           N  
ATOM   1505  CA  ASP B   6       5.557  -0.903 -11.984  1.00  0.00           C  
ATOM   1506  C   ASP B   6       5.785  -1.576 -10.628  1.00  0.00           C  
ATOM   1507  O   ASP B   6       5.905  -2.807 -10.534  1.00  0.00           O  
ATOM   1508  CB  ASP B   6       4.365  -1.521 -12.738  1.00  0.00           C  
ATOM   1509  CG  ASP B   6       3.087  -1.592 -11.901  1.00  0.00           C  
ATOM   1510  OD1 ASP B   6       2.917  -0.768 -10.973  1.00  0.00           O  
ATOM   1511  OD2 ASP B   6       2.251  -2.489 -12.188  1.00  0.00           O  
ATOM   1512  N   ASN B   7       5.797  -0.773  -9.569  1.00  0.00           N  
ATOM   1513  CA  ASN B   7       5.831  -1.219  -8.183  1.00  0.00           C  
ATOM   1514  C   ASN B   7       4.424  -1.501  -7.622  1.00  0.00           C  
ATOM   1515  O   ASN B   7       4.166  -1.244  -6.447  1.00  0.00           O  
ATOM   1516  CB  ASN B   7       6.647  -0.212  -7.352  1.00  0.00           C  
ATOM   1517  CG  ASN B   7       8.132  -0.316  -7.639  1.00  0.00           C  
ATOM   1518  OD1 ASN B   7       8.705  -1.390  -7.656  1.00  0.00           O  
ATOM   1519  ND2 ASN B   7       8.801   0.791  -7.850  1.00  0.00           N  
ATOM   1520  N   TYR B   8       3.527  -2.032  -8.457  1.00  0.00           N  
ATOM   1521  CA  TYR B   8       2.138  -2.364  -8.089  1.00  0.00           C  
ATOM   1522  C   TYR B   8       1.320  -1.147  -7.625  1.00  0.00           C  
ATOM   1523  O   TYR B   8       0.516  -1.244  -6.697  1.00  0.00           O  
ATOM   1524  CB  TYR B   8       2.108  -3.517  -7.079  1.00  0.00           C  
ATOM   1525  CG  TYR B   8       2.533  -4.849  -7.647  1.00  0.00           C  
ATOM   1526  CD1 TYR B   8       1.563  -5.685  -8.207  1.00  0.00           C  
ATOM   1527  CD2 TYR B   8       3.878  -5.259  -7.610  1.00  0.00           C  
ATOM   1528  CE1 TYR B   8       1.916  -6.933  -8.722  1.00  0.00           C  
ATOM   1529  CE2 TYR B   8       4.246  -6.510  -8.126  1.00  0.00           C  
ATOM   1530  CZ  TYR B   8       3.262  -7.346  -8.677  1.00  0.00           C  
ATOM   1531  OH  TYR B   8       3.585  -8.584  -9.176  1.00  0.00           O  
ATOM   1532  N   ASP B   9       1.490  -0.010  -8.288  1.00  0.00           N  
ATOM   1533  CA  ASP B   9       0.823   1.236  -7.956  1.00  0.00           C  
ATOM   1534  C   ASP B   9      -0.200   1.654  -9.026  1.00  0.00           C  
ATOM   1535  O   ASP B   9      -0.011   1.426 -10.224  1.00  0.00           O  
ATOM   1536  CB  ASP B   9       1.876   2.317  -7.716  1.00  0.00           C  
ATOM   1537  CG  ASP B   9       1.251   3.460  -6.932  1.00  0.00           C  
ATOM   1538  OD1 ASP B   9       0.666   4.346  -7.578  1.00  0.00           O  
ATOM   1539  OD2 ASP B   9       1.306   3.400  -5.680  1.00  0.00           O  
ATOM   1540  N   SER B  10      -1.288   2.291  -8.596  1.00  0.00           N  
ATOM   1541  CA  SER B  10      -2.303   2.806  -9.518  1.00  0.00           C  
ATOM   1542  C   SER B  10      -1.783   3.986 -10.355  1.00  0.00           C  
ATOM   1543  O   SER B  10      -2.154   4.121 -11.518  1.00  0.00           O  
ATOM   1544  CB  SER B  10      -3.554   3.214  -8.734  1.00  0.00           C  
ATOM   1545  OG  SER B  10      -3.254   4.171  -7.736  1.00  0.00           O  
ATOM   1546  N   PHE B  11      -0.882   4.805  -9.790  1.00  0.00           N  
ATOM   1547  CA  PHE B  11      -0.281   5.945 -10.490  1.00  0.00           C  
ATOM   1548  C   PHE B  11       0.727   5.548 -11.569  1.00  0.00           C  
ATOM   1549  O   PHE B  11       1.072   6.385 -12.410  1.00  0.00           O  
ATOM   1550  CB  PHE B  11       0.365   6.890  -9.482  1.00  0.00           C  
ATOM   1551  CG  PHE B  11      -0.612   7.691  -8.641  1.00  0.00           C  
ATOM   1552  CD1 PHE B  11      -1.514   8.583  -9.262  1.00  0.00           C  
ATOM   1553  CD2 PHE B  11      -0.598   7.599  -7.245  1.00  0.00           C  
ATOM   1554  CE1 PHE B  11      -2.385   9.369  -8.491  1.00  0.00           C  
ATOM   1555  CE2 PHE B  11      -1.466   8.376  -6.470  1.00  0.00           C  
ATOM   1556  CZ  PHE B  11      -2.357   9.262  -7.090  1.00  0.00           C  
ATOM   1557  N   THR B  12       1.145   4.288 -11.643  1.00  0.00           N  
ATOM   1558  CA  THR B  12       1.957   3.780 -12.760  1.00  0.00           C  
ATOM   1559  C   THR B  12       1.271   4.040 -14.101  1.00  0.00           C  
ATOM   1560  O   THR B  12       1.915   4.458 -15.052  1.00  0.00           O  
ATOM   1561  CB  THR B  12       2.205   2.268 -12.625  1.00  0.00           C  
ATOM   1562  OG1 THR B  12       2.872   1.998 -11.417  1.00  0.00           O  
ATOM   1563  CG2 THR B  12       3.087   1.727 -13.744  1.00  0.00           C  
ATOM   1564  N   TRP B  13      -0.050   3.854 -14.154  1.00  0.00           N  
ATOM   1565  CA  TRP B  13      -0.812   4.084 -15.387  1.00  0.00           C  
ATOM   1566  C   TRP B  13      -0.977   5.565 -15.716  1.00  0.00           C  
ATOM   1567  O   TRP B  13      -1.055   5.909 -16.893  1.00  0.00           O  
ATOM   1568  CB  TRP B  13      -2.163   3.376 -15.286  1.00  0.00           C  
ATOM   1569  CG  TRP B  13      -2.034   1.886 -15.262  1.00  0.00           C  
ATOM   1570  CD1 TRP B  13      -2.236   1.078 -14.197  1.00  0.00           C  
ATOM   1571  CD2 TRP B  13      -1.600   1.017 -16.365  1.00  0.00           C  
ATOM   1572  NE1 TRP B  13      -1.970  -0.237 -14.560  1.00  0.00           N  
ATOM   1573  CE2 TRP B  13      -1.575  -0.320 -15.877  1.00  0.00           C  
ATOM   1574  CE3 TRP B  13      -1.232   1.237 -17.717  1.00  0.00           C  
ATOM   1575  CZ2 TRP B  13      -1.172  -1.399 -16.696  1.00  0.00           C  
ATOM   1576  CZ3 TRP B  13      -0.841   0.145 -18.531  1.00  0.00           C  
ATOM   1577  CH2 TRP B  13      -0.808  -1.146 -18.021  1.00  0.00           C  
ATOM   1578  N   ASN B  14      -0.952   6.456 -14.719  1.00  0.00           N  
ATOM   1579  CA  ASN B  14      -0.910   7.898 -14.956  1.00  0.00           C  
ATOM   1580  C   ASN B  14       0.448   8.303 -15.560  1.00  0.00           C  
ATOM   1581  O   ASN B  14       0.462   9.008 -16.567  1.00  0.00           O  
ATOM   1582  CB  ASN B  14      -1.182   8.661 -13.651  1.00  0.00           C  
ATOM   1583  CG  ASN B  14      -2.608   8.561 -13.144  1.00  0.00           C  
ATOM   1584  OD1 ASN B  14      -3.227   7.521 -13.091  1.00  0.00           O  
ATOM   1585  ND2 ASN B  14      -3.173   9.679 -12.733  1.00  0.00           N  
ATOM   1586  N   LEU B  15       1.564   7.803 -15.014  1.00  0.00           N  
ATOM   1587  CA  LEU B  15       2.892   8.001 -15.605  1.00  0.00           C  
ATOM   1588  C   LEU B  15       2.950   7.486 -17.043  1.00  0.00           C  
ATOM   1589  O   LEU B  15       3.405   8.199 -17.937  1.00  0.00           O  
ATOM   1590  CB  LEU B  15       3.966   7.280 -14.768  1.00  0.00           C  
ATOM   1591  CG  LEU B  15       4.375   8.008 -13.484  1.00  0.00           C  
ATOM   1592  CD1 LEU B  15       5.234   7.084 -12.621  1.00  0.00           C  
ATOM   1593  CD2 LEU B  15       5.191   9.267 -13.792  1.00  0.00           C  
ATOM   1594  N   TYR B  16       2.444   6.273 -17.291  1.00  0.00           N  
ATOM   1595  CA  TYR B  16       2.345   5.698 -18.628  1.00  0.00           C  
ATOM   1596  C   TYR B  16       1.593   6.624 -19.584  1.00  0.00           C  
ATOM   1597  O   TYR B  16       2.111   6.952 -20.648  1.00  0.00           O  
ATOM   1598  CB  TYR B  16       1.660   4.329 -18.548  1.00  0.00           C  
ATOM   1599  CG  TYR B  16       1.351   3.728 -19.901  1.00  0.00           C  
ATOM   1600  CD1 TYR B  16       0.080   3.898 -20.505  1.00  0.00           C  
ATOM   1601  CD2 TYR B  16       2.352   3.040 -20.611  1.00  0.00           C  
ATOM   1602  CE1 TYR B  16      -0.178   3.390 -21.785  1.00  0.00           C  
ATOM   1603  CE2 TYR B  16       2.103   2.528 -21.888  1.00  0.00           C  
ATOM   1604  CZ  TYR B  16       0.840   2.705 -22.478  1.00  0.00           C  
ATOM   1605  OH  TYR B  16       0.602   2.217 -23.739  1.00  0.00           O  
ATOM   1606  N   GLN B  17       0.403   7.097 -19.183  1.00  0.00           N  
ATOM   1607  CA  GLN B  17      -0.410   7.979 -20.001  1.00  0.00           C  
ATOM   1608  C   GLN B  17       0.311   9.301 -20.303  1.00  0.00           C  
ATOM   1609  O   GLN B  17       0.379   9.697 -21.456  1.00  0.00           O  
ATOM   1610  CB  GLN B  17      -1.764   8.201 -19.309  1.00  0.00           C  
ATOM   1611  CG  GLN B  17      -2.677   9.087 -20.164  1.00  0.00           C  
ATOM   1612  CD  GLN B  17      -4.058   9.332 -19.550  1.00  0.00           C  
ATOM   1613  OE1 GLN B  17      -4.531   8.647 -18.664  1.00  0.00           O  
ATOM   1614  NE2 GLN B  17      -4.743  10.337 -20.040  1.00  0.00           N  
ATOM   1615  N   TYR B  18       0.903   9.944 -19.293  1.00  0.00           N  
ATOM   1616  CA  TYR B  18       1.597  11.224 -19.462  1.00  0.00           C  
ATOM   1617  C   TYR B  18       2.799  11.101 -20.407  1.00  0.00           C  
ATOM   1618  O   TYR B  18       2.977  11.932 -21.297  1.00  0.00           O  
ATOM   1619  CB  TYR B  18       2.030  11.759 -18.084  1.00  0.00           C  
ATOM   1620  CG  TYR B  18       0.982  12.508 -17.288  1.00  0.00           C  
ATOM   1621  CD1 TYR B  18       1.362  13.635 -16.541  1.00  0.00           C  
ATOM   1622  CD2 TYR B  18      -0.377  12.115 -17.259  1.00  0.00           C  
ATOM   1623  CE1 TYR B  18       0.415  14.359 -15.777  1.00  0.00           C  
ATOM   1624  CE2 TYR B  18      -1.331  12.825 -16.515  1.00  0.00           C  
ATOM   1625  CZ  TYR B  18      -0.927  13.951 -15.775  1.00  0.00           C  
ATOM   1626  OH  TYR B  18      -1.869  14.658 -15.051  1.00  0.00           O  
ATOM   1627  N   PHE B  19       3.591  10.036 -20.284  1.00  0.00           N  
ATOM   1628  CA  PHE B  19       4.690   9.793 -21.221  1.00  0.00           C  
ATOM   1629  C   PHE B  19       4.196   9.497 -22.646  1.00  0.00           C  
ATOM   1630  O   PHE B  19       4.812   9.971 -23.600  1.00  0.00           O  
ATOM   1631  CB  PHE B  19       5.584   8.668 -20.702  1.00  0.00           C  
ATOM   1632  CG  PHE B  19       6.574   9.092 -19.640  1.00  0.00           C  
ATOM   1633  CD1 PHE B  19       7.552  10.054 -19.939  1.00  0.00           C  
ATOM   1634  CD2 PHE B  19       6.543   8.517 -18.356  1.00  0.00           C  
ATOM   1635  CE1 PHE B  19       8.489  10.449 -18.966  1.00  0.00           C  
ATOM   1636  CE2 PHE B  19       7.476   8.905 -17.384  1.00  0.00           C  
ATOM   1637  CZ  PHE B  19       8.446   9.874 -17.683  1.00  0.00           C  
ATOM   1638  N   CYS B  20       3.083   8.772 -22.807  1.00  0.00           N  
ATOM   1639  CA  CYS B  20       2.470   8.562 -24.121  1.00  0.00           C  
ATOM   1640  C   CYS B  20       1.957   9.873 -24.734  1.00  0.00           C  
ATOM   1641  O   CYS B  20       2.188  10.118 -25.916  1.00  0.00           O  
ATOM   1642  CB  CYS B  20       1.329   7.543 -23.998  1.00  0.00           C  
ATOM   1643  SG  CYS B  20       1.996   5.879 -23.703  1.00  0.00           S  
ATOM   1644  N   GLU B  21       1.325  10.741 -23.934  1.00  0.00           N  
ATOM   1645  CA  GLU B  21       0.877  12.073 -24.369  1.00  0.00           C  
ATOM   1646  C   GLU B  21       2.043  12.975 -24.787  1.00  0.00           C  
ATOM   1647  O   GLU B  21       1.915  13.787 -25.701  1.00  0.00           O  
ATOM   1648  CB  GLU B  21       0.065  12.730 -23.241  1.00  0.00           C  
ATOM   1649  CG  GLU B  21      -1.321  12.096 -23.061  1.00  0.00           C  
ATOM   1650  CD  GLU B  21      -2.074  12.561 -21.801  1.00  0.00           C  
ATOM   1651  OE1 GLU B  21      -3.207  12.074 -21.581  1.00  0.00           O  
ATOM   1652  OE2 GLU B  21      -1.528  13.384 -21.020  1.00  0.00           O  
ATOM   1653  N   LEU B  22       3.225  12.782 -24.197  1.00  0.00           N  
ATOM   1654  CA  LEU B  22       4.476  13.434 -24.602  1.00  0.00           C  
ATOM   1655  C   LEU B  22       5.140  12.792 -25.834  1.00  0.00           C  
ATOM   1656  O   LEU B  22       6.203  13.249 -26.268  1.00  0.00           O  
ATOM   1657  CB  LEU B  22       5.433  13.463 -23.397  1.00  0.00           C  
ATOM   1658  CG  LEU B  22       4.967  14.346 -22.228  1.00  0.00           C  
ATOM   1659  CD1 LEU B  22       5.883  14.106 -21.017  1.00  0.00           C  
ATOM   1660  CD2 LEU B  22       5.012  15.839 -22.572  1.00  0.00           C  
ATOM   1661  N   GLY B  23       4.542  11.746 -26.404  1.00  0.00           N  
ATOM   1662  CA  GLY B  23       5.027  11.063 -27.601  1.00  0.00           C  
ATOM   1663  C   GLY B  23       6.069   9.967 -27.358  1.00  0.00           C  
ATOM   1664  O   GLY B  23       6.701   9.510 -28.310  1.00  0.00           O  
ATOM   1665  N   ALA B  24       6.264   9.537 -26.111  1.00  0.00           N  
ATOM   1666  CA  ALA B  24       7.185   8.452 -25.794  1.00  0.00           C  
ATOM   1667  C   ALA B  24       6.564   7.077 -26.094  1.00  0.00           C  
ATOM   1668  O   ALA B  24       5.386   6.832 -25.845  1.00  0.00           O  
ATOM   1669  CB  ALA B  24       7.622   8.556 -24.329  1.00  0.00           C  
ATOM   1670  N   ASP B  25       7.405   6.136 -26.560  1.00  0.00           N  
ATOM   1671  CA  ASP B  25       7.088   4.716 -26.545  1.00  0.00           C  
ATOM   1672  C   ASP B  25       7.438   4.148 -25.164  1.00  0.00           C  
ATOM   1673  O   ASP B  25       8.584   4.255 -24.711  1.00  0.00           O  
ATOM   1674  CB  ASP B  25       7.855   4.007 -27.667  1.00  0.00           C  
ATOM   1675  CG  ASP B  25       7.587   2.501 -27.724  1.00  0.00           C  
ATOM   1676  OD1 ASP B  25       6.520   2.063 -27.236  1.00  0.00           O  
ATOM   1677  OD2 ASP B  25       8.465   1.781 -28.258  1.00  0.00           O  
ATOM   1678  N   VAL B  26       6.442   3.599 -24.461  1.00  0.00           N  
ATOM   1679  CA  VAL B  26       6.571   3.164 -23.064  1.00  0.00           C  
ATOM   1680  C   VAL B  26       6.184   1.697 -22.920  1.00  0.00           C  
ATOM   1681  O   VAL B  26       5.080   1.289 -23.255  1.00  0.00           O  
ATOM   1682  CB  VAL B  26       5.731   4.024 -22.101  1.00  0.00           C  
ATOM   1683  CG1 VAL B  26       6.059   3.686 -20.637  1.00  0.00           C  
ATOM   1684  CG2 VAL B  26       5.976   5.527 -22.299  1.00  0.00           C  
ATOM   1685  N   LEU B  27       7.087   0.905 -22.347  1.00  0.00           N  
ATOM   1686  CA  LEU B  27       6.832  -0.479 -21.949  1.00  0.00           C  
ATOM   1687  C   LEU B  27       6.714  -0.553 -20.422  1.00  0.00           C  
ATOM   1688  O   LEU B  27       7.672  -0.264 -19.711  1.00  0.00           O  
ATOM   1689  CB  LEU B  27       7.957  -1.367 -22.494  1.00  0.00           C  
ATOM   1690  CG  LEU B  27       7.788  -2.857 -22.136  1.00  0.00           C  
ATOM   1691  CD1 LEU B  27       6.541  -3.473 -22.774  1.00  0.00           C  
ATOM   1692  CD2 LEU B  27       8.999  -3.631 -22.627  1.00  0.00           C  
ATOM   1693  N   VAL B  28       5.566  -0.991 -19.927  1.00  0.00           N  
ATOM   1694  CA  VAL B  28       5.334  -1.222 -18.492  1.00  0.00           C  
ATOM   1695  C   VAL B  28       5.642  -2.674 -18.148  1.00  0.00           C  
ATOM   1696  O   VAL B  28       5.141  -3.595 -18.789  1.00  0.00           O  
ATOM   1697  CB  VAL B  28       3.907  -0.832 -18.066  1.00  0.00           C  
ATOM   1698  CG1 VAL B  28       3.753  -0.902 -16.546  1.00  0.00           C  
ATOM   1699  CG2 VAL B  28       3.543   0.588 -18.512  1.00  0.00           C  
ATOM   1700  N   LYS B  29       6.458  -2.894 -17.111  1.00  0.00           N  
ATOM   1701  CA  LYS B  29       6.746  -4.216 -16.543  1.00  0.00           C  
ATOM   1702  C   LYS B  29       6.727  -4.150 -15.019  1.00  0.00           C  
ATOM   1703  O   LYS B  29       7.255  -3.208 -14.436  1.00  0.00           O  
ATOM   1704  CB  LYS B  29       8.103  -4.735 -17.036  1.00  0.00           C  
ATOM   1705  CG  LYS B  29       8.147  -5.069 -18.539  1.00  0.00           C  
ATOM   1706  CD  LYS B  29       7.309  -6.303 -18.887  1.00  0.00           C  
ATOM   1707  CE  LYS B  29       7.471  -6.627 -20.368  1.00  0.00           C  
ATOM   1708  NZ  LYS B  29       6.746  -7.864 -20.744  1.00  0.00           N  
ATOM   1709  N   ARG B  30       6.157  -5.164 -14.371  1.00  0.00           N  
ATOM   1710  CA  ARG B  30       6.160  -5.250 -12.906  1.00  0.00           C  
ATOM   1711  C   ARG B  30       7.562  -5.524 -12.372  1.00  0.00           C  
ATOM   1712  O   ARG B  30       8.351  -6.206 -13.026  1.00  0.00           O  
ATOM   1713  CB  ARG B  30       5.171  -6.313 -12.430  1.00  0.00           C  
ATOM   1714  CG  ARG B  30       3.723  -5.872 -12.686  1.00  0.00           C  
ATOM   1715  CD  ARG B  30       2.770  -6.933 -12.151  1.00  0.00           C  
ATOM   1716  NE  ARG B  30       1.375  -6.479 -12.265  1.00  0.00           N  
ATOM   1717  CZ  ARG B  30       0.303  -7.198 -11.994  1.00  0.00           C  
ATOM   1718  NH1 ARG B  30       0.400  -8.448 -11.627  1.00  0.00           N  
ATOM   1719  NH2 ARG B  30      -0.870  -6.656 -12.081  1.00  0.00           N  
ATOM   1720  N   ASN B  31       7.824  -5.040 -11.154  1.00  0.00           N  
ATOM   1721  CA  ASN B  31       9.129  -5.137 -10.488  1.00  0.00           C  
ATOM   1722  C   ASN B  31       9.600  -6.578 -10.172  1.00  0.00           C  
ATOM   1723  O   ASN B  31      10.754  -6.776  -9.802  1.00  0.00           O  
ATOM   1724  CB  ASN B  31       9.093  -4.262  -9.226  1.00  0.00           C  
ATOM   1725  CG  ASN B  31       8.187  -4.764  -8.097  1.00  0.00           C  
ATOM   1726  OD1 ASN B  31       7.715  -5.889  -8.043  1.00  0.00           O  
ATOM   1727  ND2 ASN B  31       7.932  -3.919  -7.120  1.00  0.00           N  
ATOM   1728  N   ASP B  32       8.725  -7.569 -10.308  1.00  0.00           N  
ATOM   1729  CA  ASP B  32       8.981  -8.995 -10.086  1.00  0.00           C  
ATOM   1730  C   ASP B  32       8.764  -9.853 -11.348  1.00  0.00           C  
ATOM   1731  O   ASP B  32       8.830 -11.079 -11.291  1.00  0.00           O  
ATOM   1732  CB  ASP B  32       8.108  -9.482  -8.917  1.00  0.00           C  
ATOM   1733  CG  ASP B  32       6.594  -9.367  -9.177  1.00  0.00           C  
ATOM   1734  OD1 ASP B  32       6.179  -8.827 -10.223  1.00  0.00           O  
ATOM   1735  OD2 ASP B  32       5.818  -9.774  -8.285  1.00  0.00           O  
ATOM   1736  N   ALA B  33       8.502  -9.217 -12.490  1.00  0.00           N  
ATOM   1737  CA  ALA B  33       8.175  -9.878 -13.742  1.00  0.00           C  
ATOM   1738  C   ALA B  33       9.308  -9.866 -14.782  1.00  0.00           C  
ATOM   1739  O   ALA B  33       9.101 -10.273 -15.930  1.00  0.00           O  
ATOM   1740  CB  ALA B  33       6.878  -9.262 -14.294  1.00  0.00           C  
ATOM   1741  N   LEU B  34      10.487  -9.379 -14.416  1.00  0.00           N  
ATOM   1742  CA  LEU B  34      11.664  -9.316 -15.280  1.00  0.00           C  
ATOM   1743  C   LEU B  34      12.953  -9.342 -14.451  1.00  0.00           C  
ATOM   1744  O   LEU B  34      12.976  -8.969 -13.282  1.00  0.00           O  
ATOM   1745  CB  LEU B  34      11.590  -8.086 -16.219  1.00  0.00           C  
ATOM   1746  CG  LEU B  34      11.840  -6.691 -15.590  1.00  0.00           C  
ATOM   1747  CD1 LEU B  34      11.896  -5.643 -16.699  1.00  0.00           C  
ATOM   1748  CD2 LEU B  34      10.794  -6.255 -14.585  1.00  0.00           C  
ATOM   1749  N   THR B  35      14.045  -9.761 -15.102  1.00  0.00           N  
ATOM   1750  CA  THR B  35      15.404  -9.753 -14.552  1.00  0.00           C  
ATOM   1751  C   THR B  35      16.246  -8.640 -15.185  1.00  0.00           C  
ATOM   1752  O   THR B  35      15.845  -8.035 -16.187  1.00  0.00           O  
ATOM   1753  CB  THR B  35      16.074 -11.121 -14.767  1.00  0.00           C  
ATOM   1754  OG1 THR B  35      16.291 -11.350 -16.134  1.00  0.00           O  
ATOM   1755  CG2 THR B  35      15.260 -12.286 -14.201  1.00  0.00           C  
ATOM   1756  N   LEU B  36      17.437  -8.373 -14.648  1.00  0.00           N  
ATOM   1757  CA  LEU B  36      18.393  -7.454 -15.289  1.00  0.00           C  
ATOM   1758  C   LEU B  36      18.754  -7.914 -16.713  1.00  0.00           C  
ATOM   1759  O   LEU B  36      18.867  -7.082 -17.612  1.00  0.00           O  
ATOM   1760  CB  LEU B  36      19.660  -7.327 -14.433  1.00  0.00           C  
ATOM   1761  CG  LEU B  36      19.453  -6.685 -13.042  1.00  0.00           C  
ATOM   1762  CD1 LEU B  36      20.786  -6.670 -12.289  1.00  0.00           C  
ATOM   1763  CD2 LEU B  36      18.941  -5.253 -13.125  1.00  0.00           C  
ATOM   1764  N   ALA B  37      18.863  -9.224 -16.940  1.00  0.00           N  
ATOM   1765  CA  ALA B  37      19.122  -9.783 -18.265  1.00  0.00           C  
ATOM   1766  C   ALA B  37      17.976  -9.513 -19.255  1.00  0.00           C  
ATOM   1767  O   ALA B  37      18.233  -9.213 -20.420  1.00  0.00           O  
ATOM   1768  CB  ALA B  37      19.386 -11.288 -18.111  1.00  0.00           C  
ATOM   1769  N   ASP B  38      16.718  -9.539 -18.786  1.00  0.00           N  
ATOM   1770  CA  ASP B  38      15.564  -9.174 -19.615  1.00  0.00           C  
ATOM   1771  C   ASP B  38      15.588  -7.690 -19.988  1.00  0.00           C  
ATOM   1772  O   ASP B  38      15.303  -7.329 -21.126  1.00  0.00           O  
ATOM   1773  CB  ASP B  38      14.249  -9.504 -18.893  1.00  0.00           C  
ATOM   1774  CG  ASP B  38      14.104 -10.988 -18.561  1.00  0.00           C  
ATOM   1775  OD1 ASP B  38      14.256 -11.812 -19.483  1.00  0.00           O  
ATOM   1776  OD2 ASP B  38      13.844 -11.275 -17.373  1.00  0.00           O  
ATOM   1777  N   ILE B  39      15.999  -6.815 -19.048  1.00  0.00           N  
ATOM   1778  CA  ILE B  39      16.128  -5.381 -19.310  1.00  0.00           C  
ATOM   1779  C   ILE B  39      17.240  -5.108 -20.332  1.00  0.00           C  
ATOM   1780  O   ILE B  39      17.032  -4.350 -21.276  1.00  0.00           O  
ATOM   1781  CB  ILE B  39      16.344  -4.586 -18.002  1.00  0.00           C  
ATOM   1782  CG1 ILE B  39      15.146  -4.768 -17.056  1.00  0.00           C  
ATOM   1783  CG2 ILE B  39      16.542  -3.082 -18.314  1.00  0.00           C  
ATOM   1784  CD1 ILE B  39      15.330  -4.135 -15.661  1.00  0.00           C  
ATOM   1785  N   ASP B  40      18.390  -5.770 -20.204  1.00  0.00           N  
ATOM   1786  CA  ASP B  40      19.473  -5.664 -21.183  1.00  0.00           C  
ATOM   1787  C   ASP B  40      19.009  -6.104 -22.588  1.00  0.00           C  
ATOM   1788  O   ASP B  40      19.357  -5.467 -23.586  1.00  0.00           O  
ATOM   1789  CB  ASP B  40      20.683  -6.510 -20.736  1.00  0.00           C  
ATOM   1790  CG  ASP B  40      21.593  -5.848 -19.694  1.00  0.00           C  
ATOM   1791  OD1 ASP B  40      21.680  -4.597 -19.669  1.00  0.00           O  
ATOM   1792  OD2 ASP B  40      22.316  -6.583 -18.984  1.00  0.00           O  
ATOM   1793  N   ALA B  41      18.197  -7.161 -22.688  1.00  0.00           N  
ATOM   1794  CA  ALA B  41      17.641  -7.627 -23.952  1.00  0.00           C  
ATOM   1795  C   ALA B  41      16.617  -6.645 -24.563  1.00  0.00           C  
ATOM   1796  O   ALA B  41      16.578  -6.478 -25.786  1.00  0.00           O  
ATOM   1797  CB  ALA B  41      17.019  -9.012 -23.734  1.00  0.00           C  
ATOM   1798  N   LEU B  42      15.836  -5.958 -23.716  1.00  0.00           N  
ATOM   1799  CA  LEU B  42      14.872  -4.935 -24.141  1.00  0.00           C  
ATOM   1800  C   LEU B  42      15.544  -3.658 -24.664  1.00  0.00           C  
ATOM   1801  O   LEU B  42      14.934  -2.938 -25.455  1.00  0.00           O  
ATOM   1802  CB  LEU B  42      13.933  -4.602 -22.972  1.00  0.00           C  
ATOM   1803  CG  LEU B  42      12.895  -5.694 -22.639  1.00  0.00           C  
ATOM   1804  CD1 LEU B  42      12.190  -5.346 -21.327  1.00  0.00           C  
ATOM   1805  CD2 LEU B  42      11.838  -5.840 -23.733  1.00  0.00           C  
ATOM   1806  N   LYS B  43      16.783  -3.366 -24.234  1.00  0.00           N  
ATOM   1807  CA  LYS B  43      17.561  -2.173 -24.615  1.00  0.00           C  
ATOM   1808  C   LYS B  43      16.776  -0.860 -24.457  1.00  0.00           C  
ATOM   1809  O   LYS B  43      16.638  -0.110 -25.428  1.00  0.00           O  
ATOM   1810  CB  LYS B  43      18.137  -2.334 -26.025  1.00  0.00           C  
ATOM   1811  CG  LYS B  43      19.039  -3.557 -26.160  1.00  0.00           C  
ATOM   1812  CD  LYS B  43      19.549  -3.681 -27.596  1.00  0.00           C  
ATOM   1813  CE  LYS B  43      20.402  -4.939 -27.696  1.00  0.00           C  
ATOM   1814  NZ  LYS B  43      20.885  -5.149 -29.082  1.00  0.00           N  
ATOM   1815  N   PRO B  44      16.244  -0.559 -23.258  1.00  0.00           N  
ATOM   1816  CA  PRO B  44      15.563   0.707 -23.035  1.00  0.00           C  
ATOM   1817  C   PRO B  44      16.531   1.878 -23.227  1.00  0.00           C  
ATOM   1818  O   PRO B  44      17.730   1.773 -22.956  1.00  0.00           O  
ATOM   1819  CB  PRO B  44      15.010   0.633 -21.611  1.00  0.00           C  
ATOM   1820  CG  PRO B  44      15.996  -0.293 -20.905  1.00  0.00           C  
ATOM   1821  CD  PRO B  44      16.385  -1.281 -21.998  1.00  0.00           C  
ATOM   1822  N   GLN B  45      16.009   3.013 -23.680  1.00  0.00           N  
ATOM   1823  CA  GLN B  45      16.771   4.265 -23.757  1.00  0.00           C  
ATOM   1824  C   GLN B  45      16.815   4.978 -22.407  1.00  0.00           C  
ATOM   1825  O   GLN B  45      17.805   5.632 -22.083  1.00  0.00           O  
ATOM   1826  CB  GLN B  45      16.139   5.177 -24.810  1.00  0.00           C  
ATOM   1827  CG  GLN B  45      16.283   4.619 -26.226  1.00  0.00           C  
ATOM   1828  CD  GLN B  45      15.595   5.510 -27.259  1.00  0.00           C  
ATOM   1829  OE1 GLN B  45      14.531   6.066 -27.040  1.00  0.00           O  
ATOM   1830  NE2 GLN B  45      16.160   5.674 -28.420  1.00  0.00           N  
ATOM   1831  N   LYS B  46      15.734   4.856 -21.631  1.00  0.00           N  
ATOM   1832  CA  LYS B  46      15.584   5.427 -20.287  1.00  0.00           C  
ATOM   1833  C   LYS B  46      14.769   4.476 -19.418  1.00  0.00           C  
ATOM   1834  O   LYS B  46      14.013   3.662 -19.936  1.00  0.00           O  
ATOM   1835  CB  LYS B  46      14.921   6.821 -20.345  1.00  0.00           C  
ATOM   1836  CG  LYS B  46      15.615   7.793 -21.308  1.00  0.00           C  
ATOM   1837  CD  LYS B  46      15.225   9.251 -21.079  1.00  0.00           C  
ATOM   1838  CE  LYS B  46      16.063  10.136 -22.005  1.00  0.00           C  
ATOM   1839  NZ  LYS B  46      16.152  11.533 -21.525  1.00  0.00           N  
ATOM   1840  N   ILE B  47      14.898   4.623 -18.095  1.00  0.00           N  
ATOM   1841  CA  ILE B  47      14.133   3.854 -17.115  1.00  0.00           C  
ATOM   1842  C   ILE B  47      13.382   4.820 -16.200  1.00  0.00           C  
ATOM   1843  O   ILE B  47      13.931   5.825 -15.762  1.00  0.00           O  
ATOM   1844  CB  ILE B  47      15.041   2.875 -16.337  1.00  0.00           C  
ATOM   1845  CG1 ILE B  47      15.757   1.900 -17.309  1.00  0.00           C  
ATOM   1846  CG2 ILE B  47      14.220   2.089 -15.296  1.00  0.00           C  
ATOM   1847  CD1 ILE B  47      16.741   0.940 -16.644  1.00  0.00           C  
ATOM   1848  N   VAL B  48      12.129   4.508 -15.901  1.00  0.00           N  
ATOM   1849  CA  VAL B  48      11.335   5.192 -14.871  1.00  0.00           C  
ATOM   1850  C   VAL B  48      10.916   4.165 -13.836  1.00  0.00           C  
ATOM   1851  O   VAL B  48      10.433   3.087 -14.185  1.00  0.00           O  
ATOM   1852  CB  VAL B  48      10.127   5.933 -15.468  1.00  0.00           C  
ATOM   1853  CG1 VAL B  48       9.344   6.694 -14.394  1.00  0.00           C  
ATOM   1854  CG2 VAL B  48      10.565   6.950 -16.531  1.00  0.00           C  
ATOM   1855  N   ILE B  49      11.117   4.475 -12.564  1.00  0.00           N  
ATOM   1856  CA  ILE B  49      10.697   3.634 -11.444  1.00  0.00           C  
ATOM   1857  C   ILE B  49       9.482   4.290 -10.802  1.00  0.00           C  
ATOM   1858  O   ILE B  49       9.566   5.417 -10.314  1.00  0.00           O  
ATOM   1859  CB  ILE B  49      11.850   3.384 -10.455  1.00  0.00           C  
ATOM   1860  CG1 ILE B  49      13.048   2.749 -11.201  1.00  0.00           C  
ATOM   1861  CG2 ILE B  49      11.369   2.473  -9.306  1.00  0.00           C  
ATOM   1862  CD1 ILE B  49      14.250   2.446 -10.325  1.00  0.00           C  
ATOM   1863  N   SER B  50       8.350   3.607 -10.821  1.00  0.00           N  
ATOM   1864  CA  SER B  50       7.057   4.123 -10.388  1.00  0.00           C  
ATOM   1865  C   SER B  50       6.990   4.371  -8.878  1.00  0.00           C  
ATOM   1866  O   SER B  50       7.843   3.882  -8.122  1.00  0.00           O  
ATOM   1867  CB  SER B  50       5.933   3.176 -10.827  1.00  0.00           C  
ATOM   1868  OG  SER B  50       5.782   2.082  -9.937  1.00  0.00           O  
ATOM   1869  N   PRO B  51       5.963   5.079  -8.414  1.00  0.00           N  
ATOM   1870  CA  PRO B  51       5.522   4.974  -7.035  1.00  0.00           C  
ATOM   1871  C   PRO B  51       5.196   3.522  -6.659  1.00  0.00           C  
ATOM   1872  O   PRO B  51       5.173   2.621  -7.497  1.00  0.00           O  
ATOM   1873  CB  PRO B  51       4.273   5.865  -6.910  1.00  0.00           C  
ATOM   1874  CG  PRO B  51       4.339   6.770  -8.132  1.00  0.00           C  
ATOM   1875  CD  PRO B  51       5.046   5.918  -9.165  1.00  0.00           C  
ATOM   1876  N   GLY B  52       4.925   3.306  -5.374  1.00  0.00           N  
ATOM   1877  CA  GLY B  52       4.476   2.018  -4.881  1.00  0.00           C  
ATOM   1878  C   GLY B  52       4.267   2.031  -3.374  1.00  0.00           C  
ATOM   1879  O   GLY B  52       4.620   3.005  -2.698  1.00  0.00           O  
ATOM   1880  N   PRO B  53       3.696   0.963  -2.832  1.00  0.00           N  
ATOM   1881  CA  PRO B  53       3.536   0.813  -1.399  1.00  0.00           C  
ATOM   1882  C   PRO B  53       4.872   0.478  -0.715  1.00  0.00           C  
ATOM   1883  O   PRO B  53       5.813  -0.027  -1.337  1.00  0.00           O  
ATOM   1884  CB  PRO B  53       2.502  -0.300  -1.250  1.00  0.00           C  
ATOM   1885  CG  PRO B  53       2.787  -1.195  -2.450  1.00  0.00           C  
ATOM   1886  CD  PRO B  53       3.184  -0.202  -3.537  1.00  0.00           C  
ATOM   1887  N   CYS B  54       4.914   0.691   0.590  1.00  0.00           N  
ATOM   1888  CA  CYS B  54       5.953   0.171   1.479  1.00  0.00           C  
ATOM   1889  C   CYS B  54       7.302   0.889   1.373  1.00  0.00           C  
ATOM   1890  O   CYS B  54       7.346   2.114   1.292  1.00  0.00           O  
ATOM   1891  CB  CYS B  54       6.033  -1.360   1.326  1.00  0.00           C  
ATOM   1892  SG  CYS B  54       4.418  -2.156   1.418  1.00  0.00           S  
ATOM   1893  N   THR B  55       8.389   0.135   1.453  1.00  0.00           N  
ATOM   1894  CA  THR B  55       9.761   0.638   1.428  1.00  0.00           C  
ATOM   1895  C   THR B  55      10.496   0.169   0.165  1.00  0.00           C  
ATOM   1896  O   THR B  55      10.044  -0.757  -0.515  1.00  0.00           O  
ATOM   1897  CB  THR B  55      10.542   0.239   2.697  1.00  0.00           C  
ATOM   1898  OG1 THR B  55      11.057  -1.052   2.583  1.00  0.00           O  
ATOM   1899  CG2 THR B  55       9.734   0.336   3.993  1.00  0.00           C  
ATOM   1900  N   PRO B  56      11.647   0.756  -0.167  1.00  0.00           N  
ATOM   1901  CA  PRO B  56      12.448   0.299  -1.305  1.00  0.00           C  
ATOM   1902  C   PRO B  56      12.849  -1.185  -1.261  1.00  0.00           C  
ATOM   1903  O   PRO B  56      13.098  -1.757  -2.321  1.00  0.00           O  
ATOM   1904  CB  PRO B  56      13.675   1.203  -1.303  1.00  0.00           C  
ATOM   1905  CG  PRO B  56      13.160   2.491  -0.673  1.00  0.00           C  
ATOM   1906  CD  PRO B  56      12.201   1.973   0.389  1.00  0.00           C  
ATOM   1907  N   ASP B  57      12.899  -1.816  -0.087  1.00  0.00           N  
ATOM   1908  CA  ASP B  57      13.267  -3.236   0.048  1.00  0.00           C  
ATOM   1909  C   ASP B  57      12.180  -4.176  -0.502  1.00  0.00           C  
ATOM   1910  O   ASP B  57      12.487  -5.256  -1.011  1.00  0.00           O  
ATOM   1911  CB  ASP B  57      13.597  -3.552   1.509  1.00  0.00           C  
ATOM   1912  CG  ASP B  57      14.867  -2.831   1.985  1.00  0.00           C  
ATOM   1913  OD1 ASP B  57      15.852  -2.810   1.211  1.00  0.00           O  
ATOM   1914  OD2 ASP B  57      14.861  -2.261   3.096  1.00  0.00           O  
ATOM   1915  N   GLU B  58      10.910  -3.737  -0.514  1.00  0.00           N  
ATOM   1916  CA  GLU B  58       9.799  -4.470  -1.128  1.00  0.00           C  
ATOM   1917  C   GLU B  58       9.613  -4.142  -2.632  1.00  0.00           C  
ATOM   1918  O   GLU B  58       8.784  -4.775  -3.295  1.00  0.00           O  
ATOM   1919  CB  GLU B  58       8.483  -4.238  -0.374  1.00  0.00           C  
ATOM   1920  CG  GLU B  58       8.468  -4.845   1.050  1.00  0.00           C  
ATOM   1921  CD  GLU B  58       9.230  -4.014   2.092  1.00  0.00           C  
ATOM   1922  OE1 GLU B  58       9.691  -4.599   3.082  1.00  0.00           O  
ATOM   1923  OE2 GLU B  58       9.357  -2.792   1.879  1.00  0.00           O  
ATOM   1924  N   ALA B  59      10.388  -3.208  -3.178  1.00  0.00           N  
ATOM   1925  CA  ALA B  59      10.250  -2.746  -4.559  1.00  0.00           C  
ATOM   1926  C   ALA B  59      10.888  -3.683  -5.618  1.00  0.00           C  
ATOM   1927  O   ALA B  59      11.323  -3.235  -6.682  1.00  0.00           O  
ATOM   1928  CB  ALA B  59      10.732  -1.299  -4.645  1.00  0.00           C  
ATOM   1929  N   GLY B  60      10.944  -4.981  -5.341  1.00  0.00           N  
ATOM   1930  CA  GLY B  60      11.446  -6.002  -6.264  1.00  0.00           C  
ATOM   1931  C   GLY B  60      12.855  -5.695  -6.779  1.00  0.00           C  
ATOM   1932  O   GLY B  60      13.774  -5.484  -5.997  1.00  0.00           O  
ATOM   1933  N   ILE B  61      13.010  -5.641  -8.105  1.00  0.00           N  
ATOM   1934  CA  ILE B  61      14.313  -5.378  -8.732  1.00  0.00           C  
ATOM   1935  C   ILE B  61      14.710  -3.894  -8.744  1.00  0.00           C  
ATOM   1936  O   ILE B  61      15.789  -3.581  -9.250  1.00  0.00           O  
ATOM   1937  CB  ILE B  61      14.383  -5.974 -10.149  1.00  0.00           C  
ATOM   1938  CG1 ILE B  61      13.388  -5.310 -11.116  1.00  0.00           C  
ATOM   1939  CG2 ILE B  61      14.189  -7.505 -10.093  1.00  0.00           C  
ATOM   1940  CD1 ILE B  61      13.732  -5.591 -12.589  1.00  0.00           C  
ATOM   1941  N   SER B  62      13.902  -2.970  -8.225  1.00  0.00           N  
ATOM   1942  CA  SER B  62      14.121  -1.527  -8.378  1.00  0.00           C  
ATOM   1943  C   SER B  62      15.495  -1.059  -7.879  1.00  0.00           C  
ATOM   1944  O   SER B  62      16.181  -0.326  -8.581  1.00  0.00           O  
ATOM   1945  CB  SER B  62      13.017  -0.738  -7.658  1.00  0.00           C  
ATOM   1946  OG  SER B  62      11.756  -1.025  -8.235  1.00  0.00           O  
ATOM   1947  N   LEU B  63      15.934  -1.527  -6.696  1.00  0.00           N  
ATOM   1948  CA  LEU B  63      17.249  -1.205  -6.148  1.00  0.00           C  
ATOM   1949  C   LEU B  63      18.389  -1.712  -7.038  1.00  0.00           C  
ATOM   1950  O   LEU B  63      19.342  -0.983  -7.310  1.00  0.00           O  
ATOM   1951  CB  LEU B  63      17.384  -1.811  -4.734  1.00  0.00           C  
ATOM   1952  CG  LEU B  63      16.578  -1.074  -3.643  1.00  0.00           C  
ATOM   1953  CD1 LEU B  63      16.613  -1.891  -2.358  1.00  0.00           C  
ATOM   1954  CD2 LEU B  63      17.179   0.301  -3.342  1.00  0.00           C  
ATOM   1955  N   ASP B  64      18.288  -2.947  -7.524  1.00  0.00           N  
ATOM   1956  CA  ASP B  64      19.314  -3.556  -8.377  1.00  0.00           C  
ATOM   1957  C   ASP B  64      19.362  -2.901  -9.758  1.00  0.00           C  
ATOM   1958  O   ASP B  64      20.445  -2.678 -10.297  1.00  0.00           O  
ATOM   1959  CB  ASP B  64      19.070  -5.067  -8.488  1.00  0.00           C  
ATOM   1960  CG  ASP B  64      19.333  -5.819  -7.180  1.00  0.00           C  
ATOM   1961  OD1 ASP B  64      20.104  -5.291  -6.336  1.00  0.00           O  
ATOM   1962  OD2 ASP B  64      18.789  -6.933  -7.054  1.00  0.00           O  
ATOM   1963  N   VAL B  65      18.208  -2.495 -10.302  1.00  0.00           N  
ATOM   1964  CA  VAL B  65      18.126  -1.725 -11.539  1.00  0.00           C  
ATOM   1965  C   VAL B  65      18.866  -0.399 -11.407  1.00  0.00           C  
ATOM   1966  O   VAL B  65      19.689  -0.088 -12.261  1.00  0.00           O  
ATOM   1967  CB  VAL B  65      16.653  -1.495 -11.943  1.00  0.00           C  
ATOM   1968  CG1 VAL B  65      16.492  -0.444 -13.043  1.00  0.00           C  
ATOM   1969  CG2 VAL B  65      16.049  -2.798 -12.472  1.00  0.00           C  
ATOM   1970  N   ILE B  66      18.640   0.347 -10.324  1.00  0.00           N  
ATOM   1971  CA  ILE B  66      19.339   1.619 -10.098  1.00  0.00           C  
ATOM   1972  C   ILE B  66      20.850   1.388 -10.044  1.00  0.00           C  
ATOM   1973  O   ILE B  66      21.595   2.045 -10.760  1.00  0.00           O  
ATOM   1974  CB  ILE B  66      18.825   2.322  -8.825  1.00  0.00           C  
ATOM   1975  CG1 ILE B  66      17.363   2.777  -8.993  1.00  0.00           C  
ATOM   1976  CG2 ILE B  66      19.694   3.555  -8.488  1.00  0.00           C  
ATOM   1977  CD1 ILE B  66      16.643   2.963  -7.654  1.00  0.00           C  
ATOM   1978  N   ARG B  67      21.311   0.429  -9.244  1.00  0.00           N  
ATOM   1979  CA  ARG B  67      22.745   0.117  -9.093  1.00  0.00           C  
ATOM   1980  C   ARG B  67      23.387  -0.314 -10.410  1.00  0.00           C  
ATOM   1981  O   ARG B  67      24.493   0.111 -10.712  1.00  0.00           O  
ATOM   1982  CB  ARG B  67      22.916  -0.990  -8.037  1.00  0.00           C  
ATOM   1983  CG  ARG B  67      22.598  -0.507  -6.613  1.00  0.00           C  
ATOM   1984  CD  ARG B  67      22.612  -1.703  -5.654  1.00  0.00           C  
ATOM   1985  NE  ARG B  67      22.203  -1.340  -4.291  1.00  0.00           N  
ATOM   1986  CZ  ARG B  67      21.414  -2.036  -3.493  1.00  0.00           C  
ATOM   1987  NH1 ARG B  67      20.902  -3.200  -3.827  1.00  0.00           N  
ATOM   1988  NH2 ARG B  67      21.109  -1.564  -2.319  1.00  0.00           N  
ATOM   1989  N   HIS B  68      22.698  -1.149 -11.190  1.00  0.00           N  
ATOM   1990  CA  HIS B  68      23.236  -1.728 -12.417  1.00  0.00           C  
ATOM   1991  C   HIS B  68      23.293  -0.739 -13.580  1.00  0.00           C  
ATOM   1992  O   HIS B  68      24.253  -0.745 -14.363  1.00  0.00           O  
ATOM   1993  CB  HIS B  68      22.418  -2.964 -12.776  1.00  0.00           C  
ATOM   1994  CG  HIS B  68      22.979  -3.735 -13.940  1.00  0.00           C  
ATOM   1995  ND1 HIS B  68      23.982  -4.686 -13.882  1.00  0.00           N  
ATOM   1996  CD2 HIS B  68      22.608  -3.611 -15.252  1.00  0.00           C  
ATOM   1997  CE1 HIS B  68      24.189  -5.135 -15.127  1.00  0.00           C  
ATOM   1998  NE2 HIS B  68      23.379  -4.507 -15.983  1.00  0.00           N  
ATOM   1999  N   TYR B  69      22.291   0.141 -13.710  1.00  0.00           N  
ATOM   2000  CA  TYR B  69      22.202   1.099 -14.817  1.00  0.00           C  
ATOM   2001  C   TYR B  69      22.688   2.514 -14.482  1.00  0.00           C  
ATOM   2002  O   TYR B  69      22.759   3.350 -15.382  1.00  0.00           O  
ATOM   2003  CB  TYR B  69      20.782   1.102 -15.391  1.00  0.00           C  
ATOM   2004  CG  TYR B  69      20.400  -0.203 -16.054  1.00  0.00           C  
ATOM   2005  CD1 TYR B  69      20.990  -0.583 -17.268  1.00  0.00           C  
ATOM   2006  CD2 TYR B  69      19.470  -1.061 -15.440  1.00  0.00           C  
ATOM   2007  CE1 TYR B  69      20.676  -1.814 -17.861  1.00  0.00           C  
ATOM   2008  CE2 TYR B  69      19.149  -2.294 -16.016  1.00  0.00           C  
ATOM   2009  CZ  TYR B  69      19.761  -2.680 -17.226  1.00  0.00           C  
ATOM   2010  OH  TYR B  69      19.484  -3.898 -17.751  1.00  0.00           O  
ATOM   2011  N   ALA B  70      23.078   2.781 -13.221  1.00  0.00           N  
ATOM   2012  CA  ALA B  70      23.685   4.048 -12.828  1.00  0.00           C  
ATOM   2013  C   ALA B  70      24.895   4.380 -13.718  1.00  0.00           C  
ATOM   2014  O   ALA B  70      25.813   3.581 -13.867  1.00  0.00           O  
ATOM   2015  CB  ALA B  70      24.084   3.968 -11.352  1.00  0.00           C  
ATOM   2016  N   GLY B  71      24.869   5.558 -14.331  1.00  0.00           N  
ATOM   2017  CA  GLY B  71      25.901   5.995 -15.283  1.00  0.00           C  
ATOM   2018  C   GLY B  71      25.838   5.342 -16.670  1.00  0.00           C  
ATOM   2019  O   GLY B  71      26.651   5.680 -17.528  1.00  0.00           O  
ATOM   2020  N   ARG B  72      24.895   4.427 -16.921  1.00  0.00           N  
ATOM   2021  CA  ARG B  72      24.685   3.769 -18.215  1.00  0.00           C  
ATOM   2022  C   ARG B  72      23.430   4.263 -18.933  1.00  0.00           C  
ATOM   2023  O   ARG B  72      23.459   4.416 -20.147  1.00  0.00           O  
ATOM   2024  CB  ARG B  72      24.608   2.239 -18.035  1.00  0.00           C  
ATOM   2025  CG  ARG B  72      25.914   1.617 -17.505  1.00  0.00           C  
ATOM   2026  CD  ARG B  72      25.754   0.109 -17.213  1.00  0.00           C  
ATOM   2027  NE  ARG B  72      25.381  -0.664 -18.411  1.00  0.00           N  
ATOM   2028  CZ  ARG B  72      24.903  -1.912 -18.418  1.00  0.00           C  
ATOM   2029  NH1 ARG B  72      24.767  -2.605 -17.322  1.00  0.00           N  
ATOM   2030  NH2 ARG B  72      24.539  -2.490 -19.524  1.00  0.00           N  
ATOM   2031  N   LEU B  73      22.350   4.494 -18.179  1.00  0.00           N  
ATOM   2032  CA  LEU B  73      21.063   4.973 -18.678  1.00  0.00           C  
ATOM   2033  C   LEU B  73      20.509   6.079 -17.776  1.00  0.00           C  
ATOM   2034  O   LEU B  73      20.721   6.026 -16.559  1.00  0.00           O  
ATOM   2035  CB  LEU B  73      20.057   3.814 -18.768  1.00  0.00           C  
ATOM   2036  CG  LEU B  73      20.396   2.716 -19.787  1.00  0.00           C  
ATOM   2037  CD1 LEU B  73      19.354   1.596 -19.693  1.00  0.00           C  
ATOM   2038  CD2 LEU B  73      20.393   3.239 -21.227  1.00  0.00           C  
ATOM   2039  N   PRO B  74      19.745   7.046 -18.317  1.00  0.00           N  
ATOM   2040  CA  PRO B  74      18.960   7.962 -17.506  1.00  0.00           C  
ATOM   2041  C   PRO B  74      17.882   7.215 -16.712  1.00  0.00           C  
ATOM   2042  O   PRO B  74      17.167   6.376 -17.269  1.00  0.00           O  
ATOM   2043  CB  PRO B  74      18.341   8.963 -18.484  1.00  0.00           C  
ATOM   2044  CG  PRO B  74      19.222   8.855 -19.722  1.00  0.00           C  
ATOM   2045  CD  PRO B  74      19.651   7.390 -19.707  1.00  0.00           C  
ATOM   2046  N   ILE B  75      17.750   7.545 -15.421  1.00  0.00           N  
ATOM   2047  CA  ILE B  75      16.728   6.968 -14.540  1.00  0.00           C  
ATOM   2048  C   ILE B  75      15.992   8.089 -13.804  1.00  0.00           C  
ATOM   2049  O   ILE B  75      16.622   8.951 -13.190  1.00  0.00           O  
ATOM   2050  CB  ILE B  75      17.315   5.940 -13.539  1.00  0.00           C  
ATOM   2051  CG1 ILE B  75      18.229   4.910 -14.245  1.00  0.00           C  
ATOM   2052  CG2 ILE B  75      16.162   5.234 -12.787  1.00  0.00           C  
ATOM   2053  CD1 ILE B  75      18.822   3.846 -13.322  1.00  0.00           C  
ATOM   2054  N   LEU B  76      14.650   8.051 -13.830  1.00  0.00           N  
ATOM   2055  CA  LEU B  76      13.792   8.876 -12.989  1.00  0.00           C  
ATOM   2056  C   LEU B  76      13.082   7.974 -11.971  1.00  0.00           C  
ATOM   2057  O   LEU B  76      12.406   7.020 -12.351  1.00  0.00           O  
ATOM   2058  CB  LEU B  76      12.792   9.645 -13.867  1.00  0.00           C  
ATOM   2059  CG  LEU B  76      11.792  10.521 -13.082  1.00  0.00           C  
ATOM   2060  CD1 LEU B  76      12.488  11.676 -12.367  1.00  0.00           C  
ATOM   2061  CD2 LEU B  76      10.753  11.104 -14.038  1.00  0.00           C  
ATOM   2062  N   GLY B  77      13.204   8.302 -10.689  1.00  0.00           N  
ATOM   2063  CA  GLY B  77      12.447   7.662  -9.621  1.00  0.00           C  
ATOM   2064  C   GLY B  77      11.325   8.564  -9.117  1.00  0.00           C  
ATOM   2065  O   GLY B  77      11.571   9.722  -8.777  1.00  0.00           O  
ATOM   2066  N   VAL B  78      10.097   8.064  -9.030  1.00  0.00           N  
ATOM   2067  CA  VAL B  78       8.933   8.805  -8.523  1.00  0.00           C  
ATOM   2068  C   VAL B  78       8.486   8.204  -7.197  1.00  0.00           C  
ATOM   2069  O   VAL B  78       8.275   7.006  -7.104  1.00  0.00           O  
ATOM   2070  CB  VAL B  78       7.784   8.826  -9.549  1.00  0.00           C  
ATOM   2071  CG1 VAL B  78       6.621   9.685  -9.043  1.00  0.00           C  
ATOM   2072  CG2 VAL B  78       8.243   9.398 -10.895  1.00  0.00           C  
ATOM   2073  N   CYS B  79       8.362   9.029  -6.153  1.00  0.00           N  
ATOM   2074  CA  CYS B  79       7.959   8.653  -4.799  1.00  0.00           C  
ATOM   2075  C   CYS B  79       8.773   7.467  -4.253  1.00  0.00           C  
ATOM   2076  O   CYS B  79       9.933   7.681  -3.863  1.00  0.00           O  
ATOM   2077  CB  CYS B  79       6.429   8.486  -4.752  1.00  0.00           C  
ATOM   2078  SG  CYS B  79       5.850   8.398  -3.044  1.00  0.00           S  
ATOM   2079  N   LEU B  80       8.266   6.238  -4.253  1.00  0.00           N  
ATOM   2080  CA  LEU B  80       9.032   5.046  -3.872  1.00  0.00           C  
ATOM   2081  C   LEU B  80      10.300   4.894  -4.730  1.00  0.00           C  
ATOM   2082  O   LEU B  80      11.361   4.579  -4.196  1.00  0.00           O  
ATOM   2083  CB  LEU B  80       8.138   3.800  -3.992  1.00  0.00           C  
ATOM   2084  CG  LEU B  80       8.848   2.484  -3.614  1.00  0.00           C  
ATOM   2085  CD1 LEU B  80       9.226   2.443  -2.136  1.00  0.00           C  
ATOM   2086  CD2 LEU B  80       7.940   1.293  -3.901  1.00  0.00           C  
ATOM   2087  N   GLY B  81      10.223   5.170  -6.019  1.00  0.00           N  
ATOM   2088  CA  GLY B  81      11.376   5.134  -6.912  1.00  0.00           C  
ATOM   2089  C   GLY B  81      12.453   6.165  -6.546  1.00  0.00           C  
ATOM   2090  O   GLY B  81      13.636   5.879  -6.667  1.00  0.00           O  
ATOM   2091  N   HIS B  82      12.069   7.340  -6.042  1.00  0.00           N  
ATOM   2092  CA  HIS B  82      12.985   8.344  -5.489  1.00  0.00           C  
ATOM   2093  C   HIS B  82      13.657   7.851  -4.206  1.00  0.00           C  
ATOM   2094  O   HIS B  82      14.874   7.976  -4.055  1.00  0.00           O  
ATOM   2095  CB  HIS B  82      12.200   9.648  -5.259  1.00  0.00           C  
ATOM   2096  CG  HIS B  82      12.800  10.583  -4.252  1.00  0.00           C  
ATOM   2097  ND1 HIS B  82      13.736  11.557  -4.496  1.00  0.00           N  
ATOM   2098  CD2 HIS B  82      12.473  10.666  -2.923  1.00  0.00           C  
ATOM   2099  CE1 HIS B  82      13.961  12.221  -3.340  1.00  0.00           C  
ATOM   2100  NE2 HIS B  82      13.213  11.708  -2.366  1.00  0.00           N  
ATOM   2101  N   GLN B  83      12.895   7.245  -3.307  1.00  0.00           N  
ATOM   2102  CA  GLN B  83      13.426   6.659  -2.077  1.00  0.00           C  
ATOM   2103  C   GLN B  83      14.399   5.512  -2.386  1.00  0.00           C  
ATOM   2104  O   GLN B  83      15.501   5.476  -1.836  1.00  0.00           O  
ATOM   2105  CB  GLN B  83      12.264   6.170  -1.208  1.00  0.00           C  
ATOM   2106  CG  GLN B  83      11.360   7.315  -0.713  1.00  0.00           C  
ATOM   2107  CD  GLN B  83      10.018   6.824  -0.165  1.00  0.00           C  
ATOM   2108  OE1 GLN B  83       9.742   5.638  -0.081  1.00  0.00           O  
ATOM   2109  NE2 GLN B  83       9.138   7.718   0.193  1.00  0.00           N  
ATOM   2110  N   ALA B  84      14.039   4.641  -3.321  1.00  0.00           N  
ATOM   2111  CA  ALA B  84      14.912   3.567  -3.790  1.00  0.00           C  
ATOM   2112  C   ALA B  84      16.220   4.110  -4.377  1.00  0.00           C  
ATOM   2113  O   ALA B  84      17.292   3.556  -4.114  1.00  0.00           O  
ATOM   2114  CB  ALA B  84      14.146   2.729  -4.822  1.00  0.00           C  
ATOM   2115  N   MET B  85      16.189   5.222  -5.105  1.00  0.00           N  
ATOM   2116  CA  MET B  85      17.385   5.862  -5.651  1.00  0.00           C  
ATOM   2117  C   MET B  85      18.341   6.332  -4.551  1.00  0.00           C  
ATOM   2118  O   MET B  85      19.532   6.036  -4.623  1.00  0.00           O  
ATOM   2119  CB  MET B  85      16.963   7.012  -6.570  1.00  0.00           C  
ATOM   2120  CG  MET B  85      18.146   7.617  -7.325  1.00  0.00           C  
ATOM   2121  SD  MET B  85      17.664   8.855  -8.564  1.00  0.00           S  
ATOM   2122  CE  MET B  85      16.871   7.784  -9.791  1.00  0.00           C  
ATOM   2123  N   ALA B  86      17.836   6.993  -3.511  1.00  0.00           N  
ATOM   2124  CA  ALA B  86      18.666   7.389  -2.374  1.00  0.00           C  
ATOM   2125  C   ALA B  86      19.234   6.166  -1.628  1.00  0.00           C  
ATOM   2126  O   ALA B  86      20.430   6.111  -1.347  1.00  0.00           O  
ATOM   2127  CB  ALA B  86      17.840   8.286  -1.451  1.00  0.00           C  
ATOM   2128  N   GLN B  87      18.399   5.157  -1.361  1.00  0.00           N  
ATOM   2129  CA  GLN B  87      18.796   3.946  -0.639  1.00  0.00           C  
ATOM   2130  C   GLN B  87      19.809   3.096  -1.417  1.00  0.00           C  
ATOM   2131  O   GLN B  87      20.728   2.541  -0.814  1.00  0.00           O  
ATOM   2132  CB  GLN B  87      17.534   3.150  -0.277  1.00  0.00           C  
ATOM   2133  CG  GLN B  87      17.847   1.923   0.595  1.00  0.00           C  
ATOM   2134  CD  GLN B  87      16.587   1.230   1.119  1.00  0.00           C  
ATOM   2135  OE1 GLN B  87      15.579   1.851   1.395  1.00  0.00           O  
ATOM   2136  NE2 GLN B  87      16.608  -0.072   1.274  1.00  0.00           N  
ATOM   2137  N   ALA B  88      19.701   3.021  -2.730  1.00  0.00           N  
ATOM   2138  CA  ALA B  88      20.638   2.271  -3.572  1.00  0.00           C  
ATOM   2139  C   ALA B  88      22.097   2.735  -3.412  1.00  0.00           C  
ATOM   2140  O   ALA B  88      23.015   1.932  -3.586  1.00  0.00           O  
ATOM   2141  CB  ALA B  88      20.187   2.387  -5.028  1.00  0.00           C  
ATOM   2142  N   PHE B  89      22.299   4.002  -3.032  1.00  0.00           N  
ATOM   2143  CA  PHE B  89      23.604   4.623  -2.785  1.00  0.00           C  
ATOM   2144  C   PHE B  89      23.935   4.784  -1.293  1.00  0.00           C  
ATOM   2145  O   PHE B  89      24.945   5.399  -0.958  1.00  0.00           O  
ATOM   2146  CB  PHE B  89      23.683   5.943  -3.545  1.00  0.00           C  
ATOM   2147  CG  PHE B  89      23.735   5.790  -5.053  1.00  0.00           C  
ATOM   2148  CD1 PHE B  89      24.972   5.710  -5.712  1.00  0.00           C  
ATOM   2149  CD2 PHE B  89      22.549   5.714  -5.806  1.00  0.00           C  
ATOM   2150  CE1 PHE B  89      25.030   5.572  -7.104  1.00  0.00           C  
ATOM   2151  CE2 PHE B  89      22.598   5.565  -7.197  1.00  0.00           C  
ATOM   2152  CZ  PHE B  89      23.844   5.499  -7.852  1.00  0.00           C  
ATOM   2153  N   GLY B  90      23.130   4.239  -0.375  1.00  0.00           N  
ATOM   2154  CA  GLY B  90      23.367   4.224   1.069  1.00  0.00           C  
ATOM   2155  C   GLY B  90      22.588   5.257   1.890  1.00  0.00           C  
ATOM   2156  O   GLY B  90      22.800   5.336   3.100  1.00  0.00           O  
ATOM   2157  N   GLY B  91      21.704   6.034   1.277  1.00  0.00           N  
ATOM   2158  CA  GLY B  91      20.790   6.919   1.994  1.00  0.00           C  
ATOM   2159  C   GLY B  91      19.749   6.132   2.806  1.00  0.00           C  
ATOM   2160  O   GLY B  91      19.374   5.018   2.440  1.00  0.00           O  
ATOM   2161  N   LYS B  92      19.273   6.724   3.894  1.00  0.00           N  
ATOM   2162  CA  LYS B  92      18.211   6.134   4.710  1.00  0.00           C  
ATOM   2163  C   LYS B  92      16.856   6.707   4.341  1.00  0.00           C  
ATOM   2164  O   LYS B  92      16.709   7.904   4.110  1.00  0.00           O  
ATOM   2165  CB  LYS B  92      18.492   6.322   6.206  1.00  0.00           C  
ATOM   2166  CG  LYS B  92      19.783   5.626   6.663  1.00  0.00           C  
ATOM   2167  CD  LYS B  92      19.945   5.894   8.156  1.00  0.00           C  
ATOM   2168  CE  LYS B  92      21.299   5.453   8.696  1.00  0.00           C  
ATOM   2169  NZ  LYS B  92      21.493   6.069  10.026  1.00  0.00           N  
ATOM   2170  N   VAL B  93      15.847   5.847   4.369  1.00  0.00           N  
ATOM   2171  CA  VAL B  93      14.443   6.223   4.240  1.00  0.00           C  
ATOM   2172  C   VAL B  93      13.805   6.128   5.624  1.00  0.00           C  
ATOM   2173  O   VAL B  93      13.897   5.096   6.285  1.00  0.00           O  
ATOM   2174  CB  VAL B  93      13.731   5.341   3.202  1.00  0.00           C  
ATOM   2175  CG1 VAL B  93      12.266   5.763   3.036  1.00  0.00           C  
ATOM   2176  CG2 VAL B  93      14.413   5.472   1.824  1.00  0.00           C  
ATOM   2177  N   VAL B  94      13.206   7.216   6.083  1.00  0.00           N  
ATOM   2178  CA  VAL B  94      12.661   7.358   7.440  1.00  0.00           C  
ATOM   2179  C   VAL B  94      11.228   7.880   7.401  1.00  0.00           C  
ATOM   2180  O   VAL B  94      10.773   8.406   6.386  1.00  0.00           O  
ATOM   2181  CB  VAL B  94      13.559   8.250   8.323  1.00  0.00           C  
ATOM   2182  CG1 VAL B  94      14.968   7.660   8.468  1.00  0.00           C  
ATOM   2183  CG2 VAL B  94      13.675   9.690   7.800  1.00  0.00           C  
ATOM   2184  N   ARG B  95      10.499   7.755   8.504  1.00  0.00           N  
ATOM   2185  CA  ARG B  95       9.137   8.299   8.590  1.00  0.00           C  
ATOM   2186  C   ARG B  95       9.163   9.820   8.469  1.00  0.00           C  
ATOM   2187  O   ARG B  95       9.944  10.491   9.142  1.00  0.00           O  
ATOM   2188  CB  ARG B  95       8.431   7.867   9.880  1.00  0.00           C  
ATOM   2189  CG  ARG B  95       7.980   6.402   9.818  1.00  0.00           C  
ATOM   2190  CD  ARG B  95       7.134   6.032  11.039  1.00  0.00           C  
ATOM   2191  NE  ARG B  95       6.612   4.661  10.957  1.00  0.00           N  
ATOM   2192  CZ  ARG B  95       5.348   4.263  11.082  1.00  0.00           C  
ATOM   2193  NH1 ARG B  95       4.370   5.091  11.329  1.00  0.00           N  
ATOM   2194  NH2 ARG B  95       5.049   3.007  10.961  1.00  0.00           N  
ATOM   2195  N   ALA B  96       8.266  10.358   7.642  1.00  0.00           N  
ATOM   2196  CA  ALA B  96       8.034  11.788   7.566  1.00  0.00           C  
ATOM   2197  C   ALA B  96       7.430  12.317   8.876  1.00  0.00           C  
ATOM   2198  O   ALA B  96       6.635  11.630   9.528  1.00  0.00           O  
ATOM   2199  CB  ALA B  96       7.120  12.082   6.365  1.00  0.00           C  
ATOM   2200  N   ALA B  97       7.744  13.563   9.236  1.00  0.00           N  
ATOM   2201  CA  ALA B  97       7.130  14.226  10.388  1.00  0.00           C  
ATOM   2202  C   ALA B  97       5.612  14.399  10.231  1.00  0.00           C  
ATOM   2203  O   ALA B  97       4.872  14.435  11.209  1.00  0.00           O  
ATOM   2204  CB  ALA B  97       7.819  15.583  10.572  1.00  0.00           C  
ATOM   2205  N   LYS B  98       5.141  14.485   8.985  1.00  0.00           N  
ATOM   2206  CA  LYS B  98       3.724  14.582   8.640  1.00  0.00           C  
ATOM   2207  C   LYS B  98       3.407  13.669   7.459  1.00  0.00           C  
ATOM   2208  O   LYS B  98       3.959  13.840   6.374  1.00  0.00           O  
ATOM   2209  CB  LYS B  98       3.381  16.049   8.355  1.00  0.00           C  
ATOM   2210  CG  LYS B  98       1.871  16.272   8.162  1.00  0.00           C  
ATOM   2211  CD  LYS B  98       1.612  17.761   7.925  1.00  0.00           C  
ATOM   2212  CE  LYS B  98       0.125  18.027   7.735  1.00  0.00           C  
ATOM   2213  NZ  LYS B  98      -0.123  19.468   7.465  1.00  0.00           N  
ATOM   2214  N   VAL B  99       2.465  12.764   7.663  1.00  0.00           N  
ATOM   2215  CA  VAL B  99       1.938  11.906   6.597  1.00  0.00           C  
ATOM   2216  C   VAL B  99       1.098  12.742   5.624  1.00  0.00           C  
ATOM   2217  O   VAL B  99       0.238  13.519   6.038  1.00  0.00           O  
ATOM   2218  CB  VAL B  99       1.130  10.730   7.180  1.00  0.00           C  
ATOM   2219  CG1 VAL B  99       0.636   9.807   6.069  1.00  0.00           C  
ATOM   2220  CG2 VAL B  99       1.988   9.893   8.142  1.00  0.00           C  
ATOM   2221  N   MET B 100       1.364  12.596   4.337  1.00  0.00           N  
ATOM   2222  CA  MET B 100       0.682  13.309   3.256  1.00  0.00           C  
ATOM   2223  C   MET B 100       0.021  12.290   2.317  1.00  0.00           C  
ATOM   2224  O   MET B 100       0.697  11.634   1.539  1.00  0.00           O  
ATOM   2225  CB  MET B 100       1.680  14.189   2.495  1.00  0.00           C  
ATOM   2226  CG  MET B 100       2.251  15.328   3.351  1.00  0.00           C  
ATOM   2227  SD  MET B 100       1.064  16.624   3.815  1.00  0.00           S  
ATOM   2228  CE  MET B 100       0.887  17.478   2.226  1.00  0.00           C  
ATOM   2229  N   HIS B 101      -1.307  12.171   2.386  1.00  0.00           N  
ATOM   2230  CA  HIS B 101      -2.071  11.275   1.525  1.00  0.00           C  
ATOM   2231  C   HIS B 101      -3.049  12.074   0.648  1.00  0.00           C  
ATOM   2232  O   HIS B 101      -4.077  12.554   1.118  1.00  0.00           O  
ATOM   2233  CB  HIS B 101      -2.763  10.178   2.357  1.00  0.00           C  
ATOM   2234  CG  HIS B 101      -1.844   9.097   2.864  1.00  0.00           C  
ATOM   2235  ND1 HIS B 101      -2.212   8.083   3.737  1.00  0.00           N  
ATOM   2236  CD2 HIS B 101      -0.535   8.875   2.549  1.00  0.00           C  
ATOM   2237  CE1 HIS B 101      -1.151   7.287   3.927  1.00  0.00           C  
ATOM   2238  NE2 HIS B 101      -0.109   7.739   3.219  1.00  0.00           N  
ATOM   2239  N   GLY B 102      -2.685  12.228  -0.629  1.00  0.00           N  
ATOM   2240  CA  GLY B 102      -3.521  12.885  -1.637  1.00  0.00           C  
ATOM   2241  C   GLY B 102      -3.736  14.386  -1.417  1.00  0.00           C  
ATOM   2242  O   GLY B 102      -4.754  14.935  -1.831  1.00  0.00           O  
ATOM   2243  N   LYS B 103      -2.793  15.072  -0.739  1.00  0.00           N  
ATOM   2244  CA  LYS B 103      -2.852  16.517  -0.511  1.00  0.00           C  
ATOM   2245  C   LYS B 103      -1.864  17.247  -1.408  1.00  0.00           C  
ATOM   2246  O   LYS B 103      -0.762  16.767  -1.650  1.00  0.00           O  
ATOM   2247  CB  LYS B 103      -2.611  16.844   0.972  1.00  0.00           C  
ATOM   2248  CG  LYS B 103      -3.740  16.300   1.856  1.00  0.00           C  
ATOM   2249  CD  LYS B 103      -3.531  16.681   3.328  1.00  0.00           C  
ATOM   2250  CE  LYS B 103      -4.649  16.062   4.167  1.00  0.00           C  
ATOM   2251  NZ  LYS B 103      -4.479  16.339   5.603  1.00  0.00           N  
ATOM   2252  N   THR B 104      -2.254  18.431  -1.847  1.00  0.00           N  
ATOM   2253  CA  THR B 104      -1.351  19.362  -2.510  1.00  0.00           C  
ATOM   2254  C   THR B 104      -0.524  20.146  -1.491  1.00  0.00           C  
ATOM   2255  O   THR B 104      -0.958  20.408  -0.368  1.00  0.00           O  
ATOM   2256  CB  THR B 104      -2.105  20.308  -3.458  1.00  0.00           C  
ATOM   2257  OG1 THR B 104      -3.169  20.934  -2.779  1.00  0.00           O  
ATOM   2258  CG2 THR B 104      -2.702  19.544  -4.638  1.00  0.00           C  
ATOM   2259  N   SER B 105       0.696  20.493  -1.894  1.00  0.00           N  
ATOM   2260  CA  SER B 105       1.646  21.270  -1.096  1.00  0.00           C  
ATOM   2261  C   SER B 105       2.542  22.077  -2.033  1.00  0.00           C  
ATOM   2262  O   SER B 105       2.973  21.532  -3.046  1.00  0.00           O  
ATOM   2263  CB  SER B 105       2.481  20.296  -0.253  1.00  0.00           C  
ATOM   2264  OG  SER B 105       3.677  20.859   0.247  1.00  0.00           O  
ATOM   2265  N   PRO B 106       2.849  23.348  -1.728  1.00  0.00           N  
ATOM   2266  CA  PRO B 106       3.908  24.049  -2.426  1.00  0.00           C  
ATOM   2267  C   PRO B 106       5.266  23.436  -2.060  1.00  0.00           C  
ATOM   2268  O   PRO B 106       5.524  23.081  -0.909  1.00  0.00           O  
ATOM   2269  CB  PRO B 106       3.780  25.513  -2.000  1.00  0.00           C  
ATOM   2270  CG  PRO B 106       3.208  25.408  -0.583  1.00  0.00           C  
ATOM   2271  CD  PRO B 106       2.325  24.159  -0.638  1.00  0.00           C  
ATOM   2272  N   ILE B 107       6.155  23.343  -3.049  1.00  0.00           N  
ATOM   2273  CA  ILE B 107       7.570  23.017  -2.862  1.00  0.00           C  
ATOM   2274  C   ILE B 107       8.434  24.091  -3.509  1.00  0.00           C  
ATOM   2275  O   ILE B 107       8.048  24.686  -4.520  1.00  0.00           O  
ATOM   2276  CB  ILE B 107       7.935  21.609  -3.377  1.00  0.00           C  
ATOM   2277  CG1 ILE B 107       7.779  21.486  -4.910  1.00  0.00           C  
ATOM   2278  CG2 ILE B 107       7.112  20.535  -2.639  1.00  0.00           C  
ATOM   2279  CD1 ILE B 107       8.379  20.211  -5.488  1.00  0.00           C  
ATOM   2280  N   THR B 108       9.613  24.329  -2.960  1.00  0.00           N  
ATOM   2281  CA  THR B 108      10.635  25.164  -3.586  1.00  0.00           C  
ATOM   2282  C   THR B 108      11.698  24.286  -4.233  1.00  0.00           C  
ATOM   2283  O   THR B 108      12.039  23.235  -3.702  1.00  0.00           O  
ATOM   2284  CB  THR B 108      11.273  26.142  -2.595  1.00  0.00           C  
ATOM   2285  OG1 THR B 108      11.660  25.489  -1.418  1.00  0.00           O  
ATOM   2286  CG2 THR B 108      10.296  27.244  -2.193  1.00  0.00           C  
ATOM   2287  N   HIS B 109      12.235  24.720  -5.373  1.00  0.00           N  
ATOM   2288  CA  HIS B 109      13.271  23.993  -6.094  1.00  0.00           C  
ATOM   2289  C   HIS B 109      14.375  24.936  -6.603  1.00  0.00           C  
ATOM   2290  O   HIS B 109      14.218  26.152  -6.592  1.00  0.00           O  
ATOM   2291  CB  HIS B 109      12.630  23.173  -7.223  1.00  0.00           C  
ATOM   2292  CG  HIS B 109      11.960  24.009  -8.271  1.00  0.00           C  
ATOM   2293  ND1 HIS B 109      12.587  24.685  -9.299  1.00  0.00           N  
ATOM   2294  CD2 HIS B 109      10.612  24.248  -8.397  1.00  0.00           C  
ATOM   2295  CE1 HIS B 109      11.636  25.299 -10.027  1.00  0.00           C  
ATOM   2296  NE2 HIS B 109      10.423  25.063  -9.505  1.00  0.00           N  
ATOM   2297  N   ASN B 110      15.492  24.373  -7.039  1.00  0.00           N  
ATOM   2298  CA  ASN B 110      16.642  25.134  -7.559  1.00  0.00           C  
ATOM   2299  C   ASN B 110      16.566  25.435  -9.075  1.00  0.00           C  
ATOM   2300  O   ASN B 110      17.465  26.078  -9.611  1.00  0.00           O  
ATOM   2301  CB  ASN B 110      17.933  24.401  -7.170  1.00  0.00           C  
ATOM   2302  CG  ASN B 110      18.135  23.066  -7.870  1.00  0.00           C  
ATOM   2303  OD1 ASN B 110      17.277  22.562  -8.573  1.00  0.00           O  
ATOM   2304  ND2 ASN B 110      19.290  22.468  -7.692  1.00  0.00           N  
ATOM   2305  N   GLY B 111      15.513  24.985  -9.763  1.00  0.00           N  
ATOM   2306  CA  GLY B 111      15.351  25.193 -11.208  1.00  0.00           C  
ATOM   2307  C   GLY B 111      16.252  24.321 -12.092  1.00  0.00           C  
ATOM   2308  O   GLY B 111      16.411  24.604 -13.284  1.00  0.00           O  
ATOM   2309  N   GLU B 112      16.858  23.277 -11.536  1.00  0.00           N  
ATOM   2310  CA  GLU B 112      17.731  22.356 -12.263  1.00  0.00           C  
ATOM   2311  C   GLU B 112      17.051  21.014 -12.577  1.00  0.00           C  
ATOM   2312  O   GLU B 112      16.043  20.636 -11.977  1.00  0.00           O  
ATOM   2313  CB  GLU B 112      19.044  22.126 -11.506  1.00  0.00           C  
ATOM   2314  CG  GLU B 112      19.879  23.415 -11.338  1.00  0.00           C  
ATOM   2315  CD  GLU B 112      21.311  23.139 -10.867  1.00  0.00           C  
ATOM   2316  OE1 GLU B 112      22.085  24.128 -10.789  1.00  0.00           O  
ATOM   2317  OE2 GLU B 112      21.648  21.954 -10.635  1.00  0.00           O  
ATOM   2318  N   GLY B 113      17.631  20.281 -13.525  1.00  0.00           N  
ATOM   2319  CA  GLY B 113      17.139  18.975 -13.923  1.00  0.00           C  
ATOM   2320  C   GLY B 113      15.692  19.020 -14.418  1.00  0.00           C  
ATOM   2321  O   GLY B 113      15.355  19.822 -15.292  1.00  0.00           O  
ATOM   2322  N   VAL B 114      14.844  18.182 -13.826  1.00  0.00           N  
ATOM   2323  CA  VAL B 114      13.417  18.126 -14.180  1.00  0.00           C  
ATOM   2324  C   VAL B 114      12.647  19.390 -13.781  1.00  0.00           C  
ATOM   2325  O   VAL B 114      11.563  19.625 -14.312  1.00  0.00           O  
ATOM   2326  CB  VAL B 114      12.722  16.880 -13.591  1.00  0.00           C  
ATOM   2327  CG1 VAL B 114      13.326  15.597 -14.161  1.00  0.00           C  
ATOM   2328  CG2 VAL B 114      12.763  16.826 -12.057  1.00  0.00           C  
ATOM   2329  N   PHE B 115      13.191  20.228 -12.907  1.00  0.00           N  
ATOM   2330  CA  PHE B 115      12.558  21.474 -12.465  1.00  0.00           C  
ATOM   2331  C   PHE B 115      12.829  22.663 -13.392  1.00  0.00           C  
ATOM   2332  O   PHE B 115      12.331  23.763 -13.163  1.00  0.00           O  
ATOM   2333  CB  PHE B 115      12.990  21.787 -11.032  1.00  0.00           C  
ATOM   2334  CG  PHE B 115      12.586  20.733 -10.032  1.00  0.00           C  
ATOM   2335  CD1 PHE B 115      11.251  20.664  -9.581  1.00  0.00           C  
ATOM   2336  CD2 PHE B 115      13.516  19.790  -9.553  1.00  0.00           C  
ATOM   2337  CE1 PHE B 115      10.853  19.676  -8.670  1.00  0.00           C  
ATOM   2338  CE2 PHE B 115      13.127  18.795  -8.647  1.00  0.00           C  
ATOM   2339  CZ  PHE B 115      11.789  18.739  -8.209  1.00  0.00           C  
ATOM   2340  N   ARG B 116      13.603  22.483 -14.461  1.00  0.00           N  
ATOM   2341  CA  ARG B 116      13.965  23.560 -15.382  1.00  0.00           C  
ATOM   2342  C   ARG B 116      12.723  24.210 -15.994  1.00  0.00           C  
ATOM   2343  O   ARG B 116      11.942  23.556 -16.676  1.00  0.00           O  
ATOM   2344  CB  ARG B 116      14.908  23.012 -16.452  1.00  0.00           C  
ATOM   2345  CG  ARG B 116      15.412  24.137 -17.367  1.00  0.00           C  
ATOM   2346  CD  ARG B 116      16.293  23.583 -18.493  1.00  0.00           C  
ATOM   2347  NE  ARG B 116      17.510  22.957 -17.943  1.00  0.00           N  
ATOM   2348  CZ  ARG B 116      18.406  22.275 -18.631  1.00  0.00           C  
ATOM   2349  NH1 ARG B 116      18.301  22.106 -19.928  1.00  0.00           N  
ATOM   2350  NH2 ARG B 116      19.435  21.756 -18.023  1.00  0.00           N  
ATOM   2351  N   GLY B 117      12.587  25.530 -15.792  1.00  0.00           N  
ATOM   2352  CA  GLY B 117      11.505  26.329 -16.365  1.00  0.00           C  
ATOM   2353  C   GLY B 117      10.132  26.126 -15.714  1.00  0.00           C  
ATOM   2354  O   GLY B 117       9.148  26.626 -16.250  1.00  0.00           O  
ATOM   2355  N   LEU B 118      10.060  25.414 -14.587  1.00  0.00           N  
ATOM   2356  CA  LEU B 118       8.810  25.248 -13.842  1.00  0.00           C  
ATOM   2357  C   LEU B 118       8.555  26.445 -12.914  1.00  0.00           C  
ATOM   2358  O   LEU B 118       9.479  27.173 -12.541  1.00  0.00           O  
ATOM   2359  CB  LEU B 118       8.815  23.920 -13.062  1.00  0.00           C  
ATOM   2360  CG  LEU B 118       9.100  22.662 -13.900  1.00  0.00           C  
ATOM   2361  CD1 LEU B 118       8.915  21.417 -13.033  1.00  0.00           C  
ATOM   2362  CD2 LEU B 118       8.194  22.533 -15.119  1.00  0.00           C  
ATOM   2363  N   ALA B 119       7.300  26.636 -12.512  1.00  0.00           N  
ATOM   2364  CA  ALA B 119       6.926  27.608 -11.489  1.00  0.00           C  
ATOM   2365  C   ALA B 119       7.669  27.326 -10.174  1.00  0.00           C  
ATOM   2366  O   ALA B 119       7.926  26.174  -9.825  1.00  0.00           O  
ATOM   2367  CB  ALA B 119       5.402  27.577 -11.302  1.00  0.00           C  
ATOM   2368  N   ASN B 120       8.030  28.382  -9.433  1.00  0.00           N  
ATOM   2369  CA  ASN B 120       8.733  28.267  -8.155  1.00  0.00           C  
ATOM   2370  C   ASN B 120       8.201  29.315  -7.165  1.00  0.00           C  
ATOM   2371  O   ASN B 120       8.430  30.501  -7.368  1.00  0.00           O  
ATOM   2372  CB  ASN B 120      10.246  28.424  -8.412  1.00  0.00           C  
ATOM   2373  CG  ASN B 120      11.098  27.971  -7.238  1.00  0.00           C  
ATOM   2374  OD1 ASN B 120      10.639  27.538  -6.199  1.00  0.00           O  
ATOM   2375  ND2 ASN B 120      12.397  28.012  -7.400  1.00  0.00           N  
ATOM   2376  N   PRO B 121       7.480  28.904  -6.095  1.00  0.00           N  
ATOM   2377  CA  PRO B 121       7.203  27.517  -5.718  1.00  0.00           C  
ATOM   2378  C   PRO B 121       6.294  26.783  -6.718  1.00  0.00           C  
ATOM   2379  O   PRO B 121       5.510  27.403  -7.433  1.00  0.00           O  
ATOM   2380  CB  PRO B 121       6.564  27.607  -4.332  1.00  0.00           C  
ATOM   2381  CG  PRO B 121       5.863  28.959  -4.359  1.00  0.00           C  
ATOM   2382  CD  PRO B 121       6.820  29.814  -5.178  1.00  0.00           C  
ATOM   2383  N   LEU B 122       6.397  25.462  -6.732  1.00  0.00           N  
ATOM   2384  CA  LEU B 122       5.592  24.564  -7.549  1.00  0.00           C  
ATOM   2385  C   LEU B 122       4.561  23.859  -6.665  1.00  0.00           C  
ATOM   2386  O   LEU B 122       4.916  23.291  -5.631  1.00  0.00           O  
ATOM   2387  CB  LEU B 122       6.532  23.560  -8.245  1.00  0.00           C  
ATOM   2388  CG  LEU B 122       5.828  22.608  -9.238  1.00  0.00           C  
ATOM   2389  CD1 LEU B 122       5.393  23.347 -10.502  1.00  0.00           C  
ATOM   2390  CD2 LEU B 122       6.793  21.498  -9.656  1.00  0.00           C  
ATOM   2391  N   THR B 123       3.291  23.842  -7.061  1.00  0.00           N  
ATOM   2392  CA  THR B 123       2.242  23.097  -6.361  1.00  0.00           C  
ATOM   2393  C   THR B 123       2.243  21.640  -6.816  1.00  0.00           C  
ATOM   2394  O   THR B 123       2.050  21.353  -7.990  1.00  0.00           O  
ATOM   2395  CB  THR B 123       0.866  23.731  -6.573  1.00  0.00           C  
ATOM   2396  OG1 THR B 123       0.876  25.042  -6.054  1.00  0.00           O  
ATOM   2397  CG2 THR B 123      -0.246  22.981  -5.837  1.00  0.00           C  
ATOM   2398  N   VAL B 124       2.443  20.704  -5.876  1.00  0.00           N  
ATOM   2399  CA  VAL B 124       2.541  19.271  -6.184  1.00  0.00           C  
ATOM   2400  C   VAL B 124       1.605  18.428  -5.323  1.00  0.00           C  
ATOM   2401  O   VAL B 124       1.267  18.798  -4.200  1.00  0.00           O  
ATOM   2402  CB  VAL B 124       3.985  18.761  -6.072  1.00  0.00           C  
ATOM   2403  CG1 VAL B 124       4.913  19.540  -7.002  1.00  0.00           C  
ATOM   2404  CG2 VAL B 124       4.538  18.820  -4.635  1.00  0.00           C  
ATOM   2405  N   THR B 125       1.222  17.261  -5.825  1.00  0.00           N  
ATOM   2406  CA  THR B 125       0.483  16.259  -5.053  1.00  0.00           C  
ATOM   2407  C   THR B 125       1.451  15.342  -4.332  1.00  0.00           C  
ATOM   2408  O   THR B 125       2.358  14.775  -4.937  1.00  0.00           O  
ATOM   2409  CB  THR B 125      -0.459  15.438  -5.943  1.00  0.00           C  
ATOM   2410  OG1 THR B 125      -1.294  16.305  -6.662  1.00  0.00           O  
ATOM   2411  CG2 THR B 125      -1.366  14.519  -5.124  1.00  0.00           C  
ATOM   2412  N   ARG B 126       1.241  15.165  -3.021  1.00  0.00           N  
ATOM   2413  CA  ARG B 126       2.040  14.297  -2.156  1.00  0.00           C  
ATOM   2414  C   ARG B 126       1.181  13.137  -1.633  1.00  0.00           C  
ATOM   2415  O   ARG B 126       0.086  13.356  -1.124  1.00  0.00           O  
ATOM   2416  CB  ARG B 126       2.653  15.114  -1.013  1.00  0.00           C  
ATOM   2417  CG  ARG B 126       3.678  16.158  -1.513  1.00  0.00           C  
ATOM   2418  CD  ARG B 126       4.158  17.095  -0.393  1.00  0.00           C  
ATOM   2419  NE  ARG B 126       4.818  16.360   0.705  1.00  0.00           N  
ATOM   2420  CZ  ARG B 126       5.302  16.865   1.835  1.00  0.00           C  
ATOM   2421  NH1 ARG B 126       5.245  18.141   2.100  1.00  0.00           N  
ATOM   2422  NH2 ARG B 126       5.857  16.097   2.713  1.00  0.00           N  
ATOM   2423  N   TYR B 127       1.720  11.930  -1.750  1.00  0.00           N  
ATOM   2424  CA  TYR B 127       1.113  10.700  -1.244  1.00  0.00           C  
ATOM   2425  C   TYR B 127       2.206   9.803  -0.651  1.00  0.00           C  
ATOM   2426  O   TYR B 127       2.628   8.822  -1.258  1.00  0.00           O  
ATOM   2427  CB  TYR B 127       0.297  10.022  -2.352  1.00  0.00           C  
ATOM   2428  CG  TYR B 127      -0.738   9.049  -1.831  1.00  0.00           C  
ATOM   2429  CD1 TYR B 127      -0.358   7.802  -1.293  1.00  0.00           C  
ATOM   2430  CD2 TYR B 127      -2.108   9.390  -1.867  1.00  0.00           C  
ATOM   2431  CE1 TYR B 127      -1.321   6.920  -0.777  1.00  0.00           C  
ATOM   2432  CE2 TYR B 127      -3.079   8.521  -1.359  1.00  0.00           C  
ATOM   2433  CZ  TYR B 127      -2.678   7.286  -0.807  1.00  0.00           C  
ATOM   2434  OH  TYR B 127      -3.628   6.435  -0.286  1.00  0.00           O  
ATOM   2435  N   HIS B 128       2.709  10.165   0.534  1.00  0.00           N  
ATOM   2436  CA  HIS B 128       3.802   9.429   1.171  1.00  0.00           C  
ATOM   2437  C   HIS B 128       3.793   9.594   2.694  1.00  0.00           C  
ATOM   2438  O   HIS B 128       3.386  10.627   3.230  1.00  0.00           O  
ATOM   2439  CB  HIS B 128       5.145   9.863   0.559  1.00  0.00           C  
ATOM   2440  CG  HIS B 128       5.559  11.260   0.907  1.00  0.00           C  
ATOM   2441  ND1 HIS B 128       6.338  11.626   1.979  1.00  0.00           N  
ATOM   2442  CD2 HIS B 128       5.200  12.418   0.251  1.00  0.00           C  
ATOM   2443  CE1 HIS B 128       6.459  12.959   1.972  1.00  0.00           C  
ATOM   2444  NE2 HIS B 128       5.779  13.476   0.940  1.00  0.00           N  
ATOM   2445  N   SER B 129       4.291   8.568   3.382  1.00  0.00           N  
ATOM   2446  CA  SER B 129       4.527   8.540   4.830  1.00  0.00           C  
ATOM   2447  C   SER B 129       6.017   8.459   5.189  1.00  0.00           C  
ATOM   2448  O   SER B 129       6.384   8.568   6.358  1.00  0.00           O  
ATOM   2449  CB  SER B 129       3.775   7.365   5.443  1.00  0.00           C  
ATOM   2450  OG  SER B 129       4.149   6.154   4.817  1.00  0.00           O  
ATOM   2451  N   LEU B 130       6.866   8.266   4.184  1.00  0.00           N  
ATOM   2452  CA  LEU B 130       8.320   8.153   4.301  1.00  0.00           C  
ATOM   2453  C   LEU B 130       8.992   9.280   3.506  1.00  0.00           C  
ATOM   2454  O   LEU B 130       8.417   9.835   2.573  1.00  0.00           O  
ATOM   2455  CB  LEU B 130       8.780   6.769   3.809  1.00  0.00           C  
ATOM   2456  CG  LEU B 130       8.135   5.554   4.505  1.00  0.00           C  
ATOM   2457  CD1 LEU B 130       8.663   4.263   3.885  1.00  0.00           C  
ATOM   2458  CD2 LEU B 130       8.429   5.517   6.004  1.00  0.00           C  
ATOM   2459  N   VAL B 131      10.235   9.609   3.891  1.00  0.00           N  
ATOM   2460  CA  VAL B 131      11.098  10.577   3.217  1.00  0.00           C  
ATOM   2461  C   VAL B 131      12.554  10.110   3.264  1.00  0.00           C  
ATOM   2462  O   VAL B 131      12.926   9.295   4.110  1.00  0.00           O  
ATOM   2463  CB  VAL B 131      10.984  11.992   3.826  1.00  0.00           C  
ATOM   2464  CG1 VAL B 131       9.603  12.601   3.585  1.00  0.00           C  
ATOM   2465  CG2 VAL B 131      11.293  12.022   5.336  1.00  0.00           C  
ATOM   2466  N   VAL B 132      13.391  10.644   2.390  1.00  0.00           N  
ATOM   2467  CA  VAL B 132      14.846  10.471   2.473  1.00  0.00           C  
ATOM   2468  C   VAL B 132      15.386  11.341   3.616  1.00  0.00           C  
ATOM   2469  O   VAL B 132      15.111  12.536   3.666  1.00  0.00           O  
ATOM   2470  CB  VAL B 132      15.521  10.800   1.136  1.00  0.00           C  
ATOM   2471  CG1 VAL B 132      17.046  10.683   1.227  1.00  0.00           C  
ATOM   2472  CG2 VAL B 132      15.039   9.840   0.033  1.00  0.00           C  
ATOM   2473  N   GLU B 133      16.160  10.737   4.512  1.00  0.00           N  
ATOM   2474  CA  GLU B 133      16.822  11.446   5.607  1.00  0.00           C  
ATOM   2475  C   GLU B 133      17.927  12.368   5.060  1.00  0.00           C  
ATOM   2476  O   GLU B 133      18.866  11.883   4.424  1.00  0.00           O  
ATOM   2477  CB  GLU B 133      17.384  10.422   6.606  1.00  0.00           C  
ATOM   2478  CG  GLU B 133      18.065  11.074   7.819  1.00  0.00           C  
ATOM   2479  CD  GLU B 133      18.618   9.998   8.777  1.00  0.00           C  
ATOM   2480  OE1 GLU B 133      18.089   9.877   9.893  1.00  0.00           O  
ATOM   2481  OE2 GLU B 133      19.558   9.272   8.380  1.00  0.00           O  
ATOM   2482  N   PRO B 134      17.871  13.696   5.298  1.00  0.00           N  
ATOM   2483  CA  PRO B 134      18.854  14.629   4.750  1.00  0.00           C  
ATOM   2484  C   PRO B 134      20.300  14.308   5.128  1.00  0.00           C  
ATOM   2485  O   PRO B 134      21.184  14.339   4.271  1.00  0.00           O  
ATOM   2486  CB  PRO B 134      18.436  16.013   5.257  1.00  0.00           C  
ATOM   2487  CG  PRO B 134      16.932  15.869   5.492  1.00  0.00           C  
ATOM   2488  CD  PRO B 134      16.797  14.427   5.959  1.00  0.00           C  
ATOM   2489  N   ASP B 135      20.545  13.937   6.394  1.00  0.00           N  
ATOM   2490  CA  ASP B 135      21.889  13.698   6.926  1.00  0.00           C  
ATOM   2491  C   ASP B 135      22.547  12.432   6.363  1.00  0.00           C  
ATOM   2492  O   ASP B 135      23.771  12.297   6.386  1.00  0.00           O  
ATOM   2493  CB  ASP B 135      21.819  13.614   8.462  1.00  0.00           C  
ATOM   2494  CG  ASP B 135      21.422  14.928   9.143  1.00  0.00           C  
ATOM   2495  OD1 ASP B 135      21.502  15.996   8.491  1.00  0.00           O  
ATOM   2496  OD2 ASP B 135      21.048  14.872  10.338  1.00  0.00           O  
ATOM   2497  N   SER B 136      21.763  11.500   5.830  1.00  0.00           N  
ATOM   2498  CA  SER B 136      22.249  10.272   5.207  1.00  0.00           C  
ATOM   2499  C   SER B 136      22.290  10.330   3.682  1.00  0.00           C  
ATOM   2500  O   SER B 136      22.748   9.374   3.058  1.00  0.00           O  
ATOM   2501  CB  SER B 136      21.425   9.071   5.681  1.00  0.00           C  
ATOM   2502  OG  SER B 136      20.115   9.103   5.149  1.00  0.00           O  
ATOM   2503  N   LEU B 137      21.817  11.418   3.063  1.00  0.00           N  
ATOM   2504  CA  LEU B 137      21.843  11.544   1.611  1.00  0.00           C  
ATOM   2505  C   LEU B 137      23.292  11.451   1.110  1.00  0.00           C  
ATOM   2506  O   LEU B 137      24.137  12.248   1.516  1.00  0.00           O  
ATOM   2507  CB  LEU B 137      21.172  12.854   1.169  1.00  0.00           C  
ATOM   2508  CG  LEU B 137      21.101  12.996  -0.372  1.00  0.00           C  
ATOM   2509  CD1 LEU B 137      20.135  11.996  -1.004  1.00  0.00           C  
ATOM   2510  CD2 LEU B 137      20.645  14.395  -0.759  1.00  0.00           C  
ATOM   2511  N   PRO B 138      23.626  10.510   0.221  1.00  0.00           N  
ATOM   2512  CA  PRO B 138      24.986  10.334  -0.264  1.00  0.00           C  
ATOM   2513  C   PRO B 138      25.509  11.594  -0.956  1.00  0.00           C  
ATOM   2514  O   PRO B 138      24.796  12.246  -1.723  1.00  0.00           O  
ATOM   2515  CB  PRO B 138      24.936   9.142  -1.212  1.00  0.00           C  
ATOM   2516  CG  PRO B 138      23.722   8.355  -0.723  1.00  0.00           C  
ATOM   2517  CD  PRO B 138      22.766   9.455  -0.276  1.00  0.00           C  
ATOM   2518  N   ALA B 139      26.785  11.916  -0.751  1.00  0.00           N  
ATOM   2519  CA  ALA B 139      27.410  13.133  -1.273  1.00  0.00           C  
ATOM   2520  C   ALA B 139      27.423  13.229  -2.815  1.00  0.00           C  
ATOM   2521  O   ALA B 139      27.685  14.305  -3.358  1.00  0.00           O  
ATOM   2522  CB  ALA B 139      28.836  13.218  -0.714  1.00  0.00           C  
ATOM   2523  N   CYS B 140      27.162  12.141  -3.526  1.00  0.00           N  
ATOM   2524  CA  CYS B 140      27.011  12.126  -4.978  1.00  0.00           C  
ATOM   2525  C   CYS B 140      25.685  12.740  -5.459  1.00  0.00           C  
ATOM   2526  O   CYS B 140      25.561  13.002  -6.652  1.00  0.00           O  
ATOM   2527  CB  CYS B 140      27.185  10.693  -5.493  1.00  0.00           C  
ATOM   2528  SG  CYS B 140      26.004   9.546  -4.723  1.00  0.00           S  
ATOM   2529  N   PHE B 141      24.723  12.986  -4.564  1.00  0.00           N  
ATOM   2530  CA  PHE B 141      23.472  13.665  -4.876  1.00  0.00           C  
ATOM   2531  C   PHE B 141      23.463  15.109  -4.384  1.00  0.00           C  
ATOM   2532  O   PHE B 141      23.941  15.415  -3.293  1.00  0.00           O  
ATOM   2533  CB  PHE B 141      22.282  12.899  -4.292  1.00  0.00           C  
ATOM   2534  CG  PHE B 141      21.998  11.588  -5.003  1.00  0.00           C  
ATOM   2535  CD1 PHE B 141      21.249  11.586  -6.193  1.00  0.00           C  
ATOM   2536  CD2 PHE B 141      22.487  10.380  -4.491  1.00  0.00           C  
ATOM   2537  CE1 PHE B 141      20.992  10.383  -6.865  1.00  0.00           C  
ATOM   2538  CE2 PHE B 141      22.234   9.164  -5.162  1.00  0.00           C  
ATOM   2539  CZ  PHE B 141      21.486   9.174  -6.345  1.00  0.00           C  
ATOM   2540  N   ASP B 142      22.857  15.983  -5.154  1.00  0.00           N  
ATOM   2541  CA  ASP B 142      22.392  17.289  -4.707  1.00  0.00           C  
ATOM   2542  C   ASP B 142      20.880  17.236  -4.457  1.00  0.00           C  
ATOM   2543  O   ASP B 142      20.146  16.557  -5.176  1.00  0.00           O  
ATOM   2544  CB  ASP B 142      22.766  18.377  -5.719  1.00  0.00           C  
ATOM   2545  CG  ASP B 142      24.271  18.624  -5.753  1.00  0.00           C  
ATOM   2546  OD1 ASP B 142      24.892  18.706  -4.659  1.00  0.00           O  
ATOM   2547  OD2 ASP B 142      24.834  18.740  -6.857  1.00  0.00           O  
ATOM   2548  N   VAL B 143      20.409  17.980  -3.461  1.00  0.00           N  
ATOM   2549  CA  VAL B 143      18.974  18.198  -3.272  1.00  0.00           C  
ATOM   2550  C   VAL B 143      18.522  19.269  -4.256  1.00  0.00           C  
ATOM   2551  O   VAL B 143      19.083  20.361  -4.296  1.00  0.00           O  
ATOM   2552  CB  VAL B 143      18.622  18.579  -1.825  1.00  0.00           C  
ATOM   2553  CG1 VAL B 143      17.105  18.693  -1.653  1.00  0.00           C  
ATOM   2554  CG2 VAL B 143      19.130  17.541  -0.821  1.00  0.00           C  
ATOM   2555  N   THR B 144      17.502  18.968  -5.049  1.00  0.00           N  
ATOM   2556  CA  THR B 144      16.955  19.870  -6.076  1.00  0.00           C  
ATOM   2557  C   THR B 144      15.670  20.562  -5.632  1.00  0.00           C  
ATOM   2558  O   THR B 144      15.360  21.635  -6.144  1.00  0.00           O  
ATOM   2559  CB  THR B 144      16.718  19.127  -7.395  1.00  0.00           C  
ATOM   2560  OG1 THR B 144      15.937  17.965  -7.179  1.00  0.00           O  
ATOM   2561  CG2 THR B 144      18.026  18.676  -8.040  1.00  0.00           C  
ATOM   2562  N   ALA B 145      14.931  19.989  -4.675  1.00  0.00           N  
ATOM   2563  CA  ALA B 145      13.687  20.541  -4.167  1.00  0.00           C  
ATOM   2564  C   ALA B 145      13.437  20.204  -2.685  1.00  0.00           C  
ATOM   2565  O   ALA B 145      13.865  19.159  -2.190  1.00  0.00           O  
ATOM   2566  CB  ALA B 145      12.526  20.058  -5.044  1.00  0.00           C  
ATOM   2567  N   TRP B 146      12.696  21.081  -2.007  1.00  0.00           N  
ATOM   2568  CA  TRP B 146      12.368  20.990  -0.586  1.00  0.00           C  
ATOM   2569  C   TRP B 146      10.899  21.317  -0.341  1.00  0.00           C  
ATOM   2570  O   TRP B 146      10.308  22.164  -1.015  1.00  0.00           O  
ATOM   2571  CB  TRP B 146      13.248  21.940   0.241  1.00  0.00           C  
ATOM   2572  CG  TRP B 146      14.725  21.793   0.061  1.00  0.00           C  
ATOM   2573  CD1 TRP B 146      15.565  21.110   0.867  1.00  0.00           C  
ATOM   2574  CD2 TRP B 146      15.561  22.342  -1.007  1.00  0.00           C  
ATOM   2575  NE1 TRP B 146      16.858  21.195   0.380  1.00  0.00           N  
ATOM   2576  CE2 TRP B 146      16.901  21.937  -0.770  1.00  0.00           C  
ATOM   2577  CE3 TRP B 146      15.322  23.129  -2.153  1.00  0.00           C  
ATOM   2578  CZ2 TRP B 146      17.968  22.303  -1.628  1.00  0.00           C  
ATOM   2579  CZ3 TRP B 146      16.387  23.484  -3.009  1.00  0.00           C  
ATOM   2580  CH2 TRP B 146      17.685  23.071  -2.753  1.00  0.00           C  
ATOM   2581  N   SER B 147      10.318  20.697   0.687  1.00  0.00           N  
ATOM   2582  CA  SER B 147       9.040  21.128   1.246  1.00  0.00           C  
ATOM   2583  C   SER B 147       9.204  22.361   2.145  1.00  0.00           C  
ATOM   2584  O   SER B 147      10.312  22.746   2.525  1.00  0.00           O  
ATOM   2585  CB  SER B 147       8.387  19.974   2.018  1.00  0.00           C  
ATOM   2586  OG  SER B 147       9.037  19.761   3.246  1.00  0.00           O  
ATOM   2587  N   GLU B 148       8.082  22.937   2.571  1.00  0.00           N  
ATOM   2588  CA  GLU B 148       8.053  24.040   3.549  1.00  0.00           C  
ATOM   2589  C   GLU B 148       8.719  23.668   4.879  1.00  0.00           C  
ATOM   2590  O   GLU B 148       9.317  24.507   5.551  1.00  0.00           O  
ATOM   2591  CB  GLU B 148       6.591  24.428   3.817  1.00  0.00           C  
ATOM   2592  CG  GLU B 148       5.882  24.987   2.584  1.00  0.00           C  
ATOM   2593  CD  GLU B 148       4.401  25.272   2.886  1.00  0.00           C  
ATOM   2594  OE1 GLU B 148       4.010  26.457   2.858  1.00  0.00           O  
ATOM   2595  OE2 GLU B 148       3.667  24.292   3.144  1.00  0.00           O  
ATOM   2596  N   THR B 149       8.684  22.393   5.256  1.00  0.00           N  
ATOM   2597  CA  THR B 149       9.312  21.849   6.468  1.00  0.00           C  
ATOM   2598  C   THR B 149      10.732  21.313   6.225  1.00  0.00           C  
ATOM   2599  O   THR B 149      11.280  20.631   7.077  1.00  0.00           O  
ATOM   2600  CB  THR B 149       8.411  20.784   7.110  1.00  0.00           C  
ATOM   2601  OG1 THR B 149       7.979  19.841   6.145  1.00  0.00           O  
ATOM   2602  CG2 THR B 149       7.145  21.397   7.685  1.00  0.00           C  
ATOM   2603  N   ARG B 150      11.347  21.654   5.098  1.00  0.00           N  
ATOM   2604  CA  ARG B 150      12.688  21.205   4.665  1.00  0.00           C  
ATOM   2605  C   ARG B 150      12.839  19.688   4.483  1.00  0.00           C  
ATOM   2606  O   ARG B 150      13.954  19.171   4.548  1.00  0.00           O  
ATOM   2607  CB  ARG B 150      13.795  21.777   5.552  1.00  0.00           C  
ATOM   2608  CG  ARG B 150      13.911  23.295   5.492  1.00  0.00           C  
ATOM   2609  CD  ARG B 150      15.159  23.716   6.268  1.00  0.00           C  
ATOM   2610  NE  ARG B 150      15.519  25.107   5.988  1.00  0.00           N  
ATOM   2611  CZ  ARG B 150      16.642  25.697   6.375  1.00  0.00           C  
ATOM   2612  NH1 ARG B 150      17.523  25.088   7.121  1.00  0.00           N  
ATOM   2613  NH2 ARG B 150      16.899  26.926   6.000  1.00  0.00           N  
ATOM   2614  N   GLU B 151      11.767  18.990   4.194  1.00  0.00           N  
ATOM   2615  CA  GLU B 151      11.858  17.619   3.707  1.00  0.00           C  
ATOM   2616  C   GLU B 151      12.366  17.627   2.261  1.00  0.00           C  
ATOM   2617  O   GLU B 151      11.990  18.486   1.466  1.00  0.00           O  
ATOM   2618  CB  GLU B 151      10.509  16.922   3.794  1.00  0.00           C  
ATOM   2619  CG  GLU B 151       9.970  16.821   5.235  1.00  0.00           C  
ATOM   2620  CD  GLU B 151       8.487  16.418   5.230  1.00  0.00           C  
ATOM   2621  OE1 GLU B 151       8.173  15.326   5.728  1.00  0.00           O  
ATOM   2622  OE2 GLU B 151       7.677  17.204   4.694  1.00  0.00           O  
ATOM   2623  N   ILE B 152      13.211  16.655   1.913  1.00  0.00           N  
ATOM   2624  CA  ILE B 152      13.708  16.477   0.546  1.00  0.00           C  
ATOM   2625  C   ILE B 152      12.529  16.114  -0.367  1.00  0.00           C  
ATOM   2626  O   ILE B 152      11.851  15.117  -0.143  1.00  0.00           O  
ATOM   2627  CB  ILE B 152      14.822  15.401   0.504  1.00  0.00           C  
ATOM   2628  CG1 ILE B 152      16.049  15.864   1.317  1.00  0.00           C  
ATOM   2629  CG2 ILE B 152      15.217  15.092  -0.954  1.00  0.00           C  
ATOM   2630  CD1 ILE B 152      17.166  14.820   1.436  1.00  0.00           C  
ATOM   2631  N   MET B 153      12.315  16.908  -1.403  1.00  0.00           N  
ATOM   2632  CA  MET B 153      11.293  16.684  -2.426  1.00  0.00           C  
ATOM   2633  C   MET B 153      11.874  16.319  -3.801  1.00  0.00           C  
ATOM   2634  O   MET B 153      11.144  15.863  -4.671  1.00  0.00           O  
ATOM   2635  CB  MET B 153      10.396  17.924  -2.546  1.00  0.00           C  
ATOM   2636  CG  MET B 153       9.527  18.178  -1.309  1.00  0.00           C  
ATOM   2637  SD  MET B 153       8.257  16.915  -0.999  1.00  0.00           S  
ATOM   2638  CE  MET B 153       8.992  16.097   0.431  1.00  0.00           C  
ATOM   2639  N   GLY B 154      13.182  16.498  -3.983  1.00  0.00           N  
ATOM   2640  CA  GLY B 154      13.885  16.103  -5.196  1.00  0.00           C  
ATOM   2641  C   GLY B 154      15.376  15.936  -4.954  1.00  0.00           C  
ATOM   2642  O   GLY B 154      15.977  16.655  -4.155  1.00  0.00           O  
ATOM   2643  N   ILE B 155      15.984  14.978  -5.653  1.00  0.00           N  
ATOM   2644  CA  ILE B 155      17.426  14.733  -5.665  1.00  0.00           C  
ATOM   2645  C   ILE B 155      17.923  14.559  -7.099  1.00  0.00           C  
ATOM   2646  O   ILE B 155      17.190  14.069  -7.963  1.00  0.00           O  
ATOM   2647  CB  ILE B 155      17.824  13.516  -4.793  1.00  0.00           C  
ATOM   2648  CG1 ILE B 155      17.200  12.189  -5.294  1.00  0.00           C  
ATOM   2649  CG2 ILE B 155      17.475  13.785  -3.317  1.00  0.00           C  
ATOM   2650  CD1 ILE B 155      17.657  10.938  -4.528  1.00  0.00           C  
ATOM   2651  N   ARG B 156      19.185  14.918  -7.341  1.00  0.00           N  
ATOM   2652  CA  ARG B 156      19.845  14.720  -8.635  1.00  0.00           C  
ATOM   2653  C   ARG B 156      21.294  14.292  -8.423  1.00  0.00           C  
ATOM   2654  O   ARG B 156      22.004  14.908  -7.646  1.00  0.00           O  
ATOM   2655  CB  ARG B 156      19.732  16.016  -9.454  1.00  0.00           C  
ATOM   2656  CG  ARG B 156      20.227  15.834 -10.884  1.00  0.00           C  
ATOM   2657  CD  ARG B 156      20.076  17.147 -11.653  1.00  0.00           C  
ATOM   2658  NE  ARG B 156      20.468  16.976 -13.059  1.00  0.00           N  
ATOM   2659  CZ  ARG B 156      20.871  17.929 -13.884  1.00  0.00           C  
ATOM   2660  NH1 ARG B 156      20.964  19.167 -13.492  1.00  0.00           N  
ATOM   2661  NH2 ARG B 156      21.179  17.636 -15.106  1.00  0.00           N  
ATOM   2662  N   HIS B 157      21.726  13.254  -9.137  1.00  0.00           N  
ATOM   2663  CA  HIS B 157      23.119  12.814  -9.091  1.00  0.00           C  
ATOM   2664  C   HIS B 157      24.029  13.823  -9.808  1.00  0.00           C  
ATOM   2665  O   HIS B 157      23.709  14.310 -10.893  1.00  0.00           O  
ATOM   2666  CB  HIS B 157      23.228  11.409  -9.677  1.00  0.00           C  
ATOM   2667  CG  HIS B 157      24.551  10.758  -9.378  1.00  0.00           C  
ATOM   2668  ND1 HIS B 157      25.711  10.933 -10.084  1.00  0.00           N  
ATOM   2669  CD2 HIS B 157      24.826   9.893  -8.353  1.00  0.00           C  
ATOM   2670  CE1 HIS B 157      26.672  10.189  -9.497  1.00  0.00           C  
ATOM   2671  NE2 HIS B 157      26.170   9.542  -8.444  1.00  0.00           N  
ATOM   2672  N   ARG B 158      25.189  14.127  -9.214  1.00  0.00           N  
ATOM   2673  CA  ARG B 158      26.104  15.170  -9.706  1.00  0.00           C  
ATOM   2674  C   ARG B 158      26.755  14.848 -11.055  1.00  0.00           C  
ATOM   2675  O   ARG B 158      27.148  15.770 -11.766  1.00  0.00           O  
ATOM   2676  CB  ARG B 158      27.203  15.404  -8.663  1.00  0.00           C  
ATOM   2677  CG  ARG B 158      26.648  16.097  -7.421  1.00  0.00           C  
ATOM   2678  CD  ARG B 158      27.739  16.295  -6.370  1.00  0.00           C  
ATOM   2679  NE  ARG B 158      27.193  17.054  -5.251  1.00  0.00           N  
ATOM   2680  CZ  ARG B 158      27.787  17.408  -4.133  1.00  0.00           C  
ATOM   2681  NH1 ARG B 158      29.020  17.078  -3.849  1.00  0.00           N  
ATOM   2682  NH2 ARG B 158      27.109  18.103  -3.284  1.00  0.00           N  
ATOM   2683  N   GLN B 159      26.926  13.576 -11.378  1.00  0.00           N  
ATOM   2684  CA  GLN B 159      27.679  13.130 -12.553  1.00  0.00           C  
ATOM   2685  C   GLN B 159      26.840  12.333 -13.551  1.00  0.00           C  
ATOM   2686  O   GLN B 159      27.083  12.400 -14.743  1.00  0.00           O  
ATOM   2687  CB  GLN B 159      28.860  12.268 -12.107  1.00  0.00           C  
ATOM   2688  CG  GLN B 159      29.909  13.055 -11.296  1.00  0.00           C  
ATOM   2689  CD  GLN B 159      31.115  12.191 -10.918  1.00  0.00           C  
ATOM   2690  OE1 GLN B 159      31.108  10.979 -10.969  1.00  0.00           O  
ATOM   2691  NE2 GLN B 159      32.210  12.809 -10.517  1.00  0.00           N  
ATOM   2692  N   TRP B 160      25.870  11.539 -13.062  1.00  0.00           N  
ATOM   2693  CA  TRP B 160      25.061  10.646 -13.882  1.00  0.00           C  
ATOM   2694  C   TRP B 160      23.630  11.164 -14.000  1.00  0.00           C  
ATOM   2695  O   TRP B 160      23.165  11.942 -13.162  1.00  0.00           O  
ATOM   2696  CB  TRP B 160      25.107   9.234 -13.292  1.00  0.00           C  
ATOM   2697  CG  TRP B 160      26.472   8.623 -13.174  1.00  0.00           C  
ATOM   2698  CD1 TRP B 160      27.522   8.837 -14.002  1.00  0.00           C  
ATOM   2699  CD2 TRP B 160      26.944   7.668 -12.166  1.00  0.00           C  
ATOM   2700  NE1 TRP B 160      28.610   8.083 -13.583  1.00  0.00           N  
ATOM   2701  CE2 TRP B 160      28.293   7.350 -12.469  1.00  0.00           C  
ATOM   2702  CE3 TRP B 160      26.346   7.054 -11.051  1.00  0.00           C  
ATOM   2703  CZ2 TRP B 160      29.030   6.432 -11.676  1.00  0.00           C  
ATOM   2704  CZ3 TRP B 160      27.090   6.138 -10.260  1.00  0.00           C  
ATOM   2705  CH2 TRP B 160      28.413   5.843 -10.579  1.00  0.00           C  
ATOM   2706  N   ASP B 161      22.924  10.760 -15.039  1.00  0.00           N  
ATOM   2707  CA  ASP B 161      21.533  11.175 -15.258  1.00  0.00           C  
ATOM   2708  C   ASP B 161      20.580  10.339 -14.394  1.00  0.00           C  
ATOM   2709  O   ASP B 161      19.823   9.490 -14.868  1.00  0.00           O  
ATOM   2710  CB  ASP B 161      21.209  11.163 -16.763  1.00  0.00           C  
ATOM   2711  CG  ASP B 161      19.934  11.939 -17.078  1.00  0.00           C  
ATOM   2712  OD1 ASP B 161      19.294  12.453 -16.139  1.00  0.00           O  
ATOM   2713  OD2 ASP B 161      19.586  12.084 -18.275  1.00  0.00           O  
ATOM   2714  N   LEU B 162      20.664  10.561 -13.091  1.00  0.00           N  
ATOM   2715  CA  LEU B 162      19.824   9.941 -12.069  1.00  0.00           C  
ATOM   2716  C   LEU B 162      19.099  11.049 -11.317  1.00  0.00           C  
ATOM   2717  O   LEU B 162      19.745  11.920 -10.724  1.00  0.00           O  
ATOM   2718  CB  LEU B 162      20.669   9.109 -11.099  1.00  0.00           C  
ATOM   2719  CG  LEU B 162      21.560   8.022 -11.718  1.00  0.00           C  
ATOM   2720  CD1 LEU B 162      22.345   7.337 -10.614  1.00  0.00           C  
ATOM   2721  CD2 LEU B 162      20.752   6.964 -12.454  1.00  0.00           C  
ATOM   2722  N   GLU B 163      17.778  11.017 -11.318  1.00  0.00           N  
ATOM   2723  CA  GLU B 163      16.957  12.029 -10.651  1.00  0.00           C  
ATOM   2724  C   GLU B 163      15.754  11.394  -9.956  1.00  0.00           C  
ATOM   2725  O   GLU B 163      15.181  10.424 -10.440  1.00  0.00           O  
ATOM   2726  CB  GLU B 163      16.569  13.108 -11.669  1.00  0.00           C  
ATOM   2727  CG  GLU B 163      16.263  14.453 -11.002  1.00  0.00           C  
ATOM   2728  CD  GLU B 163      16.259  15.626 -11.982  1.00  0.00           C  
ATOM   2729  OE1 GLU B 163      15.948  16.756 -11.554  1.00  0.00           O  
ATOM   2730  OE2 GLU B 163      16.575  15.448 -13.190  1.00  0.00           O  
ATOM   2731  N   GLY B 164      15.389  11.923  -8.801  1.00  0.00           N  
ATOM   2732  CA  GLY B 164      14.254  11.463  -8.019  1.00  0.00           C  
ATOM   2733  C   GLY B 164      13.364  12.612  -7.591  1.00  0.00           C  
ATOM   2734  O   GLY B 164      13.850  13.690  -7.249  1.00  0.00           O  
ATOM   2735  N   VAL B 165      12.055  12.384  -7.583  1.00  0.00           N  
ATOM   2736  CA  VAL B 165      11.052  13.305  -7.030  1.00  0.00           C  
ATOM   2737  C   VAL B 165      10.151  12.574  -6.031  1.00  0.00           C  
ATOM   2738  O   VAL B 165       9.629  11.501  -6.321  1.00  0.00           O  
ATOM   2739  CB  VAL B 165      10.229  14.027  -8.120  1.00  0.00           C  
ATOM   2740  CG1 VAL B 165      11.122  14.936  -8.971  1.00  0.00           C  
ATOM   2741  CG2 VAL B 165       9.474  13.075  -9.059  1.00  0.00           C  
ATOM   2742  N   GLN B 166       9.953  13.161  -4.843  1.00  0.00           N  
ATOM   2743  CA  GLN B 166       9.176  12.551  -3.756  1.00  0.00           C  
ATOM   2744  C   GLN B 166       7.647  12.668  -3.957  1.00  0.00           C  
ATOM   2745  O   GLN B 166       6.879  11.965  -3.307  1.00  0.00           O  
ATOM   2746  CB  GLN B 166       9.640  13.185  -2.428  1.00  0.00           C  
ATOM   2747  CG  GLN B 166       8.951  12.662  -1.149  1.00  0.00           C  
ATOM   2748  CD  GLN B 166       9.104  11.150  -0.962  1.00  0.00           C  
ATOM   2749  OE1 GLN B 166      10.092  10.669  -0.441  1.00  0.00           O  
ATOM   2750  NE2 GLN B 166       8.136  10.371  -1.387  1.00  0.00           N  
ATOM   2751  N   PHE B 167       7.222  13.562  -4.825  1.00  0.00           N  
ATOM   2752  CA  PHE B 167       5.822  13.855  -5.133  1.00  0.00           C  
ATOM   2753  C   PHE B 167       5.381  13.171  -6.436  1.00  0.00           C  
ATOM   2754  O   PHE B 167       6.166  12.470  -7.068  1.00  0.00           O  
ATOM   2755  CB  PHE B 167       5.648  15.373  -5.164  1.00  0.00           C  
ATOM   2756  CG  PHE B 167       6.524  16.071  -6.187  1.00  0.00           C  
ATOM   2757  CD1 PHE B 167       7.810  16.512  -5.828  1.00  0.00           C  
ATOM   2758  CD2 PHE B 167       6.064  16.264  -7.502  1.00  0.00           C  
ATOM   2759  CE1 PHE B 167       8.629  17.137  -6.778  1.00  0.00           C  
ATOM   2760  CE2 PHE B 167       6.883  16.887  -8.453  1.00  0.00           C  
ATOM   2761  CZ  PHE B 167       8.168  17.327  -8.099  1.00  0.00           C  
ATOM   2762  N   HIS B 168       4.135  13.387  -6.833  1.00  0.00           N  
ATOM   2763  CA  HIS B 168       3.505  12.744  -7.976  1.00  0.00           C  
ATOM   2764  C   HIS B 168       3.257  13.741  -9.124  1.00  0.00           C  
ATOM   2765  O   HIS B 168       2.196  14.363  -9.159  1.00  0.00           O  
ATOM   2766  CB  HIS B 168       2.207  12.090  -7.511  1.00  0.00           C  
ATOM   2767  CG  HIS B 168       2.443  10.953  -6.557  1.00  0.00           C  
ATOM   2768  ND1 HIS B 168       2.661   9.647  -6.919  1.00  0.00           N  
ATOM   2769  CD2 HIS B 168       2.497  11.010  -5.186  1.00  0.00           C  
ATOM   2770  CE1 HIS B 168       2.833   8.939  -5.800  1.00  0.00           C  
ATOM   2771  NE2 HIS B 168       2.747   9.736  -4.725  1.00  0.00           N  
ATOM   2772  N   PRO B 169       4.192  13.915 -10.074  1.00  0.00           N  
ATOM   2773  CA  PRO B 169       3.985  14.789 -11.234  1.00  0.00           C  
ATOM   2774  C   PRO B 169       2.850  14.311 -12.152  1.00  0.00           C  
ATOM   2775  O   PRO B 169       2.243  15.118 -12.838  1.00  0.00           O  
ATOM   2776  CB  PRO B 169       5.331  14.809 -11.964  1.00  0.00           C  
ATOM   2777  CG  PRO B 169       5.977  13.477 -11.585  1.00  0.00           C  
ATOM   2778  CD  PRO B 169       5.489  13.263 -10.156  1.00  0.00           C  
ATOM   2779  N   GLU B 170       2.534  13.017 -12.110  1.00  0.00           N  
ATOM   2780  CA  GLU B 170       1.464  12.367 -12.873  1.00  0.00           C  
ATOM   2781  C   GLU B 170       0.059  12.550 -12.279  1.00  0.00           C  
ATOM   2782  O   GLU B 170      -0.928  12.077 -12.852  1.00  0.00           O  
ATOM   2783  CB  GLU B 170       1.803  10.882 -13.046  1.00  0.00           C  
ATOM   2784  CG  GLU B 170       1.615   9.974 -11.808  1.00  0.00           C  
ATOM   2785  CD  GLU B 170       2.593  10.203 -10.639  1.00  0.00           C  
ATOM   2786  OE1 GLU B 170       2.352   9.605  -9.572  1.00  0.00           O  
ATOM   2787  OE2 GLU B 170       3.570  10.966 -10.765  1.00  0.00           O  
ATOM   2788  N   SER B 171      -0.076  13.224 -11.147  1.00  0.00           N  
ATOM   2789  CA  SER B 171      -1.374  13.561 -10.579  1.00  0.00           C  
ATOM   2790  C   SER B 171      -1.975  14.776 -11.279  1.00  0.00           C  
ATOM   2791  O   SER B 171      -1.307  15.800 -11.435  1.00  0.00           O  
ATOM   2792  CB  SER B 171      -1.261  13.816  -9.076  1.00  0.00           C  
ATOM   2793  OG  SER B 171      -2.508  14.234  -8.538  1.00  0.00           O  
ATOM   2794  N   ILE B 172      -3.268  14.718 -11.595  1.00  0.00           N  
ATOM   2795  CA  ILE B 172      -4.000  15.832 -12.215  1.00  0.00           C  
ATOM   2796  C   ILE B 172      -3.978  17.125 -11.376  1.00  0.00           C  
ATOM   2797  O   ILE B 172      -4.173  18.211 -11.915  1.00  0.00           O  
ATOM   2798  CB  ILE B 172      -5.445  15.380 -12.515  1.00  0.00           C  
ATOM   2799  CG1 ILE B 172      -6.140  16.351 -13.478  1.00  0.00           C  
ATOM   2800  CG2 ILE B 172      -6.277  15.189 -11.215  1.00  0.00           C  
ATOM   2801  CD1 ILE B 172      -7.475  15.841 -14.041  1.00  0.00           C  
ATOM   2802  N   LEU B 173      -3.725  17.024 -10.059  1.00  0.00           N  
ATOM   2803  CA  LEU B 173      -3.627  18.165  -9.148  1.00  0.00           C  
ATOM   2804  C   LEU B 173      -2.199  18.721  -9.027  1.00  0.00           C  
ATOM   2805  O   LEU B 173      -2.001  19.729  -8.345  1.00  0.00           O  
ATOM   2806  CB  LEU B 173      -4.190  17.782  -7.768  1.00  0.00           C  
ATOM   2807  CG  LEU B 173      -5.652  17.321  -7.743  1.00  0.00           C  
ATOM   2808  CD1 LEU B 173      -6.045  16.954  -6.315  1.00  0.00           C  
ATOM   2809  CD2 LEU B 173      -6.611  18.402  -8.239  1.00  0.00           C  
ATOM   2810  N   SER B 174      -1.201  18.089  -9.635  1.00  0.00           N  
ATOM   2811  CA  SER B 174       0.162  18.612  -9.701  1.00  0.00           C  
ATOM   2812  C   SER B 174       0.309  19.601 -10.847  1.00  0.00           C  
ATOM   2813  O   SER B 174      -0.019  19.309 -11.998  1.00  0.00           O  
ATOM   2814  CB  SER B 174       1.193  17.490  -9.837  1.00  0.00           C  
ATOM   2815  OG  SER B 174       1.260  16.775  -8.618  1.00  0.00           O  
ATOM   2816  N   GLU B 175       0.834  20.772 -10.536  1.00  0.00           N  
ATOM   2817  CA  GLU B 175       1.139  21.808 -11.506  1.00  0.00           C  
ATOM   2818  C   GLU B 175       2.285  21.365 -12.433  1.00  0.00           C  
ATOM   2819  O   GLU B 175       3.283  20.791 -11.982  1.00  0.00           O  
ATOM   2820  CB  GLU B 175       1.476  23.091 -10.733  1.00  0.00           C  
ATOM   2821  CG  GLU B 175       1.584  24.323 -11.630  1.00  0.00           C  
ATOM   2822  CD  GLU B 175       1.914  25.601 -10.837  1.00  0.00           C  
ATOM   2823  OE1 GLU B 175       1.653  26.693 -11.380  1.00  0.00           O  
ATOM   2824  OE2 GLU B 175       2.429  25.495  -9.698  1.00  0.00           O  
ATOM   2825  N   GLN B 176       2.147  21.626 -13.717  1.00  0.00           N  
ATOM   2826  CA  GLN B 176       3.171  21.393 -14.749  1.00  0.00           C  
ATOM   2827  C   GLN B 176       3.755  19.961 -14.790  1.00  0.00           C  
ATOM   2828  O   GLN B 176       4.887  19.774 -15.229  1.00  0.00           O  
ATOM   2829  CB  GLN B 176       4.262  22.471 -14.655  1.00  0.00           C  
ATOM   2830  CG  GLN B 176       3.724  23.892 -14.867  1.00  0.00           C  
ATOM   2831  CD  GLN B 176       4.866  24.913 -14.843  1.00  0.00           C  
ATOM   2832  OE1 GLN B 176       5.409  25.230 -13.805  1.00  0.00           O  
ATOM   2833  NE2 GLN B 176       5.281  25.433 -15.976  1.00  0.00           N  
ATOM   2834  N   GLY B 177       2.985  18.953 -14.403  1.00  0.00           N  
ATOM   2835  CA  GLY B 177       3.436  17.565 -14.380  1.00  0.00           C  
ATOM   2836  C   GLY B 177       3.980  17.058 -15.717  1.00  0.00           C  
ATOM   2837  O   GLY B 177       5.081  16.514 -15.775  1.00  0.00           O  
ATOM   2838  N   HIS B 178       3.288  17.333 -16.820  1.00  0.00           N  
ATOM   2839  CA  HIS B 178       3.759  16.994 -18.170  1.00  0.00           C  
ATOM   2840  C   HIS B 178       5.090  17.672 -18.500  1.00  0.00           C  
ATOM   2841  O   HIS B 178       5.968  17.052 -19.082  1.00  0.00           O  
ATOM   2842  CB  HIS B 178       2.713  17.411 -19.208  1.00  0.00           C  
ATOM   2843  CG  HIS B 178       1.509  16.527 -19.231  1.00  0.00           C  
ATOM   2844  ND1 HIS B 178       0.428  16.601 -18.387  1.00  0.00           N  
ATOM   2845  CD2 HIS B 178       1.273  15.513 -20.132  1.00  0.00           C  
ATOM   2846  CE1 HIS B 178      -0.458  15.666 -18.777  1.00  0.00           C  
ATOM   2847  NE2 HIS B 178       0.025  14.988 -19.828  1.00  0.00           N  
ATOM   2848  N   GLN B 179       5.278  18.933 -18.109  1.00  0.00           N  
ATOM   2849  CA  GLN B 179       6.502  19.669 -18.401  1.00  0.00           C  
ATOM   2850  C   GLN B 179       7.696  19.136 -17.592  1.00  0.00           C  
ATOM   2851  O   GLN B 179       8.799  19.033 -18.125  1.00  0.00           O  
ATOM   2852  CB  GLN B 179       6.251  21.160 -18.169  1.00  0.00           C  
ATOM   2853  CG  GLN B 179       7.431  22.023 -18.649  1.00  0.00           C  
ATOM   2854  CD  GLN B 179       7.149  23.531 -18.568  1.00  0.00           C  
ATOM   2855  OE1 GLN B 179       6.040  23.984 -18.331  1.00  0.00           O  
ATOM   2856  NE2 GLN B 179       8.145  24.348 -18.767  1.00  0.00           N  
ATOM   2857  N   LEU B 180       7.471  18.733 -16.340  1.00  0.00           N  
ATOM   2858  CA  LEU B 180       8.480  18.063 -15.523  1.00  0.00           C  
ATOM   2859  C   LEU B 180       8.929  16.744 -16.172  1.00  0.00           C  
ATOM   2860  O   LEU B 180      10.123  16.508 -16.347  1.00  0.00           O  
ATOM   2861  CB  LEU B 180       7.920  17.885 -14.097  1.00  0.00           C  
ATOM   2862  CG  LEU B 180       8.918  17.293 -13.073  1.00  0.00           C  
ATOM   2863  CD1 LEU B 180       8.503  17.688 -11.665  1.00  0.00           C  
ATOM   2864  CD2 LEU B 180       8.987  15.760 -13.110  1.00  0.00           C  
ATOM   2865  N   LEU B 181       7.985  15.913 -16.599  1.00  0.00           N  
ATOM   2866  CA  LEU B 181       8.288  14.649 -17.270  1.00  0.00           C  
ATOM   2867  C   LEU B 181       8.935  14.871 -18.649  1.00  0.00           C  
ATOM   2868  O   LEU B 181       9.850  14.135 -19.021  1.00  0.00           O  
ATOM   2869  CB  LEU B 181       7.008  13.797 -17.370  1.00  0.00           C  
ATOM   2870  CG  LEU B 181       6.405  13.365 -16.024  1.00  0.00           C  
ATOM   2871  CD1 LEU B 181       5.130  12.552 -16.274  1.00  0.00           C  
ATOM   2872  CD2 LEU B 181       7.354  12.515 -15.187  1.00  0.00           C  
ATOM   2873  N   ALA B 182       8.546  15.925 -19.364  1.00  0.00           N  
ATOM   2874  CA  ALA B 182       9.178  16.315 -20.625  1.00  0.00           C  
ATOM   2875  C   ALA B 182      10.650  16.705 -20.435  1.00  0.00           C  
ATOM   2876  O   ALA B 182      11.484  16.342 -21.264  1.00  0.00           O  
ATOM   2877  CB  ALA B 182       8.381  17.459 -21.257  1.00  0.00           C  
ATOM   2878  N   ASN B 183      10.995  17.379 -19.329  1.00  0.00           N  
ATOM   2879  CA  ASN B 183      12.386  17.717 -19.010  1.00  0.00           C  
ATOM   2880  C   ASN B 183      13.261  16.462 -18.839  1.00  0.00           C  
ATOM   2881  O   ASN B 183      14.418  16.472 -19.251  1.00  0.00           O  
ATOM   2882  CB  ASN B 183      12.431  18.567 -17.732  1.00  0.00           C  
ATOM   2883  CG  ASN B 183      11.999  20.008 -17.921  1.00  0.00           C  
ATOM   2884  OD1 ASN B 183      12.087  20.594 -18.984  1.00  0.00           O  
ATOM   2885  ND2 ASN B 183      11.584  20.657 -16.842  1.00  0.00           N  
ATOM   2886  N   PHE B 184      12.714  15.380 -18.286  1.00  0.00           N  
ATOM   2887  CA  PHE B 184      13.403  14.086 -18.222  1.00  0.00           C  
ATOM   2888  C   PHE B 184      13.428  13.387 -19.588  1.00  0.00           C  
ATOM   2889  O   PHE B 184      14.446  12.819 -19.985  1.00  0.00           O  
ATOM   2890  CB  PHE B 184      12.739  13.195 -17.163  1.00  0.00           C  
ATOM   2891  CG  PHE B 184      13.303  11.786 -17.137  1.00  0.00           C  
ATOM   2892  CD1 PHE B 184      12.556  10.719 -17.668  1.00  0.00           C  
ATOM   2893  CD2 PHE B 184      14.592  11.550 -16.631  1.00  0.00           C  
ATOM   2894  CE1 PHE B 184      13.084   9.415 -17.672  1.00  0.00           C  
ATOM   2895  CE2 PHE B 184      15.123  10.250 -16.637  1.00  0.00           C  
ATOM   2896  CZ  PHE B 184      14.374   9.179 -17.156  1.00  0.00           C  
ATOM   2897  N   LEU B 185      12.323  13.438 -20.329  1.00  0.00           N  
ATOM   2898  CA  LEU B 185      12.184  12.726 -21.597  1.00  0.00           C  
ATOM   2899  C   LEU B 185      13.131  13.251 -22.684  1.00  0.00           C  
ATOM   2900  O   LEU B 185      13.700  12.455 -23.434  1.00  0.00           O  
ATOM   2901  CB  LEU B 185      10.714  12.810 -22.031  1.00  0.00           C  
ATOM   2902  CG  LEU B 185      10.396  12.108 -23.360  1.00  0.00           C  
ATOM   2903  CD1 LEU B 185      10.741  10.625 -23.330  1.00  0.00           C  
ATOM   2904  CD2 LEU B 185       8.906  12.247 -23.667  1.00  0.00           C  
ATOM   2905  N   HIS B 186      13.307  14.573 -22.759  1.00  0.00           N  
ATOM   2906  CA  HIS B 186      13.978  15.253 -23.875  1.00  0.00           C  
ATOM   2907  C   HIS B 186      15.433  15.635 -23.614  1.00  0.00           C  
ATOM   2908  O   HIS B 186      16.052  16.260 -24.476  1.00  0.00           O  
ATOM   2909  CB  HIS B 186      13.148  16.468 -24.297  1.00  0.00           C  
ATOM   2910  CG  HIS B 186      11.763  16.106 -24.767  1.00  0.00           C  
ATOM   2911  ND1 HIS B 186      11.434  15.083 -25.632  1.00  0.00           N  
ATOM   2912  CD2 HIS B 186      10.588  16.724 -24.413  1.00  0.00           C  
ATOM   2913  CE1 HIS B 186      10.099  15.082 -25.793  1.00  0.00           C  
ATOM   2914  NE2 HIS B 186       9.559  16.068 -25.066  1.00  0.00           N  
ATOM   2915  N   ARG B 187      15.999  15.274 -22.448  1.00  0.00           N  
ATOM   2916  CA  ARG B 187      17.399  15.549 -22.132  1.00  0.00           C  
ATOM   2917  C   ARG B 187      18.319  14.385 -22.521  1.00  0.00           C  
ATOM   2918  O   ARG B 187      17.856  13.227 -22.574  1.00  0.00           O  
ATOM   2919  CB  ARG B 187      17.557  15.986 -20.669  1.00  0.00           C  
ATOM   2920  CG  ARG B 187      17.457  14.822 -19.690  1.00  0.00           C  
ATOM   2921  CD  ARG B 187      17.387  15.385 -18.272  1.00  0.00           C  
ATOM   2922  NE  ARG B 187      17.403  14.306 -17.275  1.00  0.00           N  
ATOM   2923  CZ  ARG B 187      17.069  14.447 -15.997  1.00  0.00           C  
ATOM   2924  NH1 ARG B 187      16.673  15.574 -15.498  1.00  0.00           N  
ATOM   2925  NH2 ARG B 187      17.157  13.429 -15.214  1.00  0.00           N  
ATOM   2926  OXT ARG B 187      19.498  14.636 -22.722  1.00  0.00           O  
CONECT    1    2                                                      
CONECT    2    3    5    1                                            
CONECT    3    9    2    4    4                                       
CONECT    4    3    3                                                 
CONECT    5    6    2                                                 
CONECT    6    7    5                                                 
CONECT    7    6    8                                                 
CONECT    8    7                                                      
CONECT    9   10    3                                                 
CONECT   10   13   11    9                                            
CONECT   11   12   12   10   17                                       
CONECT   12   11   11                                                 
CONECT   13   15   14   10                                            
CONECT   14   16   13                                                 
CONECT   15   13                                                      
CONECT   16   14                                                      
CONECT   17   18   11                                                 
CONECT   18   19   17   21                                            
CONECT   19   25   20   20   18                                       
CONECT   20   19   19                                                 
CONECT   21   18   22                                                 
CONECT   22   23   21   24                                            
CONECT   23   22                                                      
CONECT   24   22                                                      
CONECT   25   26   19                                                 
CONECT   26   29   27   25                                            
CONECT   27   28   28   33   26                                       
CONECT   28   27   27                                                 
CONECT   29   30   26                                                 
CONECT   30   32   31   29                                            
CONECT   31   30                                                      
CONECT   32   30                                                      
CONECT   33   34   27                                                 
CONECT   34   35   33   37                                            
CONECT   35   41   36   36   34                                       
CONECT   36   35   35                                                 
CONECT   37   34   39   38                                            
CONECT   38   37   40                                                 
CONECT   39   37                                                      
CONECT   40   38                                                      
CONECT   41   42   35                                                 
CONECT   42   45   43   41                                            
CONECT   43   49   42   44   44                                       
CONECT   44   43   43                                                 
CONECT   45   46   42                                                 
CONECT   46   47   47   48   45                                       
CONECT   47   46   46                                                 
CONECT   48   46                                                      
CONECT   49   50   43                                                 
CONECT   50   51   53   49                                            
CONECT   51   52   52   57   50                                       
CONECT   52   51   51                                                 
CONECT   53   50   54                                                 
CONECT   54   53   56   55   55                                       
CONECT   55   54   54                                                 
CONECT   56   54                                                      
CONECT   57   58   51                                                 
CONECT   58   59   61   57                                            
CONECT   59   60   60   69   58                                       
CONECT   60   59   59                                                 
CONECT   61   58   62                                                 
CONECT   62   61   63   63   64                                       
CONECT   63   62   62   65                                            
CONECT   64   62   66   66                                            
CONECT   65   63   67   67                                            
CONECT   66   64   64   67                                            
CONECT   67   65   65   66   68                                       
CONECT   68   67                                                      
CONECT   69   70   59                                                 
CONECT   70   71   73   69                                            
CONECT   71   77   70   72   72                                       
CONECT   72   71   71                                                 
CONECT   73   74   70                                                 
CONECT   74   76   76   75   73                                       
CONECT   75   74                                                      
CONECT   76   74   74                                                 
CONECT   77   78   71                                                 
CONECT   78   81   79   77                                            
CONECT   79   78   80   80   83                                       
CONECT   80   79   79                                                 
CONECT   81   82   78                                                 
CONECT   82   81                                                      
CONECT   83   79   84                                                 
CONECT   84   83   87   85                                            
CONECT   85   84   86   86   94                                       
CONECT   86   85   85                                                 
CONECT   87   88   84                                                 
CONECT   88   89   89   90   87                                       
CONECT   89   91   88   88                                            
CONECT   90   92   92   88                                            
CONECT   91   93   93   89                                            
CONECT   92   93   90   90                                            
CONECT   93   91   91   92                                            
CONECT   94   85   95                                                 
CONECT   95   94   96   98                                            
CONECT   96  101   95   97   97                                       
CONECT   97   96   96                                                 
CONECT   98   95   99  100                                            
CONECT   99   98                                                      
CONECT  100   98                                                      
CONECT  101  102   96                                                 
CONECT  102  105  103  101                                            
CONECT  103  115  102  104  104                                       
CONECT  104  103  103                                                 
CONECT  105  106  102                                                 
CONECT  106  105  107  107  108                                       
CONECT  107  106  106  109                                            
CONECT  108  106  110  111                                            
CONECT  109  107  110  110                                            
CONECT  110  109  109  108  112                                       
CONECT  111  108  113  113                                            
CONECT  112  110  114  114                                            
CONECT  113  111  111  114                                            
CONECT  114  112  112  113                                            
CONECT  115  116  103                                                 
CONECT  116  119  115  117                                            
CONECT  117  116  118  118  123                                       
CONECT  118  117  117                                                 
CONECT  119  120  116                                                 
CONECT  120  122  121  121  119                                       
CONECT  121  120  120                                                 
CONECT  122  120                                                      
CONECT  123  117  124                                                 
CONECT  124  123  127  125                                            
CONECT  125  124  131  126  126                                       
CONECT  126  125  125                                                 
CONECT  127  124  128                                                 
CONECT  128  127  130  129                                            
CONECT  129  128                                                      
CONECT  130  128                                                      
CONECT  131  125  132                                                 
CONECT  132  131  133  135                                            
CONECT  133  143  132  134  134                                       
CONECT  134  133  133                                                 
CONECT  135  132  136                                                 
CONECT  136  137  137  135  138                                       
CONECT  137  139  136  136                                            
CONECT  138  136  140  140                                            
CONECT  139  137  141  141                                            
CONECT  140  141  138  138                                            
CONECT  141  139  139  142  140                                       
CONECT  142  141                                                      
CONECT  143  144  133                                                 
CONECT  144  147  145  143                                            
CONECT  145  144  152  146  146                                       
CONECT  146  145  145                                                 
CONECT  147  148  144                                                 
CONECT  148  149  147                                                 
CONECT  149  150  150  151  148                                       
CONECT  150  149  149                                                 
CONECT  151  149                                                      
CONECT  152  145  153                                                 
CONECT  153  156  152  154                                            
CONECT  154  153  155  155  164                                       
CONECT  155  154  154                                                 
CONECT  156  157  153                                                 
CONECT  157  158  158  159  156                                       
CONECT  158  160  157  157                                            
CONECT  159  161  161  157                                            
CONECT  160  162  162  158                                            
CONECT  161  162  159  159                                            
CONECT  162  163  160  160  161                                       
CONECT  163  162                                                      
CONECT  164  154  165                                                 
CONECT  165  164  166  168                                            
CONECT  166  175  165  167  167                                       
CONECT  167  166  166                                                 
CONECT  168  165  169                                                 
CONECT  169  171  171  168  170                                       
CONECT  170  169  172  172                                            
CONECT  171  173  169  169                                            
CONECT  172  174  170  170                                            
CONECT  173  171  174  174                                            
CONECT  174  173  173  172                                            
CONECT  175  176  166                                                 
CONECT  176  179  177  175                                            
CONECT  177  181  176  178  178                                       
CONECT  178  177  177                                                 
CONECT  179  176  180                                                 
CONECT  180  179                                                      
CONECT  181  182  177                                                 
CONECT  182  185  181  183                                            
CONECT  183  182  184  184  190                                       
CONECT  184  183  183                                                 
CONECT  185  186  182                                                 
CONECT  186  187  185                                                 
CONECT  187  188  188  189  186                                       
CONECT  188  187  187                                                 
CONECT  189  187                                                      
CONECT  190  183  191                                                 
CONECT  191  190  194  192                                            
CONECT  192  191  198  193  193                                       
CONECT  193  192  192                                                 
CONECT  194  195  191                                                 
CONECT  195  197  196  194                                            
CONECT  196  195                                                      
CONECT  197  195                                                      
CONECT  198  192  199                                                 
CONECT  199  198  200                                                 
CONECT  200  199  202  201  201                                       
CONECT  201  200  200                                                 
CONECT  202  200  203                                                 
CONECT  203  202  206  204                                            
CONECT  204  205  205  203  207                                       
CONECT  205  204  204                                                 
CONECT  206  203                                                      
CONECT  207  204  208                                                 
CONECT  208  209  207  211                                            
CONECT  209  215  208  210  210                                       
CONECT  210  209  209                                                 
CONECT  211  208  212                                                 
CONECT  212  213  213  211  214                                       
CONECT  213  212  212                                                 
CONECT  214  212                                                      
CONECT  215  216  209                                                 
CONECT  216  219  217  215                                            
CONECT  217  218  218  216  222                                       
CONECT  218  217  217                                                 
CONECT  219  220  221  216                                            
CONECT  220  219                                                      
CONECT  221  219                                                      
CONECT  222  217  223                                                 
CONECT  223  224  222  226                                            
CONECT  224  230  225  225  223                                       
CONECT  225  224  224                                                 
CONECT  226  223  227                                                 
CONECT  227  228  226  229                                            
CONECT  228  227                                                      
CONECT  229  227                                                      
CONECT  230  231  224                                                 
CONECT  231  234  232  230                                            
CONECT  232  231  233  233  237                                       
CONECT  233  232  232                                                 
CONECT  234  235  236  231                                            
CONECT  235  234                                                      
CONECT  236  234                                                      
CONECT  237  232  238                                                 
CONECT  238  239  237  241                                            
CONECT  239  246  240  240  238                                       
CONECT  240  239  239                                                 
CONECT  241  238  242                                                 
CONECT  242  241  243                                                 
CONECT  243  242  244                                                 
CONECT  244  243  245                                                 
CONECT  245  244                                                      
CONECT  246  247  239                                                 
CONECT  247  250  246  248                                            
CONECT  248  247  257  249  249                                       
CONECT  249  248  248                                                 
CONECT  250  251  247                                                 
CONECT  251  252  250                                                 
CONECT  252  253  251                                                 
CONECT  253  254  254  252                                            
CONECT  254  256  255  253  253                                       
CONECT  255  254                                                      
CONECT  256  254                                                      
CONECT  257  248  258                                                 
CONECT  258  261  257  259                                            
CONECT  259  258  265  260  260                                       
CONECT  260  259  259                                                 
CONECT  261  262  258                                                 
CONECT  262  264  263  263  261                                       
CONECT  263  262  262                                                 
CONECT  264  262                                                      
CONECT  265  259  266                                                 
CONECT  266  269  265  267                                            
CONECT  267  266  273  268  268                                       
CONECT  268  267  267                                                 
CONECT  269  270  266                                                 
CONECT  270  272  272  271  269                                       
CONECT  271  270                                                      
CONECT  272  270  270                                                 
CONECT  273  267  274                                                 
CONECT  274  277  273  275                                            
CONECT  275  274  276  276  278                                       
CONECT  276  275  275                                                 
CONECT  277  274                                                      
CONECT  278  275  279                                                 
CONECT  279  278  282  280                                            
CONECT  280  279  281  281  286                                       
CONECT  281  280  280                                                 
CONECT  282  283  279                                                 
CONECT  283  285  284  282                                            
CONECT  284  283                                                      
CONECT  285  283                                                      
CONECT  286  280  287                                                 
CONECT  287  286  288  290                                            
CONECT  288  287  289  289  293                                       
CONECT  289  288  288                                                 
CONECT  290  287  292  291                                            
CONECT  291  290                                                      
CONECT  292  290                                                      
CONECT  293  288  294                                                 
CONECT  294  293  297  295                                            
CONECT  295  294  296  296  301                                       
CONECT  296  295  295                                                 
CONECT  297  298  294                                                 
CONECT  298  300  299  297                                            
CONECT  299  298                                                      
CONECT  300  298                                                      
CONECT  301  295  302                                                 
CONECT  302  301  303  305                                            
CONECT  303  306  302  304  304                                       
CONECT  304  303  303                                                 
CONECT  305  302                                                      
CONECT  306  307  303                                                 
CONECT  307  310  308  306                                            
CONECT  308  314  309  309  307                                       
CONECT  309  308  308                                                 
CONECT  310  311  307                                                 
CONECT  311  313  313  310  312                                       
CONECT  312  311                                                      
CONECT  313  311  311                                                 
CONECT  314  315  308                                                 
CONECT  315  318  314  316                                            
CONECT  316  315  317  317  322                                       
CONECT  317  316  316                                                 
CONECT  318  319  320  315                                            
CONECT  319  321  318                                                 
CONECT  320  318                                                      
CONECT  321  319                                                      
CONECT  322  316  323                                                 
CONECT  323  322  324  326                                            
CONECT  324  323  330  325  325                                       
CONECT  325  324  324                                                 
CONECT  326  323  327                                                 
CONECT  327  328  328  326  329                                       
CONECT  328  327  327                                                 
CONECT  329  327                                                      
CONECT  330  331  324                                                 
CONECT  331  332  330  334                                            
CONECT  332  335  333  333  331                                       
CONECT  333  332  332                                                 
CONECT  334  331                                                      
CONECT  335  336  332                                                 
CONECT  336  339  337  335                                            
CONECT  337  336  338  338  343                                       
CONECT  338  337  337                                                 
CONECT  339  340  336                                                 
CONECT  340  341  342  339                                            
CONECT  341  340                                                      
CONECT  342  340                                                      
CONECT  343  337  344                                                 
CONECT  344  345  343  347                                            
CONECT  345  352  346  346  344                                       
CONECT  346  345  345                                                 
CONECT  347  344  348                                                 
CONECT  348  347  349                                                 
CONECT  349  348  350                                                 
CONECT  350  349  351                                                 
CONECT  351  350                                                      
CONECT  352  353  358  345                                            
CONECT  353  356  354  352                                            
CONECT  354  353  359  355  355                                       
CONECT  355  354  354                                                 
CONECT  356  357  353                                                 
CONECT  357  356  358                                                 
CONECT  358  357  352                                                 
CONECT  359  360  354                                                 
CONECT  360  361  359  363                                            
CONECT  361  368  362  362  360                                       
CONECT  362  361  361                                                 
CONECT  363  360  364                                                 
CONECT  364  363  365                                                 
CONECT  365  366  366  364  367                                       
CONECT  366  365  365                                                 
CONECT  367  365                                                      
CONECT  368  369  361                                                 
CONECT  369  372  370  368                                            
CONECT  370  377  371  371  369                                       
CONECT  371  370  370                                                 
CONECT  372  373  369                                                 
CONECT  373  374  372                                                 
CONECT  374  373  375                                                 
CONECT  375  374  376                                                 
CONECT  376  375                                                      
CONECT  377  378  370                                                 
CONECT  378  379  381  377                                            
CONECT  379  385  380  380  378                                       
CONECT  380  379  379                                                 
CONECT  381  383  378  382                                            
CONECT  382  381  384                                                 
CONECT  383  381                                                      
CONECT  384  382                                                      
CONECT  385  386  379                                                 
CONECT  386  389  387  385                                            
CONECT  387  392  388  388  386                                       
CONECT  388  387  387                                                 
CONECT  389  390  391  386                                            
CONECT  390  389                                                      
CONECT  391  389                                                      
CONECT  392  393  387                                                 
CONECT  393  394  396  392                                            
CONECT  394  400  395  395  393                                       
CONECT  395  394  394                                                 
CONECT  396  398  393  397                                            
CONECT  397  396  399                                                 
CONECT  398  396                                                      
CONECT  399  397                                                      
CONECT  400  401  394                                                 
CONECT  401  402  404  400                                            
CONECT  402  406  403  403  401                                       
CONECT  403  402  402                                                 
CONECT  404  405  401                                                 
CONECT  405  404                                                      
CONECT  406  407  412  402                                            
CONECT  407  410  408  406                                            
CONECT  408  413  407  409  409                                       
CONECT  409  408  408                                                 
CONECT  410  411  407                                                 
CONECT  411  410  412                                                 
CONECT  412  411  406                                                 
CONECT  413  414  408                                                 
CONECT  414  415  413                                                 
CONECT  415  417  416  416  414                                       
CONECT  416  415  415                                                 
CONECT  417  418  423  415                                            
CONECT  418  421  417  419                                            
CONECT  419  418  424  420  420                                       
CONECT  420  419  419                                                 
CONECT  421  418  422                                                 
CONECT  422  421  423                                                 
CONECT  423  422  417                                                 
CONECT  424  425  419                                                 
CONECT  425  424  428  426                                            
CONECT  426  425  427  427  430                                       
CONECT  427  426  426                                                 
CONECT  428  429  425                                                 
CONECT  429  428                                                      
CONECT  430  426  431                                                 
CONECT  431  430  434  432                                            
CONECT  432  431  433  433  437                                       
CONECT  433  432  432                                                 
CONECT  434  436  431  435                                            
CONECT  435  434                                                      
CONECT  436  434                                                      
CONECT  437  432  443  438                                            
CONECT  438  437  439  441                                            
CONECT  439  438  444  440  440                                       
CONECT  440  439  439                                                 
CONECT  441  442  438                                                 
CONECT  442  443  441                                                 
CONECT  443  437  442                                                 
CONECT  444  439  445                                                 
CONECT  445  444  446  448                                            
CONECT  446  452  445  447  447                                       
CONECT  447  446  446                                                 
CONECT  448  445  449                                                 
CONECT  449  451  451  448  450                                       
CONECT  450  449                                                      
CONECT  451  449  449                                                 
CONECT  452  453  446                                                 
CONECT  453  456  452  454                                            
CONECT  454  453  455  455  461                                       
CONECT  455  454  454                                                 
CONECT  456  457  453                                                 
CONECT  457  458  456                                                 
CONECT  458  460  460  459  457                                       
CONECT  459  458                                                      
CONECT  460  458  458                                                 
CONECT  461  454  462                                                 
CONECT  462  461  465  463                                            
CONECT  463  462  466  464  464                                       
CONECT  464  463  463                                                 
CONECT  465  462                                                      
CONECT  466  463  467                                                 
CONECT  467  466  468                                                 
CONECT  468  467  469  469  470                                       
CONECT  469  468  468                                                 
CONECT  470  468  471                                                 
CONECT  471  470  472  474                                            
CONECT  472  478  471  473  473                                       
CONECT  473  472  472                                                 
CONECT  474  471  475  476                                            
CONECT  475  474  477                                                 
CONECT  476  474                                                      
CONECT  477  475                                                      
CONECT  478  479  472                                                 
CONECT  479  482  478  480                                            
CONECT  480  479  484  481  481                                       
CONECT  481  480  480                                                 
CONECT  482  483  479                                                 
CONECT  483  482                                                      
CONECT  484  480  485                                                 
CONECT  485  484  488  486                                            
CONECT  486  485  492  487  487                                       
CONECT  487  486  486                                                 
CONECT  488  489  485                                                 
CONECT  489  490  491  488                                            
CONECT  490  489                                                      
CONECT  491  489                                                      
CONECT  492  486  493                                                 
CONECT  493  492  496  494                                            
CONECT  494  500  493  495  495                                       
CONECT  495  494  494                                                 
CONECT  496  493  497                                                 
CONECT  497  499  499  498  496                                       
CONECT  498  497                                                      
CONECT  499  497  497                                                 
CONECT  500  501  494                                                 
CONECT  501  504  500  502                                            
CONECT  502  507  501  503  503                                       
CONECT  503  502  502                                                 
CONECT  504  505  506  501                                            
CONECT  505  504                                                      
CONECT  506  504                                                      
CONECT  507  508  502                                                 
CONECT  508  511  507  509                                            
CONECT  509  508  515  510  510                                       
CONECT  510  509  509                                                 
CONECT  511  512  513  508                                            
CONECT  512  514  511                                                 
CONECT  513  511                                                      
CONECT  514  512                                                      
CONECT  515  509  516                                                 
CONECT  516  515  519  517                                            
CONECT  517  516  526  518  518                                       
CONECT  518  517  517                                                 
CONECT  519  520  516                                                 
CONECT  520  521  519                                                 
CONECT  521  522  520                                                 
CONECT  522  523  523  521                                            
CONECT  523  525  524  522  522                                       
CONECT  524  523                                                      
CONECT  525  523                                                      
CONECT  526  517  527                                                 
CONECT  527  526  530  528                                            
CONECT  528  536  527  529  529                                       
CONECT  529  528  528                                                 
CONECT  530  527  531                                                 
CONECT  531  530  533  533  532                                       
CONECT  532  531  534                                                 
CONECT  533  531  531  535                                            
CONECT  534  532  535  535                                            
CONECT  535  533  534  534                                            
CONECT  536  537  528                                                 
CONECT  537  540  536  538                                            
CONECT  538  548  537  539  539                                       
CONECT  539  538  538                                                 
CONECT  540  541  537                                                 
CONECT  541  543  543  540  542                                       
CONECT  542  541  544  544                                            
CONECT  543  545  541  541                                            
CONECT  544  546  542  542                                            
CONECT  545  543  546  546                                            
CONECT  546  545  545  547  544                                       
CONECT  547  546                                                      
CONECT  548  549  538                                                 
CONECT  549  552  548  550                                            
CONECT  550  549  553  551  551                                       
CONECT  551  550  550                                                 
CONECT  552  549                                                      
CONECT  553  550  554                                                 
CONECT  554  553  555                                                 
CONECT  555  554  557  556  556                                       
CONECT  556  555  555                                                 
CONECT  557  555  558                                                 
CONECT  558  559  557  561                                            
CONECT  559  568  560  560  558                                       
CONECT  560  559  559                                                 
CONECT  561  558  562                                                 
CONECT  562  561  563                                                 
CONECT  563  562  564                                                 
CONECT  564  563  565  565                                            
CONECT  565  566  564  564  567                                       
CONECT  566  565                                                      
CONECT  567  565                                                      
CONECT  568  569  559                                                 
CONECT  569  570  572  568                                            
CONECT  570  576  571  571  569                                       
CONECT  571  570  570                                                 
CONECT  572  569  573                                                 
CONECT  573  572  574  575                                            
CONECT  574  573                                                      
CONECT  575  573                                                      
CONECT  576  577  582  570                                            
CONECT  577  578  580  576                                            
CONECT  578  583  579  579  577                                       
CONECT  579  578  578                                                 
CONECT  580  577  581                                                 
CONECT  581  580  582                                                 
CONECT  582  581  576                                                 
CONECT  583  584  578                                                 
CONECT  584  585  587  583                                            
CONECT  585  591  586  586  584                                       
CONECT  586  585  585                                                 
CONECT  587  589  584  588                                            
CONECT  588  587  590                                                 
CONECT  589  587                                                      
CONECT  590  588                                                      
CONECT  591  592  585                                                 
CONECT  592  593  595  591                                            
CONECT  593  599  594  594  592                                       
CONECT  594  593  593                                                 
CONECT  595  596  592                                                 
CONECT  596  598  597  595                                            
CONECT  597  596                                                      
CONECT  598  596                                                      
CONECT  599  600  593                                                 
CONECT  600  601  599                                                 
CONECT  601  603  602  602  600                                       
CONECT  602  601  601                                                 
CONECT  603  604  601                                                 
CONECT  604  605  607  603                                            
CONECT  605  610  606  606  604                                       
CONECT  606  605  605                                                 
CONECT  607  608  604  609                                            
CONECT  608  607                                                      
CONECT  609  607                                                      
CONECT  610  611  605                                                 
CONECT  611  614  612  610                                            
CONECT  612  611  616  613  613                                       
CONECT  613  612  612                                                 
CONECT  614  615  611                                                 
CONECT  615  614                                                      
CONECT  616  612  617                                                 
CONECT  617  616  620  618                                            
CONECT  618  617  624  619  619                                       
CONECT  619  618  618                                                 
CONECT  620  617  621                                                 
CONECT  621  620  622  623                                            
CONECT  622  621                                                      
CONECT  623  621                                                      
CONECT  624  618  625                                                 
CONECT  625  624  626                                                 
CONECT  626  628  625  627  627                                       
CONECT  627  626  626                                                 
CONECT  628  629  626                                                 
CONECT  629  632  628  630                                            
CONECT  630  638  629  631  631                                       
CONECT  631  630  630                                                 
CONECT  632  633  629                                                 
CONECT  633  635  635  632  634                                       
CONECT  634  633  636                                                 
CONECT  635  637  633  633                                            
CONECT  636  637  637  634                                            
CONECT  637  635  636  636                                            
CONECT  638  639  630                                                 
CONECT  639  642  638  640                                            
CONECT  640  639  647  641  641                                       
CONECT  641  640  640                                                 
CONECT  642  643  639                                                 
CONECT  643  644  642                                                 
CONECT  644  646  645  645  643                                       
CONECT  645  644  644                                                 
CONECT  646  644                                                      
CONECT  647  640  648                                                 
CONECT  648  647  651  649                                            
CONECT  649  648  652  650  650                                       
CONECT  650  649  649                                                 
CONECT  651  648                                                      
CONECT  652  649  653                                                 
CONECT  653  652  656  654                                            
CONECT  654  660  653  655  655                                       
CONECT  655  654  654                                                 
CONECT  656  653  657                                                 
CONECT  657  656  658                                                 
CONECT  658  657  659                                                 
CONECT  659  658                                                      
CONECT  660  661  654                                                 
CONECT  661  664  660  662                                            
CONECT  662  665  661  663  663                                       
CONECT  663  662  662                                                 
CONECT  664  661                                                      
CONECT  665  666  662                                                 
CONECT  666  669  665  667                                            
CONECT  667  666  674  668  668                                       
CONECT  668  667  667                                                 
CONECT  669  670  666                                                 
CONECT  670  671  669                                                 
CONECT  671  672  672  673  670                                       
CONECT  672  671  671                                                 
CONECT  673  671                                                      
CONECT  674  667  675                                                 
CONECT  675  674  678  676                                            
CONECT  676  675  679  677  677                                       
CONECT  677  676  676                                                 
CONECT  678  675                                                      
CONECT  679  676  680                                                 
CONECT  680  679  681  683                                            
CONECT  681  690  680  682  682                                       
CONECT  682  681  681                                                 
CONECT  683  680  684                                                 
CONECT  684  683  686  686  685                                       
CONECT  685  684  687  687                                            
CONECT  686  684  684  688                                            
CONECT  687  685  685  689                                            
CONECT  688  686  689  689                                            
CONECT  689  688  688  687                                            
CONECT  690  691  681                                                 
CONECT  691  692  690                                                 
CONECT  692  694  693  693  691                                       
CONECT  693  692  692                                                 
CONECT  694  695  692                                                 
CONECT  695  696  694                                                 
CONECT  696  698  697  697  695                                       
CONECT  697  696  696                                                 
CONECT  698  699  696                                                 
CONECT  699  700  702  698                                            
CONECT  700  707  701  701  699                                       
CONECT  701  700  700                                                 
CONECT  702  699  703                                                 
CONECT  703  702  704                                                 
CONECT  704  703  705                                                 
CONECT  705  704  706                                                 
CONECT  706  705                                                      
CONECT  707  708  700                                                 
CONECT  708  709  711  707                                            
CONECT  709  714  710  710  708                                       
CONECT  710  709  709                                                 
CONECT  711  712  708  713                                            
CONECT  712  711                                                      
CONECT  713  711                                                      
CONECT  714  715  709                                                 
CONECT  715  716  718  714                                            
CONECT  716  721  717  717  715                                       
CONECT  717  716  716                                                 
CONECT  718  715  720  719                                            
CONECT  719  718                                                      
CONECT  720  718                                                      
CONECT  721  722  716                                                 
CONECT  722  725  723  721                                            
CONECT  723  732  724  724  722                                       
CONECT  724  723  723                                                 
CONECT  725  726  722                                                 
CONECT  726  727  725                                                 
CONECT  727  728  726                                                 
CONECT  728  729  729  727                                            
CONECT  729  730  731  728  728                                       
CONECT  730  729                                                      
CONECT  731  729                                                      
CONECT  732  733  723                                                 
CONECT  733  734  736  732                                            
CONECT  734  735  735  737  733                                       
CONECT  735  734  734                                                 
CONECT  736  733                                                      
CONECT  737  738  734                                                 
CONECT  738  739  741  737                                            
CONECT  739  740  740  742  738                                       
CONECT  740  739  739                                                 
CONECT  741  738                                                      
CONECT  742  743  739                                                 
CONECT  743  746  744  742                                            
CONECT  744  751  743  745  745                                       
CONECT  745  744  744                                                 
CONECT  746  747  743                                                 
CONECT  747  748  746                                                 
CONECT  748  749  747                                                 
CONECT  749  750  748                                                 
CONECT  750  749                                                      
CONECT  751  752  744                                                 
CONECT  752  755  753  751                                            
CONECT  753  754  754  752  758                                       
CONECT  754  753  753                                                 
CONECT  755  756  757  752                                            
CONECT  756  755                                                      
CONECT  757  755                                                      
CONECT  758  753  759                                                 
CONECT  759  760  758  762                                            
CONECT  760  766  759  761  761                                       
CONECT  761  760  760                                                 
CONECT  762  759  763                                                 
CONECT  763  764  762                                                 
CONECT  764  765  763                                                 
CONECT  765  764                                                      
CONECT  766  767  760                                                 
CONECT  767  770  768  766                                            
CONECT  768  769  769  767  776                                       
CONECT  769  768  768                                                 
CONECT  770  767  771                                                 
CONECT  771  770  772  772  773                                       
CONECT  772  771  771  774                                            
CONECT  773  771  775                                                 
CONECT  774  772  775  775                                            
CONECT  775  774  774  773                                            
CONECT  776  768  777                                                 
CONECT  777  778  776                                                 
CONECT  778  779  779  780  777                                       
CONECT  779  778  778                                                 
CONECT  780  781  778                                                 
CONECT  781  784  780  782                                            
CONECT  782  781  789  783  783                                       
CONECT  783  782  782                                                 
CONECT  784  785  781                                                 
CONECT  785  786  784                                                 
CONECT  786  787  785                                                 
CONECT  787  788  786                                                 
CONECT  788  787                                                      
CONECT  789  782  790                                                 
CONECT  790  789  793  791                                            
CONECT  791  792  792  790  796                                       
CONECT  792  791  791                                                 
CONECT  793  794  795  790                                            
CONECT  794  793                                                      
CONECT  795  793                                                      
CONECT  796  791  797                                                 
CONECT  797  796  800  798                                            
CONECT  798  797  802  799  799                                       
CONECT  799  798  798                                                 
CONECT  800  797  801                                                 
CONECT  801  800                                                      
CONECT  802  808  798  803                                            
CONECT  803  802  806  804                                            
CONECT  804  803  805  805  809                                       
CONECT  805  804  804                                                 
CONECT  806  807  803                                                 
CONECT  807  808  806                                                 
CONECT  808  807  802                                                 
CONECT  809  804  810                                                 
CONECT  810  809  811  813                                            
CONECT  811  810  812  812  817                                       
CONECT  812  811  811                                                 
CONECT  813  810  815  814                                            
CONECT  814  813  816                                                 
CONECT  815  813                                                      
CONECT  816  814                                                      
CONECT  817  811  818                                                 
CONECT  818  817  821  819                                            
CONECT  819  818  820  820  824                                       
CONECT  820  819  819                                                 
CONECT  821  823  822  818                                            
CONECT  822  821                                                      
CONECT  823  821                                                      
CONECT  824  819  825                                                 
CONECT  825  824  828  826                                            
CONECT  826  825  827  827  834                                       
CONECT  827  826  826                                                 
CONECT  828  829  825                                                 
CONECT  829  831  831  828  830                                       
CONECT  830  829  832                                                 
CONECT  831  833  829  829                                            
CONECT  832  833  833  830                                            
CONECT  833  831  832  832                                            
CONECT  834  826  835                                                 
CONECT  835  834  836  838                                            
CONECT  836  835  842  837  837                                       
CONECT  837  836  836                                                 
CONECT  838  835  839                                                 
CONECT  839  838  840  840  841                                       
CONECT  840  839  839                                                 
CONECT  841  839                                                      
CONECT  842  836  843                                                 
CONECT  843  842  844                                                 
CONECT  844  843  846  845  845                                       
CONECT  845  844  844                                                 
CONECT  846  844  847                                                 
CONECT  847  846  848  850                                            
CONECT  848  849  849  847  855                                       
CONECT  849  848  848                                                 
CONECT  850  847  851                                                 
CONECT  851  850  852                                                 
CONECT  852  851  853  853  854                                       
CONECT  853  852  852                                                 
CONECT  854  852                                                      
CONECT  855  848  856                                                 
CONECT  856  857  855                                                 
CONECT  857  859  858  858  856                                       
CONECT  858  857  857                                                 
CONECT  859  860  857                                                 
CONECT  860  861  863  859                                            
CONECT  861  862  862  866  860                                       
CONECT  862  861  861                                                 
CONECT  863  865  860  864                                            
CONECT  864  863                                                      
CONECT  865  863                                                      
CONECT  866  867  861                                                 
CONECT  867  870  868  866                                            
CONECT  868  869  869  867  877                                       
CONECT  869  868  868                                                 
CONECT  870  871  867                                                 
CONECT  871  872  872  870  873                                       
CONECT  872  874  871  871                                            
CONECT  873  871  875  875                                            
CONECT  874  872  876  876                                            
CONECT  875  876  873  873                                            
CONECT  876  874  874  875                                            
CONECT  877  868  878                                                 
CONECT  878  879  877  881                                            
CONECT  879  888  880  880  878                                       
CONECT  880  879  879                                                 
CONECT  881  878  882                                                 
CONECT  882  881  883                                                 
CONECT  883  882  884                                                 
CONECT  884  883  885  885                                            
CONECT  885  884  884  886  887                                       
CONECT  886  885                                                      
CONECT  887  885                                                      
CONECT  888  889  879                                                 
CONECT  889  890  888                                                 
CONECT  890  891  891  892  889                                       
CONECT  891  890  890                                                 
CONECT  892  893  890                                                 
CONECT  893  894  896  892                                            
CONECT  894  900  895  895  893                                       
CONECT  895  894  894                                                 
CONECT  896  893  897                                                 
CONECT  897  896  898  899                                            
CONECT  898  897                                                      
CONECT  899  897                                                      
CONECT  900  901  894                                                 
CONECT  901  904  902  900                                            
CONECT  902  905  901  903  903                                       
CONECT  903  902  902                                                 
CONECT  904  901                                                      
CONECT  905  906  902                                                 
CONECT  906  907  905  909                                            
CONECT  907  913  908  908  906                                       
CONECT  908  907  907                                                 
CONECT  909  906  910                                                 
CONECT  910  911  911  909  912                                       
CONECT  911  910  910                                                 
CONECT  912  910                                                      
CONECT  913  919  914  907                                            
CONECT  914  917  915  913                                            
CONECT  915  916  916  914  920                                       
CONECT  916  915  915                                                 
CONECT  917  918  914                                                 
CONECT  918  917  919                                                 
CONECT  919  918  913                                                 
CONECT  920  915  921                                                 
CONECT  921  922  920  924                                            
CONECT  922  928  923  923  921                                       
CONECT  923  922  922                                                 
CONECT  924  921  925                                                 
CONECT  925  924  926  927                                            
CONECT  926  925                                                      
CONECT  927  925                                                      
CONECT  928  929  922                                                 
CONECT  929  932  930  928                                            
CONECT  930  929  935  931  931                                       
CONECT  931  930  930                                                 
CONECT  932  934  933  929                                            
CONECT  933  932                                                      
CONECT  934  932                                                      
CONECT  935  930  936                                                 
CONECT  936  937  935  939                                            
CONECT  937  938  938  942  936                                       
CONECT  938  937  937                                                 
CONECT  939  936  941  940                                            
CONECT  940  939                                                      
CONECT  941  939                                                      
CONECT  942  943  937                                                 
CONECT  943  946  942  944                                            
CONECT  944  949  943  945  945                                       
CONECT  945  944  944                                                 
CONECT  946  948  947  943                                            
CONECT  947  946                                                      
CONECT  948  946                                                      
CONECT  949  950  944                                                 
CONECT  950  951  949  953                                            
CONECT  951  952  952  950  960                                       
CONECT  952  951  951                                                 
CONECT  953  950  954                                                 
CONECT  954  953  955                                                 
CONECT  955  956  954                                                 
CONECT  956  957  957  955                                            
CONECT  957  958  959  956  956                                       
CONECT  958  957                                                      
CONECT  959  957                                                      
CONECT  960  951  961                                                 
CONECT  961  964  960  962                                            
CONECT  962  961  972  963  963                                       
CONECT  963  962  962                                                 
CONECT  964  965  961                                                 
CONECT  965  967  967  966  964                                       
CONECT  966  968  968  965                                            
CONECT  967  969  965  965                                            
CONECT  968  970  966  966                                            
CONECT  969  970  970  967                                            
CONECT  970  971  969  969  968                                       
CONECT  971  970                                                      
CONECT  972  962  973                                                 
CONECT  973  972  974  976                                            
CONECT  974  975  975  982  973                                       
CONECT  975  974  974                                                 
CONECT  976  973  977                                                 
CONECT  977  979  979  978  976                                       
CONECT  978  980  977                                                 
CONECT  979  981  977  977                                            
CONECT  980  981  981  978                                            
CONECT  981  979  980  980                                            
CONECT  982  983  974                                                 
CONECT  983  986  982  984                                            
CONECT  984  983  985  985  988                                       
CONECT  985  984  984                                                 
CONECT  986  983  987                                                 
CONECT  987  986                                                      
CONECT  988  984  989                                                 
CONECT  989  988  990  992                                            
CONECT  990  989  991  991  996                                       
CONECT  991  990  990                                                 
CONECT  992  989  993                                                 
CONECT  993  995  992  994                                            
CONECT  994  993                                                      
CONECT  995  993                                                      
CONECT  996  990  997                                                 
CONECT  997  996 1000  998                                            
CONECT  998  997  999  999 1003                                       
CONECT  999  998  998                                                 
CONECT 1000 1001 1002  997                                            
CONECT 1001 1000                                                      
CONECT 1002 1000                                                      
CONECT 1003  998 1004                                                 
CONECT 1004 1003 1005 1007                                            
CONECT 1005 1006 1006 1004 1010                                       
CONECT 1006 1005 1005                                                 
CONECT 1007 1004 1009 1008                                            
CONECT 1008 1007                                                      
CONECT 1009 1007                                                      
CONECT 1010 1005 1011                                                 
CONECT 1011 1010 1014 1012                                            
CONECT 1012 1011 1019 1013 1013                                       
CONECT 1013 1012 1012                                                 
CONECT 1014 1011 1015                                                 
CONECT 1015 1014 1016                                                 
CONECT 1016 1017 1017 1015 1018                                       
CONECT 1017 1016 1016                                                 
CONECT 1018 1016                                                      
CONECT 1019 1025 1012 1020                                            
CONECT 1020 1023 1019 1021                                            
CONECT 1021 1020 1026 1022 1022                                       
CONECT 1022 1021 1021                                                 
CONECT 1023 1024 1020                                                 
CONECT 1024 1025 1023                                                 
CONECT 1025 1024 1019                                                 
CONECT 1026 1021 1027                                                 
CONECT 1027 1026 1030 1028                                            
CONECT 1028 1027 1034 1029 1029                                       
CONECT 1029 1028 1028                                                 
CONECT 1030 1031 1027                                                 
CONECT 1031 1033 1033 1032 1030                                       
CONECT 1032 1031                                                      
CONECT 1033 1031 1031                                                 
CONECT 1034 1028 1035                                                 
CONECT 1035 1034 1038 1036                                            
CONECT 1036 1035 1040 1037 1037                                       
CONECT 1037 1036 1036                                                 
CONECT 1038 1039 1035                                                 
CONECT 1039 1038                                                      
CONECT 1040 1036 1041                                                 
CONECT 1041 1044 1040 1042                                            
CONECT 1042 1041 1043 1043 1048                                       
CONECT 1043 1042 1042                                                 
CONECT 1044 1045 1041                                                 
CONECT 1045 1044 1047 1046                                            
CONECT 1046 1045                                                      
CONECT 1047 1045                                                      
CONECT 1048 1042 1054 1049                                            
CONECT 1049 1048 1050 1052                                            
CONECT 1050 1049 1051 1051 1055                                       
CONECT 1051 1050 1050                                                 
CONECT 1052 1053 1049                                                 
CONECT 1053 1054 1052                                                 
CONECT 1054 1048 1053                                                 
CONECT 1055 1050 1056                                                 
CONECT 1056 1055 1057 1059                                            
CONECT 1057 1056 1058 1058 1060                                       
CONECT 1058 1057 1057                                                 
CONECT 1059 1056                                                      
CONECT 1060 1057 1061                                                 
CONECT 1061 1062 1060 1064                                            
CONECT 1062 1066 1063 1063 1061                                       
CONECT 1063 1062 1062                                                 
CONECT 1064 1065 1061                                                 
CONECT 1065 1064                                                      
CONECT 1066 1067 1062                                                 
CONECT 1067 1070 1068 1066                                            
CONECT 1068 1077 1069 1069 1067                                       
CONECT 1069 1068 1068                                                 
CONECT 1070 1071 1067                                                 
CONECT 1071 1070 1072 1072 1073                                       
CONECT 1072 1071 1071 1074                                            
CONECT 1073 1071 1075 1075                                            
CONECT 1074 1072 1076 1076                                            
CONECT 1075 1073 1073 1076                                            
CONECT 1076 1074 1074 1075                                            
CONECT 1077 1078 1068                                                 
CONECT 1078 1079 1081 1077                                            
CONECT 1079 1085 1080 1080 1078                                       
CONECT 1080 1079 1079                                                 
CONECT 1081 1078 1082                                                 
CONECT 1082 1081 1083 1083 1084                                       
CONECT 1083 1082 1082                                                 
CONECT 1084 1082                                                      
CONECT 1085 1086 1079                                                 
CONECT 1086 1089 1087 1085                                            
CONECT 1087 1092 1088 1088 1086                                       
CONECT 1088 1087 1087                                                 
CONECT 1089 1090 1091 1086                                            
CONECT 1090 1089                                                      
CONECT 1091 1089                                                      
CONECT 1092 1093 1087                                                 
CONECT 1093 1094 1092 1096                                            
CONECT 1094 1099 1095 1095 1093                                       
CONECT 1095 1094 1094                                                 
CONECT 1096 1093 1097 1098                                            
CONECT 1097 1096                                                      
CONECT 1098 1096                                                      
CONECT 1099 1100 1094                                                 
CONECT 1100 1101 1103 1099                                            
CONECT 1101 1104 1102 1102 1100                                       
CONECT 1102 1101 1101                                                 
CONECT 1103 1100                                                      
CONECT 1104 1105 1101                                                 
CONECT 1105 1106 1108 1104                                            
CONECT 1106 1118 1107 1107 1105                                       
CONECT 1107 1106 1106                                                 
CONECT 1108 1105 1109                                                 
CONECT 1109 1108 1110 1110 1111                                       
CONECT 1110 1109 1109 1112                                            
CONECT 1111 1109 1114 1113                                            
CONECT 1112 1110 1113 1113                                            
CONECT 1113 1111 1112 1112 1115                                       
CONECT 1114 1111 1116 1116                                            
CONECT 1115 1113 1117 1117                                            
CONECT 1116 1114 1114 1117                                            
CONECT 1117 1116 1115 1115                                            
CONECT 1118 1119 1106                                                 
CONECT 1119 1120 1122 1118                                            
CONECT 1120 1124 1119 1121 1121                                       
CONECT 1121 1120 1120                                                 
CONECT 1122 1123 1119                                                 
CONECT 1123 1122                                                      
CONECT 1124 1125 1120                                                 
CONECT 1125 1128 1126 1124                                            
CONECT 1126 1127 1127 1125 1133                                       
CONECT 1127 1126 1126                                                 
CONECT 1128 1129 1125                                                 
CONECT 1129 1130 1128                                                 
CONECT 1130 1131 1131 1132 1129                                       
CONECT 1131 1130 1130                                                 
CONECT 1132 1130                                                      
CONECT 1133 1126 1134                                                 
CONECT 1134 1137 1133 1135                                            
CONECT 1135 1134 1136 1136 1140                                       
CONECT 1136 1135 1135                                                 
CONECT 1137 1139 1138 1134                                            
CONECT 1138 1137                                                      
CONECT 1139 1137                                                      
CONECT 1140 1135 1141                                                 
CONECT 1141 1140 1144 1142                                            
CONECT 1142 1141 1151 1143 1143                                       
CONECT 1143 1142 1142                                                 
CONECT 1144 1141 1145                                                 
CONECT 1145 1144 1146                                                 
CONECT 1146 1145 1147                                                 
CONECT 1147 1146 1148 1148                                            
CONECT 1148 1147 1147 1150 1149                                       
CONECT 1149 1148                                                      
CONECT 1150 1148                                                      
CONECT 1151 1142 1152                                                 
CONECT 1152 1155 1151 1153                                            
CONECT 1153 1152 1154 1154 1160                                       
CONECT 1154 1153 1153                                                 
CONECT 1155 1156 1152                                                 
CONECT 1156 1157 1155                                                 
CONECT 1157 1159 1159 1158 1156                                       
CONECT 1158 1157                                                      
CONECT 1159 1157 1157                                                 
CONECT 1160 1153 1161                                                 
CONECT 1161 1160 1162 1164                                            
CONECT 1162 1163 1163 1168 1161                                       
CONECT 1163 1162 1162                                                 
CONECT 1164 1161 1165 1166                                            
CONECT 1165 1164 1167                                                 
CONECT 1166 1164                                                      
CONECT 1167 1165                                                      
CONECT 1168 1169 1162                                                 
CONECT 1169 1172 1168 1170                                            
CONECT 1170 1169 1171 1171 1176                                       
CONECT 1171 1170 1170                                                 
CONECT 1172 1173 1169                                                 
CONECT 1173 1174 1172                                                 
CONECT 1174 1175 1173                                                 
CONECT 1175 1174                                                      
CONECT 1176 1170 1177                                                 
CONECT 1177 1176 1178                                                 
CONECT 1178 1177 1179 1179 1180                                       
CONECT 1179 1178 1178                                                 
CONECT 1180 1178 1181                                                 
CONECT 1181 1180 1184 1182                                            
CONECT 1182 1181 1183 1183 1188                                       
CONECT 1183 1182 1182                                                 
CONECT 1184 1186 1181 1185                                            
CONECT 1185 1184 1187                                                 
CONECT 1186 1184                                                      
CONECT 1187 1185                                                      
CONECT 1188 1182 1189                                                 
CONECT 1189 1188 1192 1190                                            
CONECT 1190 1189 1191 1191 1199                                       
CONECT 1191 1190 1190                                                 
CONECT 1192 1189 1193                                                 
CONECT 1193 1192 1194                                                 
CONECT 1194 1193 1195                                                 
CONECT 1195 1194 1196 1196                                            
CONECT 1196 1195 1195 1197 1198                                       
CONECT 1197 1196                                                      
CONECT 1198 1196                                                      
CONECT 1199 1190 1200                                                 
CONECT 1200 1199 1203 1201                                            
CONECT 1201 1200 1202 1202 1209                                       
CONECT 1202 1201 1201                                                 
CONECT 1203 1200 1204                                                 
CONECT 1204 1203 1206 1206 1205                                       
CONECT 1205 1204 1207                                                 
CONECT 1206 1204 1204 1208                                            
CONECT 1207 1205 1208 1208                                            
CONECT 1208 1206 1207 1207                                            
CONECT 1209 1201 1210                                                 
CONECT 1210 1209 1213 1211                                            
CONECT 1211 1210 1212 1212 1220                                       
CONECT 1212 1211 1211                                                 
CONECT 1213 1214 1210                                                 
CONECT 1214 1215 1213                                                 
CONECT 1215 1216 1214                                                 
CONECT 1216 1217 1217 1215                                            
CONECT 1217 1219 1216 1216 1218                                       
CONECT 1218 1217                                                      
CONECT 1219 1217                                                      
CONECT 1220 1211 1221                                                 
CONECT 1221 1220 1222 1224                                            
CONECT 1222 1229 1221 1223 1223                                       
CONECT 1223 1222 1222                                                 
CONECT 1224 1221 1225                                                 
CONECT 1225 1224 1226                                                 
CONECT 1226 1225 1227 1227 1228                                       
CONECT 1227 1226 1226                                                 
CONECT 1228 1226                                                      
CONECT 1229 1230 1222                                                 
CONECT 1230 1231 1229 1233                                            
CONECT 1231 1232 1232 1243 1230                                       
CONECT 1232 1231 1231                                                 
CONECT 1233 1230 1234                                                 
CONECT 1234 1233 1236 1236 1235                                       
CONECT 1235 1234 1237                                                 
CONECT 1236 1239 1234 1234 1238                                       
CONECT 1237 1235 1238 1238                                            
CONECT 1238 1236 1240 1237 1237                                       
CONECT 1239 1241 1241 1236                                            
CONECT 1240 1242 1242 1238                                            
CONECT 1241 1239 1239 1242                                            
CONECT 1242 1241 1240 1240                                            
CONECT 1243 1244 1231                                                 
CONECT 1244 1245 1247 1243                                            
CONECT 1245 1251 1246 1246 1244                                       
CONECT 1246 1245 1245                                                 
CONECT 1247 1248 1244                                                 
CONECT 1248 1249 1249 1250 1247                                       
CONECT 1249 1248 1248                                                 
CONECT 1250 1248                                                      
CONECT 1251 1252 1245                                                 
CONECT 1252 1253 1255 1251                                            
CONECT 1253 1259 1254 1254 1252                                       
CONECT 1254 1253 1253                                                 
CONECT 1255 1252 1256                                                 
CONECT 1256 1255 1258 1257                                            
CONECT 1257 1256                                                      
CONECT 1258 1256                                                      
CONECT 1259 1260 1253                                                 
CONECT 1260 1261 1263 1259                                            
CONECT 1261 1268 1262 1262 1260                                       
CONECT 1262 1261 1261                                                 
CONECT 1263 1264 1260                                                 
CONECT 1264 1265 1263                                                 
CONECT 1265 1266 1266 1264 1267                                       
CONECT 1266 1265 1265                                                 
CONECT 1267 1265                                                      
CONECT 1268 1269 1261                                                 
CONECT 1269 1270 1268                                                 
CONECT 1270 1272 1271 1271 1269                                       
CONECT 1271 1270 1270                                                 
CONECT 1272 1273 1270                                                 
CONECT 1273 1274 1276 1272                                            
CONECT 1274 1279 1275 1275 1273                                       
CONECT 1275 1274 1274                                                 
CONECT 1276 1278 1273 1277                                            
CONECT 1277 1276                                                      
CONECT 1278 1276                                                      
CONECT 1279 1280 1274                                                 
CONECT 1280 1281 1283 1279                                            
CONECT 1281 1282 1282 1288 1280                                       
CONECT 1282 1281 1281                                                 
CONECT 1283 1284 1280                                                 
CONECT 1284 1285 1283                                                 
CONECT 1285 1284 1287 1286 1286                                       
CONECT 1286 1285 1285                                                 
CONECT 1287 1285                                                      
CONECT 1288 1289 1281                                                 
CONECT 1289 1292 1290 1288                                            
CONECT 1290 1299 1289 1291 1291                                       
CONECT 1291 1290 1290                                                 
CONECT 1292 1289 1293                                                 
CONECT 1293 1292 1295 1295 1294                                       
CONECT 1294 1293 1296 1296                                            
CONECT 1295 1293 1293 1297                                            
CONECT 1296 1294 1294 1298                                            
CONECT 1297 1295 1298 1298                                            
CONECT 1298 1297 1297 1296                                            
CONECT 1299 1300 1290                                                 
CONECT 1300 1303 1299 1301                                            
CONECT 1301 1302 1302 1300 1309                                       
CONECT 1302 1301 1301                                                 
CONECT 1303 1304 1300                                                 
CONECT 1304 1306 1306 1303 1305                                       
CONECT 1305 1304 1307                                                 
CONECT 1306 1308 1304 1304                                            
CONECT 1307 1308 1308 1305                                            
CONECT 1308 1306 1307 1307                                            
CONECT 1309 1301 1310 1315                                            
CONECT 1310 1311 1309 1313                                            
CONECT 1311 1312 1312 1316 1310                                       
CONECT 1312 1311 1311                                                 
CONECT 1313 1310 1314                                                 
CONECT 1314 1315 1313                                                 
CONECT 1315 1309 1314                                                 
CONECT 1316 1317 1311                                                 
CONECT 1317 1318 1316 1320                                            
CONECT 1318 1325 1319 1319 1317                                       
CONECT 1319 1318 1318                                                 
CONECT 1320 1317 1321                                                 
CONECT 1321 1322 1320                                                 
CONECT 1322 1323 1323 1321 1324                                       
CONECT 1323 1322 1322                                                 
CONECT 1324 1322                                                      
CONECT 1325 1326 1318                                                 
CONECT 1326 1329 1327 1325                                            
CONECT 1327 1331 1328 1328 1326                                       
CONECT 1328 1327 1327                                                 
CONECT 1329 1330 1326                                                 
CONECT 1330 1329                                                      
CONECT 1331 1332 1327                                                 
CONECT 1332 1335 1333 1331                                            
CONECT 1333 1339 1334 1334 1332                                       
CONECT 1334 1333 1333                                                 
CONECT 1335 1337 1336 1332                                            
CONECT 1336 1338 1335                                                 
CONECT 1337 1335                                                      
CONECT 1338 1336                                                      
CONECT 1339 1340 1333                                                 
CONECT 1340 1343 1339 1341                                            
CONECT 1341 1340 1342 1342 1347                                       
CONECT 1342 1341 1341                                                 
CONECT 1343 1344 1340                                                 
CONECT 1344 1345 1346 1343                                            
CONECT 1345 1344                                                      
CONECT 1346 1344                                                      
CONECT 1347 1341 1348                                                 
CONECT 1348 1347 1349 1351                                            
CONECT 1349 1348 1353 1350 1350                                       
CONECT 1350 1349 1349                                                 
CONECT 1351 1348 1352                                                 
CONECT 1352 1351                                                      
CONECT 1353 1349 1354                                                 
CONECT 1354 1353 1357 1355                                            
CONECT 1355 1354 1362 1356 1356                                       
CONECT 1356 1355 1355                                                 
CONECT 1357 1358 1354                                                 
CONECT 1358 1359 1357                                                 
CONECT 1359 1360 1360 1361 1358                                       
CONECT 1360 1359 1359                                                 
CONECT 1361 1359                                                      
CONECT 1362 1355 1363                                                 
CONECT 1363 1362 1366 1364                                            
CONECT 1364 1363 1371 1365 1365                                       
CONECT 1365 1364 1364                                                 
CONECT 1366 1367 1363                                                 
CONECT 1367 1368 1366                                                 
CONECT 1368 1367 1369 1369 1370                                       
CONECT 1369 1368 1368                                                 
CONECT 1370 1368                                                      
CONECT 1371 1364 1372                                                 
CONECT 1372 1371 1373                                                 
CONECT 1373 1372 1375 1374 1374                                       
CONECT 1374 1373 1373                                                 
CONECT 1375 1373 1376                                                 
CONECT 1376 1375 1379 1377                                            
CONECT 1377 1376 1385 1378 1378                                       
CONECT 1378 1377 1377                                                 
CONECT 1379 1380 1376                                                 
CONECT 1380 1381 1381 1382 1379                                       
CONECT 1381 1383 1380 1380                                            
CONECT 1382 1384 1380                                                 
CONECT 1383 1381 1384 1384                                            
CONECT 1384 1383 1383 1382                                            
CONECT 1385 1377 1386                                                 
CONECT 1386 1385 1389 1387                                            
CONECT 1387 1386 1394 1388 1388                                       
CONECT 1388 1387 1387                                                 
CONECT 1389 1386 1390                                                 
CONECT 1390 1389 1391                                                 
CONECT 1391 1392 1392 1390 1393                                       
CONECT 1392 1391 1391                                                 
CONECT 1393 1391                                                      
CONECT 1394 1395 1387                                                 
CONECT 1395 1398 1394 1396                                            
CONECT 1396 1395 1402 1397 1397                                       
CONECT 1397 1396 1396                                                 
CONECT 1398 1399 1395                                                 
CONECT 1399 1400 1398 1401                                            
CONECT 1400 1399                                                      
CONECT 1401 1399                                                      
CONECT 1402 1396 1403                                                 
CONECT 1403 1402 1406 1404                                            
CONECT 1404 1403 1410 1405 1405                                       
CONECT 1405 1404 1404                                                 
CONECT 1406 1407 1403                                                 
CONECT 1407 1408 1409 1406                                            
CONECT 1408 1407                                                      
CONECT 1409 1407                                                      
CONECT 1410 1404 1411                                                 
CONECT 1411 1410 1414 1412                                            
CONECT 1412 1411 1415 1413 1413                                       
CONECT 1413 1412 1412                                                 
CONECT 1414 1411                                                      
CONECT 1415 1412 1416                                                 
CONECT 1416 1415 1419 1417                                            
CONECT 1417 1416 1423 1418 1418                                       
CONECT 1418 1417 1417                                                 
CONECT 1419 1420 1416                                                 
CONECT 1420 1422 1421 1421 1419                                       
CONECT 1421 1420 1420                                                 
CONECT 1422 1420                                                      
CONECT 1423 1417 1424                                                 
CONECT 1424 1423 1427 1425                                            
CONECT 1425 1424 1434 1426 1426                                       
CONECT 1426 1425 1425                                                 
CONECT 1427 1424 1428                                                 
CONECT 1428 1427 1429 1429 1430                                       
CONECT 1429 1428 1428 1431                                            
CONECT 1430 1428 1432 1432                                            
CONECT 1431 1429 1433 1433                                            
CONECT 1432 1430 1430 1433                                            
CONECT 1433 1431 1431 1432                                            
CONECT 1434 1425 1435                                                 
CONECT 1435 1438 1434 1436                                            
CONECT 1436 1435 1442 1437 1437                                       
CONECT 1437 1436 1436                                                 
CONECT 1438 1439 1435                                                 
CONECT 1439 1441 1438 1440                                            
CONECT 1440 1439                                                      
CONECT 1441 1439                                                      
CONECT 1442 1436 1443                                                 
CONECT 1443 1442 1446 1444                                            
CONECT 1444 1443 1452 1445 1445                                       
CONECT 1445 1444 1444                                                 
CONECT 1446 1447 1443                                                 
CONECT 1447 1449 1449 1448 1446                                       
CONECT 1448 1450 1447                                                 
CONECT 1449 1451 1447 1447                                            
CONECT 1450 1451 1451 1448                                            
CONECT 1451 1449 1450 1450                                            
CONECT 1452 1444 1453                                                 
CONECT 1453 1452 1456 1454                                            
CONECT 1454 1453 1455 1455 1463                                       
CONECT 1455 1454 1454                                                 
CONECT 1456 1457 1453                                                 
CONECT 1457 1458 1456                                                 
CONECT 1458 1459 1457                                                 
CONECT 1459 1460 1460 1458                                            
CONECT 1460 1461 1462 1459 1459                                       
CONECT 1461 1460                                                      
CONECT 1462 1460                                                      
CONECT 1463 1454                                                      
CONECT 1464 1465                                                      
CONECT 1465 1464 1468 1466                                            
CONECT 1466 1465 1467 1467 1472                                       
CONECT 1467 1466 1466                                                 
CONECT 1468 1465 1469                                                 
CONECT 1469 1468 1470                                                 
CONECT 1470 1469 1471                                                 
CONECT 1471 1470                                                      
CONECT 1472 1466 1473                                                 
CONECT 1473 1472 1476 1474                                            
CONECT 1474 1473 1475 1475 1480                                       
CONECT 1475 1474 1474                                                 
CONECT 1476 1477 1473 1478                                            
CONECT 1477 1479 1476                                                 
CONECT 1478 1476                                                      
CONECT 1479 1477                                                      
CONECT 1480 1474 1481                                                 
CONECT 1481 1480 1484 1482                                            
CONECT 1482 1481 1488 1483 1483                                       
CONECT 1483 1482 1482                                                 
CONECT 1484 1481 1485                                                 
CONECT 1485 1484 1486 1487                                            
CONECT 1486 1485                                                      
CONECT 1487 1485                                                      
CONECT 1488 1482 1489                                                 
CONECT 1489 1488 1492 1490                                            
CONECT 1490 1489 1491 1491 1496                                       
CONECT 1491 1490 1490                                                 
CONECT 1492 1489 1493                                                 
CONECT 1493 1492 1495 1494                                            
CONECT 1494 1493                                                      
CONECT 1495 1493                                                      
CONECT 1496 1490 1497                                                 
CONECT 1497 1496 1500 1498                                            
CONECT 1498 1497 1504 1499 1499                                       
CONECT 1499 1498 1498                                                 
CONECT 1500 1501 1497 1502                                            
CONECT 1501 1503 1500                                                 
CONECT 1502 1500                                                      
CONECT 1503 1501                                                      
CONECT 1504 1498 1505                                                 
CONECT 1505 1504 1508 1506                                            
CONECT 1506 1505 1507 1507 1512                                       
CONECT 1507 1506 1506                                                 
CONECT 1508 1505 1509                                                 
CONECT 1509 1508 1511 1511 1510                                       
CONECT 1510 1509                                                      
CONECT 1511 1509 1509                                                 
CONECT 1512 1506 1513                                                 
CONECT 1513 1512 1514 1516                                            
CONECT 1514 1520 1513 1515 1515                                       
CONECT 1515 1514 1514                                                 
CONECT 1516 1513 1517                                                 
CONECT 1517 1519 1518 1518 1516                                       
CONECT 1518 1517 1517                                                 
CONECT 1519 1517                                                      
CONECT 1520 1521 1514                                                 
CONECT 1521 1520 1522 1524                                            
CONECT 1522 1532 1521 1523 1523                                       
CONECT 1523 1522 1522                                                 
CONECT 1524 1521 1525                                                 
CONECT 1525 1526 1526 1527 1524                                       
CONECT 1526 1528 1525 1525                                            
CONECT 1527 1529 1529 1525                                            
CONECT 1528 1530 1530 1526                                            
CONECT 1529 1530 1527 1527                                            
CONECT 1530 1531 1528 1528 1529                                       
CONECT 1531 1530                                                      
CONECT 1532 1533 1522                                                 
CONECT 1533 1534 1532 1536                                            
CONECT 1534 1535 1535 1540 1533                                       
CONECT 1535 1534 1534                                                 
CONECT 1536 1533 1537                                                 
CONECT 1537 1536 1538 1538 1539                                       
CONECT 1538 1537 1537                                                 
CONECT 1539 1537                                                      
CONECT 1540 1541 1534                                                 
CONECT 1541 1542 1544 1540                                            
CONECT 1542 1543 1543 1546 1541                                       
CONECT 1543 1542 1542                                                 
CONECT 1544 1541 1545                                                 
CONECT 1545 1544                                                      
CONECT 1546 1547 1542                                                 
CONECT 1547 1548 1546 1550                                            
CONECT 1548 1549 1549 1557 1547                                       
CONECT 1549 1548 1548                                                 
CONECT 1550 1547 1551                                                 
CONECT 1551 1550 1552 1552 1553                                       
CONECT 1552 1551 1551 1554                                            
CONECT 1553 1551 1555 1555                                            
CONECT 1554 1552 1556 1556                                            
CONECT 1555 1553 1553 1556                                            
CONECT 1556 1554 1554 1555                                            
CONECT 1557 1558 1548                                                 
CONECT 1558 1559 1561 1557                                            
CONECT 1559 1560 1560 1564 1558                                       
CONECT 1560 1559 1559                                                 
CONECT 1561 1563 1558 1562                                            
CONECT 1562 1561                                                      
CONECT 1563 1561                                                      
CONECT 1564 1565 1559                                                 
CONECT 1565 1566 1568 1564                                            
CONECT 1566 1567 1567 1565 1578                                       
CONECT 1567 1566 1566                                                 
CONECT 1568 1565 1569                                                 
CONECT 1569 1571 1571 1568 1570                                       
CONECT 1570 1569 1572                                                 
CONECT 1571 1574 1573 1569 1569                                       
CONECT 1572 1573 1573 1570                                            
CONECT 1573 1575 1571 1572 1572                                       
CONECT 1574 1576 1576 1571                                            
CONECT 1575 1577 1577 1573                                            
CONECT 1576 1577 1574 1574                                            
CONECT 1577 1576 1575 1575                                            
CONECT 1578 1566 1579                                                 
CONECT 1579 1580 1578 1582                                            
CONECT 1580 1581 1581 1586 1579                                       
CONECT 1581 1580 1580                                                 
CONECT 1582 1579 1583                                                 
CONECT 1583 1582 1584 1584 1585                                       
CONECT 1584 1583 1583                                                 
CONECT 1585 1583                                                      
CONECT 1586 1587 1580                                                 
CONECT 1587 1588 1586 1590                                            
CONECT 1588 1589 1589 1594 1587                                       
CONECT 1589 1588 1588                                                 
CONECT 1590 1587 1591                                                 
CONECT 1591 1590 1593 1592                                            
CONECT 1592 1591                                                      
CONECT 1593 1591                                                      
CONECT 1594 1595 1588                                                 
CONECT 1595 1596 1598 1594                                            
CONECT 1596 1597 1597 1606 1595                                       
CONECT 1597 1596 1596                                                 
CONECT 1598 1599 1595                                                 
CONECT 1599 1601 1601 1600 1598                                       
CONECT 1600 1602 1602 1599                                            
CONECT 1601 1603 1599 1599                                            
CONECT 1602 1604 1600 1600                                            
CONECT 1603 1604 1604 1601                                            
CONECT 1604 1605 1603 1603 1602                                       
CONECT 1605 1604                                                      
CONECT 1606 1607 1596                                                 
CONECT 1607 1608 1610 1606                                            
CONECT 1608 1609 1609 1607 1615                                       
CONECT 1609 1608 1608                                                 
CONECT 1610 1611 1607                                                 
CONECT 1611 1612 1610                                                 
CONECT 1612 1611 1614 1613 1613                                       
CONECT 1613 1612 1612                                                 
CONECT 1614 1612                                                      
CONECT 1615 1608 1616                                                 
CONECT 1616 1617 1615 1619                                            
CONECT 1617 1618 1618 1627 1616                                       
CONECT 1618 1617 1617                                                 
CONECT 1619 1616 1620                                                 
CONECT 1620 1619 1622 1622 1621                                       
CONECT 1621 1620 1623 1623                                            
CONECT 1622 1620 1620 1624                                            
CONECT 1623 1621 1621 1625                                            
CONECT 1624 1622 1625 1625                                            
CONECT 1625 1624 1624 1623 1626                                       
CONECT 1626 1625                                                      
CONECT 1627 1628 1617                                                 
CONECT 1628 1629 1631 1627                                            
CONECT 1629 1630 1630 1638 1628                                       
CONECT 1630 1629 1629                                                 
CONECT 1631 1628 1632                                                 
CONECT 1632 1631 1633 1633 1634                                       
CONECT 1633 1632 1632 1635                                            
CONECT 1634 1632 1636 1636                                            
CONECT 1635 1633 1637 1637                                            
CONECT 1636 1634 1634 1637                                            
CONECT 1637 1635 1635 1636                                            
CONECT 1638 1639 1629                                                 
CONECT 1639 1640 1642 1638                                            
CONECT 1640 1641 1641 1639 1644                                       
CONECT 1641 1640 1640                                                 
CONECT 1642 1639 1643                                                 
CONECT 1643 1642                                                      
CONECT 1644 1640 1645                                                 
CONECT 1645 1646 1644 1648                                            
CONECT 1646 1647 1647 1645 1653                                       
CONECT 1647 1646 1646                                                 
CONECT 1648 1645 1649                                                 
CONECT 1649 1648 1650                                                 
CONECT 1650 1649 1651 1651 1652                                       
CONECT 1651 1650 1650                                                 
CONECT 1652 1650                                                      
CONECT 1653 1646 1654                                                 
CONECT 1654 1655 1653 1657                                            
CONECT 1655 1661 1656 1656 1654                                       
CONECT 1656 1655 1655                                                 
CONECT 1657 1654 1658                                                 
CONECT 1658 1657 1660 1659                                            
CONECT 1659 1658                                                      
CONECT 1660 1658                                                      
CONECT 1661 1662 1655                                                 
CONECT 1662 1663 1661                                                 
CONECT 1663 1664 1664 1662 1665                                       
CONECT 1664 1663 1663                                                 
CONECT 1665 1663 1666                                                 
CONECT 1666 1665 1667 1669                                            
CONECT 1667 1670 1668 1668 1666                                       
CONECT 1668 1667 1667                                                 
CONECT 1669 1666                                                      
CONECT 1670 1671 1667                                                 
CONECT 1671 1674 1670 1672                                            
CONECT 1672 1671 1673 1673 1678                                       
CONECT 1673 1672 1672                                                 
CONECT 1674 1675 1671                                                 
CONECT 1675 1677 1677 1674 1676                                       
CONECT 1676 1675                                                      
CONECT 1677 1675 1675                                                 
CONECT 1678 1672 1679                                                 
CONECT 1679 1678 1680 1682                                            
CONECT 1680 1681 1681 1679 1685                                       
CONECT 1681 1680 1680                                                 
CONECT 1682 1679 1684 1683                                            
CONECT 1683 1682                                                      
CONECT 1684 1682                                                      
CONECT 1685 1680 1686                                                 
CONECT 1686 1689 1685 1687                                            
CONECT 1687 1686 1693 1688 1688                                       
CONECT 1688 1687 1687                                                 
CONECT 1689 1690 1686                                                 
CONECT 1690 1691 1692 1689                                            
CONECT 1691 1690                                                      
CONECT 1692 1690                                                      
CONECT 1693 1687 1694                                                 
CONECT 1694 1693 1695 1697                                            
CONECT 1695 1696 1696 1694 1700                                       
CONECT 1696 1695 1695                                                 
CONECT 1697 1699 1694 1698                                            
CONECT 1698 1697                                                      
CONECT 1699 1697                                                      
CONECT 1700 1695 1701                                                 
CONECT 1701 1700 1704 1702                                            
CONECT 1702 1701 1703 1703 1709                                       
CONECT 1703 1702 1702                                                 
CONECT 1704 1705 1701                                                 
CONECT 1705 1706 1704                                                 
CONECT 1706 1707 1705                                                 
CONECT 1707 1708 1706                                                 
CONECT 1708 1707                                                      
CONECT 1709 1702 1710                                                 
CONECT 1710 1709 1713 1711                                            
CONECT 1711 1712 1712 1710 1720                                       
CONECT 1712 1711 1711                                                 
CONECT 1713 1710 1714                                                 
CONECT 1714 1713 1715                                                 
CONECT 1715 1714 1716                                                 
CONECT 1716 1715 1717 1717                                            
CONECT 1717 1716 1716 1719 1718                                       
CONECT 1718 1717                                                      
CONECT 1719 1717                                                      
CONECT 1720 1711 1721                                                 
CONECT 1721 1720 1722 1724                                            
CONECT 1722 1721 1728 1723 1723                                       
CONECT 1723 1722 1722                                                 
CONECT 1724 1721 1725                                                 
CONECT 1725 1724 1726 1726 1727                                       
CONECT 1726 1725 1725                                                 
CONECT 1727 1725                                                      
CONECT 1728 1722 1729                                                 
CONECT 1729 1730 1728 1732                                            
CONECT 1730 1736 1731 1731 1729                                       
CONECT 1731 1730 1730                                                 
CONECT 1732 1729 1733                                                 
CONECT 1733 1734 1734 1732 1735                                       
CONECT 1734 1733 1733                                                 
CONECT 1735 1733                                                      
CONECT 1736 1737 1730                                                 
CONECT 1737 1738 1740 1736                                            
CONECT 1738 1739 1739 1741 1737                                       
CONECT 1739 1738 1738                                                 
CONECT 1740 1737                                                      
CONECT 1741 1742 1738                                                 
CONECT 1742 1745 1743 1741                                            
CONECT 1743 1742 1749 1744 1744                                       
CONECT 1744 1743 1743                                                 
CONECT 1745 1746 1742                                                 
CONECT 1746 1747 1745 1748                                            
CONECT 1747 1746                                                      
CONECT 1748 1746                                                      
CONECT 1749 1750 1743                                                 
CONECT 1750 1751 1749 1753                                            
CONECT 1751 1752 1752 1756 1750                                       
CONECT 1752 1751 1751                                                 
CONECT 1753 1754 1750 1755                                            
CONECT 1754 1753                                                      
CONECT 1755 1753                                                      
CONECT 1756 1757 1751                                                 
CONECT 1757 1758 1756 1760                                            
CONECT 1758 1759 1759 1764 1757                                       
CONECT 1759 1758 1758                                                 
CONECT 1760 1757 1761                                                 
CONECT 1761 1760 1763 1762                                            
CONECT 1762 1761                                                      
CONECT 1763 1761                                                      
CONECT 1764 1765 1758                                                 
CONECT 1765 1766 1768 1764                                            
CONECT 1766 1767 1767 1769 1765                                       
CONECT 1767 1766 1766                                                 
CONECT 1768 1765                                                      
CONECT 1769 1770 1766                                                 
CONECT 1770 1771 1773 1769                                            
CONECT 1771 1772 1772 1770 1777                                       
CONECT 1772 1771 1771                                                 
CONECT 1773 1770 1774                                                 
CONECT 1774 1775 1775 1773 1776                                       
CONECT 1775 1774 1774                                                 
CONECT 1776 1774                                                      
CONECT 1777 1771 1778                                                 
CONECT 1778 1779 1777 1781                                            
CONECT 1779 1780 1780 1785 1778                                       
CONECT 1780 1779 1779                                                 
CONECT 1781 1778 1783 1782                                            
CONECT 1782 1781 1784                                                 
CONECT 1783 1781                                                      
CONECT 1784 1782                                                      
CONECT 1785 1786 1779                                                 
CONECT 1786 1787 1789 1785                                            
CONECT 1787 1788 1788 1793 1786                                       
CONECT 1788 1787 1787                                                 
CONECT 1789 1786 1790                                                 
CONECT 1790 1789 1791 1791 1792                                       
CONECT 1791 1790 1790                                                 
CONECT 1792 1790                                                      
CONECT 1793 1794 1787                                                 
CONECT 1794 1795 1797 1793                                            
CONECT 1795 1796 1796 1794 1798                                       
CONECT 1796 1795 1795                                                 
CONECT 1797 1794                                                      
CONECT 1798 1795 1799                                                 
CONECT 1799 1800 1798 1802                                            
CONECT 1800 1801 1801 1806 1799                                       
CONECT 1801 1800 1800                                                 
CONECT 1802 1799 1803                                                 
CONECT 1803 1805 1802 1804                                            
CONECT 1804 1803                                                      
CONECT 1805 1803                                                      
CONECT 1806 1800 1807                                                 
CONECT 1807 1810 1808 1806                                            
CONECT 1808 1809 1809 1807 1815                                       
CONECT 1809 1808 1808                                                 
CONECT 1810 1811 1807                                                 
CONECT 1811 1812 1810                                                 
CONECT 1812 1813 1811                                                 
CONECT 1813 1814 1812                                                 
CONECT 1814 1813                                                      
CONECT 1815 1808 1816 1821                                            
CONECT 1816 1815 1817 1819                                            
CONECT 1817 1822 1816 1818 1818                                       
CONECT 1818 1817 1817                                                 
CONECT 1819 1816 1820                                                 
CONECT 1820 1821 1819                                                 
CONECT 1821 1815 1820                                                 
CONECT 1822 1823 1817                                                 
CONECT 1823 1826 1822 1824                                            
CONECT 1824 1823 1825 1825 1831                                       
CONECT 1825 1824 1824                                                 
CONECT 1826 1827 1823                                                 
CONECT 1827 1828 1826                                                 
CONECT 1828 1830 1829 1829 1827                                       
CONECT 1829 1828 1828                                                 
CONECT 1830 1828                                                      
CONECT 1831 1824 1832                                                 
CONECT 1832 1831 1835 1833                                            
CONECT 1833 1832 1834 1834 1840                                       
CONECT 1834 1833 1833                                                 
CONECT 1835 1836 1832                                                 
CONECT 1836 1837 1835                                                 
CONECT 1837 1838 1836                                                 
CONECT 1838 1839 1837                                                 
CONECT 1839 1838                                                      
CONECT 1840 1833 1841                                                 
CONECT 1841 1840 1844 1842                                            
CONECT 1842 1841 1848 1843 1843                                       
CONECT 1843 1842 1842                                                 
CONECT 1844 1845 1841 1846                                            
CONECT 1845 1847 1844                                                 
CONECT 1846 1844                                                      
CONECT 1847 1845                                                      
CONECT 1848 1842 1849                                                 
CONECT 1849 1848 1852 1850                                            
CONECT 1850 1849 1851 1851 1855                                       
CONECT 1851 1850 1850                                                 
CONECT 1852 1854 1849 1853                                            
CONECT 1853 1852                                                      
CONECT 1854 1852                                                      
CONECT 1855 1850 1856                                                 
CONECT 1856 1855 1857 1859                                            
CONECT 1857 1856 1863 1858 1858                                       
CONECT 1858 1857 1857                                                 
CONECT 1859 1856 1860 1861                                            
CONECT 1860 1859 1862                                                 
CONECT 1861 1859                                                      
CONECT 1862 1860                                                      
CONECT 1863 1857 1864                                                 
CONECT 1864 1867 1863 1865                                            
CONECT 1865 1864 1869 1866 1866                                       
CONECT 1866 1865 1865                                                 
CONECT 1867 1864 1868                                                 
CONECT 1868 1867                                                      
CONECT 1869 1875 1865 1870                                            
CONECT 1870 1869 1873 1871                                            
CONECT 1871 1872 1872 1870 1876                                       
CONECT 1872 1871 1871                                                 
CONECT 1873 1874 1870                                                 
CONECT 1874 1875 1873                                                 
CONECT 1875 1869 1874                                                 
CONECT 1876 1871 1877                                                 
CONECT 1877 1876 1878                                                 
CONECT 1878 1877 1880 1879 1879                                       
CONECT 1879 1878 1878                                                 
CONECT 1880 1886 1878 1881                                            
CONECT 1881 1880 1884 1882                                            
CONECT 1882 1881 1883 1883 1887                                       
CONECT 1883 1882 1882                                                 
CONECT 1884 1885 1881                                                 
CONECT 1885 1886 1884                                                 
CONECT 1886 1880 1885                                                 
CONECT 1887 1882 1888                                                 
CONECT 1888 1887 1891 1889                                            
CONECT 1889 1890 1890 1893 1888                                       
CONECT 1890 1889 1889                                                 
CONECT 1891 1892 1888                                                 
CONECT 1892 1891                                                      
CONECT 1893 1889 1894                                                 
CONECT 1894 1895 1893 1897                                            
CONECT 1895 1896 1896 1900 1894                                       
CONECT 1896 1895 1895                                                 
CONECT 1897 1894 1898 1899                                            
CONECT 1898 1897                                                      
CONECT 1899 1897                                                      
CONECT 1900 1901 1895 1906                                            
CONECT 1901 1904 1902 1900                                            
CONECT 1902 1903 1903 1901 1907                                       
CONECT 1903 1902 1902                                                 
CONECT 1904 1901 1905                                                 
CONECT 1905 1904 1906                                                 
CONECT 1906 1905 1900                                                 
CONECT 1907 1902 1908                                                 
CONECT 1908 1909 1907 1911                                            
CONECT 1909 1910 1910 1915 1908                                       
CONECT 1910 1909 1909                                                 
CONECT 1911 1908 1912                                                 
CONECT 1912 1913 1913 1911 1914                                       
CONECT 1913 1912 1912                                                 
CONECT 1914 1912                                                      
CONECT 1915 1916 1909                                                 
CONECT 1916 1917 1915 1919                                            
CONECT 1917 1918 1918 1924 1916                                       
CONECT 1918 1917 1917                                                 
CONECT 1919 1916 1920                                                 
CONECT 1920 1919 1921                                                 
CONECT 1921 1920 1923 1923 1922                                       
CONECT 1922 1921                                                      
CONECT 1923 1921 1921                                                 
CONECT 1924 1925 1917                                                 
CONECT 1925 1926 1928 1924                                            
CONECT 1926 1927 1927 1929 1925                                       
CONECT 1927 1926 1926                                                 
CONECT 1928 1925                                                      
CONECT 1929 1930 1926                                                 
CONECT 1930 1931 1929                                                 
CONECT 1931 1933 1930 1932 1932                                       
CONECT 1932 1931 1931                                                 
CONECT 1933 1934 1931                                                 
CONECT 1934 1937 1935 1933                                            
CONECT 1935 1936 1936 1934 1941                                       
CONECT 1936 1935 1935                                                 
CONECT 1937 1938 1939 1934                                            
CONECT 1938 1940 1937                                                 
CONECT 1939 1937                                                      
CONECT 1940 1938                                                      
CONECT 1941 1935 1942                                                 
CONECT 1942 1941 1943 1945                                            
CONECT 1943 1944 1944 1942 1947                                       
CONECT 1944 1943 1943                                                 
CONECT 1945 1942 1946                                                 
CONECT 1946 1945                                                      
CONECT 1947 1943 1948                                                 
CONECT 1948 1949 1947 1951                                            
CONECT 1949 1955 1950 1950 1948                                       
CONECT 1950 1949 1949                                                 
CONECT 1951 1948 1952                                                 
CONECT 1952 1951 1954 1953                                            
CONECT 1953 1952                                                      
CONECT 1954 1952                                                      
CONECT 1955 1956 1949                                                 
CONECT 1956 1957 1959 1955                                            
CONECT 1957 1963 1958 1958 1956                                       
CONECT 1958 1957 1957                                                 
CONECT 1959 1956 1960                                                 
CONECT 1960 1959 1962 1962 1961                                       
CONECT 1961 1960                                                      
CONECT 1962 1960 1960                                                 
CONECT 1963 1964 1957                                                 
CONECT 1964 1967 1965 1963                                            
CONECT 1965 1966 1966 1964 1970                                       
CONECT 1966 1965 1965                                                 
CONECT 1967 1968 1969 1964                                            
CONECT 1968 1967                                                      
CONECT 1969 1967                                                      
CONECT 1970 1965 1971                                                 
CONECT 1971 1970 1972 1974                                            
CONECT 1972 1973 1973 1971 1978                                       
CONECT 1973 1972 1972                                                 
CONECT 1974 1971 1975 1976                                            
CONECT 1975 1974 1977                                                 
CONECT 1976 1974                                                      
CONECT 1977 1975                                                      
CONECT 1978 1972 1979                                                 
CONECT 1979 1980 1978 1982                                            
CONECT 1980 1989 1981 1981 1979                                       
CONECT 1981 1980 1980                                                 
CONECT 1982 1979 1983                                                 
CONECT 1983 1982 1984                                                 
CONECT 1984 1983 1985                                                 
CONECT 1985 1984 1986 1986                                            
CONECT 1986 1985 1985 1987 1988                                       
CONECT 1987 1986                                                      
CONECT 1988 1986                                                      
CONECT 1989 1990 1980                                                 
CONECT 1990 1991 1993 1989                                            
CONECT 1991 1992 1992 1999 1990                                       
CONECT 1992 1991 1991                                                 
CONECT 1993 1994 1990                                                 
CONECT 1994 1996 1996 1995 1993                                       
CONECT 1995 1997 1994                                                 
CONECT 1996 1998 1994 1994                                            
CONECT 1997 1998 1998 1995                                            
CONECT 1998 1996 1997 1997                                            
CONECT 1999 2000 1991                                                 
CONECT 2000 2003 2001 1999                                            
CONECT 2001 2002 2002 2000 2011                                       
CONECT 2002 2001 2001                                                 
CONECT 2003 2004 2000                                                 
CONECT 2004 2005 2005 2006 2003                                       
CONECT 2005 2007 2004 2004                                            
CONECT 2006 2004 2008 2008                                            
CONECT 2007 2005 2009 2009                                            
CONECT 2008 2009 2006 2006                                            
CONECT 2009 2007 2007 2010 2008                                       
CONECT 2010 2009                                                      
CONECT 2011 2001 2012                                                 
CONECT 2012 2013 2011 2015                                            
CONECT 2013 2016 2014 2014 2012                                       
CONECT 2014 2013 2013                                                 
CONECT 2015 2012                                                      
CONECT 2016 2017 2013                                                 
CONECT 2017 2018 2016                                                 
CONECT 2018 2019 2019 2020 2017                                       
CONECT 2019 2018 2018                                                 
CONECT 2020 2021 2018                                                 
CONECT 2021 2022 2024 2020                                            
CONECT 2022 2023 2023 2021 2031                                       
CONECT 2023 2022 2022                                                 
CONECT 2024 2021 2025                                                 
CONECT 2025 2024 2026                                                 
CONECT 2026 2027 2025                                                 
CONECT 2027 2028 2028 2026                                            
CONECT 2028 2030 2027 2027 2029                                       
CONECT 2029 2028                                                      
CONECT 2030 2028                                                      
CONECT 2031 2022 2032                                                 
CONECT 2032 2035 2031 2033                                            
CONECT 2033 2032 2039 2034 2034                                       
CONECT 2034 2033 2033                                                 
CONECT 2035 2036 2032                                                 
CONECT 2036 2038 2037 2035                                            
CONECT 2037 2036                                                      
CONECT 2038 2036                                                      
CONECT 2039 2045 2033 2040                                            
CONECT 2040 2043 2039 2041                                            
CONECT 2041 2040 2042 2042 2046                                       
CONECT 2042 2041 2041                                                 
CONECT 2043 2044 2040                                                 
CONECT 2044 2045 2043                                                 
CONECT 2045 2044 2039                                                 
CONECT 2046 2041 2047                                                 
CONECT 2047 2046 2048 2050                                            
CONECT 2048 2047 2054 2049 2049                                       
CONECT 2049 2048 2048                                                 
CONECT 2050 2047 2051 2052                                            
CONECT 2051 2050 2053                                                 
CONECT 2052 2050                                                      
CONECT 2053 2051                                                      
CONECT 2054 2048 2055                                                 
CONECT 2055 2058 2054 2056                                            
CONECT 2056 2055 2057 2057 2062                                       
CONECT 2057 2056 2056                                                 
CONECT 2058 2059 2055                                                 
CONECT 2059 2061 2058 2060                                            
CONECT 2060 2059                                                      
CONECT 2061 2059                                                      
CONECT 2062 2056 2063                                                 
CONECT 2063 2062 2064                                                 
CONECT 2064 2063 2066 2065 2065                                       
CONECT 2065 2064 2064                                                 
CONECT 2066 2064 2067                                                 
CONECT 2067 2070 2066 2068                                            
CONECT 2068 2067 2069 2069 2073                                       
CONECT 2069 2068 2068                                                 
CONECT 2070 2072 2071 2067                                            
CONECT 2071 2070                                                      
CONECT 2072 2070                                                      
CONECT 2073 2068 2074                                                 
CONECT 2074 2073 2077 2075                                            
CONECT 2075 2074 2079 2076 2076                                       
CONECT 2076 2075 2075                                                 
CONECT 2077 2074 2078                                                 
CONECT 2078 2077                                                      
CONECT 2079 2075 2080                                                 
CONECT 2080 2081 2079 2083                                            
CONECT 2081 2087 2082 2082 2080                                       
CONECT 2082 2081 2081                                                 
CONECT 2083 2080 2084                                                 
CONECT 2084 2083 2086 2085                                            
CONECT 2085 2084                                                      
CONECT 2086 2084                                                      
CONECT 2087 2088 2081                                                 
CONECT 2088 2089 2087                                                 
CONECT 2089 2088 2090 2090 2091                                       
CONECT 2090 2089 2089                                                 
CONECT 2091 2089 2092                                                 
CONECT 2092 2091 2095 2093                                            
CONECT 2093 2092 2094 2094 2101                                       
CONECT 2094 2093 2093                                                 
CONECT 2095 2092 2096                                                 
CONECT 2096 2095 2097 2097 2098                                       
CONECT 2097 2096 2096 2099                                            
CONECT 2098 2096 2100                                                 
CONECT 2099 2097 2100 2100                                            
CONECT 2100 2099 2099 2098                                            
CONECT 2101 2093 2102                                                 
CONECT 2102 2101 2103 2105                                            
CONECT 2103 2110 2102 2104 2104                                       
CONECT 2104 2103 2103                                                 
CONECT 2105 2102 2106                                                 
CONECT 2106 2105 2107                                                 
CONECT 2107 2106 2108 2108 2109                                       
CONECT 2108 2107 2107                                                 
CONECT 2109 2107                                                      
CONECT 2110 2111 2103                                                 
CONECT 2111 2114 2112 2110                                            
CONECT 2112 2115 2113 2113 2111                                       
CONECT 2113 2112 2112                                                 
CONECT 2114 2111                                                      
CONECT 2115 2116 2112                                                 
CONECT 2116 2119 2115 2117                                            
CONECT 2117 2116 2118 2118 2123                                       
CONECT 2118 2117 2117                                                 
CONECT 2119 2120 2116                                                 
CONECT 2120 2121 2119                                                 
CONECT 2121 2122 2120                                                 
CONECT 2122 2121                                                      
CONECT 2123 2117 2124                                                 
CONECT 2124 2123 2125 2127                                            
CONECT 2125 2124 2128 2126 2126                                       
CONECT 2126 2125 2125                                                 
CONECT 2127 2124                                                      
CONECT 2128 2125 2129                                                 
CONECT 2129 2130 2128 2132                                            
CONECT 2130 2137 2131 2131 2129                                       
CONECT 2131 2130 2130                                                 
CONECT 2132 2129 2133                                                 
CONECT 2133 2132 2134                                                 
CONECT 2134 2133 2136 2135 2135                                       
CONECT 2135 2134 2134                                                 
CONECT 2136 2134                                                      
CONECT 2137 2138 2130                                                 
CONECT 2138 2141 2139 2137                                            
CONECT 2139 2140 2140 2138 2142                                       
CONECT 2140 2139 2139                                                 
CONECT 2141 2138                                                      
CONECT 2142 2139 2143                                                 
CONECT 2143 2146 2142 2144                                            
CONECT 2144 2143 2145 2145 2153                                       
CONECT 2145 2144 2144                                                 
CONECT 2146 2147 2143                                                 
CONECT 2147 2149 2149 2148 2146                                       
CONECT 2148 2150 2150 2147                                            
CONECT 2149 2151 2147 2147                                            
CONECT 2150 2152 2148 2148                                            
CONECT 2151 2152 2152 2149                                            
CONECT 2152 2151 2151 2150                                            
CONECT 2153 2144 2154                                                 
CONECT 2154 2153 2155                                                 
CONECT 2155 2154 2157 2156 2156                                       
CONECT 2156 2155 2155                                                 
CONECT 2157 2155 2158                                                 
CONECT 2158 2157 2159                                                 
CONECT 2159 2158 2160 2160 2161                                       
CONECT 2160 2159 2159                                                 
CONECT 2161 2159 2162                                                 
CONECT 2162 2161 2163 2165                                            
CONECT 2163 2164 2164 2170 2162                                       
CONECT 2164 2163 2163                                                 
CONECT 2165 2162 2166                                                 
CONECT 2166 2165 2167                                                 
CONECT 2167 2166 2168                                                 
CONECT 2168 2167 2169                                                 
CONECT 2169 2168                                                      
CONECT 2170 2171 2163                                                 
CONECT 2171 2174 2170 2172                                            
CONECT 2172 2171 2177 2173 2173                                       
CONECT 2173 2172 2172                                                 
CONECT 2174 2176 2175 2171                                            
CONECT 2175 2174                                                      
CONECT 2176 2174                                                      
CONECT 2177 2172 2178                                                 
CONECT 2178 2177 2179 2181                                            
CONECT 2179 2180 2180 2178 2184                                       
CONECT 2180 2179 2179                                                 
CONECT 2181 2178 2183 2182                                            
CONECT 2182 2181                                                      
CONECT 2183 2181                                                      
CONECT 2184 2179 2185                                                 
CONECT 2185 2186 2184 2188                                            
CONECT 2186 2195 2185 2187 2187                                       
CONECT 2187 2186 2186                                                 
CONECT 2188 2185 2189                                                 
CONECT 2189 2188 2190                                                 
CONECT 2190 2189 2191                                                 
CONECT 2191 2190 2192 2192                                            
CONECT 2192 2191 2191 2194 2193                                       
CONECT 2193 2192                                                      
CONECT 2194 2192                                                      
CONECT 2195 2196 2186                                                 
CONECT 2196 2199 2195 2197                                            
CONECT 2197 2196 2200 2198 2198                                       
CONECT 2198 2197 2197                                                 
CONECT 2199 2196                                                      
CONECT 2200 2197 2201                                                 
CONECT 2201 2200 2202 2204                                            
CONECT 2202 2205 2201 2203 2203                                       
CONECT 2203 2202 2202                                                 
CONECT 2204 2201                                                      
CONECT 2205 2206 2202                                                 
CONECT 2206 2207 2209 2205                                            
CONECT 2207 2208 2208 2214 2206                                       
CONECT 2208 2207 2207                                                 
CONECT 2209 2210 2206                                                 
CONECT 2210 2211 2209                                                 
CONECT 2211 2212 2210                                                 
CONECT 2212 2213 2211                                                 
CONECT 2213 2212                                                      
CONECT 2214 2215 2207                                                 
CONECT 2215 2216 2218 2214                                            
CONECT 2216 2221 2217 2217 2215                                       
CONECT 2217 2216 2216                                                 
CONECT 2218 2219 2215 2220                                            
CONECT 2219 2218                                                      
CONECT 2220 2218                                                      
CONECT 2221 2222 2216                                                 
CONECT 2222 2223 2225 2221                                            
CONECT 2223 2224 2224 2229 2222                                       
CONECT 2224 2223 2223                                                 
CONECT 2225 2222 2226                                                 
CONECT 2226 2225 2227                                                 
CONECT 2227 2228 2226                                                 
CONECT 2228 2227                                                      
CONECT 2229 2230 2223                                                 
CONECT 2230 2231 2233 2229                                            
CONECT 2231 2239 2232 2232 2230                                       
CONECT 2232 2231 2231                                                 
CONECT 2233 2230 2234                                                 
CONECT 2234 2233 2236 2236 2235                                       
CONECT 2235 2234 2237                                                 
CONECT 2236 2234 2234 2238                                            
CONECT 2237 2238 2238 2235                                            
CONECT 2238 2236 2237 2237                                            
CONECT 2239 2240 2231                                                 
CONECT 2240 2241 2239                                                 
CONECT 2241 2242 2242 2240 2243                                       
CONECT 2242 2241 2241                                                 
CONECT 2243 2241 2244                                                 
CONECT 2244 2245 2243 2247                                            
CONECT 2245 2252 2246 2246 2244                                       
CONECT 2246 2245 2245                                                 
CONECT 2247 2244 2248                                                 
CONECT 2248 2247 2249                                                 
CONECT 2249 2248 2250                                                 
CONECT 2250 2249 2251                                                 
CONECT 2251 2250                                                      
CONECT 2252 2253 2245                                                 
CONECT 2253 2256 2252 2254                                            
CONECT 2254 2253 2259 2255 2255                                       
CONECT 2255 2254 2254                                                 
CONECT 2256 2258 2257 2253                                            
CONECT 2257 2256                                                      
CONECT 2258 2256                                                      
CONECT 2259 2254 2260                                                 
CONECT 2260 2261 2259 2263                                            
CONECT 2261 2262 2262 2265 2260                                       
CONECT 2262 2261 2261                                                 
CONECT 2263 2260 2264                                                 
CONECT 2264 2263                                                      
CONECT 2265 2266 2261 2271                                            
CONECT 2266 2267 2269 2265                                            
CONECT 2267 2272 2266 2268 2268                                       
CONECT 2268 2267 2267                                                 
CONECT 2269 2266 2270                                                 
CONECT 2270 2269 2271                                                 
CONECT 2271 2265 2270                                                 
CONECT 2272 2273 2267                                                 
CONECT 2273 2274 2276 2272                                            
CONECT 2274 2275 2275 2280 2273                                       
CONECT 2275 2274 2274                                                 
CONECT 2276 2277 2273 2278                                            
CONECT 2277 2279 2276                                                 
CONECT 2278 2276                                                      
CONECT 2279 2277                                                      
CONECT 2280 2281 2274                                                 
CONECT 2281 2282 2280 2284                                            
CONECT 2282 2287 2283 2283 2281                                       
CONECT 2283 2282 2282                                                 
CONECT 2284 2281 2286 2285                                            
CONECT 2285 2284                                                      
CONECT 2286 2284                                                      
CONECT 2287 2288 2282                                                 
CONECT 2288 2291 2289 2287                                            
CONECT 2289 2297 2290 2290 2288                                       
CONECT 2290 2289 2289                                                 
CONECT 2291 2292 2288                                                 
CONECT 2292 2293 2293 2294 2291                                       
CONECT 2293 2295 2292 2292                                            
CONECT 2294 2296 2292
[truncated: 44,948 more chars]
