# Supplementary material for: Conserved interfaces mediate multiple protein–protein interactions in a prokaryotic metabolon
Source: Mol Syst Biol. 2025 Sep 3;21(11):1490–521. doi: 10.1038/s44320-025-00139-9 (PMC12583656; doi:10.1038/s44320-025-00139-9)
Supplement: Supplementary file 12 — Source data Fig. 7 [file 44320_2025_139_MOESM12_ESM.zip › Figure7_data/Fig7A/1_6.pdb]

COMPND    222c858ee701b0d3 
AUTHOR    GENERATED BY OPEN BABEL 3.1.1
ATOM      1  N   MET A   1      23.444  -1.030  26.420  1.00  0.00           N  
ATOM      2  CA  MET A   1      22.973  -0.427  25.159  1.00  0.00           C  
ATOM      3  C   MET A   1      22.418   0.945  25.490  1.00  0.00           C  
ATOM      4  O   MET A   1      21.826   1.056  26.558  1.00  0.00           O  
ATOM      5  CB  MET A   1      21.903  -1.294  24.489  1.00  0.00           C  
ATOM      6  CG  MET A   1      22.467  -2.648  24.050  1.00  0.00           C  
ATOM      7  SD  MET A   1      21.221  -3.707  23.277  1.00  0.00           S  
ATOM      8  CE  MET A   1      22.137  -5.263  23.201  1.00  0.00           C  
ATOM      9  N   PRO A   2      22.620   1.993  24.674  1.00  0.00           N  
ATOM     10  CA  PRO A   2      21.999   3.283  24.937  1.00  0.00           C  
ATOM     11  C   PRO A   2      20.484   3.065  24.993  1.00  0.00           C  
ATOM     12  O   PRO A   2      19.905   2.441  24.106  1.00  0.00           O  
ATOM     13  CB  PRO A   2      22.446   4.200  23.796  1.00  0.00           C  
ATOM     14  CG  PRO A   2      22.804   3.239  22.671  1.00  0.00           C  
ATOM     15  CD  PRO A   2      23.286   1.979  23.389  1.00  0.00           C  
ATOM     16  N   SER A   3      19.846   3.530  26.075  1.00  0.00           N  
ATOM     17  CA  SER A   3      18.408   3.388  26.238  1.00  0.00           C  
ATOM     18  C   SER A   3      17.698   4.100  25.088  1.00  0.00           C  
ATOM     19  O   SER A   3      18.058   5.239  24.761  1.00  0.00           O  
ATOM     20  CB  SER A   3      17.964   3.979  27.583  1.00  0.00           C  
ATOM     21  OG  SER A   3      18.389   5.325  27.680  1.00  0.00           O  
ATOM     22  N   LEU A   4      16.673   3.463  24.527  1.00  0.00           N  
ATOM     23  CA  LEU A   4      15.814   4.106  23.539  1.00  0.00           C  
ATOM     24  C   LEU A   4      15.282   5.428  24.096  1.00  0.00           C  
ATOM     25  O   LEU A   4      14.991   5.547  25.284  1.00  0.00           O  
ATOM     26  CB  LEU A   4      14.653   3.165  23.160  1.00  0.00           C  
ATOM     27  CG  LEU A   4      15.078   1.875  22.439  1.00  0.00           C  
ATOM     28  CD1 LEU A   4      13.846   1.004  22.175  1.00  0.00           C  
ATOM     29  CD2 LEU A   4      15.761   2.155  21.097  1.00  0.00           C  
ATOM     30  N   SER A   5      15.140   6.424  23.229  1.00  0.00           N  
ATOM     31  CA  SER A   5      14.465   7.656  23.625  1.00  0.00           C  
ATOM     32  C   SER A   5      13.017   7.354  24.021  1.00  0.00           C  
ATOM     33  O   SER A   5      12.422   6.381  23.554  1.00  0.00           O  
ATOM     34  CB  SER A   5      14.536   8.717  22.526  1.00  0.00           C  
ATOM     35  OG  SER A   5      13.698   8.401  21.431  1.00  0.00           O  
ATOM     36  N   LYS A   6      12.436   8.199  24.865  1.00  0.00           N  
ATOM     37  CA  LYS A   6      11.032   8.061  25.262  1.00  0.00           C  
ATOM     38  C   LYS A   6      10.109   8.035  24.041  1.00  0.00           C  
ATOM     39  O   LYS A   6       9.164   7.252  23.986  1.00  0.00           O  
ATOM     40  CB  LYS A   6      10.680   9.202  26.223  1.00  0.00           C  
ATOM     41  CG  LYS A   6       9.253   9.067  26.760  1.00  0.00           C  
ATOM     42  CD  LYS A   6       8.909  10.236  27.680  1.00  0.00           C  
ATOM     43  CE  LYS A   6       7.457  10.097  28.121  1.00  0.00           C  
ATOM     44  NZ  LYS A   6       7.016  11.252  28.950  1.00  0.00           N  
ATOM     45  N   GLU A   7      10.401   8.865  23.055  1.00  0.00           N  
ATOM     46  CA  GLU A   7       9.652   8.967  21.808  1.00  0.00           C  
ATOM     47  C   GLU A   7       9.773   7.684  20.975  1.00  0.00           C  
ATOM     48  O   GLU A   7       8.766   7.186  20.478  1.00  0.00           O  
ATOM     49  CB  GLU A   7      10.139  10.170  20.997  1.00  0.00           C  
ATOM     50  CG  GLU A   7       9.934  11.544  21.671  1.00  0.00           C  
ATOM     51  CD  GLU A   7      10.931  11.876  22.792  1.00  0.00           C  
ATOM     52  OE1 GLU A   7      10.690  12.882  23.497  1.00  0.00           O  
ATOM     53  OE2 GLU A   7      11.933  11.143  22.971  1.00  0.00           O  
ATOM     54  N   ALA A   8      10.976   7.117  20.867  1.00  0.00           N  
ATOM     55  CA  ALA A   8      11.197   5.857  20.163  1.00  0.00           C  
ATOM     56  C   ALA A   8      10.417   4.704  20.805  1.00  0.00           C  
ATOM     57  O   ALA A   8       9.748   3.949  20.101  1.00  0.00           O  
ATOM     58  CB  ALA A   8      12.701   5.559  20.131  1.00  0.00           C  
ATOM     59  N   ALA A   9      10.449   4.606  22.157  1.00  0.00           N  
ATOM     60  CA  ALA A   9       9.709   3.587  22.896  1.00  0.00           C  
ATOM     61  C   ALA A   9       8.195   3.726  22.685  1.00  0.00           C  
ATOM     62  O   ALA A   9       7.540   2.759  22.303  1.00  0.00           O  
ATOM     63  CB  ALA A   9      10.099   3.672  24.378  1.00  0.00           C  
ATOM     64  N   LEU A  10       7.639   4.933  22.826  1.00  0.00           N  
ATOM     65  CA  LEU A  10       6.209   5.187  22.624  1.00  0.00           C  
ATOM     66  C   LEU A  10       5.745   4.847  21.204  1.00  0.00           C  
ATOM     67  O   LEU A  10       4.674   4.260  21.022  1.00  0.00           O  
ATOM     68  CB  LEU A  10       5.912   6.674  22.907  1.00  0.00           C  
ATOM     69  CG  LEU A  10       5.908   7.057  24.398  1.00  0.00           C  
ATOM     70  CD1 LEU A  10       5.828   8.584  24.518  1.00  0.00           C  
ATOM     71  CD2 LEU A  10       4.721   6.464  25.142  1.00  0.00           C  
ATOM     72  N   VAL A  11       6.529   5.203  20.196  1.00  0.00           N  
ATOM     73  CA  VAL A  11       6.211   4.897  18.795  1.00  0.00           C  
ATOM     74  C   VAL A  11       6.247   3.385  18.557  1.00  0.00           C  
ATOM     75  O   VAL A  11       5.304   2.850  17.975  1.00  0.00           O  
ATOM     76  CB  VAL A  11       7.145   5.649  17.839  1.00  0.00           C  
ATOM     77  CG1 VAL A  11       7.043   5.154  16.399  1.00  0.00           C  
ATOM     78  CG2 VAL A  11       6.790   7.140  17.834  1.00  0.00           C  
ATOM     79  N   HIS A  12       7.276   2.703  19.049  1.00  0.00           N  
ATOM     80  CA  HIS A  12       7.398   1.255  18.916  1.00  0.00           C  
ATOM     81  C   HIS A  12       6.222   0.523  19.569  1.00  0.00           C  
ATOM     82  O   HIS A  12       5.547  -0.268  18.908  1.00  0.00           O  
ATOM     83  CB  HIS A  12       8.740   0.800  19.495  1.00  0.00           C  
ATOM     84  CG  HIS A  12       8.941  -0.688  19.382  1.00  0.00           C  
ATOM     85  ND1 HIS A  12       8.870  -1.428  18.230  1.00  0.00           N  
ATOM     86  CD2 HIS A  12       9.181  -1.567  20.405  1.00  0.00           C  
ATOM     87  CE1 HIS A  12       9.069  -2.716  18.547  1.00  0.00           C  
ATOM     88  NE2 HIS A  12       9.264  -2.842  19.859  1.00  0.00           N  
ATOM     89  N   GLU A  13       5.893   0.852  20.822  1.00  0.00           N  
ATOM     90  CA  GLU A  13       4.745   0.270  21.526  1.00  0.00           C  
ATOM     91  C   GLU A  13       3.427   0.530  20.784  1.00  0.00           C  
ATOM     92  O   GLU A  13       2.601  -0.375  20.631  1.00  0.00           O  
ATOM     93  CB  GLU A  13       4.651   0.864  22.934  1.00  0.00           C  
ATOM     94  CG  GLU A  13       5.724   0.313  23.885  1.00  0.00           C  
ATOM     95  CD  GLU A  13       5.665   0.951  25.280  1.00  0.00           C  
ATOM     96  OE1 GLU A  13       6.517   0.574  26.112  1.00  0.00           O  
ATOM     97  OE2 GLU A  13       4.791   1.815  25.522  1.00  0.00           O  
ATOM     98  N   ALA A  14       3.230   1.745  20.267  1.00  0.00           N  
ATOM     99  CA  ALA A  14       2.019   2.087  19.531  1.00  0.00           C  
ATOM    100  C   ALA A  14       1.860   1.300  18.220  1.00  0.00           C  
ATOM    101  O   ALA A  14       0.731   0.994  17.826  1.00  0.00           O  
ATOM    102  CB  ALA A  14       2.012   3.597  19.269  1.00  0.00           C  
ATOM    103  N   LEU A  15       2.976   0.982  17.547  1.00  0.00           N  
ATOM    104  CA  LEU A  15       2.976   0.158  16.335  1.00  0.00           C  
ATOM    105  C   LEU A  15       2.738  -1.318  16.661  1.00  0.00           C  
ATOM    106  O   LEU A  15       1.881  -1.938  16.029  1.00  0.00           O  
ATOM    107  CB  LEU A  15       4.305   0.353  15.587  1.00  0.00           C  
ATOM    108  CG  LEU A  15       4.464   1.736  14.929  1.00  0.00           C  
ATOM    109  CD1 LEU A  15       5.859   1.835  14.316  1.00  0.00           C  
ATOM    110  CD2 LEU A  15       3.447   1.986  13.815  1.00  0.00           C  
ATOM    111  N   VAL A  16       3.407  -1.859  17.686  1.00  0.00           N  
ATOM    112  CA  VAL A  16       3.215  -3.242  18.152  1.00  0.00           C  
ATOM    113  C   VAL A  16       1.774  -3.466  18.588  1.00  0.00           C  
ATOM    114  O   VAL A  16       1.135  -4.431  18.151  1.00  0.00           O  
ATOM    115  CB  VAL A  16       4.200  -3.581  19.289  1.00  0.00           C  
ATOM    116  CG1 VAL A  16       3.911  -4.954  19.913  1.00  0.00           C  
ATOM    117  CG2 VAL A  16       5.636  -3.620  18.769  1.00  0.00           C  
ATOM    118  N   ALA A  17       1.196  -2.551  19.369  1.00  0.00           N  
ATOM    119  CA  ALA A  17      -0.186  -2.649  19.839  1.00  0.00           C  
ATOM    120  C   ALA A  17      -1.226  -2.656  18.703  1.00  0.00           C  
ATOM    121  O   ALA A  17      -2.348  -3.127  18.896  1.00  0.00           O  
ATOM    122  CB  ALA A  17      -0.446  -1.470  20.792  1.00  0.00           C  
ATOM    123  N   ARG A  18      -0.872  -2.141  17.523  1.00  0.00           N  
ATOM    124  CA  ARG A  18      -1.737  -2.108  16.331  1.00  0.00           C  
ATOM    125  C   ARG A  18      -1.391  -3.191  15.298  1.00  0.00           C  
ATOM    126  O   ARG A  18      -2.023  -3.224  14.248  1.00  0.00           O  
ATOM    127  CB  ARG A  18      -1.706  -0.709  15.719  1.00  0.00           C  
ATOM    128  CG  ARG A  18      -2.395   0.328  16.613  1.00  0.00           C  
ATOM    129  CD  ARG A  18      -2.302   1.705  15.959  1.00  0.00           C  
ATOM    130  NE  ARG A  18      -2.973   2.771  16.732  1.00  0.00           N  
ATOM    131  CZ  ARG A  18      -2.479   3.412  17.782  1.00  0.00           C  
ATOM    132  NH1 ARG A  18      -1.317   3.104  18.288  1.00  0.00           N  
ATOM    133  NH2 ARG A  18      -3.146   4.379  18.340  1.00  0.00           N  
ATOM    134  N   GLY A  19      -0.394  -4.030  15.570  1.00  0.00           N  
ATOM    135  CA  GLY A  19       0.087  -5.018  14.613  1.00  0.00           C  
ATOM    136  C   GLY A  19       0.701  -4.399  13.347  1.00  0.00           C  
ATOM    137  O   GLY A  19       0.643  -4.995  12.279  1.00  0.00           O  
ATOM    138  N   LEU A  20       1.240  -3.176  13.460  1.00  0.00           N  
ATOM    139  CA  LEU A  20       1.803  -2.423  12.338  1.00  0.00           C  
ATOM    140  C   LEU A  20       3.331  -2.386  12.341  1.00  0.00           C  
ATOM    141  O   LEU A  20       3.918  -1.839  11.403  1.00  0.00           O  
ATOM    142  CB  LEU A  20       1.232  -0.995  12.337  1.00  0.00           C  
ATOM    143  CG  LEU A  20      -0.255  -0.910  11.949  1.00  0.00           C  
ATOM    144  CD1 LEU A  20      -0.734   0.527  12.134  1.00  0.00           C  
ATOM    145  CD2 LEU A  20      -0.491  -1.310  10.493  1.00  0.00           C  
ATOM    146  N   GLU A  21       3.980  -2.939  13.355  1.00  0.00           N  
ATOM    147  CA  GLU A  21       5.437  -3.019  13.374  1.00  0.00           C  
ATOM    148  C   GLU A  21       5.942  -3.943  12.255  1.00  0.00           C  
ATOM    149  O   GLU A  21       5.266  -4.871  11.814  1.00  0.00           O  
ATOM    150  CB  GLU A  21       5.930  -3.417  14.772  1.00  0.00           C  
ATOM    151  CG  GLU A  21       7.445  -3.292  14.981  1.00  0.00           C  
ATOM    152  CD  GLU A  21       8.006  -1.912  14.605  1.00  0.00           C  
ATOM    153  OE1 GLU A  21       8.372  -1.723  13.421  1.00  0.00           O  
ATOM    154  OE2 GLU A  21       8.074  -1.011  15.445  1.00  0.00           O  
ATOM    155  N   THR A  22       7.135  -3.657  11.759  1.00  0.00           N  
ATOM    156  CA  THR A  22       7.790  -4.516  10.774  1.00  0.00           C  
ATOM    157  C   THR A  22       7.985  -5.905  11.386  1.00  0.00           C  
ATOM    158  O   THR A  22       8.393  -5.984  12.544  1.00  0.00           O  
ATOM    159  CB  THR A  22       9.130  -3.920  10.340  1.00  0.00           C  
ATOM    160  OG1 THR A  22       8.910  -2.631   9.802  1.00  0.00           O  
ATOM    161  CG2 THR A  22       9.824  -4.728   9.252  1.00  0.00           C  
ATOM    162  N   PRO A  23       7.726  -7.002  10.646  1.00  0.00           N  
ATOM    163  CA  PRO A  23       7.911  -8.358  11.167  1.00  0.00           C  
ATOM    164  C   PRO A  23       9.372  -8.606  11.561  1.00  0.00           C  
ATOM    165  O   PRO A  23      10.205  -8.937  10.725  1.00  0.00           O  
ATOM    166  CB  PRO A  23       7.416  -9.302  10.064  1.00  0.00           C  
ATOM    167  CG  PRO A  23       6.486  -8.438   9.221  1.00  0.00           C  
ATOM    168  CD  PRO A  23       7.116  -7.050   9.333  1.00  0.00           C  
ATOM    169  N   LEU A  24       9.675  -8.443  12.851  1.00  0.00           N  
ATOM    170  CA  LEU A  24      10.997  -8.633  13.420  1.00  0.00           C  
ATOM    171  C   LEU A  24      10.956  -9.799  14.404  1.00  0.00           C  
ATOM    172  O   LEU A  24      10.060  -9.904  15.233  1.00  0.00           O  
ATOM    173  CB  LEU A  24      11.470  -7.338  14.097  1.00  0.00           C  
ATOM    174  CG  LEU A  24      11.812  -6.206  13.108  1.00  0.00           C  
ATOM    175  CD1 LEU A  24      12.047  -4.895  13.867  1.00  0.00           C  
ATOM    176  CD2 LEU A  24      13.066  -6.522  12.294  1.00  0.00           C  
ATOM    177  N   ARG A  25      11.965 -10.654  14.320  1.00  0.00           N  
ATOM    178  CA  ARG A  25      12.222 -11.622  15.384  1.00  0.00           C  
ATOM    179  C   ARG A  25      13.023 -10.936  16.490  1.00  0.00           C  
ATOM    180  O   ARG A  25      13.876 -10.107  16.176  1.00  0.00           O  
ATOM    181  CB  ARG A  25      12.929 -12.865  14.843  1.00  0.00           C  
ATOM    182  CG  ARG A  25      11.995 -13.665  13.922  1.00  0.00           C  
ATOM    183  CD  ARG A  25      12.678 -14.953  13.445  1.00  0.00           C  
ATOM    184  NE  ARG A  25      11.799 -15.728  12.552  1.00  0.00           N  
ATOM    185  CZ  ARG A  25      12.095 -16.864  11.957  1.00  0.00           C  
ATOM    186  NH1 ARG A  25      13.254 -17.438  12.135  1.00  0.00           N  
ATOM    187  NH2 ARG A  25      11.233 -17.446  11.178  1.00  0.00           N  
ATOM    188  N   PRO A  26      12.785 -11.306  17.763  1.00  0.00           N  
ATOM    189  CA  PRO A  26      13.694 -10.914  18.828  1.00  0.00           C  
ATOM    190  C   PRO A  26      15.124 -11.315  18.444  1.00  0.00           C  
ATOM    191  O   PRO A  26      15.308 -12.391  17.862  1.00  0.00           O  
ATOM    192  CB  PRO A  26      13.219 -11.652  20.084  1.00  0.00           C  
ATOM    193  CG  PRO A  26      11.770 -12.008  19.775  1.00  0.00           C  
ATOM    194  CD  PRO A  26      11.757 -12.191  18.254  1.00  0.00           C  
ATOM    195  N   PRO A  27      16.125 -10.480  18.724  1.00  0.00           N  
ATOM    196  CA  PRO A  27      17.507 -10.841  18.470  1.00  0.00           C  
ATOM    197  C   PRO A  27      17.831 -12.136  19.231  1.00  0.00           C  
ATOM    198  O   PRO A  27      17.713 -12.191  20.450  1.00  0.00           O  
ATOM    199  CB  PRO A  27      18.337  -9.634  18.913  1.00  0.00           C  
ATOM    200  CG  PRO A  27      17.436  -8.896  19.902  1.00  0.00           C  
ATOM    201  CD  PRO A  27      16.029  -9.204  19.403  1.00  0.00           C  
ATOM    202  N   VAL A  28      18.187 -13.199  18.487  1.00  0.00           N  
ATOM    203  CA  VAL A  28      18.425 -14.535  19.055  1.00  0.00           C  
ATOM    204  C   VAL A  28      19.622 -14.525  19.999  1.00  0.00           C  
ATOM    205  O   VAL A  28      19.592 -15.123  21.072  1.00  0.00           O  
ATOM    206  CB  VAL A  28      18.645 -15.580  17.942  1.00  0.00           C  
ATOM    207  CG1 VAL A  28      18.761 -16.995  18.507  1.00  0.00           C  
ATOM    208  CG2 VAL A  28      17.494 -15.587  16.921  1.00  0.00           C  
ATOM    209  N   HIS A  29      20.667 -13.816  19.580  1.00  0.00           N  
ATOM    210  CA  HIS A  29      21.876 -13.591  20.359  1.00  0.00           C  
ATOM    211  C   HIS A  29      22.202 -12.097  20.329  1.00  0.00           C  
ATOM    212  O   HIS A  29      21.893 -11.411  19.355  1.00  0.00           O  
ATOM    213  CB  HIS A  29      23.020 -14.444  19.793  1.00  0.00           C  
ATOM    214  CG  HIS A  29      22.766 -15.922  19.912  1.00  0.00           C  
ATOM    215  ND1 HIS A  29      22.493 -16.609  21.077  1.00  0.00           N  
ATOM    216  CD2 HIS A  29      22.716 -16.845  18.897  1.00  0.00           C  
ATOM    217  CE1 HIS A  29      22.282 -17.895  20.774  1.00  0.00           C  
ATOM    218  NE2 HIS A  29      22.407 -18.087  19.459  1.00  0.00           N  
ATOM    219  N   GLU A  30      22.860 -11.608  21.372  1.00  0.00           N  
ATOM    220  CA  GLU A  30      23.507 -10.297  21.346  1.00  0.00           C  
ATOM    221  C   GLU A  30      24.652 -10.343  20.340  1.00  0.00           C  
ATOM    222  O   GLU A  30      25.797 -10.645  20.662  1.00  0.00           O  
ATOM    223  CB  GLU A  30      23.983  -9.878  22.743  1.00  0.00           C  
ATOM    224  CG  GLU A  30      22.821  -9.502  23.671  1.00  0.00           C  
ATOM    225  CD  GLU A  30      23.282  -8.822  24.966  1.00  0.00           C  
ATOM    226  OE1 GLU A  30      22.454  -8.098  25.560  1.00  0.00           O  
ATOM    227  OE2 GLU A  30      24.456  -9.001  25.354  1.00  0.00           O  
ATOM    228  N   MET A  31      24.320 -10.101  19.087  1.00  0.00           N  
ATOM    229  CA  MET A  31      25.263  -9.994  17.986  1.00  0.00           C  
ATOM    230  C   MET A  31      25.456  -8.518  17.656  1.00  0.00           C  
ATOM    231  O   MET A  31      24.483  -7.825  17.344  1.00  0.00           O  
ATOM    232  CB  MET A  31      24.740 -10.800  16.794  1.00  0.00           C  
ATOM    233  CG  MET A  31      25.741 -10.836  15.643  1.00  0.00           C  
ATOM    234  SD  MET A  31      25.169 -11.811  14.205  1.00  0.00           S  
ATOM    235  CE  MET A  31      25.192 -13.465  14.928  1.00  0.00           C  
ATOM    236  N   ASP A  32      26.704  -8.066  17.708  1.00  0.00           N  
ATOM    237  CA  ASP A  32      27.030  -6.719  17.274  1.00  0.00           C  
ATOM    238  C   ASP A  32      26.876  -6.569  15.751  1.00  0.00           C  
ATOM    239  O   ASP A  32      26.765  -7.537  14.987  1.00  0.00           O  
ATOM    240  CB  ASP A  32      28.416  -6.303  17.807  1.00  0.00           C  
ATOM    241  CG  ASP A  32      29.564  -7.123  17.223  1.00  0.00           C  
ATOM    242  OD1 ASP A  32      29.597  -7.281  15.985  1.00  0.00           O  
ATOM    243  OD2 ASP A  32      30.415  -7.584  18.002  1.00  0.00           O  
ATOM    244  N   ASN A  33      26.814  -5.323  15.300  1.00  0.00           N  
ATOM    245  CA  ASN A  33      26.628  -5.024  13.885  1.00  0.00           C  
ATOM    246  C   ASN A  33      27.839  -5.404  13.029  1.00  0.00           C  
ATOM    247  O   ASN A  33      27.650  -5.714  11.857  1.00  0.00           O  
ATOM    248  CB  ASN A  33      26.252  -3.545  13.718  1.00  0.00           C  
ATOM    249  CG  ASN A  33      24.798  -3.250  14.072  1.00  0.00           C  
ATOM    250  OD1 ASN A  33      23.964  -4.125  14.224  1.00  0.00           O  
ATOM    251  ND2 ASN A  33      24.453  -1.985  14.167  1.00  0.00           N  
ATOM    252  N   GLU A  34      29.049  -5.443  13.578  1.00  0.00           N  
ATOM    253  CA  GLU A  34      30.249  -5.840  12.833  1.00  0.00           C  
ATOM    254  C   GLU A  34      30.227  -7.340  12.531  1.00  0.00           C  
ATOM    255  O   GLU A  34      30.382  -7.747  11.376  1.00  0.00           O  
ATOM    256  CB  GLU A  34      31.527  -5.447  13.593  1.00  0.00           C  
ATOM    257  CG  GLU A  34      31.721  -3.929  13.722  1.00  0.00           C  
ATOM    258  CD  GLU A  34      31.645  -3.220  12.351  1.00  0.00           C  
ATOM    259  OE1 GLU A  34      30.957  -2.174  12.262  1.00  0.00           O  
ATOM    260  OE2 GLU A  34      32.170  -3.743  11.353  1.00  0.00           O  
ATOM    261  N   THR A  35      29.896  -8.168  13.518  1.00  0.00           N  
ATOM    262  CA  THR A  35      29.715  -9.608  13.314  1.00  0.00           C  
ATOM    263  C   THR A  35      28.564  -9.891  12.356  1.00  0.00           C  
ATOM    264  O   THR A  35      28.692 -10.710  11.446  1.00  0.00           O  
ATOM    265  CB  THR A  35      29.464 -10.313  14.655  1.00  0.00           C  
ATOM    266  OG1 THR A  35      30.511 -10.043  15.550  1.00  0.00           O  
ATOM    267  CG2 THR A  35      29.410 -11.830  14.512  1.00  0.00           C  
ATOM    268  N   ARG A  36      27.460  -9.155  12.481  1.00  0.00           N  
ATOM    269  CA  ARG A  36      26.319  -9.273  11.560  1.00  0.00           C  
ATOM    270  C   ARG A  36      26.710  -8.933  10.118  1.00  0.00           C  
ATOM    271  O   ARG A  36      26.368  -9.694   9.219  1.00  0.00           O  
ATOM    272  CB  ARG A  36      25.169  -8.396  12.073  1.00  0.00           C  
ATOM    273  CG  ARG A  36      23.877  -8.640  11.282  1.00  0.00           C  
ATOM    274  CD  ARG A  36      22.730  -7.775  11.807  1.00  0.00           C  
ATOM    275  NE  ARG A  36      22.327  -8.162  13.180  1.00  0.00           N  
ATOM    276  CZ  ARG A  36      22.191  -7.374  14.239  1.00  0.00           C  
ATOM    277  NH1 ARG A  36      22.354  -6.087  14.160  1.00  0.00           N  
ATOM    278  NH2 ARG A  36      21.885  -7.873  15.396  1.00  0.00           N  
ATOM    279  N   LYS A  37      27.448  -7.842   9.912  1.00  0.00           N  
ATOM    280  CA  LYS A  37      27.966  -7.454   8.591  1.00  0.00           C  
ATOM    281  C   LYS A  37      28.920  -8.507   8.027  1.00  0.00           C  
ATOM    282  O   LYS A  37      28.783  -8.855   6.860  1.00  0.00           O  
ATOM    283  CB  LYS A  37      28.658  -6.087   8.658  1.00  0.00           C  
ATOM    284  CG  LYS A  37      27.619  -4.937   8.686  1.00  0.00           C  
ATOM    285  CD  LYS A  37      28.272  -3.552   8.713  1.00  0.00           C  
ATOM    286  CE  LYS A  37      28.992  -3.311  10.041  1.00  0.00           C  
ATOM    287  NZ  LYS A  37      29.453  -1.904  10.173  1.00  0.00           N  
ATOM    288  N   SER A  38      29.817  -9.041   8.831  1.00  0.00           N  
ATOM    289  CA  SER A  38      30.752 -10.084   8.398  1.00  0.00           C  
ATOM    290  C   SER A  38      30.016 -11.348   7.920  1.00  0.00           C  
ATOM    291  O   SER A  38      30.328 -11.866   6.847  1.00  0.00           O  
ATOM    292  CB  SER A  38      31.713 -10.420   9.545  1.00  0.00           C  
ATOM    293  OG  SER A  38      32.707 -11.309   9.084  1.00  0.00           O  
ATOM    294  N   LEU A  39      28.995 -11.795   8.644  1.00  0.00           N  
ATOM    295  CA  LEU A  39      28.192 -12.952   8.243  1.00  0.00           C  
ATOM    296  C   LEU A  39      27.387 -12.679   6.962  1.00  0.00           C  
ATOM    297  O   LEU A  39      27.384 -13.508   6.059  1.00  0.00           O  
ATOM    298  CB  LEU A  39      27.265 -13.360   9.399  1.00  0.00           C  
ATOM    299  CG  LEU A  39      27.990 -13.962  10.617  1.00  0.00           C  
ATOM    300  CD1 LEU A  39      26.989 -14.144  11.755  1.00  0.00           C  
ATOM    301  CD2 LEU A  39      28.610 -15.316  10.321  1.00  0.00           C  
ATOM    302  N   ILE A  40      26.758 -11.504   6.846  1.00  0.00           N  
ATOM    303  CA  ILE A  40      26.044 -11.109   5.620  1.00  0.00           C  
ATOM    304  C   ILE A  40      27.006 -11.048   4.430  1.00  0.00           C  
ATOM    305  O   ILE A  40      26.667 -11.548   3.356  1.00  0.00           O  
ATOM    306  CB  ILE A  40      25.295  -9.771   5.821  1.00  0.00           C  
ATOM    307  CG1 ILE A  40      24.124  -9.943   6.820  1.00  0.00           C  
ATOM    308  CG2 ILE A  40      24.753  -9.226   4.474  1.00  0.00           C  
ATOM    309  CD1 ILE A  40      23.523  -8.617   7.308  1.00  0.00           C  
ATOM    310  N   ALA A  41      28.191 -10.490   4.599  1.00  0.00           N  
ATOM    311  CA  ALA A  41      29.210 -10.451   3.560  1.00  0.00           C  
ATOM    312  C   ALA A  41      29.625 -11.860   3.111  1.00  0.00           C  
ATOM    313  O   ALA A  41      29.745 -12.110   1.912  1.00  0.00           O  
ATOM    314  CB  ALA A  41      30.408  -9.633   4.057  1.00  0.00           C  
ATOM    315  N   GLY A  42      29.763 -12.803   4.043  1.00  0.00           N  
ATOM    316  CA  GLY A  42      30.024 -14.212   3.735  1.00  0.00           C  
ATOM    317  C   GLY A  42      28.916 -14.836   2.881  1.00  0.00           C  
ATOM    318  O   GLY A  42      29.195 -15.386   1.820  1.00  0.00           O  
ATOM    319  N   HIS A  43      27.659 -14.661   3.268  1.00  0.00           N  
ATOM    320  CA  HIS A  43      26.524 -15.154   2.481  1.00  0.00           C  
ATOM    321  C   HIS A  43      26.414 -14.479   1.107  1.00  0.00           C  
ATOM    322  O   HIS A  43      26.107 -15.134   0.113  1.00  0.00           O  
ATOM    323  CB  HIS A  43      25.234 -14.971   3.272  1.00  0.00           C  
ATOM    324  CG  HIS A  43      25.152 -15.836   4.503  1.00  0.00           C  
ATOM    325  ND1 HIS A  43      25.411 -17.187   4.558  1.00  0.00           N  
ATOM    326  CD2 HIS A  43      24.821 -15.448   5.778  1.00  0.00           C  
ATOM    327  CE1 HIS A  43      25.233 -17.591   5.823  1.00  0.00           C  
ATOM    328  NE2 HIS A  43      24.870 -16.566   6.602  1.00  0.00           N  
ATOM    329  N   MET A  44      26.702 -13.180   1.011  1.00  0.00           N  
ATOM    330  CA  MET A  44      26.732 -12.482  -0.273  1.00  0.00           C  
ATOM    331  C   MET A  44      27.873 -12.969  -1.169  1.00  0.00           C  
ATOM    332  O   MET A  44      27.690 -13.053  -2.380  1.00  0.00           O  
ATOM    333  CB  MET A  44      26.822 -10.970  -0.067  1.00  0.00           C  
ATOM    334  CG  MET A  44      25.490 -10.355   0.391  1.00  0.00           C  
ATOM    335  SD  MET A  44      24.026 -10.680  -0.639  1.00  0.00           S  
ATOM    336  CE  MET A  44      24.638 -10.326  -2.292  1.00  0.00           C  
ATOM    337  N   THR A  45      29.010 -13.318  -0.589  1.00  0.00           N  
ATOM    338  CA  THR A  45      30.121 -13.951  -1.308  1.00  0.00           C  
ATOM    339  C   THR A  45      29.677 -15.267  -1.941  1.00  0.00           C  
ATOM    340  O   THR A  45      29.865 -15.454  -3.141  1.00  0.00           O  
ATOM    341  CB  THR A  45      31.325 -14.165  -0.378  1.00  0.00           C  
ATOM    342  OG1 THR A  45      31.793 -12.922   0.082  1.00  0.00           O  
ATOM    343  CG2 THR A  45      32.501 -14.867  -1.043  1.00  0.00           C  
ATOM    344  N   GLU A  46      28.999 -16.137  -1.191  1.00  0.00           N  
ATOM    345  CA  GLU A  46      28.460 -17.400  -1.712  1.00  0.00           C  
ATOM    346  C   GLU A  46      27.435 -17.173  -2.830  1.00  0.00           C  
ATOM    347  O   GLU A  46      27.506 -17.820  -3.871  1.00  0.00           O  
ATOM    348  CB  GLU A  46      27.805 -18.211  -0.593  1.00  0.00           C  
ATOM    349  CG  GLU A  46      28.820 -18.765   0.415  1.00  0.00           C  
ATOM    350  CD  GLU A  46      28.178 -19.663   1.484  1.00  0.00           C  
ATOM    351  OE1 GLU A  46      28.942 -20.299   2.227  1.00  0.00           O  
ATOM    352  OE2 GLU A  46      26.921 -19.722   1.553  1.00  0.00           O  
ATOM    353  N   ILE A  47      26.522 -16.207  -2.679  1.00  0.00           N  
ATOM    354  CA  ILE A  47      25.546 -15.861  -3.722  1.00  0.00           C  
ATOM    355  C   ILE A  47      26.262 -15.425  -5.007  1.00  0.00           C  
ATOM    356  O   ILE A  47      25.908 -15.884  -6.097  1.00  0.00           O  
ATOM    357  CB  ILE A  47      24.567 -14.778  -3.221  1.00  0.00           C  
ATOM    358  CG1 ILE A  47      23.621 -15.366  -2.147  1.00  0.00           C  
ATOM    359  CG2 ILE A  47      23.731 -14.192  -4.380  1.00  0.00           C  
ATOM    360  CD1 ILE A  47      22.854 -14.308  -1.344  1.00  0.00           C  
ATOM    361  N   MET A  48      27.271 -14.567  -4.913  1.00  0.00           N  
ATOM    362  CA  MET A  48      28.024 -14.096  -6.079  1.00  0.00           C  
ATOM    363  C   MET A  48      28.808 -15.230  -6.747  1.00  0.00           C  
ATOM    364  O   MET A  48      28.847 -15.302  -7.972  1.00  0.00           O  
ATOM    365  CB  MET A  48      28.943 -12.945  -5.679  1.00  0.00           C  
ATOM    366  CG  MET A  48      28.152 -11.667  -5.371  1.00  0.00           C  
ATOM    367  SD  MET A  48      29.155 -10.256  -4.818  1.00  0.00           S  
ATOM    368  CE  MET A  48      30.069  -9.890  -6.341  1.00  0.00           C  
ATOM    369  N   GLN A  49      29.371 -16.159  -5.972  1.00  0.00           N  
ATOM    370  CA  GLN A  49      30.029 -17.359  -6.502  1.00  0.00           C  
ATOM    371  C   GLN A  49      29.038 -18.267  -7.243  1.00  0.00           C  
ATOM    372  O   GLN A  49      29.337 -18.726  -8.343  1.00  0.00           O  
ATOM    373  CB  GLN A  49      30.694 -18.128  -5.357  1.00  0.00           C  
ATOM    374  CG  GLN A  49      31.963 -17.435  -4.849  1.00  0.00           C  
ATOM    375  CD  GLN A  49      32.540 -18.108  -3.603  1.00  0.00           C  
ATOM    376  OE1 GLN A  49      31.927 -18.933  -2.945  1.00  0.00           O  
ATOM    377  NE2 GLN A  49      33.751 -17.786  -3.222  1.00  0.00           N  
ATOM    378  N   LEU A  50      27.826 -18.464  -6.707  1.00  0.00           N  
ATOM    379  CA  LEU A  50      26.763 -19.225  -7.376  1.00  0.00           C  
ATOM    380  C   LEU A  50      26.309 -18.578  -8.692  1.00  0.00           C  
ATOM    381  O   LEU A  50      25.857 -19.278  -9.600  1.00  0.00           O  
ATOM    382  CB  LEU A  50      25.569 -19.370  -6.424  1.00  0.00           C  
ATOM    383  CG  LEU A  50      25.801 -20.348  -5.255  1.00  0.00           C  
ATOM    384  CD1 LEU A  50      24.657 -20.221  -4.248  1.00  0.00           C  
ATOM    385  CD2 LEU A  50      25.857 -21.799  -5.734  1.00  0.00           C  
ATOM    386  N   LEU A  51      26.458 -17.263  -8.829  1.00  0.00           N  
ATOM    387  CA  LEU A  51      26.216 -16.520 -10.069  1.00  0.00           C  
ATOM    388  C   LEU A  51      27.416 -16.549 -11.039  1.00  0.00           C  
ATOM    389  O   LEU A  51      27.350 -15.925 -12.097  1.00  0.00           O  
ATOM    390  CB  LEU A  51      25.808 -15.079  -9.723  1.00  0.00           C  
ATOM    391  CG  LEU A  51      24.452 -14.951  -9.001  1.00  0.00           C  
ATOM    392  CD1 LEU A  51      24.251 -13.505  -8.549  1.00  0.00           C  
ATOM    393  CD2 LEU A  51      23.278 -15.337  -9.900  1.00  0.00           C  
ATOM    394  N   ASN A  52      28.485 -17.271 -10.697  1.00  0.00           N  
ATOM    395  CA  ASN A  52      29.744 -17.334 -11.443  1.00  0.00           C  
ATOM    396  C   ASN A  52      30.426 -15.968 -11.632  1.00  0.00           C  
ATOM    397  O   ASN A  52      31.089 -15.735 -12.644  1.00  0.00           O  
ATOM    398  CB  ASN A  52      29.556 -18.097 -12.773  1.00  0.00           C  
ATOM    399  CG  ASN A  52      29.004 -19.498 -12.582  1.00  0.00           C  
ATOM    400  OD1 ASN A  52      29.540 -20.321 -11.866  1.00  0.00           O  
ATOM    401  ND2 ASN A  52      27.928 -19.818 -13.254  1.00  0.00           N  
ATOM    402  N   LEU A  53      30.258 -15.051 -10.676  1.00  0.00           N  
ATOM    403  CA  LEU A  53      30.980 -13.781 -10.676  1.00  0.00           C  
ATOM    404  C   LEU A  53      32.404 -13.999 -10.154  1.00  0.00           C  
ATOM    405  O   LEU A  53      32.602 -14.667  -9.138  1.00  0.00           O  
ATOM    406  CB  LEU A  53      30.226 -12.739  -9.834  1.00  0.00           C  
ATOM    407  CG  LEU A  53      28.850 -12.339 -10.408  1.00  0.00           C  
ATOM    408  CD1 LEU A  53      28.107 -11.463  -9.404  1.00  0.00           C  
ATOM    409  CD2 LEU A  53      28.970 -11.561 -11.715  1.00  0.00           C  
ATOM    410  N   ASP A  54      33.377 -13.409 -10.842  1.00  0.00           N  
ATOM    411  CA  ASP A  54      34.776 -13.467 -10.436  1.00  0.00           C  
ATOM    412  C   ASP A  54      35.050 -12.438  -9.326  1.00  0.00           C  
ATOM    413  O   ASP A  54      35.217 -11.244  -9.575  1.00  0.00           O  
ATOM    414  CB  ASP A  54      35.710 -13.283 -11.643  1.00  0.00           C  
ATOM    415  CG  ASP A  54      37.181 -13.507 -11.272  1.00  0.00           C  
ATOM    416  OD1 ASP A  54      37.449 -13.843 -10.094  1.00  0.00           O  
ATOM    417  OD2 ASP A  54      38.027 -13.377 -12.172  1.00  0.00           O  
ATOM    418  N   LEU A  55      35.107 -12.911  -8.087  1.00  0.00           N  
ATOM    419  CA  LEU A  55      35.373 -12.082  -6.907  1.00  0.00           C  
ATOM    420  C   LEU A  55      36.845 -11.651  -6.792  1.00  0.00           C  
ATOM    421  O   LEU A  55      37.160 -10.861  -5.901  1.00  0.00           O  
ATOM    422  CB  LEU A  55      34.932 -12.841  -5.650  1.00  0.00           C  
ATOM    423  CG  LEU A  55      33.405 -12.990  -5.523  1.00  0.00           C  
ATOM    424  CD1 LEU A  55      33.091 -13.962  -4.390  1.00  0.00           C  
ATOM    425  CD2 LEU A  55      32.734 -11.657  -5.191  1.00  0.00           C  
ATOM    426  N   ALA A  56      37.733 -12.152  -7.664  1.00  0.00           N  
ATOM    427  CA  ALA A  56      39.098 -11.651  -7.749  1.00  0.00           C  
ATOM    428  C   ALA A  56      39.184 -10.325  -8.531  1.00  0.00           C  
ATOM    429  O   ALA A  56      40.192  -9.630  -8.431  1.00  0.00           O  
ATOM    430  CB  ALA A  56      39.987 -12.733  -8.372  1.00  0.00           C  
ATOM    431  N   ASP A  57      38.149  -9.960  -9.273  1.00  0.00           N  
ATOM    432  CA  ASP A  57      38.054  -8.663  -9.940  1.00  0.00           C  
ATOM    433  C   ASP A  57      37.965  -7.528  -8.904  1.00  0.00           C  
ATOM    434  O   ASP A  57      37.107  -7.546  -8.010  1.00  0.00           O  
ATOM    435  CB  ASP A  57      36.860  -8.659 -10.897  1.00  0.00           C  
ATOM    436  CG  ASP A  57      36.754  -7.337 -11.670  1.00  0.00           C  
ATOM    437  OD1 ASP A  57      36.256  -6.358 -11.069  1.00  0.00           O  
ATOM    438  OD2 ASP A  57      37.174  -7.304 -12.837  1.00  0.00           O  
ATOM    439  N   ASP A  58      38.797  -6.511  -9.064  1.00  0.00           N  
ATOM    440  CA  ASP A  58      38.885  -5.382  -8.129  1.00  0.00           C  
ATOM    441  C   ASP A  58      37.543  -4.661  -7.924  1.00  0.00           C  
ATOM    442  O   ASP A  58      37.253  -4.121  -6.849  1.00  0.00           O  
ATOM    443  CB  ASP A  58      39.908  -4.356  -8.665  1.00  0.00           C  
ATOM    444  CG  ASP A  58      41.367  -4.822  -8.639  1.00  0.00           C  
ATOM    445  OD1 ASP A  58      41.707  -5.676  -7.803  1.00  0.00           O  
ATOM    446  OD2 ASP A  58      42.149  -4.251  -9.433  1.00  0.00           O  
ATOM    447  N   SER A  59      36.671  -4.642  -8.951  1.00  0.00           N  
ATOM    448  CA  SER A  59      35.356  -4.006  -8.872  1.00  0.00           C  
ATOM    449  C   SER A  59      34.356  -4.827  -8.054  1.00  0.00           C  
ATOM    450  O   SER A  59      33.447  -4.255  -7.432  1.00  0.00           O  
ATOM    451  CB  SER A  59      34.815  -3.794 -10.294  1.00  0.00           C  
ATOM    452  OG  SER A  59      33.594  -3.072 -10.265  1.00  0.00           O  
ATOM    453  N   LEU A  60      34.500  -6.163  -8.035  1.00  0.00           N  
ATOM    454  CA  LEU A  60      33.586  -7.091  -7.383  1.00  0.00           C  
ATOM    455  C   LEU A  60      34.060  -7.524  -5.998  1.00  0.00           C  
ATOM    456  O   LEU A  60      33.217  -7.836  -5.151  1.00  0.00           O  
ATOM    457  CB  LEU A  60      33.342  -8.303  -8.296  1.00  0.00           C  
ATOM    458  CG  LEU A  60      32.651  -7.984  -9.636  1.00  0.00           C  
ATOM    459  CD1 LEU A  60      32.439  -9.275 -10.418  1.00  0.00           C  
ATOM    460  CD2 LEU A  60      31.286  -7.320  -9.453  1.00  0.00           C  
ATOM    461  N   MET A  61      35.359  -7.504  -5.739  1.00  0.00           N  
ATOM    462  CA  MET A  61      35.979  -8.006  -4.515  1.00  0.00           C  
ATOM    463  C   MET A  61      35.342  -7.437  -3.236  1.00  0.00           C  
ATOM    464  O   MET A  61      34.994  -8.172  -2.319  1.00  0.00           O  
ATOM    465  CB  MET A  61      37.479  -7.688  -4.584  1.00  0.00           C  
ATOM    466  CG  MET A  61      38.263  -8.300  -3.416  1.00  0.00           C  
ATOM    467  SD  MET A  61      40.070  -8.065  -3.508  1.00  0.00           S  
ATOM    468  CE  MET A  61      40.183  -6.273  -3.425  1.00  0.00           C  
ATOM    469  N   GLU A  62      35.092  -6.124  -3.206  1.00  0.00           N  
ATOM    470  CA  GLU A  62      34.497  -5.430  -2.053  1.00  0.00           C  
ATOM    471  C   GLU A  62      32.956  -5.417  -2.067  1.00  0.00           C  
ATOM    472  O   GLU A  62      32.316  -4.851  -1.174  1.00  0.00           O  
ATOM    473  CB  GLU A  62      35.061  -3.999  -1.988  1.00  0.00           C  
ATOM    474  CG  GLU A  62      36.547  -3.950  -1.605  1.00  0.00           C  
ATOM    475  CD  GLU A  62      36.795  -4.514  -0.197  1.00  0.00           C  
ATOM    476  OE1 GLU A  62      37.834  -5.182  -0.013  1.00  0.00           O  
ATOM    477  OE2 GLU A  62      35.931  -4.278   0.684  1.00  0.00           O  
ATOM    478  N   THR A  63      32.329  -6.006  -3.084  1.00  0.00           N  
ATOM    479  CA  THR A  63      30.867  -5.954  -3.231  1.00  0.00           C  
ATOM    480  C   THR A  63      30.120  -6.640  -2.081  1.00  0.00           C  
ATOM    481  O   THR A  63      29.200  -6.006  -1.557  1.00  0.00           O  
ATOM    482  CB  THR A  63      30.411  -6.482  -4.594  1.00  0.00           C  
ATOM    483  OG1 THR A  63      30.932  -5.633  -5.591  1.00  0.00           O  
ATOM    484  CG2 THR A  63      28.894  -6.472  -4.762  1.00  0.00           C  
ATOM    485  N   PRO A  64      30.517  -7.831  -1.603  1.00  0.00           N  
ATOM    486  CA  PRO A  64      29.882  -8.446  -0.442  1.00  0.00           C  
ATOM    487  C   PRO A  64      29.923  -7.549   0.797  1.00  0.00           C  
ATOM    488  O   PRO A  64      28.922  -7.414   1.505  1.00  0.00           O  
ATOM    489  CB  PRO A  64      30.647  -9.757  -0.210  1.00  0.00           C  
ATOM    490  CG  PRO A  64      31.213 -10.100  -1.581  1.00  0.00           C  
ATOM    491  CD  PRO A  64      31.525  -8.724  -2.155  1.00  0.00           C  
ATOM    492  N   HIS A  65      31.043  -6.884   1.028  1.00  0.00           N  
ATOM    493  CA  HIS A  65      31.224  -6.000   2.172  1.00  0.00           C  
ATOM    494  C   HIS A  65      30.384  -4.725   2.039  1.00  0.00           C  
ATOM    495  O   HIS A  65      29.712  -4.321   2.990  1.00  0.00           O  
ATOM    496  CB  HIS A  65      32.723  -5.697   2.339  1.00  0.00           C  
ATOM    497  CG  HIS A  65      33.081  -5.472   3.776  1.00  0.00           C  
ATOM    498  ND1 HIS A  65      33.357  -6.471   4.699  1.00  0.00           N  
ATOM    499  CD2 HIS A  65      33.175  -4.286   4.446  1.00  0.00           C  
ATOM    500  CE1 HIS A  65      33.607  -5.884   5.878  1.00  0.00           C  
ATOM    501  NE2 HIS A  65      33.503  -4.560   5.771  1.00  0.00           N  
ATOM    502  N   ARG A  66      30.342  -4.121   0.835  1.00  0.00           N  
ATOM    503  CA  ARG A  66      29.474  -2.965   0.536  1.00  0.00           C  
ATOM    504  C   ARG A  66      27.991  -3.292   0.732  1.00  0.00           C  
ATOM    505  O   ARG A  66      27.281  -2.491   1.333  1.00  0.00           O  
ATOM    506  CB  ARG A  66      29.720  -2.459  -0.894  1.00  0.00           C  
ATOM    507  CG  ARG A  66      31.076  -1.745  -1.051  1.00  0.00           C  
ATOM    508  CD  ARG A  66      31.200  -1.072  -2.422  1.00  0.00           C  
ATOM    509  NE  ARG A  66      31.240  -2.044  -3.533  1.00  0.00           N  
ATOM    510  CZ  ARG A  66      32.294  -2.382  -4.270  1.00  0.00           C  
ATOM    511  NH1 ARG A  66      33.479  -1.885  -4.065  1.00  0.00           N  
ATOM    512  NH2 ARG A  66      32.179  -3.233  -5.237  1.00  0.00           N  
ATOM    513  N   ILE A  67      27.543  -4.462   0.290  1.00  0.00           N  
ATOM    514  CA  ILE A  67      26.145  -4.885   0.458  1.00  0.00           C  
ATOM    515  C   ILE A  67      25.824  -5.112   1.939  1.00  0.00           C  
ATOM    516  O   ILE A  67      24.787  -4.637   2.413  1.00  0.00           O  
ATOM    517  CB  ILE A  67      25.846  -6.133  -0.395  1.00  0.00           C  
ATOM    518  CG1 ILE A  67      25.865  -5.752  -1.893  1.00  0.00           C  
ATOM    519  CG2 ILE A  67      24.474  -6.743  -0.023  1.00  0.00           C  
ATOM    520  CD1 ILE A  67      25.755  -6.943  -2.850  1.00  0.00           C  
ATOM    521  N   ALA A  68      26.695  -5.779   2.689  1.00  0.00           N  
ATOM    522  CA  ALA A  68      26.507  -5.993   4.122  1.00  0.00           C  
ATOM    523  C   ALA A  68      26.407  -4.663   4.889  1.00  0.00           C  
ATOM    524  O   ALA A  68      25.472  -4.469   5.670  1.00  0.00           O  
ATOM    525  CB  ALA A  68      27.664  -6.849   4.644  1.00  0.00           C  
ATOM    526  N   LYS A  69      27.311  -3.732   4.611  1.00  0.00           N  
ATOM    527  CA  LYS A  69      27.271  -2.380   5.173  1.00  0.00           C  
ATOM    528  C   LYS A  69      25.979  -1.658   4.794  1.00  0.00           C  
ATOM    529  O   LYS A  69      25.309  -1.112   5.671  1.00  0.00           O  
ATOM    530  CB  LYS A  69      28.515  -1.610   4.730  1.00  0.00           C  
ATOM    531  CG  LYS A  69      28.538  -0.214   5.370  1.00  0.00           C  
ATOM    532  CD  LYS A  69      29.741   0.602   4.888  1.00  0.00           C  
ATOM    533  CE  LYS A  69      29.594   2.004   5.466  1.00  0.00           C  
ATOM    534  NZ  LYS A  69      30.599   2.929   4.910  1.00  0.00           N  
ATOM    535  N   MET A  70      25.599  -1.703   3.525  1.00  0.00           N  
ATOM    536  CA  MET A  70      24.378  -1.069   3.029  1.00  0.00           C  
ATOM    537  C   MET A  70      23.129  -1.588   3.752  1.00  0.00           C  
ATOM    538  O   MET A  70      22.287  -0.793   4.163  1.00  0.00           O  
ATOM    539  CB  MET A  70      24.285  -1.306   1.522  1.00  0.00           C  
ATOM    540  CG  MET A  70      23.050  -0.660   0.878  1.00  0.00           C  
ATOM    541  SD  MET A  70      22.810  -1.082  -0.866  1.00  0.00           S  
ATOM    542  CE  MET A  70      22.385  -2.832  -0.734  1.00  0.00           C  
ATOM    543  N   TYR A  71      23.023  -2.906   3.965  1.00  0.00           N  
ATOM    544  CA  TYR A  71      21.866  -3.481   4.658  1.00  0.00           C  
ATOM    545  C   TYR A  71      21.818  -3.118   6.143  1.00  0.00           C  
ATOM    546  O   TYR A  71      20.752  -2.774   6.647  1.00  0.00           O  
ATOM    547  CB  TYR A  71      21.840  -5.004   4.468  1.00  0.00           C  
ATOM    548  CG  TYR A  71      21.465  -5.518   3.088  1.00  0.00           C  
ATOM    549  CD1 TYR A  71      20.869  -4.687   2.117  1.00  0.00           C  
ATOM    550  CD2 TYR A  71      21.685  -6.874   2.778  1.00  0.00           C  
ATOM    551  CE1 TYR A  71      20.498  -5.194   0.861  1.00  0.00           C  
ATOM    552  CE2 TYR A  71      21.315  -7.391   1.531  1.00  0.00           C  
ATOM    553  CZ  TYR A  71      20.728  -6.547   0.570  1.00  0.00           C  
ATOM    554  OH  TYR A  71      20.369  -7.050  -0.663  1.00  0.00           O  
ATOM    555  N   VAL A  72      22.943  -3.172   6.842  1.00  0.00           N  
ATOM    556  CA  VAL A  72      22.969  -2.992   8.299  1.00  0.00           C  
ATOM    557  C   VAL A  72      22.988  -1.516   8.696  1.00  0.00           C  
ATOM    558  O   VAL A  72      22.217  -1.115   9.569  1.00  0.00           O  
ATOM    559  CB  VAL A  72      24.140  -3.776   8.924  1.00  0.00           C  
ATOM    560  CG1 VAL A  72      24.221  -3.570  10.438  1.00  0.00           C  
ATOM    561  CG2 VAL A  72      23.978  -5.277   8.677  1.00  0.00           C  
ATOM    562  N   ASP A  73      23.829  -0.718   8.059  1.00  0.00           N  
ATOM    563  CA  ASP A  73      24.117   0.651   8.488  1.00  0.00           C  
ATOM    564  C   ASP A  73      23.329   1.709   7.702  1.00  0.00           C  
ATOM    565  O   ASP A  73      23.173   2.829   8.186  1.00  0.00           O  
ATOM    566  CB  ASP A  73      25.627   0.937   8.375  1.00  0.00           C  
ATOM    567  CG  ASP A  73      26.545   0.045   9.221  1.00  0.00           C  
ATOM    568  OD1 ASP A  73      26.108  -0.563  10.213  1.00  0.00           O  
ATOM    569  OD2 ASP A  73      27.752  -0.025   8.894  1.00  0.00           O  
ATOM    570  N   GLU A  74      22.817   1.381   6.514  1.00  0.00           N  
ATOM    571  CA  GLU A  74      22.220   2.357   5.600  1.00  0.00           C  
ATOM    572  C   GLU A  74      20.736   2.054   5.338  1.00  0.00           C  
ATOM    573  O   GLU A  74      19.872   2.513   6.103  1.00  0.00           O  
ATOM    574  CB  GLU A  74      23.063   2.490   4.311  1.00  0.00           C  
ATOM    575  CG  GLU A  74      24.533   2.875   4.557  1.00  0.00           C  
ATOM    576  CD  GLU A  74      25.404   2.893   3.288  1.00  0.00           C  
ATOM    577  OE1 GLU A  74      26.618   3.200   3.421  1.00  0.00           O  
ATOM    578  OE2 GLU A  74      24.911   2.558   2.191  1.00  0.00           O  
ATOM    579  N   ILE A  75      20.402   1.275   4.323  1.00  0.00           N  
ATOM    580  CA  ILE A  75      19.023   1.149   3.805  1.00  0.00           C  
ATOM    581  C   ILE A  75      18.042   0.435   4.745  1.00  0.00           C  
ATOM    582  O   ILE A  75      16.832   0.547   4.548  1.00  0.00           O  
ATOM    583  CB  ILE A  75      18.990   0.519   2.402  1.00  0.00           C  
ATOM    584  CG1 ILE A  75      19.394  -0.970   2.420  1.00  0.00           C  
ATOM    585  CG2 ILE A  75      19.882   1.332   1.431  1.00  0.00           C  
ATOM    586  CD1 ILE A  75      19.131  -1.685   1.096  1.00  0.00           C  
ATOM    587  N   PHE A  76      18.537  -0.275   5.780  1.00  0.00           N  
ATOM    588  CA  PHE A  76      17.725  -0.920   6.806  1.00  0.00           C  
ATOM    589  C   PHE A  76      18.019  -0.408   8.218  1.00  0.00           C  
ATOM    590  O   PHE A  76      17.572  -1.004   9.194  1.00  0.00           O  
ATOM    591  CB  PHE A  76      17.833  -2.446   6.700  1.00  0.00           C  
ATOM    592  CG  PHE A  76      17.468  -3.059   5.356  1.00  0.00           C  
ATOM    593  CD1 PHE A  76      16.426  -2.543   4.570  1.00  0.00           C  
ATOM    594  CD2 PHE A  76      18.182  -4.186   4.894  1.00  0.00           C  
ATOM    595  CE1 PHE A  76      16.110  -3.117   3.330  1.00  0.00           C  
ATOM    596  CE2 PHE A  76      17.870  -4.762   3.664  1.00  0.00           C  
ATOM    597  CZ  PHE A  76      16.837  -4.230   2.872  1.00  0.00           C  
ATOM    598  N   SER A  77      18.694   0.719   8.347  1.00  0.00           N  
ATOM    599  CA  SER A  77      18.993   1.340   9.643  1.00  0.00           C  
ATOM    600  C   SER A  77      17.739   1.678  10.451  1.00  0.00           C  
ATOM    601  O   SER A  77      17.766   1.666  11.681  1.00  0.00           O  
ATOM    602  CB  SER A  77      19.824   2.611   9.424  1.00  0.00           C  
ATOM    603  OG  SER A  77      19.100   3.556   8.662  1.00  0.00           O  
ATOM    604  N   GLY A  78      16.608   1.893   9.792  1.00  0.00           N  
ATOM    605  CA  GLY A  78      15.316   2.137  10.428  1.00  0.00           C  
ATOM    606  C   GLY A  78      14.709   0.921  11.142  1.00  0.00           C  
ATOM    607  O   GLY A  78      13.693   1.068  11.819  1.00  0.00           O  
ATOM    608  N   LEU A  79      15.298  -0.273  11.031  1.00  0.00           N  
ATOM    609  CA  LEU A  79      14.913  -1.433  11.847  1.00  0.00           C  
ATOM    610  C   LEU A  79      15.358  -1.279  13.309  1.00  0.00           C  
ATOM    611  O   LEU A  79      14.727  -1.856  14.192  1.00  0.00           O  
ATOM    612  CB  LEU A  79      15.503  -2.721  11.251  1.00  0.00           C  
ATOM    613  CG  LEU A  79      14.941  -3.115   9.866  1.00  0.00           C  
ATOM    614  CD1 LEU A  79      15.693  -4.344   9.342  1.00  0.00           C  
ATOM    615  CD2 LEU A  79      13.454  -3.445   9.919  1.00  0.00           C  
ATOM    616  N   ASP A  80      16.394  -0.492  13.560  1.00  0.00           N  
ATOM    617  CA  ASP A  80      16.920  -0.242  14.897  1.00  0.00           C  
ATOM    618  C   ASP A  80      16.405   1.104  15.435  1.00  0.00           C  
ATOM    619  O   ASP A  80      16.754   2.182  14.953  1.00  0.00           O  
ATOM    620  CB  ASP A  80      18.453  -0.334  14.879  1.00  0.00           C  
ATOM    621  CG  ASP A  80      19.067  -0.242  16.272  1.00  0.00           C  
ATOM    622  OD1 ASP A  80      18.311  -0.041  17.254  1.00  0.00           O  
ATOM    623  OD2 ASP A  80      20.308  -0.357  16.365  1.00  0.00           O  
ATOM    624  N   TYR A  81      15.594   1.044  16.492  1.00  0.00           N  
ATOM    625  CA  TYR A  81      15.057   2.224  17.167  1.00  0.00           C  
ATOM    626  C   TYR A  81      16.119   3.077  17.875  1.00  0.00           C  
ATOM    627  O   TYR A  81      15.824   4.215  18.243  1.00  0.00           O  
ATOM    628  CB  TYR A  81      13.944   1.807  18.130  1.00  0.00           C  
ATOM    629  CG  TYR A  81      12.606   1.635  17.451  1.00  0.00           C  
ATOM    630  CD1 TYR A  81      11.759   2.750  17.292  1.00  0.00           C  
ATOM    631  CD2 TYR A  81      12.192   0.379  16.968  1.00  0.00           C  
ATOM    632  CE1 TYR A  81      10.510   2.616  16.659  1.00  0.00           C  
ATOM    633  CE2 TYR A  81      10.952   0.232  16.327  1.00  0.00           C  
ATOM    634  CZ  TYR A  81      10.105   1.358  16.172  1.00  0.00           C  
ATOM    635  OH  TYR A  81       8.907   1.237  15.533  1.00  0.00           O  
ATOM    636  N   ALA A  82      17.349   2.597  18.022  1.00  0.00           N  
ATOM    637  CA  ALA A  82      18.469   3.431  18.434  1.00  0.00           C  
ATOM    638  C   ALA A  82      18.734   4.573  17.432  1.00  0.00           C  
ATOM    639  O   ALA A  82      19.194   5.648  17.827  1.00  0.00           O  
ATOM    640  CB  ALA A  82      19.707   2.548  18.621  1.00  0.00           C  
ATOM    641  N   ASN A  83      18.361   4.371  16.160  1.00  0.00           N  
ATOM    642  CA  ASN A  83      18.482   5.364  15.086  1.00  0.00           C  
ATOM    643  C   ASN A  83      17.252   6.275  14.968  1.00  0.00           C  
ATOM    644  O   ASN A  83      17.194   7.115  14.064  1.00  0.00           O  
ATOM    645  CB  ASN A  83      18.799   4.628  13.772  1.00  0.00           C  
ATOM    646  CG  ASN A  83      20.095   3.852  13.852  1.00  0.00           C  
ATOM    647  OD1 ASN A  83      21.093   4.318  14.373  1.00  0.00           O  
ATOM    648  ND2 ASN A  83      20.126   2.646  13.330  1.00  0.00           N  
ATOM    649  N   PHE A  84      16.251   6.149  15.861  1.00  0.00           N  
ATOM    650  CA  PHE A  84      15.061   6.985  15.816  1.00  0.00           C  
ATOM    651  C   PHE A  84      15.428   8.470  15.960  1.00  0.00           C  
ATOM    652  O   PHE A  84      16.220   8.842  16.835  1.00  0.00           O  
ATOM    653  CB  PHE A  84      14.043   6.555  16.880  1.00  0.00           C  
ATOM    654  CG  PHE A  84      12.665   7.142  16.653  1.00  0.00           C  
ATOM    655  CD1 PHE A  84      12.252   8.304  17.341  1.00  0.00           C  
ATOM    656  CD2 PHE A  84      11.798   6.558  15.707  1.00  0.00           C  
ATOM    657  CE1 PHE A  84      10.996   8.867  17.090  1.00  0.00           C  
ATOM    658  CE2 PHE A  84      10.539   7.123  15.453  1.00  0.00           C  
ATOM    659  CZ  PHE A  84      10.135   8.277  16.140  1.00  0.00           C  
ATOM    660  N   PRO A  85      14.878   9.357  15.120  1.00  0.00           N  
ATOM    661  CA  PRO A  85      15.277  10.758  15.121  1.00  0.00           C  
ATOM    662  C   PRO A  85      14.950  11.440  16.441  1.00  0.00           C  
ATOM    663  O   PRO A  85      13.880  11.269  17.021  1.00  0.00           O  
ATOM    664  CB  PRO A  85      14.537  11.400  13.937  1.00  0.00           C  
ATOM    665  CG  PRO A  85      13.335  10.480  13.719  1.00  0.00           C  
ATOM    666  CD  PRO A  85      13.883   9.106  14.091  1.00  0.00           C  
ATOM    667  N   LYS A  86      15.859  12.287  16.896  1.00  0.00           N  
ATOM    668  CA  LYS A  86      15.648  13.103  18.087  1.00  0.00           C  
ATOM    669  C   LYS A  86      14.514  14.086  17.839  1.00  0.00           C  
ATOM    670  O   LYS A  86      14.671  15.022  17.044  1.00  0.00           O  
ATOM    671  CB  LYS A  86      16.972  13.781  18.488  1.00  0.00           C  
ATOM    672  CG  LYS A  86      17.156  13.809  20.000  1.00  0.00           C  
ATOM    673  CD  LYS A  86      18.512  14.423  20.376  1.00  0.00           C  
ATOM    674  CE  LYS A  86      18.768  14.260  21.871  1.00  0.00           C  
ATOM    675  NZ  LYS A  86      20.095  14.792  22.277  1.00  0.00           N  
ATOM    676  N   ILE A  87      13.375  13.889  18.499  1.00  0.00           N  
ATOM    677  CA  ILE A  87      12.189  14.735  18.365  1.00  0.00           C  
ATOM    678  C   ILE A  87      12.269  15.885  19.362  1.00  0.00           C  
ATOM    679  O   ILE A  87      12.726  15.730  20.490  1.00  0.00           O  
ATOM    680  CB  ILE A  87      10.896  13.900  18.496  1.00  0.00           C  
ATOM    681  CG1 ILE A  87      10.861  12.720  17.500  1.00  0.00           C  
ATOM    682  CG2 ILE A  87       9.653  14.775  18.298  1.00  0.00           C  
ATOM    683  CD1 ILE A  87      11.093  13.100  16.021  1.00  0.00           C  
ATOM    684  N   THR A  88      11.868  17.065  18.913  1.00  0.00           N  
ATOM    685  CA  THR A  88      11.692  18.228  19.775  1.00  0.00           C  
ATOM    686  C   THR A  88      10.305  18.772  19.483  1.00  0.00           C  
ATOM    687  O   THR A  88      10.057  19.248  18.374  1.00  0.00           O  
ATOM    688  CB  THR A  88      12.770  19.293  19.545  1.00  0.00           C  
ATOM    689  OG1 THR A  88      14.051  18.701  19.440  1.00  0.00           O  
ATOM    690  CG2 THR A  88      12.825  20.289  20.697  1.00  0.00           C  
ATOM    691  N   LEU A  89       9.429  18.647  20.468  1.00  0.00           N  
ATOM    692  CA  LEU A  89       8.095  19.214  20.424  1.00  0.00           C  
ATOM    693  C   LEU A  89       8.150  20.624  21.001  1.00  0.00           C  
ATOM    694  O   LEU A  89       8.837  20.876  21.992  1.00  0.00           O  
ATOM    695  CB  LEU A  89       7.111  18.314  21.188  1.00  0.00           C  
ATOM    696  CG  LEU A  89       6.928  16.923  20.561  1.00  0.00           C  
ATOM    697  CD1 LEU A  89       6.107  16.044  21.489  1.00  0.00           C  
ATOM    698  CD2 LEU A  89       6.218  16.991  19.196  1.00  0.00           C  
ATOM    699  N   ILE A  90       7.439  21.533  20.367  1.00  0.00           N  
ATOM    700  CA  ILE A  90       7.271  22.911  20.811  1.00  0.00           C  
ATOM    701  C   ILE A  90       5.813  23.068  21.216  1.00  0.00           C  
ATOM    702  O   ILE A  90       4.917  22.592  20.524  1.00  0.00           O  
ATOM    703  CB  ILE A  90       7.705  23.904  19.711  1.00  0.00           C  
ATOM    704  CG1 ILE A  90       9.158  23.618  19.248  1.00  0.00           C  
ATOM    705  CG2 ILE A  90       7.577  25.349  20.235  1.00  0.00           C  
ATOM    706  CD1 ILE A  90       9.617  24.479  18.064  1.00  0.00           C  
ATOM    707  N   GLU A  91       5.564  23.716  22.335  1.00  0.00           N  
ATOM    708  CA  GLU A  91       4.207  24.007  22.776  1.00  0.00           C  
ATOM    709  C   GLU A  91       3.499  24.910  21.762  1.00  0.00           C  
ATOM    710  O   GLU A  91       4.062  25.915  21.316  1.00  0.00           O  
ATOM    711  CB  GLU A  91       4.282  24.651  24.162  1.00  0.00           C  
ATOM    712  CG  GLU A  91       2.930  24.716  24.880  1.00  0.00           C  
ATOM    713  CD  GLU A  91       3.016  25.479  26.204  1.00  0.00           C  
ATOM    714  OE1 GLU A  91       1.973  25.600  26.870  1.00  0.00           O  
ATOM    715  OE2 GLU A  91       4.107  26.012  26.526  1.00  0.00           O  
ATOM    716  N   ASN A  92       2.267  24.579  21.405  1.00  0.00           N  
ATOM    717  CA  ASN A  92       1.456  25.362  20.468  1.00  0.00           C  
ATOM    718  C   ASN A  92       0.901  26.636  21.130  1.00  0.00           C  
ATOM    719  O   ASN A  92      -0.304  26.834  21.261  1.00  0.00           O  
ATOM    720  CB  ASN A  92       0.367  24.470  19.846  1.00  0.00           C  
ATOM    721  CG  ASN A  92      -0.419  25.193  18.759  1.00  0.00           C  
ATOM    722  OD1 ASN A  92      -0.018  26.215  18.233  1.00  0.00           O  
ATOM    723  ND2 ASN A  92      -1.571  24.666  18.401  1.00  0.00           N  
ATOM    724  N   LYS A  93       1.800  27.518  21.556  1.00  0.00           N  
ATOM    725  CA  LYS A  93       1.433  28.791  22.200  1.00  0.00           C  
ATOM    726  C   LYS A  93       0.632  29.714  21.286  1.00  0.00           C  
ATOM    727  O   LYS A  93      -0.179  30.496  21.771  1.00  0.00           O  
ATOM    728  CB  LYS A  93       2.691  29.516  22.694  1.00  0.00           C  
ATOM    729  CG  LYS A  93       3.333  28.771  23.861  1.00  0.00           C  
ATOM    730  CD  LYS A  93       4.503  29.545  24.447  1.00  0.00           C  
ATOM    731  CE  LYS A  93       5.022  28.717  25.618  1.00  0.00           C  
ATOM    732  NZ  LYS A  93       6.150  29.354  26.328  1.00  0.00           N  
ATOM    733  N   MET A  94       0.849  29.616  19.977  1.00  0.00           N  
ATOM    734  CA  MET A  94       0.129  30.419  18.986  1.00  0.00           C  
ATOM    735  C   MET A  94      -1.274  29.882  18.693  1.00  0.00           C  
ATOM    736  O   MET A  94      -2.004  30.523  17.947  1.00  0.00           O  
ATOM    737  CB  MET A  94       0.954  30.550  17.699  1.00  0.00           C  
ATOM    738  CG  MET A  94       2.252  31.322  17.934  1.00  0.00           C  
ATOM    739  SD  MET A  94       3.106  31.872  16.430  1.00  0.00           S  
ATOM    740  CE  MET A  94       3.671  30.301  15.758  1.00  0.00           C  
ATOM    741  N   LYS A  95      -1.669  28.757  19.303  1.00  0.00           N  
ATOM    742  CA  LYS A  95      -2.962  28.095  19.076  1.00  0.00           C  
ATOM    743  C   LYS A  95      -3.266  27.920  17.583  1.00  0.00           C  
ATOM    744  O   LYS A  95      -4.363  28.216  17.137  1.00  0.00           O  
ATOM    745  CB  LYS A  95      -4.097  28.803  19.815  1.00  0.00           C  
ATOM    746  CG  LYS A  95      -3.914  28.833  21.332  1.00  0.00           C  
ATOM    747  CD  LYS A  95      -5.181  29.417  21.959  1.00  0.00           C  
ATOM    748  CE  LYS A  95      -5.092  29.373  23.477  1.00  0.00           C  
ATOM    749  NZ  LYS A  95      -6.357  29.821  24.087  1.00  0.00           N  
ATOM    750  N   VAL A  96      -2.268  27.463  16.845  1.00  0.00           N  
ATOM    751  CA  VAL A  96      -2.462  27.114  15.440  1.00  0.00           C  
ATOM    752  C   VAL A  96      -3.468  25.973  15.373  1.00  0.00           C  
ATOM    753  O   VAL A  96      -3.223  24.907  15.941  1.00  0.00           O  
ATOM    754  CB  VAL A  96      -1.141  26.720  14.758  1.00  0.00           C  
ATOM    755  CG1 VAL A  96      -1.342  26.442  13.271  1.00  0.00           C  
ATOM    756  CG2 VAL A  96      -0.098  27.836  14.876  1.00  0.00           C  
ATOM    757  N   ASP A  97      -4.591  26.199  14.712  1.00  0.00           N  
ATOM    758  CA  ASP A  97      -5.683  25.253  14.470  1.00  0.00           C  
ATOM    759  C   ASP A  97      -5.841  24.927  12.983  1.00  0.00           C  
ATOM    760  O   ASP A  97      -6.684  24.127  12.588  1.00  0.00           O  
ATOM    761  CB  ASP A  97      -6.976  25.808  15.087  1.00  0.00           C  
ATOM    762  CG  ASP A  97      -7.435  27.169  14.539  1.00  0.00           C  
ATOM    763  OD1 ASP A  97      -6.639  27.840  13.837  1.00  0.00           O  
ATOM    764  OD2 ASP A  97      -8.571  27.561  14.894  1.00  0.00           O  
ATOM    765  N   GLU A  98      -4.973  25.503  12.156  1.00  0.00           N  
ATOM    766  CA  GLU A  98      -4.904  25.260  10.727  1.00  0.00           C  
ATOM    767  C   GLU A  98      -4.058  24.030  10.392  1.00  0.00           C  
ATOM    768  O   GLU A  98      -3.169  23.605  11.131  1.00  0.00           O  
ATOM    769  CB  GLU A  98      -4.376  26.503  10.001  1.00  0.00           C  
ATOM    770  CG  GLU A  98      -5.299  27.715  10.147  1.00  0.00           C  
ATOM    771  CD  GLU A  98      -4.851  28.924   9.308  1.00  0.00           C  
ATOM    772  OE1 GLU A  98      -5.604  29.915   9.287  1.00  0.00           O  
ATOM    773  OE2 GLU A  98      -3.756  28.848   8.691  1.00  0.00           O  
ATOM    774  N   MET A  99      -4.320  23.467   9.227  1.00  0.00           N  
ATOM    775  CA  MET A  99      -3.561  22.347   8.697  1.00  0.00           C  
ATOM    776  C   MET A  99      -2.137  22.763   8.335  1.00  0.00           C  
ATOM    777  O   MET A  99      -1.913  23.568   7.435  1.00  0.00           O  
ATOM    778  CB  MET A  99      -4.305  21.784   7.480  1.00  0.00           C  
ATOM    779  CG  MET A  99      -3.643  20.521   6.931  1.00  0.00           C  
ATOM    780  SD  MET A  99      -4.346  19.878   5.367  1.00  0.00           S  
ATOM    781  CE  MET A  99      -6.118  19.915   5.719  1.00  0.00           C  
ATOM    782  N   VAL A 100      -1.154  22.129   8.974  1.00  0.00           N  
ATOM    783  CA  VAL A 100       0.250  22.216   8.574  1.00  0.00           C  
ATOM    784  C   VAL A 100       0.543  21.093   7.593  1.00  0.00           C  
ATOM    785  O   VAL A 100       0.343  19.928   7.918  1.00  0.00           O  
ATOM    786  CB  VAL A 100       1.183  22.145   9.790  1.00  0.00           C  
ATOM    787  CG1 VAL A 100       2.647  22.243   9.376  1.00  0.00           C  
ATOM    788  CG2 VAL A 100       0.892  23.286  10.775  1.00  0.00           C  
ATOM    789  N   THR A 101       1.027  21.427   6.395  1.00  0.00           N  
ATOM    790  CA  THR A 101       1.348  20.455   5.347  1.00  0.00           C  
ATOM    791  C   THR A 101       2.815  20.541   4.941  1.00  0.00           C  
ATOM    792  O   THR A 101       3.312  21.607   4.600  1.00  0.00           O  
ATOM    793  CB  THR A 101       0.444  20.622   4.118  1.00  0.00           C  
ATOM    794  OG1 THR A 101      -0.911  20.582   4.496  1.00  0.00           O  
ATOM    795  CG2 THR A 101       0.638  19.510   3.085  1.00  0.00           C  
ATOM    796  N   VAL A 102       3.493  19.394   4.944  1.00  0.00           N  
ATOM    797  CA  VAL A 102       4.829  19.206   4.381  1.00  0.00           C  
ATOM    798  C   VAL A 102       4.691  18.351   3.133  1.00  0.00           C  
ATOM    799  O   VAL A 102       4.167  17.237   3.208  1.00  0.00           O  
ATOM    800  CB  VAL A 102       5.802  18.543   5.367  1.00  0.00           C  
ATOM    801  CG1 VAL A 102       7.242  18.621   4.839  1.00  0.00           C  
ATOM    802  CG2 VAL A 102       5.773  19.224   6.730  1.00  0.00           C  
ATOM    803  N   ARG A 103       5.142  18.859   1.994  1.00  0.00           N  
ATOM    804  CA  ARG A 103       5.017  18.230   0.676  1.00  0.00           C  
ATOM    805  C   ARG A 103       6.389  17.852   0.136  1.00  0.00           C  
ATOM    806  O   ARG A 103       7.393  18.353   0.625  1.00  0.00           O  
ATOM    807  CB  ARG A 103       4.282  19.169  -0.291  1.00  0.00           C  
ATOM    808  CG  ARG A 103       2.897  19.576   0.236  1.00  0.00           C  
ATOM    809  CD  ARG A 103       2.224  20.525  -0.739  1.00  0.00           C  
ATOM    810  NE  ARG A 103       0.948  21.057  -0.209  1.00  0.00           N  
ATOM    811  CZ  ARG A 103       0.234  22.024  -0.754  1.00  0.00           C  
ATOM    812  NH1 ARG A 103       0.624  22.630  -1.836  1.00  0.00           N  
ATOM    813  NH2 ARG A 103      -0.879  22.403  -0.220  1.00  0.00           N  
ATOM    814  N   ASP A 104       6.400  16.988  -0.868  1.00  0.00           N  
ATOM    815  CA  ASP A 104       7.595  16.584  -1.590  1.00  0.00           C  
ATOM    816  C   ASP A 104       8.741  16.080  -0.699  1.00  0.00           C  
ATOM    817  O   ASP A 104       9.922  16.306  -0.964  1.00  0.00           O  
ATOM    818  CB  ASP A 104       8.045  17.697  -2.558  1.00  0.00           C  
ATOM    819  CG  ASP A 104       7.118  17.835  -3.755  1.00  0.00           C  
ATOM    820  OD1 ASP A 104       7.038  16.838  -4.511  1.00  0.00           O  
ATOM    821  OD2 ASP A 104       6.590  18.943  -3.956  1.00  0.00           O  
ATOM    822  N   ILE A 105       8.401  15.364   0.378  1.00  0.00           N  
ATOM    823  CA  ILE A 105       9.401  14.723   1.234  1.00  0.00           C  
ATOM    824  C   ILE A 105      10.015  13.578   0.433  1.00  0.00           C  
ATOM    825  O   ILE A 105       9.338  12.588   0.152  1.00  0.00           O  
ATOM    826  CB  ILE A 105       8.782  14.212   2.547  1.00  0.00           C  
ATOM    827  CG1 ILE A 105       8.067  15.349   3.315  1.00  0.00           C  
ATOM    828  CG2 ILE A 105       9.880  13.575   3.417  1.00  0.00           C  
ATOM    829  CD1 ILE A 105       7.226  14.857   4.495  1.00  0.00           C  
ATOM    830  N   THR A 106      11.298  13.692   0.107  1.00  0.00           N  
ATOM    831  CA  THR A 106      12.025  12.624  -0.588  1.00  0.00           C  
ATOM    832  C   THR A 106      11.998  11.347   0.240  1.00  0.00           C  
ATOM    833  O   THR A 106      12.342  11.355   1.424  1.00  0.00           O  
ATOM    834  CB  THR A 106      13.476  13.023  -0.865  1.00  0.00           C  
ATOM    835  OG1 THR A 106      13.516  14.289  -1.477  1.00  0.00           O  
ATOM    836  CG2 THR A 106      14.174  12.045  -1.806  1.00  0.00           C  
ATOM    837  N   LEU A 107      11.612  10.257  -0.398  1.00  0.00           N  
ATOM    838  CA  LEU A 107      11.499   8.948   0.211  1.00  0.00           C  
ATOM    839  C   LEU A 107      12.168   7.909  -0.684  1.00  0.00           C  
ATOM    840  O   LEU A 107      11.778   7.715  -1.828  1.00  0.00           O  
ATOM    841  CB  LEU A 107      10.007   8.664   0.472  1.00  0.00           C  
ATOM    842  CG  LEU A 107       9.742   7.299   1.117  1.00  0.00           C  
ATOM    843  CD1 LEU A 107       8.553   7.401   2.069  1.00  0.00           C  
ATOM    844  CD2 LEU A 107       9.406   6.221   0.085  1.00  0.00           C  
ATOM    845  N   THR A 108      13.149   7.220  -0.120  1.00  0.00           N  
ATOM    846  CA  THR A 108      13.767   6.048  -0.732  1.00  0.00           C  
ATOM    847  C   THR A 108      13.624   4.890   0.236  1.00  0.00           C  
ATOM    848  O   THR A 108      14.008   5.000   1.398  1.00  0.00           O  
ATOM    849  CB  THR A 108      15.234   6.297  -1.086  1.00  0.00           C  
ATOM    850  OG1 THR A 108      15.362   7.489  -1.819  1.00  0.00           O  
ATOM    851  CG2 THR A 108      15.801   5.178  -1.943  1.00  0.00           C  
ATOM    852  N   SER A 109      13.045   3.793  -0.229  1.00  0.00           N  
ATOM    853  CA  SER A 109      12.798   2.592   0.556  1.00  0.00           C  
ATOM    854  C   SER A 109      13.158   1.340  -0.245  1.00  0.00           C  
ATOM    855  O   SER A 109      13.701   1.423  -1.353  1.00  0.00           O  
ATOM    856  CB  SER A 109      11.338   2.593   1.034  1.00  0.00           C  
ATOM    857  OG  SER A 109      11.148   1.626   2.055  1.00  0.00           O  
ATOM    858  N   THR A 110      12.882   0.171   0.310  1.00  0.00           N  
ATOM    859  CA  THR A 110      13.169  -1.123  -0.303  1.00  0.00           C  
ATOM    860  C   THR A 110      11.955  -2.040  -0.186  1.00  0.00           C  
ATOM    861  O   THR A 110      11.434  -2.250   0.902  1.00  0.00           O  
ATOM    862  CB  THR A 110      14.407  -1.754   0.344  1.00  0.00           C  
ATOM    863  OG1 THR A 110      15.498  -0.864   0.276  1.00  0.00           O  
ATOM    864  CG2 THR A 110      14.842  -3.023  -0.363  1.00  0.00           C  
ATOM    865  N   CYS A 111      11.519  -2.598  -1.310  1.00  0.00           N  
ATOM    866  CA  CYS A 111      10.430  -3.574  -1.345  1.00  0.00           C  
ATOM    867  C   CYS A 111      10.868  -4.869  -0.651  1.00  0.00           C  
ATOM    868  O   CYS A 111      11.828  -5.499  -1.080  1.00  0.00           O  
ATOM    869  CB  CYS A 111      10.044  -3.821  -2.809  1.00  0.00           C  
ATOM    870  SG  CYS A 111       8.787  -5.119  -2.931  1.00  0.00           S  
ATOM    871  N   GLU A 112      10.134  -5.307   0.377  1.00  0.00           N  
ATOM    872  CA  GLU A 112      10.482  -6.510   1.141  1.00  0.00           C  
ATOM    873  C   GLU A 112      10.365  -7.819   0.344  1.00  0.00           C  
ATOM    874  O   GLU A 112      11.039  -8.788   0.663  1.00  0.00           O  
ATOM    875  CB  GLU A 112       9.651  -6.581   2.432  1.00  0.00           C  
ATOM    876  CG  GLU A 112       8.178  -6.954   2.227  1.00  0.00           C  
ATOM    877  CD  GLU A 112       7.371  -6.891   3.549  1.00  0.00           C  
ATOM    878  OE1 GLU A 112       6.156  -7.171   3.543  1.00  0.00           O  
ATOM    879  OE2 GLU A 112       7.921  -6.487   4.595  1.00  0.00           O  
ATOM    880  N   HIS A 113       9.573  -7.835  -0.732  1.00  0.00           N  
ATOM    881  CA  HIS A 113       9.372  -9.039  -1.540  1.00  0.00           C  
ATOM    882  C   HIS A 113      10.555  -9.370  -2.452  1.00  0.00           C  
ATOM    883  O   HIS A 113      10.689 -10.505  -2.905  1.00  0.00           O  
ATOM    884  CB  HIS A 113       8.104  -8.870  -2.386  1.00  0.00           C  
ATOM    885  CG  HIS A 113       6.851  -8.612  -1.594  1.00  0.00           C  
ATOM    886  ND1 HIS A 113       5.784  -7.842  -2.004  1.00  0.00           N  
ATOM    887  CD2 HIS A 113       6.528  -9.110  -0.366  1.00  0.00           C  
ATOM    888  CE1 HIS A 113       4.853  -7.880  -1.039  1.00  0.00           C  
ATOM    889  NE2 HIS A 113       5.267  -8.635  -0.032  1.00  0.00           N  
ATOM    890  N   HIS A 114      11.388  -8.378  -2.782  1.00  0.00           N  
ATOM    891  CA  HIS A 114      12.461  -8.532  -3.768  1.00  0.00           C  
ATOM    892  C   HIS A 114      13.758  -7.813  -3.390  1.00  0.00           C  
ATOM    893  O   HIS A 114      14.734  -7.942  -4.123  1.00  0.00           O  
ATOM    894  CB  HIS A 114      11.969  -7.998  -5.123  1.00  0.00           C  
ATOM    895  CG  HIS A 114      10.717  -8.651  -5.614  1.00  0.00           C  
ATOM    896  ND1 HIS A 114       9.544  -8.024  -5.954  1.00  0.00           N  
ATOM    897  CD2 HIS A 114      10.512  -9.995  -5.737  1.00  0.00           C  
ATOM    898  CE1 HIS A 114       8.641  -8.969  -6.256  1.00  0.00           C  
ATOM    899  NE2 HIS A 114       9.192 -10.173  -6.139  1.00  0.00           N  
ATOM    900  N   PHE A 115      13.752  -7.040  -2.327  1.00  0.00           N  
ATOM    901  CA  PHE A 115      14.851  -6.155  -1.926  1.00  0.00           C  
ATOM    902  C   PHE A 115      15.307  -5.208  -3.051  1.00  0.00           C  
ATOM    903  O   PHE A 115      16.489  -4.967  -3.266  1.00  0.00           O  
ATOM    904  CB  PHE A 115      15.979  -6.973  -1.270  1.00  0.00           C  
ATOM    905  CG  PHE A 115      15.710  -7.468   0.142  1.00  0.00           C  
ATOM    906  CD1 PHE A 115      14.421  -7.492   0.711  1.00  0.00           C  
ATOM    907  CD2 PHE A 115      16.800  -7.890   0.925  1.00  0.00           C  
ATOM    908  CE1 PHE A 115      14.226  -7.922   2.036  1.00  0.00           C  
ATOM    909  CE2 PHE A 115      16.616  -8.317   2.248  1.00  0.00           C  
ATOM    910  CZ  PHE A 115      15.325  -8.331   2.804  1.00  0.00           C  
ATOM    911  N   VAL A 116      14.335  -4.654  -3.768  1.00  0.00           N  
ATOM    912  CA  VAL A 116      14.558  -3.690  -4.853  1.00  0.00           C  
ATOM    913  C   VAL A 116      14.033  -2.323  -4.425  1.00  0.00           C  
ATOM    914  O   VAL A 116      13.061  -2.225  -3.678  1.00  0.00           O  
ATOM    915  CB  VAL A 116      13.923  -4.178  -6.168  1.00  0.00           C  
ATOM    916  CG1 VAL A 116      14.121  -3.192  -7.309  1.00  0.00           C  
ATOM    917  CG2 VAL A 116      14.539  -5.507  -6.613  1.00  0.00           C  
ATOM    918  N   THR A 117      14.673  -1.269  -4.920  1.00  0.00           N  
ATOM    919  CA  THR A 117      14.374   0.123  -4.573  1.00  0.00           C  
ATOM    920  C   THR A 117      12.909   0.501  -4.811  1.00  0.00           C  
ATOM    921  O   THR A 117      12.317   0.176  -5.839  1.00  0.00           O  
ATOM    922  CB  THR A 117      15.289   1.063  -5.365  1.00  0.00           C  
ATOM    923  OG1 THR A 117      16.635   0.650  -5.198  1.00  0.00           O  
ATOM    924  CG2 THR A 117      15.212   2.524  -4.929  1.00  0.00           C  
ATOM    925  N   ILE A 118      12.362   1.231  -3.842  1.00  0.00           N  
ATOM    926  CA  ILE A 118      11.155   2.040  -3.959  1.00  0.00           C  
ATOM    927  C   ILE A 118      11.612   3.494  -3.900  1.00  0.00           C  
ATOM    928  O   ILE A 118      12.235   3.888  -2.915  1.00  0.00           O  
ATOM    929  CB  ILE A 118      10.157   1.711  -2.824  1.00  0.00           C  
ATOM    930  CG1 ILE A 118       9.720   0.227  -2.864  1.00  0.00           C  
ATOM    931  CG2 ILE A 118       8.932   2.641  -2.917  1.00  0.00           C  
ATOM    932  CD1 ILE A 118       8.884  -0.207  -1.648  1.00  0.00           C  
ATOM    933  N   ASP A 119      11.317   4.273  -4.929  1.00  0.00           N  
ATOM    934  CA  ASP A 119      11.692   5.686  -5.005  1.00  0.00           C  
ATOM    935  C   ASP A 119      10.440   6.551  -5.139  1.00  0.00           C  
ATOM    936  O   ASP A 119       9.577   6.263  -5.967  1.00  0.00           O  
ATOM    937  CB  ASP A 119      12.659   5.902  -6.172  1.00  0.00           C  
ATOM    938  CG  ASP A 119      13.183   7.332  -6.222  1.00  0.00           C  
ATOM    939  OD1 ASP A 119      13.291   7.961  -5.146  1.00  0.00           O  
ATOM    940  OD2 ASP A 119      13.515   7.788  -7.341  1.00  0.00           O  
ATOM    941  N   GLY A 120      10.305   7.571  -4.293  1.00  0.00           N  
ATOM    942  CA  GLY A 120       9.092   8.351  -4.260  1.00  0.00           C  
ATOM    943  C   GLY A 120       9.140   9.578  -3.363  1.00  0.00           C  
ATOM    944  O   GLY A 120      10.193  10.042  -2.913  1.00  0.00           O  
ATOM    945  N   LYS A 121       7.947  10.104  -3.125  1.00  0.00           N  
ATOM    946  CA  LYS A 121       7.731  11.307  -2.336  1.00  0.00           C  
ATOM    947  C   LYS A 121       6.582  11.095  -1.367  1.00  0.00           C  
ATOM    948  O   LYS A 121       5.587  10.450  -1.694  1.00  0.00           O  
ATOM    949  CB  LYS A 121       7.448  12.483  -3.263  1.00  0.00           C  
ATOM    950  CG  LYS A 121       8.672  12.888  -4.107  1.00  0.00           C  
ATOM    951  CD  LYS A 121       8.260  14.046  -5.008  1.00  0.00           C  
ATOM    952  CE  LYS A 121       9.401  14.684  -5.773  1.00  0.00           C  
ATOM    953  NZ  LYS A 121       8.904  15.930  -6.416  1.00  0.00           N  
ATOM    954  N   ALA A 122       6.696  11.694  -0.186  1.00  0.00           N  
ATOM    955  CA  ALA A 122       5.634  11.712   0.798  1.00  0.00           C  
ATOM    956  C   ALA A 122       5.083  13.126   0.995  1.00  0.00           C  
ATOM    957  O   ALA A 122       5.812  14.118   0.984  1.00  0.00           O  
ATOM    958  CB  ALA A 122       6.128  11.086   2.106  1.00  0.00           C  
ATOM    959  N   THR A 123       3.782  13.211   1.231  1.00  0.00           N  
ATOM    960  CA  THR A 123       3.095  14.402   1.724  1.00  0.00           C  
ATOM    961  C   THR A 123       2.494  14.078   3.081  1.00  0.00           C  
ATOM    962  O   THR A 123       1.756  13.105   3.225  1.00  0.00           O  
ATOM    963  CB  THR A 123       2.025  14.882   0.740  1.00  0.00           C  
ATOM    964  OG1 THR A 123       2.642  15.225  -0.487  1.00  0.00           O  
ATOM    965  CG2 THR A 123       1.305  16.127   1.237  1.00  0.00           C  
ATOM    966  N   VAL A 124       2.809  14.891   4.076  1.00  0.00           N  
ATOM    967  CA  VAL A 124       2.311  14.745   5.444  1.00  0.00           C  
ATOM    968  C   VAL A 124       1.575  16.014   5.831  1.00  0.00           C  
ATOM    969  O   VAL A 124       2.101  17.108   5.671  1.00  0.00           O  
ATOM    970  CB  VAL A 124       3.452  14.448   6.429  1.00  0.00           C  
ATOM    971  CG1 VAL A 124       2.948  14.407   7.878  1.00  0.00           C  
ATOM    972  CG2 VAL A 124       4.105  13.097   6.122  1.00  0.00           C  
ATOM    973  N   ALA A 125       0.371  15.868   6.390  1.00  0.00           N  
ATOM    974  CA  ALA A 125      -0.367  16.970   6.982  1.00  0.00           C  
ATOM    975  C   ALA A 125      -0.841  16.607   8.391  1.00  0.00           C  
ATOM    976  O   ALA A 125      -1.142  15.452   8.685  1.00  0.00           O  
ATOM    977  CB  ALA A 125      -1.520  17.368   6.071  1.00  0.00           C  
ATOM    978  N   TYR A 126      -0.917  17.600   9.268  1.00  0.00           N  
ATOM    979  CA  TYR A 126      -1.516  17.459  10.585  1.00  0.00           C  
ATOM    980  C   TYR A 126      -2.132  18.784  11.038  1.00  0.00           C  
ATOM    981  O   TYR A 126      -1.727  19.852  10.596  1.00  0.00           O  
ATOM    982  CB  TYR A 126      -0.480  16.940  11.599  1.00  0.00           C  
ATOM    983  CG  TYR A 126       0.547  17.960  12.053  1.00  0.00           C  
ATOM    984  CD1 TYR A 126       1.622  18.324  11.214  1.00  0.00           C  
ATOM    985  CD2 TYR A 126       0.431  18.549  13.326  1.00  0.00           C  
ATOM    986  CE1 TYR A 126       2.568  19.270  11.643  1.00  0.00           C  
ATOM    987  CE2 TYR A 126       1.374  19.489  13.769  1.00  0.00           C  
ATOM    988  CZ  TYR A 126       2.440  19.850  12.921  1.00  0.00           C  
ATOM    989  OH  TYR A 126       3.361  20.766  13.349  1.00  0.00           O  
ATOM    990  N   ILE A 127      -3.102  18.683  11.955  1.00  0.00           N  
ATOM    991  CA  ILE A 127      -3.688  19.836  12.634  1.00  0.00           C  
ATOM    992  C   ILE A 127      -3.094  19.863  14.041  1.00  0.00           C  
ATOM    993  O   ILE A 127      -3.344  18.921  14.807  1.00  0.00           O  
ATOM    994  CB  ILE A 127      -5.228  19.768  12.625  1.00  0.00           C  
ATOM    995  CG1 ILE A 127      -5.769  19.686  11.176  1.00  0.00           C  
ATOM    996  CG2 ILE A 127      -5.803  21.004  13.351  1.00  0.00           C  
ATOM    997  CD1 ILE A 127      -7.270  19.406  11.084  1.00  0.00           C  
ATOM    998  N   PRO A 128      -2.292  20.884  14.396  1.00  0.00           N  
ATOM    999  CA  PRO A 128      -1.704  20.988  15.722  1.00  0.00           C  
ATOM   1000  C   PRO A 128      -2.775  21.010  16.808  1.00  0.00           C  
ATOM   1001  O   PRO A 128      -3.839  21.610  16.648  1.00  0.00           O  
ATOM   1002  CB  PRO A 128      -0.884  22.278  15.724  1.00  0.00           C  
ATOM   1003  CG  PRO A 128      -0.590  22.532  14.255  1.00  0.00           C  
ATOM   1004  CD  PRO A 128      -1.830  21.977  13.559  1.00  0.00           C  
ATOM   1005  N   LYS A 129      -2.472  20.380  17.947  1.00  0.00           N  
ATOM   1006  CA  LYS A 129      -3.297  20.461  19.153  1.00  0.00           C  
ATOM   1007  C   LYS A 129      -2.514  21.205  20.235  1.00  0.00           C  
ATOM   1008  O   LYS A 129      -2.489  22.433  20.232  1.00  0.00           O  
ATOM   1009  CB  LYS A 129      -3.768  19.051  19.531  1.00  0.00           C  
ATOM   1010  CG  LYS A 129      -4.856  19.096  20.613  1.00  0.00           C  
ATOM   1011  CD  LYS A 129      -5.181  17.682  21.077  1.00  0.00           C  
ATOM   1012  CE  LYS A 129      -6.144  17.755  22.265  1.00  0.00           C  
ATOM   1013  NZ  LYS A 129      -6.249  16.440  22.922  1.00  0.00           N  
ATOM   1014  N   ASP A 130      -1.832  20.474  21.107  1.00  0.00           N  
ATOM   1015  CA  ASP A 130      -1.051  21.056  22.204  1.00  0.00           C  
ATOM   1016  C   ASP A 130       0.428  21.243  21.819  1.00  0.00           C  
ATOM   1017  O   ASP A 130       1.156  21.998  22.457  1.00  0.00           O  
ATOM   1018  CB  ASP A 130      -1.211  20.160  23.449  1.00  0.00           C  
ATOM   1019  CG  ASP A 130      -2.678  19.908  23.811  1.00  0.00           C  
ATOM   1020  OD1 ASP A 130      -3.483  20.858  23.776  1.00  0.00           O  
ATOM   1021  OD2 ASP A 130      -3.044  18.724  24.066  1.00  0.00           O  
ATOM   1022  N   SER A 131       0.870  20.569  20.766  1.00  0.00           N  
ATOM   1023  CA  SER A 131       2.265  20.524  20.345  1.00  0.00           C  
ATOM   1024  C   SER A 131       2.421  20.706  18.837  1.00  0.00           C  
ATOM   1025  O   SER A 131       1.638  20.187  18.041  1.00  0.00           O  
ATOM   1026  CB  SER A 131       2.907  19.200  20.761  1.00  0.00           C  
ATOM   1027  OG  SER A 131       2.829  19.027  22.161  1.00  0.00           O  
ATOM   1028  N   VAL A 132       3.504  21.385  18.457  1.00  0.00           N  
ATOM   1029  CA  VAL A 132       3.961  21.547  17.078  1.00  0.00           C  
ATOM   1030  C   VAL A 132       5.303  20.842  16.921  1.00  0.00           C  
ATOM   1031  O   VAL A 132       6.151  20.889  17.817  1.00  0.00           O  
ATOM   1032  CB  VAL A 132       4.048  23.040  16.686  1.00  0.00           C  
ATOM   1033  CG1 VAL A 132       4.384  23.223  15.205  1.00  0.00           C  
ATOM   1034  CG2 VAL A 132       2.725  23.770  16.941  1.00  0.00           C  
ATOM   1035  N   ILE A 133       5.523  20.196  15.791  1.00  0.00           N  
ATOM   1036  CA  ILE A 133       6.786  19.544  15.456  1.00  0.00           C  
ATOM   1037  C   ILE A 133       7.489  20.303  14.324  1.00  0.00           C  
ATOM   1038  O   ILE A 133       6.857  20.793  13.392  1.00  0.00           O  
ATOM   1039  CB  ILE A 133       6.559  18.050  15.158  1.00  0.00           C  
ATOM   1040  CG1 ILE A 133       7.903  17.292  15.102  1.00  0.00           C  
ATOM   1041  CG2 ILE A 133       5.745  17.843  13.871  1.00  0.00           C  
ATOM   1042  CD1 ILE A 133       7.729  15.769  15.067  1.00  0.00           C  
ATOM   1043  N   GLY A 134       8.814  20.387  14.400  1.00  0.00           N  
ATOM   1044  CA  GLY A 134       9.590  20.981  13.309  1.00  0.00           C  
ATOM   1045  C   GLY A 134       9.451  20.171  12.013  1.00  0.00           C  
ATOM   1046  O   GLY A 134       9.569  18.950  12.035  1.00  0.00           O  
ATOM   1047  N   LEU A 135       9.291  20.836  10.869  1.00  0.00           N  
ATOM   1048  CA  LEU A 135       9.103  20.192   9.556  1.00  0.00           C  
ATOM   1049  C   LEU A 135      10.236  19.209   9.221  1.00  0.00           C  
ATOM   1050  O   LEU A 135       9.994  18.108   8.728  1.00  0.00           O  
ATOM   1051  CB  LEU A 135       8.999  21.274   8.465  1.00  0.00           C  
ATOM   1052  CG  LEU A 135       7.882  22.319   8.659  1.00  0.00           C  
ATOM   1053  CD1 LEU A 135       7.891  23.298   7.476  1.00  0.00           C  
ATOM   1054  CD2 LEU A 135       6.500  21.704   8.777  1.00  0.00           C  
ATOM   1055  N   SER A 136      11.477  19.553   9.576  1.00  0.00           N  
ATOM   1056  CA  SER A 136      12.637  18.680   9.379  1.00  0.00           C  
ATOM   1057  C   SER A 136      12.566  17.375  10.183  1.00  0.00           C  
ATOM   1058  O   SER A 136      13.214  16.394   9.822  1.00  0.00           O  
ATOM   1059  CB  SER A 136      13.918  19.428   9.757  1.00  0.00           C  
ATOM   1060  OG  SER A 136      13.920  19.776  11.137  1.00  0.00           O  
ATOM   1061  N   LYS A 137      11.806  17.333  11.284  1.00  0.00           N  
ATOM   1062  CA  LYS A 137      11.592  16.124  12.077  1.00  0.00           C  
ATOM   1063  C   LYS A 137      10.606  15.193  11.392  1.00  0.00           C  
ATOM   1064  O   LYS A 137      10.837  13.992  11.408  1.00  0.00           O  
ATOM   1065  CB  LYS A 137      11.119  16.468  13.502  1.00  0.00           C  
ATOM   1066  CG  LYS A 137      12.044  17.419  14.260  1.00  0.00           C  
ATOM   1067  CD  LYS A 137      13.429  16.816  14.509  1.00  0.00           C  
ATOM   1068  CE  LYS A 137      14.211  17.778  15.393  1.00  0.00           C  
ATOM   1069  NZ  LYS A 137      15.425  17.147  15.956  1.00  0.00           N  
ATOM   1070  N   ILE A 138       9.584  15.745  10.730  1.00  0.00           N  
ATOM   1071  CA  ILE A 138       8.664  14.965   9.900  1.00  0.00           C  
ATOM   1072  C   ILE A 138       9.443  14.248   8.795  1.00  0.00           C  
ATOM   1073  O   ILE A 138       9.333  13.031   8.688  1.00  0.00           O  
ATOM   1074  CB  ILE A 138       7.530  15.851   9.333  1.00  0.00           C  
ATOM   1075  CG1 ILE A 138       6.702  16.457  10.495  1.00  0.00           C  
ATOM   1076  CG2 ILE A 138       6.645  15.032   8.387  1.00  0.00           C  
ATOM   1077  CD1 ILE A 138       5.593  17.404  10.054  1.00  0.00           C  
ATOM   1078  N   ASN A 139      10.317  14.952   8.078  1.00  0.00           N  
ATOM   1079  CA  ASN A 139      11.166  14.346   7.055  1.00  0.00           C  
ATOM   1080  C   ASN A 139      12.020  13.196   7.614  1.00  0.00           C  
ATOM   1081  O   ASN A 139      12.102  12.131   7.014  1.00  0.00           O  
ATOM   1082  CB  ASN A 139      12.089  15.410   6.429  1.00  0.00           C  
ATOM   1083  CG  ASN A 139      11.356  16.521   5.699  1.00  0.00           C  
ATOM   1084  OD1 ASN A 139      10.166  16.702   5.801  1.00  0.00           O  
ATOM   1085  ND2 ASN A 139      12.069  17.337   4.953  1.00  0.00           N  
ATOM   1086  N   ARG A 140      12.620  13.384   8.809  1.00  0.00           N  
ATOM   1087  CA  ARG A 140      13.434  12.350   9.460  1.00  0.00           C  
ATOM   1088  C   ARG A 140      12.614  11.137   9.900  1.00  0.00           C  
ATOM   1089  O   ARG A 140      13.122  10.032   9.811  1.00  0.00           O  
ATOM   1090  CB  ARG A 140      14.182  12.931  10.659  1.00  0.00           C  
ATOM   1091  CG  ARG A 140      15.328  13.843  10.222  1.00  0.00           C  
ATOM   1092  CD  ARG A 140      16.005  14.427  11.472  1.00  0.00           C  
ATOM   1093  NE  ARG A 140      17.037  15.394  11.113  1.00  0.00           N  
ATOM   1094  CZ  ARG A 140      17.951  15.898  11.920  1.00  0.00           C  
ATOM   1095  NH1 ARG A 140      18.010  15.563  13.180  1.00  0.00           N  
ATOM   1096  NH2 ARG A 140      18.828  16.754  11.469  1.00  0.00           N  
ATOM   1097  N   ILE A 141      11.372  11.325  10.361  1.00  0.00           N  
ATOM   1098  CA  ILE A 141      10.475  10.224  10.722  1.00  0.00           C  
ATOM   1099  C   ILE A 141      10.097   9.424   9.475  1.00  0.00           C  
ATOM   1100  O   ILE A 141      10.183   8.199   9.490  1.00  0.00           O  
ATOM   1101  CB  ILE A 141       9.229  10.753  11.463  1.00  0.00           C  
ATOM   1102  CG1 ILE A 141       9.620  11.291  12.856  1.00  0.00           C  
ATOM   1103  CG2 ILE A 141       8.160   9.651  11.631  1.00  0.00           C  
ATOM   1104  CD1 ILE A 141       8.559  12.221  13.455  1.00  0.00           C  
ATOM   1105  N   VAL A 142       9.740  10.097   8.377  1.00  0.00           N  
ATOM   1106  CA  VAL A 142       9.467   9.451   7.088  1.00  0.00           C  
ATOM   1107  C   VAL A 142      10.672   8.630   6.631  1.00  0.00           C  
ATOM   1108  O   VAL A 142      10.521   7.445   6.324  1.00  0.00           O  
ATOM   1109  CB  VAL A 142       9.077  10.500   6.017  1.00  0.00           C  
ATOM   1110  CG1 VAL A 142       8.975   9.888   4.623  1.00  0.00           C  
ATOM   1111  CG2 VAL A 142       7.721  11.137   6.348  1.00  0.00           C  
ATOM   1112  N   GLN A 143      11.865   9.208   6.669  1.00  0.00           N  
ATOM   1113  CA  GLN A 143      13.101   8.519   6.290  1.00  0.00           C  
ATOM   1114  C   GLN A 143      13.403   7.334   7.220  1.00  0.00           C  
ATOM   1115  O   GLN A 143      13.771   6.281   6.717  1.00  0.00           O  
ATOM   1116  CB  GLN A 143      14.265   9.505   6.295  1.00  0.00           C  
ATOM   1117  CG  GLN A 143      14.202  10.450   5.081  1.00  0.00           C  
ATOM   1118  CD  GLN A 143      15.231  11.586   5.141  1.00  0.00           C  
ATOM   1119  OE1 GLN A 143      15.889  11.838   6.144  1.00  0.00           O  
ATOM   1120  NE2 GLN A 143      15.385  12.321   4.066  1.00  0.00           N  
ATOM   1121  N   PHE A 144      13.196   7.455   8.534  1.00  0.00           N  
ATOM   1122  CA  PHE A 144      13.427   6.368   9.486  1.00  0.00           C  
ATOM   1123  C   PHE A 144      12.606   5.123   9.132  1.00  0.00           C  
ATOM   1124  O   PHE A 144      13.156   4.031   9.030  1.00  0.00           O  
ATOM   1125  CB  PHE A 144      13.120   6.853  10.904  1.00  0.00           C  
ATOM   1126  CG  PHE A 144      13.182   5.752  11.938  1.00  0.00           C  
ATOM   1127  CD1 PHE A 144      12.000   5.133  12.400  1.00  0.00           C  
ATOM   1128  CD2 PHE A 144      14.421   5.301  12.419  1.00  0.00           C  
ATOM   1129  CE1 PHE A 144      12.061   4.083  13.330  1.00  0.00           C  
ATOM   1130  CE2 PHE A 144      14.487   4.259  13.346  1.00  0.00           C  
ATOM   1131  CZ  PHE A 144      13.305   3.644  13.803  1.00  0.00           C  
ATOM   1132  N   PHE A 145      11.313   5.290   8.880  1.00  0.00           N  
ATOM   1133  CA  PHE A 145      10.466   4.165   8.485  1.00  0.00           C  
ATOM   1134  C   PHE A 145      10.732   3.692   7.050  1.00  0.00           C  
ATOM   1135  O   PHE A 145      10.565   2.502   6.768  1.00  0.00           O  
ATOM   1136  CB  PHE A 145       8.992   4.521   8.695  1.00  0.00           C  
ATOM   1137  CG  PHE A 145       8.605   4.547  10.147  1.00  0.00           C  
ATOM   1138  CD1 PHE A 145       8.531   3.343  10.875  1.00  0.00           C  
ATOM   1139  CD2 PHE A 145       8.359   5.765  10.814  1.00  0.00           C  
ATOM   1140  CE1 PHE A 145       8.245   3.349  12.245  1.00  0.00           C  
ATOM   1141  CE2 PHE A 145       8.071   5.779  12.189  1.00  0.00           C  
ATOM   1142  CZ  PHE A 145       8.025   4.571  12.904  1.00  0.00           C  
ATOM   1143  N   ALA A 146      11.178   4.572   6.152  1.00  0.00           N  
ATOM   1144  CA  ALA A 146      11.561   4.192   4.799  1.00  0.00           C  
ATOM   1145  C   ALA A 146      12.817   3.308   4.768  1.00  0.00           C  
ATOM   1146  O   ALA A 146      12.906   2.420   3.916  1.00  0.00           O  
ATOM   1147  CB  ALA A 146      11.752   5.466   3.964  1.00  0.00           C  
ATOM   1148  N   GLN A 147      13.745   3.481   5.706  1.00  0.00           N  
ATOM   1149  CA  GLN A 147      14.980   2.686   5.817  1.00  0.00           C  
ATOM   1150  C   GLN A 147      14.724   1.287   6.419  1.00  0.00           C  
ATOM   1151  O   GLN A 147      15.365   0.852   7.368  1.00  0.00           O  
ATOM   1152  CB  GLN A 147      16.058   3.473   6.589  1.00  0.00           C  
ATOM   1153  CG  GLN A 147      16.523   4.766   5.903  1.00  0.00           C  
ATOM   1154  CD  GLN A 147      17.122   4.565   4.502  1.00  0.00           C  
ATOM   1155  OE1 GLN A 147      17.650   3.527   4.164  1.00  0.00           O  
ATOM   1156  NE2 GLN A 147      17.058   5.553   3.647  1.00  0.00           N  
ATOM   1157  N   ARG A 148      13.733   0.588   5.871  1.00  0.00           N  
ATOM   1158  CA  ARG A 148      13.324  -0.775   6.233  1.00  0.00           C  
ATOM   1159  C   ARG A 148      12.922  -1.545   4.969  1.00  0.00           C  
ATOM   1160  O   ARG A 148      12.471  -0.923   4.004  1.00  0.00           O  
ATOM   1161  CB  ARG A 148      12.130  -0.736   7.210  1.00  0.00           C  
ATOM   1162  CG  ARG A 148      12.407   0.017   8.521  1.00  0.00           C  
ATOM   1163  CD  ARG A 148      11.187  -0.055   9.455  1.00  0.00           C  
ATOM   1164  NE  ARG A 148      11.455   0.538  10.781  1.00  0.00           N  
ATOM   1165  CZ  ARG A 148      10.726   0.358  11.875  1.00  0.00           C  
ATOM   1166  NH1 ARG A 148       9.615  -0.308  11.870  1.00  0.00           N  
ATOM   1167  NH2 ARG A 148      11.110   0.839  13.009  1.00  0.00           N  
ATOM   1168  N   PRO A 149      12.977  -2.884   4.972  1.00  0.00           N  
ATOM   1169  CA  PRO A 149      12.204  -3.667   4.013  1.00  0.00           C  
ATOM   1170  C   PRO A 149      10.718  -3.358   4.204  1.00  0.00           C  
ATOM   1171  O   PRO A 149      10.192  -3.510   5.312  1.00  0.00           O  
ATOM   1172  CB  PRO A 149      12.533  -5.139   4.300  1.00  0.00           C  
ATOM   1173  CG  PRO A 149      13.816  -5.076   5.127  1.00  0.00           C  
ATOM   1174  CD  PRO A 149      13.685  -3.746   5.869  1.00  0.00           C  
ATOM   1175  N   GLN A 150      10.043  -2.883   3.161  1.00  0.00           N  
ATOM   1176  CA  GLN A 150       8.703  -2.319   3.287  1.00  0.00           C  
ATOM   1177  C   GLN A 150       7.697  -2.851   2.262  1.00  0.00           C  
ATOM   1178  O   GLN A 150       8.036  -3.249   1.144  1.00  0.00           O  
ATOM   1179  CB  GLN A 150       8.770  -0.780   3.229  1.00  0.00           C  
ATOM   1180  CG  GLN A 150       9.264  -0.109   4.531  1.00  0.00           C  
ATOM   1181  CD  GLN A 150       8.296  -0.234   5.719  1.00  0.00           C  
ATOM   1182  OE1 GLN A 150       7.324  -0.977   5.712  1.00  0.00           O  
ATOM   1183  NE2 GLN A 150       8.534   0.499   6.783  1.00  0.00           N  
ATOM   1184  N   VAL A 151       6.443  -2.788   2.695  1.00  0.00           N  
ATOM   1185  CA  VAL A 151       5.264  -2.690   1.837  1.00  0.00           C  
ATOM   1186  C   VAL A 151       4.780  -1.246   1.950  1.00  0.00           C  
ATOM   1187  O   VAL A 151       4.722  -0.709   3.057  1.00  0.00           O  
ATOM   1188  CB  VAL A 151       4.172  -3.673   2.280  1.00  0.00           C  
ATOM   1189  CG1 VAL A 151       2.911  -3.549   1.437  1.00  0.00           C  
ATOM   1190  CG2 VAL A 151       4.650  -5.121   2.169  1.00  0.00           C  
ATOM   1191  N   GLN A 152       4.449  -0.596   0.836  1.00  0.00           N  
ATOM   1192  CA  GLN A 152       4.142   0.837   0.826  1.00  0.00           C  
ATOM   1193  C   GLN A 152       2.931   1.200   1.706  1.00  0.00           C  
ATOM   1194  O   GLN A 152       2.946   2.219   2.395  1.00  0.00           O  
ATOM   1195  CB  GLN A 152       3.958   1.287  -0.629  1.00  0.00           C  
ATOM   1196  CG  GLN A 152       3.788   2.806  -0.749  1.00  0.00           C  
ATOM   1197  CD  GLN A 152       3.744   3.277  -2.198  1.00  0.00           C  
ATOM   1198  OE1 GLN A 152       4.346   2.706  -3.093  1.00  0.00           O  
ATOM   1199  NE2 GLN A 152       3.018   4.333  -2.491  1.00  0.00           N  
ATOM   1200  N   GLU A 153       1.914   0.342   1.769  1.00  0.00           N  
ATOM   1201  CA  GLU A 153       0.759   0.499   2.652  1.00  0.00           C  
ATOM   1202  C   GLU A 153       1.182   0.511   4.123  1.00  0.00           C  
ATOM   1203  O   GLU A 153       0.809   1.409   4.876  1.00  0.00           O  
ATOM   1204  CB  GLU A 153      -0.260  -0.631   2.428  1.00  0.00           C  
ATOM   1205  CG  GLU A 153      -0.970  -0.613   1.068  1.00  0.00           C  
ATOM   1206  CD  GLU A 153      -0.086  -0.999  -0.131  1.00  0.00           C  
ATOM   1207  OE1 GLU A 153      -0.500  -0.666  -1.255  1.00  0.00           O  
ATOM   1208  OE2 GLU A 153       1.008  -1.586   0.038  1.00  0.00           O  
ATOM   1209  N   ARG A 154       2.002  -0.458   4.533  1.00  0.00           N  
ATOM   1210  CA  ARG A 154       2.503  -0.555   5.907  1.00  0.00           C  
ATOM   1211  C   ARG A 154       3.370   0.651   6.263  1.00  0.00           C  
ATOM   1212  O   ARG A 154       3.174   1.227   7.329  1.00  0.00           O  
ATOM   1213  CB  ARG A 154       3.266  -1.881   6.097  1.00  0.00           C  
ATOM   1214  CG  ARG A 154       3.648  -2.109   7.568  1.00  0.00           C  
ATOM   1215  CD  ARG A 154       4.328  -3.479   7.780  1.00  0.00           C  
ATOM   1216  NE  ARG A 154       5.660  -3.524   7.165  1.00  0.00           N  
ATOM   1217  CZ  ARG A 154       6.237  -4.547   6.539  1.00  0.00           C  
ATOM   1218  NH1 ARG A 154       5.699  -5.727   6.435  1.00  0.00           N  
ATOM   1219  NH2 ARG A 154       7.400  -4.398   5.993  1.00  0.00           N  
ATOM   1220  N   LEU A 155       4.258   1.065   5.371  1.00  0.00           N  
ATOM   1221  CA  LEU A 155       5.085   2.263   5.546  1.00  0.00           C  
ATOM   1222  C   LEU A 155       4.219   3.496   5.816  1.00  0.00           C  
ATOM   1223  O   LEU A 155       4.468   4.239   6.769  1.00  0.00           O  
ATOM   1224  CB  LEU A 155       5.961   2.431   4.287  1.00  0.00           C  
ATOM   1225  CG  LEU A 155       6.746   3.746   4.214  1.00  0.00           C  
ATOM   1226  CD1 LEU A 155       7.695   3.925   5.398  1.00  0.00           C  
ATOM   1227  CD2 LEU A 155       7.586   3.764   2.935  1.00  0.00           C  
ATOM   1228  N   THR A 156       3.173   3.694   5.018  1.00  0.00           N  
ATOM   1229  CA  THR A 156       2.251   4.834   5.146  1.00  0.00           C  
ATOM   1230  C   THR A 156       1.543   4.817   6.500  1.00  0.00           C  
ATOM   1231  O   THR A 156       1.469   5.833   7.180  1.00  0.00           O  
ATOM   1232  CB  THR A 156       1.224   4.828   3.999  1.00  0.00           C  
ATOM   1233  OG1 THR A 156       1.875   4.691   2.766  1.00  0.00           O  
ATOM   1234  CG2 THR A 156       0.450   6.141   3.919  1.00  0.00           C  
ATOM   1235  N   GLN A 157       1.080   3.644   6.940  1.00  0.00           N  
ATOM   1236  CA  GLN A 157       0.432   3.458   8.235  1.00  0.00           C  
ATOM   1237  C   GLN A 157       1.403   3.654   9.409  1.00  0.00           C  
ATOM   1238  O   GLN A 157       1.042   4.306  10.383  1.00  0.00           O  
ATOM   1239  CB  GLN A 157      -0.200   2.067   8.304  1.00  0.00           C  
ATOM   1240  CG  GLN A 157      -1.438   1.942   7.391  1.00  0.00           C  
ATOM   1241  CD  GLN A 157      -2.045   0.539   7.429  1.00  0.00           C  
ATOM   1242  OE1 GLN A 157      -1.485  -0.404   7.963  1.00  0.00           O  
ATOM   1243  NE2 GLN A 157      -3.220   0.348   6.869  1.00  0.00           N  
ATOM   1244  N   GLN A 158       2.628   3.149   9.308  1.00  0.00           N  
ATOM   1245  CA  GLN A 158       3.648   3.337  10.340  1.00  0.00           C  
ATOM   1246  C   GLN A 158       3.939   4.827  10.565  1.00  0.00           C  
ATOM   1247  O   GLN A 158       3.929   5.286  11.710  1.00  0.00           O  
ATOM   1248  CB  GLN A 158       4.940   2.602   9.938  1.00  0.00           C  
ATOM   1249  CG  GLN A 158       4.853   1.086  10.151  1.00  0.00           C  
ATOM   1250  CD  GLN A 158       6.094   0.340   9.642  1.00  0.00           C  
ATOM   1251  OE1 GLN A 158       6.912   0.866   8.909  1.00  0.00           O  
ATOM   1252  NE2 GLN A 158       6.261  -0.899  10.010  1.00  0.00           N  
ATOM   1253  N   ILE A 159       4.121   5.595   9.498  1.00  0.00           N  
ATOM   1254  CA  ILE A 159       4.357   7.043   9.583  1.00  0.00           C  
ATOM   1255  C   ILE A 159       3.150   7.750  10.214  1.00  0.00           C  
ATOM   1256  O   ILE A 159       3.332   8.590  11.098  1.00  0.00           O  
ATOM   1257  CB  ILE A 159       4.694   7.622   8.197  1.00  0.00           C  
ATOM   1258  CG1 ILE A 159       6.034   7.052   7.669  1.00  0.00           C  
ATOM   1259  CG2 ILE A 159       4.781   9.164   8.247  1.00  0.00           C  
ATOM   1260  CD1 ILE A 159       6.227   7.266   6.166  1.00  0.00           C  
ATOM   1261  N   LEU A 160       1.929   7.385   9.826  1.00  0.00           N  
ATOM   1262  CA  LEU A 160       0.706   7.940  10.416  1.00  0.00           C  
ATOM   1263  C   LEU A 160       0.682   7.726  11.933  1.00  0.00           C  
ATOM   1264  O   LEU A 160       0.539   8.694  12.683  1.00  0.00           O  
ATOM   1265  CB  LEU A 160      -0.536   7.299   9.767  1.00  0.00           C  
ATOM   1266  CG  LEU A 160      -1.867   7.836  10.340  1.00  0.00           C  
ATOM   1267  CD1 LEU A 160      -2.186   9.223   9.806  1.00  0.00           C  
ATOM   1268  CD2 LEU A 160      -3.035   6.914   9.988  1.00  0.00           C  
ATOM   1269  N   ILE A 161       0.837   6.485  12.398  1.00  0.00           N  
ATOM   1270  CA  ILE A 161       0.757   6.140  13.818  1.00  0.00           C  
ATOM   1271  C   ILE A 161       1.891   6.782  14.614  1.00  0.00           C  
ATOM   1272  O   ILE A 161       1.654   7.301  15.705  1.00  0.00           O  
ATOM   1273  CB  ILE A 161       0.728   4.609  13.998  1.00  0.00           C  
ATOM   1274  CG1 ILE A 161      -0.531   3.954  13.364  1.00  0.00           C  
ATOM   1275  CG2 ILE A 161       0.840   4.206  15.479  1.00  0.00           C  
ATOM   1276  CD1 ILE A 161      -1.885   4.475  13.851  1.00  0.00           C  
ATOM   1277  N   ALA A 162       3.098   6.814  14.057  1.00  0.00           N  
ATOM   1278  CA  ALA A 162       4.230   7.480  14.682  1.00  0.00           C  
ATOM   1279  C   ALA A 162       3.935   8.961  14.922  1.00  0.00           C  
ATOM   1280  O   ALA A 162       4.082   9.457  16.038  1.00  0.00           O  
ATOM   1281  CB  ALA A 162       5.469   7.277  13.798  1.00  0.00           C  
ATOM   1282  N   LEU A 163       3.441   9.668  13.912  1.00  0.00           N  
ATOM   1283  CA  LEU A 163       3.107  11.090  14.019  1.00  0.00           C  
ATOM   1284  C   LEU A 163       1.924  11.335  14.959  1.00  0.00           C  
ATOM   1285  O   LEU A 163       2.006  12.240  15.786  1.00  0.00           O  
ATOM   1286  CB  LEU A 163       2.829  11.660  12.621  1.00  0.00           C  
ATOM   1287  CG  LEU A 163       4.090  11.774  11.750  1.00  0.00           C  
ATOM   1288  CD1 LEU A 163       3.682  12.132  10.326  1.00  0.00           C  
ATOM   1289  CD2 LEU A 163       5.040  12.868  12.256  1.00  0.00           C  
ATOM   1290  N   GLN A 164       0.871  10.518  14.906  1.00  0.00           N  
ATOM   1291  CA  GLN A 164      -0.258  10.604  15.837  1.00  0.00           C  
ATOM   1292  C   GLN A 164       0.205  10.451  17.296  1.00  0.00           C  
ATOM   1293  O   GLN A 164      -0.219  11.208  18.162  1.00  0.00           O  
ATOM   1294  CB  GLN A 164      -1.281   9.509  15.517  1.00  0.00           C  
ATOM   1295  CG  GLN A 164      -2.119   9.828  14.271  1.00  0.00           C  
ATOM   1296  CD  GLN A 164      -3.147   8.736  13.961  1.00  0.00           C  
ATOM   1297  OE1 GLN A 164      -2.972   7.561  14.240  1.00  0.00           O  
ATOM   1298  NE2 GLN A 164      -4.266   9.098  13.386  1.00  0.00           N  
ATOM   1299  N   THR A 165       1.105   9.500  17.548  1.00  0.00           N  
ATOM   1300  CA  THR A 165       1.656   9.227  18.881  1.00  0.00           C  
ATOM   1301  C   THR A 165       2.502  10.397  19.382  1.00  0.00           C  
ATOM   1302  O   THR A 165       2.318  10.852  20.505  1.00  0.00           O  
ATOM   1303  CB  THR A 165       2.488   7.939  18.863  1.00  0.00           C  
ATOM   1304  OG1 THR A 165       1.704   6.865  18.396  1.00  0.00           O  
ATOM   1305  CG2 THR A 165       3.000   7.544  20.249  1.00  0.00           C  
ATOM   1306  N   LEU A 166       3.389  10.910  18.544  1.00  0.00           N  
ATOM   1307  CA  LEU A 166       4.302  11.996  18.922  1.00  0.00           C  
ATOM   1308  C   LEU A 166       3.585  13.338  19.093  1.00  0.00           C  
ATOM   1309  O   LEU A 166       3.921  14.101  19.992  1.00  0.00           O  
ATOM   1310  CB  LEU A 166       5.396  12.107  17.851  1.00  0.00           C  
ATOM   1311  CG  LEU A 166       6.373  10.913  17.834  1.00  0.00           C  
ATOM   1312  CD1 LEU A 166       7.232  11.001  16.581  1.00  0.00           C  
ATOM   1313  CD2 LEU A 166       7.282  10.902  19.061  1.00  0.00           C  
ATOM   1314  N   LEU A 167       2.597  13.629  18.260  1.00  0.00           N  
ATOM   1315  CA  LEU A 167       1.851  14.896  18.281  1.00  0.00           C  
ATOM   1316  C   LEU A 167       0.687  14.887  19.280  1.00  0.00           C  
ATOM   1317  O   LEU A 167       0.100  15.938  19.537  1.00  0.00           O  
ATOM   1318  CB  LEU A 167       1.354  15.203  16.856  1.00  0.00           C  
ATOM   1319  CG  LEU A 167       2.477  15.486  15.842  1.00  0.00           C  
ATOM   1320  CD1 LEU A 167       1.901  15.509  14.429  1.00  0.00           C  
ATOM   1321  CD2 LEU A 167       3.147  16.835  16.110  1.00  0.00           C  
ATOM   1322  N   GLY A 168       0.313  13.712  19.814  1.00  0.00           N  
ATOM   1323  CA  GLY A 168      -0.827  13.586  20.728  1.00  0.00           C  
ATOM   1324  C   GLY A 168      -2.178  13.922  20.074  1.00  0.00           C  
ATOM   1325  O   GLY A 168      -3.108  14.385  20.741  1.00  0.00           O  
ATOM   1326  N   THR A 169      -2.284  13.709  18.764  1.00  0.00           N  
ATOM   1327  CA  THR A 169      -3.513  13.956  18.004  1.00  0.00           C  
ATOM   1328  C   THR A 169      -3.734  12.897  16.933  1.00  0.00           C  
ATOM   1329  O   THR A 169      -2.792  12.434  16.294  1.00  0.00           O  
ATOM   1330  CB  THR A 169      -3.531  15.367  17.396  1.00  0.00           C  
ATOM   1331  OG1 THR A 169      -4.780  15.579  16.766  1.00  0.00           O  
ATOM   1332  CG2 THR A 169      -2.445  15.627  16.353  1.00  0.00           C  
ATOM   1333  N   ASN A 170      -5.002  12.536  16.714  1.00  0.00           N  
ATOM   1334  CA  ASN A 170      -5.368  11.666  15.605  1.00  0.00           C  
ATOM   1335  C   ASN A 170      -5.434  12.404  14.262  1.00  0.00           C  
ATOM   1336  O   ASN A 170      -5.473  11.751  13.223  1.00  0.00           O  
ATOM   1337  CB  ASN A 170      -6.704  10.975  15.932  1.00  0.00           C  
ATOM   1338  CG  ASN A 170      -6.567   9.974  17.065  1.00  0.00           C  
ATOM   1339  OD1 ASN A 170      -5.538   9.360  17.271  1.00  0.00           O  
ATOM   1340  ND2 ASN A 170      -7.617   9.774  17.831  1.00  0.00           N  
ATOM   1341  N   ASN A 171      -5.441  13.740  14.280  1.00  0.00           N  
ATOM   1342  CA  ASN A 171      -5.602  14.573  13.092  1.00  0.00           C  
ATOM   1343  C   ASN A 171      -4.301  14.647  12.285  1.00  0.00           C  
ATOM   1344  O   ASN A 171      -3.638  15.684  12.229  1.00  0.00           O  
ATOM   1345  CB  ASN A 171      -6.113  15.966  13.499  1.00  0.00           C  
ATOM   1346  CG  ASN A 171      -7.437  15.948  14.226  1.00  0.00           C  
ATOM   1347  OD1 ASN A 171      -8.243  15.045  14.105  1.00  0.00           O  
ATOM   1348  ND2 ASN A 171      -7.698  16.960  15.027  1.00  0.00           N  
ATOM   1349  N   VAL A 172      -3.932  13.521  11.677  1.00  0.00           N  
ATOM   1350  CA  VAL A 172      -2.755  13.369  10.824  1.00  0.00           C  
ATOM   1351  C   VAL A 172      -3.184  12.670   9.534  1.00  0.00           C  
ATOM   1352  O   VAL A 172      -4.063  11.804   9.544  1.00  0.00           O  
ATOM   1353  CB  VAL A 172      -1.634  12.578  11.527  1.00  0.00           C  
ATOM   1354  CG1 VAL A 172      -0.358  12.529  10.684  1.00  0.00           C  
ATOM   1355  CG2 VAL A 172      -1.261  13.206  12.883  1.00  0.00           C  
ATOM   1356  N   ALA A 173      -2.568  13.056   8.426  1.00  0.00           N  
ATOM   1357  CA  ALA A 173      -2.720  12.408   7.138  1.00  0.00           C  
ATOM   1358  C   ALA A 173      -1.354  12.212   6.484  1.00  0.00           C  
ATOM   1359  O   ALA A 173      -0.494  13.086   6.555  1.00  0.00           O  
ATOM   1360  CB  ALA A 173      -3.658  13.235   6.257  1.00  0.00           C  
ATOM   1361  N   VAL A 174      -1.174  11.062   5.839  1.00  0.00           N  
ATOM   1362  CA  VAL A 174       0.054  10.709   5.122  1.00  0.00           C  
ATOM   1363  C   VAL A 174      -0.329  10.181   3.753  1.00  0.00           C  
ATOM   1364  O   VAL A 174      -1.185   9.308   3.641  1.00  0.00           O  
ATOM   1365  CB  VAL A 174       0.887   9.672   5.896  1.00  0.00           C  
ATOM   1366  CG1 VAL A 174       2.214   9.389   5.192  1.00  0.00           C  
ATOM   1367  CG2 VAL A 174       1.211  10.153   7.320  1.00  0.00           C  
ATOM   1368  N   SER A 175       0.313  10.704   2.717  1.00  0.00           N  
ATOM   1369  CA  SER A 175       0.231  10.166   1.363  1.00  0.00           C  
ATOM   1370  C   SER A 175       1.635   9.917   0.837  1.00  0.00           C  
ATOM   1371  O   SER A 175       2.514  10.748   1.036  1.00  0.00           O  
ATOM   1372  CB  SER A 175      -0.525  11.122   0.444  1.00  0.00           C  
ATOM   1373  OG  SER A 175      -0.774  10.509  -0.807  1.00  0.00           O  
ATOM   1374  N   ILE A 176       1.852   8.770   0.201  1.00  0.00           N  
ATOM   1375  CA  ILE A 176       3.118   8.412  -0.435  1.00  0.00           C  
ATOM   1376  C   ILE A 176       2.835   8.088  -1.892  1.00  0.00           C  
ATOM   1377  O   ILE A 176       1.990   7.247  -2.179  1.00  0.00           O  
ATOM   1378  CB  ILE A 176       3.803   7.236   0.295  1.00  0.00           C  
ATOM   1379  CG1 ILE A 176       4.169   7.656   1.736  1.00  0.00           C  
ATOM   1380  CG2 ILE A 176       5.055   6.781  -0.481  1.00  0.00           C  
ATOM   1381  CD1 ILE A 176       4.796   6.534   2.580  1.00  0.00           C  
ATOM   1382  N   ASP A 177       3.579   8.726  -2.788  1.00  0.00           N  
ATOM   1383  CA  ASP A 177       3.629   8.401  -4.209  1.00  0.00           C  
ATOM   1384  C   ASP A 177       5.019   7.862  -4.531  1.00  0.00           C  
ATOM   1385  O   ASP A 177       6.020   8.521  -4.243  1.00  0.00           O  
ATOM   1386  CB  ASP A 177       3.288   9.643  -5.035  1.00  0.00           C  
ATOM   1387  CG  ASP A 177       2.904   9.259  -6.464  1.00  0.00           C  
ATOM   1388  OD1 ASP A 177       3.574   8.382  -7.052  1.00  0.00           O  
ATOM   1389  OD2 ASP A 177       1.886   9.804  -6.922  1.00  0.00           O  
ATOM   1390  N   ALA A 178       5.100   6.645  -5.074  1.00  0.00           N  
ATOM   1391  CA  ALA A 178       6.363   5.982  -5.310  1.00  0.00           C  
ATOM   1392  C   ALA A 178       6.363   5.076  -6.544  1.00  0.00           C  
ATOM   1393  O   ALA A 178       5.381   4.423  -6.884  1.00  0.00           O  
ATOM   1394  CB  ALA A 178       6.773   5.209  -4.050  1.00  0.00           C  
ATOM   1395  N   VAL A 179       7.533   4.995  -7.170  1.00  0.00           N  
ATOM   1396  CA  VAL A 179       7.847   4.065  -8.249  1.00  0.00           C  
ATOM   1397  C   VAL A 179       8.520   2.834  -7.649  1.00  0.00           C  
ATOM   1398  O   VAL A 179       9.553   2.930  -6.979  1.00  0.00           O  
ATOM   1399  CB  VAL A 179       8.724   4.722  -9.314  1.00  0.00           C  
ATOM   1400  CG1 VAL A 179       9.069   3.734 -10.434  1.00  0.00           C  
ATOM   1401  CG2 VAL A 179       8.016   5.921  -9.955  1.00  0.00           C  
ATOM   1402  N   HIS A 180       7.969   1.662  -7.935  1.00  0.00           N  
ATOM   1403  CA  HIS A 180       8.522   0.384  -7.495  1.00  0.00           C  
ATOM   1404  C   HIS A 180       9.403  -0.196  -8.595  1.00  0.00           C  
ATOM   1405  O   HIS A 180       8.911  -0.668  -9.617  1.00  0.00           O  
ATOM   1406  CB  HIS A 180       7.388  -0.579  -7.120  1.00  0.00           C  
ATOM   1407  CG  HIS A 180       6.654  -0.199  -5.873  1.00  0.00           C  
ATOM   1408  ND1 HIS A 180       6.689  -0.892  -4.671  1.00  0.00           N  
ATOM   1409  CD2 HIS A 180       5.833   0.879  -5.695  1.00  0.00           C  
ATOM   1410  CE1 HIS A 180       5.904  -0.239  -3.811  1.00  0.00           C  
ATOM   1411  NE2 HIS A 180       5.377   0.833  -4.402  1.00  0.00           N  
ATOM   1412  N   TYR A 181      10.710  -0.235  -8.378  1.00  0.00           N  
ATOM   1413  CA  TYR A 181      11.649  -0.784  -9.370  1.00  0.00           C  
ATOM   1414  C   TYR A 181      11.479  -2.296  -9.567  1.00  0.00           C  
ATOM   1415  O   TYR A 181      11.824  -2.811 -10.628  1.00  0.00           O  
ATOM   1416  CB  TYR A 181      13.083  -0.413  -8.995  1.00  0.00           C  
ATOM   1417  CG  TYR A 181      13.458   0.998  -9.398  1.00  0.00           C  
ATOM   1418  CD1 TYR A 181      14.301   1.215 -10.501  1.00  0.00           C  
ATOM   1419  CD2 TYR A 181      12.955   2.106  -8.688  1.00  0.00           C  
ATOM   1420  CE1 TYR A 181      14.657   2.516 -10.881  1.00  0.00           C  
ATOM   1421  CE2 TYR A 181      13.295   3.418  -9.064  1.00  0.00           C  
ATOM   1422  CZ  TYR A 181      14.157   3.614 -10.161  1.00  0.00           C  
ATOM   1423  OH  TYR A 181      14.502   4.903 -10.523  1.00  0.00           O  
ATOM   1424  N   CYS A 182      10.856  -3.005  -8.623  1.00  0.00           N  
ATOM   1425  CA  CYS A 182      10.454  -4.399  -8.806  1.00  0.00           C  
ATOM   1426  C   CYS A 182       9.368  -4.589  -9.885  1.00  0.00           C  
ATOM   1427  O   CYS A 182       9.242  -5.688 -10.422  1.00  0.00           O  
ATOM   1428  CB  CYS A 182      10.007  -4.984  -7.463  1.00  0.00           C  
ATOM   1429  SG  CYS A 182       8.520  -4.147  -6.846  1.00  0.00           S  
ATOM   1430  N   VAL A 183       8.617  -3.540 -10.222  1.00  0.00           N  
ATOM   1431  CA  VAL A 183       7.663  -3.494 -11.342  1.00  0.00           C  
ATOM   1432  C   VAL A 183       8.323  -2.878 -12.571  1.00  0.00           C  
ATOM   1433  O   VAL A 183       8.202  -3.409 -13.671  1.00  0.00           O  
ATOM   1434  CB  VAL A 183       6.393  -2.704 -10.958  1.00  0.00           C  
ATOM   1435  CG1 VAL A 183       5.389  -2.670 -12.108  1.00  0.00           C  
ATOM   1436  CG2 VAL A 183       5.710  -3.330  -9.750  1.00  0.00           C  
ATOM   1437  N   LYS A 184       9.076  -1.788 -12.391  1.00  0.00           N  
ATOM   1438  CA  LYS A 184       9.724  -1.037 -13.477  1.00  0.00           C  
ATOM   1439  C   LYS A 184      10.861  -1.805 -14.150  1.00  0.00           C  
ATOM   1440  O   LYS A 184      10.984  -1.783 -15.374  1.00  0.00           O  
ATOM   1441  CB  LYS A 184      10.197   0.300 -12.892  1.00  0.00           C  
ATOM   1442  CG  LYS A 184      10.788   1.226 -13.955  1.00  0.00           C  
ATOM   1443  CD  LYS A 184      11.151   2.575 -13.326  1.00  0.00           C  
ATOM   1444  CE  LYS A 184      11.711   3.522 -14.378  1.00  0.00           C  
ATOM   1445  NZ  LYS A 184      11.952   4.873 -13.804  1.00  0.00           N  
ATOM   1446  N   ALA A 185      11.732  -2.440 -13.378  1.00  0.00           N  
ATOM   1447  CA  ALA A 185      12.976  -3.022 -13.874  1.00  0.00           C  
ATOM   1448  C   ALA A 185      12.897  -4.538 -14.148  1.00  0.00           C  
ATOM   1449  O   ALA A 185      13.779  -5.089 -14.814  1.00  0.00           O  
ATOM   1450  CB  ALA A 185      14.105  -2.681 -12.897  1.00  0.00           C  
ATOM   1451  N   ARG A 186      11.852  -5.228 -13.656  1.00  0.00           N  
ATOM   1452  CA  ARG A 186      11.681  -6.675 -13.818  1.00  0.00           C  
ATOM   1453  C   ARG A 186      10.223  -7.075 -14.005  1.00  0.00           C  
ATOM   1454  O   ARG A 186       9.318  -6.256 -13.863  1.00  0.00           O  
ATOM   1455  CB  ARG A 186      12.328  -7.408 -12.618  1.00  0.00           C  
ATOM   1456  CG  ARG A 186      11.563  -7.196 -11.304  1.00  0.00           C  
ATOM   1457  CD  ARG A 186      12.154  -8.019 -10.161  1.00  0.00           C  
ATOM   1458  NE  ARG A 186      11.084  -8.627  -9.375  1.00  0.00           N  
ATOM   1459  CZ  ARG A 186      10.969  -9.874  -9.019  1.00  0.00           C  
ATOM   1460  NH1 ARG A 186      11.934 -10.728  -9.170  1.00  0.00           N  
ATOM   1461  NH2 ARG A 186       9.864 -10.304  -8.521  1.00  0.00           N  
ATOM   1462  N   GLY A 187       9.988  -8.341 -14.302  1.00  0.00           N  
ATOM   1463  CA  GLY A 187       8.644  -8.871 -14.500  1.00  0.00           C  
ATOM   1464  C   GLY A 187       7.951  -8.201 -15.688  1.00  0.00           C  
ATOM   1465  O   GLY A 187       8.403  -8.345 -16.822  1.00  0.00           O  
ATOM   1466  N   ILE A 188       6.878  -7.456 -15.410  1.00  0.00           N  
ATOM   1467  CA  ILE A 188       6.075  -6.799 -16.449  1.00  0.00           C  
ATOM   1468  C   ILE A 188       6.793  -5.592 -17.068  1.00  0.00           C  
ATOM   1469  O   ILE A 188       6.503  -5.237 -18.207  1.00  0.00           O  
ATOM   1470  CB  ILE A 188       4.682  -6.445 -15.874  1.00  0.00           C  
ATOM   1471  CG1 ILE A 188       3.958  -7.749 -15.463  1.00  0.00           C  
ATOM   1472  CG2 ILE A 188       3.812  -5.671 -16.885  1.00  0.00           C  
ATOM   1473  CD1 ILE A 188       2.751  -7.539 -14.570  1.00  0.00           C  
ATOM   1474  N   ARG A 189       7.768  -5.006 -16.369  1.00  0.00           N  
ATOM   1475  CA  ARG A 189       8.579  -3.872 -16.836  1.00  0.00           C  
ATOM   1476  C   ARG A 189       7.742  -2.649 -17.249  1.00  0.00           C  
ATOM   1477  O   ARG A 189       8.052  -2.000 -18.245  1.00  0.00           O  
ATOM   1478  CB  ARG A 189       9.559  -4.298 -17.939  1.00  0.00           C  
ATOM   1479  CG  ARG A 189      10.537  -5.398 -17.494  1.00  0.00           C  
ATOM   1480  CD  ARG A 189      11.506  -5.687 -18.650  1.00  0.00           C  
ATOM   1481  NE  ARG A 189      12.502  -6.679 -18.268  1.00  0.00           N  
ATOM   1482  CZ  ARG A 189      13.545  -7.050 -18.999  1.00  0.00           C  
ATOM   1483  NH1 ARG A 189      13.745  -6.563 -20.190  1.00  0.00           N  
ATOM   1484  NH2 ARG A 189      14.397  -7.926 -18.534  1.00  0.00           N  
ATOM   1485  N   ASP A 190       6.740  -2.331 -16.465  1.00  0.00           N  
ATOM   1486  CA  ASP A 190       6.013  -1.080 -16.644  1.00  0.00           C  
ATOM   1487  C   ASP A 190       6.892   0.093 -16.171  1.00  0.00           C  
ATOM   1488  O   ASP A 190       7.075   0.345 -14.979  1.00  0.00           O  
ATOM   1489  CB  ASP A 190       4.655  -1.133 -15.944  1.00  0.00           C  
ATOM   1490  CG  ASP A 190       3.783   0.077 -16.285  1.00  0.00           C  
ATOM   1491  OD1 ASP A 190       4.333   1.110 -16.720  1.00  0.00           O  
ATOM   1492  OD2 ASP A 190       2.558  -0.031 -16.087  1.00  0.00           O  
ATOM   1493  N   ALA A 191       7.483   0.799 -17.145  1.00  0.00           N  
ATOM   1494  CA  ALA A 191       8.422   1.883 -16.890  1.00  0.00           C  
ATOM   1495  C   ALA A 191       7.753   3.159 -16.354  1.00  0.00           C  
ATOM   1496  O   ALA A 191       8.452   4.060 -15.877  1.00  0.00           O  
ATOM   1497  CB  ALA A 191       9.194   2.154 -18.186  1.00  0.00           C  
ATOM   1498  N   THR A 192       6.424   3.250 -16.454  1.00  0.00           N  
ATOM   1499  CA  THR A 192       5.659   4.471 -16.171  1.00  0.00           C  
ATOM   1500  C   THR A 192       4.771   4.346 -14.940  1.00  0.00           C  
ATOM   1501  O   THR A 192       4.241   5.362 -14.494  1.00  0.00           O  
ATOM   1502  CB  THR A 192       4.830   4.889 -17.392  1.00  0.00           C  
ATOM   1503  OG1 THR A 192       3.886   3.913 -17.735  1.00  0.00           O  
ATOM   1504  CG2 THR A 192       5.695   5.161 -18.614  1.00  0.00           C  
ATOM   1505  N   SER A 193       4.636   3.157 -14.362  1.00  0.00           N  
ATOM   1506  CA  SER A 193       3.782   2.950 -13.195  1.00  0.00           C  
ATOM   1507  C   SER A 193       4.294   3.676 -11.950  1.00  0.00           C  
ATOM   1508  O   SER A 193       5.490   3.701 -11.652  1.00  0.00           O  
ATOM   1509  CB  SER A 193       3.597   1.467 -12.899  1.00  0.00           C  
ATOM   1510  OG  SER A 193       4.817   0.846 -12.548  1.00  0.00           O  
ATOM   1511  N   ALA A 194       3.355   4.238 -11.203  1.00  0.00           N  
ATOM   1512  CA  ALA A 194       3.557   4.775  -9.869  1.00  0.00           C  
ATOM   1513  C   ALA A 194       2.456   4.241  -8.937  1.00  0.00           C  
ATOM   1514  O   ALA A 194       1.383   3.856  -9.381  1.00  0.00           O  
ATOM   1515  CB  ALA A 194       3.583   6.304  -9.934  1.00  0.00           C  
ATOM   1516  N   THR A 195       2.733   4.184  -7.652  1.00  0.00           N  
ATOM   1517  CA  THR A 195       1.782   3.742  -6.629  1.00  0.00           C  
ATOM   1518  C   THR A 195       1.613   4.827  -5.586  1.00  0.00           C  
ATOM   1519  O   THR A 195       2.573   5.194  -4.923  1.00  0.00           O  
ATOM   1520  CB  THR A 195       2.248   2.444  -5.963  1.00  0.00           C  
ATOM   1521  OG1 THR A 195       2.377   1.416  -6.919  1.00  0.00           O  
ATOM   1522  CG2 THR A 195       1.268   1.960  -4.908  1.00  0.00           C  
ATOM   1523  N   THR A 196       0.378   5.270  -5.394  1.00  0.00           N  
ATOM   1524  CA  THR A 196       0.012   6.211  -4.338  1.00  0.00           C  
ATOM   1525  C   THR A 196      -0.723   5.470  -3.229  1.00  0.00           C  
ATOM   1526  O   THR A 196      -1.723   4.806  -3.470  1.00  0.00           O  
ATOM   1527  CB  THR A 196      -0.866   7.356  -4.880  1.00  0.00           C  
ATOM   1528  OG1 THR A 196      -0.334   7.912  -6.055  1.00  0.00           O  
ATOM   1529  CG2 THR A 196      -1.005   8.479  -3.861  1.00  0.00           C  
ATOM   1530  N   THR A 197      -0.257   5.617  -1.985  1.00  0.00           N  
ATOM   1531  CA  THR A 197      -0.944   5.115  -0.797  1.00  0.00           C  
ATOM   1532  C   THR A 197      -1.290   6.266   0.126  1.00  0.00           C  
ATOM   1533  O   THR A 197      -0.486   7.180   0.312  1.00  0.00           O  
ATOM   1534  CB  THR A 197      -0.120   4.074  -0.036  1.00  0.00           C  
ATOM   1535  OG1 THR A 197       1.168   4.572   0.236  1.00  0.00           O  
ATOM   1536  CG2 THR A 197       0.039   2.799  -0.841  1.00  0.00           C  
ATOM   1537  N   THR A 198      -2.479   6.237   0.721  1.00  0.00           N  
ATOM   1538  CA  THR A 198      -2.933   7.293   1.623  1.00  0.00           C  
ATOM   1539  C   THR A 198      -3.433   6.693   2.922  1.00  0.00           C  
ATOM   1540  O   THR A 198      -4.227   5.755   2.910  1.00  0.00           O  
ATOM   1541  CB  THR A 198      -4.008   8.167   0.965  1.00  0.00           C  
ATOM   1542  OG1 THR A 198      -3.543   8.670  -0.270  1.00  0.00           O  
ATOM   1543  CG2 THR A 198      -4.361   9.388   1.809  1.00  0.00           C  
ATOM   1544  N   SER A 199      -3.005   7.249   4.065  1.00  0.00           N  
ATOM   1545  CA  SER A 199      -3.511   6.894   5.387  1.00  0.00           C  
ATOM   1546  C   SER A 199      -4.025   8.147   6.088  1.00  0.00           C  
ATOM   1547  O   SER A 199      -3.317   9.143   6.219  1.00  0.00           O  
ATOM   1548  CB  SER A 199      -2.431   6.171   6.187  1.00  0.00           C  
ATOM   1549  OG  SER A 199      -3.034   5.497   7.269  1.00  0.00           O  
ATOM   1550  N   LEU A 200      -5.299   8.108   6.488  1.00  0.00           N  
ATOM   1551  CA  LEU A 200      -6.039   9.249   7.005  1.00  0.00           C  
ATOM   1552  C   LEU A 200      -6.470   8.991   8.458  1.00  0.00           C  
ATOM   1553  O   LEU A 200      -7.078   7.960   8.753  1.00  0.00           O  
ATOM   1554  CB  LEU A 200      -7.261   9.518   6.113  1.00  0.00           C  
ATOM   1555  CG  LEU A 200      -6.957   9.837   4.633  1.00  0.00           C  
ATOM   1556  CD1 LEU A 200      -8.259   9.982   3.860  1.00  0.00           C  
ATOM   1557  CD2 LEU A 200      -6.165  11.131   4.466  1.00  0.00           C  
ATOM   1558  N   GLY A 201      -6.196   9.941   9.351  1.00  0.00           N  
ATOM   1559  CA  GLY A 201      -6.530   9.889  10.753  1.00  0.00           C  
ATOM   1560  C   GLY A 201      -7.376  11.070  11.233  1.00  0.00           C  
ATOM   1561  O   GLY A 201      -7.284  12.183  10.721  1.00  0.00           O  
ATOM   1562  N   GLY A 202      -8.214  10.828  12.242  1.00  0.00           N  
ATOM   1563  CA  GLY A 202      -9.033  11.854  12.878  1.00  0.00           C  
ATOM   1564  C   GLY A 202      -9.938  12.599  11.886  1.00  0.00           C  
ATOM   1565  O   GLY A 202     -10.681  11.965  11.131  1.00  0.00           O  
ATOM   1566  N   LEU A 203      -9.854  13.930  11.876  1.00  0.00           N  
ATOM   1567  CA  LEU A 203     -10.641  14.785  10.984  1.00  0.00           C  
ATOM   1568  C   LEU A 203     -10.342  14.535   9.502  1.00  0.00           C  
ATOM   1569  O   LEU A 203     -11.252  14.651   8.686  1.00  0.00           O  
ATOM   1570  CB  LEU A 203     -10.388  16.265  11.332  1.00  0.00           C  
ATOM   1571  CG  LEU A 203     -10.996  16.723  12.662  1.00  0.00           C  
ATOM   1572  CD1 LEU A 203     -10.549  18.158  12.960  1.00  0.00           C  
ATOM   1573  CD2 LEU A 203     -12.523  16.706  12.646  1.00  0.00           C  
ATOM   1574  N   PHE A 204      -9.135  14.115   9.140  1.00  0.00           N  
ATOM   1575  CA  PHE A 204      -8.809  13.755   7.752  1.00  0.00           C  
ATOM   1576  C   PHE A 204      -9.592  12.529   7.255  1.00  0.00           C  
ATOM   1577  O   PHE A 204      -9.763  12.340   6.055  1.00  0.00           O  
ATOM   1578  CB  PHE A 204      -7.306  13.498   7.624  1.00  0.00           C  
ATOM   1579  CG  PHE A 204      -6.456  14.726   7.843  1.00  0.00           C  
ATOM   1580  CD1 PHE A 204      -6.218  15.607   6.772  1.00  0.00           C  
ATOM   1581  CD2 PHE A 204      -5.900  14.997   9.102  1.00  0.00           C  
ATOM   1582  CE1 PHE A 204      -5.414  16.744   6.956  1.00  0.00           C  
ATOM   1583  CE2 PHE A 204      -5.100  16.135   9.292  1.00  0.00           C  
ATOM   1584  CZ  PHE A 204      -4.855  17.008   8.219  1.00  0.00           C  
ATOM   1585  N   LYS A 205     -10.082  11.700   8.178  1.00  0.00           N  
ATOM   1586  CA  LYS A 205     -10.919  10.537   7.883  1.00  0.00           C  
ATOM   1587  C   LYS A 205     -12.405  10.843   8.047  1.00  0.00           C  
ATOM   1588  O   LYS A 205     -13.201  10.437   7.204  1.00  0.00           O  
ATOM   1589  CB  LYS A 205     -10.459   9.363   8.758  1.00  0.00           C  
ATOM   1590  CG  LYS A 205     -11.121   8.032   8.352  1.00  0.00           C  
ATOM   1591  CD  LYS A 205     -10.515   6.863   9.129  1.00  0.00           C  
ATOM   1592  CE  LYS A 205     -11.124   5.539   8.649  1.00  0.00           C  
ATOM   1593  NZ  LYS A 205     -10.430   4.373   9.233  1.00  0.00           N  
ATOM   1594  N   SER A 206     -12.781  11.551   9.116  1.00  0.00           N  
ATOM   1595  CA  SER A 206     -14.186  11.784   9.486  1.00  0.00           C  
ATOM   1596  C   SER A 206     -14.822  13.016   8.837  1.00  0.00           C  
ATOM   1597  O   SER A 206     -16.016  12.998   8.551  1.00  0.00           O  
ATOM   1598  CB  SER A 206     -14.315  11.875  11.007  1.00  0.00           C  
ATOM   1599  OG  SER A 206     -13.602  12.992  11.509  1.00  0.00           O  
ATOM   1600  N   SER A 207     -14.045  14.076   8.585  1.00  0.00           N  
ATOM   1601  CA  SER A 207     -14.530  15.299   7.934  1.00  0.00           C  
ATOM   1602  C   SER A 207     -14.256  15.237   6.436  1.00  0.00           C  
ATOM   1603  O   SER A 207     -13.103  15.246   5.999  1.00  0.00           O  
ATOM   1604  CB  SER A 207     -13.888  16.538   8.561  1.00  0.00           C  
ATOM   1605  OG  SER A 207     -14.262  17.698   7.844  1.00  0.00           O  
ATOM   1606  N   GLN A 208     -15.333  15.252   5.631  1.00  0.00           N  
ATOM   1607  CA  GLN A 208     -15.198  15.314   4.181  1.00  0.00           C  
ATOM   1608  C   GLN A 208     -14.456  16.572   3.716  1.00  0.00           C  
ATOM   1609  O   GLN A 208     -13.652  16.479   2.787  1.00  0.00           O  
ATOM   1610  CB  GLN A 208     -16.568  15.260   3.503  1.00  0.00           C  
ATOM   1611  CG  GLN A 208     -17.149  13.834   3.459  1.00  0.00           C  
ATOM   1612  CD  GLN A 208     -18.400  13.753   2.577  1.00  0.00           C  
ATOM   1613  OE1 GLN A 208     -18.960  14.750   2.154  1.00  0.00           O  
ATOM   1614  NE2 GLN A 208     -18.866  12.574   2.248  1.00  0.00           N  
ATOM   1615  N   ASN A 209     -14.660  17.718   4.369  1.00  0.00           N  
ATOM   1616  CA  ASN A 209     -13.976  18.954   4.001  1.00  0.00           C  
ATOM   1617  C   ASN A 209     -12.467  18.830   4.201  1.00  0.00           C  
ATOM   1618  O   ASN A 209     -11.708  18.996   3.250  1.00  0.00           O  
ATOM   1619  CB  ASN A 209     -14.568  20.137   4.795  1.00  0.00           C  
ATOM   1620  CG  ASN A 209     -15.957  20.524   4.329  1.00  0.00           C  
ATOM   1621  OD1 ASN A 209     -16.472  20.062   3.327  1.00  0.00           O  
ATOM   1622  ND2 ASN A 209     -16.614  21.414   5.050  1.00  0.00           N  
ATOM   1623  N   THR A 210     -12.030  18.406   5.390  1.00  0.00           N  
ATOM   1624  CA  THR A 210     -10.614  18.215   5.702  1.00  0.00           C  
ATOM   1625  C   THR A 210      -9.977  17.138   4.826  1.00  0.00           C  
ATOM   1626  O   THR A 210      -8.866  17.303   4.333  1.00  0.00           O  
ATOM   1627  CB  THR A 210     -10.444  17.828   7.186  1.00  0.00           C  
ATOM   1628  OG1 THR A 210     -11.207  18.680   8.012  1.00  0.00           O  
ATOM   1629  CG2 THR A 210      -8.998  17.928   7.652  1.00  0.00           C  
ATOM   1630  N   ARG A 211     -10.713  16.046   4.563  1.00  0.00           N  
ATOM   1631  CA  ARG A 211     -10.268  14.994   3.643  1.00  0.00           C  
ATOM   1632  C   ARG A 211     -10.049  15.535   2.228  1.00  0.00           C  
ATOM   1633  O   ARG A 211      -9.014  15.260   1.634  1.00  0.00           O  
ATOM   1634  CB  ARG A 211     -11.262  13.815   3.670  1.00  0.00           C  
ATOM   1635  CG  ARG A 211     -10.845  12.660   2.735  1.00  0.00           C  
ATOM   1636  CD  ARG A 211     -11.799  11.453   2.844  1.00  0.00           C  
ATOM   1637  NE  ARG A 211     -11.367  10.337   1.975  1.00  0.00           N  
ATOM   1638  CZ  ARG A 211     -11.859   9.104   1.938  1.00  0.00           C  
ATOM   1639  NH1 ARG A 211     -12.880   8.755   2.678  1.00  0.00           N  
ATOM   1640  NH2 ARG A 211     -11.347   8.187   1.159  1.00  0.00           N  
ATOM   1641  N   HIS A 212     -11.013  16.289   1.689  1.00  0.00           N  
ATOM   1642  CA  HIS A 212     -10.901  16.860   0.343  1.00  0.00           C  
ATOM   1643  C   HIS A 212      -9.799  17.910   0.239  1.00  0.00           C  
ATOM   1644  O   HIS A 212      -9.109  17.950  -0.774  1.00  0.00           O  
ATOM   1645  CB  HIS A 212     -12.240  17.467  -0.098  1.00  0.00           C  
ATOM   1646  CG  HIS A 212     -13.201  16.432  -0.598  1.00  0.00           C  
ATOM   1647  ND1 HIS A 212     -14.127  15.747   0.147  1.00  0.00           N  
ATOM   1648  CD2 HIS A 212     -13.312  15.969  -1.887  1.00  0.00           C  
ATOM   1649  CE1 HIS A 212     -14.781  14.898  -0.665  1.00  0.00           C  
ATOM   1650  NE2 HIS A 212     -14.315  15.002  -1.911  1.00  0.00           N  
ATOM   1651  N   GLU A 213      -9.609  18.715   1.269  1.00  0.00           N  
ATOM   1652  CA  GLU A 213      -8.533  19.705   1.325  1.00  0.00           C  
ATOM   1653  C   GLU A 213      -7.156  19.028   1.246  1.00  0.00           C  
ATOM   1654  O   GLU A 213      -6.344  19.378   0.384  1.00  0.00           O  
ATOM   1655  CB  GLU A 213      -8.691  20.509   2.614  1.00  0.00           C  
ATOM   1656  CG  GLU A 213      -7.743  21.710   2.656  1.00  0.00           C  
ATOM   1657  CD  GLU A 213      -7.863  22.498   3.967  1.00  0.00           C  
ATOM   1658  OE1 GLU A 213      -7.067  23.457   4.115  1.00  0.00           O  
ATOM   1659  OE2 GLU A 213      -8.714  22.142   4.811  1.00  0.00           O  
ATOM   1660  N   PHE A 214      -6.935  17.988   2.047  1.00  0.00           N  
ATOM   1661  CA  PHE A 214      -5.701  17.210   1.990  1.00  0.00           C  
ATOM   1662  C   PHE A 214      -5.506  16.516   0.638  1.00  0.00           C  
ATOM   1663  O   PHE A 214      -4.450  16.647   0.023  1.00  0.00           O  
ATOM   1664  CB  PHE A 214      -5.675  16.180   3.126  1.00  0.00           C  
ATOM   1665  CG  PHE A 214      -4.438  15.318   3.096  1.00  0.00           C  
ATOM   1666  CD1 PHE A 214      -4.517  13.963   2.720  1.00  0.00           C  
ATOM   1667  CD2 PHE A 214      -3.181  15.875   3.400  1.00  0.00           C  
ATOM   1668  CE1 PHE A 214      -3.352  13.172   2.668  1.00  0.00           C  
ATOM   1669  CE2 PHE A 214      -2.014  15.086   3.349  1.00  0.00           C  
ATOM   1670  CZ  PHE A 214      -2.107  13.741   2.986  1.00  0.00           C  
ATOM   1671  N   LEU A 215      -6.524  15.834   0.122  1.00  0.00           N  
ATOM   1672  CA  LEU A 215      -6.427  15.128  -1.162  1.00  0.00           C  
ATOM   1673  C   LEU A 215      -6.187  16.085  -2.334  1.00  0.00           C  
ATOM   1674  O   LEU A 215      -5.441  15.743  -3.251  1.00  0.00           O  
ATOM   1675  CB  LEU A 215      -7.690  14.286  -1.395  1.00  0.00           C  
ATOM   1676  CG  LEU A 215      -7.839  13.068  -0.467  1.00  0.00           C  
ATOM   1677  CD1 LEU A 215      -9.191  12.393  -0.741  1.00  0.00           C  
ATOM   1678  CD2 LEU A 215      -6.740  12.026  -0.677  1.00  0.00           C  
ATOM   1679  N   ARG A 216      -6.758  17.295  -2.302  1.00  0.00           N  
ATOM   1680  CA  ARG A 216      -6.420  18.349  -3.261  1.00  0.00           C  
ATOM   1681  C   ARG A 216      -4.972  18.787  -3.112  1.00  0.00           C  
ATOM   1682  O   ARG A 216      -4.296  18.951  -4.121  1.00  0.00           O  
ATOM   1683  CB  ARG A 216      -7.345  19.568  -3.099  1.00  0.00           C  
ATOM   1684  CG  ARG A 216      -8.679  19.376  -3.822  1.00  0.00           C  
ATOM   1685  CD  ARG A 216      -9.521  20.642  -3.668  1.00  0.00           C  
ATOM   1686  NE  ARG A 216     -10.785  20.556  -4.415  1.00  0.00           N  
ATOM   1687  CZ  ARG A 216     -11.717  21.502  -4.476  1.00  0.00           C  
ATOM   1688  NH1 ARG A 216     -11.573  22.639  -3.850  1.00  0.00           N  
ATOM   1689  NH2 ARG A 216     -12.800  21.311  -5.161  1.00  0.00           N  
ATOM   1690  N   ALA A 217      -4.481  18.953  -1.883  1.00  0.00           N  
ATOM   1691  CA  ALA A 217      -3.102  19.348  -1.638  1.00  0.00           C  
ATOM   1692  C   ALA A 217      -2.081  18.320  -2.154  1.00  0.00           C  
ATOM   1693  O   ALA A 217      -1.002  18.719  -2.601  1.00  0.00           O  
ATOM   1694  CB  ALA A 217      -2.920  19.604  -0.142  1.00  0.00           C  
ATOM   1695  N   VAL A 218      -2.426  17.033  -2.129  1.00  0.00           N  
ATOM   1696  CA  VAL A 218      -1.614  15.946  -2.704  1.00  0.00           C  
ATOM   1697  C   VAL A 218      -1.674  15.973  -4.232  1.00  0.00           C  
ATOM   1698  O   VAL A 218      -0.638  16.004  -4.881  1.00  0.00           O  
ATOM   1699  CB  VAL A 218      -2.062  14.577  -2.155  1.00  0.00           C  
ATOM   1700  CG1 VAL A 218      -1.308  13.414  -2.797  1.00  0.00           C  
ATOM   1701  CG2 VAL A 218      -1.825  14.496  -0.641  1.00  0.00           C  
ATOM   1702  N   ARG A 219      -2.874  16.033  -4.827  1.00  0.00           N  
ATOM   1703  CA  ARG A 219      -3.060  15.947  -6.285  1.00  0.00           C  
ATOM   1704  C   ARG A 219      -2.532  17.154  -7.064  1.00  0.00           C  
ATOM   1705  O   ARG A 219      -2.186  16.995  -8.224  1.00  0.00           O  
ATOM   1706  CB  ARG A 219      -4.537  15.747  -6.633  1.00  0.00           C  
ATOM   1707  CG  ARG A 219      -5.039  14.332  -6.312  1.00  0.00           C  
ATOM   1708  CD  ARG A 219      -6.503  14.212  -6.734  1.00  0.00           C  
ATOM   1709  NE  ARG A 219      -7.047  12.878  -6.414  1.00  0.00           N  
ATOM   1710  CZ  ARG A 219      -8.271  12.440  -6.701  1.00  0.00           C  
ATOM   1711  NH1 ARG A 219      -9.128  13.196  -7.318  1.00  0.00           N  
ATOM   1712  NH2 ARG A 219      -8.621  11.237  -6.365  1.00  0.00           N  
ATOM   1713  N   HIS A 220      -2.529  18.345  -6.478  1.00  0.00           N  
ATOM   1714  CA  HIS A 220      -2.086  19.548  -7.191  1.00  0.00           C  
ATOM   1715  C   HIS A 220      -0.564  19.678  -7.275  1.00  0.00           C  
ATOM   1716  O   HIS A 220      -0.077  20.624  -7.893  1.00  0.00           O  
ATOM   1717  CB  HIS A 220      -2.698  20.814  -6.566  1.00  0.00           C  
ATOM   1718  CG  HIS A 220      -4.135  21.030  -6.938  1.00  0.00           C  
ATOM   1719  ND1 HIS A 220      -5.143  20.100  -6.884  1.00  0.00           N  
ATOM   1720  CD2 HIS A 220      -4.704  22.191  -7.430  1.00  0.00           C  
ATOM   1721  CE1 HIS A 220      -6.280  20.669  -7.324  1.00  0.00           C  
ATOM   1722  NE2 HIS A 220      -6.041  21.950  -7.661  1.00  0.00           N  
ATOM   1723  N   HIS A 221       0.187  18.777  -6.643  1.00  0.00           N  
ATOM   1724  CA  HIS A 221       1.648  18.779  -6.711  1.00  0.00           C  
ATOM   1725  C   HIS A 221       2.227  17.815  -7.744  1.00  0.00           C  
ATOM   1726  O   HIS A 221       3.425  17.914  -8.026  1.00  0.00           O  
ATOM   1727  CB  HIS A 221       2.249  18.574  -5.320  1.00  0.00           C  
ATOM   1728  CG  HIS A 221       2.438  19.910  -4.669  1.00  0.00           C  
ATOM   1729  ND1 HIS A 221       3.533  20.720  -4.825  1.00  0.00           N  
ATOM   1730  CD2 HIS A 221       1.512  20.607  -3.951  1.00  0.00           C  
ATOM   1731  CE1 HIS A 221       3.276  21.885  -4.215  1.00  0.00           C  
ATOM   1732  NE2 HIS A 221       2.059  21.868  -3.673  1.00  0.00           N  
ATOM   1733  N   ASN A 222       1.408  16.930  -8.302  1.00  0.00           N  
ATOM   1734  CA  ASN A 222       1.777  16.117  -9.454  1.00  0.00           C  
ATOM   1735  C   ASN A 222       1.388  16.822 -10.753  1.00  0.00           C  
ATOM   1736  O   ASN A 222       0.241  17.325 -10.845  1.00  0.00           O  
ATOM   1737  CB  ASN A 222       1.175  14.704  -9.331  1.00  0.00           C  
ATOM   1738  CG  ASN A 222       1.845  13.836  -8.260  1.00  0.00           C  
ATOM   1739  OD1 ASN A 222       2.801  14.200  -7.593  1.00  0.00           O  
ATOM   1740  ND2 ASN A 222       1.352  12.623  -8.087  1.00  0.00           N  
ATOM   1741  OXT ASN A 222       2.263  16.848 -11.673  1.00  0.00           O  
ATOM   1742  N   VAL B   1     -25.138   6.381 -34.658  1.00  0.00           N  
ATOM   1743  CA  VAL B   1     -24.047   5.688 -33.927  1.00  0.00           C  
ATOM   1744  C   VAL B   1     -23.948   6.427 -32.601  1.00  0.00           C  
ATOM   1745  O   VAL B   1     -23.664   7.609 -32.631  1.00  0.00           O  
ATOM   1746  CB  VAL B   1     -22.728   5.761 -34.709  1.00  0.00           C  
ATOM   1747  CG1 VAL B   1     -21.608   5.019 -33.993  1.00  0.00           C  
ATOM   1748  CG2 VAL B   1     -22.910   5.121 -36.106  1.00  0.00           C  
ATOM   1749  N   LYS B   2     -24.333   5.801 -31.473  1.00  0.00           N  
ATOM   1750  CA  LYS B   2     -24.217   6.473 -30.171  1.00  0.00           C  
ATOM   1751  C   LYS B   2     -22.735   6.751 -29.959  1.00  0.00           C  
ATOM   1752  O   LYS B   2     -21.959   5.792 -29.999  1.00  0.00           O  
ATOM   1753  CB  LYS B   2     -24.785   5.618 -29.018  1.00  0.00           C  
ATOM   1754  CG  LYS B   2     -26.316   5.676 -28.913  1.00  0.00           C  
ATOM   1755  CD  LYS B   2     -26.797   4.889 -27.678  1.00  0.00           C  
ATOM   1756  CE  LYS B   2     -28.309   5.012 -27.496  1.00  0.00           C  
ATOM   1757  NZ  LYS B   2     -28.793   4.310 -26.266  1.00  0.00           N  
ATOM   1758  N   ASP B   3     -22.359   8.021 -29.817  1.00  0.00           N  
ATOM   1759  CA  ASP B   3     -20.974   8.402 -29.597  1.00  0.00           C  
ATOM   1760  C   ASP B   3     -20.454   7.616 -28.404  1.00  0.00           C  
ATOM   1761  O   ASP B   3     -21.006   7.684 -27.302  1.00  0.00           O  
ATOM   1762  CB  ASP B   3     -20.842   9.919 -29.378  1.00  0.00           C  
ATOM   1763  CG  ASP B   3     -20.920  10.701 -30.698  1.00  0.00           C  
ATOM   1764  OD1 ASP B   3     -20.361  10.196 -31.694  1.00  0.00           O  
ATOM   1765  OD2 ASP B   3     -21.576  11.766 -30.698  1.00  0.00           O  
ATOM   1766  N   LYS B   4     -19.451   6.765 -28.637  1.00  0.00           N  
ATOM   1767  CA  LYS B   4     -18.837   5.976 -27.574  1.00  0.00           C  
ATOM   1768  C   LYS B   4     -18.161   6.962 -26.639  1.00  0.00           C  
ATOM   1769  O   LYS B   4     -17.093   7.474 -26.961  1.00  0.00           O  
ATOM   1770  CB  LYS B   4     -17.828   4.955 -28.128  1.00  0.00           C  
ATOM   1771  CG  LYS B   4     -18.483   3.647 -28.599  1.00  0.00           C  
ATOM   1772  CD  LYS B   4     -17.384   2.656 -29.014  1.00  0.00           C  
ATOM   1773  CE  LYS B   4     -17.968   1.293 -29.371  1.00  0.00           C  
ATOM   1774  NZ  LYS B   4     -16.911   0.311 -29.706  1.00  0.00           N  
ATOM   1775  N   VAL B   5     -18.798   7.223 -25.504  1.00  0.00           N  
ATOM   1776  CA  VAL B   5     -18.212   8.035 -24.442  1.00  0.00           C  
ATOM   1777  C   VAL B   5     -16.858   7.420 -24.104  1.00  0.00           C  
ATOM   1778  O   VAL B   5     -16.755   6.216 -23.839  1.00  0.00           O  
ATOM   1779  CB  VAL B   5     -19.137   8.102 -23.214  1.00  0.00           C  
ATOM   1780  CG1 VAL B   5     -18.553   9.008 -22.133  1.00  0.00           C  
ATOM   1781  CG2 VAL B   5     -20.516   8.655 -23.601  1.00  0.00           C  
ATOM   1782  N   TYR B   6     -15.806   8.226 -24.199  1.00  0.00           N  
ATOM   1783  CA  TYR B   6     -14.467   7.783 -23.874  1.00  0.00           C  
ATOM   1784  C   TYR B   6     -14.402   7.372 -22.404  1.00  0.00           C  
ATOM   1785  O   TYR B   6     -14.956   8.045 -21.537  1.00  0.00           O  
ATOM   1786  CB  TYR B   6     -13.445   8.884 -24.190  1.00  0.00           C  
ATOM   1787  CG  TYR B   6     -13.257   9.144 -25.664  1.00  0.00           C  
ATOM   1788  CD1 TYR B   6     -12.681   8.169 -26.493  1.00  0.00           C  
ATOM   1789  CD2 TYR B   6     -13.637  10.377 -26.225  1.00  0.00           C  
ATOM   1790  CE1 TYR B   6     -12.486   8.403 -27.860  1.00  0.00           C  
ATOM   1791  CE2 TYR B   6     -13.446  10.632 -27.590  1.00  0.00           C  
ATOM   1792  CZ  TYR B   6     -12.863   9.642 -28.415  1.00  0.00           C  
ATOM   1793  OH  TYR B   6     -12.660   9.879 -29.746  1.00  0.00           O  
ATOM   1794  N   LYS B   7     -13.699   6.274 -22.126  1.00  0.00           N  
ATOM   1795  CA  LYS B   7     -13.387   5.923 -20.747  1.00  0.00           C  
ATOM   1796  C   LYS B   7     -12.576   7.052 -20.120  1.00  0.00           C  
ATOM   1797  O   LYS B   7     -11.652   7.577 -20.732  1.00  0.00           O  
ATOM   1798  CB  LYS B   7     -12.618   4.607 -20.664  1.00  0.00           C  
ATOM   1799  CG  LYS B   7     -13.536   3.370 -20.751  1.00  0.00           C  
ATOM   1800  CD  LYS B   7     -12.764   2.123 -20.325  1.00  0.00           C  
ATOM   1801  CE  LYS B   7     -13.725   0.979 -19.985  1.00  0.00           C  
ATOM   1802  NZ  LYS B   7     -13.087  -0.026 -19.099  1.00  0.00           N  
ATOM   1803  N   ARG B   8     -12.909   7.387 -18.875  1.00  0.00           N  
ATOM   1804  CA  ARG B   8     -12.076   8.286 -18.080  1.00  0.00           C  
ATOM   1805  C   ARG B   8     -10.812   7.544 -17.625  1.00  0.00           C  
ATOM   1806  O   ARG B   8     -10.914   6.376 -17.260  1.00  0.00           O  
ATOM   1807  CB  ARG B   8     -12.859   8.843 -16.892  1.00  0.00           C  
ATOM   1808  CG  ARG B   8     -13.854   9.916 -17.366  1.00  0.00           C  
ATOM   1809  CD  ARG B   8     -14.569  10.551 -16.171  1.00  0.00           C  
ATOM   1810  NE  ARG B   8     -15.009  11.910 -16.489  1.00  0.00           N  
ATOM   1811  CZ  ARG B   8     -15.294  12.855 -15.623  1.00  0.00           C  
ATOM   1812  NH1 ARG B   8     -15.343  12.616 -14.344  1.00  0.00           N  
ATOM   1813  NH2 ARG B   8     -15.521  14.060 -16.027  1.00  0.00           N  
ATOM   1814  N   PRO B   9      -9.652   8.225 -17.591  1.00  0.00           N  
ATOM   1815  CA  PRO B   9      -8.393   7.644 -17.126  1.00  0.00           C  
ATOM   1816  C   PRO B   9      -8.289   7.632 -15.592  1.00  0.00           C  
ATOM   1817  O   PRO B   9      -7.214   7.775 -15.021  1.00  0.00           O  
ATOM   1818  CB  PRO B   9      -7.311   8.491 -17.812  1.00  0.00           C  
ATOM   1819  CG  PRO B   9      -7.942   9.886 -17.818  1.00  0.00           C  
ATOM   1820  CD  PRO B   9      -9.422   9.587 -18.079  1.00  0.00           C  
ATOM   1821  N   VAL B  10      -9.429   7.510 -14.918  1.00  0.00           N  
ATOM   1822  CA  VAL B  10      -9.540   7.344 -13.476  1.00  0.00           C  
ATOM   1823  C   VAL B  10     -10.488   6.174 -13.265  1.00  0.00           C  
ATOM   1824  O   VAL B  10     -11.643   6.244 -13.693  1.00  0.00           O  
ATOM   1825  CB  VAL B  10     -10.060   8.611 -12.769  1.00  0.00           C  
ATOM   1826  CG1 VAL B  10     -10.084   8.411 -11.250  1.00  0.00           C  
ATOM   1827  CG2 VAL B  10      -9.183   9.838 -13.063  1.00  0.00           C  
ATOM   1828  N   SER B  11      -9.991   5.111 -12.665  1.00  0.00           N  
ATOM   1829  CA  SER B  11     -10.725   3.861 -12.525  1.00  0.00           C  
ATOM   1830  C   SER B  11     -10.645   3.300 -11.112  1.00  0.00           C  
ATOM   1831  O   SER B  11      -9.905   3.781 -10.255  1.00  0.00           O  
ATOM   1832  CB  SER B  11     -10.246   2.843 -13.575  1.00  0.00           C  
ATOM   1833  OG  SER B  11      -8.949   2.375 -13.276  1.00  0.00           O  
ATOM   1834  N   ILE B  12     -11.439   2.271 -10.878  1.00  0.00           N  
ATOM   1835  CA  ILE B  12     -11.391   1.433  -9.700  1.00  0.00           C  
ATOM   1836  C   ILE B  12     -11.042  -0.004 -10.082  1.00  0.00           C  
ATOM   1837  O   ILE B  12     -11.289  -0.437 -11.210  1.00  0.00           O  
ATOM   1838  CB  ILE B  12     -12.677   1.544  -8.866  1.00  0.00           C  
ATOM   1839  CG1 ILE B  12     -13.982   1.197  -9.612  1.00  0.00           C  
ATOM   1840  CG2 ILE B  12     -12.805   2.984  -8.288  1.00  0.00           C  
ATOM   1841  CD1 ILE B  12     -14.248  -0.299  -9.779  1.00  0.00           C  
ATOM   1842  N   LEU B  13     -10.480  -0.723  -9.132  1.00  0.00           N  
ATOM   1843  CA  LEU B  13     -10.322  -2.164  -9.139  1.00  0.00           C  
ATOM   1844  C   LEU B  13     -10.989  -2.703  -7.874  1.00  0.00           C  
ATOM   1845  O   LEU B  13     -10.682  -2.230  -6.783  1.00  0.00           O  
ATOM   1846  CB  LEU B  13      -8.821  -2.487  -9.183  1.00  0.00           C  
ATOM   1847  CG  LEU B  13      -8.476  -3.975  -8.993  1.00  0.00           C  
ATOM   1848  CD1 LEU B  13      -8.891  -4.810 -10.201  1.00  0.00           C  
ATOM   1849  CD2 LEU B  13      -6.967  -4.142  -8.808  1.00  0.00           C  
ATOM   1850  N   VAL B  14     -11.876  -3.688  -8.016  1.00  0.00           N  
ATOM   1851  CA  VAL B  14     -12.470  -4.395  -6.883  1.00  0.00           C  
ATOM   1852  C   VAL B  14     -12.072  -5.859  -6.956  1.00  0.00           C  
ATOM   1853  O   VAL B  14     -12.586  -6.621  -7.771  1.00  0.00           O  
ATOM   1854  CB  VAL B  14     -14.000  -4.236  -6.804  1.00  0.00           C  
ATOM   1855  CG1 VAL B  14     -14.506  -4.789  -5.472  1.00  0.00           C  
ATOM   1856  CG2 VAL B  14     -14.429  -2.771  -6.903  1.00  0.00           C  
ATOM   1857  N   VAL B  15     -11.157  -6.276  -6.081  1.00  0.00           N  
ATOM   1858  CA  VAL B  15     -10.795  -7.684  -5.926  1.00  0.00           C  
ATOM   1859  C   VAL B  15     -11.886  -8.371  -5.113  1.00  0.00           C  
ATOM   1860  O   VAL B  15     -12.012  -8.152  -3.910  1.00  0.00           O  
ATOM   1861  CB  VAL B  15      -9.416  -7.849  -5.277  1.00  0.00           C  
ATOM   1862  CG1 VAL B  15      -9.056  -9.328  -5.140  1.00  0.00           C  
ATOM   1863  CG2 VAL B  15      -8.327  -7.181  -6.125  1.00  0.00           C  
ATOM   1864  N   ILE B  16     -12.668  -9.204  -5.774  1.00  0.00           N  
ATOM   1865  CA  ILE B  16     -13.715  -9.998  -5.130  1.00  0.00           C  
ATOM   1866  C   ILE B  16     -13.143 -11.379  -4.814  1.00  0.00           C  
ATOM   1867  O   ILE B  16     -12.575 -12.032  -5.690  1.00  0.00           O  
ATOM   1868  CB  ILE B  16     -14.991 -10.074  -5.988  1.00  0.00           C  
ATOM   1869  CG1 ILE B  16     -15.492  -8.648  -6.326  1.00  0.00           C  
ATOM   1870  CG2 ILE B  16     -16.071 -10.884  -5.250  1.00  0.00           C  
ATOM   1871  CD1 ILE B  16     -16.755  -8.611  -7.194  1.00  0.00           C  
ATOM   1872  N   TYR B  17     -13.308 -11.835  -3.580  1.00  0.00           N  
ATOM   1873  CA  TYR B  17     -12.889 -13.166  -3.152  1.00  0.00           C  
ATOM   1874  C   TYR B  17     -13.896 -13.769  -2.173  1.00  0.00           C  
ATOM   1875  O   TYR B  17     -14.715 -13.057  -1.588  1.00  0.00           O  
ATOM   1876  CB  TYR B  17     -11.467 -13.107  -2.572  1.00  0.00           C  
ATOM   1877  CG  TYR B  17     -11.341 -12.389  -1.244  1.00  0.00           C  
ATOM   1878  CD1 TYR B  17     -11.278 -10.980  -1.197  1.00  0.00           C  
ATOM   1879  CD2 TYR B  17     -11.268 -13.124  -0.053  1.00  0.00           C  
ATOM   1880  CE1 TYR B  17     -11.143 -10.317   0.024  1.00  0.00           C  
ATOM   1881  CE2 TYR B  17     -11.134 -12.469   1.181  1.00  0.00           C  
ATOM   1882  CZ  TYR B  17     -11.070 -11.065   1.219  1.00  0.00           C  
ATOM   1883  OH  TYR B  17     -10.939 -10.420   2.423  1.00  0.00           O  
ATOM   1884  N   ALA B  18     -13.853 -15.091  -2.001  1.00  0.00           N  
ATOM   1885  CA  ALA B  18     -14.637 -15.789  -0.992  1.00  0.00           C  
ATOM   1886  C   ALA B  18     -13.826 -15.919   0.300  1.00  0.00           C  
ATOM   1887  O   ALA B  18     -12.666 -16.321   0.279  1.00  0.00           O  
ATOM   1888  CB  ALA B  18     -15.080 -17.132  -1.551  1.00  0.00           C  
ATOM   1889  N   GLN B  19     -14.430 -15.582   1.435  1.00  0.00           N  
ATOM   1890  CA  GLN B  19     -13.732 -15.538   2.717  1.00  0.00           C  
ATOM   1891  C   GLN B  19     -13.429 -16.934   3.270  1.00  0.00           C  
ATOM   1892  O   GLN B  19     -12.424 -17.119   3.961  1.00  0.00           O  
ATOM   1893  CB  GLN B  19     -14.560 -14.680   3.676  1.00  0.00           C  
ATOM   1894  CG  GLN B  19     -13.779 -14.330   4.950  1.00  0.00           C  
ATOM   1895  CD  GLN B  19     -14.354 -13.118   5.692  1.00  0.00           C  
ATOM   1896  OE1 GLN B  19     -15.393 -12.584   5.377  1.00  0.00           O  
ATOM   1897  NE2 GLN B  19     -13.671 -12.630   6.696  1.00  0.00           N  
ATOM   1898  N   ASP B  20     -14.279 -17.914   2.961  1.00  0.00           N  
ATOM   1899  CA  ASP B  20     -14.141 -19.301   3.389  1.00  0.00           C  
ATOM   1900  C   ASP B  20     -13.057 -20.055   2.607  1.00  0.00           C  
ATOM   1901  O   ASP B  20     -12.169 -20.671   3.203  1.00  0.00           O  
ATOM   1902  CB  ASP B  20     -15.515 -20.002   3.290  1.00  0.00           C  
ATOM   1903  CG  ASP B  20     -16.130 -20.047   1.886  1.00  0.00           C  
ATOM   1904  OD1 ASP B  20     -15.700 -19.274   0.996  1.00  0.00           O  
ATOM   1905  OD2 ASP B  20     -17.053 -20.857   1.692  1.00  0.00           O  
ATOM   1906  N   THR B  21     -13.073 -19.976   1.272  1.00  0.00           N  
ATOM   1907  CA  THR B  21     -12.130 -20.701   0.406  1.00  0.00           C  
ATOM   1908  C   THR B  21     -10.882 -19.891   0.055  1.00  0.00           C  
ATOM   1909  O   THR B  21      -9.917 -20.456  -0.466  1.00  0.00           O  
ATOM   1910  CB  THR B  21     -12.799 -21.171  -0.891  1.00  0.00           C  
ATOM   1911  OG1 THR B  21     -13.184 -20.059  -1.666  1.00  0.00           O  
ATOM   1912  CG2 THR B  21     -14.025 -22.048  -0.636  1.00  0.00           C  
ATOM   1913  N   LYS B  22     -10.885 -18.595   0.285  1.00  0.00           N  
ATOM   1914  CA  LYS B  22      -9.905 -17.618  -0.200  1.00  0.00           C  
ATOM   1915  C   LYS B  22      -9.706 -17.612  -1.722  1.00  0.00           C  
ATOM   1916  O   LYS B  22      -8.727 -17.064  -2.224  1.00  0.00           O  
ATOM   1917  CB  LYS B  22      -8.581 -17.698   0.561  1.00  0.00           C  
ATOM   1918  CG  LYS B  22      -8.730 -17.396   2.057  1.00  0.00           C  
ATOM   1919  CD  LYS B  22      -7.368 -17.022   2.661  1.00  0.00           C  
ATOM   1920  CE  LYS B  22      -7.527 -16.587   4.108  1.00  0.00           C  
ATOM   1921  NZ  LYS B  22      -6.299 -15.914   4.629  1.00  0.00           N  
ATOM   1922  N   ARG B  23     -10.644 -18.162  -2.484  1.00  0.00           N  
ATOM   1923  CA  ARG B  23     -10.608 -18.097  -3.940  1.00  0.00           C  
ATOM   1924  C   ARG B  23     -11.045 -16.722  -4.441  1.00  0.00           C  
ATOM   1925  O   ARG B  23     -11.910 -16.078  -3.866  1.00  0.00           O  
ATOM   1926  CB  ARG B  23     -11.438 -19.206  -4.576  1.00  0.00           C  
ATOM   1927  CG  ARG B  23     -10.752 -20.560  -4.413  1.00  0.00           C  
ATOM   1928  CD  ARG B  23     -11.576 -21.584  -5.159  1.00  0.00           C  
ATOM   1929  NE  ARG B  23     -11.033 -22.941  -5.035  1.00  0.00           N  
ATOM   1930  CZ  ARG B  23     -11.761 -24.029  -5.136  1.00  0.00           C  
ATOM   1931  NH1 ARG B  23     -13.040 -23.977  -5.363  1.00  0.00           N  
ATOM   1932  NH2 ARG B  23     -11.200 -25.195  -5.003  1.00  0.00           N  
ATOM   1933  N   VAL B  24     -10.431 -16.308  -5.541  1.00  0.00           N  
ATOM   1934  CA  VAL B  24     -10.653 -15.007  -6.169  1.00  0.00           C  
ATOM   1935  C   VAL B  24     -11.558 -15.179  -7.376  1.00  0.00           C  
ATOM   1936  O   VAL B  24     -11.361 -16.085  -8.192  1.00  0.00           O  
ATOM   1937  CB  VAL B  24      -9.316 -14.348  -6.553  1.00  0.00           C  
ATOM   1938  CG1 VAL B  24      -9.517 -12.958  -7.158  1.00  0.00           C  
ATOM   1939  CG2 VAL B  24      -8.412 -14.188  -5.327  1.00  0.00           C  
ATOM   1940  N   LEU B  25     -12.541 -14.296  -7.501  1.00  0.00           N  
ATOM   1941  CA  LEU B  25     -13.402 -14.204  -8.669  1.00  0.00           C  
ATOM   1942  C   LEU B  25     -12.646 -13.554  -9.827  1.00  0.00           C  
ATOM   1943  O   LEU B  25     -12.305 -12.374  -9.778  1.00  0.00           O  
ATOM   1944  CB  LEU B  25     -14.674 -13.426  -8.294  1.00  0.00           C  
ATOM   1945  CG  LEU B  25     -15.655 -13.252  -9.473  1.00  0.00           C  
ATOM   1946  CD1 LEU B  25     -16.180 -14.591  -9.986  1.00  0.00           C  
ATOM   1947  CD2 LEU B  25     -16.847 -12.412  -9.026  1.00  0.00           C  
ATOM   1948  N   MET B  26     -12.432 -14.325 -10.885  1.00  0.00           N  
ATOM   1949  CA  MET B  26     -11.795 -13.862 -12.118  1.00  0.00           C  
ATOM   1950  C   MET B  26     -12.800 -13.858 -13.262  1.00  0.00           C  
ATOM   1951  O   MET B  26     -13.502 -14.840 -13.490  1.00  0.00           O  
ATOM   1952  CB  MET B  26     -10.579 -14.735 -12.441  1.00  0.00           C  
ATOM   1953  CG  MET B  26      -9.500 -14.668 -11.364  1.00  0.00           C  
ATOM   1954  SD  MET B  26      -8.844 -13.012 -10.999  1.00  0.00           S  
ATOM   1955  CE  MET B  26      -7.985 -12.633 -12.536  1.00  0.00           C  
ATOM   1956  N   LEU B  27     -12.824 -12.746 -14.006  1.00  0.00           N  
ATOM   1957  CA  LEU B  27     -13.757 -12.454 -15.085  1.00  0.00           C  
ATOM   1958  C   LEU B  27     -13.009 -12.352 -16.411  1.00  0.00           C  
ATOM   1959  O   LEU B  27     -12.000 -11.652 -16.514  1.00  0.00           O  
ATOM   1960  CB  LEU B  27     -14.505 -11.153 -14.759  1.00  0.00           C  
ATOM   1961  CG  LEU B  27     -15.296 -11.157 -13.439  1.00  0.00           C  
ATOM   1962  CD1 LEU B  27     -15.749  -9.744 -13.108  1.00  0.00           C  
ATOM   1963  CD2 LEU B  27     -16.531 -12.053 -13.521  1.00  0.00           C  
ATOM   1964  N   GLN B  28     -13.512 -13.032 -17.452  1.00  0.00           N  
ATOM   1965  CA  GLN B  28     -12.937 -13.006 -18.791  1.00  0.00           C  
ATOM   1966  C   GLN B  28     -13.491 -11.831 -19.593  1.00  0.00           C  
ATOM   1967  O   GLN B  28     -14.689 -11.786 -19.893  1.00  0.00           O  
ATOM   1968  CB  GLN B  28     -13.210 -14.337 -19.489  1.00  0.00           C  
ATOM   1969  CG  GLN B  28     -12.426 -14.488 -20.793  1.00  0.00           C  
ATOM   1970  CD  GLN B  28     -12.778 -15.769 -21.558  1.00  0.00           C  
ATOM   1971  OE1 GLN B  28     -13.806 -16.389 -21.335  1.00  0.00           O  
ATOM   1972  NE2 GLN B  28     -11.949 -16.188 -22.477  1.00  0.00           N  
ATOM   1973  N   ARG B  29     -12.619 -10.889 -19.998  1.00  0.00           N  
ATOM   1974  CA  ARG B  29     -13.019  -9.717 -20.780  1.00  0.00           C  
ATOM   1975  C   ARG B  29     -13.550 -10.095 -22.159  1.00  0.00           C  
ATOM   1976  O   ARG B  29     -13.057 -11.018 -22.797  1.00  0.00           O  
ATOM   1977  CB  ARG B  29     -11.857  -8.739 -20.928  1.00  0.00           C  
ATOM   1978  CG  ARG B  29     -11.394  -8.141 -19.603  1.00  0.00           C  
ATOM   1979  CD  ARG B  29     -10.257  -7.137 -19.847  1.00  0.00           C  
ATOM   1980  NE  ARG B  29     -10.743  -5.936 -20.548  1.00  0.00           N  
ATOM   1981  CZ  ARG B  29     -11.152  -4.808 -19.995  1.00  0.00           C  
ATOM   1982  NH1 ARG B  29     -11.122  -4.619 -18.699  1.00  0.00           N  
ATOM   1983  NH2 ARG B  29     -11.603  -3.857 -20.744  1.00  0.00           N  
ATOM   1984  N   ARG B  30     -14.512  -9.314 -22.662  1.00  0.00           N  
ATOM   1985  CA  ARG B  30     -15.035  -9.457 -24.029  1.00  0.00           C  
ATOM   1986  C   ARG B  30     -14.122  -8.868 -25.100  1.00  0.00           C  
ATOM   1987  O   ARG B  30     -14.125  -9.350 -26.226  1.00  0.00           O  
ATOM   1988  CB  ARG B  30     -16.410  -8.789 -24.141  1.00  0.00           C  
ATOM   1989  CG  ARG B  30     -17.498  -9.596 -23.430  1.00  0.00           C  
ATOM   1990  CD  ARG B  30     -18.861  -8.955 -23.661  1.00  0.00           C  
ATOM   1991  NE  ARG B  30     -19.922  -9.732 -23.002  1.00  0.00           N  
ATOM   1992  CZ  ARG B  30     -21.223  -9.454 -23.005  1.00  0.00           C  
ATOM   1993  NH1 ARG B  30     -21.704  -8.434 -23.665  1.00  0.00           N  
ATOM   1994  NH2 ARG B  30     -22.043 -10.186 -22.329  1.00  0.00           N  
ATOM   1995  N   ASP B  31     -13.391  -7.802 -24.769  1.00  0.00           N  
ATOM   1996  CA  ASP B  31     -12.506  -7.092 -25.684  1.00  0.00           C  
ATOM   1997  C   ASP B  31     -11.099  -7.707 -25.779  1.00  0.00           C  
ATOM   1998  O   ASP B  31     -10.411  -7.495 -26.778  1.00  0.00           O  
ATOM   1999  CB  ASP B  31     -12.470  -5.589 -25.325  1.00  0.00           C  
ATOM   2000  CG  ASP B  31     -12.082  -5.244 -23.879  1.00  0.00           C  
ATOM   2001  OD1 ASP B  31     -11.990  -6.137 -23.013  1.00  0.00           O  
ATOM   2002  OD2 ASP B  31     -11.957  -4.031 -23.570  1.00  0.00           O  
ATOM   2003  N   ASP B  32     -10.706  -8.494 -24.789  1.00  0.00           N  
ATOM   2004  CA  ASP B  32      -9.500  -9.316 -24.789  1.00  0.00           C  
ATOM   2005  C   ASP B  32      -9.797 -10.644 -24.058  1.00  0.00           C  
ATOM   2006  O   ASP B  32      -9.690 -10.702 -22.835  1.00  0.00           O  
ATOM   2007  CB  ASP B  32      -8.341  -8.531 -24.151  1.00  0.00           C  
ATOM   2008  CG  ASP B  32      -7.018  -9.306 -24.119  1.00  0.00           C  
ATOM   2009  OD1 ASP B  32      -6.946 -10.465 -24.571  1.00  0.00           O  
ATOM   2010  OD2 ASP B  32      -6.020  -8.731 -23.622  1.00  0.00           O  
ATOM   2011  N   PRO B  33     -10.202 -11.708 -24.791  1.00  0.00           N  
ATOM   2012  CA  PRO B  33     -10.571 -12.989 -24.185  1.00  0.00           C  
ATOM   2013  C   PRO B  33      -9.449 -13.689 -23.417  1.00  0.00           C  
ATOM   2014  O   PRO B  33      -9.732 -14.588 -22.612  1.00  0.00           O  
ATOM   2015  CB  PRO B  33     -11.066 -13.858 -25.349  1.00  0.00           C  
ATOM   2016  CG  PRO B  33     -11.514 -12.848 -26.393  1.00  0.00           C  
ATOM   2017  CD  PRO B  33     -10.509 -11.721 -26.212  1.00  0.00           C  
ATOM   2018  N   ASP B  34      -8.189 -13.303 -23.630  1.00  0.00           N  
ATOM   2019  CA  ASP B  34      -7.055 -13.813 -22.866  1.00  0.00           C  
ATOM   2020  C   ASP B  34      -6.824 -13.020 -21.574  1.00  0.00           C  
ATOM   2021  O   ASP B  34      -5.966 -13.374 -20.756  1.00  0.00           O  
ATOM   2022  CB  ASP B  34      -5.786 -13.794 -23.721  1.00  0.00           C  
ATOM   2023  CG  ASP B  34      -5.850 -14.648 -24.975  1.00  0.00           C  
ATOM   2024  OD1 ASP B  34      -6.507 -15.711 -24.939  1.00  0.00           O  
ATOM   2025  OD2 ASP B  34      -5.168 -14.249 -25.946  1.00  0.00           O  
ATOM   2026  N   PHE B  35      -7.575 -11.935 -21.380  1.00  0.00           N  
ATOM   2027  CA  PHE B  35      -7.444 -11.082 -20.205  1.00  0.00           C  
ATOM   2028  C   PHE B  35      -8.530 -11.400 -19.174  1.00  0.00           C  
ATOM   2029  O   PHE B  35      -9.661 -10.933 -19.252  1.00  0.00           O  
ATOM   2030  CB  PHE B  35      -7.404  -9.607 -20.627  1.00  0.00           C  
ATOM   2031  CG  PHE B  35      -6.996  -8.607 -19.558  1.00  0.00           C  
ATOM   2032  CD1 PHE B  35      -6.974  -7.233 -19.883  1.00  0.00           C  
ATOM   2033  CD2 PHE B  35      -6.638  -8.986 -18.254  1.00  0.00           C  
ATOM   2034  CE1 PHE B  35      -6.619  -6.275 -18.929  1.00  0.00           C  
ATOM   2035  CE2 PHE B  35      -6.289  -8.030 -17.291  1.00  0.00           C  
ATOM   2036  CZ  PHE B  35      -6.289  -6.672 -17.626  1.00  0.00           C  
ATOM   2037  N   TRP B  36      -8.132 -12.160 -18.164  1.00  0.00           N  
ATOM   2038  CA  TRP B  36      -8.919 -12.396 -16.959  1.00  0.00           C  
ATOM   2039  C   TRP B  36      -8.549 -11.369 -15.884  1.00  0.00           C  
ATOM   2040  O   TRP B  36      -7.371 -11.089 -15.675  1.00  0.00           O  
ATOM   2041  CB  TRP B  36      -8.712 -13.827 -16.474  1.00  0.00           C  
ATOM   2042  CG  TRP B  36      -9.209 -14.875 -17.417  1.00  0.00           C  
ATOM   2043  CD1 TRP B  36      -8.609 -15.264 -18.571  1.00  0.00           C  
ATOM   2044  CD2 TRP B  36     -10.420 -15.680 -17.298  1.00  0.00           C  
ATOM   2045  NE1 TRP B  36      -9.363 -16.256 -19.176  1.00  0.00           N  
ATOM   2046  CE2 TRP B  36     -10.480 -16.546 -18.422  1.00  0.00           C  
ATOM   2047  CE3 TRP B  36     -11.458 -15.763 -16.346  1.00  0.00           C  
ATOM   2048  CZ2 TRP B  36     -11.535 -17.470 -18.597  1.00  0.00           C  
ATOM   2049  CZ3 TRP B  36     -12.515 -16.683 -16.524  1.00  0.00           C  
ATOM   2050  CH2 TRP B  36     -12.544 -17.518 -17.633  1.00  0.00           C  
ATOM   2051  N   GLN B  37      -9.559 -10.829 -15.199  1.00  0.00           N  
ATOM   2052  CA  GLN B  37      -9.385  -9.757 -14.221  1.00  0.00           C  
ATOM   2053  C   GLN B  37     -10.454  -9.809 -13.118  1.00  0.00           C  
ATOM   2054  O   GLN B  37     -11.483 -10.468 -13.260  1.00  0.00           O  
ATOM   2055  CB  GLN B  37      -9.384  -8.400 -14.948  1.00  0.00           C  
ATOM   2056  CG  GLN B  37     -10.679  -8.115 -15.713  1.00  0.00           C  
ATOM   2057  CD  GLN B  37     -10.754  -6.674 -16.224  1.00  0.00           C  
ATOM   2058  OE1 GLN B  37      -9.796  -6.100 -16.703  1.00  0.00           O  
ATOM   2059  NE2 GLN B  37     -11.901  -6.058 -16.131  1.00  0.00           N  
ATOM   2060  N   SER B  38     -10.205  -9.068 -12.046  1.00  0.00           N  
ATOM   2061  CA  SER B  38     -11.240  -8.657 -11.092  1.00  0.00           C  
ATOM   2062  C   SER B  38     -12.147  -7.571 -11.713  1.00  0.00           C  
ATOM   2063  O   SER B  38     -11.911  -7.132 -12.839  1.00  0.00           O  
ATOM   2064  CB  SER B  38     -10.568  -8.145  -9.815  1.00  0.00           C  
ATOM   2065  OG  SER B  38      -9.782  -9.173  -9.217  1.00  0.00           O  
ATOM   2066  N   VAL B  39     -13.163  -7.125 -10.984  1.00  0.00           N  
ATOM   2067  CA  VAL B  39     -14.042  -6.032 -11.437  1.00  0.00           C  
ATOM   2068  C   VAL B  39     -13.239  -4.742 -11.578  1.00  0.00           C  
ATOM   2069  O   VAL B  39     -12.519  -4.342 -10.662  1.00  0.00           O  
ATOM   2070  CB  VAL B  39     -15.235  -5.840 -10.483  1.00  0.00           C  
ATOM   2071  CG1 VAL B  39     -16.067  -4.595 -10.800  1.00  0.00           C  
ATOM   2072  CG2 VAL B  39     -16.164  -7.057 -10.555  1.00  0.00           C  
ATOM   2073  N   THR B  40     -13.372  -4.087 -12.742  1.00  0.00           N  
ATOM   2074  CA  THR B  40     -12.749  -2.785 -13.002  1.00  0.00           C  
ATOM   2075  C   THR B  40     -13.705  -1.876 -13.746  1.00  0.00           C  
ATOM   2076  O   THR B  40     -14.372  -2.325 -14.675  1.00  0.00           O  
ATOM   2077  CB  THR B  40     -11.481  -2.889 -13.868  1.00  0.00           C  
ATOM   2078  OG1 THR B  40     -11.768  -3.421 -15.139  1.00  0.00           O  
ATOM   2079  CG2 THR B  40     -10.377  -3.729 -13.249  1.00  0.00           C  
ATOM   2080  N   GLY B  41     -13.682  -0.574 -13.433  1.00  0.00           N  
ATOM   2081  CA  GLY B  41     -14.493   0.389 -14.165  1.00  0.00           C  
ATOM   2082  C   GLY B  41     -14.030   1.822 -13.959  1.00  0.00           C  
ATOM   2083  O   GLY B  41     -13.259   2.119 -13.045  1.00  0.00           O  
ATOM   2084  N   SER B  42     -14.457   2.713 -14.854  1.00  0.00           N  
ATOM   2085  CA  SER B  42     -14.085   4.121 -14.772  1.00  0.00           C  
ATOM   2086  C   SER B  42     -14.925   4.842 -13.709  1.00  0.00           C  
ATOM   2087  O   SER B  42     -16.123   4.613 -13.616  1.00  0.00           O  
ATOM   2088  CB  SER B  42     -14.228   4.813 -16.121  1.00  0.00           C  
ATOM   2089  OG  SER B  42     -13.406   4.177 -17.093  1.00  0.00           O  
ATOM   2090  N   VAL B  43     -14.308   5.758 -12.968  1.00  0.00           N  
ATOM   2091  CA  VAL B  43     -15.030   6.687 -12.090  1.00  0.00           C  
ATOM   2092  C   VAL B  43     -15.692   7.748 -12.957  1.00  0.00           C  
ATOM   2093  O   VAL B  43     -15.024   8.481 -13.692  1.00  0.00           O  
ATOM   2094  CB  VAL B  43     -14.108   7.323 -11.036  1.00  0.00           C  
ATOM   2095  CG1 VAL B  43     -14.900   8.188 -10.061  1.00  0.00           C  
ATOM   2096  CG2 VAL B  43     -13.360   6.258 -10.216  1.00  0.00           C  
ATOM   2097  N   GLU B  44     -17.009   7.837 -12.882  1.00  0.00           N  
ATOM   2098  CA  GLU B  44     -17.792   8.787 -13.656  1.00  0.00           C  
ATOM   2099  C   GLU B  44     -17.755  10.201 -13.065  1.00  0.00           C  
ATOM   2100  O   GLU B  44     -17.230  10.466 -11.984  1.00  0.00           O  
ATOM   2101  CB  GLU B  44     -19.222   8.259 -13.857  1.00  0.00           C  
ATOM   2102  CG  GLU B  44     -19.230   7.006 -14.748  1.00  0.00           C  
ATOM   2103  CD  GLU B  44     -20.634   6.517 -15.132  1.00  0.00           C  
ATOM   2104  OE1 GLU B  44     -20.692   5.477 -15.824  1.00  0.00           O  
ATOM   2105  OE2 GLU B  44     -21.636   7.175 -14.757  1.00  0.00           O  
ATOM   2106  N   GLU B  45     -18.267  11.173 -13.812  1.00  0.00           N  
ATOM   2107  CA  GLU B  45     -18.293  12.558 -13.357  1.00  0.00           C  
ATOM   2108  C   GLU B  45     -19.307  12.746 -12.231  1.00  0.00           C  
ATOM   2109  O   GLU B  45     -20.459  12.345 -12.339  1.00  0.00           O  
ATOM   2110  CB  GLU B  45     -18.556  13.497 -14.544  1.00  0.00           C  
ATOM   2111  CG  GLU B  45     -18.299  14.958 -14.182  1.00  0.00           C  
ATOM   2112  CD  GLU B  45     -17.960  15.816 -15.406  1.00  0.00           C  
ATOM   2113  OE1 GLU B  45     -17.527  16.966 -15.175  1.00  0.00           O  
ATOM   2114  OE2 GLU B  45     -17.941  15.284 -16.536  1.00  0.00           O  
ATOM   2115  N   GLY B  46     -18.868  13.358 -11.136  1.00  0.00           N  
ATOM   2116  CA  GLY B  46     -19.676  13.514  -9.923  1.00  0.00           C  
ATOM   2117  C   GLY B  46     -19.731  12.278  -9.021  1.00  0.00           C  
ATOM   2118  O   GLY B  46     -20.320  12.337  -7.940  1.00  0.00           O  
ATOM   2119  N   GLU B  47     -19.097  11.179  -9.415  1.00  0.00           N  
ATOM   2120  CA  GLU B  47     -19.000   9.948  -8.651  1.00  0.00           C  
ATOM   2121  C   GLU B  47     -17.686   9.890  -7.855  1.00  0.00           C  
ATOM   2122  O   GLU B  47     -16.627  10.327  -8.313  1.00  0.00           O  
ATOM   2123  CB  GLU B  47     -19.162   8.778  -9.621  1.00  0.00           C  
ATOM   2124  CG  GLU B  47     -19.389   7.439  -8.926  1.00  0.00           C  
ATOM   2125  CD  GLU B  47     -19.552   6.298  -9.944  1.00  0.00           C  
ATOM   2126  OE1 GLU B  47     -20.414   5.430  -9.748  1.00  0.00           O  
ATOM   2127  OE2 GLU B  47     -18.790   6.255 -10.932  1.00  0.00           O  
ATOM   2128  N   THR B  48     -17.741   9.345  -6.648  1.00  0.00           N  
ATOM   2129  CA  THR B  48     -16.535   9.043  -5.867  1.00  0.00           C  
ATOM   2130  C   THR B  48     -16.032   7.635  -6.195  1.00  0.00           C  
ATOM   2131  O   THR B  48     -16.810   6.777  -6.601  1.00  0.00           O  
ATOM   2132  CB  THR B  48     -16.772   9.182  -4.357  1.00  0.00           C  
ATOM   2133  OG1 THR B  48     -17.722   8.256  -3.913  1.00  0.00           O  
ATOM   2134  CG2 THR B  48     -17.254  10.580  -3.956  1.00  0.00           C  
ATOM   2135  N   ALA B  49     -14.748   7.351  -5.948  1.00  0.00           N  
ATOM   2136  CA  ALA B  49     -14.196   6.019  -6.193  1.00  0.00           C  
ATOM   2137  C   ALA B  49     -14.949   4.877  -5.461  1.00  0.00           C  
ATOM   2138  O   ALA B  49     -15.258   3.877  -6.103  1.00  0.00           O  
ATOM   2139  CB  ALA B  49     -12.690   6.035  -5.895  1.00  0.00           C  
ATOM   2140  N   PRO B  50     -15.353   5.005  -4.178  1.00  0.00           N  
ATOM   2141  CA  PRO B  50     -16.175   3.982  -3.533  1.00  0.00           C  
ATOM   2142  C   PRO B  50     -17.544   3.796  -4.181  1.00  0.00           C  
ATOM   2143  O   PRO B  50     -18.039   2.675  -4.247  1.00  0.00           O  
ATOM   2144  CB  PRO B  50     -16.312   4.425  -2.071  1.00  0.00           C  
ATOM   2145  CG  PRO B  50     -15.104   5.336  -1.847  1.00  0.00           C  
ATOM   2146  CD  PRO B  50     -14.939   6.003  -3.212  1.00  0.00           C  
ATOM   2147  N   GLN B  51     -18.164   4.875  -4.667  1.00  0.00           N  
ATOM   2148  CA  GLN B  51     -19.448   4.788  -5.374  1.00  0.00           C  
ATOM   2149  C   GLN B  51     -19.286   4.079  -6.719  1.00  0.00           C  
ATOM   2150  O   GLN B  51     -20.073   3.182  -7.011  1.00  0.00           O  
ATOM   2151  CB  GLN B  51     -20.032   6.189  -5.586  1.00  0.00           C  
ATOM   2152  CG  GLN B  51     -20.629   6.779  -4.303  1.00  0.00           C  
ATOM   2153  CD  GLN B  51     -20.873   8.291  -4.415  1.00  0.00           C  
ATOM   2154  OE1 GLN B  51     -20.164   9.018  -5.087  1.00  0.00           O  
ATOM   2155  NE2 GLN B  51     -21.856   8.814  -3.730  1.00  0.00           N  
ATOM   2156  N   ALA B  52     -18.237   4.404  -7.475  1.00  0.00           N  
ATOM   2157  CA  ALA B  52     -17.895   3.706  -8.706  1.00  0.00           C  
ATOM   2158  C   ALA B  52     -17.667   2.211  -8.455  1.00  0.00           C  
ATOM   2159  O   ALA B  52     -18.232   1.376  -9.149  1.00  0.00           O  
ATOM   2160  CB  ALA B  52     -16.653   4.363  -9.333  1.00  0.00           C  
ATOM   2161  N   ALA B  53     -16.911   1.865  -7.404  1.00  0.00           N  
ATOM   2162  CA  ALA B  53     -16.664   0.474  -7.038  1.00  0.00           C  
ATOM   2163  C   ALA B  53     -17.962  -0.295  -6.767  1.00  0.00           C  
ATOM   2164  O   ALA B  53     -18.151  -1.398  -7.287  1.00  0.00           O  
ATOM   2165  CB  ALA B  53     -15.730   0.445  -5.828  1.00  0.00           C  
ATOM   2166  N   MET B  54     -18.898   0.274  -5.996  1.00  0.00           N  
ATOM   2167  CA  MET B  54     -20.190  -0.357  -5.725  1.00  0.00           C  
ATOM   2168  C   MET B  54     -21.057  -0.464  -6.982  1.00  0.00           C  
ATOM   2169  O   MET B  54     -21.717  -1.488  -7.174  1.00  0.00           O  
ATOM   2170  CB  MET B  54     -20.945   0.421  -4.647  1.00  0.00           C  
ATOM   2171  CG  MET B  54     -20.303   0.241  -3.266  1.00  0.00           C  
ATOM   2172  SD  MET B  54     -21.194   1.047  -1.895  1.00  0.00           S  
ATOM   2173  CE  MET B  54     -20.896   2.788  -2.284  1.00  0.00           C  
ATOM   2174  N   ARG B  55     -21.057   0.566  -7.847  1.00  0.00           N  
ATOM   2175  CA  ARG B  55     -21.798   0.562  -9.110  1.00  0.00           C  
ATOM   2176  C   ARG B  55     -21.282  -0.513 -10.051  1.00  0.00           C  
ATOM   2177  O   ARG B  55     -22.065  -1.344 -10.484  1.00  0.00           O  
ATOM   2178  CB  ARG B  55     -21.731   1.960  -9.748  1.00  0.00           C  
ATOM   2179  CG  ARG B  55     -22.488   2.004 -11.081  1.00  0.00           C  
ATOM   2180  CD  ARG B  55     -22.402   3.377 -11.787  1.00  0.00           C  
ATOM   2181  NE  ARG B  55     -21.025   3.813 -12.003  1.00  0.00           N  
ATOM   2182  CZ  ARG B  55     -20.124   3.281 -12.821  1.00  0.00           C  
ATOM   2183  NH1 ARG B  55     -20.409   2.297 -13.625  1.00  0.00           N  
ATOM   2184  NH2 ARG B  55     -18.925   3.750 -12.820  1.00  0.00           N  
ATOM   2185  N   GLU B  56     -19.967  -0.566 -10.284  1.00  0.00           N  
ATOM   2186  CA  GLU B  56     -19.357  -1.537 -11.197  1.00  0.00           C  
ATOM   2187  C   GLU B  56     -19.560  -2.976 -10.704  1.00  0.00           C  
ATOM   2188  O   GLU B  56     -19.907  -3.857 -11.478  1.00  0.00           O  
ATOM   2189  CB  GLU B  56     -17.864  -1.239 -11.352  1.00  0.00           C  
ATOM   2190  CG  GLU B  56     -17.563   0.084 -12.074  1.00  0.00           C  
ATOM   2191  CD  GLU B  56     -17.866   0.118 -13.568  1.00  0.00           C  
ATOM   2192  OE1 GLU B  56     -17.894   1.257 -14.117  1.00  0.00           O  
ATOM   2193  OE2 GLU B  56     -17.979  -0.948 -14.194  1.00  0.00           O  
ATOM   2194  N   VAL B  57     -19.433  -3.232  -9.396  1.00  0.00           N  
ATOM   2195  CA  VAL B  57     -19.735  -4.558  -8.827  1.00  0.00           C  
ATOM   2196  C   VAL B  57     -21.187  -4.956  -9.103  1.00  0.00           C  
ATOM   2197  O   VAL B  57     -21.457  -6.110  -9.450  1.00  0.00           O  
ATOM   2198  CB  VAL B  57     -19.422  -4.587  -7.320  1.00  0.00           C  
ATOM   2199  CG1 VAL B  57     -19.959  -5.837  -6.611  1.00  0.00           C  
ATOM   2200  CG2 VAL B  57     -17.906  -4.574  -7.085  1.00  0.00           C  
ATOM   2201  N   LYS B  58     -22.136  -4.019  -8.989  1.00  0.00           N  
ATOM   2202  CA  LYS B  58     -23.540  -4.280  -9.268  1.00  0.00           C  
ATOM   2203  C   LYS B  58     -23.811  -4.482 -10.758  1.00  0.00           C  
ATOM   2204  O   LYS B  58     -24.583  -5.365 -11.123  1.00  0.00           O  
ATOM   2205  CB  LYS B  58     -24.376  -3.144  -8.674  1.00  0.00           C  
ATOM   2206  CG  LYS B  58     -25.881  -3.421  -8.792  1.00  0.00           C  
ATOM   2207  CD  LYS B  58     -26.654  -2.347  -8.021  1.00  0.00           C  
ATOM   2208  CE  LYS B  58     -28.150  -2.644  -8.089  1.00  0.00           C  
ATOM   2209  NZ  LYS B  58     -28.871  -1.867  -7.066  1.00  0.00           N  
ATOM   2210  N   GLU B  59     -23.180  -3.678 -11.608  1.00  0.00           N  
ATOM   2211  CA  GLU B  59     -23.337  -3.739 -13.063  1.00  0.00           C  
ATOM   2212  C   GLU B  59     -22.676  -4.990 -13.657  1.00  0.00           C  
ATOM   2213  O   GLU B  59     -23.314  -5.717 -14.417  1.00  0.00           O  
ATOM   2214  CB  GLU B  59     -22.793  -2.456 -13.705  1.00  0.00           C  
ATOM   2215  CG  GLU B  59     -23.718  -1.257 -13.440  1.00  0.00           C  
ATOM   2216  CD  GLU B  59     -23.196   0.085 -13.984  1.00  0.00           C  
ATOM   2217  OE1 GLU B  59     -23.918   1.100 -13.800  1.00  0.00           O  
ATOM   2218  OE2 GLU B  59     -22.096   0.141 -14.561  1.00  0.00           O  
ATOM   2219  N   GLU B  60     -21.431  -5.289 -13.283  1.00  0.00           N  
ATOM   2220  CA  GLU B  60     -20.655  -6.359 -13.911  1.00  0.00           C  
ATOM   2221  C   GLU B  60     -20.987  -7.766 -13.381  1.00  0.00           C  
ATOM   2222  O   GLU B  60     -21.007  -8.720 -14.164  1.00  0.00           O  
ATOM   2223  CB  GLU B  60     -19.145  -6.108 -13.749  1.00  0.00           C  
ATOM   2224  CG  GLU B  60     -18.632  -4.876 -14.507  1.00  0.00           C  
ATOM   2225  CD  GLU B  60     -17.089  -4.852 -14.615  1.00  0.00           C  
ATOM   2226  OE1 GLU B  60     -16.547  -4.032 -15.375  1.00  0.00           O  
ATOM   2227  OE2 GLU B  60     -16.421  -5.731 -14.006  1.00  0.00           O  
ATOM   2228  N   VAL B  61     -21.247  -7.900 -12.082  1.00  0.00           N  
ATOM   2229  CA  VAL B  61     -21.438  -9.212 -11.414  1.00  0.00           C  
ATOM   2230  C   VAL B  61     -22.742  -9.331 -10.623  1.00  0.00           C  
ATOM   2231  O   VAL B  61     -22.969 -10.342  -9.960  1.00  0.00           O  
ATOM   2232  CB  VAL B  61     -20.214  -9.639 -10.582  1.00  0.00           C  
ATOM   2233  CG1 VAL B  61     -18.984  -9.829 -11.468  1.00  0.00           C  
ATOM   2234  CG2 VAL B  61     -19.854  -8.651  -9.464  1.00  0.00           C  
ATOM   2235  N   THR B  62     -23.599  -8.326 -10.709  1.00  0.00           N  
ATOM   2236  CA  THR B  62     -24.942  -8.336 -10.104  1.00  0.00           C  
ATOM   2237  C   THR B  62     -24.923  -8.566  -8.581  1.00  0.00           C  
ATOM   2238  O   THR B  62     -25.801  -9.222  -8.027  1.00  0.00           O  
ATOM   2239  CB  THR B  62     -25.895  -9.301 -10.833  1.00  0.00           C  
ATOM   2240  OG1 THR B  62     -25.613  -9.366 -12.219  1.00  0.00           O  
ATOM   2241  CG2 THR B  62     -27.357  -8.869 -10.735  1.00  0.00           C  
ATOM   2242  N   ILE B  63     -23.923  -8.024  -7.901  1.00  0.00           N  
ATOM   2243  CA  ILE B  63     -23.803  -8.060  -6.443  1.00  0.00           C  
ATOM   2244  C   ILE B  63     -24.084  -6.659  -5.901  1.00  0.00           C  
ATOM   2245  O   ILE B  63     -23.360  -5.708  -6.198  1.00  0.00           O  
ATOM   2246  CB  ILE B  63     -22.427  -8.607  -6.008  1.00  0.00           C  
ATOM   2247  CG1 ILE B  63     -22.271 -10.078  -6.450  1.00  0.00           C  
ATOM   2248  CG2 ILE B  63     -22.247  -8.489  -4.478  1.00  0.00           C  
ATOM   2249  CD1 ILE B  63     -20.864 -10.652  -6.263  1.00  0.00           C  
ATOM   2250  N   ASP B  64     -25.129  -6.544  -5.087  1.00  0.00           N  
ATOM   2251  CA  ASP B  64     -25.460  -5.281  -4.422  1.00  0.00           C  
ATOM   2252  C   ASP B  64     -24.843  -5.246  -3.021  1.00  0.00           C  
ATOM   2253  O   ASP B  64     -25.401  -5.761  -2.051  1.00  0.00           O  
ATOM   2254  CB  ASP B  64     -26.984  -5.063  -4.429  1.00  0.00           C  
ATOM   2255  CG  ASP B  64     -27.364  -3.616  -4.067  1.00  0.00           C  
ATOM   2256  OD1 ASP B  64     -26.722  -3.027  -3.167  1.00  0.00           O  
ATOM   2257  OD2 ASP B  64     -28.288  -3.069  -4.736  1.00  0.00           O  
ATOM   2258  N   VAL B  65     -23.682  -4.610  -2.914  1.00  0.00           N  
ATOM   2259  CA  VAL B  65     -22.904  -4.505  -1.666  1.00  0.00           C  
ATOM   2260  C   VAL B  65     -23.734  -3.902  -0.530  1.00  0.00           C  
ATOM   2261  O   VAL B  65     -23.623  -4.350   0.617  1.00  0.00           O  
ATOM   2262  CB  VAL B  65     -21.648  -3.640  -1.908  1.00  0.00           C  
ATOM   2263  CG1 VAL B  65     -20.815  -3.415  -0.648  1.00  0.00           C  
ATOM   2264  CG2 VAL B  65     -20.731  -4.281  -2.956  1.00  0.00           C  
ATOM   2265  N   VAL B  66     -24.563  -2.909  -0.831  1.00  0.00           N  
ATOM   2266  CA  VAL B  66     -25.383  -2.222   0.172  1.00  0.00           C  
ATOM   2267  C   VAL B  66     -26.551  -3.106   0.606  1.00  0.00           C  
ATOM   2268  O   VAL B  66     -26.791  -3.267   1.799  1.00  0.00           O  
ATOM   2269  CB  VAL B  66     -25.887  -0.865  -0.355  1.00  0.00           C  
ATOM   2270  CG1 VAL B  66     -26.737  -0.127   0.690  1.00  0.00           C  
ATOM   2271  CG2 VAL B  66     -24.715   0.049  -0.733  1.00  0.00           C  
ATOM   2272  N   ALA B  67     -27.254  -3.712  -0.345  1.00  0.00           N  
ATOM   2273  CA  ALA B  67     -28.401  -4.573  -0.064  1.00  0.00           C  
ATOM   2274  C   ALA B  67     -28.003  -5.848   0.690  1.00  0.00           C  
ATOM   2275  O   ALA B  67     -28.720  -6.282   1.592  1.00  0.00           O  
ATOM   2276  CB  ALA B  67     -29.093  -4.901  -1.391  1.00  0.00           C  
ATOM   2277  N   GLU B  68     -26.841  -6.417   0.363  1.00  0.00           N  
ATOM   2278  CA  GLU B  68     -26.312  -7.610   1.031  1.00  0.00           C  
ATOM   2279  C   GLU B  68     -25.539  -7.308   2.328  1.00  0.00           C  
ATOM   2280  O   GLU B  68     -25.053  -8.228   2.975  1.00  0.00           O  
ATOM   2281  CB  GLU B  68     -25.438  -8.413   0.047  1.00  0.00           C  
ATOM   2282  CG  GLU B  68     -26.231  -8.994  -1.128  1.00  0.00           C  
ATOM   2283  CD  GLU B  68     -25.395  -9.997  -1.938  1.00  0.00           C  
ATOM   2284  OE1 GLU B  68     -25.532 -10.079  -3.167  1.00  0.00           O  
ATOM   2285  OE2 GLU B  68     -24.585 -10.746  -1.336  1.00  0.00           O  
ATOM   2286  N   GLN B  69     -25.417  -6.034   2.711  1.00  0.00           N  
ATOM   2287  CA  GLN B  69     -24.649  -5.582   3.881  1.00  0.00           C  
ATOM   2288  C   GLN B  69     -23.195  -6.092   3.885  1.00  0.00           C  
ATOM   2289  O   GLN B  69     -22.612  -6.384   4.933  1.00  0.00           O  
ATOM   2290  CB  GLN B  69     -25.399  -5.893   5.191  1.00  0.00           C  
ATOM   2291  CG  GLN B  69     -26.798  -5.258   5.232  1.00  0.00           C  
ATOM   2292  CD  GLN B  69     -27.487  -5.448   6.586  1.00  0.00           C  
ATOM   2293  OE1 GLN B  69     -27.026  -6.110   7.496  1.00  0.00           O  
ATOM   2294  NE2 GLN B  69     -28.636  -4.847   6.773  1.00  0.00           N  
ATOM   2295  N   LEU B  70     -22.603  -6.189   2.706  1.00  0.00           N  
ATOM   2296  CA  LEU B  70     -21.207  -6.575   2.552  1.00  0.00           C  
ATOM   2297  C   LEU B  70     -20.287  -5.382   2.851  1.00  0.00           C  
ATOM   2298  O   LEU B  70     -20.642  -4.219   2.652  1.00  0.00           O  
ATOM   2299  CB  LEU B  70     -20.964  -7.140   1.146  1.00  0.00           C  
ATOM   2300  CG  LEU B  70     -21.786  -8.393   0.811  1.00  0.00           C  
ATOM   2301  CD1 LEU B  70     -21.590  -8.745  -0.670  1.00  0.00           C  
ATOM   2302  CD2 LEU B  70     -21.346  -9.608   1.644  1.00  0.00           C  
ATOM   2303  N   THR B  71     -19.068  -5.680   3.292  1.00  0.00           N  
ATOM   2304  CA  THR B  71     -18.060  -4.651   3.566  1.00  0.00           C  
ATOM   2305  C   THR B  71     -17.154  -4.479   2.357  1.00  0.00           C  
ATOM   2306  O   THR B  71     -16.309  -5.326   2.085  1.00  0.00           O  
ATOM   2307  CB  THR B  71     -17.258  -4.985   4.823  1.00  0.00           C  
ATOM   2308  OG1 THR B  71     -18.141  -5.147   5.919  1.00  0.00           O  
ATOM   2309  CG2 THR B  71     -16.298  -3.859   5.208  1.00  0.00           C  
ATOM   2310  N   LEU B  72     -17.295  -3.350   1.655  1.00  0.00           N  
ATOM   2311  CA  LEU B  72     -16.320  -2.902   0.672  1.00  0.00           C  
ATOM   2312  C   LEU B  72     -15.117  -2.294   1.407  1.00  0.00           C  
ATOM   2313  O   LEU B  72     -15.242  -1.267   2.067  1.00  0.00           O  
ATOM   2314  CB  LEU B  72     -16.974  -1.902  -0.293  1.00  0.00           C  
ATOM   2315  CG  LEU B  72     -16.035  -1.459  -1.438  1.00  0.00           C  
ATOM   2316  CD1 LEU B  72     -15.821  -2.575  -2.457  1.00  0.00           C  
ATOM   2317  CD2 LEU B  72     -16.638  -0.259  -2.166  1.00  0.00           C  
ATOM   2318  N   ILE B  73     -13.963  -2.936   1.300  1.00  0.00           N  
ATOM   2319  CA  ILE B  73     -12.725  -2.491   1.924  1.00  0.00           C  
ATOM   2320  C   ILE B  73     -12.004  -1.551   0.961  1.00  0.00           C  
ATOM   2321  O   ILE B  73     -11.615  -1.964  -0.125  1.00  0.00           O  
ATOM   2322  CB  ILE B  73     -11.851  -3.701   2.335  1.00  0.00           C  
ATOM   2323  CG1 ILE B  73     -12.619  -4.621   3.314  1.00  0.00           C  
ATOM   2324  CG2 ILE B  73     -10.530  -3.211   2.953  1.00  0.00           C  
ATOM   2325  CD1 ILE B  73     -11.893  -5.950   3.614  1.00  0.00           C  
ATOM   2326  N   ASP B  74     -11.824  -0.302   1.370  1.00  0.00           N  
ATOM   2327  CA  ASP B  74     -10.920   0.630   0.688  1.00  0.00           C  
ATOM   2328  C   ASP B  74      -9.476   0.282   1.071  1.00  0.00           C  
ATOM   2329  O   ASP B  74      -9.072   0.449   2.222  1.00  0.00           O  
ATOM   2330  CB  ASP B  74     -11.294   2.081   1.064  1.00  0.00           C  
ATOM   2331  CG  ASP B  74     -10.494   3.171   0.340  1.00  0.00           C  
ATOM   2332  OD1 ASP B  74      -9.532   2.831  -0.378  1.00  0.00           O  
ATOM   2333  OD2 ASP B  74     -10.843   4.361   0.526  1.00  0.00           O  
ATOM   2334  N   CYS B  75      -8.704  -0.226   0.111  1.00  0.00           N  
ATOM   2335  CA  CYS B  75      -7.300  -0.578   0.301  1.00  0.00           C  
ATOM   2336  C   CYS B  75      -6.412   0.658   0.514  1.00  0.00           C  
ATOM   2337  O   CYS B  75      -5.242   0.518   0.855  1.00  0.00           O  
ATOM   2338  CB  CYS B  75      -6.810  -1.395  -0.899  1.00  0.00           C  
ATOM   2339  SG  CYS B  75      -7.792  -2.916  -1.137  1.00  0.00           S  
ATOM   2340  N   GLN B  76      -6.939   1.857   0.290  1.00  0.00           N  
ATOM   2341  CA  GLN B  76      -6.217   3.132   0.362  1.00  0.00           C  
ATOM   2342  C   GLN B  76      -4.965   3.151  -0.522  1.00  0.00           C  
ATOM   2343  O   GLN B  76      -3.979   3.833  -0.222  1.00  0.00           O  
ATOM   2344  CB  GLN B  76      -5.953   3.551   1.820  1.00  0.00           C  
ATOM   2345  CG  GLN B  76      -7.247   3.606   2.638  1.00  0.00           C  
ATOM   2346  CD  GLN B  76      -7.085   4.277   4.004  1.00  0.00           C  
ATOM   2347  OE1 GLN B  76      -6.061   4.770   4.422  1.00  0.00           O  
ATOM   2348  NE2 GLN B  76      -8.147   4.342   4.762  1.00  0.00           N  
ATOM   2349  N   ARG B  77      -5.030   2.415  -1.615  1.00  0.00           N  
ATOM   2350  CA  ARG B  77      -3.960   2.317  -2.603  1.00  0.00           C  
ATOM   2351  C   ARG B  77      -4.466   2.771  -3.959  1.00  0.00           C  
ATOM   2352  O   ARG B  77      -5.502   2.326  -4.433  1.00  0.00           O  
ATOM   2353  CB  ARG B  77      -3.402   0.888  -2.611  1.00  0.00           C  
ATOM   2354  CG  ARG B  77      -2.220   0.756  -3.578  1.00  0.00           C  
ATOM   2355  CD  ARG B  77      -1.458  -0.537  -3.322  1.00  0.00           C  
ATOM   2356  NE  ARG B  77      -0.378  -0.706  -4.303  1.00  0.00           N  
ATOM   2357  CZ  ARG B  77       0.538  -1.653  -4.279  1.00  0.00           C  
ATOM   2358  NH1 ARG B  77       0.594  -2.540  -3.332  1.00  0.00           N  
ATOM   2359  NH2 ARG B  77       1.425  -1.729  -5.217  1.00  0.00           N  
ATOM   2360  N   THR B  78      -3.690   3.644  -4.587  1.00  0.00           N  
ATOM   2361  CA  THR B  78      -3.908   4.110  -5.950  1.00  0.00           C  
ATOM   2362  C   THR B  78      -2.649   3.834  -6.749  1.00  0.00           C  
ATOM   2363  O   THR B  78      -1.550   4.081  -6.266  1.00  0.00           O  
ATOM   2364  CB  THR B  78      -4.279   5.597  -5.968  1.00  0.00           C  
ATOM   2365  OG1 THR B  78      -5.404   5.823  -5.146  1.00  0.00           O  
ATOM   2366  CG2 THR B  78      -4.646   6.086  -7.359  1.00  0.00           C  
ATOM   2367  N   VAL B  79      -2.798   3.313  -7.956  1.00  0.00           N  
ATOM   2368  CA  VAL B  79      -1.678   3.072  -8.870  1.00  0.00           C  
ATOM   2369  C   VAL B  79      -1.908   3.812 -10.166  1.00  0.00           C  
ATOM   2370  O   VAL B  79      -3.034   3.955 -10.617  1.00  0.00           O  
ATOM   2371  CB  VAL B  79      -1.419   1.579  -9.108  1.00  0.00           C  
ATOM   2372  CG1 VAL B  79      -1.000   0.882  -7.808  1.00  0.00           C  
ATOM   2373  CG2 VAL B  79      -2.625   0.846  -9.686  1.00  0.00           C  
ATOM   2374  N   GLU B  80      -0.830   4.265 -10.783  1.00  0.00           N  
ATOM   2375  CA  GLU B  80      -0.851   4.825 -12.121  1.00  0.00           C  
ATOM   2376  C   GLU B  80      -0.062   3.909 -13.054  1.00  0.00           C  
ATOM   2377  O   GLU B  80       1.070   3.544 -12.747  1.00  0.00           O  
ATOM   2378  CB  GLU B  80      -0.297   6.252 -12.105  1.00  0.00           C  
ATOM   2379  CG  GLU B  80      -0.625   6.975 -13.415  1.00  0.00           C  
ATOM   2380  CD  GLU B  80       0.111   8.319 -13.566  1.00  0.00           C  
ATOM   2381  OE1 GLU B  80       0.066   8.849 -14.690  1.00  0.00           O  
ATOM   2382  OE2 GLU B  80       0.817   8.751 -12.640  1.00  0.00           O  
ATOM   2383  N   PHE B  81      -0.657   3.530 -14.181  1.00  0.00           N  
ATOM   2384  CA  PHE B  81      -0.020   2.655 -15.150  1.00  0.00           C  
ATOM   2385  C   PHE B  81      -0.333   3.050 -16.590  1.00  0.00           C  
ATOM   2386  O   PHE B  81      -1.318   3.733 -16.882  1.00  0.00           O  
ATOM   2387  CB  PHE B  81      -0.397   1.194 -14.871  1.00  0.00           C  
ATOM   2388  CG  PHE B  81      -1.882   0.895 -14.885  1.00  0.00           C  
ATOM   2389  CD1 PHE B  81      -2.603   0.830 -13.672  1.00  0.00           C  
ATOM   2390  CD2 PHE B  81      -2.559   0.660 -16.093  1.00  0.00           C  
ATOM   2391  CE1 PHE B  81      -3.963   0.527 -13.674  1.00  0.00           C  
ATOM   2392  CE2 PHE B  81      -3.938   0.362 -16.105  1.00  0.00           C  
ATOM   2393  CZ  PHE B  81      -4.640   0.291 -14.888  1.00  0.00           C  
ATOM   2394  N   GLU B  82       0.504   2.594 -17.504  1.00  0.00           N  
ATOM   2395  CA  GLU B  82       0.295   2.781 -18.928  1.00  0.00           C  
ATOM   2396  C   GLU B  82      -0.826   1.865 -19.430  1.00  0.00           C  
ATOM   2397  O   GLU B  82      -0.822   0.653 -19.232  1.00  0.00           O  
ATOM   2398  CB  GLU B  82       1.614   2.563 -19.678  1.00  0.00           C  
ATOM   2399  CG  GLU B  82       1.526   3.081 -21.115  1.00  0.00           C  
ATOM   2400  CD  GLU B  82       2.843   3.026 -21.889  1.00  0.00           C  
ATOM   2401  OE1 GLU B  82       2.837   3.548 -23.036  1.00  0.00           O  
ATOM   2402  OE2 GLU B  82       3.840   2.455 -21.411  1.00  0.00           O  
ATOM   2403  N   ILE B  83      -1.815   2.452 -20.105  1.00  0.00           N  
ATOM   2404  CA  ILE B  83      -2.943   1.712 -20.668  1.00  0.00           C  
ATOM   2405  C   ILE B  83      -2.419   0.788 -21.771  1.00  0.00           C  
ATOM   2406  O   ILE B  83      -1.689   1.237 -22.670  1.00  0.00           O  
ATOM   2407  CB  ILE B  83      -4.026   2.674 -21.202  1.00  0.00           C  
ATOM   2408  CG1 ILE B  83      -4.526   3.639 -20.095  1.00  0.00           C  
ATOM   2409  CG2 ILE B  83      -5.210   1.879 -21.779  1.00  0.00           C  
ATOM   2410  CD1 ILE B  83      -5.323   4.827 -20.640  1.00  0.00           C  
ATOM   2411  N   PHE B  84      -2.836  -0.474 -21.755  1.00  0.00           N  
ATOM   2412  CA  PHE B  84      -2.509  -1.419 -22.820  1.00  0.00           C  
ATOM   2413  C   PHE B  84      -2.815  -0.824 -24.198  1.00  0.00           C  
ATOM   2414  O   PHE B  84      -3.929  -0.348 -24.445  1.00  0.00           O  
ATOM   2415  CB  PHE B  84      -3.281  -2.728 -22.639  1.00  0.00           C  
ATOM   2416  CG  PHE B  84      -2.829  -3.561 -21.470  1.00  0.00           C  
ATOM   2417  CD1 PHE B  84      -1.616  -4.262 -21.533  1.00  0.00           C  
ATOM   2418  CD2 PHE B  84      -3.617  -3.650 -20.305  1.00  0.00           C  
ATOM   2419  CE1 PHE B  84      -1.180  -5.032 -20.435  1.00  0.00           C  
ATOM   2420  CE2 PHE B  84      -3.185  -4.413 -19.211  1.00  0.00           C  
ATOM   2421  CZ  PHE B  84      -1.967  -5.102 -19.277  1.00  0.00           C  
ATOM   2422  N   SER B  85      -1.855  -0.893 -25.117  1.00  0.00           N  
ATOM   2423  CA  SER B  85      -1.947  -0.265 -26.440  1.00  0.00           C  
ATOM   2424  C   SER B  85      -3.226  -0.649 -27.191  1.00  0.00           C  
ATOM   2425  O   SER B  85      -3.895   0.226 -27.751  1.00  0.00           O  
ATOM   2426  CB  SER B  85      -0.714  -0.634 -27.263  1.00  0.00           C  
ATOM   2427  OG  SER B  85      -0.568  -2.034 -27.338  1.00  0.00           O  
ATOM   2428  N   HIS B  86      -3.633  -1.915 -27.126  1.00  0.00           N  
ATOM   2429  CA  HIS B  86      -4.839  -2.424 -27.777  1.00  0.00           C  
ATOM   2430  C   HIS B  86      -6.155  -1.971 -27.112  1.00  0.00           C  
ATOM   2431  O   HIS B  86      -7.215  -2.084 -27.729  1.00  0.00           O  
ATOM   2432  CB  HIS B  86      -4.754  -3.958 -27.855  1.00  0.00           C  
ATOM   2433  CG  HIS B  86      -4.724  -4.640 -26.521  1.00  0.00           C  
ATOM   2434  ND1 HIS B  86      -3.616  -4.838 -25.709  1.00  0.00           N  
ATOM   2435  CD2 HIS B  86      -5.786  -5.249 -25.904  1.00  0.00           C  
ATOM   2436  CE1 HIS B  86      -4.005  -5.554 -24.649  1.00  0.00           C  
ATOM   2437  NE2 HIS B  86      -5.315  -5.817 -24.729  1.00  0.00           N  
ATOM   2438  N   LEU B  87      -6.099  -1.388 -25.893  1.00  0.00           N  
ATOM   2439  CA  LEU B  87      -7.260  -0.841 -25.186  1.00  0.00           C  
ATOM   2440  C   LEU B  87      -7.333   0.692 -25.226  1.00  0.00           C  
ATOM   2441  O   LEU B  87      -8.379   1.258 -24.895  1.00  0.00           O  
ATOM   2442  CB  LEU B  87      -7.289  -1.374 -23.740  1.00  0.00           C  
ATOM   2443  CG  LEU B  87      -7.389  -2.908 -23.613  1.00  0.00           C  
ATOM   2444  CD1 LEU B  87      -7.419  -3.304 -22.132  1.00  0.00           C  
ATOM   2445  CD2 LEU B  87      -8.650  -3.473 -24.276  1.00  0.00           C  
ATOM   2446  N   ARG B  88      -6.289   1.392 -25.691  1.00  0.00           N  
ATOM   2447  CA  ARG B  88      -6.226   2.867 -25.720  1.00  0.00           C  
ATOM   2448  C   ARG B  88      -7.323   3.520 -26.553  1.00  0.00           C  
ATOM   2449  O   ARG B  88      -7.746   4.619 -26.233  1.00  0.00           O  
ATOM   2450  CB  ARG B  88      -4.862   3.360 -26.213  1.00  0.00           C  
ATOM   2451  CG  ARG B  88      -3.753   3.112 -25.194  1.00  0.00           C  
ATOM   2452  CD  ARG B  88      -2.416   3.685 -25.668  1.00  0.00           C  
ATOM   2453  NE  ARG B  88      -1.340   3.106 -24.874  1.00  0.00           N  
ATOM   2454  CZ  ARG B  88      -0.041   3.318 -24.946  1.00  0.00           C  
ATOM   2455  NH1 ARG B  88       0.515   4.201 -25.727  1.00  0.00           N  
ATOM   2456  NH2 ARG B  88       0.728   2.602 -24.205  1.00  0.00           N  
ATOM   2457  N   HIS B  89      -7.816   2.841 -27.563  1.00  0.00           N  
ATOM   2458  CA  HIS B  89      -8.897   3.348 -28.421  1.00  0.00           C  
ATOM   2459  C   HIS B  89     -10.207   3.630 -27.665  1.00  0.00           C  
ATOM   2460  O   HIS B  89     -11.103   4.286 -28.206  1.00  0.00           O  
ATOM   2461  CB  HIS B  89      -9.140   2.335 -29.548  1.00  0.00           C  
ATOM   2462  CG  HIS B  89      -9.787   1.058 -29.080  1.00  0.00           C  
ATOM   2463  ND1 HIS B  89      -9.166  -0.069 -28.593  1.00  0.00           N  
ATOM   2464  CD2 HIS B  89     -11.144   0.806 -29.029  1.00  0.00           C  
ATOM   2465  CE1 HIS B  89     -10.113  -0.967 -28.264  1.00  0.00           C  
ATOM   2466  NE2 HIS B  89     -11.326  -0.472 -28.513  1.00  0.00           N  
ATOM   2467  N   ARG B  90     -10.353   3.151 -26.426  1.00  0.00           N  
ATOM   2468  CA  ARG B  90     -11.506   3.419 -25.565  1.00  0.00           C  
ATOM   2469  C   ARG B  90     -11.372   4.720 -24.774  1.00  0.00           C  
ATOM   2470  O   ARG B  90     -12.353   5.150 -24.172  1.00  0.00           O  
ATOM   2471  CB  ARG B  90     -11.729   2.226 -24.608  1.00  0.00           C  
ATOM   2472  CG  ARG B  90     -11.953   0.901 -25.353  1.00  0.00           C  
ATOM   2473  CD  ARG B  90     -12.217  -0.264 -24.397  1.00  0.00           C  
ATOM   2474  NE  ARG B  90     -13.505  -0.142 -23.704  1.00  0.00           N  
ATOM   2475  CZ  ARG B  90     -14.037  -1.038 -22.869  1.00  0.00           C  
ATOM   2476  NH1 ARG B  90     -13.409  -2.132 -22.551  1.00  0.00           N  
ATOM   2477  NH2 ARG B  90     -15.222  -0.850 -22.357  1.00  0.00           N  
ATOM   2478  N   TYR B  91     -10.190   5.326 -24.771  1.00  0.00           N  
ATOM   2479  CA  TYR B  91      -9.871   6.560 -24.052  1.00  0.00           C  
ATOM   2480  C   TYR B  91      -9.782   7.737 -25.022  1.00  0.00           C  
ATOM   2481  O   TYR B  91      -9.623   7.547 -26.234  1.00  0.00           O  
ATOM   2482  CB  TYR B  91      -8.581   6.365 -23.249  1.00  0.00           C  
ATOM   2483  CG  TYR B  91      -8.683   5.297 -22.184  1.00  0.00           C  
ATOM   2484  CD1 TYR B  91      -9.000   5.633 -20.853  1.00  0.00           C  
ATOM   2485  CD2 TYR B  91      -8.489   3.941 -22.514  1.00  0.00           C  
ATOM   2486  CE1 TYR B  91      -9.105   4.646 -19.863  1.00  0.00           C  
ATOM   2487  CE2 TYR B  91      -8.593   2.939 -21.532  1.00  0.00           C  
ATOM   2488  CZ  TYR B  91      -8.896   3.304 -20.208  1.00  0.00           C  
ATOM   2489  OH  TYR B  91      -8.996   2.319 -19.242  1.00  0.00           O  
ATOM   2490  N   ALA B  92      -9.898   8.954 -24.506  1.00  0.00           N  
ATOM   2491  CA  ALA B  92      -9.762  10.163 -25.302  1.00  0.00           C  
ATOM   2492  C   ALA B  92      -8.371  10.238 -25.964  1.00  0.00           C  
ATOM   2493  O   ALA B  92      -7.388   9.735 -25.409  1.00  0.00           O  
ATOM   2494  CB  ALA B  92     -10.039  11.389 -24.419  1.00  0.00           C  
ATOM   2495  N   PRO B  93      -8.255  10.885 -27.140  1.00  0.00           N  
ATOM   2496  CA  PRO B  93      -6.972  11.060 -27.806  1.00  0.00           C  
ATOM   2497  C   PRO B  93      -5.913  11.669 -26.870  1.00  0.00           C  
ATOM   2498  O   PRO B  93      -6.178  12.643 -26.173  1.00  0.00           O  
ATOM   2499  CB  PRO B  93      -7.253  11.983 -29.005  1.00  0.00           C  
ATOM   2500  CG  PRO B  93      -8.726  11.722 -29.304  1.00  0.00           C  
ATOM   2501  CD  PRO B  93      -9.323  11.476 -27.920  1.00  0.00           C  
ATOM   2502  N   GLY B  94      -4.711  11.083 -26.870  1.00  0.00           N  
ATOM   2503  CA  GLY B  94      -3.596  11.520 -26.022  1.00  0.00           C  
ATOM   2504  C   GLY B  94      -3.577  10.920 -24.610  1.00  0.00           C  
ATOM   2505  O   GLY B  94      -2.555  11.003 -23.935  1.00  0.00           O  
ATOM   2506  N   VAL B  95      -4.660  10.258 -24.183  1.00  0.00           N  
ATOM   2507  CA  VAL B  95      -4.678   9.549 -22.897  1.00  0.00           C  
ATOM   2508  C   VAL B  95      -3.916   8.229 -23.037  1.00  0.00           C  
ATOM   2509  O   VAL B  95      -4.320   7.335 -23.776  1.00  0.00           O  
ATOM   2510  CB  VAL B  95      -6.109   9.327 -22.393  1.00  0.00           C  
ATOM   2511  CG1 VAL B  95      -6.124   8.544 -21.080  1.00  0.00           C  
ATOM   2512  CG2 VAL B  95      -6.810  10.665 -22.142  1.00  0.00           C  
ATOM   2513  N   THR B  96      -2.816   8.104 -22.297  1.00  0.00           N  
ATOM   2514  CA  THR B  96      -1.949   6.917 -22.296  1.00  0.00           C  
ATOM   2515  C   THR B  96      -1.806   6.277 -20.920  1.00  0.00           C  
ATOM   2516  O   THR B  96      -1.351   5.141 -20.829  1.00  0.00           O  
ATOM   2517  CB  THR B  96      -0.553   7.246 -22.837  1.00  0.00           C  
ATOM   2518  OG1 THR B  96       0.025   8.281 -22.075  1.00  0.00           O  
ATOM   2519  CG2 THR B  96      -0.592   7.707 -24.290  1.00  0.00           C  
ATOM   2520  N   ARG B  97      -2.195   6.973 -19.852  1.00  0.00           N  
ATOM   2521  CA  ARG B  97      -2.065   6.516 -18.465  1.00  0.00           C  
ATOM   2522  C   ARG B  97      -3.432   6.455 -17.792  1.00  0.00           C  
ATOM   2523  O   ARG B  97      -4.309   7.256 -18.090  1.00  0.00           O  
ATOM   2524  CB  ARG B  97      -1.110   7.425 -17.679  1.00  0.00           C  
ATOM   2525  CG  ARG B  97       0.296   7.440 -18.293  1.00  0.00           C  
ATOM   2526  CD  ARG B  97       1.263   8.279 -17.446  1.00  0.00           C  
ATOM   2527  NE  ARG B  97       2.294   7.440 -16.815  1.00  0.00           N  
ATOM   2528  CZ  ARG B  97       2.990   7.740 -15.749  1.00  0.00           C  
ATOM   2529  NH1 ARG B  97       2.806   8.845 -15.089  1.00  0.00           N  
ATOM   2530  NH2 ARG B  97       3.893   6.928 -15.320  1.00  0.00           N  
ATOM   2531  N   ASN B  98      -3.579   5.495 -16.892  1.00  0.00           N  
ATOM   2532  CA  ASN B  98      -4.771   5.309 -16.076  1.00  0.00           C  
ATOM   2533  C   ASN B  98      -4.388   5.294 -14.600  1.00  0.00           C  
ATOM   2534  O   ASN B  98      -3.410   4.653 -14.219  1.00  0.00           O  
ATOM   2535  CB  ASN B  98      -5.471   4.020 -16.509  1.00  0.00           C  
ATOM   2536  CG  ASN B  98      -6.707   3.746 -15.672  1.00  0.00           C  
ATOM   2537  OD1 ASN B  98      -7.730   4.397 -15.800  1.00  0.00           O  
ATOM   2538  ND2 ASN B  98      -6.638   2.786 -14.786  1.00  0.00           N  
ATOM   2539  N   THR B  99      -5.180   5.980 -13.786  1.00  0.00           N  
ATOM   2540  CA  THR B  99      -5.058   5.977 -12.332  1.00  0.00           C  
ATOM   2541  C   THR B  99      -6.149   5.084 -11.751  1.00  0.00           C  
ATOM   2542  O   THR B  99      -7.329   5.379 -11.924  1.00  0.00           O  
ATOM   2543  CB  THR B  99      -5.165   7.397 -11.773  1.00  0.00           C  
ATOM   2544  OG1 THR B  99      -4.210   8.235 -12.383  1.00  0.00           O  
ATOM   2545  CG2 THR B  99      -4.891   7.450 -10.274  1.00  0.00           C  
ATOM   2546  N   GLU B 100      -5.765   4.011 -11.066  1.00  0.00           N  
ATOM   2547  CA  GLU B 100      -6.666   2.988 -10.542  1.00  0.00           C  
ATOM   2548  C   GLU B 100      -6.615   2.946  -9.012  1.00  0.00           C  
ATOM   2549  O   GLU B 100      -5.548   2.820  -8.422  1.00  0.00           O  
ATOM   2550  CB  GLU B 100      -6.295   1.638 -11.171  1.00  0.00           C  
ATOM   2551  CG  GLU B 100      -7.188   0.478 -10.726  1.00  0.00           C  
ATOM   2552  CD  GLU B 100      -6.690  -0.816 -11.376  1.00  0.00           C  
ATOM   2553  OE1 GLU B 100      -7.257  -1.242 -12.391  1.00  0.00           O  
ATOM   2554  OE2 GLU B 100      -5.673  -1.376 -10.892  1.00  0.00           O  
ATOM   2555  N   SER B 101      -7.784   3.047  -8.362  1.00  0.00           N  
ATOM   2556  CA  SER B 101      -7.925   2.928  -6.910  1.00  0.00           C  
ATOM   2557  C   SER B 101      -8.435   1.539  -6.530  1.00  0.00           C  
ATOM   2558  O   SER B 101      -9.374   1.036  -7.142  1.00  0.00           O  
ATOM   2559  CB  SER B 101      -8.855   4.002  -6.351  1.00  0.00           C  
ATOM   2560  OG  SER B 101      -8.323   5.294  -6.602  1.00  0.00           O  
ATOM   2561  N   TRP B 102      -7.815   0.918  -5.529  1.00  0.00           N  
ATOM   2562  CA  TRP B 102      -8.061  -0.472  -5.174  1.00  0.00           C  
ATOM   2563  C   TRP B 102      -9.041  -0.633  -4.028  1.00  0.00           C  
ATOM   2564  O   TRP B 102      -8.964   0.037  -2.999  1.00  0.00           O  
ATOM   2565  CB  TRP B 102      -6.739  -1.168  -4.852  1.00  0.00           C  
ATOM   2566  CG  TRP B 102      -5.759  -1.304  -5.970  1.00  0.00           C  
ATOM   2567  CD1 TRP B 102      -5.902  -0.865  -7.238  1.00  0.00           C  
ATOM   2568  CD2 TRP B 102      -4.455  -1.941  -5.909  1.00  0.00           C  
ATOM   2569  NE1 TRP B 102      -4.773  -1.174  -7.965  1.00  0.00           N  
ATOM   2570  CE2 TRP B 102      -3.854  -1.837  -7.197  1.00  0.00           C  
ATOM   2571  CE3 TRP B 102      -3.727  -2.586  -4.891  1.00  0.00           C  
ATOM   2572  CZ2 TRP B 102      -2.577  -2.352  -7.471  1.00  0.00           C  
ATOM   2573  CZ3 TRP B 102      -2.446  -3.098  -5.171  1.00  0.00           C  
ATOM   2574  CH2 TRP B 102      -1.893  -2.977  -6.445  1.00  0.00           C  
ATOM   2575  N   PHE B 103      -9.926  -1.611  -4.209  1.00  0.00           N  
ATOM   2576  CA  PHE B 103     -10.884  -2.064  -3.226  1.00  0.00           C  
ATOM   2577  C   PHE B 103     -10.865  -3.592  -3.154  1.00  0.00           C  
ATOM   2578  O   PHE B 103     -10.521  -4.274  -4.119  1.00  0.00           O  
ATOM   2579  CB  PHE B 103     -12.284  -1.544  -3.575  1.00  0.00           C  
ATOM   2580  CG  PHE B 103     -12.386  -0.035  -3.607  1.00  0.00           C  
ATOM   2581  CD1 PHE B 103     -12.757   0.675  -2.454  1.00  0.00           C  
ATOM   2582  CD2 PHE B 103     -12.057   0.676  -4.774  1.00  0.00           C  
ATOM   2583  CE1 PHE B 103     -12.793   2.074  -2.457  1.00  0.00           C  
ATOM   2584  CE2 PHE B 103     -12.084   2.074  -4.785  1.00  0.00           C  
ATOM   2585  CZ  PHE B 103     -12.446   2.779  -3.624  1.00  0.00           C  
ATOM   2586  N   CYS B 104     -11.277  -4.141  -2.012  1.00  0.00           N  
ATOM   2587  CA  CYS B 104     -11.523  -5.556  -1.848  1.00  0.00           C  
ATOM   2588  C   CYS B 104     -12.951  -5.798  -1.357  1.00  0.00           C  
ATOM   2589  O   CYS B 104     -13.472  -5.035  -0.542  1.00  0.00           O  
ATOM   2590  CB  CYS B 104     -10.485  -6.174  -0.903  1.00  0.00           C  
ATOM   2591  SG  CYS B 104      -8.869  -6.230  -1.718  1.00  0.00           S  
ATOM   2592  N   LEU B 105     -13.560  -6.875  -1.830  1.00  0.00           N  
ATOM   2593  CA  LEU B 105     -14.876  -7.317  -1.398  1.00  0.00           C  
ATOM   2594  C   LEU B 105     -14.809  -8.806  -1.058  1.00  0.00           C  
ATOM   2595  O   LEU B 105     -14.705  -9.652  -1.945  1.00  0.00           O  
ATOM   2596  CB  LEU B 105     -15.887  -7.006  -2.505  1.00  0.00           C  
ATOM   2597  CG  LEU B 105     -17.332  -7.404  -2.156  1.00  0.00           C  
ATOM   2598  CD1 LEU B 105     -17.889  -6.553  -1.012  1.00  0.00           C  
ATOM   2599  CD2 LEU B 105     -18.229  -7.214  -3.373  1.00  0.00           C  
ATOM   2600  N   ALA B 106     -14.883  -9.115   0.232  1.00  0.00           N  
ATOM   2601  CA  ALA B 106     -15.013 -10.482   0.697  1.00  0.00           C  
ATOM   2602  C   ALA B 106     -16.486 -10.900   0.674  1.00  0.00           C  
ATOM   2603  O   ALA B 106     -17.316 -10.307   1.362  1.00  0.00           O  
ATOM   2604  CB  ALA B 106     -14.405 -10.609   2.093  1.00  0.00           C  
ATOM   2605  N   LEU B 107     -16.803 -11.942  -0.100  1.00  0.00           N  
ATOM   2606  CA  LEU B 107     -18.060 -12.652   0.013  1.00  0.00           C  
ATOM   2607  C   LEU B 107     -17.924 -13.747   1.089  1.00  0.00           C  
ATOM   2608  O   LEU B 107     -16.846 -14.322   1.207  1.00  0.00           O  
ATOM   2609  CB  LEU B 107     -18.474 -13.248  -1.344  1.00  0.00           C  
ATOM   2610  CG  LEU B 107     -18.564 -12.248  -2.502  1.00  0.00           C  
ATOM   2611  CD1 LEU B 107     -19.030 -12.974  -3.765  1.00  0.00           C  
ATOM   2612  CD2 LEU B 107     -19.547 -11.115  -2.223  1.00  0.00           C  
ATOM   2613  N   PRO B 108     -18.990 -14.069   1.839  1.00  0.00           N  
ATOM   2614  CA  PRO B 108     -18.923 -15.145   2.833  1.00  0.00           C  
ATOM   2615  C   PRO B 108     -18.550 -16.497   2.216  1.00  0.00           C  
ATOM   2616  O   PRO B 108     -17.734 -17.227   2.767  1.00  0.00           O  
ATOM   2617  CB  PRO B 108     -20.314 -15.188   3.469  1.00  0.00           C  
ATOM   2618  CG  PRO B 108     -20.875 -13.789   3.229  1.00  0.00           C  
ATOM   2619  CD  PRO B 108     -20.269 -13.395   1.891  1.00  0.00           C  
ATOM   2620  N   HIS B 109     -19.119 -16.793   1.054  1.00  0.00           N  
ATOM   2621  CA  HIS B 109     -18.941 -18.031   0.310  1.00  0.00           C  
ATOM   2622  C   HIS B 109     -18.783 -17.751  -1.184  1.00  0.00           C  
ATOM   2623  O   HIS B 109     -19.235 -16.724  -1.696  1.00  0.00           O  
ATOM   2624  CB  HIS B 109     -20.149 -18.955   0.548  1.00  0.00           C  
ATOM   2625  CG  HIS B 109     -20.422 -19.204   2.004  1.00  0.00           C  
ATOM   2626  ND1 HIS B 109     -19.578 -19.845   2.884  1.00  0.00           N  
ATOM   2627  CD2 HIS B 109     -21.506 -18.788   2.741  1.00  0.00           C  
ATOM   2628  CE1 HIS B 109     -20.130 -19.800   4.099  1.00  0.00           C  
ATOM   2629  NE2 HIS B 109     -21.309 -19.172   4.059  1.00  0.00           N  
ATOM   2630  N   GLU B 110     -18.194 -18.704  -1.919  1.00  0.00           N  
ATOM   2631  CA  GLU B 110     -18.316 -18.734  -3.370  1.00  0.00           C  
ATOM   2632  C   GLU B 110     -19.791 -18.846  -3.759  1.00  0.00           C  
ATOM   2633  O   GLU B 110     -20.592 -19.515  -3.100  1.00  0.00           O  
ATOM   2634  CB  GLU B 110     -17.534 -19.908  -3.980  1.00  0.00           C  
ATOM   2635  CG  GLU B 110     -16.018 -19.759  -3.825  1.00  0.00           C  
ATOM   2636  CD  GLU B 110     -15.233 -20.950  -4.391  1.00  0.00           C  
ATOM   2637  OE1 GLU B 110     -14.175 -21.289  -3.818  1.00  0.00           O  
ATOM   2638  OE2 GLU B 110     -15.646 -21.549  -5.406  1.00  0.00           O  
ATOM   2639  N   ARG B 111     -20.165 -18.215  -4.870  1.00  0.00           N  
ATOM   2640  CA  ARG B 111     -21.528 -18.275  -5.404  1.00  0.00           C  
ATOM   2641  C   ARG B 111     -21.509 -18.354  -6.929  1.00  0.00           C  
ATOM   2642  O   ARG B 111     -20.496 -18.046  -7.564  1.00  0.00           O  
ATOM   2643  CB  ARG B 111     -22.346 -17.084  -4.864  1.00  0.00           C  
ATOM   2644  CG  ARG B 111     -21.786 -15.721  -5.269  1.00  0.00           C  
ATOM   2645  CD  ARG B 111     -22.658 -14.562  -4.763  1.00  0.00           C  
ATOM   2646  NE  ARG B 111     -22.469 -14.279  -3.326  1.00  0.00           N  
ATOM   2647  CZ  ARG B 111     -23.049 -13.268  -2.697  1.00  0.00           C  
ATOM   2648  NH1 ARG B 111     -23.850 -12.447  -3.308  1.00  0.00           N  
ATOM   2649  NH2 ARG B 111     -22.843 -13.032  -1.434  1.00  0.00           N  
ATOM   2650  N   GLN B 112     -22.629 -18.753  -7.506  1.00  0.00           N  
ATOM   2651  CA  GLN B 112     -22.828 -18.522  -8.930  1.00  0.00           C  
ATOM   2652  C   GLN B 112     -22.928 -17.020  -9.186  1.00  0.00           C  
ATOM   2653  O   GLN B 112     -23.623 -16.307  -8.460  1.00  0.00           O  
ATOM   2654  CB  GLN B 112     -24.078 -19.249  -9.452  1.00  0.00           C  
ATOM   2655  CG  GLN B 112     -23.765 -20.700  -9.823  1.00  0.00           C  
ATOM   2656  CD  GLN B 112     -24.955 -21.426 -10.452  1.00  0.00           C  
ATOM   2657  OE1 GLN B 112     -26.095 -21.018 -10.366  1.00  0.00           O  
ATOM   2658  NE2 GLN B 112     -24.739 -22.531 -11.114  1.00  0.00           N  
ATOM   2659  N   ILE B 113     -22.227 -16.561 -10.222  1.00  0.00           N  
ATOM   2660  CA  ILE B 113     -22.169 -15.158 -10.602  1.00  0.00           C  
ATOM   2661  C   ILE B 113     -22.991 -14.951 -11.861  1.00  0.00           C  
ATOM   2662  O   ILE B 113     -22.784 -15.625 -12.873  1.00  0.00           O  
ATOM   2663  CB  ILE B 113     -20.706 -14.710 -10.772  1.00  0.00           C  
ATOM   2664  CG1 ILE B 113     -19.875 -14.900  -9.479  1.00  0.00           C  
ATOM   2665  CG2 ILE B 113     -20.619 -13.258 -11.249  1.00  0.00           C  
ATOM   2666  CD1 ILE B 113     -20.365 -14.120  -8.246  1.00  0.00           C  
ATOM   2667  N   VAL B 114     -23.902 -13.997 -11.807  1.00  0.00           N  
ATOM   2668  CA  VAL B 114     -24.599 -13.486 -12.984  1.00  0.00           C  
ATOM   2669  C   VAL B 114     -23.771 -12.326 -13.523  1.00  0.00           C  
ATOM   2670  O   VAL B 114     -23.812 -11.223 -12.988  1.00  0.00           O  
ATOM   2671  CB  VAL B 114     -26.042 -13.067 -12.657  1.00  0.00           C  
ATOM   2672  CG1 VAL B 114     -26.761 -12.584 -13.919  1.00  0.00           C  
ATOM   2673  CG2 VAL B 114     -26.836 -14.238 -12.077  1.00  0.00           C  
ATOM   2674  N   PHE B 115     -22.993 -12.589 -14.578  1.00  0.00           N  
ATOM   2675  CA  PHE B 115     -22.143 -11.590 -15.222  1.00  0.00           C  
ATOM   2676  C   PHE B 115     -22.831 -11.002 -16.458  1.00  0.00           C  
ATOM   2677  O   PHE B 115     -23.538 -11.697 -17.192  1.00  0.00           O  
ATOM   2678  CB  PHE B 115     -20.766 -12.198 -15.535  1.00  0.00           C  
ATOM   2679  CG  PHE B 115     -20.814 -13.433 -16.408  1.00  0.00           C  
ATOM   2680  CD1 PHE B 115     -20.898 -14.716 -15.814  1.00  0.00           C  
ATOM   2681  CD2 PHE B 115     -20.801 -13.327 -17.805  1.00  0.00           C  
ATOM   2682  CE1 PHE B 115     -20.996 -15.857 -16.620  1.00  0.00           C  
ATOM   2683  CE2 PHE B 115     -20.903 -14.470 -18.615  1.00  0.00           C  
ATOM   2684  CZ  PHE B 115     -21.003 -15.740 -18.026  1.00  0.00           C  
ATOM   2685  N   THR B 116     -22.614  -9.707 -16.692  1.00  0.00           N  
ATOM   2686  CA  THR B 116     -23.285  -8.949 -17.759  1.00  0.00           C  
ATOM   2687  C   THR B 116     -22.328  -8.483 -18.851  1.00  0.00           C  
ATOM   2688  O   THR B 116     -22.667  -8.553 -20.036  1.00  0.00           O  
ATOM   2689  CB  THR B 116     -24.030  -7.744 -17.171  1.00  0.00           C  
ATOM   2690  OG1 THR B 116     -23.105  -6.914 -16.515  1.00  0.00           O  
ATOM   2691  CG2 THR B 116     -25.105  -8.148 -16.165  1.00  0.00           C  
ATOM   2692  N   GLU B 117     -21.113  -8.078 -18.496  1.00  0.00           N  
ATOM   2693  CA  GLU B 117     -20.133  -7.502 -19.428  1.00  0.00           C  
ATOM   2694  C   GLU B 117     -18.995  -8.451 -19.811  1.00  0.00           C  
ATOM   2695  O   GLU B 117     -18.344  -8.257 -20.838  1.00  0.00           O  
ATOM   2696  CB  GLU B 117     -19.576  -6.190 -18.875  1.00  0.00           C  
ATOM   2697  CG  GLU B 117     -20.662  -5.129 -18.670  1.00  0.00           C  
ATOM   2698  CD  GLU B 117     -20.179  -3.689 -18.876  1.00  0.00           C  
ATOM   2699  OE1 GLU B 117     -21.056  -2.800 -18.913  1.00  0.00           O  
ATOM   2700  OE2 GLU B 117     -18.970  -3.496 -19.141  1.00  0.00           O  
ATOM   2701  N   HIS B 118     -18.793  -9.509 -19.054  1.00  0.00           N  
ATOM   2702  CA  HIS B 118     -17.741 -10.485 -19.277  1.00  0.00           C  
ATOM   2703  C   HIS B 118     -18.236 -11.704 -20.078  1.00  0.00           C  
ATOM   2704  O   HIS B 118     -19.429 -11.884 -20.307  1.00  0.00           O  
ATOM   2705  CB  HIS B 118     -17.102 -10.841 -17.926  1.00  0.00           C  
ATOM   2706  CG  HIS B 118     -16.326  -9.677 -17.363  1.00  0.00           C  
ATOM   2707  ND1 HIS B 118     -16.821  -8.610 -16.652  1.00  0.00           N  
ATOM   2708  CD2 HIS B 118     -14.987  -9.457 -17.541  1.00  0.00           C  
ATOM   2709  CE1 HIS B 118     -15.801  -7.771 -16.401  1.00  0.00           C  
ATOM   2710  NE2 HIS B 118     -14.670  -8.250 -16.937  1.00  0.00           N  
ATOM   2711  N   LEU B 119     -17.300 -12.521 -20.562  1.00  0.00           N  
ATOM   2712  CA  LEU B 119     -17.603 -13.748 -21.311  1.00  0.00           C  
ATOM   2713  C   LEU B 119     -17.842 -14.948 -20.396  1.00  0.00           C  
ATOM   2714  O   LEU B 119     -18.656 -15.812 -20.705  1.00  0.00           O  
ATOM   2715  CB  LEU B 119     -16.439 -14.064 -22.265  1.00  0.00           C  
ATOM   2716  CG  LEU B 119     -16.262 -13.075 -23.427  1.00  0.00           C  
ATOM   2717  CD1 LEU B 119     -14.998 -13.438 -24.211  1.00  0.00           C  
ATOM   2718  CD2 LEU B 119     -17.445 -13.124 -24.391  1.00  0.00           C  
ATOM   2719  N   ALA B 120     -17.075 -15.004 -19.304  1.00  0.00           N  
ATOM   2720  CA  ALA B 120     -17.102 -16.089 -18.343  1.00  0.00           C  
ATOM   2721  C   ALA B 120     -16.558 -15.609 -16.989  1.00  0.00           C  
ATOM   2722  O   ALA B 120     -15.921 -14.560 -16.894  1.00  0.00           O  
ATOM   2723  CB  ALA B 120     -16.267 -17.254 -18.882  1.00  0.00           C  
ATOM   2724  N   TYR B 121     -16.767 -16.427 -15.965  1.00  0.00           N  
ATOM   2725  CA  TYR B 121     -16.113 -16.267 -14.674  1.00  0.00           C  
ATOM   2726  C   TYR B 121     -15.523 -17.595 -14.192  1.00  0.00           C  
ATOM   2727  O   TYR B 121     -15.950 -18.675 -14.618  1.00  0.00           O  
ATOM   2728  CB  TYR B 121     -17.083 -15.670 -13.645  1.00  0.00           C  
ATOM   2729  CG  TYR B 121     -18.102 -16.651 -13.101  1.00  0.00           C  
ATOM   2730  CD1 TYR B 121     -19.316 -16.872 -13.785  1.00  0.00           C  
ATOM   2731  CD2 TYR B 121     -17.850 -17.346 -11.909  1.00  0.00           C  
ATOM   2732  CE1 TYR B 121     -20.258 -17.777 -13.290  1.00  0.00           C  
ATOM   2733  CE2 TYR B 121     -18.787 -18.254 -11.401  1.00  0.00           C  
ATOM   2734  CZ  TYR B 121     -19.991 -18.469 -12.089  1.00  0.00           C  
ATOM   2735  OH  TYR B 121     -20.917 -19.351 -11.592  1.00  0.00           O  
ATOM   2736  N   LYS B 122     -14.553 -17.499 -13.299  1.00  0.00           N  
ATOM   2737  CA  LYS B 122     -13.981 -18.627 -12.573  1.00  0.00           C  
ATOM   2738  C   LYS B 122     -13.648 -18.199 -11.151  1.00  0.00           C  
ATOM   2739  O   LYS B 122     -13.146 -17.100 -10.943  1.00  0.00           O  
ATOM   2740  CB  LYS B 122     -12.717 -19.146 -13.275  1.00  0.00           C  
ATOM   2741  CG  LYS B 122     -13.005 -19.797 -14.635  1.00  0.00           C  
ATOM   2742  CD  LYS B 122     -11.717 -20.317 -15.285  1.00  0.00           C  
ATOM   2743  CE  LYS B 122     -12.029 -20.926 -16.652  1.00  0.00           C  
ATOM   2744  NZ  LYS B 122     -10.787 -21.297 -17.380  1.00  0.00           N  
ATOM   2745  N   TRP B 123     -13.875 -19.099 -10.206  1.00  0.00           N  
ATOM   2746  CA  TRP B 123     -13.280 -19.021  -8.875  1.00  0.00           C  
ATOM   2747  C   TRP B 123     -11.942 -19.752  -8.914  1.00  0.00           C  
ATOM   2748  O   TRP B 123     -11.893 -20.940  -9.249  1.00  0.00           O  
ATOM   2749  CB  TRP B 123     -14.242 -19.613  -7.853  1.00  0.00           C  
ATOM   2750  CG  TRP B 123     -15.461 -18.766  -7.623  1.00  0.00           C  
ATOM   2751  CD1 TRP B 123     -16.696 -18.990  -8.130  1.00  0.00           C  
ATOM   2752  CD2 TRP B 123     -15.564 -17.550  -6.816  1.00  0.00           C  
ATOM   2753  NE1 TRP B 123     -17.569 -18.000  -7.687  1.00  0.00           N  
ATOM   2754  CE2 TRP B 123     -16.911 -17.103  -6.874  1.00  0.00           C  
ATOM   2755  CE3 TRP B 123     -14.646 -16.805  -6.041  1.00  0.00           C  
ATOM   2756  CZ2 TRP B 123     -17.338 -15.952  -6.175  1.00  0.00           C  
ATOM   2757  CZ3 TRP B 123     -15.077 -15.653  -5.347  1.00  0.00           C  
ATOM   2758  CH2 TRP B 123     -16.412 -15.238  -5.415  1.00  0.00           C  
ATOM   2759  N   LEU B 124     -10.859 -19.051  -8.631  1.00  0.00           N  
ATOM   2760  CA  LEU B 124      -9.503 -19.582  -8.666  1.00  0.00           C  
ATOM   2761  C   LEU B 124      -8.798 -19.320  -7.338  1.00  0.00           C  
ATOM   2762  O   LEU B 124      -8.963 -18.259  -6.752  1.00  0.00           O  
ATOM   2763  CB  LEU B 124      -8.711 -18.944  -9.817  1.00  0.00           C  
ATOM   2764  CG  LEU B 124      -9.222 -19.285 -11.235  1.00  0.00           C  
ATOM   2765  CD1 LEU B 124      -8.387 -18.525 -12.261  1.00  0.00           C  
ATOM   2766  CD2 LEU B 124      -9.120 -20.772 -11.558  1.00  0.00           C  
ATOM   2767  N   ASP B 125      -7.949 -20.261  -6.925  1.00  0.00           N  
ATOM   2768  CA  ASP B 125      -7.046 -20.010  -5.803  1.00  0.00           C  
ATOM   2769  C   ASP B 125      -6.246 -18.727  -6.068  1.00  0.00           C  
ATOM   2770  O   ASP B 125      -5.830 -18.462  -7.200  1.00  0.00           O  
ATOM   2771  CB  ASP B 125      -6.124 -21.206  -5.574  1.00  0.00           C  
ATOM   2772  CG  ASP B 125      -6.903 -22.499  -5.277  1.00  0.00           C  
ATOM   2773  OD1 ASP B 125      -7.928 -22.426  -4.559  1.00  0.00           O  
ATOM   2774  OD2 ASP B 125      -6.500 -23.547  -5.823  1.00  0.00           O  
ATOM   2775  N   ALA B 126      -6.012 -17.928  -5.036  1.00  0.00           N  
ATOM   2776  CA  ALA B 126      -5.429 -16.603  -5.184  1.00  0.00           C  
ATOM   2777  C   ALA B 126      -4.093 -16.575  -5.963  1.00  0.00           C  
ATOM   2778  O   ALA B 126      -3.949 -15.727  -6.848  1.00  0.00           O  
ATOM   2779  CB  ALA B 126      -5.347 -15.940  -3.803  1.00  0.00           C  
ATOM   2780  N   PRO B 127      -3.142 -17.517  -5.763  1.00  0.00           N  
ATOM   2781  CA  PRO B 127      -1.930 -17.570  -6.581  1.00  0.00           C  
ATOM   2782  C   PRO B 127      -2.207 -17.828  -8.068  1.00  0.00           C  
ATOM   2783  O   PRO B 127      -1.578 -17.220  -8.933  1.00  0.00           O  
ATOM   2784  CB  PRO B 127      -1.071 -18.690  -5.972  1.00  0.00           C  
ATOM   2785  CG  PRO B 127      -1.569 -18.791  -4.537  1.00  0.00           C  
ATOM   2786  CD  PRO B 127      -3.061 -18.482  -4.678  1.00  0.00           C  
ATOM   2787  N   ALA B 128      -3.177 -18.696  -8.387  1.00  0.00           N  
ATOM   2788  CA  ALA B 128      -3.565 -18.986  -9.761  1.00  0.00           C  
ATOM   2789  C   ALA B 128      -4.267 -17.782 -10.413  1.00  0.00           C  
ATOM   2790  O   ALA B 128      -3.970 -17.452 -11.564  1.00  0.00           O  
ATOM   2791  CB  ALA B 128      -4.448 -20.238  -9.782  1.00  0.00           C  
ATOM   2792  N   ALA B 129      -5.118 -17.088  -9.672  1.00  0.00           N  
ATOM   2793  CA  ALA B 129      -5.754 -15.853 -10.126  1.00  0.00           C  
ATOM   2794  C   ALA B 129      -4.725 -14.748 -10.422  1.00  0.00           C  
ATOM   2795  O   ALA B 129      -4.752 -14.138 -11.494  1.00  0.00           O  
ATOM   2796  CB  ALA B 129      -6.768 -15.417  -9.064  1.00  0.00           C  
ATOM   2797  N   ALA B 130      -3.761 -14.551  -9.516  1.00  0.00           N  
ATOM   2798  CA  ALA B 130      -2.687 -13.579  -9.691  1.00  0.00           C  
ATOM   2799  C   ALA B 130      -1.774 -13.921 -10.882  1.00  0.00           C  
ATOM   2800  O   ALA B 130      -1.318 -13.027 -11.597  1.00  0.00           O  
ATOM   2801  CB  ALA B 130      -1.885 -13.516  -8.383  1.00  0.00           C  
ATOM   2802  N   ALA B 131      -1.524 -15.204 -11.140  1.00  0.00           N  
ATOM   2803  CA  ALA B 131      -0.742 -15.642 -12.292  1.00  0.00           C  
ATOM   2804  C   ALA B 131      -1.502 -15.471 -13.622  1.00  0.00           C  
ATOM   2805  O   ALA B 131      -0.885 -15.168 -14.642  1.00  0.00           O  
ATOM   2806  CB  ALA B 131      -0.317 -17.098 -12.064  1.00  0.00           C  
ATOM   2807  N   LEU B 132      -2.831 -15.651 -13.608  1.00  0.00           N  
ATOM   2808  CA  LEU B 132      -3.670 -15.600 -14.807  1.00  0.00           C  
ATOM   2809  C   LEU B 132      -3.862 -14.190 -15.355  1.00  0.00           C  
ATOM   2810  O   LEU B 132      -3.915 -14.001 -16.579  1.00  0.00           O  
ATOM   2811  CB  LEU B 132      -5.024 -16.258 -14.469  1.00  0.00           C  
ATOM   2812  CG  LEU B 132      -6.016 -16.314 -15.654  1.00  0.00           C  
ATOM   2813  CD1 LEU B 132      -5.534 -17.235 -16.764  1.00  0.00           C  
ATOM   2814  CD2 LEU B 132      -7.371 -16.822 -15.167  1.00  0.00           C  
ATOM   2815  N   THR B 133      -4.004 -13.187 -14.493  1.00  0.00           N  
ATOM   2816  CA  THR B 133      -4.296 -11.819 -14.940  1.00  0.00           C  
ATOM   2817  C   THR B 133      -3.126 -11.200 -15.713  1.00  0.00           C  
ATOM   2818  O   THR B 133      -1.963 -11.306 -15.322  1.00  0.00           O  
ATOM   2819  CB  THR B 133      -4.775 -10.922 -13.793  1.00  0.00           C  
ATOM   2820  OG1 THR B 133      -5.194  -9.674 -14.333  1.00  0.00           O  
ATOM   2821  CG2 THR B 133      -3.728 -10.639 -12.728  1.00  0.00           C  
ATOM   2822  N   LYS B 134      -3.445 -10.491 -16.812  1.00  0.00           N  
ATOM   2823  CA  LYS B 134      -2.476  -9.673 -17.549  1.00  0.00           C  
ATOM   2824  C   LYS B 134      -2.159  -8.348 -16.846  1.00  0.00           C  
ATOM   2825  O   LYS B 134      -1.150  -7.723 -17.157  1.00  0.00           O  
ATOM   2826  CB  LYS B 134      -2.985  -9.397 -18.974  1.00  0.00           C  
ATOM   2827  CG  LYS B 134      -3.007 -10.639 -19.880  1.00  0.00           C  
ATOM   2828  CD  LYS B 134      -3.497 -10.240 -21.289  1.00  0.00           C  
ATOM   2829  CE  LYS B 134      -3.478 -11.417 -22.262  1.00  0.00           C  
ATOM   2830  NZ  LYS B 134      -4.066 -11.041 -23.576  1.00  0.00           N  
ATOM   2831  N   SER B 135      -3.018  -7.907 -15.923  1.00  0.00           N  
ATOM   2832  CA  SER B 135      -2.831  -6.662 -15.183  1.00  0.00           C  
ATOM   2833  C   SER B 135      -1.891  -6.873 -14.004  1.00  0.00           C  
ATOM   2834  O   SER B 135      -2.187  -7.634 -13.088  1.00  0.00           O  
ATOM   2835  CB  SER B 135      -4.174  -6.113 -14.710  1.00  0.00           C  
ATOM   2836  OG  SER B 135      -3.949  -4.941 -13.945  1.00  0.00           O  
ATOM   2837  N   TRP B 136      -0.765  -6.166 -14.013  1.00  0.00           N  
ATOM   2838  CA  TRP B 136       0.164  -6.195 -12.884  1.00  0.00           C  
ATOM   2839  C   TRP B 136      -0.444  -5.595 -11.613  1.00  0.00           C  
ATOM   2840  O   TRP B 136      -0.167  -6.096 -10.527  1.00  0.00           O  
ATOM   2841  CB  TRP B 136       1.460  -5.469 -13.267  1.00  0.00           C  
ATOM   2842  CG  TRP B 136       1.361  -3.974 -13.320  1.00  0.00           C  
ATOM   2843  CD1 TRP B 136       1.160  -3.234 -14.421  1.00  0.00           C  
ATOM   2844  CD2 TRP B 136       1.424  -3.037 -12.198  1.00  0.00           C  
ATOM   2845  NE1 TRP B 136       1.082  -1.894 -14.070  1.00  0.00           N  
ATOM   2846  CE2 TRP B 136       1.229  -1.731 -12.717  1.00  0.00           C  
ATOM   2847  CE3 TRP B 136       1.615  -3.172 -10.808  1.00  0.00           C  
ATOM   2848  CZ2 TRP B 136       1.202  -0.593 -11.880  1.00  0.00           C  
ATOM   2849  CZ3 TRP B 136       1.593  -2.038  -9.973  1.00  0.00           C  
ATOM   2850  CH2 TRP B 136       1.379  -0.766 -10.509  1.00  0.00           C  
ATOM   2851  N   SER B 137      -1.294  -4.568 -11.747  1.00  0.00           N  
ATOM   2852  CA  SER B 137      -1.978  -3.961 -10.607  1.00  0.00           C  
ATOM   2853  C   SER B 137      -2.957  -4.950  -9.991  1.00  0.00           C  
ATOM   2854  O   SER B 137      -2.901  -5.200  -8.787  1.00  0.00           O  
ATOM   2855  CB  SER B 137      -2.683  -2.651 -11.008  1.00  0.00           C  
ATOM   2856  OG  SER B 137      -3.681  -2.874 -11.979  1.00  0.00           O  
ATOM   2857  N   ASN B 138      -3.748  -5.638 -10.809  1.00  0.00           N  
ATOM   2858  CA  ASN B 138      -4.655  -6.686 -10.327  1.00  0.00           C  
ATOM   2859  C   ASN B 138      -3.884  -7.834  -9.659  1.00  0.00           C  
ATOM   2860  O   ASN B 138      -4.285  -8.302  -8.591  1.00  0.00           O  
ATOM   2861  CB  ASN B 138      -5.507  -7.161 -11.501  1.00  0.00           C  
ATOM   2862  CG  ASN B 138      -6.761  -7.938 -11.128  1.00  0.00           C  
ATOM   2863  OD1 ASN B 138      -7.605  -8.160 -11.992  1.00  0.00           O  
ATOM   2864  ND2 ASN B 138      -6.954  -8.353  -9.903  1.00  0.00           N  
ATOM   2865  N   ARG B 139      -2.748  -8.246 -10.236  1.00  0.00           N  
ATOM   2866  CA  ARG B 139      -1.870  -9.252  -9.616  1.00  0.00           C  
ATOM   2867  C   ARG B 139      -1.395  -8.813  -8.240  1.00  0.00           C  
ATOM   2868  O   ARG B 139      -1.585  -9.557  -7.281  1.00  0.00           O  
ATOM   2869  CB  ARG B 139      -0.695  -9.552 -10.553  1.00  0.00           C  
ATOM   2870  CG  ARG B 139       0.190 -10.676  -9.999  1.00  0.00           C  
ATOM   2871  CD  ARG B 139       1.383 -10.982 -10.906  1.00  0.00           C  
ATOM   2872  NE  ARG B 139       0.925 -11.311 -12.268  1.00  0.00           N  
ATOM   2873  CZ  ARG B 139       1.667 -11.442 -13.336  1.00  0.00           C  
ATOM   2874  NH1 ARG B 139       2.973 -11.362 -13.275  1.00  0.00           N  
ATOM   2875  NH2 ARG B 139       1.108 -11.646 -14.508  1.00  0.00           N  
ATOM   2876  N   GLN B 140      -0.834  -7.620  -8.129  1.00  0.00           N  
ATOM   2877  CA  GLN B 140      -0.360  -7.108  -6.847  1.00  0.00           C  
ATOM   2878  C   GLN B 140      -1.487  -6.941  -5.828  1.00  0.00           C  
ATOM   2879  O   GLN B 140      -1.285  -7.234  -4.651  1.00  0.00           O  
ATOM   2880  CB  GLN B 140       0.351  -5.766  -7.023  1.00  0.00           C  
ATOM   2881  CG  GLN B 140       1.781  -5.922  -7.562  1.00  0.00           C  
ATOM   2882  CD  GLN B 140       2.590  -4.632  -7.420  1.00  0.00           C  
ATOM   2883  OE1 GLN B 140       2.094  -3.563  -7.111  1.00  0.00           O  
ATOM   2884  NE2 GLN B 140       3.891  -4.693  -7.609  1.00  0.00           N  
ATOM   2885  N   ALA B 141      -2.672  -6.503  -6.246  1.00  0.00           N  
ATOM   2886  CA  ALA B 141      -3.823  -6.384  -5.359  1.00  0.00           C  
ATOM   2887  C   ALA B 141      -4.236  -7.751  -4.789  1.00  0.00           C  
ATOM   2888  O   ALA B 141      -4.453  -7.872  -3.588  1.00  0.00           O  
ATOM   2889  CB  ALA B 141      -4.963  -5.693  -6.113  1.00  0.00           C  
ATOM   2890  N   ILE B 142      -4.268  -8.799  -5.627  1.00  0.00           N  
ATOM   2891  CA  ILE B 142      -4.539 -10.171  -5.176  1.00  0.00           C  
ATOM   2892  C   ILE B 142      -3.441 -10.646  -4.218  1.00  0.00           C  
ATOM   2893  O   ILE B 142      -3.737 -11.161  -3.142  1.00  0.00           O  
ATOM   2894  CB  ILE B 142      -4.697 -11.120  -6.379  1.00  0.00           C  
ATOM   2895  CG1 ILE B 142      -5.950 -10.764  -7.207  1.00  0.00           C  
ATOM   2896  CG2 ILE B 142      -4.786 -12.589  -5.917  1.00  0.00           C  
ATOM   2897  CD1 ILE B 142      -5.947 -11.380  -8.617  1.00  0.00           C  
ATOM   2898  N   GLU B 143      -2.170 -10.455  -4.573  1.00  0.00           N  
ATOM   2899  CA  GLU B 143      -1.040 -10.880  -3.747  1.00  0.00           C  
ATOM   2900  C   GLU B 143      -1.053 -10.229  -2.360  1.00  0.00           C  
ATOM   2901  O   GLU B 143      -0.844 -10.895  -1.354  1.00  0.00           O  
ATOM   2902  CB  GLU B 143       0.282 -10.575  -4.471  1.00  0.00           C  
ATOM   2903  CG  GLU B 143       0.549 -11.526  -5.635  1.00  0.00           C  
ATOM   2904  CD  GLU B 143       1.745 -11.115  -6.524  1.00  0.00           C  
ATOM   2905  OE1 GLU B 143       2.104 -11.914  -7.415  1.00  0.00           O  
ATOM   2906  OE2 GLU B 143       2.273  -9.989  -6.355  1.00  0.00           O  
ATOM   2907  N   GLN B 144      -1.337  -8.939  -2.282  1.00  0.00           N  
ATOM   2908  CA  GLN B 144      -1.281  -8.202  -1.023  1.00  0.00           C  
ATOM   2909  C   GLN B 144      -2.538  -8.324  -0.170  1.00  0.00           C  
ATOM   2910  O   GLN B 144      -2.441  -8.431   1.050  1.00  0.00           O  
ATOM   2911  CB  GLN B 144      -1.001  -6.733  -1.299  1.00  0.00           C  
ATOM   2912  CG  GLN B 144       0.442  -6.521  -1.749  1.00  0.00           C  
ATOM   2913  CD  GLN B 144       0.747  -5.040  -1.844  1.00  0.00           C  
ATOM   2914  OE1 GLN B 144      -0.128  -4.210  -1.866  1.00  0.00           O  
ATOM   2915  NE2 GLN B 144       2.003  -4.651  -1.870  1.00  0.00           N  
ATOM   2916  N   PHE B 145      -3.712  -8.271  -0.785  1.00  0.00           N  
ATOM   2917  CA  PHE B 145      -4.970  -8.150  -0.046  1.00  0.00           C  
ATOM   2918  C   PHE B 145      -5.748  -9.459   0.071  1.00  0.00           C  
ATOM   2919  O   PHE B 145      -6.728  -9.516   0.805  1.00  0.00           O  
ATOM   2920  CB  PHE B 145      -5.809  -7.016  -0.643  1.00  0.00           C  
ATOM   2921  CG  PHE B 145      -5.171  -5.654  -0.480  1.00  0.00           C  
ATOM   2922  CD1 PHE B 145      -5.308  -4.955   0.735  1.00  0.00           C  
ATOM   2923  CD2 PHE B 145      -4.397  -5.099  -1.510  1.00  0.00           C  
ATOM   2924  CE1 PHE B 145      -4.680  -3.718   0.919  1.00  0.00           C  
ATOM   2925  CE2 PHE B 145      -3.755  -3.859  -1.333  1.00  0.00           C  
ATOM   2926  CZ  PHE B 145      -3.899  -3.173  -0.117  1.00  0.00           C  
ATOM   2927  N   VAL B 146      -5.317 -10.519  -0.616  1.00  0.00           N  
ATOM   2928  CA  VAL B 146      -5.918 -11.850  -0.494  1.00  0.00           C  
ATOM   2929  C   VAL B 146      -4.905 -12.881  -0.007  1.00  0.00           C  
ATOM   2930  O   VAL B 146      -5.214 -13.635   0.916  1.00  0.00           O  
ATOM   2931  CB  VAL B 146      -6.585 -12.317  -1.800  1.00  0.00           C  
ATOM   2932  CG1 VAL B 146      -7.382 -13.599  -1.585  1.00  0.00           C  
ATOM   2933  CG2 VAL B 146      -7.542 -11.253  -2.361  1.00  0.00           C  
ATOM   2934  N   ILE B 147      -3.702 -12.938  -0.589  1.00  0.00           N  
ATOM   2935  CA  ILE B 147      -2.676 -13.921  -0.222  1.00  0.00           C  
ATOM   2936  C   ILE B 147      -2.005 -13.539   1.093  1.00  0.00           C  
ATOM   2937  O   ILE B 147      -1.994 -14.329   2.031  1.00  0.00           O  
ATOM   2938  CB  ILE B 147      -1.645 -14.131  -1.351  1.00  0.00           C  
ATOM   2939  CG1 ILE B 147      -2.349 -14.586  -2.651  1.00  0.00           C  
ATOM   2940  CG2 ILE B 147      -0.577 -15.154  -0.916  1.00  0.00           C  
ATOM   2941  CD1 ILE B 147      -1.423 -14.768  -3.857  1.00  0.00           C  
ATOM   2942  N   ASN B 148      -1.461 -12.321   1.164  1.00  0.00           N  
ATOM   2943  CA  ASN B 148      -0.657 -11.853   2.296  1.00  0.00           C  
ATOM   2944  C   ASN B 148      -1.487 -11.171   3.390  1.00  0.00           C  
ATOM   2945  O   ASN B 148      -0.923 -10.731   4.387  1.00  0.00           O  
ATOM   2946  CB  ASN B 148       0.468 -10.940   1.787  1.00  0.00           C  
ATOM   2947  CG  ASN B 148       1.452 -11.636   0.864  1.00  0.00           C  
ATOM   2948  OD1 ASN B 148       1.664 -12.832   0.911  1.00  0.00           O  
ATOM   2949  ND2 ASN B 148       2.104 -10.886   0.007  1.00  0.00           N  
ATOM   2950  N   ALA B 149      -2.807 -11.080   3.225  1.00  0.00           N  
ATOM   2951  CA  ALA B 149      -3.714 -10.542   4.242  1.00  0.00           C  
ATOM   2952  C   ALA B 149      -3.939 -11.500   5.433  1.00  0.00           C  
ATOM   2953  O   ALA B 149      -4.798 -11.244   6.279  1.00  0.00           O  
ATOM   2954  CB  ALA B 149      -5.034 -10.157   3.569  1.00  0.00           C  
ATOM   2955  N   ALA B 150      -3.236 -12.629   5.462  1.00  0.00           N  
ATOM   2956  CA  ALA B 150      -3.303 -13.633   6.508  1.00  0.00           C  
ATOM   2957  C   ALA B 150      -2.364 -13.351   7.672  1.00  0.00           C  
ATOM   2958  O   ALA B 150      -1.208 -12.936   7.419  1.00  0.00           O  
ATOM   2959  CB  ALA B 150      -3.037 -15.017   5.905  1.00  0.00           C  
ATOM   2960  OXT ALA B 150      -2.807 -13.551   8.843  1.00  0.00           O  
CONECT    1    2                                                      
CONECT    2    5    3    1                                            
CONECT    3    9    2    4    4                                       
CONECT    4    3    3                                                 
CONECT    5    6    2                                                 
CONECT    6    7    5                                                 
CONECT    7    8    6                                                 
CONECT    8    7                                                      
CONECT    9   15   10    3                                            
CONECT   10   13    9   11                                            
CONECT   11   12   12   10   16                                       
CONECT   12   11   11                                                 
CONECT   13   14   10                                                 
CONECT   14   15   13                                                 
CONECT   15   14    9                                                 
CONECT   16   11   17                                                 
CONECT   17   18   16   20                                            
CONECT   18   22   19   19   17                                       
CONECT   19   18   18                                                 
CONECT   20   17   21                                                 
CONECT   21   20                                                      
CONECT   22   23   18                                                 
CONECT   23   26   24   22                                            
CONECT   24   30   23   25   25                                       
CONECT   25   24   24                                                 
CONECT   26   27   23                                                 
CONECT   27   29   28   26                                            
CONECT   28   27                                                      
CONECT   29   27                                                      
CONECT   30   31   24                                                 
CONECT   31   34   30   32                                            
CONECT   32   33   33   31   36                                       
CONECT   33   32   32                                                 
CONECT   34   35   31                                                 
CONECT   35   34                                                      
CONECT   36   32   37                                                 
CONECT   37   38   36   40                                            
CONECT   38   45   39   39   37                                       
CONECT   39   38   38                                                 
CONECT   40   37   41                                                 
CONECT   41   40   42                                                 
CONECT   42   41   43                                                 
CONECT   43   42   44                                                 
CONECT   44   43                                                      
CONECT   45   46   38                                                 
CONECT   46   47   49   45                                            
CONECT   47   48   48   54   46                                       
CONECT   48   47   47                                                 
CONECT   49   50   46                                                 
CONECT   50   49   51                                                 
CONECT   51   50   53   53   52                                       
CONECT   52   51                                                      
CONECT   53   51   51                                                 
CONECT   54   55   47                                                 
CONECT   55   58   56   54                                            
CONECT   56   57   57   55   59                                       
CONECT   57   56   56                                                 
CONECT   58   55                                                      
CONECT   59   56   60                                                 
CONECT   60   59   61   63                                            
CONECT   61   62   62   64   60                                       
CONECT   62   61   61                                                 
CONECT   63   60                                                      
CONECT   64   65   61                                                 
CONECT   65   66   64   68                                            
CONECT   66   72   67   67   65                                       
CONECT   67   66   66                                                 
CONECT   68   65   69                                                 
CONECT   69   68   70   71                                            
CONECT   70   69                                                      
CONECT   71   69                                                      
CONECT   72   73   66                                                 
CONECT   73   76   74   72                                            
CONECT   74   75   75   73   79                                       
CONECT   75   74   74                                                 
CONECT   76   77   78   73                                            
CONECT   77   76                                                      
CONECT   78   76                                                      
CONECT   79   74   80                                                 
CONECT   80   79   83   81                                            
CONECT   81   82   82   80   89                                       
CONECT   82   81   81                                                 
CONECT   83   80   84                                                 
CONECT   84   85   85   83   86                                       
CONECT   85   87   84   84                                            
CONECT   86   84   88                                                 
CONECT   87   85   88   88                                            
CONECT   88   87   87   86                                            
CONECT   89   81   90                                                 
CONECT   90   91   89   93                                            
CONECT   91   98   92   92   90                                       
CONECT   92   91   91                                                 
CONECT   93   90   94                                                 
CONECT   94   93   95                                                 
CONECT   95   94   97   97   96                                       
CONECT   96   95                                                      
CONECT   97   95   95                                                 
CONECT   98   99   91                                                 
CONECT   99  100  102   98                                            
CONECT  100  103  101  101   99                                       
CONECT  101  100  100                                                 
CONECT  102   99                                                      
CONECT  103  104  100                                                 
CONECT  104  107  105  103                                            
CONECT  105  106  106  104  111                                       
CONECT  106  105  105                                                 
CONECT  107  108  104                                                 
CONECT  108  110  109  107                                            
CONECT  109  108                                                      
CONECT  110  108                                                      
CONECT  111  105  112                                                 
CONECT  112  111  113  115                                            
CONECT  113  114  114  112  118                                       
CONECT  114  113  113                                                 
CONECT  115  112  117  116                                            
CONECT  116  115                                                      
CONECT  117  115                                                      
CONECT  118  113  119                                                 
CONECT  119  120  118  122                                            
CONECT  120  123  121  121  119                                       
CONECT  121  120  120                                                 
CONECT  122  119                                                      
CONECT  123  124  120                                                 
CONECT  124  125  127  123                                            
CONECT  125  126  126  134  124                                       
CONECT  126  125  125                                                 
CONECT  127  124  128                                                 
CONECT  128  127  129                                                 
CONECT  129  128  130                                                 
CONECT  130  129  131  131                                            
CONECT  131  130  130  132  133                                       
CONECT  132  131                                                      
CONECT  133  131                                                      
CONECT  134  135  125                                                 
CONECT  135  136  134                                                 
CONECT  136  137  137  138  135                                       
CONECT  137  136  136                                                 
CONECT  138  139  136                                                 
CONECT  139  142  140  138                                            
CONECT  140  141  141  139  146                                       
CONECT  141  140  140                                                 
CONECT  142  143  139                                                 
CONECT  143  145  144  142                                            
CONECT  144  143                                                      
CONECT  145  143                                                      
CONECT  146  140  147                                                 
CONECT  147  148  146  150                                            
CONECT  148  155  149  149  147                                       
CONECT  149  148  148                                                 
CONECT  150  147  151                                                 
CONECT  151  152  150                                                 
CONECT  152  153  153  151  154                                       
CONECT  153  152  152                                                 
CONECT  154  152                                                      
CONECT  155  156  148                                                 
CONECT  156  159  157  155                                            
CONECT  157  162  156  158  158                                       
CONECT  158  157  157                                                 
CONECT  159  161  160  156                                            
CONECT  160  159                                                      
CONECT  161  159                                                      
CONECT  162  168  163  157                                            
CONECT  163  166  162  164                                            
CONECT  164  165  165  163  169                                       
CONECT  165  164  164                                                 
CONECT  166  167  163                                                 
CONECT  167  168  166                                                 
CONECT  168  167  162                                                 
CONECT  169  164  170                                                 
CONECT  170  169  173  171                                            
CONECT  171  170  177  172  172                                       
CONECT  172  171  171                                                 
CONECT  173  174  170                                                 
CONECT  174  176  175  173                                            
CONECT  175  174                                                      
CONECT  176  174                                                      
CONECT  177  171  178                                                 
CONECT  178  177  181  179                                            
CONECT  179  178  180  180  188                                       
CONECT  180  179  179                                                 
CONECT  181  182  178                                                 
CONECT  182  183  181                                                 
CONECT  183  184  182                                                 
CONECT  184  185  185  183                                            
CONECT  185  187  186  184  184                                       
CONECT  186  185                                                      
CONECT  187  185                                                      
CONECT  188  179  194  189                                            
CONECT  189  188  190  192                                            
CONECT  190  191  191  195  189                                       
CONECT  191  190  190                                                 
CONECT  192  189  193                                                 
CONECT  193  194  192                                                 
CONECT  194  188  193                                                 
CONECT  195  190  196  201                                            
CONECT  196  195  199  197                                            
CONECT  197  196  202  198  198                                       
CONECT  198  197  197                                                 
CONECT  199  196  200                                                 
CONECT  200  199  201                                                 
CONECT  201  195  200                                                 
CONECT  202  203  197                                                 
CONECT  203  206  202  204                                            
CONECT  204  203  209  205  205                                       
CONECT  205  204  204                                                 
CONECT  206  208  207  203                                            
CONECT  207  206                                                      
CONECT  208  206                                                      
CONECT  209  204  210                                                 
CONECT  210  209  213  211                                            
CONECT  211  212  212  210  219                                       
CONECT  212  211  211                                                 
CONECT  213  214  210                                                 
CONECT  214  216  216  213  215                                       
CONECT  215  214  217                                                 
CONECT  216  218  214  214                                            
CONECT  217  218  218  215                                            
CONECT  218  216  217  217                                            
CONECT  219  211  220                                                 
CONECT  220  221  219  223                                            
CONECT  221  228  222  222  220                                       
CONECT  222  221  221                                                 
CONECT  223  220  224                                                 
CONECT  224  223  225                                                 
CONECT  225  224  227  227  226                                       
CONECT  226  225                                                      
CONECT  227  225  225                                                 
CONECT  228  229  221                                                 
CONECT  229  232  230  228                                            
CONECT  230  231  231  236  229                                       
CONECT  231  230  230                                                 
CONECT  232  233  229                                                 
CONECT  233  234  232                                                 
CONECT  234  235  233                                                 
CONECT  235  234                                                      
CONECT  236  237  230                                                 
CONECT  237  238  236  240                                            
CONECT  238  239  239  244  237                                       
CONECT  239  238  238                                                 
CONECT  240  241  237                                                 
CONECT  241  242  242  240  243                                       
CONECT  242  241  241                                                 
CONECT  243  241                                                      
CONECT  244  245  238                                                 
CONECT  245  246  248  244                                            
CONECT  246  247  247  252  245                                       
CONECT  247  246  246                                                 
CONECT  248  245  249                                                 
CONECT  249  248  251  250  250                                       
CONECT  250  249  249                                                 
CONECT  251  249                                                      
CONECT  252  253  246                                                 
CONECT  253  254  252  256                                            
CONECT  254  255  255  253  261                                       
CONECT  255  254  254                                                 
CONECT  256  253  257                                                 
CONECT  257  258  256                                                 
CONECT  258  260  260  259  257                                       
CONECT  259  258                                                      
CONECT  260  258  258                                                 
CONECT  261  254  262                                                 
CONECT  262  263  261  265                                            
CONECT  263  264  264  268  262                                       
CONECT  264  263  263                                                 
CONECT  265  262  267  266                                            
CONECT  266  265                                                      
CONECT  267  265                                                      
CONECT  268  269  263                                                 
CONECT  269  270  272  268                                            
CONECT  270  271  271  279  269                                       
CONECT  271  270  270                                                 
CONECT  272  273  269                                                 
CONECT  273  274  272                                                 
CONECT  274  273  275                                                 
CONECT  275  274  276  276                                            
CONECT  276  275  275  277  278                                       
CONECT  277  276                                                      
CONECT  278  276                                                      
CONECT  279  280  270                                                 
CONECT  280  281  283  279                                            
CONECT  281  282  282  280  288                                       
CONECT  282  281  281                                                 
CONECT  283  280  284                                                 
CONECT  284  283  285                                                 
CONECT  285  284  286                                                 
CONECT  286  285  287                                                 
CONECT  287  286                                                      
CONECT  288  281  289                                                 
CONECT  289  290  288  292                                            
CONECT  290  291  291  289  294                                       
CONECT  291  290  290                                                 
CONECT  292  289  293                                                 
CONECT  293  292                                                      
CONECT  294  290  295                                                 
CONECT  295  296  294  298                                            
CONECT  296  297  297  302  295                                       
CONECT  297  296  296                                                 
CONECT  298  295  299                                                 
CONECT  299  298  301  300                                            
CONECT  300  299                                                      
CONECT  301  299                                                      
CONECT  302  303  296                                                 
CONECT  303  304  306  302                                            
CONECT  304  305  305  310  303                                       
CONECT  305  304  304                                                 
CONECT  306  308  303  307                                            
CONECT  307  306  309                                                 
CONECT  308  306                                                      
CONECT  309  307                                                      
CONECT  310  311  304                                                 
CONECT  311  312  314  310                                            
CONECT  312  313  313  311  315                                       
CONECT  313  312  312                                                 
CONECT  314  311                                                      
CONECT  315  312  316                                                 
CONECT  316  317  315                                                 
CONECT  317  318  318  319  316                                       
CONECT  318  317  317                                                 
CONECT  319  320  317                                                 
CONECT  320  321  319  323                                            
CONECT  321  322  322  329  320                                       
CONECT  322  321  321                                                 
CONECT  323  320  324                                                 
CONECT  324  323  325  325  326                                       
CONECT  325  324  324  327                                            
CONECT  326  324  328                                                 
CONECT  327  325  328  328                                            
CONECT  328  326  327  327                                            
CONECT  329  330  321                                                 
CONECT  330  331  333  329                                            
CONECT  331  332  332  337  330                                       
CONECT  332  331  331                                                 
CONECT  333  330  334                                                 
CONECT  334  335  333                                                 
CONECT  335  336  334                                                 
CONECT  336  335                                                      
CONECT  337  338  331                                                 
CONECT  338  339  337  341                                            
CONECT  339  340  340  338  344                                       
CONECT  340  339  339                                                 
CONECT  341  338  343  342                                            
CONECT  342  341                                                      
CONECT  343  341                                                      
CONECT  344  339  345                                                 
CONECT  345  346  344  348                                            
CONECT  346  347  347  353  345                                       
CONECT  347  346  346                                                 
CONECT  348  345  349                                                 
CONECT  349  348  350                                                 
CONECT  350  349  352  352  351                                       
CONECT  351  350                                                      
CONECT  352  350  350                                                 
CONECT  353  354  346                                                 
CONECT  354  355  357  353                                            
CONECT  355  356  356  361  354                                       
CONECT  356  355  355                                                 
CONECT  357  359  354  358                                            
CONECT  358  357  360                                                 
CONECT  359  357                                                      
CONECT  360  358                                                      
CONECT  361  362  355                                                 
CONECT  362  363  365  361                                            
CONECT  363  364  364  362  369                                       
CONECT  364  363  363                                                 
CONECT  365  362  366                                                 
CONECT  366  365  367                                                 
CONECT  367  368  366                                                 
CONECT  368  367                                                      
CONECT  369  363  370                                                 
CONECT  370  371  369  373                                            
CONECT  371  372  372  378  370                                       
CONECT  372  371  371                                                 
CONECT  373  370  374                                                 
CONECT  374  373  375                                                 
CONECT  375  374  377  376  376                                       
CONECT  376  375  375                                                 
CONECT  377  375                                                      
CONECT  378  379  371                                                 
CONECT  379  380  378  382                                            
CONECT  380  381  381  386  379                                       
CONECT  381  380  380                                                 
CONECT  382  379  383                                                 
CONECT  383  382  385  384                                            
CONECT  384  383                                                      
CONECT  385  383                                                      
CONECT  386  387  380                                                 
CONECT  387  388  390  386                                            
CONECT  388  389  389  394  387                                       
CONECT  389  388  388                                                 
CONECT  390  387  391                                                 
CONECT  391  393  390  392                                            
CONECT  392  391                                                      
CONECT  393  391                                                      
CONECT  394  395  388                                                 
CONECT  395  398  396  394                                            
CONECT  396  397  397  395  402                                       
CONECT  397  396  396                                                 
CONECT  398  399  395                                                 
CONECT  399  401  398  400  400                                       
CONECT  400  399  399                                                 
CONECT  401  399                                                      
CONECT  402  396  403                                                 
CONECT  403  402  404  406                                            
CONECT  404  410  403  405  405                                       
CONECT  405  404  404                                                 
CONECT  406  403  407                                                 
CONECT  407  409  406  408                                            
CONECT  408  407                                                      
CONECT  409  407                                                      
CONECT  410  411  404                                                 
CONECT  411  414  410  412                                            
CONECT  412  411  413  413  418                                       
CONECT  413  412  412                                                 
CONECT  414  415  411                                                 
CONECT  415  417  417  414  416                                       
CONECT  416  415                                                      
CONECT  417  415  415                                                 
CONECT  418  412  419                                                 
CONECT  419  418  420  422                                            
CONECT  420  426  419  421  421                                       
CONECT  421  420  420                                                 
CONECT  422  419  423                                                 
CONECT  423  422  425  424                                            
CONECT  424  423                                                      
CONECT  425  423                                                      
CONECT  426  427  420                                                 
CONECT  427  428  430  426                                            
CONECT  428  431  429  429  427                                       
CONECT  429  428  428                                                 
CONECT  430  427                                                      
CONECT  431  432  428                                                 
CONECT  432  435  431  433                                            
CONECT  433  432  439  434  434                                       
CONECT  434  433  433                                                 
CONECT  435  436  432                                                 
CONECT  436  438  438  437  435                                       
CONECT  437  436                                                      
CONECT  438  436  436                                                 
CONECT  439  433  440                                                 
CONECT  440  439  443  441                                            
CONECT  441  447  440  442  442                                       
CONECT  442  441  441                                                 
CONECT  443  444  440                                                 
CONECT  444  446  446  443  445                                       
CONECT  445  444                                                      
CONECT  446  444  444                                                 
CONECT  447  448  441                                                 
CONECT  448  451  447  449                                            
CONECT  449  448  453  450  450                                       
CONECT  450  449  449                                                 
CONECT  451  452  448                                                 
CONECT  452  451                                                      
CONECT  453  449  454                                                 
CONECT  454  457  453  455                                            
CONECT  455  454  461  456  456                                       
CONECT  456  455  455                                                 
CONECT  457  458  454                                                 
CONECT  458  459  460  457                                            
CONECT  459  458                                                      
CONECT  460  458                                                      
CONECT  461  455  462                                                 
CONECT  462  461  465  463                                            
CONECT  463  462  469  464  464                                       
CONECT  464  463  463                                                 
CONECT  465  462  466                                                 
CONECT  466  465  467                                                 
CONECT  467  468  466                                                 
CONECT  468  467                                                      
CONECT  469  463  470                                                 
CONECT  470  469  471  473                                            
CONECT  471  478  470  472  472                                       
CONECT  472  471  471                                                 
CONECT  473  470  474                                                 
CONECT  474  473  475                                                 
CONECT  475  474  476  476  477                                       
CONECT  476  475  475                                                 
CONECT  477  475                                                      
CONECT  478  479  471                                                 
CONECT  479  482  478  480                                            
CONECT  480  479  485  481  481                                       
CONECT  481  480  480                                                 
CONECT  482  483  484  479                                            
CONECT  483  482                                                      
CONECT  484  482                                                      
CONECT  485  491  480  486                                            
CONECT  486  485  489  487                                            
CONECT  487  486  492  488  488                                       
CONECT  488  487  487                                                 
CONECT  489  490  486                                                 
CONECT  490  491  489                                                 
CONECT  491  485  490                                                 
CONECT  492  487  493                                                 
CONECT  493  492  494  496                                            
CONECT  494  502  493  495  495                                       
CONECT  495  494  494                                                 
CONECT  496  493  497                                                 
CONECT  497  496  499  499  498                                       
CONECT  498  497  500                                                 
CONECT  499  497  497  501                                            
CONECT  500  498  501  501                                            
CONECT  501  499  500  500                                            
CONECT  502  503  494                                                 
CONECT  503  506  504  502                                            
CONECT  504  513  503  505  505                                       
CONECT  505  504  504                                                 
CONECT  506  507  503                                                 
CONECT  507  508  506                                                 
CONECT  508  509  507                                                 
CONECT  509  510  510  508                                            
CONECT  510  512  511  509  509                                       
CONECT  511  510                                                      
CONECT  512  510                                                      
CONECT  513  514  504                                                 
CONECT  514  517  513  515                                            
CONECT  515  514  516  516  521                                       
CONECT  516  515  515                                                 
CONECT  517  518  519  514                                            
CONECT  518  520  517                                                 
CONECT  519  517                                                      
CONECT  520  518                                                      
CONECT  521  515  522                                                 
CONECT  522  521  525  523                                            
CONECT  523  522  526  524  524                                       
CONECT  524  523  523                                                 
CONECT  525  522                                                      
CONECT  526  523  527                                                 
CONECT  527  526  530  528                                            
CONECT  528  535  527  529  529                                       
CONECT  529  528  528                                                 
CONECT  530  527  531                                                 
CONECT  531  530  532                                                 
CONECT  532  531  533                                                 
CONECT  533  532  534                                                 
CONECT  534  533                                                      
CONECT  535  536  528                                                 
CONECT  536  539  535  537                                            
CONECT  537  536  543  538  538                                       
CONECT  538  537  537                                                 
CONECT  539  540  536                                                 
CONECT  540  541  539                                                 
CONECT  541  542  540                                                 
CONECT  542  541                                                      
CONECT  543  537  544                                                 
CONECT  544  543  547  545                                            
CONECT  545  544  546  546  555                                       
CONECT  546  545  545                                                 
CONECT  547  548  544                                                 
CONECT  548  549  549  550  547                                       
CONECT  549  551  548  548                                            
CONECT  550  552  552  548                                            
CONECT  551  553  553  549                                            
CONECT  552  553  550  550                                            
CONECT  553  554  551  551  552                                       
CONECT  554  553                                                      
CONECT  555  545  556                                                 
CONECT  556  555  557  559                                            
CONECT  557  562  556  558  558                                       
CONECT  558  557  557                                                 
CONECT  559  556  561  560                                            
CONECT  560  559                                                      
CONECT  561  559                                                      
CONECT  562  563  557                                                 
CONECT  563  564  562  566                                            
CONECT  564  570  565  565  563                                       
CONECT  565  564  564                                                 
CONECT  566  563  567                                                 
CONECT  567  566  569  569  568                                       
CONECT  568  567                                                      
CONECT  569  567  567                                                 
CONECT  570  571  564                                                 
CONECT  571  574  572  570                                            
CONECT  572  579  571  573  573                                       
CONECT  573  572  572                                                 
CONECT  574  575  571                                                 
CONECT  575  576  574                                                 
CONECT  576  578  578  577  575                                       
CONECT  577  576                                                      
CONECT  578  576  576                                                 
CONECT  579  580  572                                                 
CONECT  580  583  579  581                                            
CONECT  581  580  582  582  587                                       
CONECT  582  581  581                                                 
CONECT  583  585  584  580                                            
CONECT  584  586  583                                                 
CONECT  585  583                                                      
CONECT  586  584                                                      
CONECT  587  581  588                                                 
CONECT  588  587  591  589                                            
CONECT  589  588  598  590  590                                       
CONECT  590  589  589                                                 
CONECT  591  592  588                                                 
CONECT  592  593  593  594  591                                       
CONECT  593  595  592  592                                            
CONECT  594  596  596  592                                            
CONECT  595  597  597  593                                            
CONECT  596  597  594  594                                            
CONECT  597  595  595  596                                            
CONECT  598  589  599                                                 
CONECT  599  598  602  600                                            
CONECT  600  599  604  601  601                                       
CONECT  601  600  600                                                 
CONECT  602  603  599                                                 
CONECT  603  602                                                      
CONECT  604  605  600                                                 
CONECT  605  604  606                                                 
CONECT  606  605  608  607  607                                       
CONECT  607  606  606                                                 
CONECT  608  606  609                                                 
CONECT  609  608  612  610                                            
CONECT  610  609  616  611  611                                       
CONECT  611  610  610                                                 
CONECT  612  613  609                                                 
CONECT  613  614  615  612                                            
CONECT  614  613                                                      
CONECT  615  613                                                      
CONECT  616  610  617                                                 
CONECT  617  616  620  618                                            
CONECT  618  617  619  619  624                                       
CONECT  619  618  618                                                 
CONECT  620  617  621                                                 
CONECT  621  620  623  623  622                                       
CONECT  622  621                                                      
CONECT  623  621  621                                                 
CONECT  624  618  625                                                 
CONECT  625  624  626  628                                            
CONECT  626  625  636  627  627                                       
CONECT  627  626  626                                                 
CONECT  628  625  629                                                 
CONECT  629  631  631  630  628                                       
CONECT  630  632  632  629                                            
CONECT  631  633  629  629                                            
CONECT  632  634  630  630                                            
CONECT  633  634  634  631                                            
CONECT  634  635  633  633  632                                       
CONECT  635  634                                                      
CONECT  636  626  637                                                 
CONECT  637  638  636  640                                            
CONECT  638  641  639  639  637                                       
CONECT  639  638  638                                                 
CONECT  640  637                                                      
CONECT  641  642  638                                                 
CONECT  642  645  643  641                                            
CONECT  643  644  644  642  649                                       
CONECT  644  643  643                                                 
CONECT  645  646  642                                                 
CONECT  646  648  645  647  647                                       
CONECT  647  646  646                                                 
CONECT  648  646                                                      
CONECT  649  643  650                                                 
CONECT  650  649  651  653                                            
CONECT  651  660  650  652  652                                       
CONECT  652  651  651                                                 
CONECT  653  650  654                                                 
CONECT  654  656  656  653  655                                       
CONECT  655  654  657  657                                            
CONECT  656  658  654  654                                            
CONECT  657  659  655  655                                            
CONECT  658  656  659  659                                            
CONECT  659  658  658  657                                            
CONECT  660  666  661  651                                            
CONECT  661  664  660  662                                            
CONECT  662  661  667  663  663                                       
CONECT  663  662  662                                                 
CONECT  664  665  661                                                 
CONECT  665  664  666                                                 
CONECT  666  665  660                                                 
CONECT  667  662  668                                                 
CONECT  668  667  669  671                                            
CONECT  669  670  670  668  676                                       
CONECT  670  669  669                                                 
CONECT  671  668  672                                                 
CONECT  672  671  673                                                 
CONECT  673  672  674                                                 
CONECT  674  673  675                                                 
CONECT  675  674                                                      
CONECT  676  669  677                                                 
CONECT  677  680  676  678                                            
CONECT  678  677  684  679  679                                       
CONECT  679  678  678                                                 
CONECT  680  681  682  677                                            
CONECT  681  683  680                                                 
CONECT  682  680                                                      
CONECT  683  681                                                      
CONECT  684  678  685                                                 
CONECT  685  684  686  688                                            
CONECT  686  687  687  685  691                                       
CONECT  687  686  686                                                 
CONECT  688  689  685  690                                            
CONECT  689  688                                                      
CONECT  690  688                                                      
CONECT  691  686  692                                                 
CONECT  692  691  693  695                                            
CONECT  693  699  692  694  694                                       
CONECT  694  693  693                                                 
CONECT  695  692  696                                                 
CONECT  696  698  695  697                                            
CONECT  697  696                                                      
CONECT  698  696                                                      
CONECT  699  700  693                                                 
CONECT  700  703  699  701                                            
CONECT  701  702  702  700  707                                       
CONECT  702  701  701                                                 
CONECT  703  704  705  700                                            
CONECT  704  706  703                                                 
CONECT  705  703                                                      
CONECT  706  704                                                      
CONECT  707  701  708                                                 
CONECT  708  709  707  711                                            
CONECT  709  710  710  716  708                                       
CONECT  710  709  709                                                 
CONECT  711  708  712                                                 
CONECT  712  711  713                                                 
CONECT  713  712  715  715  714                                       
CONECT  714  713                                                      
CONECT  715  713  713                                                 
CONECT  716  717  709                                                 
CONECT  717  720  718  716                                            
CONECT  718  717  719  719  724                                       
CONECT  719  718  718                                                 
CONECT  720  721  717                                                 
CONECT  721  722  722  723  720                                       
CONECT  722  721  721                                                 
CONECT  723  721                                                      
CONECT  724  718  725                                                 
CONECT  725  726  724  728                                            
CONECT  726  733  727  727  725                                       
CONECT  727  726  726                                                 
CONECT  728  725  729                                                 
CONECT  729  728  730                                                 
CONECT  730  729  731                                                 
CONECT  731  730  732                                                 
CONECT  732  731                                                      
CONECT  733  734  726                                                 
CONECT  734  737  735  733                                            
CONECT  735  736  736  734  741                                       
CONECT  736  735  735                                                 
CONECT  737  738  734                                                 
CONECT  738  739  737                                                 
CONECT  739  740  738                                                 
CONECT  740  739                                                      
CONECT  741  735  742                                                 
CONECT  742  743  741  745                                            
CONECT  743  750  744  744  742                                       
CONECT  744  743  743                                                 
CONECT  745  742  746                                                 
CONECT  746  745  747                                                 
CONECT  747  746  748                                                 
CONECT  748  747  749                                                 
CONECT  749  748                                                      
CONECT  750  751  743                                                 
CONECT  751  754  752  750                                            
CONECT  752  757  751  753  753                                       
CONECT  753  752  752                                                 
CONECT  754  755  756  751                                            
CONECT  755  754                                                      
CONECT  756  754                                                      
CONECT  757  758  752                                                 
CONECT  758  759  757  761                                            
CONECT  759  765  760  760  758                                       
CONECT  760  759  759                                                 
CONECT  761  758  762                                                 
CONECT  762  763  763  764  761                                       
CONECT  763  762  762                                                 
CONECT  764  762                                                      
CONECT  765  766  759                                                 
CONECT  766  769  767  765                                            
CONECT  767  774  766  768  768                                       
CONECT  768  767  767                                                 
CONECT  769  770  766                                                 
CONECT  770  771  769                                                 
CONECT  771  773  773  772  770                                       
CONECT  772  771                                                      
CONECT  773  771  771                                                 
CONECT  774  775  767                                                 
CONECT  775  778  776  774                                            
CONECT  776  777  777  775  782                                       
CONECT  777  776  776                                                 
CONECT  778  779  775                                                 
CONECT  779  780  778                                                 
CONECT  780  781  779                                                 
CONECT  781  780                                                      
CONECT  782  776  783                                                 
CONECT  783  784  782  786                                            
CONECT  784  789  785  785  783                                       
CONECT  785  784  784                                                 
CONECT  786  783  787  788                                            
CONECT  787  786                                                      
CONECT  788  786                                                      
CONECT  789  790  784                                                 
CONECT  790  793  791  789                                            
CONECT  791  792  792  796  790                                       
CONECT  792  791  791                                                 
CONECT  793  795  794  790                                            
CONECT  794  793                                                      
CONECT  795  793                                                      
CONECT  796  797  791                                                 
CONECT  797  798  796  800                                            
CONECT  798  803  799  799  797                                       
CONECT  799  798  798                                                 
CONECT  800  797  801  802                                            
CONECT  801  800                                                      
CONECT  802  800                                                      
CONECT  803  804  798                                                 
CONECT  804  807  805  803                                            
CONECT  805  814  806  806  804                                       
CONECT  806  805  805                                                 
CONECT  807  808  804                                                 
CONECT  808  809  807                                                 
CONECT  809  810  808                                                 
CONECT  810  811  811  809                                            
CONECT  811  812  813  810  810                                       
CONECT  812  811                                                      
CONECT  813  811                                                      
CONECT  814  815  805                                                 
CONECT  815  818  814  816                                            
CONECT  816  815  817  817  822                                       
CONECT  817  816  816                                                 
CONECT  818  819  815                                                 
CONECT  819  820  820  821  818                                       
CONECT  820  819  819                                                 
CONECT  821  819                                                      
CONECT  822  816  823                                                 
CONECT  823  822  824  826                                            
CONECT  824  830  825  825  823                                       
CONECT  825  824  824                                                 
CONECT  826  823  827  828                                            
CONECT  827  826  829                                                 
CONECT  828  826                                                      
CONECT  829  827                                                      
CONECT  830  831  824                                                 
CONECT  831  834  830  832                                            
CONECT  832  831  837  833  833                                       
CONECT  833  832  832                                                 
CONECT  834  836  835  831                                            
CONECT  835  834                                                      
CONECT  836  834                                                      
CONECT  837  838  832                                                 
CONECT  838  839  837  841                                            
CONECT  839  840  840  845  838                                       
CONECT  840  839  839                                                 
CONECT  841  838  842                                                 
CONECT  842  844  841  843                                            
CONECT  843  842                                                      
CONECT  844  842                                                      
CONECT  845  846  839                                                 
CONECT  846  849  845  847                                            
CONECT  847  846  852  848  848                                       
CONECT  848  847  847                                                 
CONECT  849  851  850  846                                            
CONECT  850  849                                                      
CONECT  851  849                                                      
CONECT  852  847  853                                                 
CONECT  853  854  852  856                                            
CONECT  854  855  855  858  853                                       
CONECT  855  854  854                                                 
CONECT  856  853  857                                                 
CONECT  857  856                                                      
CONECT  858  859  854                                                 
CONECT  859  860  858  862                                            
CONECT  860  865  859  861  861                                       
CONECT  861  860  860                                                 
CONECT  862  864  859  863                                            
CONECT  863  862                                                      
CONECT  864  862                                                      
CONECT  865  866  860                                                 
CONECT  866  869  865  867                                            
CONECT  867  866  868  868  871                                       
CONECT  868  867  867                                                 
CONECT  869  870  866                                                 
CONECT  870  869                                                      
CONECT  871  867  872                                                 
CONECT  872  873  871  875                                            
CONECT  873  880  874  874  872                                       
CONECT  874  873  873                                                 
CONECT  875  872  876                                                 
CONECT  876  875  877                                                 
CONECT  877  876  878  878  879                                       
CONECT  878  877  877                                                 
CONECT  879  877                                                      
CONECT  880  881  873                                                 
CONECT  881  882  884  880                                            
CONECT  882  883  883  890  881                                       
CONECT  883  882  882                                                 
CONECT  884  885  881                                                 
CONECT  885  884  886  886  887                                       
CONECT  886  885  885  888                                            
CONECT  887  885  889                                                 
CONECT  888  886  889  889                                            
CONECT  889  888  888  887                                            
CONECT  890  891  882                                                 
CONECT  891  894  892  890                                            
CONECT  892  893  893  891  900                                       
CONECT  893  892  892                                                 
CONECT  894  895  891                                                 
CONECT  895  896  896  897  894                                       
CONECT  896  898  895  895                                            
CONECT  897  899  895                                                 
CONECT  898  899  899  896                                            
CONECT  899  898  898  897                                            
CONECT  900  892  901                                                 
CONECT  901  902  900  904                                            
CONECT  902  911  903  903  901                                       
CONECT  903  902  902                                                 
CONECT  904  901  905                                                 
CONECT  905  904  906  906  907                                       
CONECT  906  905  905  908                                            
CONECT  907  905  909  909                                            
CONECT  908  906  910  910                                            
CONECT  909  907  907  910                                            
CONECT  910  908  908  909                                            
CONECT  911  912  902                                                 
CONECT  912  915  913  911                                            
CONECT  913  918  912  914  914                                       
CONECT  914  913  913                                                 
CONECT  915  916  917  912                                            
CONECT  916  915                                                      
CONECT  917  915                                                      
CONECT  918  919  913                                                 
CONECT  919  922  918  920                                            
CONECT  920  921  921  919  925                                       
CONECT  921  920  920                                                 
CONECT  922  923  924  919                                            
CONECT  923  922                                                      
CONECT  924  922                                                      
CONECT  925  920  926                                                 
CONECT  926  927  925  929                                            
CONECT  927  933  926  928  928                                       
CONECT  928  927  927                                                 
CONECT  929  926  931  930                                            
CONECT  930  929  932                                                 
CONECT  931  929                                                      
CONECT  932  930                                                      
CONECT  933  934  927                                                 
CONECT  934  937  935  933                                            
CONECT  935  936  936  934  941                                       
CONECT  936  935  935                                                 
CONECT  937  938  934                                                 
CONECT  938  940  940  937  939                                       
CONECT  939  938                                                      
CONECT  940  938  938                                                 
CONECT  941  935  942  942                                            
CONECT  942  941  941  943                                            
CONECT  943  942  945  944  944                                       
CONECT  944  943  943                                                 
CONECT  945  943  946                                                 
CONECT  946  949  945  947                                            
CONECT  947  946  948  948  954                                       
CONECT  948  947  947                                                 
CONECT  949  950  946                                                 
CONECT  950  951  949                                                 
CONECT  951  952  950                                                 
CONECT  952  953  951                                                 
CONECT  953  952                                                      
CONECT  954  947  955                                                 
CONECT  955  954  956  958                                            
CONECT  956  955  957  957  959                                       
CONECT  957  956  956                                                 
CONECT  958  955                                                      
CONECT  959  956  960                                                 
CONECT  960  963  959  961                                            
CONECT  961  960  962  962  966                                       
CONECT  962  961  961                                                 
CONECT  963  964  965  960                                            
CONECT  964  963                                                      
CONECT  965  963                                                      
CONECT  966  961  967                                                 
CONECT  967  966  968  970                                            
CONECT  968  967  969  969  973                                       
CONECT  969  968  968                                                 
CONECT  970  967  972  971                                            
CONECT  971  970                                                      
CONECT  972  970                                                      
CONECT  973  968  974                                                 
CONECT  974  977  973  975                                            
CONECT  975  974  976  976  978                                       
CONECT  976  975  975                                                 
CONECT  977  974                                                      
CONECT  978  975  979                                                 
CONECT  979  978  980  982                                            
CONECT  980  979  981  981  990                                       
CONECT  981  980  980                                                 
CONECT  982  979  983                                                 
CONECT  983  984  984  982  985                                       
CONECT  984  986  983  983                                            
CONECT  985  983  987  987                                            
CONECT  986  984  988  988                                            
CONECT  987  988  985  985                                            
CONECT  988  986  986  989  987                                       
CONECT  989  988                                                      
CONECT  990  980  991                                                 
CONECT  991  990  994  992                                            
CONECT  992  991  998  993  993                                       
CONECT  993  992  992                                                 
CONECT  994  995  991  996                                            
CONECT  995  997  994                                                 
CONECT  996  994                                                      
CONECT  997  995                                                      
CONECT  998 1004  992  999                                            
CONECT  999  998 1002 1000                                            
CONECT 1000  999 1001 1001 1005                                       
CONECT 1001 1000 1000                                                 
CONECT 1002 1003  999                                                 
CONECT 1003 1004 1002                                                 
CONECT 1004 1003  998                                                 
CONECT 1005 1000 1006                                                 
CONECT 1006 1005 1009 1007                                            
CONECT 1007 1006 1008 1008 1014                                       
CONECT 1008 1007 1007                                                 
CONECT 1009 1006 1010                                                 
CONECT 1010 1009 1011                                                 
CONECT 1011 1010 1012                                                 
CONECT 1012 1011 1013                                                 
CONECT 1013 1012                                                      
CONECT 1014 1007 1015                                                 
CONECT 1015 1014 1016 1018                                            
CONECT 1016 1022 1015 1017 1017                                       
CONECT 1017 1016 1016                                                 
CONECT 1018 1015 1019                                                 
CONECT 1019 1018 1020 1020 1021                                       
CONECT 1020 1019 1019                                                 
CONECT 1021 1019                                                      
CONECT 1022 1023 1016                                                 
CONECT 1023 1024 1026 1022                                            
CONECT 1024 1025 1025 1028 1023                                       
CONECT 1025 1024 1024                                                 
CONECT 1026 1023 1027                                                 
CONECT 1027 1026                                                      
CONECT 1028 1029 1024                                                 
CONECT 1029 1032 1030 1028                                            
CONECT 1030 1035 1029 1031 1031                                       
CONECT 1031 1030 1030                                                 
CONECT 1032 1033 1034 1029                                            
CONECT 1033 1032                                                      
CONECT 1034 1032                                                      
CONECT 1035 1036 1030                                                 
CONECT 1036 1037 1039 1035                                            
CONECT 1037 1038 1038 1043 1036                                       
CONECT 1038 1037 1037                                                 
CONECT 1039 1041 1040 1036                                            
CONECT 1040 1042 1039                                                 
CONECT 1041 1039                                                      
CONECT 1042 1040                                                      
CONECT 1043 1044 1037                                                 
CONECT 1044 1045 1043                                                 
CONECT 1045 1047 1046 1046 1044                                       
CONECT 1046 1045 1045                                                 
CONECT 1047 1048 1045                                                 
CONECT 1048 1051 1049 1047                                            
CONECT 1049 1050 1050 1048 1055                                       
CONECT 1050 1049 1049                                                 
CONECT 1051 1052 1048                                                 
CONECT 1052 1053 1051 1054                                            
CONECT 1053 1052                                                      
CONECT 1054 1052                                                      
CONECT 1055 1049 1056                                                 
CONECT 1056 1055 1059 1057                                            
CONECT 1057 1056 1058 1058 1061                                       
CONECT 1058 1057 1057                                                 
CONECT 1059 1056 1060                                                 
CONECT 1060 1059                                                      
CONECT 1061 1057 1062                                                 
CONECT 1062 1061 1063 1065                                            
CONECT 1063 1070 1064 1064 1062                                       
CONECT 1064 1063 1063                                                 
CONECT 1065 1062 1066                                                 
CONECT 1066 1065 1067                                                 
CONECT 1067 1066 1068                                                 
CONECT 1068 1067 1069                                                 
CONECT 1069 1068                                                      
CONECT 1070 1071 1063                                                 
CONECT 1071 1072 1074 1070                                            
CONECT 1072 1078 1073 1073 1071                                       
CONECT 1073 1072 1072                                                 
CONECT 1074 1076 1071 1075                                            
CONECT 1075 1074 1077                                                 
CONECT 1076 1074                                                      
CONECT 1077 1075                                                      
CONECT 1078 1079 1072                                                 
CONECT 1079 1082 1080 1078                                            
CONECT 1080 1081 1081 1079 1086                                       
CONECT 1081 1080 1080                                                 
CONECT 1082 1083 1079                                                 
CONECT 1083 1085 1084 1084 1082                                       
CONECT 1084 1083 1083                                                 
CONECT 1085 1083                                                      
CONECT 1086 1080 1087                                                 
CONECT 1087 1086 1088 1090                                            
CONECT 1088 1087 1089 1089 1097                                       
CONECT 1089 1088 1088                                                 
CONECT 1090 1087 1091                                                 
CONECT 1091 1090 1092                                                 
CONECT 1092 1091 1093                                                 
CONECT 1093 1092 1094 1094                                            
CONECT 1094 1093 1093 1096 1095                                       
CONECT 1095 1094                                                      
CONECT 1096 1094                                                      
CONECT 1097 1088 1098                                                 
CONECT 1098 1099 1097 1101                                            
CONECT 1099 1105 1100 1100 1098                                       
CONECT 1100 1099 1099                                                 
CONECT 1101 1098 1103 1102                                            
CONECT 1102 1101 1104                                                 
CONECT 1103 1101                                                      
CONECT 1104 1102                                                      
CONECT 1105 1106 1099                                                 
CONECT 1106 1109 1107 1105                                            
CONECT 1107 1108 1108 1112 1106                                       
CONECT 1108 1107 1107                                                 
CONECT 1109 1110 1111 1106                                            
CONECT 1110 1109                                                      
CONECT 1111 1109                                                      
CONECT 1112 1113 1107                                                 
CONECT 1113 1116 1112 1114                                            
CONECT 1114 1113 1115 1115 1121                                       
CONECT 1115 1114 1114                                                 
CONECT 1116 1117 1113                                                 
CONECT 1117 1118 1116                                                 
CONECT 1118 1120 1117 1119 1119                                       
CONECT 1119 1118 1118                                                 
CONECT 1120 1118                                                      
CONECT 1121 1114 1122                                                 
CONECT 1122 1121 1123 1125                                            
CONECT 1123 1132 1124 1124 1122                                       
CONECT 1124 1123 1123                                                 
CONECT 1125 1122 1126                                                 
CONECT 1126 1125 1127 1127 1128                                       
CONECT 1127 1126 1126 1129                                            
CONECT 1128 1126 1130 1130                                            
CONECT 1129 1127 1131 1131                                            
CONECT 1130 1128 1128 1131                                            
CONECT 1131 1129 1129 1130                                            
CONECT 1132 1133 1123                                                 
CONECT 1133 1134 1136 1132                                            
CONECT 1134 1143 1135 1135 1133                                       
CONECT 1135 1134 1134                                                 
CONECT 1136 1133 1137                                                 
CONECT 1137 1136 1139 1139 1138                                       
CONECT 1138 1137 1140 1140                                            
CONECT 1139 1137 1137 1141                                            
CONECT 1140 1138 1138 1142                                            
CONECT 1141 1139 1142 1142                                            
CONECT 1142 1141 1141 1140                                            
CONECT 1143 1144 1134                                                 
CONECT 1144 1147 1145 1143                                            
CONECT 1145 1146 1146 1144 1148                                       
CONECT 1146 1145 1145                                                 
CONECT 1147 1144                                                      
CONECT 1148 1145 1149                                                 
CONECT 1149 1148 1150 1152                                            
CONECT 1150 1149 1157 1151 1151                                       
CONECT 1151 1150 1150                                                 
CONECT 1152 1149 1153                                                 
CONECT 1153 1154 1152                                                 
CONECT 1154 1156 1155 1155 1153                                       
CONECT 1155 1154 1154                                                 
CONECT 1156 1154                                                      
CONECT 1157 1158 1150                                                 
CONECT 1158 1159 1157 1161                                            
CONECT 1159 1160 1160 1168 1158                                       
CONECT 1160 1159 1159                                                 
CONECT 1161 1158 1162                                                 
CONECT 1162 1161 1163                                                 
CONECT 1163 1162 1164                                                 
CONECT 1164 1163 1165 1165                                            
CONECT 1165 1164 1164 1166 1167                                       
CONECT 1166 1165                                                      
CONECT 1167 1165                                                      
CONECT 1168 1169 1159 1174                                            
CONECT 1169 1170 1172 1168                                            
CONECT 1170 1175 1169 1171 1171                                       
CONECT 1171 1170 1170                                                 
CONECT 1172 1169 1173                                                 
CONECT 1173 1172 1174                                                 
CONECT 1174 1168 1173                                                 
CONECT 1175 1176 1170                                                 
CONECT 1176 1177 1175 1179                                            
CONECT 1177 1178 1178 1184 1176                                       
CONECT 1178 1177 1177                                                 
CONECT 1179 1176 1180                                                 
CONECT 1180 1179 1181                                                 
CONECT 1181 1180 1182 1182 1183                                       
CONECT 1182 1181 1181                                                 
CONECT 1183 1181                                                      
CONECT 1184 1185 1177                                                 
CONECT 1185 1186 1188 1184                                            
CONECT 1186 1191 1185 1187 1187                                       
CONECT 1187 1186 1186                                                 
CONECT 1188 1189 1185 1190                                            
CONECT 1189 1188                                                      
CONECT 1190 1188                                                      
CONECT 1191 1192 1186                                                 
CONECT 1192 1195 1191 1193                                            
CONECT 1193 1192 1200 1194 1194                                       
CONECT 1194 1193 1193                                                 
CONECT 1195 1196 1192                                                 
CONECT 1196 1197 1195                                                 
CONECT 1197 1198 1198 1199 1196                                       
CONECT 1198 1197 1197                                                 
CONECT 1199 1197                                                      
CONECT 1200 1193 1201                                                 
CONECT 1201 1200 1204 1202                                            
CONECT 1202 1201 1209 1203 1203                                       
CONECT 1203 1202 1202                                                 
CONECT 1204 1205 1201                                                 
CONECT 1205 1206 1204                                                 
CONECT 1206 1207 1207 1208 1205                                       
CONECT 1207 1206 1206                                                 
CONECT 1208 1206                                                      
CONECT 1209 1202 1210                                                 
CONECT 1210 1209 1213 1211                                            
CONECT 1211 1220 1210 1212 1212                                       
CONECT 1212 1211 1211                                                 
CONECT 1213 1210 1214                                                 
CONECT 1214 1213 1215                                                 
CONECT 1215 1216 1214                                                 
CONECT 1216 1217 1217 1215                                            
CONECT 1217 1219 1218 1216 1216                                       
CONECT 1218 1217                                                      
CONECT 1219 1217                                                      
CONECT 1220 1221 1211                                                 
CONECT 1221 1224 1220 1222                                            
CONECT 1222 1228 1221 1223 1223                                       
CONECT 1223 1222 1222                                                 
CONECT 1224 1225 1221                                                 
CONECT 1225 1227 1224 1226                                            
CONECT 1226 1225                                                      
CONECT 1227 1225                                                      
CONECT 1228 1229 1222                                                 
CONECT 1229 1232 1228 1230                                            
CONECT 1230 1229 1235 1231 1231                                       
CONECT 1231 1230 1230                                                 
CONECT 1232 1233 1234 1229                                            
CONECT 1233 1232                                                      
CONECT 1234 1232                                                      
CONECT 1235 1230 1236                                                 
CONECT 1236 1235 1239 1237                                            
CONECT 1237 1236 1244 1238 1238                                       
CONECT 1238 1237 1237                                                 
CONECT 1239 1240 1236                                                 
CONECT 1240 1241 1239                                                 
CONECT 1241 1243 1240 1242 1242                                       
CONECT 1242 1241 1241                                                 
CONECT 1243 1241                                                      
CONECT 1244 1237 1245                                                 
CONECT 1245 1244 1248 1246                                            
CONECT 1246 1253 1245 1247 1247                                       
CONECT 1247 1246 1246                                                 
CONECT 1248 1249 1245                                                 
CONECT 1249 1250 1248                                                 
CONECT 1250 1251 1251 1252 1249                                       
CONECT 1251 1250 1250                                                 
CONECT 1252 1250                                                      
CONECT 1253 1254 1246                                                 
CONECT 1254 1257 1253 1255                                            
CONECT 1255 1254 1261 1256 1256                                       
CONECT 1256 1255 1255                                                 
CONECT 1257 1258 1259 1254                                            
CONECT 1258 1260 1257                                                 
CONECT 1259 1257                                                      
CONECT 1260 1258                                                      
CONECT 1261 1255 1262                                                 
CONECT 1262 1265 1261 1263                                            
CONECT 1263 1262 1269 1264 1264                                       
CONECT 1264 1263 1263                                                 
CONECT 1265 1266 1262                                                 
CONECT 1266 1265 1267 1268                                            
CONECT 1267 1266                                                      
CONECT 1268 1266                                                      
CONECT 1269 1263 1270                                                 
CONECT 1270 1269 1273 1271                                            
CONECT 1271 1270 1277 1272 1272                                       
CONECT 1272 1271 1271                                                 
CONECT 1273 1274 1270 1275                                            
CONECT 1274 1276 1273                                                 
CONECT 1275 1273                                                      
CONECT 1276 1274                                                      
CONECT 1277 1271 1278                                                 
CONECT 1278 1281 1277 1279                                            
CONECT 1279 1282 1278 1280 1280                                       
CONECT 1280 1279 1279                                                 
CONECT 1281 1278                                                      
CONECT 1282 1283 1279                                                 
CONECT 1283 1286 1282 1284                                            
CONECT 1284 1283 1290 1285 1285                                       
CONECT 1285 1284 1284                                                 
CONECT 1286 1287 1283                                                 
CONECT 1287 1288 1289 1286                                            
CONECT 1288 1287                                                      
CONECT 1289 1287                                                      
CONECT 1290 1284 1291                                                 
CONECT 1291 1290 1294 1292                                            
CONECT 1292 1291 1299 1293 1293                                       
CONECT 1293 1292 1292                                                 
CONECT 1294 1295 1291                                                 
CONECT 1295 1296 1294                                                 
CONECT 1296 1298 1297 1297 1295                                       
CONECT 1297 1296 1296                                                 
CONECT 1298 1296                                                      
CONECT 1299 1292 1300                                                 
CONECT 1300 1299 1303 1301                                            
CONECT 1301 1306 1300 1302 1302                                       
CONECT 1302 1301 1301                                                 
CONECT 1303 1304 1300 1305                                            
CONECT 1304 1303                                                      
CONECT 1305 1303                                                      
CONECT 1306 1307 1301                                                 
CONECT 1307 1310 1306 1308                                            
CONECT 1308 1314 1307 1309 1309                                       
CONECT 1309 1308 1308                                                 
CONECT 1310 1311 1307                                                 
CONECT 1311 1312 1310 1313                                            
CONECT 1312 1311                                                      
CONECT 1313 1311                                                      
CONECT 1314 1315 1308                                                 
CONECT 1315 1318 1314 1316                                            
CONECT 1316 1315 1317 1317 1322                                       
CONECT 1317 1316 1316                                                 
CONECT 1318 1319 1315                                                 
CONECT 1319 1320 1321 1318                                            
CONECT 1320 1319                                                      
CONECT 1321 1319                                                      
CONECT 1322 1316 1323                                                 
CONECT 1323 1322 1324                                                 
CONECT 1324 1326 1323 1325 1325                                       
CONECT 1325 1324 1324                                                 
CONECT 1326 1327 1324                                                 
CONECT 1327 1328 1330 1326                                            
CONECT 1328 1329 1329 1333 1327                                       
CONECT 1329 1328 1328                                                 
CONECT 1330 1332 1331 1327                                            
CONECT 1331 1330                                                      
CONECT 1332 1330                                                      
CONECT 1333 1334 1328                                                 
CONECT 1334 1335 1337 1333                                            
CONECT 1335 1336 1336 1341 1334                                       
CONECT 1336 1335 1335                                                 
CONECT 1337 1334 1338                                                 
CONECT 1338 1337 1339 1339 1340                                       
CONECT 1339 1338 1338                                                 
CONECT 1340 1338                                                      
CONECT 1341 1342 1335                                                 
CONECT 1342 1343 1345 1341                                            
CONECT 1343 1349 1344 1344 1342                                       
CONECT 1344 1343 1343                                                 
CONECT 1345 1342 1346                                                 
CONECT 1346 1345 1347 1347 1348                                       
CONECT 1347 1346 1346                                                 
CONECT 1348 1346                                                      
CONECT 1349 1350 1343                                                 
CONECT 1350 1351 1353 1349                                            
CONECT 1351 1356 1352 1352 1350                                       
CONECT 1352 1351 1351                                                 
CONECT 1353 1354 1350 1355                                            
CONECT 1354 1353                                                      
CONECT 1355 1353                                                      
CONECT 1356 1357 1351                                                 
CONECT 1357 1360 1358 1356                                            
CONECT 1358 1361 1359 1359 1357                                       
CONECT 1359 1358 1358                                                 
CONECT 1360 1357                                                      
CONECT 1361 1362 1358                                                 
CONECT 1362 1363 1361 1365                                            
CONECT 1363 1368 1364 1364 1362                                       
CONECT 1364 1363 1363                                                 
CONECT 1365 1362 1366 1367                                            
CONECT 1366 1365                                                      
CONECT 1367 1365                                                      
CONECT 1368 1369 1363                                                 
CONECT 1369 1372 1370 1368                                            
CONECT 1370 1374 1371 1371 1369                                       
CONECT 1371 1370 1370                                                 
CONECT 1372 1373 1369                                                 
CONECT 1373 1372                                                      
CONECT 1374 1375 1370                                                 
CONECT 1375 1376 1374 1378                                            
CONECT 1376 1382 1377 1377 1375                                       
CONECT 1377 1376 1376                                                 
CONECT 1378 1380 1375 1379                                            
CONECT 1379 1378 1381                                                 
CONECT 1380 1378                                                      
CONECT 1381 1379                                                      
CONECT 1382 1383 1376                                                 
CONECT 1383 1386 1384 1382                                            
CONECT 1384 1390 1385 1385 1383                                       
CONECT 1385 1384 1384                                                 
CONECT 1386 1387 1383                                                 
CONECT 1387 1388 1388 1389 1386                                       
CONECT 1388 1387 1387                                                 
CONECT 1389 1387                                                      
CONECT 1390 1391 1384                                                 
CONECT 1391 1392 1390 1394                                            
CONECT 1392 1395 1393 1393 1391                                       
CONECT 1393 1392 1392                                                 
CONECT 1394 1391                                                      
CONECT 1395 1396 1392                                                 
CONECT 1396 1399 1397 1395                                            
CONECT 1397 1396 1402 1398 1398                                       
CONECT 1398 1397 1397                                                 
CONECT 1399 1400 1401 1396                                            
CONECT 1400 1399                                                      
CONECT 1401 1399                                                      
CONECT 1402 1397 1403                                                 
CONECT 1403 1404 1402 1406                                            
CONECT 1404 1405 1405 1412 1403                                       
CONECT 1405 1404 1404                                                 
CONECT 1406 1403 1407                                                 
CONECT 1407 1406 1409 1409 1408                                       
CONECT 1408 1407 1410                                                 
CONECT 1409 1407 1407 1411                                            
CONECT 1410 1408 1411 1411                                            
CONECT 1411 1409 1410 1410                                            
CONECT 1412 1413 1404                                                 
CONECT 1413 1414 1416 1412                                            
CONECT 1414 1415 1415 1413 1424                                       
CONECT 1415 1414 1414                                                 
CONECT 1416 1417 1413                                                 
CONECT 1417 1418 1418 1416 1419                                       
CONECT 1418 1420 1417 1417                                            
CONECT 1419 1417 1421 1421                                            
CONECT 1420 1418 1422 1422                                            
CONECT 1421 1422 1419 1419                                            
CONECT 1422 1420 1420 1423 1421                                       
CONECT 1423 1422                                                      
CONECT 1424 1414 1425                                                 
CONECT 1425 1426 1424 1428                                            
CONECT 1426 1427 1427 1430 1425                                       
CONECT 1427 1426 1426                                                 
CONECT 1428 1425 1429                                                 
CONECT 1429 1428                                                      
CONECT 1430 1431 1426                                                 
CONECT 1431 1432 1434 1430                                            
CONECT 1432 1433 1433 1437 1431                                       
CONECT 1433 1432 1432                                                 
CONECT 1434 1435 1431 1436                                            
CONECT 1435 1434                                                      
CONECT 1436 1434                                                      
CONECT 1437 1438 1432                                                 
CONECT 1438 1439 1441 1437                                            
CONECT 1439 1440 1440 1438 1446                                       
CONECT 1440 1439 1439                                                 
CONECT 1441 1442 1438                                                 
CONECT 1442 1443 1441                                                 
CONECT 1443 1444 1442                                                 
CONECT 1444 1445 1443                                                 
CONECT 1445 1444                                                      
CONECT 1446 1439 1447                                                 
CONECT 1447 1448 1446 1450                                            
CONECT 1448 1449 1449 1447 1451                                       
CONECT 1449 1448 1448                                                 
CONECT 1450 1447                                                      
CONECT 1451 1448 1452                                                 
CONECT 1452 1453 1451 1455                                            
CONECT 1453 1462 1454 1454 1452                                       
CONECT 1454 1453 1453                                                 
CONECT 1455 1452 1456                                                 
CONECT 1456 1455 1457                                                 
CONECT 1457 1456 1458                                                 
CONECT 1458 1457 1459 1459                                            
CONECT 1459 1458 1458 1460 1461                                       
CONECT 1460 1459                                                      
CONECT 1461 1459                                                      
CONECT 1462 1463 1453                                                 
CONECT 1463 1464 1462                                                 
CONECT 1464 1465 1465 1466 1463                                       
CONECT 1465 1464 1464                                                 
CONECT 1466 1467 1464                                                 
CONECT 1467 1468 1470 1466                                            
CONECT 1468 1469 1469 1467 1474                                       
CONECT 1469 1468 1468                                                 
CONECT 1470 1472 1467 1471                                            
CONECT 1471 1470 1473                                                 
CONECT 1472 1470                                                      
CONECT 1473 1471                                                      
CONECT 1474 1468 1475                                                 
CONECT 1475 1478 1476 1474                                            
CONECT 1476 1477 1477 1475 1485                                       
CONECT 1477 1476 1476                                                 
CONECT 1478 1479 1475                                                 
CONECT 1479 1480 1478                                                 
CONECT 1480 1481 1479                                                 
CONECT 1481 1482 1482 1480                                            
CONECT 1482 1483 1484 1481 1481                                       
CONECT 1483 1482                                                      
CONECT 1484 1482                                                      
CONECT 1485 1476 1486                                                 
CONECT 1486 1485 1487 1489                                            
CONECT 1487 1493 1486 1488 1488                                       
CONECT 1488 1487 1487                                                 
CONECT 1489 1486 1490                                                 
CONECT 1490 1491 1491 1492 1489                                       
CONECT 1491 1490 1490                                                 
CONECT 1492 1490                                                      
CONECT 1493 1494 1487                                                 
CONECT 1494 1497 1493 1495                                            
CONECT 1495 1494 1498 1496 1496                                       
CONECT 1496 1495 1495                                                 
CONECT 1497 1494                                                      
CONECT 1498 1495 1499                                                 
CONECT 1499 1502 1498 1500                                            
CONECT 1500 1499 1501 1505 1505                                       
CONECT 1501 2530 1500                                                 
CONECT 1502 1504 1503 1499                                            
CONECT 1503 1502                                                      
CONECT 1504 1502                                                      
CONECT 1505 1500 1500 1506                                            
CONECT 1506 1505 1509 1507                                            
CONECT 1507 1506 1508 1508 1511                                       
CONECT 1508 1507 1507                                                 
CONECT 1509 1506 1510                                                 
CONECT 1510 1509                                                      
CONECT 1511 1507 1512                                                 
CONECT 1512 1511 1515 1513                                            
CONECT 1513 1512 1514 1514 1516                                       
CONECT 1514 1513 1513                                                 
CONECT 1515 1512                                                      
CONECT 1516 1513 1517                                                 
CONECT 1517 1516 1520 1518                                            
CONECT 1518 1517 1523 1519 1519                                       
CONECT 1519 1518 1518                                                 
CONECT 1520 1521 1517 1522                                            
CONECT 1521 1520                                                      
CONECT 1522 1520                                                      
CONECT 1523 1518 1524                                                 
CONECT 1524 1523 1527 1525                                            
CONECT 1525 1524 1526 1526 1530                                       
CONECT 1526 1525 1525                                                 
CONECT 1527 1528 1524 1529                                            
CONECT 1528 1527                                                      
CONECT 1529 1527                                                      
CONECT 1530 1525 1531                                                 
CONECT 1531 1530 1534 1532                                            
CONECT 1532 1531 1533 1533 1537                                       
CONECT 1533 1532 1532                                                 
CONECT 1534 1536 1531 1535                                            
CONECT 1535 1534                                                      
CONECT 1536 1534                                                      
CONECT 1537 1532 1538                                                 
CONECT 1538 1537 1541 1539                                            
CONECT 1539 1538 1540 1540 1544                                       
CONECT 1540 1539 1539                                                 
CONECT 1541 1542 1538 1543                                            
CONECT 1542 1541                                                      
CONECT 1543 1541                                                      
CONECT 1544 1539 1545                                                 
CONECT 1545 1544 1546 1548                                            
CONECT 1546 1545 1547 1547 1550                                       
CONECT 1547 1546 1546                                                 
CONECT 1548 1545 1549                                                 
CONECT 1549 1548                                                      
CONECT 1550 1546 1551                                                 
CONECT 1551 1554 1550 1552                                            
CONECT 1552 1551 1553 1553 1558                                       
CONECT 1553 1552 1552                                                 
CONECT 1554 1555 1551                                                 
CONECT 1555 1556 1557 1554                                            
CONECT 1556 1555                                                      
CONECT 1557 1555                                                      
CONECT 1558 1552 1559                                                 
CONECT 1559 1558 1560                                                 
CONECT 1560 1561 1561 1559 1562                                       
CONECT 1561 1560 1560                                                 
CONECT 1562 1560 1563                                                 
CONECT 1563 1564 1562                                                 
CONECT 1564 1565 1565 1566 1563                                       
CONECT 1565 1564 1564                                                 
CONECT 1566 1567 1564                                                 
CONECT 1567 1568 1570 1566                                            
CONECT 1568 1569 1569 1574 1567                                       
CONECT 1569 1568 1568                                                 
CONECT 1570 1567 1571                                                 
CONECT 1571 1570 1573 1572                                            
CONECT 1572 1571                                                      
CONECT 1573 1571                                                      
CONECT 1574 1575 1568                                                 
CONECT 1575 1576 1578 1574                                            
CONECT 1576 1577 1577 1575 1585                                       
CONECT 1577 1576 1576                                                 
CONECT 1578 1575 1579                                                 
CONECT 1579 1580 1580 1578 1581                                       
CONECT 1580 1582 1579 1579                                            
CONECT 1581 1579 1583 1583                                            
CONECT 1582 1580 1584 1584                                            
CONECT 1583 1584 1581 1581                                            
CONECT 1584 1582 1582 1583                                            
CONECT 1585 1576 1586                                                 
CONECT 1586 1587 1585 1589                                            
CONECT 1587 1588 1588 1586 1594                                       
CONECT 1588 1587 1587                                                 
CONECT 1589 1586 1590                                                 
CONECT 1590 1589 1591                                                 
CONECT 1591 1590 1592                                                 
CONECT 1592 1591 1593                                                 
CONECT 1593 1592                                                      
CONECT 1594 1587 1595                                                 
CONECT 1595 1596 1594 1598                                            
CONECT 1596 1597 1597 1600 1595                                       
CONECT 1597 1596 1596                                                 
CONECT 1598 1595 1599                                                 
CONECT 1599 1598                                                      
CONECT 1600 1601 1596                                                 
CONECT 1601 1602 1604 1600                                            
CONECT 1602 1606 1603 1603 1601                                       
CONECT 1603 1602 1602                                                 
CONECT 1604 1605 1601                                                 
CONECT 1605 1604                                                      
CONECT 1606 1607 1602                                                 
CONECT 1607 1610 1608 1606                                            
CONECT 1608 1609 1609 1607 1615                                       
CONECT 1609 1608 1608                                                 
CONECT 1610 1611 1607                                                 
CONECT 1611 1612 1610                                                 
CONECT 1612 1613 1613 1614 1611                                       
CONECT 1613 1612 1612                                                 
CONECT 1614 1612                                                      
CONECT 1615 1608 1616                                                 
CONECT 1616 1617 1615 1619                                            
CONECT 1617 1618 1618 1616 1623                                       
CONECT 1618 1617 1617                                                 
CONECT 1619 1616 1620                                                 
CONECT 1620 1621 1621 1619 1622                                       
CONECT 1621 1620 1620                                                 
CONECT 1622 1620                                                      
CONECT 1623 1617 1624                                                 
CONECT 1624 1625 1623 1627                                            
CONECT 1625 1626 1626 1630 1624                                       
CONECT 1626 1625 1625                                                 
CONECT 1627 1624 1629 1628                                            
CONECT 1628 1627                                                      
CONECT 1629 1627                                                      
CONECT 1630 1631 1625                                                 
CONECT 1631 1632 1634 1630                                            
CONECT 1632 1633 1633 1641 1631                                       
CONECT 1633 1632 1632                                                 
CONECT 1634 1635 1631                                                 
CONECT 1635 1636 1634                                                 
CONECT 1636 1637 1635                                                 
CONECT 1637 1638 1638 1636                                            
CONECT 1638 1640 1637 1637 1639                                       
CONECT 1639 1638                                                      
CONECT 1640 1638                                                      
CONECT 1641 1642 1632                                                 
CONECT 1642 1645 1643 1641                                            
CONECT 1643 1644 1644 1642 1651                                       
CONECT 1644 1643 1643                                                 
CONECT 1645 1646 1642                                                 
CONECT 1646 1648 1648 1645 1647                                       
CONECT 1647 1649 1646                                                 
CONECT 1648 1650 1646 1646                                            
CONECT 1649 1650 1650 1647                                            
CONECT 1650 1648 1649 1649                                            
CONECT 1651 1643 1652                                                 
CONECT 1652 1653 1651 1655                                            
CONECT 1653 1654 1654 1652 1660                                       
CONECT 1654 1653 1653                                                 
CONECT 1655 1652 1656                                                 
CONECT 1656 1655 1657                                                 
CONECT 1657 1656 1658 1658 1659                                       
CONECT 1658 1657 1657                                                 
CONECT 1659 1657                                                      
CONECT 1660 1653 1661                                                 
CONECT 1661 1662 1660 1664                                            
CONECT 1662 1663 1663 1671 1661                                       
CONECT 1663 1662 1662                                                 
CONECT 1664 1661 1665                                                 
CONECT 1665 1666 1666 1664 1667                                       
CONECT 1666 1668 1665 1665                                            
CONECT 1667 1665 1669 1669                                            
CONECT 1668 1666 1670 1670                                            
CONECT 1669 1670 1667 1667                                            
CONECT 1670 1668 1668 1669                                            
CONECT 1671 1672 1662                                                 
CONECT 1672 1673 1675 1671                                            
CONECT 1673 1674 1674 1679 1672                                       
CONECT 1674 1673 1673                                                 
CONECT 1675 1672 1676                                                 
CONECT 1676 1675 1677 1678                                            
CONECT 1677 1676                                                      
CONECT 1678 1676                                                      
CONECT 1679 1680 1673                                                 
CONECT 1680 1681 1683 1679                                            
CONECT 1681 1682 1682 1680 1690                                       
CONECT 1682 1681 1681                                                 
CONECT 1683 1684 1680                                                 
CONECT 1684 1685 1683                                                 
CONECT 1685 1686 1684                                                 
CONECT 1686 1687 1687 1685                                            
CONECT 1687 1689 1686 1686 1688                                       
CONECT 1688 1687                                                      
CONECT 1689 1687                                                      
CONECT 1690 1681 1691                                                 
CONECT 1691 1692 1690 1694                                            
CONECT 1692 1693 1693 1695 1691                                       
CONECT 1693 1692 1692                                                 
CONECT 1694 1691                                                      
CONECT 1695 1696 1692                                                 
CONECT 1696 1697 1699 1695                                            
CONECT 1697 1698 1698 1702 1696                                       
CONECT 1698 1697 1697                                                 
CONECT 1699 1700 1696 1701                                            
CONECT 1700 1699                                                      
CONECT 1701 1699                                                      
CONECT 1702 1703 1697                                                 
CONECT 1703 1704 1706 1702                                            
CONECT 1704 1705 1705 1713 1703                                       
CONECT 1705 1704 1704                                                 
CONECT 1706 1707 1703                                                 
CONECT 1707 1708 1706                                                 
CONECT 1708 1709 1707                                                 
CONECT 1709 1708 1710 1710                                            
CONECT 1710 1711 1709 1709 1712                                       
CONECT 1711 1710                                                      
CONECT 1712 1710                                                      
CONECT 1713 1714 1704                                                 
CONECT 1714 1715 1717 1713                                            
CONECT 1715 1716 1716 1714 1723                                       
CONECT 1716 1715 1715                                                 
CONECT 1717 1714 1718                                                 
CONECT 1718 1720 1720 1719 1717                                       
CONECT 1719 1721 1718                                                 
CONECT 1720 1722 1718 1718                                            
CONECT 1721 1722 1722 1719                                            
CONECT 1722 1720 1721 1721                                            
CONECT 1723 1715 1724                                                 
CONECT 1724 1725 1723 1727                                            
CONECT 1725 1733 1726 1726 1724                                       
CONECT 1726 1725 1725                                                 
CONECT 1727 1724 1728                                                 
CONECT 1728 1727 1729 1729 1730                                       
CONECT 1729 1728 1728 1731                                            
CONECT 1730 1728 1732                                                 
CONECT 1731 1729 1732 1732                                            
CONECT 1732 1731 1731 1730                                            
CONECT 1733 1734 1725                                                 
CONECT 1734 1735 1737 1733                                            
CONECT 1735 1741 1741 1736 1734                                       
CONECT 1736 1735                                                      
CONECT 1737 1734 1738                                                 
CONECT 1738 1737 1740 1739 1739                                       
CONECT 1739 1738 1738                                                 
CONECT 1740 1738                                                      
CONECT 1741 1735 1735                                                 
CONECT 1742 1743                                                      
CONECT 1743 1746 1742 1744                                            
CONECT 1744 1743 1745 1745 1749                                       
CONECT 1745 1744 1744                                                 
CONECT 1746 1748 1747 1743                                            
CONECT 1747 1746                                                      
CONECT 1748 1746                                                      
CONECT 1749 1744 1750                                                 
CONECT 1750 1749 1751 1753                                            
CONECT 1751 1750 1752 1752 1758                                       
CONECT 1752 1751 1751                                                 
CONECT 1753 1750 1754                                                 
CONECT 1754 1753 1755                                                 
CONECT 1755 1754 1756                                                 
CONECT 1756 1755 1757                                                 
CONECT 1757 1756                                                      
CONECT 1758 1751 1759                                                 
CONECT 1759 1758 1762 1760                                            
CONECT 1760 1759 1766 1761 1761                                       
CONECT 1761 1760 1760                                                 
CONECT 1762 1763 1759                                                 
CONECT 1763 1764 1764 1765 1762                                       
CONECT 1764 1763 1763                                                 
CONECT 1765 1763                                                      
CONECT 1766 1760 1767                                                 
CONECT 1767 1766 1770 1768                                            
CONECT 1768 1767 1769 1769 1775                                       
CONECT 1769 1768 1768                                                 
CONECT 1770 1771 1767                                                 
CONECT 1771 1772 1770                                                 
CONECT 1772 1773 1771                                                 
CONECT 1773 1774 1772                                                 
CONECT 1774 1773                                                      
CONECT 1775 1768 1776                                                 
CONECT 1776 1775 1777 1779                                            
CONECT 1777 1776 1782 1778 1778                                       
CONECT 1778 1777 1777                                                 
CONECT 1779 1776 1781 1780                                            
CONECT 1780 1779                                                      
CONECT 1781 1779                                                      
CONECT 1782 1777 1783                                                 
CONECT 1783 1782 1786 1784                                            
CONECT 1784 1783 1794 1785 1785                                       
CONECT 1785 1784 1784                                                 
CONECT 1786 1787 1783                                                 
CONECT 1787 1788 1788 1789 1786                                       
CONECT 1788 1790 1787 1787                                            
CONECT 1789 1791 1791 1787                                            
CONECT 1790 1792 1792 1788                                            
CONECT 1791 1792 1789 1789                                            
CONECT 1792 1793 1790 1790 1791                                       
CONECT 1793 1792                                                      
CONECT 1794 1784 1795                                                 
CONECT 1795 1794 1798 1796                                            
CONECT 1796 1795 1797 1797 1803                                       
CONECT 1797 1796 1796                                                 
CONECT 1798 1799 1795                                                 
CONECT 1799 1798 1800                                                 
CONECT 1800 1799 1801                                                 
CONECT 1801 1800 1802                                                 
CONECT 1802 1801                                                      
CONECT 1803 1796 1804                                                 
CONECT 1804 1803 1805 1807                                            
CONECT 1805 1804 1814 1806 1806                                       
CONECT 1806 1805 1805                                                 
CONECT 1807 1804 1808                                                 
CONECT 1808 1807 1809                                                 
CONECT 1809 1808 1810                                                 
CONECT 1810 1809 1811 1811                                            
CONECT 1811 1810 1810 1813 1812                                       
CONECT 1812 1811                                                      
CONECT 1813 1811                                                      
CONECT 1814 1820 1805 1815                                            
CONECT 1815 1818 1814 1816                                            
CONECT 1816 1815 1817 1817 1821                                       
CONECT 1817 1816 1816                                                 
CONECT 1818 1819 1815                                                 
CONECT 1819 1820 1818                                                 
CONECT 1820 1819 1814                                                 
CONECT 1821 1816 1822                                                 
CONECT 1822 1821 1823 1825                                            
CONECT 1823 1824 1824 1822 1828                                       
CONECT 1824 1823 1823                                                 
CONECT 1825 1822 1827 1826                                            
CONECT 1826 1825                                                      
CONECT 1827 1825                                                      
CONECT 1828 1823 1829                                                 
CONECT 1829 1832 1828 1830                                            
CONECT 1830 1829 1834 1831 1831                                       
CONECT 1831 1830 1830                                                 
CONECT 1832 1833 1829                                                 
CONECT 1833 1832                                                      
CONECT 1834 1830 1835                                                 
CONECT 1835 1834 1836 1838                                            
CONECT 1836 1837 1837 1835 1842                                       
CONECT 1837 1836 1836                                                 
CONECT 1838 1835 1839 1840                                            
CONECT 1839 1841 1838                                                 
CONECT 1840 1838                                                      
CONECT 1841 1839                                                      
CONECT 1842 1836 1843                                                 
CONECT 1843 1846 1842 1844                                            
CONECT 1844 1843 1850 1845 1845                                       
CONECT 1845 1844 1844                                                 
CONECT 1846 1843 1847                                                 
CONECT 1847 1848 1846 1849                                            
CONECT 1848 1847                                                      
CONECT 1849 1847                                                      
CONECT 1850 1844 1851                                                 
CONECT 1851 1850 1852 1854                                            
CONECT 1852 1853 1853 1851 1857                                       
CONECT 1853 1852 1852                                                 
CONECT 1854 1856 1851 1855                                            
CONECT 1855 1854                                                      
CONECT 1856 1854                                                      
CONECT 1857 1852 1858                                                 
CONECT 1858 1857 1861 1859                                            
CONECT 1859 1858 1864 1860 1860                                       
CONECT 1860 1859 1859                                                 
CONECT 1861 1863 1858 1862                                            
CONECT 1862 1861                                                      
CONECT 1863 1861                                                      
CONECT 1864 1865 1859                                                 
CONECT 1865 1868 1864 1866                                            
CONECT 1866 1867 1867 1865 1872                                       
CONECT 1867 1866 1866                                                 
CONECT 1868 1869 1870 1865                                            
CONECT 1869 1871 1868                                                 
CONECT 1870 1868                                                      
CONECT 1871 1869                                                      
CONECT 1872 1866 1873                                                 
CONECT 1873 1872 1876 1874                                            
CONECT 1874 1873 1884 1875 1875                                       
CONECT 1875 1874 1874                                                 
CONECT 1876 1873 1877                                                 
CONECT 1877 1876 1878 1878 1879                                       
CONECT 1878 1877 1877 1880                                            
CONECT 1879 1877 1881 1881                                            
CONECT 1880 1878 1882 1882                                            
CONECT 1881 1879 1879 1882                                            
CONECT 1882 1880 1880 1881 1883                                       
CONECT 1883 1882                                                      
CONECT 1884 1874 1885                                                 
CONECT 1885 1884 1888 1886                                            
CONECT 1886 1885 1887 1887 1889                                       
CONECT 1887 1886 1886                                                 
CONECT 1888 1885                                                      
CONECT 1889 1886 1890                                                 
CONECT 1890 1889 1891 1893                                            
CONECT 1891 1890 1898 1892 1892                                       
CONECT 1892 1891 1891                                                 
CONECT 1893 1890 1894                                                 
CONECT 1894 1893 1895                                                 
CONECT 1895 1894 1896 1896 1897                                       
CONECT 1896 1895 1895                                                 
CONECT 1897 1895                                                      
CONECT 1898 1891 1899                                                 
CONECT 1899 1900 1898 1902                                            
CONECT 1900 1906 1901 1901 1899                                       
CONECT 1901 1900 1900                                                 
CONECT 1902 1903 1899                                                 
CONECT 1903 1904 1904 1905 1902                                       
CONECT 1904 1903 1903                                                 
CONECT 1905 1903                                                      
CONECT 1906 1907 1900                                                 
CONECT 1907 1910 1908 1906                                            
CONECT 1908 1909 1909 1913 1907                                       
CONECT 1909 1908 1908                                                 
CONECT 1910 1911 1912 1907                                            
CONECT 1911 1910                                                      
CONECT 1912 1910                                                      
CONECT 1913 1914 1908                                                 
CONECT 1914 1915 1913 1917                                            
CONECT 1915 1922 1916 1916 1914                                       
CONECT 1916 1915 1915                                                 
CONECT 1917 1914 1918                                                 
CONECT 1918 1917 1919                                                 
CONECT 1919 1918 1920                                                 
CONECT 1920 1919 1921                                                 
CONECT 1921 1920                                                      
CONECT 1922 1923 1915                                                 
CONECT 1923 1926 1924 1922                                            
CONECT 1924 1933 1923 1925 1925                                       
CONECT 1925 1924 1924                                                 
CONECT 1926 1927 1923                                                 
CONECT 1927 1928 1926                                                 
CONECT 1928 1929 1927                                                 
CONECT 1929 1928 1930 1930                                            
CONECT 1930 1931 1929 1929 1932                                       
CONECT 1931 1930                                                      
CONECT 1932 1930                                                      
CONECT 1933 1934 1924                                                 
CONECT 1934 1935 1937 1933                                            
CONECT 1935 1936 1936 1940 1934                                       
CONECT 1936 1935 1935                                                 
CONECT 1937 1938 1934 1939                                            
CONECT 1938 1937                                                      
CONECT 1939 1937                                                      
CONECT 1940 1941 1935                                                 
CONECT 1941 1942 1944 1940                                            
CONECT 1942 1948 1943 1943 1941                                       
CONECT 1943 1942 1942                                                 
CONECT 1944 1945 1941                                                 
CONECT 1945 1946 1947 1944                                            
CONECT 1946 1945                                                      
CONECT 1947 1945                                                      
CONECT 1948 1949 1942                                                 
CONECT 1949 1950 1952 1948                                            
CONECT 1950 1956 1951 1951 1949                                       
CONECT 1951 1950 1950                                                 
CONECT 1952 1949 1953                                                 
CONECT 1953 1952 1954                                                 
CONECT 1954 1955 1953                                                 
CONECT 1955 1954                                                      
CONECT 1956 1957 1950                                                 
CONECT 1957 1958 1960 1956                                            
CONECT 1958 1964 1959 1959 1957                                       
CONECT 1959 1958 1958                                                 
CONECT 1960 1957 1961                                                 
CONECT 1961 1960 1963 1962                                            
CONECT 1962 1961                                                      
CONECT 1963 1961                                                      
CONECT 1964 1965 1958                                                 
CONECT 1965 1966 1968 1964                                            
CONECT 1966 1973 1967 1967 1965                                       
CONECT 1967 1966 1966                                                 
CONECT 1968 1969 1965                                                 
CONECT 1969 1970 1968                                                 
CONECT 1970 1972 1971 1971 1969                                       
CONECT 1971 1970 1970                                                 
CONECT 1972 1970                                                      
CONECT 1973 1974 1966                                                 
CONECT 1974 1975 1977 1973                                            
CONECT 1975 1976 1976 1984 1974                                       
CONECT 1976 1975 1975                                                 
CONECT 1977 1974 1978                                                 
CONECT 1978 1977 1979                                                 
CONECT 1979 1980 1978                                                 
CONECT 1980 1981 1981 1979                                            
CONECT 1981 1983 1980 1980 1982                                       
CONECT 1982 1981                                                      
CONECT 1983 1981                                                      
CONECT 1984 1985 1975                                                 
CONECT 1985 1986 1988 1984                                            
CONECT 1986 1987 1987 1995 1985                                       
CONECT 1987 1986 1986                                                 
CONECT 1988 1985 1989                                                 
CONECT 1989 1988 1990                                                 
CONECT 1990 1989 1991                                                 
CONECT 1991 1990 1992 1992                                            
CONECT 1992 1993 1991 1991 1994                                       
CONECT 1993 1992                                                      
CONECT 1994 1992                                                      
CONECT 1995 1996 1986                                                 
CONECT 1996 1997 1999 1995                                            
CONECT 1997 1998 1998 1996 2003                                       
CONECT 1998 1997 1997                                                 
CONECT 1999 1996 2000                                                 
CONECT 2000 1999 2002 2002 2001                                       
CONECT 2001 2000                                                      
CONECT 2002 2000 2000                                                 
CONECT 2003 1997 2004                                                 
CONECT 2004 2003 2007 2005                                            
CONECT 2005 2011 2004 2006 2006                                       
CONECT 2006 2005 2005                                                 
CONECT 2007 2004 2008                                                 
CONECT 2008 2009 2009 2007 2010                                       
CONECT 2009 2008 2008                                                 
CONECT 2010 2008                                                      
CONECT 2011 2017 2012 2005                                            
CONECT 2012 2015 2011 2013                                            
CONECT 2013 2012 2018 2014 2014                                       
CONECT 2014 2013 2013                                                 
CONECT 2015 2016 2012                                                 
CONECT 2016 2017 2015                                                 
CONECT 2017 2016 2011                                                 
CONECT 2018 2013 2019                                                 
CONECT 2019 2022 2018 2020                                            
CONECT 2020 2019 2026 2021 2021                                       
CONECT 2021 2020 2020                                                 
CONECT 2022 2023 2019                                                 
CONECT 2023 2025 2025 2024 2022                                       
CONECT 2024 2023                                                      
CONECT 2025 2023 2023                                                 
CONECT 2026 2020 2027                                                 
CONECT 2027 2026 2030 2028                                            
CONECT 2028 2027 2029 2029 2037                                       
CONECT 2029 2028 2028                                                 
CONECT 2030 2027 2031                                                 
CONECT 2031 2030 2032 2032 2033                                       
CONECT 2032 2031 2031 2034                                            
CONECT 2033 2031 2035 2035                                            
CONECT 2034 2032 2036 2036                                            
CONECT 2035 2033 2033 2036                                            
CONECT 2036 2034 2034 2035                                            
CONECT 2037 2028 2038                                                 
CONECT 2038 2037 2041 2039                                            
CONECT 2039 2038 2040 2040 2051                                       
CONECT 2040 2039 2039                                                 
CONECT 2041 2042 2038                                                 
CONECT 2042 2043 2043 2044 2041                                       
CONECT 2043 2045 2042 2042                                            
CONECT 2044 2046 2042 2047 2047                                       
CONECT 2045 2043 2046 2046                                            
CONECT 2046 2045 2045 2048 2044                                       
CONECT 2047 2044 2044 2049                                            
CONECT 2048 2046 2050                                                 
CONECT 2049 2050 2050 2047                                            
CONECT 2050 2048 2049 2049                                            
CONECT 2051 2039 2052                                                 
CONECT 2052 2051 2055 2053                                            
CONECT 2053 2052 2054 2054 2060                                       
CONECT 2054 2053 2053                                                 
CONECT 2055 2056 2052                                                 
CONECT 2056 2057 2055                                                 
CONECT 2057 2058 2058 2059 2056                                       
CONECT 2058 2057 2057                                                 
CONECT 2059 2057                                                      
CONECT 2060 2053 2061                                                 
CONECT 2061 2060 2062 2064                                            
CONECT 2062 2063 2063 2061 2066                                       
CONECT 2063 2062 2062                                                 
CONECT 2064 2061 2065                                                 
CONECT 2065 2064                                                      
CONECT 2066 2062 2067                                                 
CONECT 2067 2068 2066 2070                                            
CONECT 2068 2073 2067 2069 2069                                       
CONECT 2069 2068 2068                                                 
CONECT 2070 2067 2071 2072                                            
CONECT 2071 2070                                                      
CONECT 2072 2070                                                      
CONECT 2073 2074 2068                                                 
CONECT 2074 2077 2075 2073                                            
CONECT 2075 2076 2076 2080 2074                                       
CONECT 2076 2075 2075                                                 
CONECT 2077 2078 2079 2074                                            
CONECT 2078 2077                                                      
CONECT 2079 2077                                                      
CONECT 2080 2081 2075                                                 
CONECT 2081 2082 2080                                                 
CONECT 2082 2084 2081 2083 2083                                       
CONECT 2083 2082 2082                                                 
CONECT 2084 2085 2082                                                 
CONECT 2085 2088 2084 2086                                            
CONECT 2086 2085 2087 2087 2090                                       
CONECT 2087 2086 2086                                                 
CONECT 2088 2089 2085                                                 
CONECT 2089 2088                                                      
CONECT 2090 2086 2091                                                 
CONECT 2091 2090 2092 2094                                            
CONECT 2092 2093 2093 2097 2091                                       
CONECT 2093 2092 2092                                                 
CONECT 2094 2091 2096 2095                                            
CONECT 2095 2094                                                      
CONECT 2096 2094                                                      
CONECT 2097 2098 2092                                                 
CONECT 2098 2101 2099 2097                                            
CONECT 2099 2106 2098 2100 2100                                       
CONECT 2100 2099 2099                                                 
CONECT 2101 2102 2098                                                 
CONECT 2102 2103 2101                                                 
CONECT 2103 2104 2104 2105 2102                                       
CONECT 2104 2103 2103                                                 
CONECT 2105 2103                                                      
CONECT 2106 2107 2099                                                 
CONECT 2107 2110 2106 2108                                            
CONECT 2108 2107 2109 2109 2115                                       
CONECT 2109 2108 2108                                                 
CONECT 2110 2111 2107                                                 
CONECT 2111 2112 2110                                                 
CONECT 2112 2114 2114 2113 2111                                       
CONECT 2113 2112                                                      
CONECT 2114 2112 2112                                                 
CONECT 2115 2108 2116                                                 
CONECT 2116 2115 2117                                                 
CONECT 2117 2116 2119 2118 2118                                       
CONECT 2118 2117 2117                                                 
CONECT 2119 2117 2120                                                 
CONECT 2120 2123 2119 2121                                            
CONECT 2121 2120 2122 2122 2128                                       
CONECT 2122 2121 2121                                                 
CONECT 2123 2124 2120                                                 
CONECT 2124 2125 2123                                                 
CONECT 2125 2127 2127 2126 2124                                       
CONECT 2126 2125                                                      
CONECT 2127 2125 2125                                                 
CONECT 2128 2121 2129                                                 
CONECT 2129 2128 2130 2132                                            
CONECT 2130 2131 2131 2135 2129                                       
CONECT 2131 2130 2130                                                 
CONECT 2132 2129 2134 2133                                            
CONECT 2133 2132                                                      
CONECT 2134 2132                                                      
CONECT 2135 2130 2136                                                 
CONECT 2136 2135 2139 2137                                            
CONECT 2137 2136 2138 2138 2140                                       
CONECT 2138 2137 2137                                                 
CONECT 2139 2136                                                      
CONECT 2140 2137 2141 2146                                            
CONECT 2141 2142 2140 2144                                            
CONECT 2142 2147 2143 2143 2141                                       
CONECT 2143 2142 2142                                                 
CONECT 2144 2141 2145                                                 
CONECT 2145 2146 2144                                                 
CONECT 2146 2140 2145                                                 
CONECT 2147 2148 2142                                                 
CONECT 2148 2149 2151 2147                                            
CONECT 2149 2156 2150 2150 2148                                       
CONECT 2150 2149 2149                                                 
CONECT 2151 2148 2152                                                 
CONECT 2152 2151 2153                                                 
CONECT 2153 2154 2154 2152 2155                                       
CONECT 2154 2153 2153                                                 
CONECT 2155 2153                                                      
CONECT 2156 2157 2149                                                 
CONECT 2157 2160 2158 2156                                            
CONECT 2158 2159 2159 2157 2161                                       
CONECT 2159 2158 2158                                                 
CONECT 2160 2157                                                      
CONECT 2161 2158 2162                                                 
CONECT 2162 2161 2163 2165                                            
CONECT 2163 2164 2164 2162 2166                                       
CONECT 2164 2163 2163                                                 
CONECT 2165 2162                                                      
CONECT 2166 2163 2167                                                 
CONECT 2167 2168 2166 2170                                            
CONECT 2168 2174 2169 2169 2167                                       
CONECT 2169 2168 2168                                                 
CONECT 2170 2167 2171                                                 
CONECT 2171 2170 2172                                                 
CONECT 2172 2171 2173                                                 
CONECT 2173 2172                                                      
CONECT 2174 2175 2168                                                 
CONECT 2175 2176 2178 2174                                            
CONECT 2176 2177 2177 2185 2175                                       
CONECT 2177 2176 2176                                                 
CONECT 2178 2179 2175                                                 
CONECT 2179 2180 2178                                                 
CONECT 2180 2181 2179                                                 
CONECT 2181 2182 2182 2180                                            
CONECT 2182 2183 2184 2181 2181                                       
CONECT 2183 2182                                                      
CONECT 2184 2182                                                      
CONECT 2185 2186 2176                                                 
CONECT 2186 2189 2187 2185                                            
CONECT 2187 2188 2188 2186 2194                                       
CONECT 2188 2187 2187                                                 
CONECT 2189 2190 2186                                                 
CONECT 2190 2191 2189                                                 
CONECT 2191 2193 2193 2192 2190                                       
CONECT 2192 2191                                                      
CONECT 2193 2191 2191                                                 
CONECT 2194 2187 2195                                                 
CONECT 2195 2194 2196 2198                                            
CONECT 2196 2197 2197 2201 2195                                       
CONECT 2197 2196 2196                                                 
CONECT 2198 2195 2200 2199                                            
CONECT 2199 2198                                                      
CONECT 2200 2198                                                      
CONECT 2201 2202 2196                                                 
CONECT 2202 2203 2201 2205                                            
CONECT 2203 2210 2204 2204 2202                                       
CONECT 2204 2203 2203                                                 
CONECT 2205 2202 2206                                                 
CONECT 2206 2205 2207                                                 
CONECT 2207 2206 2208                                                 
CONECT 2208 2207 2209                                                 
CONECT 2209 2208                                                      
CONECT 2210 2211 2203                                                 
CONECT 2211 2214 2212 2210                                            
CONECT 2212 2213 2213 2219 2211                                       
CONECT 2213 2212 2212                                                 
CONECT 2214 2215 2211                                                 
CONECT 2215 2216 2214                                                 
CONECT 2216 2218 2218 2217 2215                                       
CONECT 2217 2216                                                      
CONECT 2218 2216 2216                                                 
CONECT 2219 2220 2212                                                 
CONECT 2220 2223 2221 2219                                            
CONECT 2221 2222 2222 2220 2228                                       
CONECT 2222 2221 2221                                                 
CONECT 2223 2224 2220                                                 
CONECT 2224 2225 2223                                                 
CONECT 2225 2226 2226 2224 2227                                       
CONECT 2226 2225 2225                                                 
CONECT 2227 2225                                                      
CONECT 2228 2221 2229                                                 
CONECT 2229 2228 2230 2232                                            
CONECT 2230 2229 2235 2231 2231                                       
CONECT 2231 2230 2230                                                 
CONECT 2232 2233 2229 2234                                            
CONECT 2233 2232                                                      
CONECT 2234 2232                                                      
CONECT 2235 2230 2236                                                 
CONECT 2236 2239 2235 2237                                            
CONECT 2237 2236 2238 2238 2242                                       
CONECT 2238 2237 2237                                                 
CONECT 2239 2240 2241 2236                                            
CONECT 2240 2239                                                      
CONECT 2241 2239                                                      
CONECT 2242 2237 2243                                                 
CONECT 2243 2242 2246 2244                                            
CONECT 2244 2243 2245 2245 2250                                       
CONECT 2245 2244 2244                                                 
CONECT 2246 2247 2243 2248                                            
CONECT 2247 2249 2246                                                 
CONECT 2248 2246                                                      
CONECT 2249 2247                                                      
CONECT 2250 2244 2251                                                 
CONECT 2251 2250 2254 2252                                            
CONECT 2252 2251 2258 2253 2253                                       
CONECT 2253 2252 2252                                                 
CONECT 2254 2251 2255                                                 
CONECT 2255 2257 2257 2254 2256
[truncated: 50,131 more chars]
