# Supplementary material for: Conserved interfaces mediate multiple protein–protein interactions in a prokaryotic metabolon
Source: Mol Syst Biol. 2025 Sep 3;21(11):1490–521. doi: 10.1038/s44320-025-00139-9 (PMC12583656; doi:10.1038/s44320-025-00139-9)
Supplement: Supplementary file 12 — Source data Fig. 7 [file 44320_2025_139_MOESM12_ESM.zip › Figure7_data/Fig7A/1_8.pdb]

COMPND    5c365d3a885895bf 
AUTHOR    GENERATED BY OPEN BABEL 3.1.1
ATOM      1  N   MET A   1      -3.989  33.394  -4.464  1.00  0.00           N  
ATOM      2  CA  MET A   1      -4.699  32.192  -4.005  1.00  0.00           C  
ATOM      3  C   MET A   1      -4.566  32.135  -2.494  1.00  0.00           C  
ATOM      4  O   MET A   1      -3.495  32.505  -2.017  1.00  0.00           O  
ATOM      5  CB  MET A   1      -4.127  30.919  -4.633  1.00  0.00           C  
ATOM      6  CG  MET A   1      -4.473  30.825  -6.116  1.00  0.00           C  
ATOM      7  SD  MET A   1      -3.778  29.353  -6.917  1.00  0.00           S  
ATOM      8  CE  MET A   1      -4.443  29.578  -8.576  1.00  0.00           C  
ATOM      9  N   PRO A   2      -5.593  31.731  -1.723  1.00  0.00           N  
ATOM     10  CA  PRO A   2      -5.406  31.502  -0.297  1.00  0.00           C  
ATOM     11  C   PRO A   2      -4.253  30.499  -0.119  1.00  0.00           C  
ATOM     12  O   PRO A   2      -4.133  29.542  -0.894  1.00  0.00           O  
ATOM     13  CB  PRO A   2      -6.745  30.984   0.219  1.00  0.00           C  
ATOM     14  CG  PRO A   2      -7.429  30.420  -1.030  1.00  0.00           C  
ATOM     15  CD  PRO A   2      -6.882  31.273  -2.169  1.00  0.00           C  
ATOM     16  N   SER A   3      -3.376  30.745   0.848  1.00  0.00           N  
ATOM     17  CA  SER A   3      -2.236  29.868   1.096  1.00  0.00           C  
ATOM     18  C   SER A   3      -2.760  28.480   1.473  1.00  0.00           C  
ATOM     19  O   SER A   3      -3.459  28.338   2.483  1.00  0.00           O  
ATOM     20  CB  SER A   3      -1.355  30.429   2.213  1.00  0.00           C  
ATOM     21  OG  SER A   3      -2.117  30.641   3.385  1.00  0.00           O  
ATOM     22  N   LEU A   4      -2.423  27.471   0.667  1.00  0.00           N  
ATOM     23  CA  LEU A   4      -2.759  26.088   0.969  1.00  0.00           C  
ATOM     24  C   LEU A   4      -2.140  25.681   2.305  1.00  0.00           C  
ATOM     25  O   LEU A   4      -1.049  26.140   2.659  1.00  0.00           O  
ATOM     26  CB  LEU A   4      -2.287  25.173  -0.176  1.00  0.00           C  
ATOM     27  CG  LEU A   4      -2.943  25.444  -1.542  1.00  0.00           C  
ATOM     28  CD1 LEU A   4      -2.388  24.479  -2.585  1.00  0.00           C  
ATOM     29  CD2 LEU A   4      -4.463  25.307  -1.496  1.00  0.00           C  
ATOM     30  N   SER A   5      -2.819  24.821   3.047  1.00  0.00           N  
ATOM     31  CA  SER A   5      -2.199  24.196   4.213  1.00  0.00           C  
ATOM     32  C   SER A   5      -1.003  23.348   3.773  1.00  0.00           C  
ATOM     33  O   SER A   5      -0.916  22.907   2.622  1.00  0.00           O  
ATOM     34  CB  SER A   5      -3.209  23.372   5.022  1.00  0.00           C  
ATOM     35  OG  SER A   5      -3.490  22.126   4.416  1.00  0.00           O  
ATOM     36  N   LYS A   6      -0.073  23.096   4.696  1.00  0.00           N  
ATOM     37  CA  LYS A   6       1.082  22.236   4.413  1.00  0.00           C  
ATOM     38  C   LYS A   6       0.643  20.847   3.938  1.00  0.00           C  
ATOM     39  O   LYS A   6       1.210  20.312   2.993  1.00  0.00           O  
ATOM     40  CB  LYS A   6       1.950  22.159   5.677  1.00  0.00           C  
ATOM     41  CG  LYS A   6       3.235  21.370   5.424  1.00  0.00           C  
ATOM     42  CD  LYS A   6       4.068  21.242   6.706  1.00  0.00           C  
ATOM     43  CE  LYS A   6       5.285  20.366   6.418  1.00  0.00           C  
ATOM     44  NZ  LYS A   6       6.045  20.074   7.644  1.00  0.00           N  
ATOM     45  N   GLU A   7      -0.391  20.296   4.554  1.00  0.00           N  
ATOM     46  CA  GLU A   7      -0.953  18.990   4.223  1.00  0.00           C  
ATOM     47  C   GLU A   7      -1.598  18.993   2.832  1.00  0.00           C  
ATOM     48  O   GLU A   7      -1.363  18.076   2.052  1.00  0.00           O  
ATOM     49  CB  GLU A   7      -1.988  18.576   5.283  1.00  0.00           C  
ATOM     50  CG  GLU A   7      -1.451  18.465   6.722  1.00  0.00           C  
ATOM     51  CD  GLU A   7      -1.233  19.812   7.445  1.00  0.00           C  
ATOM     52  OE1 GLU A   7      -0.611  19.794   8.526  1.00  0.00           O  
ATOM     53  OE2 GLU A   7      -1.662  20.869   6.922  1.00  0.00           O  
ATOM     54  N   ALA A   8      -2.346  20.044   2.489  1.00  0.00           N  
ATOM     55  CA  ALA A   8      -2.937  20.187   1.166  1.00  0.00           C  
ATOM     56  C   ALA A   8      -1.874  20.248   0.063  1.00  0.00           C  
ATOM     57  O   ALA A   8      -2.008  19.574  -0.957  1.00  0.00           O  
ATOM     58  CB  ALA A   8      -3.819  21.444   1.147  1.00  0.00           C  
ATOM     59  N   ALA A   9      -0.792  21.018   0.296  1.00  0.00           N  
ATOM     60  CA  ALA A   9       0.324  21.116  -0.649  1.00  0.00           C  
ATOM     61  C   ALA A   9       1.021  19.757  -0.838  1.00  0.00           C  
ATOM     62  O   ALA A   9       1.177  19.307  -1.971  1.00  0.00           O  
ATOM     63  CB  ALA A   9       1.291  22.207  -0.167  1.00  0.00           C  
ATOM     64  N   LEU A  10       1.352  19.056   0.257  1.00  0.00           N  
ATOM     65  CA  LEU A  10       1.999  17.743   0.201  1.00  0.00           C  
ATOM     66  C   LEU A  10       1.156  16.705  -0.555  1.00  0.00           C  
ATOM     67  O   LEU A  10       1.678  15.966  -1.388  1.00  0.00           O  
ATOM     68  CB  LEU A  10       2.261  17.239   1.631  1.00  0.00           C  
ATOM     69  CG  LEU A  10       3.421  17.939   2.365  1.00  0.00           C  
ATOM     70  CD1 LEU A  10       3.416  17.516   3.836  1.00  0.00           C  
ATOM     71  CD2 LEU A  10       4.777  17.567   1.765  1.00  0.00           C  
ATOM     72  N   VAL A  11      -0.145  16.655  -0.287  1.00  0.00           N  
ATOM     73  CA  VAL A  11      -1.062  15.730  -0.978  1.00  0.00           C  
ATOM     74  C   VAL A  11      -1.151  16.068  -2.458  1.00  0.00           C  
ATOM     75  O   VAL A  11      -1.051  15.162  -3.292  1.00  0.00           O  
ATOM     76  CB  VAL A  11      -2.447  15.737  -0.310  1.00  0.00           C  
ATOM     77  CG1 VAL A  11      -3.495  14.987  -1.124  1.00  0.00           C  
ATOM     78  CG2 VAL A  11      -2.368  15.059   1.066  1.00  0.00           C  
ATOM     79  N   HIS A  12      -1.295  17.346  -2.814  1.00  0.00           N  
ATOM     80  CA  HIS A  12      -1.359  17.776  -4.204  1.00  0.00           C  
ATOM     81  C   HIS A  12      -0.081  17.410  -4.971  1.00  0.00           C  
ATOM     82  O   HIS A  12      -0.161  16.777  -6.022  1.00  0.00           O  
ATOM     83  CB  HIS A  12      -1.636  19.280  -4.262  1.00  0.00           C  
ATOM     84  CG  HIS A  12      -1.735  19.795  -5.674  1.00  0.00           C  
ATOM     85  ND1 HIS A  12      -2.547  19.292  -6.664  1.00  0.00           N  
ATOM     86  CD2 HIS A  12      -1.009  20.810  -6.245  1.00  0.00           C  
ATOM     87  CE1 HIS A  12      -2.319  19.994  -7.793  1.00  0.00           C  
ATOM     88  NE2 HIS A  12      -1.393  20.925  -7.570  1.00  0.00           N  
ATOM     89  N   GLU A  13       1.091  17.717  -4.416  1.00  0.00           N  
ATOM     90  CA  GLU A  13       2.384  17.356  -5.021  1.00  0.00           C  
ATOM     91  C   GLU A  13       2.530  15.841  -5.195  1.00  0.00           C  
ATOM     92  O   GLU A  13       2.946  15.376  -6.255  1.00  0.00           O  
ATOM     93  CB  GLU A  13       3.529  17.893  -4.149  1.00  0.00           C  
ATOM     94  CG  GLU A  13       3.698  19.411  -4.276  1.00  0.00           C  
ATOM     95  CD  GLU A  13       4.794  19.976  -3.349  1.00  0.00           C  
ATOM     96  OE1 GLU A  13       4.960  21.216  -3.355  1.00  0.00           O  
ATOM     97  OE2 GLU A  13       5.456  19.189  -2.640  1.00  0.00           O  
ATOM     98  N   ALA A  14       2.133  15.049  -4.188  1.00  0.00           N  
ATOM     99  CA  ALA A  14       2.208  13.593  -4.259  1.00  0.00           C  
ATOM    100  C   ALA A  14       1.315  13.002  -5.363  1.00  0.00           C  
ATOM    101  O   ALA A  14       1.714  12.027  -6.020  1.00  0.00           O  
ATOM    102  CB  ALA A  14       1.845  13.019  -2.885  1.00  0.00           C  
ATOM    103  N   LEU A  15       0.129  13.577  -5.593  1.00  0.00           N  
ATOM    104  CA  LEU A  15      -0.781  13.168  -6.664  1.00  0.00           C  
ATOM    105  C   LEU A  15      -0.252  13.574  -8.042  1.00  0.00           C  
ATOM    106  O   LEU A  15      -0.247  12.748  -8.956  1.00  0.00           O  
ATOM    107  CB  LEU A  15      -2.174  13.755  -6.415  1.00  0.00           C  
ATOM    108  CG  LEU A  15      -2.925  13.133  -5.220  1.00  0.00           C  
ATOM    109  CD1 LEU A  15      -4.236  13.883  -5.019  1.00  0.00           C  
ATOM    110  CD2 LEU A  15      -3.255  11.656  -5.442  1.00  0.00           C  
ATOM    111  N   VAL A  16       0.255  14.811  -8.192  1.00  0.00           N  
ATOM    112  CA  VAL A  16       0.848  15.297  -9.443  1.00  0.00           C  
ATOM    113  C   VAL A  16       2.069  14.462  -9.828  1.00  0.00           C  
ATOM    114  O   VAL A  16       2.170  14.022 -10.977  1.00  0.00           O  
ATOM    115  CB  VAL A  16       1.209  16.792  -9.343  1.00  0.00           C  
ATOM    116  CG1 VAL A  16       2.003  17.288 -10.557  1.00  0.00           C  
ATOM    117  CG2 VAL A  16      -0.058  17.651  -9.259  1.00  0.00           C  
ATOM    118  N   ALA A  17       2.948  14.153  -8.872  1.00  0.00           N  
ATOM    119  CA  ALA A  17       4.142  13.340  -9.106  1.00  0.00           C  
ATOM    120  C   ALA A  17       3.819  11.912  -9.604  1.00  0.00           C  
ATOM    121  O   ALA A  17       4.613  11.322 -10.329  1.00  0.00           O  
ATOM    122  CB  ALA A  17       4.949  13.286  -7.805  1.00  0.00           C  
ATOM    123  N   ARG A  18       2.649  11.382  -9.243  1.00  0.00           N  
ATOM    124  CA  ARG A  18       2.174  10.051  -9.658  1.00  0.00           C  
ATOM    125  C   ARG A  18       1.236  10.085 -10.873  1.00  0.00           C  
ATOM    126  O   ARG A  18       0.767   9.033 -11.299  1.00  0.00           O  
ATOM    127  CB  ARG A  18       1.531   9.346  -8.461  1.00  0.00           C  
ATOM    128  CG  ARG A  18       2.567   8.984  -7.388  1.00  0.00           C  
ATOM    129  CD  ARG A  18       1.863   8.381  -6.168  1.00  0.00           C  
ATOM    130  NE  ARG A  18       2.810   7.945  -5.123  1.00  0.00           N  
ATOM    131  CZ  ARG A  18       3.435   8.729  -4.251  1.00  0.00           C  
ATOM    132  NH1 ARG A  18       3.307  10.023  -4.258  1.00  0.00           N  
ATOM    133  NH2 ARG A  18       4.205   8.199  -3.349  1.00  0.00           N  
ATOM    134  N   GLY A  19       0.938  11.261 -11.414  1.00  0.00           N  
ATOM    135  CA  GLY A  19      -0.021  11.408 -12.511  1.00  0.00           C  
ATOM    136  C   GLY A  19      -1.461  11.030 -12.132  1.00  0.00           C  
ATOM    137  O   GLY A  19      -2.229  10.590 -12.987  1.00  0.00           O  
ATOM    138  N   LEU A  20      -1.816  11.164 -10.843  1.00  0.00           N  
ATOM    139  CA  LEU A  20      -3.122  10.796 -10.296  1.00  0.00           C  
ATOM    140  C   LEU A  20      -4.029  11.993 -10.013  1.00  0.00           C  
ATOM    141  O   LEU A  20      -5.182  11.795  -9.626  1.00  0.00           O  
ATOM    142  CB  LEU A  20      -2.927   9.943  -9.026  1.00  0.00           C  
ATOM    143  CG  LEU A  20      -2.328   8.547  -9.276  1.00  0.00           C  
ATOM    144  CD1 LEU A  20      -2.076   7.870  -7.925  1.00  0.00           C  
ATOM    145  CD2 LEU A  20      -3.271   7.656 -10.092  1.00  0.00           C  
ATOM    146  N   GLU A  21      -3.543  13.215 -10.185  1.00  0.00           N  
ATOM    147  CA  GLU A  21      -4.380  14.399  -9.992  1.00  0.00           C  
ATOM    148  C   GLU A  21      -5.494  14.461 -11.048  1.00  0.00           C  
ATOM    149  O   GLU A  21      -5.367  13.976 -12.171  1.00  0.00           O  
ATOM    150  CB  GLU A  21      -3.509  15.666  -9.949  1.00  0.00           C  
ATOM    151  CG  GLU A  21      -4.232  16.951  -9.547  1.00  0.00           C  
ATOM    152  CD  GLU A  21      -5.016  16.834  -8.222  1.00  0.00           C  
ATOM    153  OE1 GLU A  21      -6.210  16.451  -8.277  1.00  0.00           O  
ATOM    154  OE2 GLU A  21      -4.474  17.090  -7.143  1.00  0.00           O  
ATOM    155  N   THR A  22      -6.624  15.041 -10.665  1.00  0.00           N  
ATOM    156  CA  THR A  22      -7.738  15.262 -11.582  1.00  0.00           C  
ATOM    157  C   THR A  22      -7.274  16.153 -12.739  1.00  0.00           C  
ATOM    158  O   THR A  22      -6.571  17.133 -12.485  1.00  0.00           O  
ATOM    159  CB  THR A  22      -8.927  15.901 -10.858  1.00  0.00           C  
ATOM    160  OG1 THR A  22      -9.334  15.047  -9.801  1.00  0.00           O  
ATOM    161  CG2 THR A  22     -10.147  16.098 -11.748  1.00  0.00           C  
ATOM    162  N   PRO A  23      -7.635  15.861 -13.999  1.00  0.00           N  
ATOM    163  CA  PRO A  23      -7.205  16.667 -15.147  1.00  0.00           C  
ATOM    164  C   PRO A  23      -7.688  18.116 -15.035  1.00  0.00           C  
ATOM    165  O   PRO A  23      -8.831  18.436 -15.379  1.00  0.00           O  
ATOM    166  CB  PRO A  23      -7.747  15.950 -16.386  1.00  0.00           C  
ATOM    167  CG  PRO A  23      -7.946  14.507 -15.923  1.00  0.00           C  
ATOM    168  CD  PRO A  23      -8.332  14.679 -14.456  1.00  0.00           C  
ATOM    169  N   LEU A  24      -6.807  19.008 -14.562  1.00  0.00           N  
ATOM    170  CA  LEU A  24      -7.076  20.426 -14.379  1.00  0.00           C  
ATOM    171  C   LEU A  24      -6.144  21.248 -15.268  1.00  0.00           C  
ATOM    172  O   LEU A  24      -4.956  20.967 -15.385  1.00  0.00           O  
ATOM    173  CB  LEU A  24      -6.913  20.805 -12.899  1.00  0.00           C  
ATOM    174  CG  LEU A  24      -8.002  20.224 -11.975  1.00  0.00           C  
ATOM    175  CD1 LEU A  24      -7.648  20.488 -10.510  1.00  0.00           C  
ATOM    176  CD2 LEU A  24      -9.371  20.838 -12.258  1.00  0.00           C  
ATOM    177  N   ARG A  25      -6.698  22.296 -15.872  1.00  0.00           N  
ATOM    178  CA  ARG A  25      -5.871  23.344 -16.482  1.00  0.00           C  
ATOM    179  C   ARG A  25      -5.490  24.360 -15.416  1.00  0.00           C  
ATOM    180  O   ARG A  25      -6.307  24.646 -14.539  1.00  0.00           O  
ATOM    181  CB  ARG A  25      -6.605  23.999 -17.671  1.00  0.00           C  
ATOM    182  CG  ARG A  25      -6.763  23.008 -18.827  1.00  0.00           C  
ATOM    183  CD  ARG A  25      -7.409  23.686 -20.032  1.00  0.00           C  
ATOM    184  NE  ARG A  25      -7.571  22.748 -21.156  1.00  0.00           N  
ATOM    185  CZ  ARG A  25      -8.065  23.037 -22.350  1.00  0.00           C  
ATOM    186  NH1 ARG A  25      -8.477  24.243 -22.639  1.00  0.00           N  
ATOM    187  NH2 ARG A  25      -8.159  22.114 -23.252  1.00  0.00           N  
ATOM    188  N   PRO A  26      -4.284  24.961 -15.504  1.00  0.00           N  
ATOM    189  CA  PRO A  26      -3.948  26.112 -14.678  1.00  0.00           C  
ATOM    190  C   PRO A  26      -5.030  27.190 -14.831  1.00  0.00           C  
ATOM    191  O   PRO A  26      -5.518  27.401 -15.948  1.00  0.00           O  
ATOM    192  CB  PRO A  26      -2.585  26.608 -15.172  1.00  0.00           C  
ATOM    193  CG  PRO A  26      -1.991  25.388 -15.869  1.00  0.00           C  
ATOM    194  CD  PRO A  26      -3.215  24.665 -16.428  1.00  0.00           C  
ATOM    195  N   PRO A  27      -5.418  27.875 -13.746  1.00  0.00           N  
ATOM    196  CA  PRO A  27      -6.376  28.967 -13.838  1.00  0.00           C  
ATOM    197  C   PRO A  27      -5.793  30.053 -14.750  1.00  0.00           C  
ATOM    198  O   PRO A  27      -4.749  30.626 -14.473  1.00  0.00           O  
ATOM    199  CB  PRO A  27      -6.609  29.434 -12.398  1.00  0.00           C  
ATOM    200  CG  PRO A  27      -5.350  28.985 -11.657  1.00  0.00           C  
ATOM    201  CD  PRO A  27      -4.925  27.721 -12.395  1.00  0.00           C  
ATOM    202  N   VAL A  28      -6.478  30.299 -15.887  1.00  0.00           N  
ATOM    203  CA  VAL A  28      -5.998  31.228 -16.926  1.00  0.00           C  
ATOM    204  C   VAL A  28      -6.029  32.669 -16.428  1.00  0.00           C  
ATOM    205  O   VAL A  28      -5.139  33.460 -16.740  1.00  0.00           O  
ATOM    206  CB  VAL A  28      -6.840  31.089 -18.215  1.00  0.00           C  
ATOM    207  CG1 VAL A  28      -6.285  31.942 -19.348  1.00  0.00           C  
ATOM    208  CG2 VAL A  28      -6.888  29.636 -18.714  1.00  0.00           C  
ATOM    209  N   HIS A  29      -7.043  33.008 -15.638  1.00  0.00           N  
ATOM    210  CA  HIS A  29      -7.243  34.319 -15.040  1.00  0.00           C  
ATOM    211  C   HIS A  29      -7.661  34.152 -13.581  1.00  0.00           C  
ATOM    212  O   HIS A  29      -8.370  33.204 -13.243  1.00  0.00           O  
ATOM    213  CB  HIS A  29      -8.287  35.107 -15.843  1.00  0.00           C  
ATOM    214  CG  HIS A  29      -7.859  35.381 -17.261  1.00  0.00           C  
ATOM    215  ND1 HIS A  29      -6.691  36.001 -17.652  1.00  0.00           N  
ATOM    216  CD2 HIS A  29      -8.515  35.023 -18.417  1.00  0.00           C  
ATOM    217  CE1 HIS A  29      -6.634  35.999 -18.991  1.00  0.00           C  
ATOM    218  NE2 HIS A  29      -7.733  35.424 -19.496  1.00  0.00           N  
ATOM    219  N   GLU A  30      -7.260  35.094 -12.731  1.00  0.00           N  
ATOM    220  CA  GLU A  30      -7.855  35.243 -11.408  1.00  0.00           C  
ATOM    221  C   GLU A  30      -9.313  35.662 -11.584  1.00  0.00           C  
ATOM    222  O   GLU A  30      -9.627  36.829 -11.834  1.00  0.00           O  
ATOM    223  CB  GLU A  30      -7.071  36.239 -10.542  1.00  0.00           C  
ATOM    224  CG  GLU A  30      -5.732  35.651 -10.063  1.00  0.00           C  
ATOM    225  CD  GLU A  30      -5.021  36.530  -9.029  1.00  0.00           C  
ATOM    226  OE1 GLU A  30      -4.159  35.974  -8.309  1.00  0.00           O  
ATOM    227  OE2 GLU A  30      -5.335  37.739  -8.957  1.00  0.00           O  
ATOM    228  N   MET A  31     -10.201  34.682 -11.513  1.00  0.00           N  
ATOM    229  CA  MET A  31     -11.643  34.870 -11.549  1.00  0.00           C  
ATOM    230  C   MET A  31     -12.210  34.479 -10.192  1.00  0.00           C  
ATOM    231  O   MET A  31     -11.959  33.363  -9.723  1.00  0.00           O  
ATOM    232  CB  MET A  31     -12.230  34.033 -12.700  1.00  0.00           C  
ATOM    233  CG  MET A  31     -13.733  34.261 -12.869  1.00  0.00           C  
ATOM    234  SD  MET A  31     -14.458  33.319 -14.250  1.00  0.00           S  
ATOM    235  CE  MET A  31     -13.689  34.156 -15.647  1.00  0.00           C  
ATOM    236  N   ASP A  32     -12.948  35.398  -9.579  1.00  0.00           N  
ATOM    237  CA  ASP A  32     -13.646  35.091  -8.353  1.00  0.00           C  
ATOM    238  C   ASP A  32     -14.790  34.087  -8.595  1.00  0.00           C  
ATOM    239  O   ASP A  32     -15.297  33.913  -9.712  1.00  0.00           O  
ATOM    240  CB  ASP A  32     -14.134  36.384  -7.682  1.00  0.00           C  
ATOM    241  CG  ASP A  32     -15.245  37.002  -8.515  1.00  0.00           C  
ATOM    242  OD1 ASP A  32     -16.404  36.623  -8.280  1.00  0.00           O  
ATOM    243  OD2 ASP A  32     -14.932  37.758  -9.460  1.00  0.00           O  
ATOM    244  N   ASN A  33     -15.194  33.395  -7.541  1.00  0.00           N  
ATOM    245  CA  ASN A  33     -16.229  32.367  -7.643  1.00  0.00           C  
ATOM    246  C   ASN A  33     -17.611  32.937  -7.965  1.00  0.00           C  
ATOM    247  O   ASN A  33     -18.421  32.225  -8.559  1.00  0.00           O  
ATOM    248  CB  ASN A  33     -16.239  31.526  -6.358  1.00  0.00           C  
ATOM    249  CG  ASN A  33     -15.131  30.493  -6.314  1.00  0.00           C  
ATOM    250  OD1 ASN A  33     -14.515  30.131  -7.303  1.00  0.00           O  
ATOM    251  ND2 ASN A  33     -14.878  29.927  -5.146  1.00  0.00           N  
ATOM    252  N   GLU A  34     -17.897  34.197  -7.650  1.00  0.00           N  
ATOM    253  CA  GLU A  34     -19.183  34.821  -7.986  1.00  0.00           C  
ATOM    254  C   GLU A  34     -19.289  35.086  -9.488  1.00  0.00           C  
ATOM    255  O   GLU A  34     -20.269  34.681 -10.121  1.00  0.00           O  
ATOM    256  CB  GLU A  34     -19.398  36.116  -7.173  1.00  0.00           C  
ATOM    257  CG  GLU A  34     -19.561  35.862  -5.661  1.00  0.00           C  
ATOM    258  CD  GLU A  34     -20.672  34.849  -5.368  1.00  0.00           C  
ATOM    259  OE1 GLU A  34     -20.411  33.865  -4.633  1.00  0.00           O  
ATOM    260  OE2 GLU A  34     -21.770  34.972  -5.938  1.00  0.00           O  
ATOM    261  N   THR A  35     -18.240  35.630 -10.107  1.00  0.00           N  
ATOM    262  CA  THR A  35     -18.169  35.787 -11.563  1.00  0.00           C  
ATOM    263  C   THR A  35     -18.233  34.429 -12.267  1.00  0.00           C  
ATOM    264  O   THR A  35     -18.967  34.261 -13.244  1.00  0.00           O  
ATOM    265  CB  THR A  35     -16.887  36.533 -11.967  1.00  0.00           C  
ATOM    266  OG1 THR A  35     -16.861  37.802 -11.360  1.00  0.00           O  
ATOM    267  CG2 THR A  35     -16.830  36.794 -13.474  1.00  0.00           C  
ATOM    268  N   ARG A  36     -17.523  33.425 -11.745  1.00  0.00           N  
ATOM    269  CA  ARG A  36     -17.559  32.057 -12.277  1.00  0.00           C  
ATOM    270  C   ARG A  36     -18.969  31.459 -12.226  1.00  0.00           C  
ATOM    271  O   ARG A  36     -19.422  30.913 -13.227  1.00  0.00           O  
ATOM    272  CB  ARG A  36     -16.549  31.203 -11.506  1.00  0.00           C  
ATOM    273  CG  ARG A  36     -16.369  29.813 -12.135  1.00  0.00           C  
ATOM    274  CD  ARG A  36     -15.407  28.955 -11.299  1.00  0.00           C  
ATOM    275  NE  ARG A  36     -14.077  29.585 -11.177  1.00  0.00           N  
ATOM    276  CZ  ARG A  36     -12.888  29.019 -11.373  1.00  0.00           C  
ATOM    277  NH1 ARG A  36     -12.782  27.758 -11.673  1.00  0.00           N  
ATOM    278  NH2 ARG A  36     -11.810  29.728 -11.250  1.00  0.00           N  
ATOM    279  N   LYS A  37     -19.671  31.603 -11.098  1.00  0.00           N  
ATOM    280  CA  LYS A  37     -21.062  31.150 -10.940  1.00  0.00           C  
ATOM    281  C   LYS A  37     -22.005  31.880 -11.897  1.00  0.00           C  
ATOM    282  O   LYS A  37     -22.826  31.221 -12.535  1.00  0.00           O  
ATOM    283  CB  LYS A  37     -21.520  31.331  -9.482  1.00  0.00           C  
ATOM    284  CG  LYS A  37     -21.010  30.181  -8.597  1.00  0.00           C  
ATOM    285  CD  LYS A  37     -21.441  30.316  -7.127  1.00  0.00           C  
ATOM    286  CE  LYS A  37     -20.553  31.317  -6.388  1.00  0.00           C  
ATOM    287  NZ  LYS A  37     -20.803  31.301  -4.934  1.00  0.00           N  
ATOM    288  N   SER A  38     -21.851  33.170 -12.056  1.00  0.00           N  
ATOM    289  CA  SER A  38     -22.671  33.956 -12.983  1.00  0.00           C  
ATOM    290  C   SER A  38     -22.517  33.492 -14.437  1.00  0.00           C  
ATOM    291  O   SER A  38     -23.514  33.305 -15.131  1.00  0.00           O  
ATOM    292  CB  SER A  38     -22.316  35.439 -12.846  1.00  0.00           C  
ATOM    293  OG  SER A  38     -23.206  36.214 -13.618  1.00  0.00           O  
ATOM    294  N   LEU A  39     -21.286  33.218 -14.878  1.00  0.00           N  
ATOM    295  CA  LEU A  39     -21.029  32.699 -16.228  1.00  0.00           C  
ATOM    296  C   LEU A  39     -21.602  31.287 -16.419  1.00  0.00           C  
ATOM    297  O   LEU A  39     -22.272  31.028 -17.419  1.00  0.00           O  
ATOM    298  CB  LEU A  39     -19.519  32.728 -16.513  1.00  0.00           C  
ATOM    299  CG  LEU A  39     -18.918  34.141 -16.650  1.00  0.00           C  
ATOM    300  CD1 LEU A  39     -17.395  34.041 -16.727  1.00  0.00           C  
ATOM    301  CD2 LEU A  39     -19.402  34.854 -17.917  1.00  0.00           C  
ATOM    302  N   ILE A  40     -21.406  30.391 -15.453  1.00  0.00           N  
ATOM    303  CA  ILE A  40     -21.986  29.037 -15.503  1.00  0.00           C  
ATOM    304  C   ILE A  40     -23.523  29.106 -15.542  1.00  0.00           C  
ATOM    305  O   ILE A  40     -24.140  28.394 -16.330  1.00  0.00           O  
ATOM    306  CB  ILE A  40     -21.488  28.175 -14.318  1.00  0.00           C  
ATOM    307  CG1 ILE A  40     -19.977  27.866 -14.462  1.00  0.00           C  
ATOM    308  CG2 ILE A  40     -22.275  26.851 -14.208  1.00  0.00           C  
ATOM    309  CD1 ILE A  40     -19.330  27.283 -13.196  1.00  0.00           C  
ATOM    310  N   ALA A  41     -24.128  29.966 -14.740  1.00  0.00           N  
ATOM    311  CA  ALA A  41     -25.574  30.176 -14.744  1.00  0.00           C  
ATOM    312  C   ALA A  41     -26.072  30.683 -16.108  1.00  0.00           C  
ATOM    313  O   ALA A  41     -27.089  30.193 -16.602  1.00  0.00           O  
ATOM    314  CB  ALA A  41     -25.947  31.140 -13.614  1.00  0.00           C  
ATOM    315  N   GLY A  42     -25.336  31.577 -16.757  1.00  0.00           N  
ATOM    316  CA  GLY A  42     -25.628  32.044 -18.113  1.00  0.00           C  
ATOM    317  C   GLY A  42     -25.627  30.909 -19.135  1.00  0.00           C  
ATOM    318  O   GLY A  42     -26.596  30.730 -19.858  1.00  0.00           O  
ATOM    319  N   HIS A  43     -24.582  30.069 -19.123  1.00  0.00           N  
ATOM    320  CA  HIS A  43     -24.523  28.897 -20.002  1.00  0.00           C  
ATOM    321  C   HIS A  43     -25.619  27.869 -19.693  1.00  0.00           C  
ATOM    322  O   HIS A  43     -26.206  27.289 -20.611  1.00  0.00           O  
ATOM    323  CB  HIS A  43     -23.143  28.247 -19.901  1.00  0.00           C  
ATOM    324  CG  HIS A  43     -22.044  29.098 -20.466  1.00  0.00           C  
ATOM    325  ND1 HIS A  43     -22.033  29.688 -21.717  1.00  0.00           N  
ATOM    326  CD2 HIS A  43     -20.860  29.462 -19.855  1.00  0.00           C  
ATOM    327  CE1 HIS A  43     -20.889  30.381 -21.847  1.00  0.00           C  
ATOM    328  NE2 HIS A  43     -20.151  30.264 -20.738  1.00  0.00           N  
ATOM    329  N   MET A  44     -25.966  27.658 -18.421  1.00  0.00           N  
ATOM    330  CA  MET A  44     -27.055  26.759 -18.051  1.00  0.00           C  
ATOM    331  C   MET A  44     -28.421  27.309 -18.488  1.00  0.00           C  
ATOM    332  O   MET A  44     -29.282  26.533 -18.906  1.00  0.00           O  
ATOM    333  CB  MET A  44     -27.000  26.474 -16.544  1.00  0.00           C  
ATOM    334  CG  MET A  44     -27.910  25.302 -16.172  1.00  0.00           C  
ATOM    335  SD  MET A  44     -27.415  23.709 -16.879  1.00  0.00           S  
ATOM    336  CE  MET A  44     -29.022  23.000 -17.269  1.00  0.00           C  
ATOM    337  N   THR A  45     -28.598  28.623 -18.464  1.00  0.00           N  
ATOM    338  CA  THR A  45     -29.791  29.293 -19.004  1.00  0.00           C  
ATOM    339  C   THR A  45     -29.952  28.992 -20.493  1.00  0.00           C  
ATOM    340  O   THR A  45     -31.025  28.552 -20.908  1.00  0.00           O  
ATOM    341  CB  THR A  45     -29.723  30.811 -18.766  1.00  0.00           C  
ATOM    342  OG1 THR A  45     -29.705  31.076 -17.387  1.00  0.00           O  
ATOM    343  CG2 THR A  45     -30.900  31.581 -19.362  1.00  0.00           C  
ATOM    344  N   GLU A  46     -28.887  29.119 -21.289  1.00  0.00           N  
ATOM    345  CA  GLU A  46     -28.913  28.777 -22.716  1.00  0.00           C  
ATOM    346  C   GLU A  46     -29.243  27.295 -22.953  1.00  0.00           C  
ATOM    347  O   GLU A  46     -30.082  26.970 -23.789  1.00  0.00           O  
ATOM    348  CB  GLU A  46     -27.576  29.107 -23.381  1.00  0.00           C  
ATOM    349  CG  GLU A  46     -27.334  30.617 -23.515  1.00  0.00           C  
ATOM    350  CD  GLU A  46     -26.064  30.945 -24.320  1.00  0.00           C  
ATOM    351  OE1 GLU A  46     -25.989  32.084 -24.817  1.00  0.00           O  
ATOM    352  OE2 GLU A  46     -25.192  30.061 -24.442  1.00  0.00           O  
ATOM    353  N   ILE A  47     -28.651  26.380 -22.183  1.00  0.00           N  
ATOM    354  CA  ILE A  47     -28.941  24.940 -22.284  1.00  0.00           C  
ATOM    355  C   ILE A  47     -30.431  24.672 -22.023  1.00  0.00           C  
ATOM    356  O   ILE A  47     -31.064  23.943 -22.778  1.00  0.00           O  
ATOM    357  CB  ILE A  47     -28.040  24.129 -21.328  1.00  0.00           C  
ATOM    358  CG1 ILE A  47     -26.570  24.157 -21.809  1.00  0.00           C  
ATOM    359  CG2 ILE A  47     -28.514  22.663 -21.221  1.00  0.00           C  
ATOM    360  CD1 ILE A  47     -25.558  23.692 -20.757  1.00  0.00           C  
ATOM    361  N   MET A  48     -31.003  25.266 -20.976  1.00  0.00           N  
ATOM    362  CA  MET A  48     -32.417  25.076 -20.644  1.00  0.00           C  
ATOM    363  C   MET A  48     -33.343  25.659 -21.722  1.00  0.00           C  
ATOM    364  O   MET A  48     -34.345  25.033 -22.058  1.00  0.00           O  
ATOM    365  CB  MET A  48     -32.720  25.683 -19.275  1.00  0.00           C  
ATOM    366  CG  MET A  48     -32.084  24.871 -18.139  1.00  0.00           C  
ATOM    367  SD  MET A  48     -32.334  25.561 -16.484  1.00  0.00           S  
ATOM    368  CE  MET A  48     -34.113  25.292 -16.290  1.00  0.00           C  
ATOM    369  N   GLN A  49     -32.977  26.797 -22.324  1.00  0.00           N  
ATOM    370  CA  GLN A  49     -33.715  27.370 -23.456  1.00  0.00           C  
ATOM    371  C   GLN A  49     -33.669  26.463 -24.692  1.00  0.00           C  
ATOM    372  O   GLN A  49     -34.695  26.237 -25.330  1.00  0.00           O  
ATOM    373  CB  GLN A  49     -33.148  28.754 -23.794  1.00  0.00           C  
ATOM    374  CG  GLN A  49     -33.546  29.806 -22.754  1.00  0.00           C  
ATOM    375  CD  GLN A  49     -32.863  31.161 -22.997  1.00  0.00           C  
ATOM    376  OE1 GLN A  49     -31.947  31.310 -23.787  1.00  0.00           O  
ATOM    377  NE2 GLN A  49     -33.293  32.196 -22.329  1.00  0.00           N  
ATOM    378  N   LEU A  50     -32.515  25.863 -24.991  1.00  0.00           N  
ATOM    379  CA  LEU A  50     -32.375  24.890 -26.087  1.00  0.00           C  
ATOM    380  C   LEU A  50     -33.209  23.619 -25.867  1.00  0.00           C  
ATOM    381  O   LEU A  50     -33.614  22.976 -26.831  1.00  0.00           O  
ATOM    382  CB  LEU A  50     -30.887  24.518 -26.243  1.00  0.00           C  
ATOM    383  CG  LEU A  50     -30.011  25.630 -26.851  1.00  0.00           C  
ATOM    384  CD1 LEU A  50     -28.536  25.244 -26.723  1.00  0.00           C  
ATOM    385  CD2 LEU A  50     -30.322  25.846 -28.330  1.00  0.00           C  
ATOM    386  N   LEU A  51     -33.514  23.275 -24.612  1.00  0.00           N  
ATOM    387  CA  LEU A  51     -34.432  22.189 -24.240  1.00  0.00           C  
ATOM    388  C   LEU A  51     -35.913  22.613 -24.259  1.00  0.00           C  
ATOM    389  O   LEU A  51     -36.779  21.803 -23.926  1.00  0.00           O  
ATOM    390  CB  LEU A  51     -34.023  21.625 -22.865  1.00  0.00           C  
ATOM    391  CG  LEU A  51     -32.654  20.916 -22.843  1.00  0.00           C  
ATOM    392  CD1 LEU A  51     -32.280  20.585 -21.397  1.00  0.00           C  
ATOM    393  CD2 LEU A  51     -32.669  19.619 -23.646  1.00  0.00           C  
ATOM    394  N   ASN A  52     -36.221  23.863 -24.658  1.00  0.00           N  
ATOM    395  CA  ASN A  52     -37.549  24.466 -24.644  1.00  0.00           C  
ATOM    396  C   ASN A  52     -38.208  24.508 -23.251  1.00  0.00           C  
ATOM    397  O   ASN A  52     -39.427  24.434 -23.136  1.00  0.00           O  
ATOM    398  CB  ASN A  52     -38.457  23.821 -25.716  1.00  0.00           C  
ATOM    399  CG  ASN A  52     -37.896  23.923 -27.119  1.00  0.00           C  
ATOM    400  OD1 ASN A  52     -37.529  24.972 -27.604  1.00  0.00           O  
ATOM    401  ND2 ASN A  52     -37.851  22.825 -27.838  1.00  0.00           N  
ATOM    402  N   LEU A  53     -37.394  24.589 -22.183  1.00  0.00           N  
ATOM    403  CA  LEU A  53     -37.911  24.786 -20.834  1.00  0.00           C  
ATOM    404  C   LEU A  53     -38.326  26.248 -20.635  1.00  0.00           C  
ATOM    405  O   LEU A  53     -37.581  27.159 -20.996  1.00  0.00           O  
ATOM    406  CB  LEU A  53     -36.871  24.355 -19.794  1.00  0.00           C  
ATOM    407  CG  LEU A  53     -36.534  22.845 -19.820  1.00  0.00           C  
ATOM    408  CD1 LEU A  53     -35.355  22.562 -18.889  1.00  0.00           C  
ATOM    409  CD2 LEU A  53     -37.709  21.981 -19.370  1.00  0.00           C  
ATOM    410  N   ASP A  54     -39.496  26.464 -20.039  1.00  0.00           N  
ATOM    411  CA  ASP A  54     -39.991  27.797 -19.730  1.00  0.00           C  
ATOM    412  C   ASP A  54     -39.350  28.326 -18.438  1.00  0.00           C  
ATOM    413  O   ASP A  54     -39.752  27.991 -17.327  1.00  0.00           O  
ATOM    414  CB  ASP A  54     -41.529  27.805 -19.668  1.00  0.00           C  
ATOM    415  CG  ASP A  54     -42.087  29.227 -19.512  1.00  0.00           C  
ATOM    416  OD1 ASP A  54     -41.278  30.182 -19.505  1.00  0.00           O  
ATOM    417  OD2 ASP A  54     -43.321  29.357 -19.437  1.00  0.00           O  
ATOM    418  N   LEU A  55     -38.337  29.178 -18.596  1.00  0.00           N  
ATOM    419  CA  LEU A  55     -37.614  29.798 -17.481  1.00  0.00           C  
ATOM    420  C   LEU A  55     -38.417  30.887 -16.753  1.00  0.00           C  
ATOM    421  O   LEU A  55     -37.939  31.408 -15.748  1.00  0.00           O  
ATOM    422  CB  LEU A  55     -36.276  30.350 -17.988  1.00  0.00           C  
ATOM    423  CG  LEU A  55     -35.263  29.266 -18.399  1.00  0.00           C  
ATOM    424  CD1 LEU A  55     -34.051  29.934 -19.046  1.00  0.00           C  
ATOM    425  CD2 LEU A  55     -34.770  28.465 -17.210  1.00  0.00           C  
ATOM    426  N   ALA A  56     -39.623  31.244 -17.252  1.00  0.00           N  
ATOM    427  CA  ALA A  56     -40.538  32.105 -16.513  1.00  0.00           C  
ATOM    428  C   ALA A  56     -41.300  31.357 -15.412  1.00  0.00           C  
ATOM    429  O   ALA A  56     -41.874  31.983 -14.526  1.00  0.00           O  
ATOM    430  CB  ALA A  56     -41.495  32.776 -17.513  1.00  0.00           C  
ATOM    431  N   ASP A  57     -41.299  30.016 -15.437  1.00  0.00           N  
ATOM    432  CA  ASP A  57     -41.874  29.189 -14.372  1.00  0.00           C  
ATOM    433  C   ASP A  57     -41.097  29.366 -13.056  1.00  0.00           C  
ATOM    434  O   ASP A  57     -39.861  29.280 -13.024  1.00  0.00           O  
ATOM    435  CB  ASP A  57     -41.896  27.723 -14.812  1.00  0.00           C  
ATOM    436  CG  ASP A  57     -42.507  26.826 -13.737  1.00  0.00           C  
ATOM    437  OD1 ASP A  57     -41.743  26.407 -12.831  1.00  0.00           O  
ATOM    438  OD2 ASP A  57     -43.720  26.583 -13.795  1.00  0.00           O  
ATOM    439  N   ASP A  58     -41.810  29.560 -11.957  1.00  0.00           N  
ATOM    440  CA  ASP A  58     -41.225  29.830 -10.641  1.00  0.00           C  
ATOM    441  C   ASP A  58     -40.239  28.745 -10.180  1.00  0.00           C  
ATOM    442  O   ASP A  58     -39.250  29.021  -9.493  1.00  0.00           O  
ATOM    443  CB  ASP A  58     -42.347  29.948  -9.593  1.00  0.00           C  
ATOM    444  CG  ASP A  58     -43.232  31.190  -9.720  1.00  0.00           C  
ATOM    445  OD1 ASP A  58     -42.757  32.198 -10.277  1.00  0.00           O  
ATOM    446  OD2 ASP A  58     -44.359  31.124  -9.194  1.00  0.00           O  
ATOM    447  N   SER A  59     -40.481  27.475 -10.565  1.00  0.00           N  
ATOM    448  CA  SER A  59     -39.620  26.358 -10.175  1.00  0.00           C  
ATOM    449  C   SER A  59     -38.352  26.269 -11.016  1.00  0.00           C  
ATOM    450  O   SER A  59     -37.308  25.832 -10.512  1.00  0.00           O  
ATOM    451  CB  SER A  59     -40.402  25.040 -10.206  1.00  0.00           C  
ATOM    452  OG  SER A  59     -40.587  24.535 -11.512  1.00  0.00           O  
ATOM    453  N   LEU A  60     -38.394  26.707 -12.279  1.00  0.00           N  
ATOM    454  CA  LEU A  60     -37.274  26.648 -13.218  1.00  0.00           C  
ATOM    455  C   LEU A  60     -36.433  27.923 -13.228  1.00  0.00           C  
ATOM    456  O   LEU A  60     -35.236  27.845 -13.509  1.00  0.00           O  
ATOM    457  CB  LEU A  60     -37.800  26.318 -14.622  1.00  0.00           C  
ATOM    458  CG  LEU A  60     -38.463  24.934 -14.763  1.00  0.00           C  
ATOM    459  CD1 LEU A  60     -38.895  24.725 -16.212  1.00  0.00           C  
ATOM    460  CD2 LEU A  60     -37.526  23.787 -14.387  1.00  0.00           C  
ATOM    461  N   MET A  61     -37.004  29.069 -12.887  1.00  0.00           N  
ATOM    462  CA  MET A  61     -36.379  30.389 -12.978  1.00  0.00           C  
ATOM    463  C   MET A  61     -35.004  30.463 -12.295  1.00  0.00           C  
ATOM    464  O   MET A  61     -34.049  30.991 -12.849  1.00  0.00           O  
ATOM    465  CB  MET A  61     -37.347  31.414 -12.385  1.00  0.00           C  
ATOM    466  CG  MET A  61     -36.840  32.856 -12.522  1.00  0.00           C  
ATOM    467  SD  MET A  61     -37.993  34.139 -11.947  1.00  0.00           S  
ATOM    468  CE  MET A  61     -38.170  33.684 -10.211  1.00  0.00           C  
ATOM    469  N   GLU A  62     -34.872  29.884 -11.096  1.00  0.00           N  
ATOM    470  CA  GLU A  62     -33.621  29.894 -10.334  1.00  0.00           C  
ATOM    471  C   GLU A  62     -32.730  28.663 -10.575  1.00  0.00           C  
ATOM    472  O   GLU A  62     -31.654  28.543  -9.986  1.00  0.00           O  
ATOM    473  CB  GLU A  62     -33.895  30.074  -8.842  1.00  0.00           C  
ATOM    474  CG  GLU A  62     -34.550  31.416  -8.512  1.00  0.00           C  
ATOM    475  CD  GLU A  62     -34.436  31.755  -7.017  1.00  0.00           C  
ATOM    476  OE1 GLU A  62     -34.657  32.944  -6.679  1.00  0.00           O  
ATOM    477  OE2 GLU A  62     -34.082  30.849  -6.222  1.00  0.00           O  
ATOM    478  N   THR A  63     -33.141  27.727 -11.441  1.00  0.00           N  
ATOM    479  CA  THR A  63     -32.387  26.482 -11.687  1.00  0.00           C  
ATOM    480  C   THR A  63     -30.964  26.741 -12.202  1.00  0.00           C  
ATOM    481  O   THR A  63     -30.049  26.127 -11.653  1.00  0.00           O  
ATOM    482  CB  THR A  63     -33.156  25.513 -12.585  1.00  0.00           C  
ATOM    483  OG1 THR A  63     -34.331  25.133 -11.918  1.00  0.00           O  
ATOM    484  CG2 THR A  63     -32.388  24.242 -12.893  1.00  0.00           C  
ATOM    485  N   PRO A  64     -30.716  27.663 -13.141  1.00  0.00           N  
ATOM    486  CA  PRO A  64     -29.357  27.990 -13.577  1.00  0.00           C  
ATOM    487  C   PRO A  64     -28.456  28.444 -12.427  1.00  0.00           C  
ATOM    488  O   PRO A  64     -27.308  28.005 -12.320  1.00  0.00           O  
ATOM    489  CB  PRO A  64     -29.522  29.081 -14.630  1.00  0.00           C  
ATOM    490  CG  PRO A  64     -30.921  28.851 -15.185  1.00  0.00           C  
ATOM    491  CD  PRO A  64     -31.683  28.387 -13.947  1.00  0.00           C  
ATOM    492  N   HIS A  65     -28.976  29.291 -11.513  1.00  0.00           N  
ATOM    493  CA  HIS A  65     -28.244  29.756 -10.344  1.00  0.00           C  
ATOM    494  C   HIS A  65     -27.960  28.624  -9.358  1.00  0.00           C  
ATOM    495  O   HIS A  65     -26.830  28.507  -8.877  1.00  0.00           O  
ATOM    496  CB  HIS A  65     -29.016  30.885  -9.649  1.00  0.00           C  
ATOM    497  CG  HIS A  65     -28.491  32.236 -10.030  1.00  0.00           C  
ATOM    498  ND1 HIS A  65     -28.856  32.986 -11.115  1.00  0.00           N  
ATOM    499  CD2 HIS A  65     -27.521  32.957  -9.370  1.00  0.00           C  
ATOM    500  CE1 HIS A  65     -28.138  34.123 -11.123  1.00  0.00           C  
ATOM    501  NE2 HIS A  65     -27.312  34.130 -10.066  1.00  0.00           N  
ATOM    502  N   ARG A  66     -28.944  27.748  -9.092  1.00  0.00           N  
ATOM    503  CA  ARG A  66     -28.769  26.584  -8.214  1.00  0.00           C  
ATOM    504  C   ARG A  66     -27.718  25.618  -8.765  1.00  0.00           C  
ATOM    505  O   ARG A  66     -26.875  25.163  -7.997  1.00  0.00           O  
ATOM    506  CB  ARG A  66     -30.109  25.857  -8.000  1.00  0.00           C  
ATOM    507  CG  ARG A  66     -31.094  26.663  -7.128  1.00  0.00           C  
ATOM    508  CD  ARG A  66     -32.316  25.817  -6.749  1.00  0.00           C  
ATOM    509  NE  ARG A  66     -33.151  25.464  -7.902  1.00  0.00           N  
ATOM    510  CZ  ARG A  66     -34.285  26.045  -8.290  1.00  0.00           C  
ATOM    511  NH1 ARG A  66     -34.811  27.050  -7.648  1.00  0.00           N  
ATOM    512  NH2 ARG A  66     -34.928  25.615  -9.323  1.00  0.00           N  
ATOM    513  N   ILE A  67     -27.708  25.358 -10.070  1.00  0.00           N  
ATOM    514  CA  ILE A  67     -26.716  24.478 -10.710  1.00  0.00           C  
ATOM    515  C   ILE A  67     -25.317  25.093 -10.642  1.00  0.00           C  
ATOM    516  O   ILE A  67     -24.370  24.404 -10.277  1.00  0.00           O  
ATOM    517  CB  ILE A  67     -27.141  24.143 -12.151  1.00  0.00           C  
ATOM    518  CG1 ILE A  67     -28.373  23.214 -12.111  1.00  0.00           C  
ATOM    519  CG2 ILE A  67     -25.993  23.484 -12.933  1.00  0.00           C  
ATOM    520  CD1 ILE A  67     -28.991  22.906 -13.481  1.00  0.00           C  
ATOM    521  N   ALA A  68     -25.177  26.395 -10.943  1.00  0.00           N  
ATOM    522  CA  ALA A  68     -23.893  27.080 -10.856  1.00  0.00           C  
ATOM    523  C   ALA A  68     -23.319  27.035  -9.434  1.00  0.00           C  
ATOM    524  O   ALA A  68     -22.153  26.677  -9.237  1.00  0.00           O  
ATOM    525  CB  ALA A  68     -24.069  28.526 -11.337  1.00  0.00           C  
ATOM    526  N   LYS A  69     -24.144  27.308  -8.425  1.00  0.00           N  
ATOM    527  CA  LYS A  69     -23.769  27.203  -7.013  1.00  0.00           C  
ATOM    528  C   LYS A  69     -23.373  25.772  -6.657  1.00  0.00           C  
ATOM    529  O   LYS A  69     -22.319  25.573  -6.063  1.00  0.00           O  
ATOM    530  CB  LYS A  69     -24.918  27.718  -6.139  1.00  0.00           C  
ATOM    531  CG  LYS A  69     -24.521  27.692  -4.653  1.00  0.00           C  
ATOM    532  CD  LYS A  69     -25.663  28.148  -3.755  1.00  0.00           C  
ATOM    533  CE  LYS A  69     -25.202  27.955  -2.311  1.00  0.00           C  
ATOM    534  NZ  LYS A  69     -26.302  28.167  -1.354  1.00  0.00           N  
ATOM    535  N   MET A  70     -24.165  24.788  -7.062  1.00  0.00           N  
ATOM    536  CA  MET A  70     -23.898  23.370  -6.806  1.00  0.00           C  
ATOM    537  C   MET A  70     -22.540  22.936  -7.374  1.00  0.00           C  
ATOM    538  O   MET A  70     -21.775  22.269  -6.676  1.00  0.00           O  
ATOM    539  CB  MET A  70     -25.038  22.543  -7.403  1.00  0.00           C  
ATOM    540  CG  MET A  70     -24.889  21.044  -7.173  1.00  0.00           C  
ATOM    541  SD  MET A  70     -26.128  20.025  -8.024  1.00  0.00           S  
ATOM    542  CE  MET A  70     -25.603  20.229  -9.736  1.00  0.00           C  
ATOM    543  N   TYR A  71     -22.200  23.335  -8.605  1.00  0.00           N  
ATOM    544  CA  TYR A  71     -20.922  22.965  -9.219  1.00  0.00           C  
ATOM    545  C   TYR A  71     -19.728  23.624  -8.540  1.00  0.00           C  
ATOM    546  O   TYR A  71     -18.712  22.962  -8.309  1.00  0.00           O  
ATOM    547  CB  TYR A  71     -20.943  23.290 -10.721  1.00  0.00           C  
ATOM    548  CG  TYR A  71     -21.792  22.393 -11.609  1.00  0.00           C  
ATOM    549  CD1 TYR A  71     -22.364  21.191 -11.137  1.00  0.00           C  
ATOM    550  CD2 TYR A  71     -21.983  22.747 -12.962  1.00  0.00           C  
ATOM    551  CE1 TYR A  71     -23.105  20.366 -11.988  1.00  0.00           C  
ATOM    552  CE2 TYR A  71     -22.720  21.924 -13.825  1.00  0.00           C  
ATOM    553  CZ  TYR A  71     -23.284  20.734 -13.330  1.00  0.00           C  
ATOM    554  OH  TYR A  71     -24.011  19.926 -14.169  1.00  0.00           O  
ATOM    555  N   VAL A  72     -19.816  24.921  -8.198  1.00  0.00           N  
ATOM    556  CA  VAL A  72     -18.677  25.678  -7.670  1.00  0.00           C  
ATOM    557  C   VAL A  72     -18.487  25.467  -6.171  1.00  0.00           C  
ATOM    558  O   VAL A  72     -17.362  25.235  -5.728  1.00  0.00           O  
ATOM    559  CB  VAL A  72     -18.798  27.171  -8.031  1.00  0.00           C  
ATOM    560  CG1 VAL A  72     -17.641  27.995  -7.459  1.00  0.00           C  
ATOM    561  CG2 VAL A  72     -18.778  27.359  -9.552  1.00  0.00           C  
ATOM    562  N   ASP A  73     -19.562  25.526  -5.387  1.00  0.00           N  
ATOM    563  CA  ASP A  73     -19.499  25.569  -3.927  1.00  0.00           C  
ATOM    564  C   ASP A  73     -19.757  24.202  -3.265  1.00  0.00           C  
ATOM    565  O   ASP A  73     -19.384  24.007  -2.104  1.00  0.00           O  
ATOM    566  CB  ASP A  73     -20.510  26.600  -3.385  1.00  0.00           C  
ATOM    567  CG  ASP A  73     -20.296  28.053  -3.844  1.00  0.00           C  
ATOM    568  OD1 ASP A  73     -19.191  28.440  -4.269  1.00  0.00           O  
ATOM    569  OD2 ASP A  73     -21.270  28.841  -3.745  1.00  0.00           O  
ATOM    570  N   GLU A  74     -20.372  23.245  -3.974  1.00  0.00           N  
ATOM    571  CA  GLU A  74     -20.836  21.984  -3.384  1.00  0.00           C  
ATOM    572  C   GLU A  74     -20.168  20.765  -4.048  1.00  0.00           C  
ATOM    573  O   GLU A  74     -19.073  20.367  -3.630  1.00  0.00           O  
ATOM    574  CB  GLU A  74     -22.375  21.918  -3.382  1.00  0.00           C  
ATOM    575  CG  GLU A  74     -23.055  23.076  -2.630  1.00  0.00           C  
ATOM    576  CD  GLU A  74     -24.595  23.094  -2.768  1.00  0.00           C  
ATOM    577  OE1 GLU A  74     -25.211  24.073  -2.271  1.00  0.00           O  
ATOM    578  OE2 GLU A  74     -25.170  22.177  -3.396  1.00  0.00           O  
ATOM    579  N   ILE A  75     -20.749  20.185  -5.088  1.00  0.00           N  
ATOM    580  CA  ILE A  75     -20.370  18.856  -5.603  1.00  0.00           C  
ATOM    581  C   ILE A  75     -18.992  18.787  -6.268  1.00  0.00           C  
ATOM    582  O   ILE A  75     -18.463  17.693  -6.454  1.00  0.00           O  
ATOM    583  CB  ILE A  75     -21.451  18.273  -6.542  1.00  0.00           C  
ATOM    584  CG1 ILE A  75     -21.552  19.044  -7.867  1.00  0.00           C  
ATOM    585  CG2 ILE A  75     -22.810  18.215  -5.813  1.00  0.00           C  
ATOM    586  CD1 ILE A  75     -22.418  18.334  -8.907  1.00  0.00           C  
ATOM    587  N   PHE A  76     -18.379  19.941  -6.619  1.00  0.00           N  
ATOM    588  CA  PHE A  76     -17.030  20.032  -7.171  1.00  0.00           C  
ATOM    589  C   PHE A  76     -16.082  20.880  -6.307  1.00  0.00           C  
ATOM    590  O   PHE A  76     -14.996  21.246  -6.751  1.00  0.00           O  
ATOM    591  CB  PHE A  76     -17.074  20.513  -8.636  1.00  0.00           C  
ATOM    592  CG  PHE A  76     -17.879  19.665  -9.601  1.00  0.00           C  
ATOM    593  CD1 PHE A  76     -17.951  18.264  -9.463  1.00  0.00           C  
ATOM    594  CD2 PHE A  76     -18.557  20.284 -10.669  1.00  0.00           C  
ATOM    595  CE1 PHE A  76     -18.710  17.497 -10.370  1.00  0.00           C  
ATOM    596  CE2 PHE A  76     -19.305  19.524 -11.575  1.00  0.00           C  
ATOM    597  CZ  PHE A  76     -19.387  18.128 -11.418  1.00  0.00           C  
ATOM    598  N   SER A  77     -16.442  21.149  -5.057  1.00  0.00           N  
ATOM    599  CA  SER A  77     -15.608  21.898  -4.118  1.00  0.00           C  
ATOM    600  C   SER A  77     -14.246  21.244  -3.869  1.00  0.00           C  
ATOM    601  O   SER A  77     -13.265  21.936  -3.602  1.00  0.00           O  
ATOM    602  CB  SER A  77     -16.347  22.076  -2.790  1.00  0.00           C  
ATOM    603  OG  SER A  77     -16.610  20.825  -2.188  1.00  0.00           O  
ATOM    604  N   GLY A  78     -14.140  19.932  -4.031  1.00  0.00           N  
ATOM    605  CA  GLY A  78     -12.891  19.185  -3.904  1.00  0.00           C  
ATOM    606  C   GLY A  78     -11.859  19.458  -5.007  1.00  0.00           C  
ATOM    607  O   GLY A  78     -10.720  18.999  -4.903  1.00  0.00           O  
ATOM    608  N   LEU A  79     -12.214  20.209  -6.072  1.00  0.00           N  
ATOM    609  CA  LEU A  79     -11.238  20.689  -7.063  1.00  0.00           C  
ATOM    610  C   LEU A  79     -10.348  21.809  -6.515  1.00  0.00           C  
ATOM    611  O   LEU A  79      -9.252  22.008  -7.021  1.00  0.00           O  
ATOM    612  CB  LEU A  79     -11.971  21.169  -8.326  1.00  0.00           C  
ATOM    613  CG  LEU A  79     -12.722  20.074  -9.105  1.00  0.00           C  
ATOM    614  CD1 LEU A  79     -13.491  20.710 -10.276  1.00  0.00           C  
ATOM    615  CD2 LEU A  79     -11.782  19.020  -9.668  1.00  0.00           C  
ATOM    616  N   ASP A  80     -10.795  22.515  -5.473  1.00  0.00           N  
ATOM    617  CA  ASP A  80     -10.048  23.589  -4.826  1.00  0.00           C  
ATOM    618  C   ASP A  80      -9.434  23.088  -3.512  1.00  0.00           C  
ATOM    619  O   ASP A  80     -10.121  22.826  -2.525  1.00  0.00           O  
ATOM    620  CB  ASP A  80     -10.947  24.817  -4.639  1.00  0.00           C  
ATOM    621  CG  ASP A  80     -10.183  26.037  -4.113  1.00  0.00           C  
ATOM    622  OD1 ASP A  80      -8.961  25.911  -3.838  1.00  0.00           O  
ATOM    623  OD2 ASP A  80     -10.816  27.103  -3.974  1.00  0.00           O  
ATOM    624  N   TYR A  81      -8.100  23.007  -3.477  1.00  0.00           N  
ATOM    625  CA  TYR A  81      -7.350  22.604  -2.283  1.00  0.00           C  
ATOM    626  C   TYR A  81      -7.458  23.593  -1.117  1.00  0.00           C  
ATOM    627  O   TYR A  81      -7.080  23.241   0.004  1.00  0.00           O  
ATOM    628  CB  TYR A  81      -5.889  22.349  -2.670  1.00  0.00           C  
ATOM    629  CG  TYR A  81      -5.646  20.972  -3.249  1.00  0.00           C  
ATOM    630  CD1 TYR A  81      -5.394  19.887  -2.382  1.00  0.00           C  
ATOM    631  CD2 TYR A  81      -5.679  20.758  -4.641  1.00  0.00           C  
ATOM    632  CE1 TYR A  81      -5.170  18.603  -2.896  1.00  0.00           C  
ATOM    633  CE2 TYR A  81      -5.460  19.479  -5.169  1.00  0.00           C  
ATOM    634  CZ  TYR A  81      -5.209  18.400  -4.288  1.00  0.00           C  
ATOM    635  OH  TYR A  81      -4.999  17.132  -4.789  1.00  0.00           O  
ATOM    636  N   ALA A  82      -8.013  24.796  -1.315  1.00  0.00           N  
ATOM    637  CA  ALA A  82      -8.389  25.673  -0.207  1.00  0.00           C  
ATOM    638  C   ALA A  82      -9.461  25.032   0.700  1.00  0.00           C  
ATOM    639  O   ALA A  82      -9.514  25.324   1.896  1.00  0.00           O  
ATOM    640  CB  ALA A  82      -8.877  27.008  -0.780  1.00  0.00           C  
ATOM    641  N   ASN A  83     -10.242  24.080   0.154  1.00  0.00           N  
ATOM    642  CA  ASN A  83     -11.262  23.315   0.878  1.00  0.00           C  
ATOM    643  C   ASN A  83     -10.719  22.022   1.503  1.00  0.00           C  
ATOM    644  O   ASN A  83     -11.483  21.264   2.105  1.00  0.00           O  
ATOM    645  CB  ASN A  83     -12.441  23.063  -0.071  1.00  0.00           C  
ATOM    646  CG  ASN A  83     -13.071  24.350  -0.574  1.00  0.00           C  
ATOM    647  OD1 ASN A  83     -13.277  25.298   0.169  1.00  0.00           O  
ATOM    648  ND2 ASN A  83     -13.395  24.421  -1.841  1.00  0.00           N  
ATOM    649  N   PHE A  84      -9.415  21.754   1.397  1.00  0.00           N  
ATOM    650  CA  PHE A  84      -8.816  20.556   1.975  1.00  0.00           C  
ATOM    651  C   PHE A  84      -9.034  20.519   3.501  1.00  0.00           C  
ATOM    652  O   PHE A  84      -8.808  21.526   4.188  1.00  0.00           O  
ATOM    653  CB  PHE A  84      -7.330  20.454   1.613  1.00  0.00           C  
ATOM    654  CG  PHE A  84      -6.753  19.067   1.865  1.00  0.00           C  
ATOM    655  CD1 PHE A  84      -6.059  18.776   3.051  1.00  0.00           C  
ATOM    656  CD2 PHE A  84      -6.962  18.042   0.918  1.00  0.00           C  
ATOM    657  CE1 PHE A  84      -5.582  17.477   3.295  1.00  0.00           C  
ATOM    658  CE2 PHE A  84      -6.486  16.740   1.158  1.00  0.00           C  
ATOM    659  CZ  PHE A  84      -5.797  16.451   2.344  1.00  0.00           C  
ATOM    660  N   PRO A  85      -9.462  19.381   4.073  1.00  0.00           N  
ATOM    661  CA  PRO A  85      -9.790  19.314   5.489  1.00  0.00           C  
ATOM    662  C   PRO A  85      -8.560  19.554   6.367  1.00  0.00           C  
ATOM    663  O   PRO A  85      -7.476  19.030   6.119  1.00  0.00           O  
ATOM    664  CB  PRO A  85     -10.395  17.924   5.701  1.00  0.00           C  
ATOM    665  CG  PRO A  85      -9.802  17.088   4.560  1.00  0.00           C  
ATOM    666  CD  PRO A  85      -9.702  18.103   3.423  1.00  0.00           C  
ATOM    667  N   LYS A  86      -8.741  20.292   7.467  1.00  0.00           N  
ATOM    668  CA  LYS A  86      -7.699  20.417   8.487  1.00  0.00           C  
ATOM    669  C   LYS A  86      -7.413  19.050   9.102  1.00  0.00           C  
ATOM    670  O   LYS A  86      -8.279  18.487   9.786  1.00  0.00           O  
ATOM    671  CB  LYS A  86      -8.083  21.416   9.588  1.00  0.00           C  
ATOM    672  CG  LYS A  86      -8.011  22.860   9.079  1.00  0.00           C  
ATOM    673  CD  LYS A  86      -8.251  23.854  10.234  1.00  0.00           C  
ATOM    674  CE  LYS A  86      -8.121  25.269   9.701  1.00  0.00           C  
ATOM    675  NZ  LYS A  86      -8.285  26.304  10.766  1.00  0.00           N  
ATOM    676  N   ILE A  87      -6.199  18.536   8.900  1.00  0.00           N  
ATOM    677  CA  ILE A  87      -5.741  17.270   9.463  1.00  0.00           C  
ATOM    678  C   ILE A  87      -5.242  17.490  10.896  1.00  0.00           C  
ATOM    679  O   ILE A  87      -4.716  18.547  11.242  1.00  0.00           O  
ATOM    680  CB  ILE A  87      -4.718  16.592   8.536  1.00  0.00           C  
ATOM    681  CG1 ILE A  87      -5.274  16.423   7.099  1.00  0.00           C  
ATOM    682  CG2 ILE A  87      -4.284  15.228   9.083  1.00  0.00           C  
ATOM    683  CD1 ILE A  87      -6.664  15.749   7.007  1.00  0.00           C  
ATOM    684  N   THR A  88      -5.487  16.521  11.759  1.00  0.00           N  
ATOM    685  CA  THR A  88      -4.957  16.504  13.121  1.00  0.00           C  
ATOM    686  C   THR A  88      -4.460  15.100  13.385  1.00  0.00           C  
ATOM    687  O   THR A  88      -5.257  14.161  13.373  1.00  0.00           O  
ATOM    688  CB  THR A  88      -6.007  16.912  14.171  1.00  0.00           C  
ATOM    689  OG1 THR A  88      -6.834  17.948  13.698  1.00  0.00           O  
ATOM    690  CG2 THR A  88      -5.345  17.422  15.449  1.00  0.00           C  
ATOM    691  N   LEU A  89      -3.156  14.988  13.570  1.00  0.00           N  
ATOM    692  CA  LEU A  89      -2.487  13.743  13.911  1.00  0.00           C  
ATOM    693  C   LEU A  89      -2.208  13.739  15.411  1.00  0.00           C  
ATOM    694  O   LEU A  89      -1.864  14.767  15.987  1.00  0.00           O  
ATOM    695  CB  LEU A  89      -1.202  13.600  13.079  1.00  0.00           C  
ATOM    696  CG  LEU A  89      -1.427  13.520  11.557  1.00  0.00           C  
ATOM    697  CD1 LEU A  89      -0.097  13.542  10.816  1.00  0.00           C  
ATOM    698  CD2 LEU A  89      -2.193  12.252  11.155  1.00  0.00           C  
ATOM    699  N   ILE A  90      -2.384  12.578  16.028  1.00  0.00           N  
ATOM    700  CA  ILE A  90      -2.047  12.330  17.428  1.00  0.00           C  
ATOM    701  C   ILE A  90      -0.887  11.344  17.424  1.00  0.00           C  
ATOM    702  O   ILE A  90      -0.905  10.373  16.684  1.00  0.00           O  
ATOM    703  CB  ILE A  90      -3.278  11.802  18.203  1.00  0.00           C  
ATOM    704  CG1 ILE A  90      -4.467  12.779  18.077  1.00  0.00           C  
ATOM    705  CG2 ILE A  90      -2.901  11.582  19.682  1.00  0.00           C  
ATOM    706  CD1 ILE A  90      -5.771  12.262  18.704  1.00  0.00           C  
ATOM    707  N   GLU A  91       0.109  11.601  18.243  1.00  0.00           N  
ATOM    708  CA  GLU A  91       1.246  10.694  18.399  1.00  0.00           C  
ATOM    709  C   GLU A  91       0.773   9.305  18.846  1.00  0.00           C  
ATOM    710  O   GLU A  91      -0.032   9.199  19.785  1.00  0.00           O  
ATOM    711  CB  GLU A  91       2.213  11.321  19.416  1.00  0.00           C  
ATOM    712  CG  GLU A  91       3.584  10.649  19.471  1.00  0.00           C  
ATOM    713  CD  GLU A  91       4.462  11.227  20.593  1.00  0.00           C  
ATOM    714  OE1 GLU A  91       5.586  10.723  20.783  1.00  0.00           O  
ATOM    715  OE2 GLU A  91       3.991  12.115  21.340  1.00  0.00           O  
ATOM    716  N   ASN A  92       1.267   8.244  18.214  1.00  0.00           N  
ATOM    717  CA  ASN A  92       0.921   6.860  18.538  1.00  0.00           C  
ATOM    718  C   ASN A  92       1.618   6.385  19.829  1.00  0.00           C  
ATOM    719  O   ASN A  92       2.432   5.463  19.842  1.00  0.00           O  
ATOM    720  CB  ASN A  92       1.197   5.950  17.324  1.00  0.00           C  
ATOM    721  CG  ASN A  92       0.720   4.528  17.556  1.00  0.00           C  
ATOM    722  OD1 ASN A  92      -0.055   4.235  18.457  1.00  0.00           O  
ATOM    723  ND2 ASN A  92       1.171   3.604  16.740  1.00  0.00           N  
ATOM    724  N   LYS A  93       1.288   7.031  20.956  1.00  0.00           N  
ATOM    725  CA  LYS A  93       1.852   6.694  22.270  1.00  0.00           C  
ATOM    726  C   LYS A  93       1.484   5.294  22.735  1.00  0.00           C  
ATOM    727  O   LYS A  93       2.229   4.695  23.514  1.00  0.00           O  
ATOM    728  CB  LYS A  93       1.405   7.722  23.318  1.00  0.00           C  
ATOM    729  CG  LYS A  93       2.038   9.077  23.050  1.00  0.00           C  
ATOM    730  CD  LYS A  93       1.704  10.089  24.150  1.00  0.00           C  
ATOM    731  CE  LYS A  93       2.419  11.372  23.757  1.00  0.00           C  
ATOM    732  NZ  LYS A  93       2.236  12.460  24.739  1.00  0.00           N  
ATOM    733  N   MET A  94       0.348   4.773  22.283  1.00  0.00           N  
ATOM    734  CA  MET A  94      -0.104   3.425  22.631  1.00  0.00           C  
ATOM    735  C   MET A  94       0.614   2.338  21.818  1.00  0.00           C  
ATOM    736  O   MET A  94       0.416   1.168  22.110  1.00  0.00           O  
ATOM    737  CB  MET A  94      -1.618   3.296  22.479  1.00  0.00           C  
ATOM    738  CG  MET A  94      -2.373   4.265  23.391  1.00  0.00           C  
ATOM    739  SD  MET A  94      -4.094   3.815  23.761  1.00  0.00           S  
ATOM    740  CE  MET A  94      -4.785   3.704  22.099  1.00  0.00           C  
ATOM    741  N   LYS A  95       1.451   2.729  20.844  1.00  0.00           N  
ATOM    742  CA  LYS A  95       2.140   1.805  19.931  1.00  0.00           C  
ATOM    743  C   LYS A  95       1.167   0.812  19.297  1.00  0.00           C  
ATOM    744  O   LYS A  95       1.398  -0.386  19.305  1.00  0.00           O  
ATOM    745  CB  LYS A  95       3.314   1.103  20.616  1.00  0.00           C  
ATOM    746  CG  LYS A  95       4.385   2.061  21.145  1.00  0.00           C  
ATOM    747  CD  LYS A  95       5.561   1.221  21.641  1.00  0.00           C  
ATOM    748  CE  LYS A  95       6.717   2.120  22.067  1.00  0.00           C  
ATOM    749  NZ  LYS A  95       7.926   1.298  22.323  1.00  0.00           N  
ATOM    750  N   VAL A  96       0.062   1.333  18.804  1.00  0.00           N  
ATOM    751  CA  VAL A  96      -0.896   0.523  18.052  1.00  0.00           C  
ATOM    752  C   VAL A  96      -0.214   0.090  16.758  1.00  0.00           C  
ATOM    753  O   VAL A  96       0.168   0.942  15.958  1.00  0.00           O  
ATOM    754  CB  VAL A  96      -2.195   1.294  17.750  1.00  0.00           C  
ATOM    755  CG1 VAL A  96      -3.216   0.403  17.054  1.00  0.00           C  
ATOM    756  CG2 VAL A  96      -2.838   1.813  19.040  1.00  0.00           C  
ATOM    757  N   ASP A  97      -0.071  -1.206  16.580  1.00  0.00           N  
ATOM    758  CA  ASP A  97       0.478  -1.889  15.408  1.00  0.00           C  
ATOM    759  C   ASP A  97      -0.590  -2.715  14.677  1.00  0.00           C  
ATOM    760  O   ASP A  97      -0.336  -3.293  13.628  1.00  0.00           O  
ATOM    761  CB  ASP A  97       1.687  -2.735  15.838  1.00  0.00           C  
ATOM    762  CG  ASP A  97       1.409  -3.737  16.971  1.00  0.00           C  
ATOM    763  OD1 ASP A  97       0.306  -3.709  17.555  1.00  0.00           O  
ATOM    764  OD2 ASP A  97       2.367  -4.474  17.309  1.00  0.00           O  
ATOM    765  N   GLU A  98      -1.809  -2.721  15.207  1.00  0.00           N  
ATOM    766  CA  GLU A  98      -2.963  -3.373  14.610  1.00  0.00           C  
ATOM    767  C   GLU A  98      -3.676  -2.474  13.587  1.00  0.00           C  
ATOM    768  O   GLU A  98      -3.646  -1.246  13.634  1.00  0.00           O  
ATOM    769  CB  GLU A  98      -3.949  -3.831  15.695  1.00  0.00           C  
ATOM    770  CG  GLU A  98      -3.362  -4.907  16.618  1.00  0.00           C  
ATOM    771  CD  GLU A  98      -4.385  -5.447  17.625  1.00  0.00           C  
ATOM    772  OE1 GLU A  98      -4.044  -6.412  18.343  1.00  0.00           O  
ATOM    773  OE2 GLU A  98      -5.516  -4.902  17.689  1.00  0.00           O  
ATOM    774  N   MET A  99      -4.384  -3.124  12.674  1.00  0.00           N  
ATOM    775  CA  MET A  99      -5.183  -2.455  11.656  1.00  0.00           C  
ATOM    776  C   MET A  99      -6.341  -1.654  12.272  1.00  0.00           C  
ATOM    777  O   MET A  99      -7.235  -2.200  12.910  1.00  0.00           O  
ATOM    778  CB  MET A  99      -5.709  -3.520  10.686  1.00  0.00           C  
ATOM    779  CG  MET A  99      -6.454  -2.913   9.506  1.00  0.00           C  
ATOM    780  SD  MET A  99      -7.267  -4.115   8.408  1.00  0.00           S  
ATOM    781  CE  MET A  99      -5.961  -5.338   8.155  1.00  0.00           C  
ATOM    782  N   VAL A 100      -6.379  -0.362  11.977  1.00  0.00           N  
ATOM    783  CA  VAL A 100      -7.540   0.487  12.236  1.00  0.00           C  
ATOM    784  C   VAL A 100      -8.394   0.535  10.976  1.00  0.00           C  
ATOM    785  O   VAL A 100      -7.941   1.012   9.945  1.00  0.00           O  
ATOM    786  CB  VAL A 100      -7.112   1.900  12.678  1.00  0.00           C  
ATOM    787  CG1 VAL A 100      -8.328   2.793  12.922  1.00  0.00           C  
ATOM    788  CG2 VAL A 100      -6.299   1.848  13.973  1.00  0.00           C  
ATOM    789  N   THR A 101      -9.650   0.079  11.064  1.00  0.00           N  
ATOM    790  CA  THR A 101     -10.589   0.059   9.939  1.00  0.00           C  
ATOM    791  C   THR A 101     -11.771   0.989  10.183  1.00  0.00           C  
ATOM    792  O   THR A 101     -12.469   0.879  11.192  1.00  0.00           O  
ATOM    793  CB  THR A 101     -11.081  -1.366   9.635  1.00  0.00           C  
ATOM    794  OG1 THR A 101      -9.989  -2.233   9.463  1.00  0.00           O  
ATOM    795  CG2 THR A 101     -11.903  -1.428   8.348  1.00  0.00           C  
ATOM    796  N   VAL A 102     -12.035   1.885   9.227  1.00  0.00           N  
ATOM    797  CA  VAL A 102     -13.241   2.710   9.160  1.00  0.00           C  
ATOM    798  C   VAL A 102     -14.103   2.179   8.027  1.00  0.00           C  
ATOM    799  O   VAL A 102     -13.699   2.216   6.859  1.00  0.00           O  
ATOM    800  CB  VAL A 102     -12.925   4.198   8.942  1.00  0.00           C  
ATOM    801  CG1 VAL A 102     -14.187   5.039   9.186  1.00  0.00           C  
ATOM    802  CG2 VAL A 102     -11.843   4.688   9.898  1.00  0.00           C  
ATOM    803  N   ARG A 103     -15.291   1.680   8.359  1.00  0.00           N  
ATOM    804  CA  ARG A 103     -16.240   1.081   7.417  1.00  0.00           C  
ATOM    805  C   ARG A 103     -17.415   2.012   7.171  1.00  0.00           C  
ATOM    806  O   ARG A 103     -17.662   2.930   7.959  1.00  0.00           O  
ATOM    807  CB  ARG A 103     -16.720  -0.281   7.935  1.00  0.00           C  
ATOM    808  CG  ARG A 103     -15.563  -1.244   8.219  1.00  0.00           C  
ATOM    809  CD  ARG A 103     -16.087  -2.626   8.607  1.00  0.00           C  
ATOM    810  NE  ARG A 103     -15.000  -3.492   9.085  1.00  0.00           N  
ATOM    811  CZ  ARG A 103     -15.119  -4.759   9.447  1.00  0.00           C  
ATOM    812  NH1 ARG A 103     -16.253  -5.397   9.371  1.00  0.00           N  
ATOM    813  NH2 ARG A 103     -14.087  -5.409   9.893  1.00  0.00           N  
ATOM    814  N   ASP A 104     -18.142   1.755   6.080  1.00  0.00           N  
ATOM    815  CA  ASP A 104     -19.408   2.421   5.777  1.00  0.00           C  
ATOM    816  C   ASP A 104     -19.316   3.954   5.698  1.00  0.00           C  
ATOM    817  O   ASP A 104     -20.247   4.680   6.060  1.00  0.00           O  
ATOM    818  CB  ASP A 104     -20.516   1.892   6.714  1.00  0.00           C  
ATOM    819  CG  ASP A 104     -21.391   0.813   6.077  1.00  0.00           C  
ATOM    820  OD1 ASP A 104     -21.071   0.333   4.974  1.00  0.00           O  
ATOM    821  OD2 ASP A 104     -22.502   0.579   6.605  1.00  0.00           O  
ATOM    822  N   ILE A 105     -18.186   4.470   5.188  1.00  0.00           N  
ATOM    823  CA  ILE A 105     -18.020   5.895   4.936  1.00  0.00           C  
ATOM    824  C   ILE A 105     -18.945   6.279   3.784  1.00  0.00           C  
ATOM    825  O   ILE A 105     -18.746   5.825   2.659  1.00  0.00           O  
ATOM    826  CB  ILE A 105     -16.556   6.259   4.634  1.00  0.00           C  
ATOM    827  CG1 ILE A 105     -15.614   5.800   5.768  1.00  0.00           C  
ATOM    828  CG2 ILE A 105     -16.437   7.777   4.408  1.00  0.00           C  
ATOM    829  CD1 ILE A 105     -14.125   5.910   5.408  1.00  0.00           C  
ATOM    830  N   THR A 106     -19.922   7.134   4.051  1.00  0.00           N  
ATOM    831  CA  THR A 106     -20.813   7.651   3.014  1.00  0.00           C  
ATOM    832  C   THR A 106     -20.005   8.399   1.957  1.00  0.00           C  
ATOM    833  O   THR A 106     -19.245   9.317   2.277  1.00  0.00           O  
ATOM    834  CB  THR A 106     -21.868   8.593   3.599  1.00  0.00           C  
ATOM    835  OG1 THR A 106     -22.516   7.964   4.675  1.00  0.00           O  
ATOM    836  CG2 THR A 106     -22.941   8.972   2.581  1.00  0.00           C  
ATOM    837  N   LEU A 107     -20.200   8.017   0.695  1.00  0.00           N  
ATOM    838  CA  LEU A 107     -19.532   8.613  -0.452  1.00  0.00           C  
ATOM    839  C   LEU A 107     -20.564   8.953  -1.520  1.00  0.00           C  
ATOM    840  O   LEU A 107     -21.244   8.074  -2.037  1.00  0.00           O  
ATOM    841  CB  LEU A 107     -18.437   7.640  -0.932  1.00  0.00           C  
ATOM    842  CG  LEU A 107     -17.627   8.169  -2.131  1.00  0.00           C  
ATOM    843  CD1 LEU A 107     -16.204   7.614  -2.069  1.00  0.00           C  
ATOM    844  CD2 LEU A 107     -18.213   7.740  -3.483  1.00  0.00           C  
ATOM    845  N   THR A 108     -20.625  10.225  -1.865  1.00  0.00           N  
ATOM    846  CA  THR A 108     -21.393  10.709  -3.011  1.00  0.00           C  
ATOM    847  C   THR A 108     -20.453  11.480  -3.919  1.00  0.00           C  
ATOM    848  O   THR A 108     -19.775  12.398  -3.470  1.00  0.00           O  
ATOM    849  CB  THR A 108     -22.580  11.581  -2.576  1.00  0.00           C  
ATOM    850  OG1 THR A 108     -23.339  10.926  -1.588  1.00  0.00           O  
ATOM    851  CG2 THR A 108     -23.513  11.882  -3.743  1.00  0.00           C  
ATOM    852  N   SER A 109     -20.389  11.083  -5.189  1.00  0.00           N  
ATOM    853  CA  SER A 109     -19.513  11.682  -6.197  1.00  0.00           C  
ATOM    854  C   SER A 109     -20.271  11.909  -7.501  1.00  0.00           C  
ATOM    855  O   SER A 109     -21.486  11.722  -7.585  1.00  0.00           O  
ATOM    856  CB  SER A 109     -18.272  10.796  -6.369  1.00  0.00           C  
ATOM    857  OG  SER A 109     -17.255  11.506  -7.053  1.00  0.00           O  
ATOM    858  N   THR A 110     -19.558  12.340  -8.537  1.00  0.00           N  
ATOM    859  CA  THR A 110     -20.105  12.621  -9.859  1.00  0.00           C  
ATOM    860  C   THR A 110     -19.225  11.989 -10.933  1.00  0.00           C  
ATOM    861  O   THR A 110     -18.022  12.241 -10.986  1.00  0.00           O  
ATOM    862  CB  THR A 110     -20.245  14.128 -10.075  1.00  0.00           C  
ATOM    863  OG1 THR A 110     -21.009  14.701  -9.037  1.00  0.00           O  
ATOM    864  CG2 THR A 110     -20.956  14.463 -11.374  1.00  0.00           C  
ATOM    865  N   CYS A 111     -19.815  11.182 -11.812  1.00  0.00           N  
ATOM    866  CA  CYS A 111     -19.118  10.574 -12.940  1.00  0.00           C  
ATOM    867  C   CYS A 111     -18.688  11.655 -13.946  1.00  0.00           C  
ATOM    868  O   CYS A 111     -19.540  12.350 -14.492  1.00  0.00           O  
ATOM    869  CB  CYS A 111     -20.049   9.542 -13.585  1.00  0.00           C  
ATOM    870  SG  CYS A 111     -19.317   8.878 -15.113  1.00  0.00           S  
ATOM    871  N   GLU A 112     -17.394  11.754 -14.260  1.00  0.00           N  
ATOM    872  CA  GLU A 112     -16.865  12.764 -15.182  1.00  0.00           C  
ATOM    873  C   GLU A 112     -17.356  12.602 -16.626  1.00  0.00           C  
ATOM    874  O   GLU A 112     -17.390  13.570 -17.377  1.00  0.00           O  
ATOM    875  CB  GLU A 112     -15.324  12.811 -15.107  1.00  0.00           C  
ATOM    876  CG  GLU A 112     -14.602  11.643 -15.790  1.00  0.00           C  
ATOM    877  CD  GLU A 112     -13.060  11.721 -15.649  1.00  0.00           C  
ATOM    878  OE1 GLU A 112     -12.332  10.987 -16.358  1.00  0.00           O  
ATOM    879  OE2 GLU A 112     -12.535  12.472 -14.801  1.00  0.00           O  
ATOM    880  N   HIS A 113     -17.791  11.401 -17.024  1.00  0.00           N  
ATOM    881  CA  HIS A 113     -18.234  11.126 -18.396  1.00  0.00           C  
ATOM    882  C   HIS A 113     -19.630  11.663 -18.714  1.00  0.00           C  
ATOM    883  O   HIS A 113     -19.963  11.842 -19.886  1.00  0.00           O  
ATOM    884  CB  HIS A 113     -18.199   9.613 -18.645  1.00  0.00           C  
ATOM    885  CG  HIS A 113     -16.867   8.963 -18.429  1.00  0.00           C  
ATOM    886  ND1 HIS A 113     -16.652   7.666 -18.023  1.00  0.00           N  
ATOM    887  CD2 HIS A 113     -15.624   9.511 -18.630  1.00  0.00           C  
ATOM    888  CE1 HIS A 113     -15.333   7.444 -17.969  1.00  0.00           C  
ATOM    889  NE2 HIS A 113     -14.687   8.543 -18.334  1.00  0.00           N  
ATOM    890  N   HIS A 114     -20.471  11.866 -17.698  1.00  0.00           N  
ATOM    891  CA  HIS A 114     -21.873  12.268 -17.885  1.00  0.00           C  
ATOM    892  C   HIS A 114     -22.353  13.307 -16.870  1.00  0.00           C  
ATOM    893  O   HIS A 114     -23.492  13.754 -16.986  1.00  0.00           O  
ATOM    894  CB  HIS A 114     -22.765  11.024 -17.804  1.00  0.00           C  
ATOM    895  CG  HIS A 114     -22.451   9.972 -18.818  1.00  0.00           C  
ATOM    896  ND1 HIS A 114     -21.771   8.801 -18.587  1.00  0.00           N  
ATOM    897  CD2 HIS A 114     -22.777   9.983 -20.150  1.00  0.00           C  
ATOM    898  CE1 HIS A 114     -21.671   8.137 -19.755  1.00  0.00           C  
ATOM    899  NE2 HIS A 114     -22.277   8.810 -20.716  1.00  0.00           N  
ATOM    900  N   PHE A 115     -21.536  13.654 -15.870  1.00  0.00           N  
ATOM    901  CA  PHE A 115     -21.916  14.500 -14.736  1.00  0.00           C  
ATOM    902  C   PHE A 115     -23.176  13.998 -14.007  1.00  0.00           C  
ATOM    903  O   PHE A 115     -24.046  14.771 -13.624  1.00  0.00           O  
ATOM    904  CB  PHE A 115     -21.957  15.979 -15.159  1.00  0.00           C  
ATOM    905  CG  PHE A 115     -20.617  16.660 -15.374  1.00  0.00           C  
ATOM    906  CD1 PHE A 115     -19.412  15.948 -15.492  1.00  0.00           C  
ATOM    907  CD2 PHE A 115     -20.582  18.064 -15.430  1.00  0.00           C  
ATOM    908  CE1 PHE A 115     -18.189  16.621 -15.656  1.00  0.00           C  
ATOM    909  CE2 PHE A 115     -19.370  18.739 -15.593  1.00  0.00           C  
ATOM    910  CZ  PHE A 115     -18.171  18.023 -15.709  1.00  0.00           C  
ATOM    911  N   VAL A 116     -23.260  12.681 -13.821  1.00  0.00           N  
ATOM    912  CA  VAL A 116     -24.358  12.014 -13.126  1.00  0.00           C  
ATOM    913  C   VAL A 116     -23.840  11.418 -11.818  1.00  0.00           C  
ATOM    914  O   VAL A 116     -22.677  11.032 -11.716  1.00  0.00           O  
ATOM    915  CB  VAL A 116     -25.015  10.959 -14.037  1.00  0.00           C  
ATOM    916  CG1 VAL A 116     -26.128  10.185 -13.335  1.00  0.00           C  
ATOM    917  CG2 VAL A 116     -25.632  11.608 -15.276  1.00  0.00           C  
ATOM    918  N   THR A 117     -24.719  11.334 -10.815  1.00  0.00           N  
ATOM    919  CA  THR A 117     -24.405  10.864  -9.466  1.00  0.00           C  
ATOM    920  C   THR A 117     -23.745   9.485  -9.448  1.00  0.00           C  
ATOM    921  O   THR A 117     -24.176   8.557 -10.126  1.00  0.00           O  
ATOM    922  CB  THR A 117     -25.690  10.839  -8.620  1.00  0.00           C  
ATOM    923  OG1 THR A 117     -26.322  12.096  -8.702  1.00  0.00           O  
ATOM    924  CG2 THR A 117     -25.450  10.542  -7.142  1.00  0.00           C  
ATOM    925  N   ILE A 118     -22.707   9.375  -8.622  1.00  0.00           N  
ATOM    926  CA  ILE A 118     -22.155   8.121  -8.113  1.00  0.00           C  
ATOM    927  C   ILE A 118     -22.512   8.077  -6.629  1.00  0.00           C  
ATOM    928  O   ILE A 118     -22.148   8.990  -5.890  1.00  0.00           O  
ATOM    929  CB  ILE A 118     -20.628   8.055  -8.325  1.00  0.00           C  
ATOM    930  CG1 ILE A 118     -20.259   8.130  -9.822  1.00  0.00           C  
ATOM    931  CG2 ILE A 118     -20.064   6.767  -7.686  1.00  0.00           C  
ATOM    932  CD1 ILE A 118     -18.753   8.257 -10.089  1.00  0.00           C  
ATOM    933  N   ASP A 119     -23.216   7.033  -6.193  1.00  0.00           N  
ATOM    934  CA  ASP A 119     -23.618   6.850  -4.796  1.00  0.00           C  
ATOM    935  C   ASP A 119     -23.045   5.542  -4.265  1.00  0.00           C  
ATOM    936  O   ASP A 119     -23.181   4.499  -4.903  1.00  0.00           O  
ATOM    937  CB  ASP A 119     -25.138   6.895  -4.684  1.00  0.00           C  
ATOM    938  CG  ASP A 119     -25.609   6.870  -3.224  1.00  0.00           C  
ATOM    939  OD1 ASP A 119     -24.872   7.408  -2.368  1.00  0.00           O  
ATOM    940  OD2 ASP A 119     -26.726   6.361  -2.986  1.00  0.00           O  
ATOM    941  N   GLY A 120     -22.359   5.597  -3.107  1.00  0.00           N  
ATOM    942  CA  GLY A 120     -21.663   4.436  -2.595  1.00  0.00           C  
ATOM    943  C   GLY A 120     -21.105   4.613  -1.195  1.00  0.00           C  
ATOM    944  O   GLY A 120     -21.414   5.551  -0.455  1.00  0.00           O  
ATOM    945  N   LYS A 121     -20.274   3.644  -0.834  1.00  0.00           N  
ATOM    946  CA  LYS A 121     -19.623   3.571   0.466  1.00  0.00           C  
ATOM    947  C   LYS A 121     -18.145   3.257   0.285  1.00  0.00           C  
ATOM    948  O   LYS A 121     -17.767   2.474  -0.581  1.00  0.00           O  
ATOM    949  CB  LYS A 121     -20.299   2.508   1.328  1.00  0.00           C  
ATOM    950  CG  LYS A 121     -21.738   2.904   1.717  1.00  0.00           C  
ATOM    951  CD  LYS A 121     -22.310   1.796   2.593  1.00  0.00           C  
ATOM    952  CE  LYS A 121     -23.653   2.157   3.212  1.00  0.00           C  
ATOM    953  NZ  LYS A 121     -23.966   1.176   4.282  1.00  0.00           N  
ATOM    954  N   ALA A 122     -17.320   3.844   1.151  1.00  0.00           N  
ATOM    955  CA  ALA A 122     -15.910   3.541   1.219  1.00  0.00           C  
ATOM    956  C   ALA A 122     -15.564   2.822   2.528  1.00  0.00           C  
ATOM    957  O   ALA A 122     -16.093   3.129   3.593  1.00  0.00           O  
ATOM    958  CB  ALA A 122     -15.091   4.821   1.019  1.00  0.00           C  
ATOM    959  N   THR A 123     -14.628   1.889   2.441  1.00  0.00           N  
ATOM    960  CA  THR A 123     -13.944   1.285   3.584  1.00  0.00           C  
ATOM    961  C   THR A 123     -12.470   1.638   3.492  1.00  0.00           C  
ATOM    962  O   THR A 123     -11.835   1.412   2.464  1.00  0.00           O  
ATOM    963  CB  THR A 123     -14.149  -0.231   3.630  1.00  0.00           C  
ATOM    964  OG1 THR A 123     -15.523  -0.507   3.757  1.00  0.00           O  
ATOM    965  CG2 THR A 123     -13.449  -0.868   4.826  1.00  0.00           C  
ATOM    966  N   VAL A 124     -11.921   2.208   4.571  1.00  0.00           N  
ATOM    967  CA  VAL A 124     -10.514   2.588   4.668  1.00  0.00           C  
ATOM    968  C   VAL A 124      -9.901   1.861   5.854  1.00  0.00           C  
ATOM    969  O   VAL A 124     -10.464   1.892   6.945  1.00  0.00           O  
ATOM    970  CB  VAL A 124     -10.352   4.113   4.815  1.00  0.00           C  
ATOM    971  CG1 VAL A 124      -8.896   4.509   5.042  1.00  0.00           C  
ATOM    972  CG2 VAL A 124     -10.854   4.834   3.564  1.00  0.00           C  
ATOM    973  N   ALA A 125      -8.733   1.251   5.651  1.00  0.00           N  
ATOM    974  CA  ALA A 125      -7.931   0.695   6.720  1.00  0.00           C  
ATOM    975  C   ALA A 125      -6.487   1.191   6.635  1.00  0.00           C  
ATOM    976  O   ALA A 125      -5.976   1.458   5.544  1.00  0.00           O  
ATOM    977  CB  ALA A 125      -8.019  -0.830   6.701  1.00  0.00           C  
ATOM    978  N   TYR A 126      -5.828   1.313   7.778  1.00  0.00           N  
ATOM    979  CA  TYR A 126      -4.406   1.598   7.858  1.00  0.00           C  
ATOM    980  C   TYR A 126      -3.814   0.986   9.127  1.00  0.00           C  
ATOM    981  O   TYR A 126      -4.522   0.778  10.111  1.00  0.00           O  
ATOM    982  CB  TYR A 126      -4.141   3.110   7.790  1.00  0.00           C  
ATOM    983  CG  TYR A 126      -4.452   3.873   9.058  1.00  0.00           C  
ATOM    984  CD1 TYR A 126      -5.783   4.142   9.443  1.00  0.00           C  
ATOM    985  CD2 TYR A 126      -3.401   4.322   9.876  1.00  0.00           C  
ATOM    986  CE1 TYR A 126      -6.060   4.838  10.623  1.00  0.00           C  
ATOM    987  CE2 TYR A 126      -3.665   5.025  11.061  1.00  0.00           C  
ATOM    988  CZ  TYR A 126      -4.998   5.283  11.438  1.00  0.00           C  
ATOM    989  OH  TYR A 126      -5.257   5.962  12.595  1.00  0.00           O  
ATOM    990  N   ILE A 127      -2.505   0.730   9.101  1.00  0.00           N  
ATOM    991  CA  ILE A 127      -1.742   0.318  10.278  1.00  0.00           C  
ATOM    992  C   ILE A 127      -1.010   1.564  10.788  1.00  0.00           C  
ATOM    993  O   ILE A 127      -0.179   2.110  10.056  1.00  0.00           O  
ATOM    994  CB  ILE A 127      -0.794  -0.855   9.943  1.00  0.00           C  
ATOM    995  CG1 ILE A 127      -1.600  -2.058   9.399  1.00  0.00           C  
ATOM    996  CG2 ILE A 127       0.000  -1.251  11.201  1.00  0.00           C  
ATOM    997  CD1 ILE A 127      -0.733  -3.207   8.860  1.00  0.00           C  
ATOM    998  N   PRO A 128      -1.322   2.056  11.999  1.00  0.00           N  
ATOM    999  CA  PRO A 128      -0.653   3.222  12.558  1.00  0.00           C  
ATOM   1000  C   PRO A 128       0.848   2.992  12.687  1.00  0.00           C  
ATOM   1001  O   PRO A 128       1.306   1.916  13.066  1.00  0.00           O  
ATOM   1002  CB  PRO A 128      -1.294   3.468  13.929  1.00  0.00           C  
ATOM   1003  CG  PRO A 128      -2.651   2.779  13.825  1.00  0.00           C  
ATOM   1004  CD  PRO A 128      -2.371   1.608  12.901  1.00  0.00           C  
ATOM   1005  N   LYS A 129       1.615   4.066  12.429  1.00  0.00           N  
ATOM   1006  CA  LYS A 129       3.061   4.092  12.624  1.00  0.00           C  
ATOM   1007  C   LYS A 129       3.385   5.089  13.739  1.00  0.00           C  
ATOM   1008  O   LYS A 129       3.100   4.796  14.902  1.00  0.00           O  
ATOM   1009  CB  LYS A 129       3.704   4.386  11.262  1.00  0.00           C  
ATOM   1010  CG  LYS A 129       5.215   4.231  11.289  1.00  0.00           C  
ATOM   1011  CD  LYS A 129       5.705   4.685   9.926  1.00  0.00           C  
ATOM   1012  CE  LYS A 129       7.212   4.693   9.863  1.00  0.00           C  
ATOM   1013  NZ  LYS A 129       7.614   5.310   8.598  1.00  0.00           N  
ATOM   1014  N   ASP A 130       3.887   6.272  13.414  1.00  0.00           N  
ATOM   1015  CA  ASP A 130       4.206   7.306  14.408  1.00  0.00           C  
ATOM   1016  C   ASP A 130       2.972   8.103  14.855  1.00  0.00           C  
ATOM   1017  O   ASP A 130       2.975   8.750  15.903  1.00  0.00           O  
ATOM   1018  CB  ASP A 130       5.257   8.262  13.825  1.00  0.00           C  
ATOM   1019  CG  ASP A 130       6.532   7.533  13.409  1.00  0.00           C  
ATOM   1020  OD1 ASP A 130       6.958   6.636  14.163  1.00  0.00           O  
ATOM   1021  OD2 ASP A 130       7.046   7.875  12.324  1.00  0.00           O  
ATOM   1022  N   SER A 131       1.917   8.072  14.045  1.00  0.00           N  
ATOM   1023  CA  SER A 131       0.741   8.916  14.227  1.00  0.00           C  
ATOM   1024  C   SER A 131      -0.560   8.166  13.982  1.00  0.00           C  
ATOM   1025  O   SER A 131      -0.690   7.376  13.056  1.00  0.00           O  
ATOM   1026  CB  SER A 131       0.826  10.123  13.292  1.00  0.00           C  
ATOM   1027  OG  SER A 131       1.941  10.928  13.609  1.00  0.00           O  
ATOM   1028  N   VAL A 132      -1.567   8.513  14.782  1.00  0.00           N  
ATOM   1029  CA  VAL A 132      -2.952   8.079  14.613  1.00  0.00           C  
ATOM   1030  C   VAL A 132      -3.776   9.266  14.116  1.00  0.00           C  
ATOM   1031  O   VAL A 132      -3.701  10.365  14.667  1.00  0.00           O  
ATOM   1032  CB  VAL A 132      -3.521   7.501  15.924  1.00  0.00           C  
ATOM   1033  CG1 VAL A 132      -4.955   7.004  15.745  1.00  0.00           C  
ATOM   1034  CG2 VAL A 132      -2.680   6.313  16.415  1.00  0.00           C  
ATOM   1035  N   ILE A 133      -4.578   9.057  13.077  1.00  0.00           N  
ATOM   1036  CA  ILE A 133      -5.500  10.070  12.555  1.00  0.00           C  
ATOM   1037  C   ILE A 133      -6.904   9.864  13.138  1.00  0.00           C  
ATOM   1038  O   ILE A 133      -7.388   8.743  13.277  1.00  0.00           O  
ATOM   1039  CB  ILE A 133      -5.463  10.112  11.015  1.00  0.00           C  
ATOM   1040  CG1 ILE A 133      -6.199  11.362  10.486  1.00  0.00           C  
ATOM   1041  CG2 ILE A 133      -6.023   8.821  10.397  1.00  0.00           C  
ATOM   1042  CD1 ILE A 133      -5.948  11.629   8.995  1.00  0.00           C  
ATOM   1043  N   GLY A 134      -7.589  10.951  13.457  1.00  0.00           N  
ATOM   1044  CA  GLY A 134      -8.983  10.864  13.892  1.00  0.00           C  
ATOM   1045  C   GLY A 134      -9.883  10.308  12.785  1.00  0.00           C  
ATOM   1046  O   GLY A 134      -9.833  10.784  11.653  1.00  0.00           O  
ATOM   1047  N   LEU A 135     -10.785   9.373  13.107  1.00  0.00           N  
ATOM   1048  CA  LEU A 135     -11.687   8.714  12.146  1.00  0.00           C  
ATOM   1049  C   LEU A 135     -12.493   9.719  11.299  1.00  0.00           C  
ATOM   1050  O   LEU A 135     -12.647   9.557  10.093  1.00  0.00           O  
ATOM   1051  CB  LEU A 135     -12.652   7.787  12.911  1.00  0.00           C  
ATOM   1052  CG  LEU A 135     -11.992   6.695  13.774  1.00  0.00           C  
ATOM   1053  CD1 LEU A 135     -13.071   5.856  14.461  1.00  0.00           C  
ATOM   1054  CD2 LEU A 135     -11.094   5.769  12.969  1.00  0.00           C  
ATOM   1055  N   SER A 136     -12.933  10.818  11.914  1.00  0.00           N  
ATOM   1056  CA  SER A 136     -13.658  11.887  11.213  1.00  0.00           C  
ATOM   1057  C   SER A 136     -12.825  12.592  10.140  1.00  0.00           C  
ATOM   1058  O   SER A 136     -13.395  13.215   9.247  1.00  0.00           O  
ATOM   1059  CB  SER A 136     -14.161  12.920  12.226  1.00  0.00           C  
ATOM   1060  OG  SER A 136     -13.077  13.576  12.872  1.00  0.00           O  
ATOM   1061  N   LYS A 137     -11.488  12.544  10.220  1.00  0.00           N  
ATOM   1062  CA  LYS A 137     -10.590  13.119   9.214  1.00  0.00           C  
ATOM   1063  C   LYS A 137     -10.512  12.220   7.985  1.00  0.00           C  
ATOM   1064  O   LYS A 137     -10.545  12.749   6.883  1.00  0.00           O  
ATOM   1065  CB  LYS A 137      -9.193  13.377   9.794  1.00  0.00           C  
ATOM   1066  CG  LYS A 137      -9.191  14.271  11.046  1.00  0.00           C  
ATOM   1067  CD  LYS A 137      -9.741  15.671  10.755  1.00  0.00           C  
ATOM   1068  CE  LYS A 137      -9.564  16.514  12.006  1.00  0.00           C  
ATOM   1069  NZ  LYS A 137      -9.748  17.957  11.727  1.00  0.00           N  
ATOM   1070  N   ILE A 138     -10.517  10.906   8.175  1.00  0.00           N  
ATOM   1071  CA  ILE A 138     -10.595   9.936   7.082  1.00  0.00           C  
ATOM   1072  C   ILE A 138     -11.870  10.175   6.272  1.00  0.00           C  
ATOM   1073  O   ILE A 138     -11.793  10.390   5.065  1.00  0.00           O  
ATOM   1074  CB  ILE A 138     -10.497   8.493   7.612  1.00  0.00           C  
ATOM   1075  CG1 ILE A 138      -9.127   8.274   8.289  1.00  0.00           C  
ATOM   1076  CG2 ILE A 138     -10.717   7.493   6.467  1.00  0.00           C  
ATOM   1077  CD1 ILE A 138      -8.935   6.887   8.911  1.00  0.00           C  
ATOM   1078  N   ASN A 139     -13.024  10.291   6.934  1.00  0.00           N  
ATOM   1079  CA  ASN A 139     -14.297  10.594   6.269  1.00  0.00           C  
ATOM   1080  C   ASN A 139     -14.222  11.893   5.455  1.00  0.00           C  
ATOM   1081  O   ASN A 139     -14.694  11.944   4.325  1.00  0.00           O  
ATOM   1082  CB  ASN A 139     -15.424  10.691   7.309  1.00  0.00           C  
ATOM   1083  CG  ASN A 139     -15.703   9.394   8.054  1.00  0.00           C  
ATOM   1084  OD1 ASN A 139     -14.973   8.434   8.002  1.00  0.00           O  
ATOM   1085  ND2 ASN A 139     -16.789   9.344   8.799  1.00  0.00           N  
ATOM   1086  N   ARG A 140     -13.606  12.948   6.009  1.00  0.00           N  
ATOM   1087  CA  ARG A 140     -13.468  14.241   5.319  1.00  0.00           C  
ATOM   1088  C   ARG A 140     -12.539  14.167   4.106  1.00  0.00           C  
ATOM   1089  O   ARG A 140     -12.819  14.834   3.121  1.00  0.00           O  
ATOM   1090  CB  ARG A 140     -12.971  15.321   6.280  1.00  0.00           C  
ATOM   1091  CG  ARG A 140     -14.067  15.768   7.246  1.00  0.00           C  
ATOM   1092  CD  ARG A 140     -13.489  16.820   8.195  1.00  0.00           C  
ATOM   1093  NE  ARG A 140     -14.455  17.209   9.212  1.00  0.00           N  
ATOM   1094  CZ  ARG A 140     -14.387  18.274   9.997  1.00  0.00           C  
ATOM   1095  NH1 ARG A 140     -13.386  19.116   9.928  1.00  0.00           N  
ATOM   1096  NH2 ARG A 140     -15.331  18.509  10.875  1.00  0.00           N  
ATOM   1097  N   ILE A 141     -11.462  13.380   4.170  1.00  0.00           N  
ATOM   1098  CA  ILE A 141     -10.552  13.178   3.032  1.00  0.00           C  
ATOM   1099  C   ILE A 141     -11.275  12.436   1.911  1.00  0.00           C  
ATOM   1100  O   ILE A 141     -11.229  12.870   0.764  1.00  0.00           O  
ATOM   1101  CB  ILE A 141      -9.273  12.441   3.483  1.00  0.00           C  
ATOM   1102  CG1 ILE A 141      -8.429  13.351   4.398  1.00  0.00           C  
ATOM   1103  CG2 ILE A 141      -8.422  12.000   2.271  1.00  0.00           C  
ATOM   1104  CD1 ILE A 141      -7.413  12.567   5.244  1.00  0.00           C  
ATOM   1105  N   VAL A 142     -12.009  11.362   2.235  1.00  0.00           N  
ATOM   1106  CA  VAL A 142     -12.843  10.634   1.273  1.00  0.00           C  
ATOM   1107  C   VAL A 142     -13.836  11.583   0.599  1.00  0.00           C  
ATOM   1108  O   VAL A 142     -13.902  11.632  -0.625  1.00  0.00           O  
ATOM   1109  CB  VAL A 142     -13.578   9.464   1.958  1.00  0.00           C  
ATOM   1110  CG1 VAL A 142     -14.599   8.787   1.037  1.00  0.00           C  
ATOM   1111  CG2 VAL A 142     -12.585   8.384   2.419  1.00  0.00           C  
ATOM   1112  N   GLN A 143     -14.560  12.384   1.384  1.00  0.00           N  
ATOM   1113  CA  GLN A 143     -15.516  13.362   0.857  1.00  0.00           C  
ATOM   1114  C   GLN A 143     -14.843  14.432  -0.004  1.00  0.00           C  
ATOM   1115  O   GLN A 143     -15.381  14.766  -1.050  1.00  0.00           O  
ATOM   1116  CB  GLN A 143     -16.272  14.012   2.017  1.00  0.00           C  
ATOM   1117  CG  GLN A 143     -17.296  13.044   2.634  1.00  0.00           C  
ATOM   1118  CD  GLN A 143     -17.918  13.557   3.930  1.00  0.00           C  
ATOM   1119  OE1 GLN A 143     -17.539  14.573   4.502  1.00  0.00           O  
ATOM   1120  NE2 GLN A 143     -18.895  12.858   4.450  1.00  0.00           N  
ATOM   1121  N   PHE A 144     -13.661  14.935   0.376  1.00  0.00           N  
ATOM   1122  CA  PHE A 144     -12.939  15.944  -0.398  1.00  0.00           C  
ATOM   1123  C   PHE A 144     -12.644  15.457  -1.829  1.00  0.00           C  
ATOM   1124  O   PHE A 144     -12.981  16.149  -2.788  1.00  0.00           O  
ATOM   1125  CB  PHE A 144     -11.639  16.323   0.329  1.00  0.00           C  
ATOM   1126  CG  PHE A 144     -10.769  17.265  -0.469  1.00  0.00           C  
ATOM   1127  CD1 PHE A 144      -9.663  16.772  -1.190  1.00  0.00           C  
ATOM   1128  CD2 PHE A 144     -11.074  18.638  -0.524  1.00  0.00           C  
ATOM   1129  CE1 PHE A 144      -8.865  17.650  -1.962  1.00  0.00           C  
ATOM   1130  CE2 PHE A 144     -10.279  19.514  -1.291  1.00  0.00           C  
ATOM   1131  CZ  PHE A 144      -9.185  19.017  -2.010  1.00  0.00           C  
ATOM   1132  N   PHE A 145     -12.102  14.258  -1.980  1.00  0.00           N  
ATOM   1133  CA  PHE A 145     -11.836  13.695  -3.303  1.00  0.00           C  
ATOM   1134  C   PHE A 145     -13.114  13.264  -4.037  1.00  0.00           C  
ATOM   1135  O   PHE A 145     -13.160  13.327  -5.270  1.00  0.00           O  
ATOM   1136  CB  PHE A 145     -10.829  12.550  -3.193  1.00  0.00           C  
ATOM   1137  CG  PHE A 145      -9.432  13.040  -2.897  1.00  0.00           C  
ATOM   1138  CD1 PHE A 145      -8.700  13.727  -3.884  1.00  0.00           C  
ATOM   1139  CD2 PHE A 145      -8.855  12.861  -1.621  1.00  0.00           C  
ATOM   1140  CE1 PHE A 145      -7.435  14.252  -3.607  1.00  0.00           C  
ATOM   1141  CE2 PHE A 145      -7.583  13.382  -1.339  1.00  0.00           C  
ATOM   1142  CZ  PHE A 145      -6.879  14.086  -2.330  1.00  0.00           C  
ATOM   1143  N   ALA A 146     -14.170  12.878  -3.316  1.00  0.00           N  
ATOM   1144  CA  ALA A 146     -15.458  12.560  -3.917  1.00  0.00           C  
ATOM   1145  C   ALA A 146     -16.149  13.793  -4.531  1.00  0.00           C  
ATOM   1146  O   ALA A 146     -16.839  13.654  -5.543  1.00  0.00           O  
ATOM   1147  CB  ALA A 146     -16.341  11.892  -2.860  1.00  0.00           C  
ATOM   1148  N   GLN A 147     -15.930  14.989  -3.979  1.00  0.00           N  
ATOM   1149  CA  GLN A 147     -16.493  16.255  -4.481  1.00  0.00           C  
ATOM   1150  C   GLN A 147     -15.752  16.765  -5.733  1.00  0.00           C  
ATOM   1151  O   GLN A 147     -15.320  17.916  -5.816  1.00  0.00           O  
ATOM   1152  CB  GLN A 147     -16.543  17.303  -3.354  1.00  0.00           C  
ATOM   1153  CG  GLN A 147     -17.469  16.949  -2.178  1.00  0.00           C  
ATOM   1154  CD  GLN A 147     -18.918  16.689  -2.585  1.00  0.00           C  
ATOM   1155  OE1 GLN A 147     -19.588  17.545  -3.126  1.00  0.00           O  
ATOM   1156  NE2 GLN A 147     -19.443  15.511  -2.339  1.00  0.00           N  
ATOM   1157  N   ARG A 148     -15.570  15.887  -6.715  1.00  0.00           N  
ATOM   1158  CA  ARG A 148     -14.923  16.141  -8.006  1.00  0.00           C  
ATOM   1159  C   ARG A 148     -15.648  15.359  -9.112  1.00  0.00           C  
ATOM   1160  O   ARG A 148     -16.227  14.308  -8.817  1.00  0.00           O  
ATOM   1161  CB  ARG A 148     -13.443  15.705  -7.964  1.00  0.00           C  
ATOM   1162  CG  ARG A 148     -12.605  16.416  -6.887  1.00  0.00           C  
ATOM   1163  CD  ARG A 148     -11.129  15.965  -6.967  1.00  0.00           C  
ATOM   1164  NE  ARG A 148     -10.268  16.720  -6.044  1.00  0.00           N  
ATOM   1165  CZ  ARG A 148      -8.939  16.788  -6.099  1.00  0.00           C  
ATOM   1166  NH1 ARG A 148      -8.237  16.080  -6.935  1.00  0.00           N  
ATOM   1167  NH2 ARG A 148      -8.284  17.568  -5.308  1.00  0.00           N  
ATOM   1168  N   PRO A 149     -15.566  15.781 -10.386  1.00  0.00           N  
ATOM   1169  CA  PRO A 149     -15.839  14.875 -11.499  1.00  0.00           C  
ATOM   1170  C   PRO A 149     -14.828  13.721 -11.453  1.00  0.00           C  
ATOM   1171  O   PRO A 149     -13.621  13.953 -11.484  1.00  0.00           O  
ATOM   1172  CB  PRO A 149     -15.693  15.716 -12.772  1.00  0.00           C  
ATOM   1173  CG  PRO A 149     -15.768  17.162 -12.280  1.00  0.00           C  
ATOM   1174  CD  PRO A 149     -15.175  17.075 -10.869  1.00  0.00           C  
ATOM   1175  N   GLN A 150     -15.310  12.487 -11.334  1.00  0.00           N  
ATOM   1176  CA  GLN A 150     -14.460  11.333 -11.022  1.00  0.00           C  
ATOM   1177  C   GLN A 150     -14.650  10.146 -11.960  1.00  0.00           C  
ATOM   1178  O   GLN A 150     -15.703   9.922 -12.561  1.00  0.00           O  
ATOM   1179  CB  GLN A 150     -14.672  10.903  -9.557  1.00  0.00           C  
ATOM   1180  CG  GLN A 150     -13.975  11.795  -8.510  1.00  0.00           C  
ATOM   1181  CD  GLN A 150     -12.440  11.737  -8.542  1.00  0.00           C  
ATOM   1182  OE1 GLN A 150     -11.815  11.208  -9.448  1.00  0.00           O  
ATOM   1183  NE2 GLN A 150     -11.779  12.287  -7.549  1.00  0.00           N  
ATOM   1184  N   VAL A 151     -13.591   9.345 -12.035  1.00  0.00           N  
ATOM   1185  CA  VAL A 151     -13.614   7.925 -12.383  1.00  0.00           C  
ATOM   1186  C   VAL A 151     -13.361   7.178 -11.070  1.00  0.00           C  
ATOM   1187  O   VAL A 151     -12.485   7.571 -10.306  1.00  0.00           O  
ATOM   1188  CB  VAL A 151     -12.529   7.596 -13.416  1.00  0.00           C  
ATOM   1189  CG1 VAL A 151     -12.516   6.115 -13.777  1.00  0.00           C  
ATOM   1190  CG2 VAL A 151     -12.743   8.378 -14.712  1.00  0.00           C  
ATOM   1191  N   GLN A 152     -14.127   6.121 -10.783  1.00  0.00           N  
ATOM   1192  CA  GLN A 152     -14.075   5.442  -9.485  1.00  0.00           C  
ATOM   1193  C   GLN A 152     -12.690   4.858  -9.170  1.00  0.00           C  
ATOM   1194  O   GLN A 152     -12.214   4.954  -8.041  1.00  0.00           O  
ATOM   1195  CB  GLN A 152     -15.174   4.371  -9.444  1.00  0.00           C  
ATOM   1196  CG  GLN A 152     -15.290   3.708  -8.054  1.00  0.00           C  
ATOM   1197  CD  GLN A 152     -16.456   2.729  -7.983  1.00  0.00           C  
ATOM   1198  OE1 GLN A 152     -17.475   2.875  -8.633  1.00  0.00           O  
ATOM   1199  NE2 GLN A 152     -16.351   1.706  -7.170  1.00  0.00           N  
ATOM   1200  N   GLU A 153     -11.991   4.324 -10.164  1.00  0.00           N  
ATOM   1201  CA  GLU A 153     -10.621   3.815 -10.044  1.00  0.00           C  
ATOM   1202  C   GLU A 153      -9.656   4.937  -9.618  1.00  0.00           C  
ATOM   1203  O   GLU A 153      -8.896   4.773  -8.659  1.00  0.00           O  
ATOM   1204  CB  GLU A 153     -10.151   3.212 -11.377  1.00  0.00           C  
ATOM   1205  CG  GLU A 153     -10.947   1.988 -11.872  1.00  0.00           C  
ATOM   1206  CD  GLU A 153     -12.328   2.298 -12.471  1.00  0.00           C  
ATOM   1207  OE1 GLU A 153     -13.085   1.335 -12.701  1.00  0.00           O  
ATOM   1208  OE2 GLU A 153     -12.646   3.499 -12.672  1.00  0.00           O  
ATOM   1209  N   ARG A 154      -9.730   6.113 -10.268  1.00  0.00           N  
ATOM   1210  CA  ARG A 154      -8.909   7.280  -9.924  1.00  0.00           C  
ATOM   1211  C   ARG A 154      -9.223   7.794  -8.517  1.00  0.00           C  
ATOM   1212  O   ARG A 154      -8.297   8.071  -7.765  1.00  0.00           O  
ATOM   1213  CB  ARG A 154      -9.114   8.390 -10.984  1.00  0.00           C  
ATOM   1214  CG  ARG A 154      -8.110   9.540 -10.805  1.00  0.00           C  
ATOM   1215  CD  ARG A 154      -8.482  10.792 -11.623  1.00  0.00           C  
ATOM   1216  NE  ARG A 154      -8.606  10.521 -13.069  1.00  0.00           N  
ATOM   1217  CZ  ARG A 154      -9.516  11.044 -13.893  1.00  0.00           C  
ATOM   1218  NH1 ARG A 154     -10.352  11.958 -13.514  1.00  0.00           N  
ATOM   1219  NH2 ARG A 154      -9.600  10.670 -15.127  1.00  0.00           N  
ATOM   1220  N   LEU A 155     -10.499   7.886  -8.161  1.00  0.00           N  
ATOM   1221  CA  LEU A 155     -10.938   8.309  -6.831  1.00  0.00           C  
ATOM   1222  C   LEU A 155     -10.323   7.419  -5.740  1.00  0.00           C  
ATOM   1223  O   LEU A 155      -9.773   7.930  -4.767  1.00  0.00           O  
ATOM   1224  CB  LEU A 155     -12.475   8.279  -6.796  1.00  0.00           C  
ATOM   1225  CG  LEU A 155     -13.102   8.526  -5.409  1.00  0.00           C  
ATOM   1226  CD1 LEU A 155     -12.700   9.870  -4.818  1.00  0.00           C  
ATOM   1227  CD2 LEU A 155     -14.621   8.491  -5.532  1.00  0.00           C  
ATOM   1228  N   THR A 156     -10.367   6.106  -5.933  1.00  0.00           N  
ATOM   1229  CA  THR A 156      -9.817   5.127  -4.983  1.00  0.00           C  
ATOM   1230  C   THR A 156      -8.309   5.317  -4.812  1.00  0.00           C  
ATOM   1231  O   THR A 156      -7.811   5.374  -3.690  1.00  0.00           O  
ATOM   1232  CB  THR A 156     -10.135   3.689  -5.437  1.00  0.00           C  
ATOM   1233  OG1 THR A 156     -11.494   3.561  -5.769  1.00  0.00           O  
ATOM   1234  CG2 THR A 156      -9.892   2.673  -4.323  1.00  0.00           C  
ATOM   1235  N   GLN A 157      -7.575   5.508  -5.913  1.00  0.00           N  
ATOM   1236  CA  GLN A 157      -6.131   5.765  -5.900  1.00  0.00           C  
ATOM   1237  C   GLN A 157      -5.777   7.113  -5.257  1.00  0.00           C  
ATOM   1238  O   GLN A 157      -4.838   7.182  -4.467  1.00  0.00           O  
ATOM   1239  CB  GLN A 157      -5.599   5.710  -7.335  1.00  0.00           C  
ATOM   1240  CG  GLN A 157      -5.594   4.283  -7.905  1.00  0.00           C  
ATOM   1241  CD  GLN A 157      -5.172   4.242  -9.377  1.00  0.00           C  
ATOM   1242  OE1 GLN A 157      -5.164   5.229 -10.086  1.00  0.00           O  
ATOM   1243  NE2 GLN A 157      -4.801   3.088  -9.893  1.00  0.00           N  
ATOM   1244  N   GLN A 158      -6.537   8.172  -5.539  1.00  0.00           N  
ATOM   1245  CA  GLN A 158      -6.315   9.488  -4.934  1.00  0.00           C  
ATOM   1246  C   GLN A 158      -6.437   9.428  -3.404  1.00  0.00           C  
ATOM   1247  O   GLN A 158      -5.575   9.947  -2.701  1.00  0.00           O  
ATOM   1248  CB  GLN A 158      -7.322  10.502  -5.494  1.00  0.00           C  
ATOM   1249  CG  GLN A 158      -6.964  10.983  -6.906  1.00  0.00           C  
ATOM   1250  CD  GLN A 158      -8.026  11.906  -7.508  1.00  0.00           C  
ATOM   1251  OE1 GLN A 158      -9.141  12.041  -7.020  1.00  0.00           O  
ATOM   1252  NE2 GLN A 158      -7.717  12.586  -8.590  1.00  0.00           N  
ATOM   1253  N   ILE A 159      -7.462   8.765  -2.886  1.00  0.00           N  
ATOM   1254  CA  ILE A 159      -7.668   8.606  -1.432  1.00  0.00           C  
ATOM   1255  C   ILE A 159      -6.510   7.806  -0.819  1.00  0.00           C  
ATOM   1256  O   ILE A 159      -5.994   8.206   0.227  1.00  0.00           O  
ATOM   1257  CB  ILE A 159      -9.026   7.955  -1.140  1.00  0.00           C  
ATOM   1258  CG1 ILE A 159     -10.184   8.890  -1.572  1.00  0.00           C  
ATOM   1259  CG2 ILE A 159      -9.174   7.632   0.367  1.00  0.00           C  
ATOM   1260  CD1 ILE A 159     -11.536   8.172  -1.669  1.00  0.00           C  
ATOM   1261  N   LEU A 160      -6.068   6.724  -1.467  1.00  0.00           N  
ATOM   1262  CA  LEU A 160      -4.927   5.929  -1.015  1.00  0.00           C  
ATOM   1263  C   LEU A 160      -3.678   6.802  -0.848  1.00  0.00           C  
ATOM   1264  O   LEU A 160      -3.121   6.870   0.250  1.00  0.00           O  
ATOM   1265  CB  LEU A 160      -4.672   4.770  -2.004  1.00  0.00           C  
ATOM   1266  CG  LEU A 160      -3.473   3.884  -1.609  1.00  0.00           C  
ATOM   1267  CD1 LEU A 160      -3.784   3.027  -0.385  1.00  0.00           C  
ATOM   1268  CD2 LEU A 160      -3.101   2.948  -2.758  1.00  0.00           C  
ATOM   1269  N   ILE A 161      -3.258   7.505  -1.895  1.00  0.00           N  
ATOM   1270  CA  ILE A 161      -2.041   8.320  -1.890  1.00  0.00           C  
ATOM   1271  C   ILE A 161      -2.138   9.475  -0.889  1.00  0.00           C  
ATOM   1272  O   ILE A 161      -1.173   9.758  -0.183  1.00  0.00           O  
ATOM   1273  CB  ILE A 161      -1.733   8.832  -3.316  1.00  0.00           C  
ATOM   1274  CG1 ILE A 161      -1.439   7.683  -4.314  1.00  0.00           C  
ATOM   1275  CG2 ILE A 161      -0.572   9.841  -3.324  1.00  0.00           C  
ATOM   1276  CD1 ILE A 161      -0.284   6.750  -3.948  1.00  0.00           C  
ATOM   1277  N   ALA A 162      -3.297  10.108  -0.781  1.00  0.00           N  
ATOM   1278  CA  ALA A 162      -3.515  11.167   0.189  1.00  0.00           C  
ATOM   1279  C   ALA A 162      -3.303  10.664   1.624  1.00  0.00           C  
ATOM   1280  O   ALA A 162      -2.580  11.288   2.400  1.00  0.00           O  
ATOM   1281  CB  ALA A 162      -4.929  11.730  -0.002  1.00  0.00           C  
ATOM   1282  N   LEU A 163      -3.879   9.511   1.969  1.00  0.00           N  
ATOM   1283  CA  LEU A 163      -3.737   8.924   3.297  1.00  0.00           C  
ATOM   1284  C   LEU A 163      -2.311   8.448   3.570  1.00  0.00           C  
ATOM   1285  O   LEU A 163      -1.784   8.751   4.633  1.00  0.00           O  
ATOM   1286  CB  LEU A 163      -4.749   7.777   3.469  1.00  0.00           C  
ATOM   1287  CG  LEU A 163      -6.203   8.257   3.587  1.00  0.00           C  
ATOM   1288  CD1 LEU A 163      -7.132   7.061   3.509  1.00  0.00           C  
ATOM   1289  CD2 LEU A 163      -6.463   8.976   4.912  1.00  0.00           C  
ATOM   1290  N   GLN A 164      -1.657   7.794   2.613  1.00  0.00           N  
ATOM   1291  CA  GLN A 164      -0.254   7.389   2.726  1.00  0.00           C  
ATOM   1292  C   GLN A 164       0.655   8.600   3.011  1.00  0.00           C  
ATOM   1293  O   GLN A 164       1.481   8.568   3.919  1.00  0.00           O  
ATOM   1294  CB  GLN A 164       0.195   6.707   1.425  1.00  0.00           C  
ATOM   1295  CG  GLN A 164      -0.364   5.280   1.276  1.00  0.00           C  
ATOM   1296  CD  GLN A 164       0.068   4.617  -0.034  1.00  0.00           C  
ATOM   1297  OE1 GLN A 164       0.237   5.258  -1.062  1.00  0.00           O  
ATOM   1298  NE2 GLN A 164       0.266   3.320  -0.038  1.00  0.00           N  
ATOM   1299  N   THR A 165       0.444   9.697   2.288  1.00  0.00           N  
ATOM   1300  CA  THR A 165       1.213  10.938   2.454  1.00  0.00           C  
ATOM   1301  C   THR A 165       1.001  11.552   3.831  1.00  0.00           C  
ATOM   1302  O   THR A 165       1.960  11.957   4.488  1.00  0.00           O  
ATOM   1303  CB  THR A 165       0.827  11.960   1.369  1.00  0.00           C  
ATOM   1304  OG1 THR A 165       1.014  11.405   0.083  1.00  0.00           O  
ATOM   1305  CG2 THR A 165       1.673  13.235   1.432  1.00  0.00           C  
ATOM   1306  N   LEU A 166      -0.240  11.632   4.298  1.00  0.00           N  
ATOM   1307  CA  LEU A 166      -0.580  12.273   5.572  1.00  0.00           C  
ATOM   1308  C   LEU A 166      -0.204  11.435   6.791  1.00  0.00           C  
ATOM   1309  O   LEU A 166       0.165  11.985   7.826  1.00  0.00           O  
ATOM   1310  CB  LEU A 166      -2.087  12.576   5.580  1.00  0.00           C  
ATOM   1311  CG  LEU A 166      -2.508  13.676   4.592  1.00  0.00           C  
ATOM   1312  CD1 LEU A 166      -4.023  13.700   4.498  1.00  0.00           C  
ATOM   1313  CD2 LEU A 166      -2.019  15.061   5.029  1.00  0.00           C  
ATOM   1314  N   LEU A 167      -0.297  10.110   6.689  1.00  0.00           N  
ATOM   1315  CA  LEU A 167       0.012   9.176   7.769  1.00  0.00           C  
ATOM   1316  C   LEU A 167       1.499   8.815   7.830  1.00  0.00           C  
ATOM   1317  O   LEU A 167       1.943   8.253   8.834  1.00  0.00           O  
ATOM   1318  CB  LEU A 167      -0.860   7.914   7.605  1.00  0.00           C  
ATOM   1319  CG  LEU A 167      -2.362   8.152   7.789  1.00  0.00           C  
ATOM   1320  CD1 LEU A 167      -3.149   6.914   7.357  1.00  0.00           C  
ATOM   1321  CD2 LEU A 167      -2.711   8.451   9.250  1.00  0.00           C  
ATOM   1322  N   GLY A 168       2.270   9.119   6.782  1.00  0.00           N  
ATOM   1323  CA  GLY A 168       3.686   8.755   6.699  1.00  0.00           C  
ATOM   1324  C   GLY A 168       3.918   7.243   6.644  1.00  0.00           C  
ATOM   1325  O   GLY A 168       4.930   6.759   7.141  1.00  0.00           O  
ATOM   1326  N   THR A 169       2.971   6.501   6.076  1.00  0.00           N  
ATOM   1327  CA  THR A 169       3.071   5.044   5.917  1.00  0.00           C  
ATOM   1328  C   THR A 169       2.431   4.594   4.609  1.00  0.00           C  
ATOM   1329  O   THR A 169       1.391   5.119   4.209  1.00  0.00           O  
ATOM   1330  CB  THR A 169       2.459   4.301   7.114  1.00  0.00           C  
ATOM   1331  OG1 THR A 169       2.640   2.912   6.946  1.00  0.00           O  
ATOM   1332  CG2 THR A 169       0.955   4.541   7.310  1.00  0.00           C  
ATOM   1333  N   ASN A 170       3.010   3.578   3.974  1.00  0.00           N  
ATOM   1334  CA  ASN A 170       2.413   2.937   2.803  1.00  0.00           C  
ATOM   1335  C   ASN A 170       1.335   1.901   3.180  1.00  0.00           C  
ATOM   1336  O   ASN A 170       0.553   1.500   2.321  1.00  0.00           O  
ATOM   1337  CB  ASN A 170       3.529   2.377   1.913  1.00  0.00           C  
ATOM   1338  CG  ASN A 170       4.252   3.508   1.169  1.00  0.00           C  
ATOM   1339  OD1 ASN A 170       3.693   4.553   0.895  1.00  0.00           O  
ATOM   1340  ND2 ASN A 170       5.504   3.341   0.822  1.00  0.00           N  
ATOM   1341  N   ASN A 171       1.232   1.527   4.462  1.00  0.00           N  
ATOM   1342  CA  ASN A 171       0.291   0.535   4.976  1.00  0.00           C  
ATOM   1343  C   ASN A 171      -1.135   1.103   5.066  1.00  0.00           C  
ATOM   1344  O   ASN A 171      -1.682   1.316   6.155  1.00  0.00           O  
ATOM   1345  CB  ASN A 171       0.794   0.002   6.326  1.00  0.00           C  
ATOM   1346  CG  ASN A 171       2.162  -0.643   6.249  1.00  0.00           C  
ATOM   1347  OD1 ASN A 171       2.580  -1.160   5.230  1.00  0.00           O  
ATOM   1348  ND2 ASN A 171       2.915  -0.614   7.333  1.00  0.00           N  
ATOM   1349  N   VAL A 172      -1.734   1.370   3.906  1.00  0.00           N  
ATOM   1350  CA  VAL A 172      -3.096   1.888   3.753  1.00  0.00           C  
ATOM   1351  C   VAL A 172      -3.831   1.051   2.709  1.00  0.00           C  
ATOM   1352  O   VAL A 172      -3.250   0.631   1.708  1.00  0.00           O  
ATOM   1353  CB  VAL A 172      -3.100   3.379   3.356  1.00  0.00           C  
ATOM   1354  CG1 VAL A 172      -4.513   3.946   3.310  1.00  0.00           C  
ATOM   1355  CG2 VAL A 172      -2.294   4.235   4.346  1.00  0.00           C  
ATOM   1356  N   ALA A 173      -5.124   0.817   2.931  1.00  0.00           N  
ATOM   1357  CA  ALA A 173      -6.016   0.184   1.978  1.00  0.00           C  
ATOM   1358  C   ALA A 173      -7.317   0.967   1.847  1.00  0.00           C  
ATOM   1359  O   ALA A 173      -7.864   1.460   2.835  1.00  0.00           O  
ATOM   1360  CB  ALA A 173      -6.263  -1.267   2.401  1.00  0.00           C  
ATOM   1361  N   VAL A 174      -7.830   1.067   0.618  1.00  0.00           N  
ATOM   1362  CA  VAL A 174      -9.084   1.746   0.303  1.00  0.00           C  
ATOM   1363  C   VAL A 174      -9.916   0.852  -0.609  1.00  0.00           C  
ATOM   1364  O   VAL A 174      -9.430   0.395  -1.637  1.00  0.00           O  
ATOM   1365  CB  VAL A 174      -8.832   3.116  -0.368  1.00  0.00           C  
ATOM   1366  CG1 VAL A 174     -10.147   3.864  -0.594  1.00  0.00           C  
ATOM   1367  CG2 VAL A 174      -7.927   4.009   0.493  1.00  0.00           C  
ATOM   1368  N   SER A 175     -11.171   0.628  -0.237  1.00  0.00           N  
ATOM   1369  CA  SER A 175     -12.162  -0.027  -1.084  1.00  0.00           C  
ATOM   1370  C   SER A 175     -13.389   0.864  -1.209  1.00  0.00           C  
ATOM   1371  O   SER A 175     -13.843   1.430  -0.217  1.00  0.00           O  
ATOM   1372  CB  SER A 175     -12.537  -1.395  -0.519  1.00  0.00           C  
ATOM   1373  OG  SER A 175     -13.331  -2.101  -1.447  1.00  0.00           O  
ATOM   1374  N   ILE A 176     -13.916   1.001  -2.426  1.00  0.00           N  
ATOM   1375  CA  ILE A 176     -15.137   1.750  -2.721  1.00  0.00           C  
ATOM   1376  C   ILE A 176     -16.101   0.820  -3.438  1.00  0.00           C  
ATOM   1377  O   ILE A 176     -15.746   0.247  -4.469  1.00  0.00           O  
ATOM   1378  CB  ILE A 176     -14.842   3.021  -3.538  1.00  0.00           C  
ATOM   1379  CG1 ILE A 176     -13.943   3.979  -2.723  1.00  0.00           C  
ATOM   1380  CG2 ILE A 176     -16.149   3.718  -3.948  1.00  0.00           C  
ATOM   1381  CD1 ILE A 176     -13.512   5.239  -3.477  1.00  0.00           C  
ATOM   1382  N   ASP A 177     -17.323   0.728  -2.917  1.00  0.00           N  
ATOM   1383  CA  ASP A 177     -18.451   0.088  -3.583  1.00  0.00           C  
ATOM   1384  C   ASP A 177     -19.492   1.156  -3.914  1.00  0.00           C  
ATOM   1385  O   ASP A 177     -19.921   1.901  -3.031  1.00  0.00           O  
ATOM   1386  CB  ASP A 177     -19.028  -1.018  -2.700  1.00  0.00           C  
ATOM   1387  CG  ASP A 177     -20.113  -1.792  -3.438  1.00  0.00           C  
ATOM   1388  OD1 ASP A 177     -19.913  -2.051  -4.647  1.00  0.00           O  
ATOM   1389  OD2 ASP A 177     -21.139  -2.115  -2.803  1.00  0.00           O  
ATOM   1390  N   ALA A 178     -19.855   1.280  -5.191  1.00  0.00           N  
ATOM   1391  CA  ALA A 178     -20.706   2.364  -5.642  1.00  0.00           C  
ATOM   1392  C   ALA A 178     -21.619   1.995  -6.813  1.00  0.00           C  
ATOM   1393  O   ALA A 178     -21.260   1.243  -7.724  1.00  0.00           O  
ATOM   1394  CB  ALA A 178     -19.844   3.586  -5.976  1.00  0.00           C  
ATOM   1395  N   VAL A 179     -22.804   2.609  -6.809  1.00  0.00           N  
ATOM   1396  CA  VAL A 179     -23.779   2.559  -7.894  1.00  0.00           C  
ATOM   1397  C   VAL A 179     -23.603   3.790  -8.767  1.00  0.00           C  
ATOM   1398  O   VAL A 179     -23.717   4.928  -8.321  1.00  0.00           O  
ATOM   1399  CB  VAL A 179     -25.213   2.464  -7.350  1.00  0.00           C  
ATOM   1400  CG1 VAL A 179     -26.231   2.406  -8.492  1.00  0.00           C  
ATOM   1401  CG2 VAL A 179     -25.408   1.209  -6.491  1.00  0.00           C  
ATOM   1402  N   HIS A 180     -23.381   3.564 -10.072  1.00  0.00           N  
ATOM   1403  CA  HIS A 180     -23.236   4.626 -11.058  1.00  0.00           C  
ATOM   1404  C   HIS A 180     -24.586   4.894 -11.733  1.00  0.00           C  
ATOM   1405  O   HIS A 180     -25.059   4.100 -12.542  1.00  0.00           O  
ATOM   1406  CB  HIS A 180     -22.164   4.239 -12.088  1.00  0.00           C  
ATOM   1407  CG  HIS A 180     -20.768   4.236 -11.547  1.00  0.00           C  
ATOM   1408  ND1 HIS A 180     -19.752   5.087 -11.942  1.00  0.00           N  
ATOM   1409  CD2 HIS A 180     -20.262   3.407 -10.592  1.00  0.00           C  
ATOM   1410  CE1 HIS A 180     -18.667   4.760 -11.235  1.00  0.00           C  
ATOM   1411  NE2 HIS A 180     -18.938   3.755 -10.406  1.00  0.00           N  
ATOM   1412  N   TYR A 181     -25.203   6.037 -11.457  1.00  0.00           N  
ATOM   1413  CA  TYR A 181     -26.490   6.398 -12.061  1.00  0.00           C  
ATOM   1414  C   TYR A 181     -26.388   6.658 -13.565  1.00  0.00           C  
ATOM   1415  O   TYR A 181     -27.385   6.542 -14.278  1.00  0.00           O  
ATOM   1416  CB  TYR A 181     -27.115   7.570 -11.311  1.00  0.00           C  
ATOM   1417  CG  TYR A 181     -27.807   7.144 -10.033  1.00  0.00           C  
ATOM   1418  CD1 TYR A 181     -29.218   7.065  -9.981  1.00  0.00           C  
ATOM   1419  CD2 TYR A 181     -27.065   6.803  -8.891  1.00  0.00           C  
ATOM   1420  CE1 TYR A 181     -29.867   6.668  -8.809  1.00  0.00           C  
ATOM   1421  CE2 TYR A 181     -27.704   6.393  -7.709  1.00  0.00           C  
ATOM   1422  CZ  TYR A 181     -29.106   6.332  -7.673  1.00  0.00           C  
ATOM   1423  OH  TYR A 181     -29.738   5.944  -6.513  1.00  0.00           O  
ATOM   1424  N   CYS A 182     -25.184   6.900 -14.102  1.00  0.00           N  
ATOM   1425  CA  CYS A 182     -24.942   6.930 -15.548  1.00  0.00           C  
ATOM   1426  C   CYS A 182     -25.147   5.563 -16.229  1.00  0.00           C  
ATOM   1427  O   CYS A 182     -25.349   5.521 -17.441  1.00  0.00           O  
ATOM   1428  CB  CYS A 182     -23.531   7.475 -15.818  1.00  0.00           C  
ATOM   1429  SG  CYS A 182     -22.260   6.349 -15.170  1.00  0.00           S  
ATOM   1430  N   VAL A 183     -25.126   4.461 -15.468  1.00  0.00           N  
ATOM   1431  CA  VAL A 183     -25.464   3.100 -15.916  1.00  0.00           C  
ATOM   1432  C   VAL A 183     -26.883   2.732 -15.489  1.00  0.00           C  
ATOM   1433  O   VAL A 183     -27.652   2.207 -16.289  1.00  0.00           O  
ATOM   1434  CB  VAL A 183     -24.444   2.078 -15.382  1.00  0.00           C  
ATOM   1435  CG1 VAL A 183     -24.759   0.657 -15.858  1.00  0.00           C  
ATOM   1436  CG2 VAL A 183     -23.019   2.424 -15.838  1.00  0.00           C  
ATOM   1437  N   LYS A 184     -27.254   3.063 -14.246  1.00  0.00           N  
ATOM   1438  CA  LYS A 184     -28.562   2.709 -13.662  1.00  0.00           C  
ATOM   1439  C   LYS A 184     -29.739   3.463 -14.280  1.00  0.00           C  
ATOM   1440  O   LYS A 184     -30.798   2.876 -14.503  1.00  0.00           O  
ATOM   1441  CB  LYS A 184     -28.473   2.941 -12.146  1.00  0.00           C  
ATOM   1442  CG  LYS A 184     -29.726   2.472 -11.394  1.00  0.00           C  
ATOM   1443  CD  LYS A 184     -29.510   2.654  -9.891  1.00  0.00           C  
ATOM   1444  CE  LYS A 184     -30.698   2.139  -9.091  1.00  0.00           C  
ATOM   1445  NZ  LYS A 184     -30.414   2.182  -7.637  1.00  0.00           N  
ATOM   1446  N   ALA A 185     -29.584   4.759 -14.522  1.00  0.00           N  
ATOM   1447  CA  ALA A 185     -30.687   5.634 -14.933  1.00  0.00           C  
ATOM   1448  C   ALA A 185     -30.753   5.896 -16.449  1.00  0.00           C  
ATOM   1449  O   ALA A 185     -31.758   6.415 -16.940  1.00  0.00           O  
ATOM   1450  CB  ALA A 185     -30.607   6.934 -14.131  1.00  0.00           C  
ATOM   1451  N   ARG A 186     -29.702   5.542 -17.204  1.00  0.00           N  
ATOM   1452  CA  ARG A 186     -29.612   5.756 -18.654  1.00  0.00           C  
ATOM   1453  C   ARG A 186     -28.888   4.612 -19.358  1.00  0.00           C  
ATOM   1454  O   ARG A 186     -28.306   3.747 -18.709  1.00  0.00           O  
ATOM   1455  CB  ARG A 186     -28.945   7.119 -18.952  1.00  0.00           C  
ATOM   1456  CG  ARG A 186     -27.496   7.221 -18.437  1.00  0.00           C  
ATOM   1457  CD  ARG A 186     -26.767   8.462 -18.979  1.00  0.00           C  
ATOM   1458  NE  ARG A 186     -26.475   8.364 -20.410  1.00  0.00           N  
ATOM   1459  CZ  ARG A 186     -25.461   7.715 -20.980  1.00  0.00           C  
ATOM   1460  NH1 ARG A 186     -24.579   7.066 -20.269  1.00  0.00           N  
ATOM   1461  NH2 ARG A 186     -25.328   7.712 -22.271  1.00  0.00           N  
ATOM   1462  N   GLY A 187     -28.882   4.624 -20.686  1.00  0.00           N  
ATOM   1463  CA  GLY A 187     -28.163   3.638 -21.493  1.00  0.00           C  
ATOM   1464  C   GLY A 187     -28.692   2.218 -21.245  1.00  0.00           C  
ATOM   1465  O   GLY A 187     -29.849   1.942 -21.564  1.00  0.00           O  
ATOM   1466  N   ILE A 188     -27.853   1.361 -20.673  1.00  0.00           N  
ATOM   1467  CA  ILE A 188     -28.197  -0.048 -20.400  1.00  0.00           C  
ATOM   1468  C   ILE A 188     -29.299  -0.180 -19.325  1.00  0.00           C  
ATOM   1469  O   ILE A 188     -30.050  -1.149 -19.346  1.00  0.00           O  
ATOM   1470  CB  ILE A 188     -26.920  -0.842 -20.035  1.00  0.00           C  
ATOM   1471  CG1 ILE A 188     -25.876  -0.755 -21.175  1.00  0.00           C  
ATOM   1472  CG2 ILE A 188     -27.229  -2.318 -19.734  1.00  0.00           C  
ATOM   1473  CD1 ILE A 188     -24.507  -1.341 -20.841  1.00  0.00           C  
ATOM   1474  N   ARG A 189     -29.429   0.806 -18.428  1.00  0.00           N  
ATOM   1475  CA  ARG A 189     -30.416   0.824 -17.327  1.00  0.00           C  
ATOM   1476  C   ARG A 189     -30.321  -0.400 -16.406  1.00  0.00           C  
ATOM   1477  O   ARG A 189     -31.337  -0.967 -16.022  1.00  0.00           O  
ATOM   1478  CB  ARG A 189     -31.848   1.042 -17.852  1.00  0.00           C  
ATOM   1479  CG  ARG A 189     -32.016   2.346 -18.632  1.00  0.00           C  
ATOM   1480  CD  ARG A 189     -33.475   2.478 -19.053  1.00  0.00           C  
ATOM   1481  NE  ARG A 189     -33.720   3.728 -19.773  1.00  0.00           N  
ATOM   1482  CZ  ARG A 189     -34.899   4.178 -20.182  1.00  0.00           C  
ATOM   1483  NH1 ARG A 189     -35.989   3.487 -19.987  1.00  0.00           N  
ATOM   1484  NH2 ARG A 189     -34.984   5.319 -20.788  1.00  0.00           N  
ATOM   1485  N   ASP A 190     -29.109  -0.768 -16.050  1.00  0.00           N  
ATOM   1486  CA  ASP A 190     -28.895  -1.824 -15.065  1.00  0.00           C  
ATOM   1487  C   ASP A 190     -29.213  -1.305 -13.654  1.00  0.00           C  
ATOM   1488  O   ASP A 190     -28.524  -0.442 -13.106  1.00  0.00           O  
ATOM   1489  CB  ASP A 190     -27.477  -2.385 -15.187  1.00  0.00           C  
ATOM   1490  CG  ASP A 190     -27.293  -3.648 -14.355  1.00  0.00           C  
ATOM   1491  OD1 ASP A 190     -28.116  -3.886 -13.434  1.00  0.00           O  
ATOM   1492  OD2 ASP A 190     -26.319  -4.372 -14.635  1.00  0.00           O  
ATOM   1493  N   ALA A 191     -30.304  -1.810 -13.081  1.00  0.00           N  
ATOM   1494  CA  ALA A 191     -30.808  -1.373 -11.782  1.00  0.00           C  
ATOM   1495  C   ALA A 191     -30.106  -2.036 -10.588  1.00  0.00           C  
ATOM   1496  O   ALA A 191     -30.264  -1.557  -9.462  1.00  0.00           O  
ATOM   1497  CB  ALA A 191     -32.326  -1.634 -11.744  1.00  0.00           C  
ATOM   1498  N   THR A 192     -29.350  -3.115 -10.814  1.00  0.00           N  
ATOM   1499  CA  THR A 192     -28.766  -3.969  -9.779  1.00  0.00           C  
ATOM   1500  C   THR A 192     -27.242  -3.938  -9.745  1.00  0.00           C  
ATOM   1501  O   THR A 192     -26.655  -4.350  -8.749  1.00  0.00           O  
ATOM   1502  CB  THR A 192     -29.235  -5.425  -9.949  1.00  0.00           C  
ATOM   1503  OG1 THR A 192     -29.041  -5.871 -11.271  1.00  0.00           O  
ATOM   1504  CG2 THR A 192     -30.719  -5.572  -9.643  1.00  0.00           C  
ATOM   1505  N   SER A 193     -26.590  -3.438 -10.793  1.00  0.00           N  
ATOM   1506  CA  SER A 193     -25.133  -3.370 -10.869  1.00  0.00           C  
ATOM   1507  C   SER A 193     -24.554  -2.355  -9.873  1.00  0.00           C  
ATOM   1508  O   SER A 193     -24.980  -1.198  -9.818  1.00  0.00           O  
ATOM   1509  CB  SER A 193     -24.696  -3.042 -12.296  1.00  0.00           C  
ATOM   1510  OG  SER A 193     -23.293  -3.073 -12.401  1.00  0.00           O  
ATOM   1511  N   ALA A 194     -23.545  -2.809  -9.142  1.00  0.00           N  
ATOM   1512  CA  ALA A 194     -22.633  -1.987  -8.367  1.00  0.00           C  
ATOM   1513  C   ALA A 194     -21.191  -2.295  -8.795  1.00  0.00           C  
ATOM   1514  O   ALA A 194     -20.887  -3.401  -9.253  1.00  0.00           O  
ATOM   1515  CB  ALA A 194     -22.861  -2.242  -6.865  1.00  0.00           C  
ATOM   1516  N   THR A 195     -20.308  -1.309  -8.682  1.00  0.00           N  
ATOM   1517  CA  THR A 195     -18.893  -1.445  -9.041  1.00  0.00           C  
ATOM   1518  C   THR A 195     -18.043  -1.319  -7.790  1.00  0.00           C  
ATOM   1519  O   THR A 195     -18.105  -0.303  -7.103  1.00  0.00           O  
ATOM   1520  CB  THR A 195     -18.477  -0.398 -10.078  1.00  0.00           C  
ATOM   1521  OG1 THR A 195     -19.297  -0.514 -11.220  1.00  0.00           O  
ATOM   1522  CG2 THR A 195     -17.044  -0.580 -10.552  1.00  0.00           C  
ATOM   1523  N   THR A 196     -17.212  -2.325  -7.531  1.00  0.00           N  
ATOM   1524  CA  THR A 196     -16.237  -2.295  -6.439  1.00  0.00           C  
ATOM   1525  C   THR A 196     -14.833  -2.059  -6.989  1.00  0.00           C  
ATOM   1526  O   THR A 196     -14.376  -2.782  -7.867  1.00  0.00           O  
ATOM   1527  CB  THR A 196     -16.269  -3.587  -5.602  1.00  0.00           C  
ATOM   1528  OG1 THR A 196     -17.588  -3.934  -5.251  1.00  0.00           O  
ATOM   1529  CG2 THR A 196     -15.471  -3.436  -4.308  1.00  0.00           C  
ATOM   1530  N   THR A 197     -14.132  -1.070  -6.436  1.00  0.00           N  
ATOM   1531  CA  THR A 197     -12.716  -0.804  -6.715  1.00  0.00           C  
ATOM   1532  C   THR A 197     -11.914  -0.855  -5.424  1.00  0.00           C  
ATOM   1533  O   THR A 197     -12.376  -0.395  -4.384  1.00  0.00           O  
ATOM   1534  CB  THR A 197     -12.506   0.549  -7.403  1.00  0.00           C  
ATOM   1535  OG1 THR A 197     -13.105   1.586  -6.661  1.00  0.00           O  
ATOM   1536  CG2 THR A 197     -13.107   0.561  -8.802  1.00  0.00           C  
ATOM   1537  N   THR A 198     -10.710  -1.422  -5.488  1.00  0.00           N  
ATOM   1538  CA  THR A 198      -9.836  -1.550  -4.312  1.00  0.00           C  
ATOM   1539  C   THR A 198      -8.413  -1.143  -4.676  1.00  0.00           C  
ATOM   1540  O   THR A 198      -7.864  -1.619  -5.664  1.00  0.00           O  
ATOM   1541  CB  THR A 198      -9.869  -2.981  -3.747  1.00  0.00           C  
ATOM   1542  OG1 THR A 198     -11.201  -3.361  -3.459  1.00  0.00           O  
ATOM   1543  CG2 THR A 198      -9.102  -3.105  -2.443  1.00  0.00           C  
ATOM   1544  N   SER A 199      -7.809  -0.276  -3.856  1.00  0.00           N  
ATOM   1545  CA  SER A 199      -6.395   0.093  -3.924  1.00  0.00           C  
ATOM   1546  C   SER A 199      -5.708  -0.296  -2.617  1.00  0.00           C  
ATOM   1547  O   SER A 199      -6.157   0.087  -1.537  1.00  0.00           O  
ATOM   1548  CB  SER A 199      -6.224   1.581  -4.217  1.00  0.00           C  
ATOM   1549  OG  SER A 199      -6.609   1.860  -5.548  1.00  0.00           O  
ATOM   1550  N   LEU A 200      -4.639  -1.086  -2.735  1.00  0.00           N  
ATOM   1551  CA  LEU A 200      -3.903  -1.664  -1.619  1.00  0.00           C  
ATOM   1552  C   LEU A 200      -2.465  -1.125  -1.629  1.00  0.00           C  
ATOM   1553  O   LEU A 200      -1.841  -1.080  -2.686  1.00  0.00           O  
ATOM   1554  CB  LEU A 200      -3.915  -3.203  -1.733  1.00  0.00           C  
ATOM   1555  CG  LEU A 200      -5.308  -3.857  -1.758  1.00  0.00           C  
ATOM   1556  CD1 LEU A 200      -5.170  -5.362  -1.974  1.00  0.00           C  
ATOM   1557  CD2 LEU A 200      -6.084  -3.643  -0.461  1.00  0.00           C  
ATOM   1558  N   GLY A 201      -1.944  -0.747  -0.458  1.00  0.00           N  
ATOM   1559  CA  GLY A 201      -0.592  -0.245  -0.284  1.00  0.00           C  
ATOM   1560  C   GLY A 201       0.157  -0.934   0.865  1.00  0.00           C  
ATOM   1561  O   GLY A 201      -0.460  -1.392   1.832  1.00  0.00           O  
ATOM   1562  N   GLY A 202       1.483  -1.001   0.747  1.00  0.00           N  
ATOM   1563  CA  GLY A 202       2.355  -1.595   1.749  1.00  0.00           C  
ATOM   1564  C   GLY A 202       1.986  -3.044   2.096  1.00  0.00           C  
ATOM   1565  O   GLY A 202       1.795  -3.864   1.200  1.00  0.00           O  
ATOM   1566  N   LEU A 203       1.830  -3.339   3.383  1.00  0.00           N  
ATOM   1567  CA  LEU A 203       1.459  -4.676   3.873  1.00  0.00           C  
ATOM   1568  C   LEU A 203       0.104  -5.168   3.347  1.00  0.00           C  
ATOM   1569  O   LEU A 203      -0.068  -6.367   3.171  1.00  0.00           O  
ATOM   1570  CB  LEU A 203       1.453  -4.681   5.414  1.00  0.00           C  
ATOM   1571  CG  LEU A 203       2.834  -4.568   6.072  1.00  0.00           C  
ATOM   1572  CD1 LEU A 203       2.666  -4.484   7.590  1.00  0.00           C  
ATOM   1573  CD2 LEU A 203       3.720  -5.775   5.762  1.00  0.00           C  
ATOM   1574  N   PHE A 204      -0.846  -4.284   3.036  1.00  0.00           N  
ATOM   1575  CA  PHE A 204      -2.124  -4.677   2.435  1.00  0.00           C  
ATOM   1576  C   PHE A 204      -1.969  -5.258   1.024  1.00  0.00           C  
ATOM   1577  O   PHE A 204      -2.861  -5.952   0.530  1.00  0.00           O  
ATOM   1578  CB  PHE A 204      -3.080  -3.484   2.408  1.00  0.00           C  
ATOM   1579  CG  PHE A 204      -3.520  -3.016   3.767  1.00  0.00           C  
ATOM   1580  CD1 PHE A 204      -4.623  -3.637   4.401  1.00  0.00           C  
ATOM   1581  CD2 PHE A 204      -2.853  -1.962   4.418  1.00  0.00           C  
ATOM   1582  CE1 PHE A 204      -5.042  -3.202   5.655  1.00  0.00           C  
ATOM   1583  CE2 PHE A 204      -3.277  -1.528   5.685  1.00  0.00           C  
ATOM   1584  CZ  PHE A 204      -4.375  -2.145   6.301  1.00  0.00           C  
ATOM   1585  N   LYS A 205      -0.850  -4.998   0.371  1.00  0.00           N  
ATOM   1586  CA  LYS A 205      -0.506  -5.527  -0.947  1.00  0.00           C  
ATOM   1587  C   LYS A 205       0.481  -6.698  -0.854  1.00  0.00           C  
ATOM   1588  O   LYS A 205       0.315  -7.681  -1.572  1.00  0.00           O  
ATOM   1589  CB  LYS A 205       0.022  -4.376  -1.819  1.00  0.00           C  
ATOM   1590  CG  LYS A 205      -0.022  -4.726  -3.314  1.00  0.00           C  
ATOM   1591  CD  LYS A 205       0.504  -3.571  -4.184  1.00  0.00           C  
ATOM   1592  CE  LYS A 205       0.438  -3.989  -5.657  1.00  0.00           C  
ATOM   1593  NZ  LYS A 205       1.399  -3.260  -6.522  1.00  0.00           N  
ATOM   1594  N   SER A 206       1.475  -6.609   0.030  1.00  0.00           N  
ATOM   1595  CA  SER A 206       2.551  -7.599   0.146  1.00  0.00           C  
ATOM   1596  C   SER A 206       2.233  -8.778   1.076  1.00  0.00           C  
ATOM   1597  O   SER A 206       2.580  -9.909   0.752  1.00  0.00           O  
ATOM   1598  CB  SER A 206       3.849  -6.914   0.579  1.00  0.00           C  
ATOM   1599  OG  SER A 206       3.716  -6.352   1.869  1.00  0.00           O  
ATOM   1600  N   SER A 207       1.557  -8.540   2.210  1.00  0.00           N  
ATOM   1601  CA  SER A 207       1.140  -9.594   3.137  1.00  0.00           C  
ATOM   1602  C   SER A 207      -0.246 -10.115   2.771  1.00  0.00           C  
ATOM   1603  O   SER A 207      -1.239  -9.394   2.843  1.00  0.00           O  
ATOM   1604  CB  SER A 207       1.165  -9.111   4.596  1.00  0.00           C  
ATOM   1605  OG  SER A 207       0.672 -10.134   5.452  1.00  0.00           O  
ATOM   1606  N   GLN A 208      -0.330 -11.402   2.401  1.00  0.00           N  
ATOM   1607  CA  GLN A 208      -1.626 -12.020   2.115  1.00  0.00           C  
ATOM   1608  C   GLN A 208      -2.538 -12.062   3.334  1.00  0.00           C  
ATOM   1609  O   GLN A 208      -3.742 -11.879   3.181  1.00  0.00           O  
ATOM   1610  CB  GLN A 208      -1.443 -13.432   1.569  1.00  0.00           C  
ATOM   1611  CG  GLN A 208      -0.937 -13.396   0.130  1.00  0.00           C  
ATOM   1612  CD  GLN A 208      -1.016 -14.781  -0.479  1.00  0.00           C  
ATOM   1613  OE1 GLN A 208      -0.427 -15.724  -0.003  1.00  0.00           O  
ATOM   1614  NE2 GLN A 208      -1.756 -14.944  -1.544  1.00  0.00           N  
ATOM   1615  N   ASN A 209      -1.993 -12.245   4.543  1.00  0.00           N  
ATOM   1616  CA  ASN A 209      -2.778 -12.204   5.778  1.00  0.00           C  
ATOM   1617  C   ASN A 209      -3.466 -10.848   5.943  1.00  0.00           C  
ATOM   1618  O   ASN A 209      -4.689 -10.782   6.006  1.00  0.00           O  
ATOM   1619  CB  ASN A 209      -1.881 -12.534   6.992  1.00  0.00           C  
ATOM   1620  CG  ASN A 209      -1.762 -14.027   7.245  1.00  0.00           C  
ATOM   1621  OD1 ASN A 209      -1.945 -14.855   6.378  1.00  0.00           O  
ATOM   1622  ND2 ASN A 209      -1.483 -14.417   8.459  1.00  0.00           N  
ATOM   1623  N   THR A 210      -2.691  -9.764   5.903  1.00  0.00           N  
ATOM   1624  CA  THR A 210      -3.208  -8.397   6.040  1.00  0.00           C  
ATOM   1625  C   THR A 210      -4.190  -8.056   4.916  1.00  0.00           C  
ATOM   1626  O   THR A 210      -5.256  -7.488   5.149  1.00  0.00           O  
ATOM   1627  CB  THR A 210      -2.040  -7.389   6.025  1.00  0.00           C  
ATOM   1628  OG1 THR A 210      -1.038  -7.793   6.925  1.00  0.00           O  
ATOM   1629  CG2 THR A 210      -2.477  -5.998   6.430  1.00  0.00           C  
ATOM   1630  N   ARG A 211      -3.875  -8.453   3.684  1.00  0.00           N  
ATOM   1631  CA  ARG A 211      -4.758  -8.275   2.529  1.00  0.00           C  
ATOM   1632  C   ARG A 211      -6.097  -8.982   2.718  1.00  0.00           C  
ATOM   1633  O   ARG A 211      -7.141  -8.380   2.495  1.00  0.00           O  
ATOM   1634  CB  ARG A 211      -4.030  -8.755   1.265  1.00  0.00           C  
ATOM   1635  CG  ARG A 211      -4.910  -8.655   0.011  1.00  0.00           C  
ATOM   1636  CD  ARG A 211      -4.119  -9.074  -1.229  1.00  0.00           C  
ATOM   1637  NE  ARG A 211      -4.963  -9.035  -2.443  1.00  0.00           N  
ATOM   1638  CZ  ARG A 211      -4.580  -9.323  -3.674  1.00  0.00           C  
ATOM   1639  NH1 ARG A 211      -3.350  -9.696  -3.922  1.00  0.00           N  
ATOM   1640  NH2 ARG A 211      -5.408  -9.254  -4.660  1.00  0.00           N  
ATOM   1641  N   HIS A 212      -6.100 -10.263   3.107  1.00  0.00           N  
ATOM   1642  CA  HIS A 212      -7.323 -11.031   3.268  1.00  0.00           C  
ATOM   1643  C   HIS A 212      -8.129 -10.585   4.483  1.00  0.00           C  
ATOM   1644  O   HIS A 212      -9.358 -10.567   4.406  1.00  0.00           O  
ATOM   1645  CB  HIS A 212      -7.003 -12.533   3.356  1.00  0.00           C  
ATOM   1646  CG  HIS A 212      -6.760 -13.191   2.023  1.00  0.00           C  
ATOM   1647  ND1 HIS A 212      -6.953 -14.535   1.762  1.00  0.00           N  
ATOM   1648  CD2 HIS A 212      -6.344 -12.630   0.848  1.00  0.00           C  
ATOM   1649  CE1 HIS A 212      -6.649 -14.777   0.489  1.00  0.00           C  
ATOM   1650  NE2 HIS A 212      -6.282 -13.633  -0.112  1.00  0.00           N  
ATOM   1651  N   GLU A 213      -7.476 -10.149   5.559  1.00  0.00           N  
ATOM   1652  CA  GLU A 213      -8.153  -9.549   6.710  1.00  0.00           C  
ATOM   1653  C   GLU A 213      -8.952  -8.308   6.286  1.00  0.00           C  
ATOM   1654  O   GLU A 213     -10.147  -8.208   6.553  1.00  0.00           O  
ATOM   1655  CB  GLU A 213      -7.108  -9.203   7.784  1.00  0.00           C  
ATOM   1656  CG  GLU A 213      -7.778  -8.815   9.100  1.00  0.00           C  
ATOM   1657  CD  GLU A 213      -6.789  -8.261  10.149  1.00  0.00           C  
ATOM   1658  OE1 GLU A 213      -7.288  -7.591  11.082  1.00  0.00           O  
ATOM   1659  OE2 GLU A 213      -5.571  -8.472   9.980  1.00  0.00           O  
ATOM   1660  N   PHE A 214      -8.319  -7.410   5.520  1.00  0.00           N  
ATOM   1661  CA  PHE A 214      -8.994  -6.238   4.968  1.00  0.00           C  
ATOM   1662  C   PHE A 214     -10.126  -6.612   4.007  1.00  0.00           C  
ATOM   1663  O   PHE A 214     -11.251  -6.122   4.150  1.00  0.00           O  
ATOM   1664  CB  PHE A 214      -7.972  -5.332   4.270  1.00  0.00           C  
ATOM   1665  CG  PHE A 214      -8.616  -4.132   3.597  1.00  0.00           C  
ATOM   1666  CD1 PHE A 214      -8.715  -4.067   2.199  1.00  0.00           C  
ATOM   1667  CD2 PHE A 214      -9.163  -3.112   4.378  1.00  0.00           C  
ATOM   1668  CE1 PHE A 214      -9.345  -2.972   1.586  1.00  0.00           C  
ATOM   1669  CE2 PHE A 214      -9.802  -2.003   3.773  1.00  0.00           C  
ATOM   1670  CZ  PHE A 214      -9.889  -1.936   2.373  1.00  0.00           C  
ATOM   1671  N   LEU A 215      -9.887  -7.512   3.056  1.00  0.00           N  
ATOM   1672  CA  LEU A 215     -10.892  -7.906   2.067  1.00  0.00           C  
ATOM   1673  C   LEU A 215     -12.112  -8.587   2.710  1.00  0.00           C  
ATOM   1674  O   LEU A 215     -13.237  -8.370   2.260  1.00  0.00           O  
ATOM   1675  CB  LEU A 215     -10.262  -8.810   1.000  1.00  0.00           C  
ATOM   1676  CG  LEU A 215      -9.278  -8.102   0.048  1.00  0.00           C  
ATOM   1677  CD1 LEU A 215      -8.643  -9.139  -0.886  1.00  0.00           C  
ATOM   1678  CD2 LEU A 215      -9.960  -7.036  -0.818  1.00  0.00           C  
ATOM   1679  N   ARG A 216     -11.923  -9.360   3.787  1.00  0.00           N  
ATOM   1680  CA  ARG A 216     -13.037  -9.908   4.568  1.00  0.00           C  
ATOM   1681  C   ARG A 216     -13.808  -8.816   5.294  1.00  0.00           C  
ATOM   1682  O   ARG A 216     -15.043  -8.834   5.295  1.00  0.00           O  
ATOM   1683  CB  ARG A 216     -12.527 -10.928   5.590  1.00  0.00           C  
ATOM   1684  CG  ARG A 216     -12.141 -12.249   4.922  1.00  0.00           C  
ATOM   1685  CD  ARG A 216     -11.726 -13.248   6.003  1.00  0.00           C  
ATOM   1686  NE  ARG A 216     -10.538 -13.993   5.614  1.00  0.00           N  
ATOM   1687  CZ  ARG A 216      -9.849 -14.763   6.417  1.00  0.00           C  
ATOM   1688  NH1 ARG A 216     -10.237 -15.008   7.636  1.00  0.00           N  
ATOM   1689  NH2 ARG A 216      -8.742 -15.291   6.019  1.00  0.00           N  
ATOM   1690  N   ALA A 217     -13.097  -7.831   5.854  1.00  0.00           N  
ATOM   1691  CA  ALA A 217     -13.723  -6.701   6.514  1.00  0.00           C  
ATOM   1692  C   ALA A 217     -14.617  -5.879   5.574  1.00  0.00           C  
ATOM   1693  O   ALA A 217     -15.642  -5.358   6.012  1.00  0.00           O  
ATOM   1694  CB  ALA A 217     -12.622  -5.834   7.131  1.00  0.00           C  
ATOM   1695  N   VAL A 218     -14.255  -5.800   4.276  1.00  0.00           N  
ATOM   1696  CA  VAL A 218     -15.047  -5.140   3.232  1.00  0.00           C  
ATOM   1697  C   VAL A 218     -16.280  -5.962   2.857  1.00  0.00           C  
ATOM   1698  O   VAL A 218     -17.383  -5.422   2.814  1.00  0.00           O  
ATOM   1699  CB  VAL A 218     -14.174  -4.852   1.993  1.00  0.00           C  
ATOM   1700  CG1 VAL A 218     -14.980  -4.274   0.829  1.00  0.00           C  
ATOM   1701  CG2 VAL A 218     -13.076  -3.843   2.326  1.00  0.00           C  
ATOM   1702  N   ARG A 219     -16.144  -7.277   2.634  1.00  0.00           N  
ATOM   1703  CA  ARG A 219     -17.242  -8.138   2.153  1.00  0.00           C  
ATOM   1704  C   ARG A 219     -18.435  -8.235   3.098  1.00  0.00           C  
ATOM   1705  O   ARG A 219     -19.528  -8.517   2.629  1.00  0.00           O  
ATOM   1706  CB  ARG A 219     -16.729  -9.552   1.860  1.00  0.00           C  
ATOM   1707  CG  ARG A 219     -15.969  -9.642   0.534  1.00  0.00           C  
ATOM   1708  CD  ARG A 219     -15.578 -11.096   0.277  1.00  0.00           C  
ATOM   1709  NE  ARG A 219     -14.802 -11.243  -0.959  1.00  0.00           N  
ATOM   1710  CZ  ARG A 219     -14.335 -12.377  -1.457  1.00  0.00           C  
ATOM   1711  NH1 ARG A 219     -14.564 -13.527  -0.877  1.00  0.00           N  
ATOM   1712  NH2 ARG A 219     -13.615 -12.376  -2.547  1.00  0.00           N  
ATOM   1713  N   HIS A 220     -18.248  -8.017   4.387  1.00  0.00           N  
ATOM   1714  CA  HIS A 220     -19.350  -8.070   5.347  1.00  0.00           C  
ATOM   1715  C   HIS A 220     -20.389  -6.950   5.186  1.00  0.00           C  
ATOM   1716  O   HIS A 220     -21.406  -6.974   5.888  1.00  0.00           O  
ATOM   1717  CB  HIS A 220     -18.787  -8.098   6.772  1.00  0.00           C  
ATOM   1718  CG  HIS A 220     -18.406  -9.480   7.215  1.00  0.00           C  
ATOM   1719  ND1 HIS A 220     -19.282 -10.541   7.363  1.00  0.00           N  
ATOM   1720  CD2 HIS A 220     -17.166  -9.941   7.569  1.00  0.00           C  
ATOM   1721  CE1 HIS A 220     -18.581 -11.611   7.790  1.00  0.00           C  
ATOM   1722  NE2 HIS A 220     -17.292 -11.277   7.934  1.00  0.00           N  
ATOM   1723  N   HIS A 221     -20.150  -5.975   4.303  1.00  0.00           N  
ATOM   1724  CA  HIS A 221     -21.086  -4.873   4.050  1.00  0.00           C  
ATOM   1725  C   HIS A 221     -21.887  -4.987   2.749  1.00  0.00           C  
ATOM   1726  O   HIS A 221     -22.733  -4.127   2.499  1.00  0.00           O  
ATOM   1727  CB  HIS A 221     -20.350  -3.532   4.165  1.00  0.00           C  
ATOM   1728  CG  HIS A 221     -20.221  -3.105   5.592  1.00  0.00           C  
ATOM   1729  ND1 HIS A 221     -21.262  -2.654   6.375  1.00  0.00           N  
ATOM   1730  CD2 HIS A 221     -19.103  -3.115   6.383  1.00  0.00           C  
ATOM   1731  CE1 HIS A 221     -20.779  -2.392   7.598  1.00  0.00           C  
ATOM   1732  NE2 HIS A 221     -19.471  -2.666   7.644  1.00  0.00           N  
ATOM   1733  N   ASN A 222     -21.635  -6.017   1.936  1.00  0.00           N  
ATOM   1734  CA  ASN A 222     -22.428  -6.319   0.742  1.00  0.00           C  
ATOM   1735  C   ASN A 222     -23.601  -7.240   1.058  1.00  0.00           C  
ATOM   1736  O   ASN A 222     -23.406  -8.230   1.806  1.00  0.00           O  
ATOM   1737  CB  ASN A 222     -21.530  -6.874  -0.374  1.00  0.00           C  
ATOM   1738  CG  ASN A 222     -20.638  -5.816  -1.029  1.00  0.00           C  
ATOM   1739  OD1 ASN A 222     -20.600  -4.656  -0.666  1.00  0.00           O  
ATOM   1740  ND2 ASN A 222     -19.901  -6.188  -2.052  1.00  0.00           N  
ATOM   1741  OXT ASN A 222     -24.707  -6.952   0.529  1.00  0.00           O  
ATOM   1742  N   MET B   1      10.442 -29.187  13.471  1.00  0.00           N  
ATOM   1743  CA  MET B   1       9.597 -28.156  12.844  1.00  0.00           C  
ATOM   1744  C   MET B   1      10.267 -27.682  11.576  1.00  0.00           C  
ATOM   1745  O   MET B   1      11.488 -27.584  11.548  1.00  0.00           O  
ATOM   1746  CB  MET B   1       9.374 -27.006  13.836  1.00  0.00           C  
ATOM   1747  CG  MET B   1       8.551 -25.858  13.264  1.00  0.00           C  
ATOM   1748  SD  MET B   1       8.130 -24.595  14.499  1.00  0.00           S  
ATOM   1749  CE  MET B   1       9.759 -23.965  14.926  1.00  0.00           C  
ATOM   1750  N   ILE B   2       9.495 -27.412  10.537  1.00  0.00           N  
ATOM   1751  CA  ILE B   2       9.978 -26.805   9.296  1.00  0.00           C  
ATOM   1752  C   ILE B   2       9.500 -25.358   9.265  1.00  0.00           C  
ATOM   1753  O   ILE B   2       8.332 -25.092   9.513  1.00  0.00           O  
ATOM   1754  CB  ILE B   2       9.513 -27.605   8.062  1.00  0.00           C  
ATOM   1755  CG1 ILE B   2      10.151 -29.012   8.077  1.00  0.00           C  
ATOM   1756  CG2 ILE B   2       9.868 -26.866   6.757  1.00  0.00           C  
ATOM   1757  CD1 ILE B   2       9.532 -29.982   7.061  1.00  0.00           C  
ATOM   1758  N   SER B   3      10.415 -24.437   8.949  1.00  0.00           N  
ATOM   1759  CA  SER B   3      10.130 -23.018   8.799  1.00  0.00           C  
ATOM   1760  C   SER B   3      10.622 -22.526   7.447  1.00  0.00           C  
ATOM   1761  O   SER B   3      11.679 -22.946   6.984  1.00  0.00           O  
ATOM   1762  CB  SER B   3      10.780 -22.207   9.926  1.00  0.00           C  
ATOM   1763  OG  SER B   3      10.347 -22.680  11.188  1.00  0.00           O  
ATOM   1764  N   LEU B   4       9.871 -21.617   6.805  1.00  0.00           N  
ATOM   1765  CA  LEU B   4      10.324 -20.899   5.618  1.00  0.00           C  
ATOM   1766  C   LEU B   4      10.792 -19.510   6.045  1.00  0.00           C  
ATOM   1767  O   LEU B   4      10.174 -18.894   6.905  1.00  0.00           O  
ATOM   1768  CB  LEU B   4       9.210 -20.820   4.561  1.00  0.00           C  
ATOM   1769  CG  LEU B   4       9.016 -22.088   3.702  1.00  0.00           C  
ATOM   1770  CD1 LEU B   4       8.671 -23.346   4.499  1.00  0.00           C  
ATOM   1771  CD2 LEU B   4       7.880 -21.870   2.701  1.00  0.00           C  
ATOM   1772  N   ILE B   5      11.872 -19.010   5.442  1.00  0.00           N  
ATOM   1773  CA  ILE B   5      12.311 -17.622   5.603  1.00  0.00           C  
ATOM   1774  C   ILE B   5      12.500 -16.993   4.229  1.00  0.00           C  
ATOM   1775  O   ILE B   5      13.195 -17.557   3.384  1.00  0.00           O  
ATOM   1776  CB  ILE B   5      13.537 -17.508   6.529  1.00  0.00           C  
ATOM   1777  CG1 ILE B   5      13.880 -16.026   6.789  1.00  0.00           C  
ATOM   1778  CG2 ILE B   5      14.750 -18.287   5.996  1.00  0.00           C  
ATOM   1779  CD1 ILE B   5      14.847 -15.823   7.969  1.00  0.00           C  
ATOM   1780  N   ALA B   6      11.864 -15.838   3.986  1.00  0.00           N  
ATOM   1781  CA  ALA B   6      11.885 -15.163   2.700  1.00  0.00           C  
ATOM   1782  C   ALA B   6      11.791 -13.640   2.863  1.00  0.00           C  
ATOM   1783  O   ALA B   6      11.151 -13.144   3.782  1.00  0.00           O  
ATOM   1784  CB  ALA B   6      10.728 -15.696   1.846  1.00  0.00           C  
ATOM   1785  N   ALA B   7      12.419 -12.916   1.930  1.00  0.00           N  
ATOM   1786  CA  ALA B   7      12.196 -11.495   1.734  1.00  0.00           C  
ATOM   1787  C   ALA B   7      11.284 -11.307   0.521  1.00  0.00           C  
ATOM   1788  O   ALA B   7      11.534 -11.878  -0.533  1.00  0.00           O  
ATOM   1789  CB  ALA B   7      13.550 -10.798   1.560  1.00  0.00           C  
ATOM   1790  N   LEU B   8      10.216 -10.536   0.694  1.00  0.00           N  
ATOM   1791  CA  LEU B   8       9.154 -10.344  -0.282  1.00  0.00           C  
ATOM   1792  C   LEU B   8       9.045  -8.860  -0.624  1.00  0.00           C  
ATOM   1793  O   LEU B   8       8.798  -8.041   0.260  1.00  0.00           O  
ATOM   1794  CB  LEU B   8       7.808 -10.844   0.284  1.00  0.00           C  
ATOM   1795  CG  LEU B   8       7.806 -12.232   0.953  1.00  0.00           C  
ATOM   1796  CD1 LEU B   8       6.417 -12.549   1.498  1.00  0.00           C  
ATOM   1797  CD2 LEU B   8       8.176 -13.338  -0.023  1.00  0.00           C  
ATOM   1798  N   ALA B   9       9.181  -8.512  -1.900  1.00  0.00           N  
ATOM   1799  CA  ALA B   9       8.743  -7.206  -2.367  1.00  0.00           C  
ATOM   1800  C   ALA B   9       7.207  -7.145  -2.454  1.00  0.00           C  
ATOM   1801  O   ALA B   9       6.497  -8.112  -2.162  1.00  0.00           O  
ATOM   1802  CB  ALA B   9       9.425  -6.904  -3.710  1.00  0.00           C  
ATOM   1803  N   VAL B  10       6.708  -6.003  -2.884  1.00  0.00           N  
ATOM   1804  CA  VAL B  10       5.306  -5.842  -3.270  1.00  0.00           C  
ATOM   1805  C   VAL B  10       4.907  -6.948  -4.264  1.00  0.00           C  
ATOM   1806  O   VAL B  10       5.714  -7.383  -5.082  1.00  0.00           O  
ATOM   1807  CB  VAL B  10       5.100  -4.423  -3.844  1.00  0.00           C  
ATOM   1808  CG1 VAL B  10       3.710  -4.219  -4.409  1.00  0.00           C  
ATOM   1809  CG2 VAL B  10       5.293  -3.373  -2.742  1.00  0.00           C  
ATOM   1810  N   ASP B  11       3.677  -7.453  -4.134  1.00  0.00           N  
ATOM   1811  CA  ASP B  11       3.138  -8.603  -4.876  1.00  0.00           C  
ATOM   1812  C   ASP B  11       3.887  -9.928  -4.668  1.00  0.00           C  
ATOM   1813  O   ASP B  11       3.813 -10.845  -5.483  1.00  0.00           O  
ATOM   1814  CB  ASP B  11       2.877  -8.237  -6.351  1.00  0.00           C  
ATOM   1815  CG  ASP B  11       1.846  -7.114  -6.487  1.00  0.00           C  
ATOM   1816  OD1 ASP B  11       0.843  -7.151  -5.746  1.00  0.00           O  
ATOM   1817  OD2 ASP B  11       2.035  -6.186  -7.298  1.00  0.00           O  
ATOM   1818  N   ARG B  12       4.571 -10.069  -3.529  1.00  0.00           N  
ATOM   1819  CA  ARG B  12       5.321 -11.269  -3.135  1.00  0.00           C  
ATOM   1820  C   ARG B  12       6.462 -11.629  -4.087  1.00  0.00           C  
ATOM   1821  O   ARG B  12       6.873 -12.783  -4.131  1.00  0.00           O  
ATOM   1822  CB  ARG B  12       4.383 -12.471  -2.896  1.00  0.00           C  
ATOM   1823  CG  ARG B  12       3.269 -12.209  -1.878  1.00  0.00           C  
ATOM   1824  CD  ARG B  12       2.413 -13.463  -1.671  1.00  0.00           C  
ATOM   1825  NE  ARG B  12       1.733 -13.885  -2.908  1.00  0.00           N  
ATOM   1826  CZ  ARG B  12       0.738 -13.271  -3.512  1.00  0.00           C  
ATOM   1827  NH1 ARG B  12       0.193 -12.199  -3.018  1.00  0.00           N  
ATOM   1828  NH2 ARG B  12       0.261 -13.741  -4.617  1.00  0.00           N  
ATOM   1829  N   VAL B  13       7.004 -10.661  -4.818  1.00  0.00           N  
ATOM   1830  CA  VAL B  13       8.203 -10.861  -5.635  1.00  0.00           C  
ATOM   1831  C   VAL B  13       9.374 -11.210  -4.718  1.00  0.00           C  
ATOM   1832  O   VAL B  13       9.650 -10.506  -3.756  1.00  0.00           O  
ATOM   1833  CB  VAL B  13       8.514  -9.624  -6.495  1.00  0.00           C  
ATOM   1834  CG1 VAL B  13       9.812  -9.795  -7.281  1.00  0.00           C  
ATOM   1835  CG2 VAL B  13       7.388  -9.370  -7.503  1.00  0.00           C  
ATOM   1836  N   ILE B  14      10.067 -12.304  -5.012  1.00  0.00           N  
ATOM   1837  CA  ILE B  14      11.223 -12.774  -4.237  1.00  0.00           C  
ATOM   1838  C   ILE B  14      12.541 -12.709  -5.010  1.00  0.00           C  
ATOM   1839  O   ILE B  14      13.605 -12.904  -4.425  1.00  0.00           O  
ATOM   1840  CB  ILE B  14      10.984 -14.187  -3.672  1.00  0.00           C  
ATOM   1841  CG1 ILE B  14      10.687 -15.226  -4.777  1.00  0.00           C  
ATOM   1842  CG2 ILE B  14       9.857 -14.142  -2.625  1.00  0.00           C  
ATOM   1843  CD1 ILE B  14      10.662 -16.676  -4.267  1.00  0.00           C  
ATOM   1844  N   GLY B  15      12.503 -12.434  -6.312  1.00  0.00           N  
ATOM   1845  CA  GLY B  15      13.705 -12.311  -7.123  1.00  0.00           C  
ATOM   1846  C   GLY B  15      13.412 -12.064  -8.593  1.00  0.00           C  
ATOM   1847  O   GLY B  15      12.300 -12.297  -9.076  1.00  0.00           O  
ATOM   1848  N   MET B  16      14.453 -11.614  -9.302  1.00  0.00           N  
ATOM   1849  CA  MET B  16      14.486 -11.436 -10.739  1.00  0.00           C  
ATOM   1850  C   MET B  16      15.861 -11.908 -11.233  1.00  0.00           C  
ATOM   1851  O   MET B  16      16.881 -11.481 -10.690  1.00  0.00           O  
ATOM   1852  CB  MET B  16      14.239  -9.962 -11.072  1.00  0.00           C  
ATOM   1853  CG  MET B  16      14.130  -9.711 -12.577  1.00  0.00           C  
ATOM   1854  SD  MET B  16      13.741  -7.997 -12.967  1.00  0.00           S  
ATOM   1855  CE  MET B  16      13.630  -8.105 -14.766  1.00  0.00           C  
ATOM   1856  N   GLU B  17      15.889 -12.820 -12.183  1.00  0.00           N  
ATOM   1857  CA  GLU B  17      17.135 -13.391 -12.736  1.00  0.00           C  
ATOM   1858  C   GLU B  17      18.132 -13.883 -11.660  1.00  0.00           C  
ATOM   1859  O   GLU B  17      19.342 -13.686 -11.754  1.00  0.00           O  
ATOM   1860  CB  GLU B  17      17.780 -12.432 -13.744  1.00  0.00           C  
ATOM   1861  CG  GLU B  17      16.868 -12.094 -14.931  1.00  0.00           C  
ATOM   1862  CD  GLU B  17      17.601 -11.312 -16.028  1.00  0.00           C  
ATOM   1863  OE1 GLU B  17      17.082 -11.286 -17.160  1.00  0.00           O  
ATOM   1864  OE2 GLU B  17      18.692 -10.766 -15.757  1.00  0.00           O  
ATOM   1865  N   ASN B  18      17.631 -14.541 -10.594  1.00  0.00           N  
ATOM   1866  CA  ASN B  18      18.409 -15.018  -9.444  1.00  0.00           C  
ATOM   1867  C   ASN B  18      19.027 -13.925  -8.548  1.00  0.00           C  
ATOM   1868  O   ASN B  18      19.784 -14.256  -7.628  1.00  0.00           O  
ATOM   1869  CB  ASN B  18      19.452 -16.065  -9.869  1.00  0.00           C  
ATOM   1870  CG  ASN B  18      18.885 -17.221 -10.664  1.00  0.00           C  
ATOM   1871  OD1 ASN B  18      17.890 -17.826 -10.317  1.00  0.00           O  
ATOM   1872  ND2 ASN B  18      19.540 -17.587 -11.744  1.00  0.00           N  
ATOM   1873  N   ALA B  19      18.712 -12.646  -8.759  1.00  0.00           N  
ATOM   1874  CA  ALA B  19      19.130 -11.554  -7.892  1.00  0.00           C  
ATOM   1875  C   ALA B  19      17.944 -11.022  -7.078  1.00  0.00           C  
ATOM   1876  O   ALA B  19      16.812 -10.978  -7.546  1.00  0.00           O  
ATOM   1877  CB  ALA B  19      19.808 -10.471  -8.737  1.00  0.00           C  
ATOM   1878  N   MET B  20      18.223 -10.572  -5.845  1.00  0.00           N  
ATOM   1879  CA  MET B  20      17.276  -9.729  -5.129  1.00  0.00           C  
ATOM   1880  C   MET B  20      17.454  -8.289  -5.622  1.00  0.00           C  
ATOM   1881  O   MET B  20      18.572  -7.787  -5.602  1.00  0.00           O  
ATOM   1882  CB  MET B  20      17.452  -9.829  -3.610  1.00  0.00           C  
ATOM   1883  CG  MET B  20      17.091 -11.236  -3.094  1.00  0.00           C  
ATOM   1884  SD  MET B  20      16.512 -11.319  -1.372  1.00  0.00           S  
ATOM   1885  CE  MET B  20      17.951 -10.718  -0.463  1.00  0.00           C  
ATOM   1886  N   PRO B  21      16.384  -7.607  -6.050  1.00  0.00           N  
ATOM   1887  CA  PRO B  21      16.482  -6.268  -6.642  1.00  0.00           C  
ATOM   1888  C   PRO B  21      16.634  -5.145  -5.598  1.00  0.00           C  
ATOM   1889  O   PRO B  21      16.457  -3.970  -5.905  1.00  0.00           O  
ATOM   1890  CB  PRO B  21      15.215  -6.144  -7.499  1.00  0.00           C  
ATOM   1891  CG  PRO B  21      14.192  -6.978  -6.730  1.00  0.00           C  
ATOM   1892  CD  PRO B  21      15.022  -8.116  -6.154  1.00  0.00           C  
ATOM   1893  N   TRP B  22      16.988  -5.479  -4.353  1.00  0.00           N  
ATOM   1894  CA  TRP B  22      17.179  -4.539  -3.252  1.00  0.00           C  
ATOM   1895  C   TRP B  22      18.422  -4.897  -2.431  1.00  0.00           C  
ATOM   1896  O   TRP B  22      18.933  -6.012  -2.471  1.00  0.00           O  
ATOM   1897  CB  TRP B  22      15.942  -4.516  -2.348  1.00  0.00           C  
ATOM   1898  CG  TRP B  22      15.532  -5.863  -1.834  1.00  0.00           C  
ATOM   1899  CD1 TRP B  22      16.078  -6.520  -0.791  1.00  0.00           C  
ATOM   1900  CD2 TRP B  22      14.507  -6.758  -2.380  1.00  0.00           C  
ATOM   1901  NE1 TRP B  22      15.471  -7.773  -0.654  1.00  0.00           N  
ATOM   1902  CE2 TRP B  22      14.498  -7.950  -1.614  1.00  0.00           C  
ATOM   1903  CE3 TRP B  22      13.601  -6.662  -3.457  1.00  0.00           C  
ATOM   1904  CZ2 TRP B  22      13.631  -9.028  -1.906  1.00  0.00           C  
ATOM   1905  CZ3 TRP B  22      12.733  -7.729  -3.739  1.00  0.00           C  
ATOM   1906  CH2 TRP B  22      12.748  -8.907  -2.975  1.00  0.00           C  
ATOM   1907  N   ASN B  23      18.903  -3.929  -1.631  1.00  0.00           N  
ATOM   1908  CA  ASN B  23      20.002  -4.121  -0.695  1.00  0.00           C  
ATOM   1909  C   ASN B  23      19.558  -3.670   0.701  1.00  0.00           C  
ATOM   1910  O   ASN B  23      19.457  -2.467   0.969  1.00  0.00           O  
ATOM   1911  CB  ASN B  23      21.244  -3.381  -1.214  1.00  0.00           C  
ATOM   1912  CG  ASN B  23      22.488  -3.709  -0.406  1.00  0.00           C  
ATOM   1913  OD1 ASN B  23      22.536  -4.628   0.393  1.00  0.00           O  
ATOM   1914  ND2 ASN B  23      23.560  -2.976  -0.617  1.00  0.00           N  
ATOM   1915  N   LEU B  24      19.315  -4.642   1.575  1.00  0.00           N  
ATOM   1916  CA  LEU B  24      18.835  -4.426   2.937  1.00  0.00           C  
ATOM   1917  C   LEU B  24      19.752  -5.144   3.947  1.00  0.00           C  
ATOM   1918  O   LEU B  24      19.522  -6.307   4.287  1.00  0.00           O  
ATOM   1919  CB  LEU B  24      17.370  -4.893   3.055  1.00  0.00           C  
ATOM   1920  CG  LEU B  24      16.356  -4.046   2.266  1.00  0.00           C  
ATOM   1921  CD1 LEU B  24      14.980  -4.685   2.393  1.00  0.00           C  
ATOM   1922  CD2 LEU B  24      16.246  -2.613   2.779  1.00  0.00           C  
ATOM   1923  N   PRO B  25      20.775  -4.454   4.474  1.00  0.00           N  
ATOM   1924  CA  PRO B  25      21.640  -5.022   5.514  1.00  0.00           C  
ATOM   1925  C   PRO B  25      20.886  -5.499   6.754  1.00  0.00           C  
ATOM   1926  O   PRO B  25      21.277  -6.496   7.368  1.00  0.00           O  
ATOM   1927  CB  PRO B  25      22.623  -3.894   5.866  1.00  0.00           C  
ATOM   1928  CG  PRO B  25      22.682  -3.055   4.597  1.00  0.00           C  
ATOM   1929  CD  PRO B  25      21.266  -3.159   4.037  1.00  0.00           C  
ATOM   1930  N   ALA B  26      19.793  -4.830   7.119  1.00  0.00           N  
ATOM   1931  CA  ALA B  26      18.941  -5.223   8.230  1.00  0.00           C  
ATOM   1932  C   ALA B  26      18.264  -6.587   7.994  1.00  0.00           C  
ATOM   1933  O   ALA B  26      18.254  -7.426   8.897  1.00  0.00           O  
ATOM   1934  CB  ALA B  26      17.912  -4.120   8.469  1.00  0.00           C  
ATOM   1935  N   ASP B  27      17.797  -6.858   6.771  1.00  0.00           N  
ATOM   1936  CA  ASP B  27      17.226  -8.157   6.408  1.00  0.00           C  
ATOM   1937  C   ASP B  27      18.291  -9.262   6.432  1.00  0.00           C  
ATOM   1938  O   ASP B  27      18.066 -10.352   6.971  1.00  0.00           O  
ATOM   1939  CB  ASP B  27      16.554  -8.084   5.034  1.00  0.00           C  
ATOM   1940  CG  ASP B  27      15.940  -9.432   4.690  1.00  0.00           C  
ATOM   1941  OD1 ASP B  27      15.052  -9.884   5.449  1.00  0.00           O  
ATOM   1942  OD2 ASP B  27      16.404 -10.062   3.718  1.00  0.00           O  
ATOM   1943  N   LEU B  28      19.518  -8.975   5.992  1.00  0.00           N  
ATOM   1944  CA  LEU B  28      20.631  -9.921   6.099  1.00  0.00           C  
ATOM   1945  C   LEU B  28      20.968 -10.254   7.565  1.00  0.00           C  
ATOM   1946  O   LEU B  28      21.290 -11.402   7.893  1.00  0.00           O  
ATOM   1947  CB  LEU B  28      21.873  -9.359   5.386  1.00  0.00           C  
ATOM   1948  CG  LEU B  28      21.717  -9.167   3.857  1.00  0.00           C  
ATOM   1949  CD1 LEU B  28      22.994  -8.535   3.307  1.00  0.00           C  
ATOM   1950  CD2 LEU B  28      21.488 -10.493   3.137  1.00  0.00           C  
ATOM   1951  N   ALA B  29      20.882  -9.262   8.463  1.00  0.00           N  
ATOM   1952  CA  ALA B  29      21.070  -9.469   9.898  1.00  0.00           C  
ATOM   1953  C   ALA B  29      19.929 -10.311  10.502  1.00  0.00           C  
ATOM   1954  O   ALA B  29      20.198 -11.262  11.253  1.00  0.00           O  
ATOM   1955  CB  ALA B  29      21.222  -8.109  10.580  1.00  0.00           C  
ATOM   1956  N   TRP B  30      18.680 -10.013  10.133  1.00  0.00           N  
ATOM   1957  CA  TRP B  30      17.492 -10.792  10.507  1.00  0.00           C  
ATOM   1958  C   TRP B  30      17.599 -12.245  10.030  1.00  0.00           C  
ATOM   1959  O   TRP B  30      17.475 -13.176  10.829  1.00  0.00           O  
ATOM   1960  CB  TRP B  30      16.261 -10.112   9.907  1.00  0.00           C  
ATOM   1961  CG  TRP B  30      14.993 -10.902  10.040  1.00  0.00           C  
ATOM   1962  CD1 TRP B  30      14.413 -11.659   9.084  1.00  0.00           C  
ATOM   1963  CD2 TRP B  30      14.120 -10.984  11.207  1.00  0.00           C  
ATOM   1964  NE1 TRP B  30      13.225 -12.194   9.570  1.00  0.00           N  
ATOM   1965  CE2 TRP B  30      13.012 -11.796  10.862  1.00  0.00           C  
ATOM   1966  CE3 TRP B  30      14.153 -10.421  12.503  1.00  0.00           C  
ATOM   1967  CZ2 TRP B  30      11.952 -12.046  11.769  1.00  0.00           C  
ATOM   1968  CZ3 TRP B  30      13.101 -10.669  13.405  1.00  0.00           C  
ATOM   1969  CH2 TRP B  30      12.010 -11.474  13.045  1.00  0.00           C  
ATOM   1970  N   PHE B  31      17.932 -12.442   8.766  1.00  0.00           N  
ATOM   1971  CA  PHE B  31      18.157 -13.760   8.176  1.00  0.00           C  
ATOM   1972  C   PHE B  31      19.245 -14.539   8.929  1.00  0.00           C  
ATOM   1973  O   PHE B  31      19.052 -15.700   9.309  1.00  0.00           O  
ATOM   1974  CB  PHE B  31      18.543 -13.580   6.702  1.00  0.00           C  
ATOM   1975  CG  PHE B  31      18.863 -14.887   6.020  1.00  0.00           C  
ATOM   1976  CD1 PHE B  31      20.190 -15.368   5.964  1.00  0.00           C  
ATOM   1977  CD2 PHE B  31      17.826 -15.653   5.460  1.00  0.00           C  
ATOM   1978  CE1 PHE B  31      20.474 -16.607   5.355  1.00  0.00           C  
ATOM   1979  CE2 PHE B  31      18.106 -16.887   4.844  1.00  0.00           C  
ATOM   1980  CZ  PHE B  31      19.427 -17.353   4.799  1.00  0.00           C  
ATOM   1981  N   LYS B  32      20.383 -13.889   9.211  1.00  0.00           N  
ATOM   1982  CA  LYS B  32      21.460 -14.518   9.972  1.00  0.00           C  
ATOM   1983  C   LYS B  32      20.999 -14.921  11.364  1.00  0.00           C  
ATOM   1984  O   LYS B  32      21.252 -16.052  11.764  1.00  0.00           O  
ATOM   1985  CB  LYS B  32      22.677 -13.586  10.012  1.00  0.00           C  
ATOM   1986  CG  LYS B  32      23.874 -14.243  10.734  1.00  0.00           C  
ATOM   1987  CD  LYS B  32      25.075 -13.288  10.751  1.00  0.00           C  
ATOM   1988  CE  LYS B  32      26.231 -13.914  11.512  1.00  0.00           C  
ATOM   1989  NZ  LYS B  32      27.388 -12.980  11.625  1.00  0.00           N  
ATOM   1990  N   ARG B  33      20.327 -14.045  12.090  1.00  0.00           N  
ATOM   1991  CA  ARG B  33      19.833 -14.302  13.449  1.00  0.00           C  
ATOM   1992  C   ARG B  33      18.879 -15.491  13.500  1.00  0.00           C  
ATOM   1993  O   ARG B  33      19.013 -16.336  14.384  1.00  0.00           O  
ATOM   1994  CB  ARG B  33      19.168 -13.019  13.981  1.00  0.00           C  
ATOM   1995  CG  ARG B  33      18.636 -13.183  15.418  1.00  0.00           C  
ATOM   1996  CD  ARG B  33      17.989 -11.875  15.891  1.00  0.00           C  
ATOM   1997  NE  ARG B  33      17.398 -12.023  17.232  1.00  0.00           N  
ATOM   1998  CZ  ARG B  33      16.727 -11.084  17.894  1.00  0.00           C  
ATOM   1999  NH1 ARG B  33      16.558  -9.896  17.388  1.00  0.00           N  
ATOM   2000  NH2 ARG B  33      16.215 -11.340  19.050  1.00  0.00           N  
ATOM   2001  N   ASN B  34      17.965 -15.592  12.540  1.00  0.00           N  
ATOM   2002  CA  ASN B  34      16.934 -16.628  12.534  1.00  0.00           C  
ATOM   2003  C   ASN B  34      17.400 -17.973  11.958  1.00  0.00           C  
ATOM   2004  O   ASN B  34      16.767 -18.990  12.212  1.00  0.00           O  
ATOM   2005  CB  ASN B  34      15.681 -16.073  11.834  1.00  0.00           C  
ATOM   2006  CG  ASN B  34      15.025 -15.005  12.695  1.00  0.00           C  
ATOM   2007  OD1 ASN B  34      14.786 -15.206  13.871  1.00  0.00           O  
ATOM   2008  ND2 ASN B  34      14.773 -13.844  12.148  1.00  0.00           N  
ATOM   2009  N   THR B  35      18.522 -18.004  11.229  1.00  0.00           N  
ATOM   2010  CA  THR B  35      19.059 -19.243  10.618  1.00  0.00           C  
ATOM   2011  C   THR B  35      20.323 -19.780  11.293  1.00  0.00           C  
ATOM   2012  O   THR B  35      20.710 -20.921  11.049  1.00  0.00           O  
ATOM   2013  CB  THR B  35      19.316 -19.066   9.116  1.00  0.00           C  
ATOM   2014  OG1 THR B  35      20.265 -18.042   8.906  1.00  0.00           O  
ATOM   2015  CG2 THR B  35      18.055 -18.710   8.337  1.00  0.00           C  
ATOM   2016  N   LEU B  36      20.998 -18.991  12.138  1.00  0.00           N  
ATOM   2017  CA  LEU B  36      22.257 -19.404  12.766  1.00  0.00           C  
ATOM   2018  C   LEU B  36      22.054 -20.637  13.648  1.00  0.00           C  
ATOM   2019  O   LEU B  36      21.075 -20.732  14.376  1.00  0.00           O  
ATOM   2020  CB  LEU B  36      22.852 -18.217  13.550  1.00  0.00           C  
ATOM   2021  CG  LEU B  36      24.315 -18.430  13.995  1.00  0.00           C  
ATOM   2022  CD1 LEU B  36      25.275 -18.417  12.803  1.00  0.00           C  
ATOM   2023  CD2 LEU B  36      24.736 -17.319  14.948  1.00  0.00           C  
ATOM   2024  N   ASN B  37      22.994 -21.576  13.582  1.00  0.00           N  
ATOM   2025  CA  ASN B  37      22.950 -22.863  14.292  1.00  0.00           C  
ATOM   2026  C   ASN B  37      21.753 -23.763  13.922  1.00  0.00           C  
ATOM   2027  O   ASN B  37      21.443 -24.697  14.655  1.00  0.00           O  
ATOM   2028  CB  ASN B  37      23.086 -22.653  15.809  1.00  0.00           C  
ATOM   2029  CG  ASN B  37      24.346 -21.893  16.201  1.00  0.00           C  
ATOM   2030  OD1 ASN B  37      25.410 -22.056  15.637  1.00  0.00           O  
ATOM   2031  ND2 ASN B  37      24.260 -21.042  17.202  1.00  0.00           N  
ATOM   2032  N   LYS B  38      21.118 -23.524  12.778  1.00  0.00           N  
ATOM   2033  CA  LYS B  38      20.038 -24.358  12.240  1.00  0.00           C  
ATOM   2034  C   LYS B  38      20.447 -24.910  10.869  1.00  0.00           C  
ATOM   2035  O   LYS B  38      21.216 -24.253  10.156  1.00  0.00           O  
ATOM   2036  CB  LYS B  38      18.726 -23.553  12.154  1.00  0.00           C  
ATOM   2037  CG  LYS B  38      18.294 -22.932  13.495  1.00  0.00           C  
ATOM   2038  CD  LYS B  38      17.025 -22.093  13.310  1.00  0.00           C  
ATOM   2039  CE  LYS B  38      16.675 -21.298  14.584  1.00  0.00           C  
ATOM   2040  NZ  LYS B  38      15.552 -20.371  14.345  1.00  0.00           N  
ATOM   2041  N   PRO B  39      19.987 -26.108  10.482  1.00  0.00           N  
ATOM   2042  CA  PRO B  39      20.160 -26.552   9.108  1.00  0.00           C  
ATOM   2043  C   PRO B  39      19.352 -25.655   8.156  1.00  0.00           C  
ATOM   2044  O   PRO B  39      18.226 -25.259   8.471  1.00  0.00           O  
ATOM   2045  CB  PRO B  39      19.692 -28.008   9.084  1.00  0.00           C  
ATOM   2046  CG  PRO B  39      18.655 -28.050  10.203  1.00  0.00           C  
ATOM   2047  CD  PRO B  39      19.189 -27.054  11.236  1.00  0.00           C  
ATOM   2048  N   VAL B  40      19.945 -25.360   7.001  1.00  0.00           N  
ATOM   2049  CA  VAL B  40      19.313 -24.565   5.954  1.00  0.00           C  
ATOM   2050  C   VAL B  40      19.169 -25.399   4.683  1.00  0.00           C  
ATOM   2051  O   VAL B  40      20.146 -25.967   4.194  1.00  0.00           O  
ATOM   2052  CB  VAL B  40      20.036 -23.223   5.693  1.00  0.00           C  
ATOM   2053  CG1 VAL B  40      19.958 -22.313   6.928  1.00  0.00           C  
ATOM   2054  CG2 VAL B  40      21.512 -23.365   5.310  1.00  0.00           C  
ATOM   2055  N   ILE B  41      17.962 -25.480   4.153  1.00  0.00           N  
ATOM   2056  CA  ILE B  41      17.650 -26.143   2.881  1.00  0.00           C  
ATOM   2057  C   ILE B  41      17.440 -25.066   1.819  1.00  0.00           C  
ATOM   2058  O   ILE B  41      16.671 -24.128   2.036  1.00  0.00           O  
ATOM   2059  CB  ILE B  41      16.436 -27.082   3.004  1.00  0.00           C  
ATOM   2060  CG1 ILE B  41      16.701 -28.195   4.035  1.00  0.00           C  
ATOM   2061  CG2 ILE B  41      16.101 -27.698   1.626  1.00  0.00           C  
ATOM   2062  CD1 ILE B  41      15.465 -29.057   4.373  1.00  0.00           C  
ATOM   2063  N   MET B  42      18.106 -25.220   0.672  1.00  0.00           N  
ATOM   2064  CA  MET B  42      17.968 -24.306  -0.460  1.00  0.00           C  
ATOM   2065  C   MET B  42      17.955 -25.061  -1.789  1.00  0.00           C  
ATOM   2066  O   MET B  42      18.452 -26.182  -1.902  1.00  0.00           O  
ATOM   2067  CB  MET B  42      19.081 -23.241  -0.407  1.00  0.00           C  
ATOM   2068  CG  MET B  42      20.476 -23.791  -0.718  1.00  0.00           C  
ATOM   2069  SD  MET B  42      21.847 -22.661  -0.297  1.00  0.00           S  
ATOM   2070  CE  MET B  42      21.973 -22.977   1.469  1.00  0.00           C  
ATOM   2071  N   GLY B  43      17.391 -24.433  -2.816  1.00  0.00           N  
ATOM   2072  CA  GLY B  43      17.510 -24.896  -4.188  1.00  0.00           C  
ATOM   2073  C   GLY B  43      18.874 -24.566  -4.783  1.00  0.00           C  
ATOM   2074  O   GLY B  43      19.600 -23.708  -4.284  1.00  0.00           O  
ATOM   2075  N   ARG B  44      19.215 -25.239  -5.911  1.00  0.00           N  
ATOM   2076  CA  ARG B  44      20.496 -25.049  -6.597  1.00  0.00           C  
ATOM   2077  C   ARG B  44      20.734 -23.604  -7.032  1.00  0.00           C  
ATOM   2078  O   ARG B  44      21.821 -23.089  -6.802  1.00  0.00           O  
ATOM   2079  CB  ARG B  44      20.580 -26.015  -7.786  1.00  0.00           C  
ATOM   2080  CG  ARG B  44      21.997 -26.044  -8.370  1.00  0.00           C  
ATOM   2081  CD  ARG B  44      22.081 -26.999  -9.548  1.00  0.00           C  
ATOM   2082  NE  ARG B  44      23.468 -27.156  -9.991  1.00  0.00           N  
ATOM   2083  CZ  ARG B  44      24.215 -28.259  -9.922  1.00  0.00           C  
ATOM   2084  NH1 ARG B  44      23.734 -29.388  -9.485  1.00  0.00           N  
ATOM   2085  NH2 ARG B  44      25.444 -28.223 -10.290  1.00  0.00           N  
ATOM   2086  N   HIS B  45      19.736 -22.915  -7.564  1.00  0.00           N  
ATOM   2087  CA  HIS B  45      19.876 -21.512  -7.980  1.00  0.00           C  
ATOM   2088  C   HIS B  45      20.166 -20.578  -6.796  1.00  0.00           C  
ATOM   2089  O   HIS B  45      21.013 -19.697  -6.896  1.00  0.00           O  
ATOM   2090  CB  HIS B  45      18.621 -21.060  -8.722  1.00  0.00           C  
ATOM   2091  CG  HIS B  45      18.471 -21.711 -10.067  1.00  0.00           C  
ATOM   2092  ND1 HIS B  45      19.368 -21.602 -11.109  1.00  0.00           N  
ATOM   2093  CD2 HIS B  45      17.466 -22.537 -10.492  1.00  0.00           C  
ATOM   2094  CE1 HIS B  45      18.904 -22.343 -12.140  1.00  0.00           C  
ATOM   2095  NE2 HIS B  45      17.752 -22.924 -11.791  1.00  0.00           N  
ATOM   2096  N   THR B  46      19.540 -20.806  -5.643  1.00  0.00           N  
ATOM   2097  CA  THR B  46      19.819 -20.048  -4.422  1.00  0.00           C  
ATOM   2098  C   THR B  46      21.231 -20.327  -3.897  1.00  0.00           C  
ATOM   2099  O   THR B  46      21.897 -19.430  -3.395  1.00  0.00           O  
ATOM   2100  CB  THR B  46      18.792 -20.378  -3.336  1.00  0.00           C  
ATOM   2101  OG1 THR B  46      17.488 -20.234  -3.856  1.00  0.00           O  
ATOM   2102  CG2 THR B  46      18.890 -19.469  -2.108  1.00  0.00           C  
ATOM   2103  N   TRP B  47      21.711 -21.563  -4.010  1.00  0.00           N  
ATOM   2104  CA  TRP B  47      23.094 -21.894  -3.694  1.00  0.00           C  
ATOM   2105  C   TRP B  47      24.081 -21.139  -4.580  1.00  0.00           C  
ATOM   2106  O   TRP B  47      25.038 -20.549  -4.080  1.00  0.00           O  
ATOM   2107  CB  TRP B  47      23.291 -23.410  -3.818  1.00  0.00           C  
ATOM   2108  CG  TRP B  47      24.725 -23.825  -3.891  1.00  0.00           C  
ATOM   2109  CD1 TRP B  47      25.368 -24.281  -4.995  1.00  0.00           C  
ATOM   2110  CD2 TRP B  47      25.739 -23.740  -2.849  1.00  0.00           C  
ATOM   2111  NE1 TRP B  47      26.707 -24.504  -4.703  1.00  0.00           N  
ATOM   2112  CE2 TRP B  47      26.971 -24.169  -3.398  1.00  0.00           C  
ATOM   2113  CE3 TRP B  47      25.717 -23.327  -1.498  1.00  0.00           C  
ATOM   2114  CZ2 TRP B  47      28.163 -24.196  -2.633  1.00  0.00           C  
ATOM   2115  CZ3 TRP B  47      26.898 -23.355  -0.736  1.00  0.00           C  
ATOM   2116  CH2 TRP B  47      28.104 -23.781  -1.303  1.00  0.00           C  
ATOM   2117  N   GLU B  48      23.829 -21.130  -5.895  1.00  0.00           N  
ATOM   2118  CA  GLU B  48      24.667 -20.454  -6.882  1.00  0.00           C  
ATOM   2119  C   GLU B  48      24.692 -18.931  -6.672  1.00  0.00           C  
ATOM   2120  O   GLU B  48      25.755 -18.330  -6.811  1.00  0.00           O  
ATOM   2121  CB  GLU B  48      24.186 -20.826  -8.300  1.00  0.00           C  
ATOM   2122  CG  GLU B  48      24.550 -22.277  -8.656  1.00  0.00           C  
ATOM   2123  CD  GLU B  48      23.857 -22.833  -9.924  1.00  0.00           C  
ATOM   2124  OE1 GLU B  48      24.090 -24.038 -10.211  1.00  0.00           O  
ATOM   2125  OE2 GLU B  48      23.078 -22.112 -10.567  1.00  0.00           O  
ATOM   2126  N   SER B  49      23.581 -18.312  -6.246  1.00  0.00           N  
ATOM   2127  CA  SER B  49      23.552 -16.870  -5.954  1.00  0.00           C  
ATOM   2128  C   SER B  49      24.303 -16.509  -4.667  1.00  0.00           C  
ATOM   2129  O   SER B  49      24.954 -15.473  -4.607  1.00  0.00           O  
ATOM   2130  CB  SER B  49      22.108 -16.356  -5.903  1.00  0.00           C  
ATOM   2131  OG  SER B  49      21.416 -16.796  -4.750  1.00  0.00           O  
ATOM   2132  N   ILE B  50      24.283 -17.369  -3.642  1.00  0.00           N  
ATOM   2133  CA  ILE B  50      25.059 -17.164  -2.403  1.00  0.00           C  
ATOM   2134  C   ILE B  50      26.552 -17.414  -2.653  1.00  0.00           C  
ATOM   2135  O   ILE B  50      27.412 -16.735  -2.075  1.00  0.00           O  
ATOM   2136  CB  ILE B  50      24.499 -18.063  -1.274  1.00  0.00           C  
ATOM   2137  CG1 ILE B  50      23.058 -17.643  -0.895  1.00  0.00           C  
ATOM   2138  CG2 ILE B  50      25.388 -17.984  -0.022  1.00  0.00           C  
ATOM   2139  CD1 ILE B  50      22.331 -18.670  -0.022  1.00  0.00           C  
ATOM   2140  N   GLY B  51      26.879 -18.395  -3.489  1.00  0.00           N  
ATOM   2141  CA  GLY B  51      28.228 -18.719  -3.959  1.00  0.00           C  
ATOM   2142  C   GLY B  51      29.184 -19.333  -2.925  1.00  0.00           C  
ATOM   2143  O   GLY B  51      30.304 -19.725  -3.264  1.00  0.00           O  
ATOM   2144  N   ARG B  52      28.778 -19.417  -1.648  1.00  0.00           N  
ATOM   2145  CA  ARG B  52      29.587 -19.991  -0.564  1.00  0.00           C  
ATOM   2146  C   ARG B  52      28.709 -20.611   0.531  1.00  0.00           C  
ATOM   2147  O   ARG B  52      27.594 -20.143   0.740  1.00  0.00           O  
ATOM   2148  CB  ARG B  52      30.528 -18.924   0.017  1.00  0.00           C  
ATOM   2149  CG  ARG B  52      29.793 -17.748   0.681  1.00  0.00           C  
ATOM   2150  CD  ARG B  52      30.778 -16.707   1.221  1.00  0.00           C  
ATOM   2151  NE  ARG B  52      30.084 -15.586   1.854  1.00  0.00           N  
ATOM   2152  CZ  ARG B  52      30.644 -14.553   2.454  1.00  0.00           C  
ATOM   2153  NH1 ARG B  52      31.940 -14.448   2.557  1.00  0.00           N  
ATOM   2154  NH2 ARG B  52      29.903 -13.612   2.956  1.00  0.00           N  
ATOM   2155  N   PRO B  53      29.224 -21.595   1.311  1.00  0.00           N  
ATOM   2156  CA  PRO B  53      28.493 -22.121   2.452  1.00  0.00           C  
ATOM   2157  C   PRO B  53      28.184 -21.024   3.464  1.00  0.00           C  
ATOM   2158  O   PRO B  53      29.053 -20.230   3.833  1.00  0.00           O  
ATOM   2159  CB  PRO B  53      29.380 -23.215   3.062  1.00  0.00           C  
ATOM   2160  CG  PRO B  53      30.325 -23.596   1.923  1.00  0.00           C  
ATOM   2161  CD  PRO B  53      30.488 -22.293   1.145  1.00  0.00           C  
ATOM   2162  N   LEU B  54      26.952 -20.999   3.949  1.00  0.00           N  
ATOM   2163  CA  LEU B  54      26.567 -20.114   5.043  1.00  0.00           C  
ATOM   2164  C   LEU B  54      27.237 -20.605   6.338  1.00  0.00           C  
ATOM   2165  O   LEU B  54      26.975 -21.735   6.775  1.00  0.00           O  
ATOM   2166  CB  LEU B  54      25.040 -20.080   5.167  1.00  0.00           C  
ATOM   2167  CG  LEU B  54      24.318 -19.391   3.996  1.00  0.00           C  
ATOM   2168  CD1 LEU B  54      22.811 -19.555   4.163  1.00  0.00           C  
ATOM   2169  CD2 LEU B  54      24.633 -17.891   3.929  1.00  0.00           C  
ATOM   2170  N   PRO B  55      28.098 -19.792   6.982  1.00  0.00           N  
ATOM   2171  CA  PRO B  55      28.841 -20.242   8.157  1.00  0.00           C  
ATOM   2172  C   PRO B  55      27.925 -20.480   9.360  1.00  0.00           C  
ATOM   2173  O   PRO B  55      26.896 -19.825   9.523  1.00  0.00           O  
ATOM   2174  CB  PRO B  55      29.882 -19.143   8.407  1.00  0.00           C  
ATOM   2175  CG  PRO B  55      29.232 -17.892   7.822  1.00  0.00           C  
ATOM   2176  CD  PRO B  55      28.447 -18.432   6.625  1.00  0.00           C  
ATOM   2177  N   GLY B  56      28.313 -21.435  10.213  1.00  0.00           N  
ATOM   2178  CA  GLY B  56      27.570 -21.783  11.420  1.00  0.00           C  
ATOM   2179  C   GLY B  56      26.226 -22.481  11.165  1.00  0.00           C  
ATOM   2180  O   GLY B  56      25.393 -22.541  12.061  1.00  0.00           O  
ATOM   2181  N   ARG B  57      26.017 -22.971   9.932  1.00  0.00           N  
ATOM   2182  CA  ARG B  57      24.783 -23.653   9.519  1.00  0.00           C  
ATOM   2183  C   ARG B  57      25.117 -24.884   8.683  1.00  0.00           C  
ATOM   2184  O   ARG B  57      26.052 -24.847   7.891  1.00  0.00           O  
ATOM   2185  CB  ARG B  57      23.907 -22.676   8.712  1.00  0.00           C  
ATOM   2186  CG  ARG B  57      23.262 -21.608   9.604  1.00  0.00           C  
ATOM   2187  CD  ARG B  57      22.825 -20.376   8.804  1.00  0.00           C  
ATOM   2188  NE  ARG B  57      23.974 -19.507   8.512  1.00  0.00           N  
ATOM   2189  CZ  ARG B  57      23.916 -18.258   8.048  1.00  0.00           C  
ATOM   2190  NH1 ARG B  57      22.788 -17.704   7.724  1.00  0.00           N  
ATOM   2191  NH2 ARG B  57      24.997 -17.568   7.909  1.00  0.00           N  
ATOM   2192  N   LYS B  58      24.354 -25.962   8.849  1.00  0.00           N  
ATOM   2193  CA  LYS B  58      24.417 -27.101   7.928  1.00  0.00           C  
ATOM   2194  C   LYS B  58      23.719 -26.706   6.631  1.00  0.00           C  
ATOM   2195  O   LYS B  58      22.515 -26.489   6.635  1.00  0.00           O  
ATOM   2196  CB  LYS B  58      23.813 -28.341   8.591  1.00  0.00           C  
ATOM   2197  CG  LYS B  58      23.989 -29.584   7.706  1.00  0.00           C  
ATOM   2198  CD  LYS B  58      23.503 -30.845   8.426  1.00  0.00           C  
ATOM   2199  CE  LYS B  58      23.773 -32.074   7.561  1.00  0.00           C  
ATOM   2200  NZ  LYS B  58      23.352 -33.318   8.230  1.00  0.00           N  
ATOM   2201  N   ASN B  59      24.480 -26.609   5.540  1.00  0.00           N  
ATOM   2202  CA  ASN B  59      23.946 -26.220   4.235  1.00  0.00           C  
ATOM   2203  C   ASN B  59      23.523 -27.486   3.477  1.00  0.00           C  
ATOM   2204  O   ASN B  59      24.339 -28.389   3.289  1.00  0.00           O  
ATOM   2205  CB  ASN B  59      24.991 -25.414   3.446  1.00  0.00           C  
ATOM   2206  CG  ASN B  59      25.318 -24.050   4.047  1.00  0.00           C  
ATOM   2207  OD1 ASN B  59      25.054 -23.019   3.456  1.00  0.00           O  
ATOM   2208  ND2 ASN B  59      25.919 -23.999   5.206  1.00  0.00           N  
ATOM   2209  N   ILE B  60      22.263 -27.546   3.056  1.00  0.00           N  
ATOM   2210  CA  ILE B  60      21.677 -28.672   2.325  1.00  0.00           C  
ATOM   2211  C   ILE B  60      21.093 -28.120   1.023  1.00  0.00           C  
ATOM   2212  O   ILE B  60      20.226 -27.255   1.050  1.00  0.00           O  
ATOM   2213  CB  ILE B  60      20.613 -29.385   3.178  1.00  0.00           C  
ATOM   2214  CG1 ILE B  60      21.232 -29.949   4.479  1.00  0.00           C  
ATOM   2215  CG2 ILE B  60      19.949 -30.520   2.380  1.00  0.00           C  
ATOM   2216  CD1 ILE B  60      20.197 -30.342   5.537  1.00  0.00           C  
ATOM   2217  N   ILE B  61      21.590 -28.637  -0.114  1.00  0.00           N  
ATOM   2218  CA  ILE B  61      21.177 -28.168  -1.432  1.00  0.00           C  
ATOM   2219  C   ILE B  61      20.322 -29.241  -2.086  1.00  0.00           C  
ATOM   2220  O   ILE B  61      20.777 -30.360  -2.314  1.00  0.00           O  
ATOM   2221  CB  ILE B  61      22.373 -27.748  -2.312  1.00  0.00           C  
ATOM   2222  CG1 ILE B  61      23.169 -26.554  -1.720  1.00  0.00           C  
ATOM   2223  CG2 ILE B  61      21.861 -27.292  -3.707  1.00  0.00           C  
ATOM   2224  CD1 ILE B  61      24.061 -26.872  -0.555  1.00  0.00           C  
ATOM   2225  N   LEU B  62      19.087 -28.880  -2.429  1.00  0.00           N  
ATOM   2226  CA  LEU B  62      18.179 -29.722  -3.187  1.00  0.00           C  
ATOM   2227  C   LEU B  62      18.449 -29.549  -4.688  1.00  0.00           C  
ATOM   2228  O   LEU B  62      18.215 -28.488  -5.257  1.00  0.00           O  
ATOM   2229  CB  LEU B  62      16.729 -29.370  -2.790  1.00  0.00           C  
ATOM   2230  CG  LEU B  62      15.675 -30.287  -3.435  1.00  0.00           C  
ATOM   2231  CD1 LEU B  62      15.752 -31.710  -2.907  1.00  0.00           C  
ATOM   2232  CD2 LEU B  62      14.269 -29.752  -3.137  1.00  0.00           C  
ATOM   2233  N   SER B  63      18.940 -30.615  -5.339  1.00  0.00           N  
ATOM   2234  CA  SER B  63      19.210 -30.617  -6.779  1.00  0.00           C  
ATOM   2235  C   SER B  63      19.059 -32.014  -7.369  1.00  0.00           C  
ATOM   2236  O   SER B  63      19.553 -32.994  -6.818  1.00  0.00           O  
ATOM   2237  CB  SER B  63      20.626 -30.108  -7.044  1.00  0.00           C  
ATOM   2238  OG  SER B  63      20.865 -30.028  -8.443  1.00  0.00           O  
ATOM   2239  N   SER B  64      18.441 -32.106  -8.545  1.00  0.00           N  
ATOM   2240  CA  SER B  64      18.408 -33.357  -9.313  1.00  0.00           C  
ATOM   2241  C   SER B  64      19.767 -33.724  -9.918  1.00  0.00           C  
ATOM   2242  O   SER B  64      20.004 -34.891 -10.266  1.00  0.00           O  
ATOM   2243  CB  SER B  64      17.355 -33.240 -10.424  1.00  0.00           C  
ATOM   2244  OG  SER B  64      17.614 -32.099 -11.223  1.00  0.00           O  
ATOM   2245  N   GLN B  65      20.675 -32.738 -10.035  1.00  0.00           N  
ATOM   2246  CA  GLN B  65      22.011 -32.926 -10.581  1.00  0.00           C  
ATOM   2247  C   GLN B  65      23.031 -33.280  -9.478  1.00  0.00           C  
ATOM   2248  O   GLN B  65      22.815 -32.960  -8.315  1.00  0.00           O  
ATOM   2249  CB  GLN B  65      22.449 -31.678 -11.344  1.00  0.00           C  
ATOM   2250  CG  GLN B  65      21.564 -31.378 -12.566  1.00  0.00           C  
ATOM   2251  CD  GLN B  65      22.126 -30.247 -13.424  1.00  0.00           C  
ATOM   2252  OE1 GLN B  65      23.176 -29.683 -13.151  1.00  0.00           O  
ATOM   2253  NE2 GLN B  65      21.468 -29.886 -14.500  1.00  0.00           N  
ATOM   2254  N   PRO B  66      24.179 -33.899  -9.844  1.00  0.00           N  
ATOM   2255  CA  PRO B  66      25.268 -34.144  -8.906  1.00  0.00           C  
ATOM   2256  C   PRO B  66      25.743 -32.866  -8.220  1.00  0.00           C  
ATOM   2257  O   PRO B  66      25.725 -31.777  -8.801  1.00  0.00           O  
ATOM   2258  CB  PRO B  66      26.394 -34.792  -9.730  1.00  0.00           C  
ATOM   2259  CG  PRO B  66      25.661 -35.397 -10.927  1.00  0.00           C  
ATOM   2260  CD  PRO B  66      24.516 -34.412 -11.161  1.00  0.00           C  
ATOM   2261  N   GLY B  67      26.191 -33.004  -6.968  1.00  0.00           N  
ATOM   2262  CA  GLY B  67      26.814 -31.929  -6.217  1.00  0.00           C  
ATOM   2263  C   GLY B  67      28.114 -31.451  -6.868  1.00  0.00           C  
ATOM   2264  O   GLY B  67      28.819 -32.226  -7.497  1.00  0.00           O  
ATOM   2265  N   THR B  68      28.412 -30.149  -6.707  1.00  0.00           N  
ATOM   2266  CA  THR B  68      29.597 -29.494  -7.282  1.00  0.00           C  
ATOM   2267  C   THR B  68      30.516 -28.892  -6.220  1.00  0.00           C  
ATOM   2268  O   THR B  68      31.540 -28.305  -6.566  1.00  0.00           O  
ATOM   2269  CB  THR B  68      29.180 -28.395  -8.276  1.00  0.00           C  
ATOM   2270  OG1 THR B  68      28.288 -27.477  -7.671  1.00  0.00           O  
ATOM   2271  CG2 THR B  68      28.471 -28.974  -9.499  1.00  0.00           C  
ATOM   2272  N   ASP B  69      30.156 -29.004  -4.937  1.00  0.00           N  
ATOM   2273  CA  ASP B  69      30.930 -28.497  -3.800  1.00  0.00           C  
ATOM   2274  C   ASP B  69      30.793 -29.490  -2.631  1.00  0.00           C  
ATOM   2275  O   ASP B  69      29.687 -29.869  -2.256  1.00  0.00           O  
ATOM   2276  CB  ASP B  69      30.426 -27.093  -3.440  1.00  0.00           C  
ATOM   2277  CG  ASP B  69      31.366 -26.317  -2.516  1.00  0.00           C  
ATOM   2278  OD1 ASP B  69      31.909 -26.886  -1.552  1.00  0.00           O  
ATOM   2279  OD2 ASP B  69      31.546 -25.097  -2.743  1.00  0.00           O  
ATOM   2280  N   ASP B  70      31.919 -29.944  -2.103  1.00  0.00           N  
ATOM   2281  CA  ASP B  70      31.999 -30.944  -1.046  1.00  0.00           C  
ATOM   2282  C   ASP B  70      31.789 -30.366   0.360  1.00  0.00           C  
ATOM   2283  O   ASP B  70      31.567 -31.104   1.322  1.00  0.00           O  
ATOM   2284  CB  ASP B  70      33.350 -31.684  -1.161  1.00  0.00           C  
ATOM   2285  CG  ASP B  70      34.590 -30.780  -0.998  1.00  0.00           C  
ATOM   2286  OD1 ASP B  70      34.468 -29.547  -1.195  1.00  0.00           O  
ATOM   2287  OD2 ASP B  70      35.659 -31.340  -0.690  1.00  0.00           O  
ATOM   2288  N   ARG B  71      31.787 -29.033   0.497  1.00  0.00           N  
ATOM   2289  CA  ARG B  71      31.565 -28.343   1.773  1.00  0.00           C  
ATOM   2290  C   ARG B  71      30.097 -28.324   2.202  1.00  0.00           C  
ATOM   2291  O   ARG B  71      29.795 -27.876   3.311  1.00  0.00           O  
ATOM   2292  CB  ARG B  71      32.107 -26.905   1.675  1.00  0.00           C  
ATOM   2293  CG  ARG B  71      33.596 -26.842   1.295  1.00  0.00           C  
ATOM   2294  CD  ARG B  71      34.045 -25.401   1.081  1.00  0.00           C  
ATOM   2295  NE  ARG B  71      33.410 -24.820  -0.109  1.00  0.00           N  
ATOM   2296  CZ  ARG B  71      33.482 -23.554  -0.511  1.00  0.00           C  
ATOM   2297  NH1 ARG B  71      34.144 -22.658   0.156  1.00  0.00           N  
ATOM   2298  NH2 ARG B  71      32.874 -23.187  -1.594  1.00  0.00           N  
ATOM   2299  N   VAL B  72      29.197 -28.767   1.325  1.00  0.00           N  
ATOM   2300  CA  VAL B  72      27.748 -28.735   1.539  1.00  0.00           C  
ATOM   2301  C   VAL B  72      27.133 -30.105   1.258  1.00  0.00           C  
ATOM   2302  O   VAL B  72      27.685 -30.921   0.532  1.00  0.00           O  
ATOM   2303  CB  VAL B  72      27.071 -27.630   0.708  1.00  0.00           C  
ATOM   2304  CG1 VAL B  72      27.652 -26.251   1.057  1.00  0.00           C  
ATOM   2305  CG2 VAL B  72      27.186 -27.849  -0.797  1.00  0.00           C  
ATOM   2306  N   THR B  73      25.974 -30.375   1.856  1.00  0.00           N  
ATOM   2307  CA  THR B  73      25.262 -31.637   1.659  1.00  0.00           C  
ATOM   2308  C   THR B  73      24.320 -31.514   0.463  1.00  0.00           C  
ATOM   2309  O   THR B  73      23.475 -30.629   0.435  1.00  0.00           O  
ATOM   2310  CB  THR B  73      24.490 -32.045   2.922  1.00  0.00           C  
ATOM   2311  OG1 THR B  73      25.375 -32.123   4.023  1.00  0.00           O  
ATOM   2312  CG2 THR B  73      23.826 -33.413   2.795  1.00  0.00           C  
ATOM   2313  N   TRP B  74      24.443 -32.423  -0.493  1.00  0.00           N  
ATOM   2314  CA  TRP B  74      23.586 -32.474  -1.677  1.00  0.00           C  
ATOM   2315  C   TRP B  74      22.531 -33.577  -1.528  1.00  0.00           C  
ATOM   2316  O   TRP B  74      22.867 -34.692  -1.137  1.00  0.00           O  
ATOM   2317  CB  TRP B  74      24.437 -32.680  -2.924  1.00  0.00           C  
ATOM   2318  CG  TRP B  74      25.379 -31.544  -3.198  1.00  0.00           C  
ATOM   2319  CD1 TRP B  74      26.619 -31.413  -2.660  1.00  0.00           C  
ATOM   2320  CD2 TRP B  74      25.160 -30.360  -4.030  1.00  0.00           C  
ATOM   2321  NE1 TRP B  74      27.186 -30.220  -3.114  1.00  0.00           N  
ATOM   2322  CE2 TRP B  74      26.330 -29.548  -3.951  1.00  0.00           C  
ATOM   2323  CE3 TRP B  74      24.095 -29.916  -4.834  1.00  0.00           C  
ATOM   2324  CZ2 TRP B  74      26.438 -28.332  -4.656  1.00  0.00           C  
ATOM   2325  CZ3 TRP B  74      24.202 -28.702  -5.534  1.00  0.00           C  
ATOM   2326  CH2 TRP B  74      25.359 -27.919  -5.447  1.00  0.00           C  
ATOM   2327  N   VAL B  75      21.284 -33.247  -1.858  1.00  0.00           N  
ATOM   2328  CA  VAL B  75      20.141 -34.170  -1.798  1.00  0.00           C  
ATOM   2329  C   VAL B  75      19.289 -34.029  -3.062  1.00  0.00           C  
ATOM   2330  O   VAL B  75      19.328 -32.995  -3.734  1.00  0.00           O  
ATOM   2331  CB  VAL B  75      19.290 -33.936  -0.538  1.00  0.00           C  
ATOM   2332  CG1 VAL B  75      20.079 -34.223   0.747  1.00  0.00           C  
ATOM   2333  CG2 VAL B  75      18.731 -32.505  -0.464  1.00  0.00           C  
ATOM   2334  N   LYS B  76      18.521 -35.066  -3.392  1.00  0.00           N  
ATOM   2335  CA  LYS B  76      17.754 -35.139  -4.646  1.00  0.00           C  
ATOM   2336  C   LYS B  76      16.236 -35.052  -4.458  1.00  0.00           C  
ATOM   2337  O   LYS B  76      15.513 -34.924  -5.440  1.00  0.00           O  
ATOM   2338  CB  LYS B  76      18.128 -36.420  -5.397  1.00  0.00           C  
ATOM   2339  CG  LYS B  76      19.604 -36.421  -5.803  1.00  0.00           C  
ATOM   2340  CD  LYS B  76      19.919 -37.679  -6.609  1.00  0.00           C  
ATOM   2341  CE  LYS B  76      21.385 -37.668  -7.008  1.00  0.00           C  
ATOM   2342  NZ  LYS B  76      21.735 -38.881  -7.782  1.00  0.00           N  
ATOM   2343  N   SER B  77      15.757 -35.129  -3.209  1.00  0.00           N  
ATOM   2344  CA  SER B  77      14.336 -35.064  -2.896  1.00  0.00           C  
ATOM   2345  C   SER B  77      14.067 -34.264  -1.619  1.00  0.00           C  
ATOM   2346  O   SER B  77      14.962 -34.041  -0.797  1.00  0.00           O  
ATOM   2347  CB  SER B  77      13.762 -36.485  -2.786  1.00  0.00           C  
ATOM   2348  OG  SER B  77      14.216 -37.120  -1.610  1.00  0.00           O  
ATOM   2349  N   VAL B  78      12.819 -33.837  -1.445  1.00  0.00           N  
ATOM   2350  CA  VAL B  78      12.354 -33.172  -0.220  1.00  0.00           C  
ATOM   2351  C   VAL B  78      12.549 -34.062   1.001  1.00  0.00           C  
ATOM   2352  O   VAL B  78      13.052 -33.600   2.019  1.00  0.00           O  
ATOM   2353  CB  VAL B  78      10.872 -32.775  -0.367  1.00  0.00           C  
ATOM   2354  CG1 VAL B  78      10.265 -32.239   0.932  1.00  0.00           C  
ATOM   2355  CG2 VAL B  78      10.708 -31.689  -1.442  1.00  0.00           C  
ATOM   2356  N   ASP B  79      12.228 -35.338   0.895  1.00  0.00           N  
ATOM   2357  CA  ASP B  79      12.348 -36.276   2.012  1.00  0.00           C  
ATOM   2358  C   ASP B  79      13.812 -36.530   2.383  1.00  0.00           C  
ATOM   2359  O   ASP B  79      14.158 -36.537   3.566  1.00  0.00           O  
ATOM   2360  CB  ASP B  79      11.601 -37.571   1.680  1.00  0.00           C  
ATOM   2361  CG  ASP B  79      10.094 -37.365   1.502  1.00  0.00           C  
ATOM   2362  OD1 ASP B  79       9.507 -36.449   2.140  1.00  0.00           O  
ATOM   2363  OD2 ASP B  79       9.507 -38.122   0.698  1.00  0.00           O  
ATOM   2364  N   GLU B  80      14.717 -36.640   1.390  1.00  0.00           N  
ATOM   2365  CA  GLU B  80      16.159 -36.698   1.636  1.00  0.00           C  
ATOM   2366  C   GLU B  80      16.682 -35.421   2.306  1.00  0.00           C  
ATOM   2367  O   GLU B  80      17.518 -35.498   3.204  1.00  0.00           O  
ATOM   2368  CB  GLU B  80      16.931 -36.909   0.326  1.00  0.00           C  
ATOM   2369  CG  GLU B  80      16.907 -38.352  -0.196  1.00  0.00           C  
ATOM   2370  CD  GLU B  80      17.636 -38.501  -1.549  1.00  0.00           C  
ATOM   2371  OE1 GLU B  80      17.564 -39.604  -2.130  1.00  0.00           O  
ATOM   2372  OE2 GLU B  80      18.253 -37.527  -2.022  1.00  0.00           O  
ATOM   2373  N   ALA B  81      16.178 -34.243   1.906  1.00  0.00           N  
ATOM   2374  CA  ALA B  81      16.565 -32.976   2.512  1.00  0.00           C  
ATOM   2375  C   ALA B  81      16.186 -32.923   3.997  1.00  0.00           C  
ATOM   2376  O   ALA B  81      17.015 -32.559   4.839  1.00  0.00           O  
ATOM   2377  CB  ALA B  81      15.919 -31.818   1.726  1.00  0.00           C  
ATOM   2378  N   ILE B  82      14.976 -33.358   4.337  1.00  0.00           N  
ATOM   2379  CA  ILE B  82      14.500 -33.426   5.728  1.00  0.00           C  
ATOM   2380  C   ILE B  82      15.316 -34.448   6.525  1.00  0.00           C  
ATOM   2381  O   ILE B  82      15.818 -34.128   7.605  1.00  0.00           O  
ATOM   2382  CB  ILE B  82      12.981 -33.728   5.761  1.00  0.00           C  
ATOM   2383  CG1 ILE B  82      12.180 -32.561   5.137  1.00  0.00           C  
ATOM   2384  CG2 ILE B  82      12.503 -33.974   7.205  1.00  0.00           C  
ATOM   2385  CD1 ILE B  82      10.712 -32.904   4.836  1.00  0.00           C  
ATOM   2386  N   ALA B  83      15.534 -35.639   5.971  1.00  0.00           N  
ATOM   2387  CA  ALA B  83      16.334 -36.681   6.618  1.00  0.00           C  
ATOM   2388  C   ALA B  83      17.782 -36.222   6.865  1.00  0.00           C  
ATOM   2389  O   ALA B  83      18.346 -36.470   7.934  1.00  0.00           O  
ATOM   2390  CB  ALA B  83      16.281 -37.938   5.744  1.00  0.00           C  
ATOM   2391  N   ALA B  84      18.376 -35.474   5.933  1.00  0.00           N  
ATOM   2392  CA  ALA B  84      19.718 -34.938   6.065  1.00  0.00           C  
ATOM   2393  C   ALA B  84      19.852 -33.922   7.206  1.00  0.00           C  
ATOM   2394  O   ALA B  84      20.956 -33.743   7.734  1.00  0.00           O  
ATOM   2395  CB  ALA B  84      20.143 -34.323   4.726  1.00  0.00           C  
ATOM   2396  N   CYS B  85      18.765 -33.261   7.628  1.00  0.00           N  
ATOM   2397  CA  CYS B  85      18.789 -32.339   8.771  1.00  0.00           C  
ATOM   2398  C   CYS B  85      18.990 -33.069  10.106  1.00  0.00           C  
ATOM   2399  O   CYS B  85      19.567 -32.495  11.033  1.00  0.00           O  
ATOM   2400  CB  CYS B  85      17.497 -31.507   8.796  1.00  0.00           C  
ATOM   2401  SG  CYS B  85      17.393 -30.461   7.312  1.00  0.00           S  
ATOM   2402  N   GLY B  86      18.581 -34.332  10.212  1.00  0.00           N  
ATOM   2403  CA  GLY B  86      18.607 -35.091  11.453  1.00  0.00           C  
ATOM   2404  C   GLY B  86      17.519 -34.651  12.435  1.00  0.00           C  
ATOM   2405  O   GLY B  86      16.525 -34.040  12.047  1.00  0.00           O  
ATOM   2406  N   ASP B  87      17.734 -34.964  13.718  1.00  0.00           N  
ATOM   2407  CA  ASP B  87      16.810 -34.588  14.793  1.00  0.00           C  
ATOM   2408  C   ASP B  87      17.189 -33.210  15.349  1.00  0.00           C  
ATOM   2409  O   ASP B  87      18.070 -33.071  16.195  1.00  0.00           O  
ATOM   2410  CB  ASP B  87      16.785 -35.696  15.851  1.00  0.00           C  
ATOM   2411  CG  ASP B  87      15.610 -35.551  16.823  1.00  0.00           C  
ATOM   2412  OD1 ASP B  87      14.682 -34.773  16.508  1.00  0.00           O  
ATOM   2413  OD2 ASP B  87      15.635 -36.259  17.847  1.00  0.00           O  
ATOM   2414  N   VAL B  88      16.564 -32.178  14.797  1.00  0.00           N  
ATOM   2415  CA  VAL B  88      16.793 -30.780  15.174  1.00  0.00           C  
ATOM   2416  C   VAL B  88      15.464 -30.080  15.478  1.00  0.00           C  
ATOM   2417  O   VAL B  88      14.443 -30.425  14.882  1.00  0.00           O  
ATOM   2418  CB  VAL B  88      17.590 -29.997  14.107  1.00  0.00           C  
ATOM   2419  CG1 VAL B  88      18.998 -30.564  13.934  1.00  0.00           C  
ATOM   2420  CG2 VAL B  88      16.887 -29.983  12.746  1.00  0.00           C  
ATOM   2421  N   PRO B  89      15.459 -29.060  16.355  1.00  0.00           N  
ATOM   2422  CA  PRO B  89      14.231 -28.356  16.711  1.00  0.00           C  
ATOM   2423  C   PRO B  89      13.559 -27.642  15.533  1.00  0.00           C  
ATOM   2424  O   PRO B  89      12.337 -27.621  15.429  1.00  0.00           O  
ATOM   2425  CB  PRO B  89      14.635 -27.357  17.807  1.00  0.00           C  
ATOM   2426  CG  PRO B  89      15.911 -27.952  18.393  1.00  0.00           C  
ATOM   2427  CD  PRO B  89      16.562 -28.626  17.194  1.00  0.00           C  
ATOM   2428  N   GLU B  90      14.380 -27.047  14.649  1.00  0.00           N  
ATOM   2429  CA  GLU B  90      13.889 -26.224  13.550  1.00  0.00           C  
ATOM   2430  C   GLU B  90      14.777 -26.326  12.299  1.00  0.00           C  
ATOM   2431  O   GLU B  90      15.986 -26.137  12.368  1.00  0.00           O  
ATOM   2432  CB  GLU B  90      13.758 -24.779  14.037  1.00  0.00           C  
ATOM   2433  CG  GLU B  90      13.024 -23.885  13.034  1.00  0.00           C  
ATOM   2434  CD  GLU B  90      12.767 -22.477  13.600  1.00  0.00           C  
ATOM   2435  OE1 GLU B  90      11.763 -21.849  13.207  1.00  0.00           O  
ATOM   2436  OE2 GLU B  90      13.586 -21.994  14.422  1.00  0.00           O  
ATOM   2437  N   ILE B  91      14.157 -26.627  11.172  1.00  0.00           N  
ATOM   2438  CA  ILE B  91      14.749 -26.644   9.835  1.00  0.00           C  
ATOM   2439  C   ILE B  91      14.346 -25.361   9.123  1.00  0.00           C  
ATOM   2440  O   ILE B  91      13.159 -25.068   9.030  1.00  0.00           O  
ATOM   2441  CB  ILE B  91      14.262 -27.886   9.061  1.00  0.00           C  
ATOM   2442  CG1 ILE B  91      14.667 -29.198   9.777  1.00  0.00           C  
ATOM   2443  CG2 ILE B  91      14.795 -27.858   7.619  1.00  0.00           C  
ATOM   2444  CD1 ILE B  91      14.063 -30.469   9.171  1.00  0.00           C  
ATOM   2445  N   MET B  92      15.317 -24.627   8.569  1.00  0.00           N  
ATOM   2446  CA  MET B  92      15.073 -23.391   7.835  1.00  0.00           C  
ATOM   2447  C   MET B  92      15.143 -23.627   6.328  1.00  0.00           C  
ATOM   2448  O   MET B  92      16.190 -23.985   5.789  1.00  0.00           O  
ATOM   2449  CB  MET B  92      16.075 -22.310   8.262  1.00  0.00           C  
ATOM   2450  CG  MET B  92      16.047 -22.010   9.769  1.00  0.00           C  
ATOM   2451  SD  MET B  92      14.452 -21.487  10.461  1.00  0.00           S  
ATOM   2452  CE  MET B  92      14.153 -19.959   9.554  1.00  0.00           C  
ATOM   2453  N   VAL B  93      14.052 -23.399   5.617  1.00  0.00           N  
ATOM   2454  CA  VAL B  93      14.004 -23.410   4.151  1.00  0.00           C  
ATOM   2455  C   VAL B  93      14.222 -21.978   3.660  1.00  0.00           C  
ATOM   2456  O   VAL B  93      13.423 -21.101   3.951  1.00  0.00           O  
ATOM   2457  CB  VAL B  93      12.683 -23.988   3.641  1.00  0.00           C  
ATOM   2458  CG1 VAL B  93      12.643 -24.034   2.116  1.00  0.00           C  
ATOM   2459  CG2 VAL B  93      12.463 -25.411   4.167  1.00  0.00           C  
ATOM   2460  N   ILE B  94      15.309 -21.751   2.918  1.00  0.00           N  
ATOM   2461  CA  ILE B  94      15.813 -20.401   2.614  1.00  0.00           C  
ATOM   2462  C   ILE B  94      15.651 -19.975   1.155  1.00  0.00           C  
ATOM   2463  O   ILE B  94      16.174 -18.927   0.768  1.00  0.00           O  
ATOM   2464  CB  ILE B  94      17.251 -20.195   3.129  1.00  0.00           C  
ATOM   2465  CG1 ILE B  94      18.277 -21.003   2.310  1.00  0.00           C  
ATOM   2466  CG2 ILE B  94      17.341 -20.545   4.627  1.00  0.00           C  
ATOM   2467  CD1 ILE B  94      19.722 -20.553   2.579  1.00  0.00           C  
ATOM   2468  N   GLY B  95      14.941 -20.765   0.335  1.00  0.00           N  
ATOM   2469  CA  GLY B  95      14.458 -20.217  -0.921  1.00  0.00           C  
ATOM   2470  C   GLY B  95      14.673 -20.976  -2.214  1.00  0.00           C  
ATOM   2471  O   GLY B  95      15.094 -22.135  -2.282  1.00  0.00           O  
ATOM   2472  N   GLY B  96      14.317 -20.259  -3.247  1.00  0.00           N  
ATOM   2473  CA  GLY B  96      13.896 -20.679  -4.564  1.00  0.00           C  
ATOM   2474  C   GLY B  96      12.377 -20.918  -4.568  1.00  0.00           C  
ATOM   2475  O   GLY B  96      11.884 -21.706  -3.753  1.00  0.00           O  
ATOM   2476  N   GLY B  97      11.633 -20.270  -5.478  1.00  0.00           N  
ATOM   2477  CA  GLY B  97      10.167 -20.364  -5.531  1.00  0.00           C  
ATOM   2478  C   GLY B  97       9.654 -21.805  -5.495  1.00  0.00           C  
ATOM   2479  O   GLY B  97       8.848 -22.159  -4.635  1.00  0.00           O  
ATOM   2480  N   ARG B  98      10.218 -22.685  -6.324  1.00  0.00           N  
ATOM   2481  CA  ARG B  98       9.872 -24.119  -6.347  1.00  0.00           C  
ATOM   2482  C   ARG B  98      10.146 -24.851  -5.026  1.00  0.00           C  
ATOM   2483  O   ARG B  98       9.469 -25.823  -4.711  1.00  0.00           O  
ATOM   2484  CB  ARG B  98      10.646 -24.846  -7.453  1.00  0.00           C  
ATOM   2485  CG  ARG B  98      10.140 -24.473  -8.854  1.00  0.00           C  
ATOM   2486  CD  ARG B  98      10.849 -25.359  -9.883  1.00  0.00           C  
ATOM   2487  NE  ARG B  98      10.355 -25.102 -11.238  1.00  0.00           N  
ATOM   2488  CZ  ARG B  98      10.770 -25.682 -12.347  1.00  0.00           C  
ATOM   2489  NH1 ARG B  98      11.714 -26.592 -12.334  1.00  0.00           N  
ATOM   2490  NH2 ARG B  98      10.240 -25.365 -13.506  1.00  0.00           N  
ATOM   2491  N   VAL B  99      11.164 -24.447  -4.284  1.00  0.00           N  
ATOM   2492  CA  VAL B  99      11.496 -25.055  -2.988  1.00  0.00           C  
ATOM   2493  C   VAL B  99      10.484 -24.598  -1.943  1.00  0.00           C  
ATOM   2494  O   VAL B  99       9.959 -25.438  -1.221  1.00  0.00           O  
ATOM   2495  CB  VAL B  99      12.948 -24.759  -2.565  1.00  0.00           C  
ATOM   2496  CG1 VAL B  99      13.312 -25.438  -1.248  1.00  0.00           C  
ATOM   2497  CG2 VAL B  99      13.926 -25.273  -3.624  1.00  0.00           C  
ATOM   2498  N   TYR B 100      10.146 -23.306  -1.920  1.00  0.00           N  
ATOM   2499  CA  TYR B 100       9.083 -22.808  -1.058  1.00  0.00           C  
ATOM   2500  C   TYR B 100       7.747 -23.507  -1.323  1.00  0.00           C  
ATOM   2501  O   TYR B 100       7.143 -23.997  -0.379  1.00  0.00           O  
ATOM   2502  CB  TYR B 100       8.939 -21.295  -1.202  1.00  0.00           C  
ATOM   2503  CG  TYR B 100      10.071 -20.463  -0.664  1.00  0.00           C  
ATOM   2504  CD1 TYR B 100      10.600 -20.697   0.622  1.00  0.00           C  
ATOM   2505  CD2 TYR B 100      10.567 -19.381  -1.425  1.00  0.00           C  
ATOM   2506  CE1 TYR B 100      11.601 -19.862   1.147  1.00  0.00           C  
ATOM   2507  CE2 TYR B 100      11.565 -18.538  -0.908  1.00  0.00           C  
ATOM   2508  CZ  TYR B 100      12.072 -18.777   0.381  1.00  0.00           C  
ATOM   2509  OH  TYR B 100      13.032 -17.943   0.889  1.00  0.00           O  
ATOM   2510  N   GLU B 101       7.327 -23.663  -2.576  1.00  0.00           N  
ATOM   2511  CA  GLU B 101       6.092 -24.383  -2.932  1.00  0.00           C  
ATOM   2512  C   GLU B 101       6.059 -25.811  -2.369  1.00  0.00           C  
ATOM   2513  O   GLU B 101       5.049 -26.260  -1.833  1.00  0.00           O  
ATOM   2514  CB  GLU B 101       5.954 -24.472  -4.453  1.00  0.00           C  
ATOM   2515  CG  GLU B 101       5.502 -23.158  -5.098  1.00  0.00           C  
ATOM   2516  CD  GLU B 101       5.431 -23.242  -6.633  1.00  0.00           C  
ATOM   2517  OE1 GLU B 101       4.830 -22.322  -7.230  1.00  0.00           O  
ATOM   2518  OE2 GLU B 101       5.988 -24.208  -7.211  1.00  0.00           O  
ATOM   2519  N   GLN B 102       7.173 -26.536  -2.439  1.00  0.00           N  
ATOM   2520  CA  GLN B 102       7.247 -27.917  -1.970  1.00  0.00           C  
ATOM   2521  C   GLN B 102       7.256 -28.041  -0.441  1.00  0.00           C  
ATOM   2522  O   GLN B 102       6.774 -29.036   0.103  1.00  0.00           O  
ATOM   2523  CB  GLN B 102       8.502 -28.577  -2.552  1.00  0.00           C  
ATOM   2524  CG  GLN B 102       8.375 -28.826  -4.061  1.00  0.00           C  
ATOM   2525  CD  GLN B 102       9.677 -29.347  -4.673  1.00  0.00           C  
ATOM   2526  OE1 GLN B 102      10.460 -30.056  -4.061  1.00  0.00           O  
ATOM   2527  NE2 GLN B 102       9.950 -29.022  -5.911  1.00  0.00           N  
ATOM   2528  N   PHE B 103       7.816 -27.056   0.265  1.00  0.00           N  
ATOM   2529  CA  PHE B 103       7.958 -27.092   1.723  1.00  0.00           C  
ATOM   2530  C   PHE B 103       6.833 -26.381   2.479  1.00  0.00           C  
ATOM   2531  O   PHE B 103       6.579 -26.742   3.628  1.00  0.00           O  
ATOM   2532  CB  PHE B 103       9.335 -26.560   2.115  1.00  0.00           C  
ATOM   2533  CG  PHE B 103      10.444 -27.590   1.993  1.00  0.00           C  
ATOM   2534  CD1 PHE B 103      10.728 -28.446   3.068  1.00  0.00           C  
ATOM   2535  CD2 PHE B 103      11.198 -27.688   0.811  1.00  0.00           C  
ATOM   2536  CE1 PHE B 103      11.773 -29.376   2.968  1.00  0.00           C  
ATOM   2537  CE2 PHE B 103      12.250 -28.620   0.702  1.00  0.00           C  
ATOM   2538  CZ  PHE B 103      12.533 -29.462   1.784  1.00  0.00           C  
ATOM   2539  N   LEU B 104       6.119 -25.420   1.849  1.00  0.00           N  
ATOM   2540  CA  LEU B 104       5.027 -24.679   2.482  1.00  0.00           C  
ATOM   2541  C   LEU B 104       3.954 -25.588   3.109  1.00  0.00           C  
ATOM   2542  O   LEU B 104       3.621 -25.369   4.278  1.00  0.00           O  
ATOM   2543  CB  LEU B 104       4.445 -23.662   1.475  1.00  0.00           C  
ATOM   2544  CG  LEU B 104       3.291 -22.796   2.024  1.00  0.00           C  
ATOM   2545  CD1 LEU B 104       3.772 -21.864   3.134  1.00  0.00           C  
ATOM   2546  CD2 LEU B 104       2.699 -21.949   0.903  1.00  0.00           C  
ATOM   2547  N   PRO B 105       3.471 -26.673   2.461  1.00  0.00           N  
ATOM   2548  CA  PRO B 105       2.494 -27.581   3.072  1.00  0.00           C  
ATOM   2549  C   PRO B 105       2.998 -28.312   4.319  1.00  0.00           C  
ATOM   2550  O   PRO B 105       2.205 -28.781   5.136  1.00  0.00           O  
ATOM   2551  CB  PRO B 105       2.121 -28.579   1.964  1.00  0.00           C  
ATOM   2552  CG  PRO B 105       2.475 -27.859   0.673  1.00  0.00           C  
ATOM   2553  CD  PRO B 105       3.707 -27.045   1.075  1.00  0.00           C  
ATOM   2554  N   LYS B 106       4.330 -28.428   4.478  1.00  0.00           N  
ATOM   2555  CA  LYS B 106       4.999 -29.099   5.599  1.00  0.00           C  
ATOM   2556  C   LYS B 106       5.455 -28.123   6.688  1.00  0.00           C  
ATOM   2557  O   LYS B 106       5.888 -28.557   7.755  1.00  0.00           O  
ATOM   2558  CB  LYS B 106       6.193 -29.912   5.068  1.00  0.00           C  
ATOM   2559  CG  LYS B 106       5.804 -31.009   4.052  1.00  0.00           C  
ATOM   2560  CD  LYS B 106       7.067 -31.708   3.504  1.00  0.00           C  
ATOM   2561  CE  LYS B 106       6.745 -32.783   2.468  1.00  0.00           C  
ATOM   2562  NZ  LYS B 106       6.583 -34.147   3.051  1.00  0.00           N  
ATOM   2563  N   ALA B 107       5.403 -26.809   6.431  1.00  0.00           N  
ATOM   2564  CA  ALA B 107       5.914 -25.789   7.330  1.00  0.00           C  
ATOM   2565  C   ALA B 107       4.943 -25.487   8.477  1.00  0.00           C  
ATOM   2566  O   ALA B 107       3.724 -25.573   8.322  1.00  0.00           O  
ATOM   2567  CB  ALA B 107       6.260 -24.534   6.523  1.00  0.00           C  
ATOM   2568  N   GLN B 108       5.497 -25.100   9.630  1.00  0.00           N  
ATOM   2569  CA  GLN B 108       4.765 -24.635  10.800  1.00  0.00           C  
ATOM   2570  C   GLN B 108       5.041 -23.163  11.117  1.00  0.00           C  
ATOM   2571  O   GLN B 108       4.292 -22.561  11.876  1.00  0.00           O  
ATOM   2572  CB  GLN B 108       5.108 -25.492  12.034  1.00  0.00           C  
ATOM   2573  CG  GLN B 108       4.585 -26.937  11.950  1.00  0.00           C  
ATOM   2574  CD  GLN B 108       5.379 -27.821  10.994  1.00  0.00           C  
ATOM   2575  OE1 GLN B 108       6.588 -27.708  10.852  1.00  0.00           O  
ATOM   2576  NE2 GLN B 108       4.734 -28.729  10.301  1.00  0.00           N  
ATOM   2577  N   LYS B 109       6.096 -22.566  10.547  1.00  0.00           N  
ATOM   2578  CA  LYS B 109       6.413 -21.142  10.679  1.00  0.00           C  
ATOM   2579  C   LYS B 109       6.833 -20.523   9.351  1.00  0.00           C  
ATOM   2580  O   LYS B 109       7.507 -21.168   8.548  1.00  0.00           O  
ATOM   2581  CB  LYS B 109       7.491 -20.878  11.739  1.00  0.00           C  
ATOM   2582  CG  LYS B 109       7.022 -21.199  13.153  1.00  0.00           C  
ATOM   2583  CD  LYS B 109       7.948 -20.593  14.211  1.00  0.00           C  
ATOM   2584  CE  LYS B 109       7.412 -20.962  15.587  1.00  0.00           C  
ATOM   2585  NZ  LYS B 109       7.821 -20.014  16.647  1.00  0.00           N  
ATOM   2586  N   LEU B 110       6.494 -19.246   9.186  1.00  0.00           N  
ATOM   2587  CA  LEU B 110       7.012 -18.382   8.135  1.00  0.00           C  
ATOM   2588  C   LEU B 110       7.706 -17.186   8.790  1.00  0.00           C  
ATOM   2589  O   LEU B 110       7.129 -16.546   9.663  1.00  0.00           O  
ATOM   2590  CB  LEU B 110       5.891 -17.923   7.192  1.00  0.00           C  
ATOM   2591  CG  LEU B 110       5.005 -19.034   6.605  1.00  0.00           C  
ATOM   2592  CD1 LEU B 110       3.879 -18.428   5.757  1.00  0.00           C  
ATOM   2593  CD2 LEU B 110       5.800 -19.987   5.710  1.00  0.00           C  
ATOM   2594  N   TYR B 111       8.931 -16.891   8.359  1.00  0.00           N  
ATOM   2595  CA  TYR B 111       9.664 -15.673   8.701  1.00  0.00           C  
ATOM   2596  C   TYR B 111       9.718 -14.823   7.436  1.00  0.00           C  
ATOM   2597  O   TYR B 111      10.473 -15.134   6.513  1.00  0.00           O  
ATOM   2598  CB  TYR B 111      11.076 -16.016   9.193  1.00  0.00           C  
ATOM   2599  CG  TYR B 111      11.154 -16.826  10.470  1.00  0.00           C  
ATOM   2600  CD1 TYR B 111      11.465 -16.195  11.681  1.00  0.00           C  
ATOM   2601  CD2 TYR B 111      10.951 -18.223  10.437  1.00  0.00           C  
ATOM   2602  CE1 TYR B 111      11.579 -16.935  12.855  1.00  0.00           C  
ATOM   2603  CE2 TYR B 111      11.049 -18.974  11.618  1.00  0.00           C  
ATOM   2604  CZ  TYR B 111      11.373 -18.326  12.832  1.00  0.00           C  
ATOM   2605  OH  TYR B 111      11.479 -19.064  13.994  1.00  0.00           O  
ATOM   2606  N   LEU B 112       8.895 -13.787   7.371  1.00  0.00           N  
ATOM   2607  CA  LEU B 112       8.765 -12.962   6.179  1.00  0.00           C  
ATOM   2608  C   LEU B 112       9.319 -11.569   6.453  1.00  0.00           C  
ATOM   2609  O   LEU B 112       9.046 -10.977   7.493  1.00  0.00           O  
ATOM   2610  CB  LEU B 112       7.300 -12.928   5.705  1.00  0.00           C  
ATOM   2611  CG  LEU B 112       6.651 -14.309   5.482  1.00  0.00           C  
ATOM   2612  CD1 LEU B 112       5.234 -14.132   4.945  1.00  0.00           C  
ATOM   2613  CD2 LEU B 112       7.426 -15.181   4.489  1.00  0.00           C  
ATOM   2614  N   THR B 113      10.085 -11.040   5.506  1.00  0.00           N  
ATOM   2615  CA  THR B 113      10.433  -9.621   5.462  1.00  0.00           C  
ATOM   2616  C   THR B 113       9.658  -8.999   4.320  1.00  0.00           C  
ATOM   2617  O   THR B 113       9.957  -9.259   3.157  1.00  0.00           O  
ATOM   2618  CB  THR B 113      11.937  -9.401   5.280  1.00  0.00           C  
ATOM   2619  OG1 THR B 113      12.658 -10.109   6.258  1.00  0.00           O  
ATOM   2620  CG2 THR B 113      12.295  -7.922   5.417  1.00  0.00           C  
ATOM   2621  N   HIS B 114       8.657  -8.196   4.634  1.00  0.00           N  
ATOM   2622  CA  HIS B 114       7.898  -7.440   3.640  1.00  0.00           C  
ATOM   2623  C   HIS B 114       8.656  -6.165   3.311  1.00  0.00           C  
ATOM   2624  O   HIS B 114       8.854  -5.329   4.180  1.00  0.00           O  
ATOM   2625  CB  HIS B 114       6.496  -7.137   4.170  1.00  0.00           C  
ATOM   2626  CG  HIS B 114       5.733  -8.365   4.535  1.00  0.00           C  
ATOM   2627  ND1 HIS B 114       5.124  -9.253   3.646  1.00  0.00           N  
ATOM   2628  CD2 HIS B 114       5.515  -8.841   5.811  1.00  0.00           C  
ATOM   2629  CE1 HIS B 114       4.548 -10.212   4.369  1.00  0.00           C  
ATOM   2630  NE2 HIS B 114       4.772  -9.999   5.679  1.00  0.00           N  
ATOM   2631  N   ILE B 115       9.094  -6.015   2.062  1.00  0.00           N  
ATOM   2632  CA  ILE B 115       9.885  -4.879   1.595  1.00  0.00           C  
ATOM   2633  C   ILE B 115       8.988  -3.965   0.769  1.00  0.00           C  
ATOM   2634  O   ILE B 115       8.347  -4.415  -0.180  1.00  0.00           O  
ATOM   2635  CB  ILE B 115      11.116  -5.357   0.803  1.00  0.00           C  
ATOM   2636  CG1 ILE B 115      11.965  -6.332   1.653  1.00  0.00           C  
ATOM   2637  CG2 ILE B 115      11.949  -4.142   0.358  1.00  0.00           C  
ATOM   2638  CD1 ILE B 115      13.071  -7.032   0.873  1.00  0.00           C  
ATOM   2639  N   ASP B 116       8.971  -2.694   1.113  1.00  0.00           N  
ATOM   2640  CA  ASP B 116       8.195  -1.679   0.402  1.00  0.00           C  
ATOM   2641  C   ASP B 116       8.925  -1.208  -0.864  1.00  0.00           C  
ATOM   2642  O   ASP B 116       9.408  -0.082  -0.973  1.00  0.00           O  
ATOM   2643  CB  ASP B 116       7.837  -0.553   1.376  1.00  0.00           C  
ATOM   2644  CG  ASP B 116       6.741   0.363   0.849  1.00  0.00           C  
ATOM   2645  OD1 ASP B 116       6.050   0.012  -0.136  1.00  0.00           O  
ATOM   2646  OD2 ASP B 116       6.533   1.395   1.511  1.00  0.00           O  
ATOM   2647  N   ALA B 117       9.061  -2.125  -1.809  1.00  0.00           N  
ATOM   2648  CA  ALA B 117       9.682  -1.915  -3.100  1.00  0.00           C  
ATOM   2649  C   ALA B 117       8.764  -2.445  -4.209  1.00  0.00           C  
ATOM   2650  O   ALA B 117       8.448  -3.634  -4.255  1.00  0.00           O  
ATOM   2651  CB  ALA B 117      11.059  -2.586  -3.118  1.00  0.00           C  
ATOM   2652  N   GLU B 118       8.361  -1.567  -5.119  1.00  0.00           N  
ATOM   2653  CA  GLU B 118       7.666  -1.960  -6.342  1.00  0.00           C  
ATOM   2654  C   GLU B 118       8.699  -2.340  -7.402  1.00  0.00           C  
ATOM   2655  O   GLU B 118       9.304  -1.491  -8.051  1.00  0.00           O  
ATOM   2656  CB  GLU B 118       6.701  -0.860  -6.825  1.00  0.00           C  
ATOM   2657  CG  GLU B 118       5.564  -0.619  -5.831  1.00  0.00           C  
ATOM   2658  CD  GLU B 118       4.396   0.199  -6.421  1.00  0.00           C  
ATOM   2659  OE1 GLU B 118       3.251  -0.019  -5.946  1.00  0.00           O  
ATOM   2660  OE2 GLU B 118       4.627   1.007  -7.337  1.00  0.00           O  
ATOM   2661  N   VAL B 119       8.931  -3.633  -7.541  1.00  0.00           N  
ATOM   2662  CA  VAL B 119       9.880  -4.193  -8.499  1.00  0.00           C  
ATOM   2663  C   VAL B 119       9.199  -5.277  -9.316  1.00  0.00           C  
ATOM   2664  O   VAL B 119       8.423  -6.077  -8.795  1.00  0.00           O  
ATOM   2665  CB  VAL B 119      11.156  -4.716  -7.814  1.00  0.00           C  
ATOM   2666  CG1 VAL B 119      11.969  -3.567  -7.215  1.00  0.00           C  
ATOM   2667  CG2 VAL B 119      10.863  -5.731  -6.706  1.00  0.00           C  
ATOM   2668  N   GLU B 120       9.510  -5.318 -10.605  1.00  0.00           N  
ATOM   2669  CA  GLU B 120       9.144  -6.457 -11.432  1.00  0.00           C  
ATOM   2670  C   GLU B 120      10.054  -7.645 -11.103  1.00  0.00           C  
ATOM   2671  O   GLU B 120      11.261  -7.488 -10.899  1.00  0.00           O  
ATOM   2672  CB  GLU B 120       9.186  -6.091 -12.922  1.00  0.00           C  
ATOM   2673  CG  GLU B 120       8.109  -5.053 -13.283  1.00  0.00           C  
ATOM   2674  CD  GLU B 120       8.004  -4.780 -14.796  1.00  0.00           C  
ATOM   2675  OE1 GLU B 120       7.020  -4.115 -15.187  1.00  0.00           O  
ATOM   2676  OE2 GLU B 120       8.891  -5.236 -15.549  1.00  0.00           O  
ATOM   2677  N   GLY B 121       9.468  -8.836 -11.045  1.00  0.00           N  
ATOM   2678  CA  GLY B 121      10.199 -10.065 -10.804  1.00  0.00           C  
ATOM   2679  C   GLY B 121       9.555 -11.236 -11.531  1.00  0.00           C  
ATOM   2680  O   GLY B 121       8.361 -11.231 -11.827  1.00  0.00           O  
ATOM   2681  N   ASP B 122      10.357 -12.247 -11.813  1.00  0.00           N  
ATOM   2682  CA  ASP B 122       9.936 -13.482 -12.465  1.00  0.00           C  
ATOM   2683  C   ASP B 122       9.559 -14.581 -11.465  1.00  0.00           C  
ATOM   2684  O   ASP B 122       8.937 -15.587 -11.816  1.00  0.00           O  
ATOM   2685  CB  ASP B 122      11.066 -13.937 -13.417  1.00  0.00           C  
ATOM   2686  CG  ASP B 122      12.390 -14.287 -12.717  1.00  0.00           C  
ATOM   2687  OD1 ASP B 122      12.499 -14.137 -11.475  1.00  0.00           O  
ATOM   2688  OD2 ASP B 122      13.307 -14.750 -13.425  1.00  0.00           O  
ATOM   2689  N   THR B 123       9.915 -14.399 -10.183  1.00  0.00           N  
ATOM   2690  CA  THR B 123       9.709 -15.378  -9.117  1.00  0.00           C  
ATOM   2691  C   THR B 123       8.934 -14.755  -7.967  1.00  0.00           C  
ATOM   2692  O   THR B 123       9.317 -13.719  -7.435  1.00  0.00           O  
ATOM   2693  CB  THR B 123      11.047 -15.968  -8.647  1.00  0.00           C  
ATOM   2694  OG1 THR B 123      11.827 -16.411  -9.736  1.00  0.00           O  
ATOM   2695  CG2 THR B 123      10.835 -17.192  -7.773  1.00  0.00           C  
ATOM   2696  N   HIS B 124       7.867 -15.441  -7.542  1.00  0.00           N  
ATOM   2697  CA  HIS B 124       7.005 -15.027  -6.441  1.00  0.00           C  
ATOM   2698  C   HIS B 124       7.059 -16.052  -5.302  1.00  0.00           C  
ATOM   2699  O   HIS B 124       7.248 -17.249  -5.532  1.00  0.00           O  
ATOM   2700  CB  HIS B 124       5.574 -14.800  -6.947  1.00  0.00           C  
ATOM   2701  CG  HIS B 124       5.476 -13.730  -8.011  1.00  0.00           C  
ATOM   2702  ND1 HIS B 124       5.851 -13.854  -9.325  1.00  0.00           N  
ATOM   2703  CD2 HIS B 124       5.042 -12.441  -7.841  1.00  0.00           C  
ATOM   2704  CE1 HIS B 124       5.648 -12.671  -9.934  1.00  0.00           C  
ATOM   2705  NE2 HIS B 124       5.155 -11.788  -9.062  1.00  0.00           N  
ATOM   2706  N   PHE B 125       6.890 -15.577  -4.063  1.00  0.00           N  
ATOM   2707  CA  PHE B 125       6.615 -16.453  -2.933  1.00  0.00           C  
ATOM   2708  C   PHE B 125       5.245 -17.124  -3.158  1.00  0.00           C  
ATOM   2709  O   PHE B 125       4.323 -16.451  -3.624  1.00  0.00           O  
ATOM   2710  CB  PHE B 125       6.646 -15.650  -1.626  1.00  0.00           C  
ATOM   2711  CG  PHE B 125       6.641 -16.521  -0.385  1.00  0.00           C  
ATOM   2712  CD1 PHE B 125       5.447 -16.746   0.326  1.00  0.00           C  
ATOM   2713  CD2 PHE B 125       7.824 -17.136   0.043  1.00  0.00           C  
ATOM   2714  CE1 PHE B 125       5.451 -17.572   1.460  1.00  0.00           C  
ATOM   2715  CE2 PHE B 125       7.828 -17.962   1.174  1.00  0.00           C  
ATOM   2716  CZ  PHE B 125       6.643 -18.183   1.890  1.00  0.00           C  
ATOM   2717  N   PRO B 126       5.115 -18.425  -2.875  1.00  0.00           N  
ATOM   2718  CA  PRO B 126       3.864 -19.142  -3.117  1.00  0.00           C  
ATOM   2719  C   PRO B 126       2.703 -18.528  -2.332  1.00  0.00           C  
ATOM   2720  O   PRO B 126       2.873 -18.040  -1.214  1.00  0.00           O  
ATOM   2721  CB  PRO B 126       4.129 -20.590  -2.705  1.00  0.00           C  
ATOM   2722  CG  PRO B 126       5.289 -20.480  -1.715  1.00  0.00           C  
ATOM   2723  CD  PRO B 126       6.096 -19.323  -2.281  1.00  0.00           C  
ATOM   2724  N   ASP B 127       1.512 -18.611  -2.913  1.00  0.00           N  
ATOM   2725  CA  ASP B 127       0.285 -18.278  -2.208  1.00  0.00           C  
ATOM   2726  C   ASP B 127       0.091 -19.218  -1.022  1.00  0.00           C  
ATOM   2727  O   ASP B 127       0.244 -20.438  -1.128  1.00  0.00           O  
ATOM   2728  CB  ASP B 127      -0.919 -18.331  -3.171  1.00  0.00           C  
ATOM   2729  CG  ASP B 127      -1.009 -17.123  -4.101  1.00  0.00           C  
ATOM   2730  OD1 ASP B 127      -0.655 -16.001  -3.667  1.00  0.00           O  
ATOM   2731  OD2 ASP B 127      -1.497 -17.263  -5.242  1.00  0.00           O  
ATOM   2732  N   TYR B 128      -0.253 -18.638   0.141  1.00  0.00           N  
ATOM   2733  CA  TYR B 128      -0.641 -19.368   1.335  1.00  0.00           C  
ATOM   2734  C   TYR B 128      -2.020 -18.889   1.790  1.00  0.00           C  
ATOM   2735  O   TYR B 128      -2.363 -17.716   1.612  1.00  0.00           O  
ATOM   2736  CB  TYR B 128       0.427 -19.217   2.433  1.00  0.00           C  
ATOM   2737  CG  TYR B 128       0.712 -17.797   2.882  1.00  0.00           C  
ATOM   2738  CD1 TYR B 128       1.673 -17.013   2.203  1.00  0.00           C  
ATOM   2739  CD2 TYR B 128       0.020 -17.244   3.968  1.00  0.00           C  
ATOM   2740  CE1 TYR B 128       1.937 -15.696   2.603  1.00  0.00           C  
ATOM   2741  CE2 TYR B 128       0.276 -15.924   4.377  1.00  0.00           C  
ATOM   2742  CZ  TYR B 128       1.231 -15.150   3.688  1.00  0.00           C  
ATOM   2743  OH  TYR B 128       1.481 -13.855   4.082  1.00  0.00           O  
ATOM   2744  N   GLU B 129      -2.818 -19.796   2.356  1.00  0.00           N  
ATOM   2745  CA  GLU B 129      -4.140 -19.455   2.855  1.00  0.00           C  
ATOM   2746  C   GLU B 129      -4.003 -18.707   4.189  1.00  0.00           C  
ATOM   2747  O   GLU B 129      -3.544 -19.303   5.169  1.00  0.00           O  
ATOM   2748  CB  GLU B 129      -5.005 -20.716   2.983  1.00  0.00           C  
ATOM   2749  CG  GLU B 129      -6.464 -20.412   3.375  1.00  0.00           C  
ATOM   2750  CD  GLU B 129      -7.144 -19.425   2.413  1.00  0.00           C  
ATOM   2751  OE1 GLU B 129      -7.628 -18.375   2.887  1.00  0.00           O  
ATOM   2752  OE2 GLU B 129      -7.137 -19.686   1.191  1.00  0.00           O  
ATOM   2753  N   PRO B 130      -4.385 -17.421   4.283  1.00  0.00           N  
ATOM   2754  CA  PRO B 130      -4.205 -16.639   5.512  1.00  0.00           C  
ATOM   2755  C   PRO B 130      -4.914 -17.220   6.727  1.00  0.00           C  
ATOM   2756  O   PRO B 130      -4.451 -17.042   7.847  1.00  0.00           O  
ATOM   2757  CB  PRO B 130      -4.740 -15.253   5.178  1.00  0.00           C  
ATOM   2758  CG  PRO B 130      -4.492 -15.151   3.680  1.00  0.00           C  
ATOM   2759  CD  PRO B 130      -4.805 -16.564   3.203  1.00  0.00           C  
ATOM   2760  N   ASP B 131      -6.027 -17.950   6.535  1.00  0.00           N  
ATOM   2761  CA  ASP B 131      -6.750 -18.603   7.628  1.00  0.00           C  
ATOM   2762  C   ASP B 131      -5.979 -19.740   8.292  1.00  0.00           C  
ATOM   2763  O   ASP B 131      -6.213 -20.052   9.454  1.00  0.00           O  
ATOM   2764  CB  ASP B 131      -8.110 -19.109   7.123  1.00  0.00           C  
ATOM   2765  CG  ASP B 131      -9.129 -17.983   7.092  1.00  0.00           C  
ATOM   2766  OD1 ASP B 131      -9.109 -17.151   8.031  1.00  0.00           O  
ATOM   2767  OD2 ASP B 131      -9.944 -17.874   6.144  1.00  0.00           O  
ATOM   2768  N   ASP B 132      -5.003 -20.309   7.582  1.00  0.00           N  
ATOM   2769  CA  ASP B 132      -4.151 -21.367   8.111  1.00  0.00           C  
ATOM   2770  C   ASP B 132      -2.993 -20.809   8.954  1.00  0.00           C  
ATOM   2771  O   ASP B 132      -2.248 -21.584   9.566  1.00  0.00           O  
ATOM   2772  CB  ASP B 132      -3.599 -22.219   6.957  1.00  0.00           C  
ATOM   2773  CG  ASP B 132      -4.650 -23.041   6.213  1.00  0.00           C  
ATOM   2774  OD1 ASP B 132      -5.753 -23.265   6.764  1.00  0.00           O  
ATOM   2775  OD2 ASP B 132      -4.284 -23.546   5.119  1.00  0.00           O  
ATOM   2776  N   TRP B 133      -2.817 -19.481   8.994  1.00  0.00           N  
ATOM   2777  CA  TRP B 133      -1.662 -18.821   9.596  1.00  0.00           C  
ATOM   2778  C   TRP B 133      -2.069 -17.699  10.551  1.00  0.00           C  
ATOM   2779  O   TRP B 133      -2.961 -16.899  10.269  1.00  0.00           O  
ATOM   2780  CB  TRP B 133      -0.741 -18.302   8.491  1.00  0.00           C  
ATOM   2781  CG  TRP B 133      -0.157 -19.370   7.605  1.00  0.00           C  
ATOM   2782  CD1 TRP B 133      -0.694 -19.793   6.435  1.00  0.00           C  
ATOM   2783  CD2 TRP B 133       1.032 -20.185   7.820  1.00  0.00           C  
ATOM   2784  NE1 TRP B 133       0.085 -20.814   5.911  1.00  0.00           N  
ATOM   2785  CE2 TRP B 133       1.157 -21.084   6.734  1.00  0.00           C  
ATOM   2786  CE3 TRP B 133       2.009 -20.240   8.840  1.00  0.00           C  
ATOM   2787  CZ2 TRP B 133       2.209 -22.025   6.659  1.00  0.00           C  
ATOM   2788  CZ3 TRP B 133       3.059 -21.171   8.759  1.00  0.00           C  
ATOM   2789  CH2 TRP B 133       3.151 -22.053   7.696  1.00  0.00           C  
ATOM   2790  N   GLU B 134      -1.360 -17.597  11.680  1.00  0.00           N  
ATOM   2791  CA  GLU B 134      -1.512 -16.541  12.670  1.00  0.00           C  
ATOM   2792  C   GLU B 134      -0.246 -15.690  12.715  1.00  0.00           C  
ATOM   2793  O   GLU B 134       0.848 -16.214  12.902  1.00  0.00           O  
ATOM   2794  CB  GLU B 134      -1.842 -17.172  14.034  1.00  0.00           C  
ATOM   2795  CG  GLU B 134      -2.049 -16.128  15.133  1.00  0.00           C  
ATOM   2796  CD  GLU B 134      -2.639 -16.744  16.413  1.00  0.00           C  
ATOM   2797  OE1 GLU B 134      -3.371 -16.013  17.110  1.00  0.00           O  
ATOM   2798  OE2 GLU B 134      -2.415 -17.958  16.652  1.00  0.00           O  
ATOM   2799  N   SER B 135      -0.385 -14.379  12.574  1.00  0.00           N  
ATOM   2800  CA  SER B 135       0.719 -13.436  12.768  1.00  0.00           C  
ATOM   2801  C   SER B 135       1.004 -13.299  14.261  1.00  0.00           C  
ATOM   2802  O   SER B 135       0.168 -12.814  15.016  1.00  0.00           O  
ATOM   2803  CB  SER B 135       0.396 -12.081  12.131  1.00  0.00           C  
ATOM   2804  OG  SER B 135       1.564 -11.288  12.070  1.00  0.00           O  
ATOM   2805  N   VAL B 136       2.187 -13.740  14.702  1.00  0.00           N  
ATOM   2806  CA  VAL B 136       2.597 -13.746  16.118  1.00  0.00           C  
ATOM   2807  C   VAL B 136       3.667 -12.700  16.427  1.00  0.00           C  
ATOM   2808  O   VAL B 136       3.952 -12.426  17.593  1.00  0.00           O  
ATOM   2809  CB  VAL B 136       3.062 -15.143  16.572  1.00  0.00           C  
ATOM   2810  CG1 VAL B 136       1.927 -16.169  16.449  1.00  0.00           C  
ATOM   2811  CG2 VAL B 136       4.282 -15.644  15.789  1.00  0.00           C  
ATOM   2812  N   PHE B 137       4.268 -12.099  15.400  1.00  0.00           N  
ATOM   2813  CA  PHE B 137       5.253 -11.027  15.520  1.00  0.00           C  
ATOM   2814  C   PHE B 137       5.214 -10.154  14.276  1.00  0.00           C  
ATOM   2815  O   PHE B 137       5.207 -10.666  13.158  1.00  0.00           O  
ATOM   2816  CB  PHE B 137       6.644 -11.640  15.720  1.00  0.00           C  
ATOM   2817  CG  PHE B 137       7.764 -10.631  15.797  1.00  0.00           C  
ATOM   2818  CD1 PHE B 137       8.465 -10.260  14.635  1.00  0.00           C  
ATOM   2819  CD2 PHE B 137       8.110 -10.047  17.027  1.00  0.00           C  
ATOM   2820  CE1 PHE B 137       9.495  -9.308  14.705  1.00  0.00           C  
ATOM   2821  CE2 PHE B 137       9.142  -9.101  17.102  1.00  0.00           C  
ATOM   2822  CZ  PHE B 137       9.839  -8.723  15.941  1.00  0.00           C  
ATOM   2823  N   SER B 138       5.253  -8.838  14.486  1.00  0.00           N  
ATOM   2824  CA  SER B 138       5.380  -7.849  13.423  1.00  0.00           C  
ATOM   2825  C   SER B 138       6.228  -6.682  13.928  1.00  0.00           C  
ATOM   2826  O   SER B 138       6.000  -6.182  15.028  1.00  0.00           O  
ATOM   2827  CB  SER B 138       3.996  -7.376  12.980  1.00  0.00           C  
ATOM   2828  OG  SER B 138       4.090  -6.415  11.953  1.00  0.00           O  
ATOM   2829  N   GLU B 139       7.229  -6.270  13.138  1.00  0.00           N  
ATOM   2830  CA  GLU B 139       8.121  -5.156  13.477  1.00  0.00           C  
ATOM   2831  C   GLU B 139       8.442  -4.348  12.217  1.00  0.00           C  
ATOM   2832  O   GLU B 139       9.133  -4.823  11.319  1.00  0.00           O  
ATOM   2833  CB  GLU B 139       9.382  -5.688  14.170  1.00  0.00           C  
ATOM   2834  CG  GLU B 139      10.282  -4.559  14.709  1.00  0.00           C  
ATOM   2835  CD  GLU B 139      11.576  -5.071  15.370  1.00  0.00           C  
ATOM   2836  OE1 GLU B 139      12.377  -4.215  15.795  1.00  0.00           O  
ATOM   2837  OE2 GLU B 139      11.818  -6.301  15.424  1.00  0.00           O  
ATOM   2838  N   PHE B 140       7.946  -3.108  12.164  1.00  0.00           N  
ATOM   2839  CA  PHE B 140       8.155  -2.205  11.043  1.00  0.00           C  
ATOM   2840  C   PHE B 140       9.395  -1.328  11.256  1.00  0.00           C  
ATOM   2841  O   PHE B 140       9.604  -0.779  12.338  1.00  0.00           O  
ATOM   2842  CB  PHE B 140       6.894  -1.366  10.817  1.00  0.00           C  
ATOM   2843  CG  PHE B 140       6.986  -0.487   9.589  1.00  0.00           C  
ATOM   2844  CD1 PHE B 140       7.557   0.793   9.665  1.00  0.00           C  
ATOM   2845  CD2 PHE B 140       6.565  -0.976   8.336  1.00  0.00           C  
ATOM   2846  CE1 PHE B 140       7.713   1.578   8.506  1.00  0.00           C  
ATOM   2847  CE2 PHE B 140       6.716  -0.200   7.178  1.00  0.00           C  
ATOM   2848  CZ  PHE B 140       7.290   1.079   7.262  1.00  0.00           C  
ATOM   2849  N   HIS B 141      10.168  -1.146  10.183  1.00  0.00           N  
ATOM   2850  CA  HIS B 141      11.330  -0.272  10.142  1.00  0.00           C  
ATOM   2851  C   HIS B 141      11.281   0.645   8.929  1.00  0.00           C  
ATOM   2852  O   HIS B 141      10.999   0.209   7.807  1.00  0.00           O  
ATOM   2853  CB  HIS B 141      12.603  -1.113  10.131  1.00  0.00           C  
ATOM   2854  CG  HIS B 141      12.859  -1.846  11.413  1.00  0.00           C  
ATOM   2855  ND1 HIS B 141      13.599  -1.367  12.491  1.00  0.00           N  
ATOM   2856  CD2 HIS B 141      12.403  -3.096  11.735  1.00  0.00           C  
ATOM   2857  CE1 HIS B 141      13.585  -2.318  13.429  1.00  0.00           C  
ATOM   2858  NE2 HIS B 141      12.878  -3.383  13.010  1.00  0.00           N  
ATOM   2859  N   ASP B 142      11.596   1.919   9.142  1.00  0.00           N  
ATOM   2860  CA  ASP B 142      11.786   2.865   8.055  1.00  0.00           C  
ATOM   2861  C   ASP B 142      13.059   2.588   7.253  1.00  0.00           C  
ATOM   2862  O   ASP B 142      14.027   2.022   7.761  1.00  0.00           O  
ATOM   2863  CB  ASP B 142      11.816   4.294   8.588  1.00  0.00           C  
ATOM   2864  CG  ASP B 142      10.411   4.819   8.678  1.00  0.00           C  
ATOM   2865  OD1 ASP B 142       9.693   4.736   7.654  1.00  0.00           O  
ATOM   2866  OD2 ASP B 142       9.977   5.277   9.762  1.00  0.00           O  
ATOM   2867  N   ALA B 143      13.063   3.073   6.005  1.00  0.00           N  
ATOM   2868  CA  ALA B 143      14.298   3.244   5.268  1.00  0.00           C  
ATOM   2869  C   ALA B 143      15.237   4.184   6.042  1.00  0.00           C  
ATOM   2870  O   ALA B 143      14.808   5.170   6.642  1.00  0.00           O  
ATOM   2871  CB  ALA B 143      13.977   3.788   3.872  1.00  0.00           C  
ATOM   2872  N   ASP B 144      16.528   3.891   6.011  1.00  0.00           N  
ATOM   2873  CA  ASP B 144      17.566   4.690   6.653  1.00  0.00           C  
ATOM   2874  C   ASP B 144      18.792   4.841   5.740  1.00  0.00           C  
ATOM   2875  O   ASP B 144      18.745   4.538   4.539  1.00  0.00           O  
ATOM   2876  CB  ASP B 144      17.858   4.094   8.060  1.00  0.00           C  
ATOM   2877  CG  ASP B 144      18.488   2.697   8.046  1.00  0.00           C  
ATOM   2878  OD1 ASP B 144      19.240   2.383   7.097  1.00  0.00           O  
ATOM   2879  OD2 ASP B 144      18.293   1.939   9.018  1.00  0.00           O  
ATOM   2880  N   ALA B 145      19.902   5.331   6.276  1.00  0.00           N  
ATOM   2881  CA  ALA B 145      21.126   5.526   5.498  1.00  0.00           C  
ATOM   2882  C   ALA B 145      21.733   4.222   4.947  1.00  0.00           C  
ATOM   2883  O   ALA B 145      22.550   4.265   4.035  1.00  0.00           O  
ATOM   2884  CB  ALA B 145      22.120   6.275   6.389  1.00  0.00           C  
ATOM   2885  N   GLN B 146      21.392   3.066   5.525  1.00  0.00           N  
ATOM   2886  CA  GLN B 146      21.918   1.758   5.131  1.00  0.00           C  
ATOM   2887  C   GLN B 146      20.898   0.928   4.347  1.00  0.00           C  
ATOM   2888  O   GLN B 146      21.291   0.110   3.516  1.00  0.00           O  
ATOM   2889  CB  GLN B 146      22.377   0.986   6.373  1.00  0.00           C  
ATOM   2890  CG  GLN B 146      23.502   1.702   7.122  1.00  0.00           C  
ATOM   2891  CD  GLN B 146      24.115   0.877   8.261  1.00  0.00           C  
ATOM   2892  OE1 GLN B 146      23.754  -0.261   8.535  1.00  0.00           O  
ATOM   2893  NE2 GLN B 146      25.084   1.413   8.951  1.00  0.00           N  
ATOM   2894  N   ASN B 147      19.602   1.137   4.614  1.00  0.00           N  
ATOM   2895  CA  ASN B 147      18.498   0.377   4.045  1.00  0.00           C  
ATOM   2896  C   ASN B 147      17.658   1.306   3.160  1.00  0.00           C  
ATOM   2897  O   ASN B 147      16.960   2.187   3.656  1.00  0.00           O  
ATOM   2898  CB  ASN B 147      17.677  -0.244   5.184  1.00  0.00           C  
ATOM   2899  CG  ASN B 147      18.515  -1.151   6.067  1.00  0.00           C  
ATOM   2900  OD1 ASN B 147      18.802  -2.287   5.741  1.00  0.00           O  
ATOM   2901  ND2 ASN B 147      18.960  -0.664   7.207  1.00  0.00           N  
ATOM   2902  N   SER B 148      17.716   1.102   1.847  1.00  0.00           N  
ATOM   2903  CA  SER B 148      17.095   2.004   0.872  1.00  0.00           C  
ATOM   2904  C   SER B 148      15.562   1.987   0.859  1.00  0.00           C  
ATOM   2905  O   SER B 148      14.953   2.879   0.282  1.00  0.00           O  
ATOM   2906  CB  SER B 148      17.612   1.678  -0.530  1.00  0.00           C  
ATOM   2907  OG  SER B 148      17.409   0.304  -0.834  1.00  0.00           O  
ATOM   2908  N   HIS B 149      14.935   0.979   1.471  1.00  0.00           N  
ATOM   2909  CA  HIS B 149      13.497   0.782   1.481  1.00  0.00           C  
ATOM   2910  C   HIS B 149      13.011   0.533   2.911  1.00  0.00           C  
ATOM   2911  O   HIS B 149      13.742  -0.037   3.726  1.00  0.00           O  
ATOM   2912  CB  HIS B 149      13.114  -0.382   0.563  1.00  0.00           C  
ATOM   2913  CG  HIS B 149      13.520  -0.176  -0.872  1.00  0.00           C  
ATOM   2914  ND1 HIS B 149      14.775  -0.410  -1.403  1.00  0.00           N  
ATOM   2915  CD2 HIS B 149      12.740   0.291  -1.895  1.00  0.00           C  
ATOM   2916  CE1 HIS B 149      14.744  -0.084  -2.701  1.00  0.00           C  
ATOM   2917  NE2 HIS B 149      13.530   0.348  -3.049  1.00  0.00           N  
ATOM   2918  N   SER B 150      11.769   0.909   3.183  1.00  0.00           N  
ATOM   2919  CA  SER B 150      11.073   0.502   4.398  1.00  0.00           C  
ATOM   2920  C   SER B 150      10.775  -0.998   4.345  1.00  0.00           C  
ATOM   2921  O   SER B 150      10.546  -1.562   3.271  1.00  0.00           O  
ATOM   2922  CB  SER B 150       9.779   1.297   4.582  1.00  0.00           C  
ATOM   2923  OG  SER B 150      10.043   2.688   4.616  1.00  0.00           O  
ATOM   2924  N   TYR B 151      10.764  -1.645   5.509  1.00  0.00           N  
ATOM   2925  CA  TYR B 151      10.514  -3.083   5.598  1.00  0.00           C  
ATOM   2926  C   TYR B 151       9.802  -3.441   6.900  1.00  0.00           C  
ATOM   2927  O   TYR B 151       9.883  -2.734   7.898  1.00  0.00           O  
ATOM   2928  CB  TYR B 151      11.829  -3.866   5.421  1.00  0.00           C  
ATOM   2929  CG  TYR B 151      12.911  -3.510   6.422  1.00  0.00           C  
ATOM   2930  CD1 TYR B 151      13.783  -2.432   6.165  1.00  0.00           C  
ATOM   2931  CD2 TYR B 151      13.030  -4.213   7.628  1.00  0.00           C  
ATOM   2932  CE1 TYR B 151      14.733  -2.026   7.103  1.00  0.00           C  
ATOM   2933  CE2 TYR B 151      13.978  -3.824   8.592  1.00  0.00           C  
ATOM   2934  CZ  TYR B 151      14.824  -2.722   8.335  1.00  0.00           C  
ATOM   2935  OH  TYR B 151      15.716  -2.310   9.294  1.00  0.00           O  
ATOM   2936  N   CYS B 152       9.108  -4.583   6.884  1.00  0.00           N  
ATOM   2937  CA  CYS B 152       8.442  -5.128   8.057  1.00  0.00           C  
ATOM   2938  C   CYS B 152       8.833  -6.596   8.224  1.00  0.00           C  
ATOM   2939  O   CYS B 152       8.635  -7.395   7.313  1.00  0.00           O  
ATOM   2940  CB  CYS B 152       6.926  -4.944   7.895  1.00  0.00           C  
ATOM   2941  SG  CYS B 152       6.057  -5.499   9.389  1.00  0.00           S  
ATOM   2942  N   PHE B 153       9.384  -6.948   9.388  1.00  0.00           N  
ATOM   2943  CA  PHE B 153       9.558  -8.344   9.761  1.00  0.00           C  
ATOM   2944  C   PHE B 153       8.235  -8.894  10.277  1.00  0.00           C  
ATOM   2945  O   PHE B 153       7.590  -8.273  11.114  1.00  0.00           O  
ATOM   2946  CB  PHE B 153      10.660  -8.488  10.821  1.00  0.00           C  
ATOM   2947  CG  PHE B 153      12.013  -7.988  10.391  1.00  0.00           C  
ATOM   2948  CD1 PHE B 153      12.604  -8.459   9.205  1.00  0.00           C  
ATOM   2949  CD2 PHE B 153      12.706  -7.025  11.161  1.00  0.00           C  
ATOM   2950  CE1 PHE B 153      13.857  -7.976   8.780  1.00  0.00           C  
ATOM   2951  CE2 PHE B 153      13.959  -6.538  10.749  1.00  0.00           C  
ATOM   2952  CZ  PHE B 153      14.527  -7.012   9.552  1.00  0.00           C  
ATOM   2953  N   GLU B 154       7.868 -10.087   9.818  1.00  0.00           N  
ATOM   2954  CA  GLU B 154       6.687 -10.810  10.291  1.00  0.00           C  
ATOM   2955  C   GLU B 154       7.043 -12.266  10.568  1.00  0.00           C  
ATOM   2956  O   GLU B 154       7.782 -12.903   9.810  1.00  0.00           O  
ATOM   2957  CB  GLU B 154       5.549 -10.667   9.259  1.00  0.00           C  
ATOM   2958  CG  GLU B 154       4.211 -11.224   9.770  1.00  0.00           C  
ATOM   2959  CD  GLU B 154       3.070 -11.127   8.741  1.00  0.00           C  
ATOM   2960  OE1 GLU B 154       1.899 -11.037   9.167  1.00  0.00           O  
ATOM   2961  OE2 GLU B 154       3.348 -11.186   7.524  1.00  0.00           O  
ATOM   2962  N   ILE B 155       6.526 -12.811  11.671  1.00  0.00           N  
ATOM   2963  CA  ILE B 155       6.551 -14.241  11.955  1.00  0.00           C  
ATOM   2964  C   ILE B 155       5.107 -14.731  11.989  1.00  0.00           C  
ATOM   2965  O   ILE B 155       4.289 -14.222  12.752  1.00  0.00           O  
ATOM   2966  CB  ILE B 155       7.318 -14.589  13.250  1.00  0.00           C  
ATOM   2967  CG1 ILE B 155       8.762 -14.037  13.201  1.00  0.00           C  
ATOM   2968  CG2 ILE B 155       7.315 -16.111  13.459  1.00  0.00           C  
ATOM   2969  CD1 ILE B 155       9.561 -14.235  14.502  1.00  0.00           C  
ATOM   2970  N   LEU B 156       4.829 -15.753  11.174  1.00  0.00           N  
ATOM   2971  CA  LEU B 156       3.547 -16.435  11.118  1.00  0.00           C  
ATOM   2972  C   LEU B 156       3.714 -17.848  11.668  1.00  0.00           C  
ATOM   2973  O   LEU B 156       4.680 -18.542  11.332  1.00  0.00           O  
ATOM   2974  CB  LEU B 156       3.051 -16.450   9.665  1.00  0.00           C  
ATOM   2975  CG  LEU B 156       2.792 -15.051   9.071  1.00  0.00           C  
ATOM   2976  CD1 LEU B 156       2.943 -15.069   7.554  1.00  0.00           C  
ATOM   2977  CD2 LEU B 156       1.383 -14.583   9.400  1.00  0.00           C  
ATOM   2978  N   GLU B 157       2.761 -18.307  12.485  1.00  0.00           N  
ATOM   2979  CA  GLU B 157       2.671 -19.694  12.949  1.00  0.00           C  
ATOM   2980  C   GLU B 157       1.422 -20.352  12.344  1.00  0.00           C  
ATOM   2981  O   GLU B 157       0.371 -19.724  12.254  1.00  0.00           O  
ATOM   2982  CB  GLU B 157       2.678 -19.780  14.478  1.00  0.00           C  
ATOM   2983  CG  GLU B 157       3.984 -19.224  15.072  1.00  0.00           C  
ATOM   2984  CD  GLU B 157       4.244 -19.566  16.543  1.00  0.00           C  
ATOM   2985  OE1 GLU B 157       5.391 -19.290  16.997  1.00  0.00           O  
ATOM   2986  OE2 GLU B 157       3.406 -20.197  17.205  1.00  0.00           O  
ATOM   2987  N   ARG B 158       1.540 -21.615  11.922  1.00  0.00           N  
ATOM   2988  CA  ARG B 158       0.388 -22.362  11.418  1.00  0.00           C  
ATOM   2989  C   ARG B 158      -0.593 -22.607  12.556  1.00  0.00           C  
ATOM   2990  O   ARG B 158      -0.196 -23.061  13.634  1.00  0.00           O  
ATOM   2991  CB  ARG B 158       0.848 -23.662  10.734  1.00  0.00           C  
ATOM   2992  CG  ARG B 158      -0.324 -24.349  10.020  1.00  0.00           C  
ATOM   2993  CD  ARG B 158       0.112 -25.639   9.312  1.00  0.00           C  
ATOM   2994  NE  ARG B 158       0.961 -25.404   8.135  1.00  0.00           N  
ATOM   2995  CZ  ARG B 158       0.553 -25.169   6.895  1.00  0.00           C  
ATOM   2996  NH1 ARG B 158      -0.709 -25.075   6.581  1.00  0.00           N  
ATOM   2997  NH2 ARG B 158       1.414 -25.047   5.929  1.00  0.00           N  
ATOM   2998  N   ARG B 159      -1.879 -22.316  12.314  1.00  0.00           N  
ATOM   2999  CA  ARG B 159      -2.977 -22.520  13.252  1.00  0.00           C  
ATOM   3000  C   ARG B 159      -3.315 -24.000  13.433  1.00  0.00           C  
ATOM   3001  O   ARG B 159      -3.142 -24.779  12.476  1.00  0.00           O  
ATOM   3002  CB  ARG B 159      -4.232 -21.746  12.817  1.00  0.00           C  
ATOM   3003  CG  ARG B 159      -4.019 -20.227  12.835  1.00  0.00           C  
ATOM   3004  CD  ARG B 159      -5.325 -19.528  12.439  1.00  0.00           C  
ATOM   3005  NE  ARG B 159      -5.127 -18.074  12.294  1.00  0.00           N  
ATOM   3006  CZ  ARG B 159      -5.855 -17.110  12.847  1.00  0.00           C  
ATOM   3007  NH1 ARG B 159      -6.862 -17.376  13.622  1.00  0.00           N  
ATOM   3008  NH2 ARG B 159      -5.571 -15.870  12.618  1.00  0.00           N  
ATOM   3009  OXT ARG B 159      -3.802 -24.347  14.546  1.00  0.00           O  
CONECT    1    2                                                      
CONECT    2    5    1    3                                            
CONECT    3    2    4    4    9                                       
CONECT    4    3    3                                                 
CONECT    5    6    2                                                 
CONECT    6    7    5                                                 
CONECT    7    8    6                                                 
CONECT    8    7                                                      
CONECT    9    3   15   10                                            
CONECT   10    9   11   13                                            
CONECT   11   12   12   10   16                                       
CONECT   12   11   11                                                 
CONECT   13   14   10                                                 
CONECT   14   15   13                                                 
CONECT   15    9   14                                                 
CONECT   16   11   17                                                 
CONECT   17   16   18   20                                            
CONECT   18   22   17   19   19                                       
CONECT   19   18   18                                                 
CONECT   20   17   21                                                 
CONECT   21   20                                                      
CONECT   22   23   18                                                 
CONECT   23   26   22   24                                            
CONECT   24   23   25   25   30                                       
CONECT   25   24   24                                                 
CONECT   26   27   23                                                 
CONECT   27   28   29   26                                            
CONECT   28   27                                                      
CONECT   29   27                                                      
CONECT   30   24   31                                                 
CONECT   31   30   32   34                                            
CONECT   32   33   33   31   36                                       
CONECT   33   32   32                                                 
CONECT   34   31   35                                                 
CONECT   35   34                                                      
CONECT   36   32   37                                                 
CONECT   37   38   36   40                                            
CONECT   38   39   39   37   45                                       
CONECT   39   38   38                                                 
CONECT   40   37   41                                                 
CONECT   41   40   42                                                 
CONECT   42   41   43                                                 
CONECT   43   42   44                                                 
CONECT   44   43                                                      
CONECT   45   38   46                                                 
CONECT   46   47   45   49                                            
CONECT   47   48   48   54   46                                       
CONECT   48   47   47                                                 
CONECT   49   46   50                                                 
CONECT   50   49   51                                                 
CONECT   51   50   53   53   52                                       
CONECT   52   51                                                      
CONECT   53   51   51                                                 
CONECT   54   55   47                                                 
CONECT   55   56   58   54                                            
CONECT   56   57   57   59   55                                       
CONECT   57   56   56                                                 
CONECT   58   55                                                      
CONECT   59   60   56                                                 
CONECT   60   61   63   59                                            
CONECT   61   62   62   60   64                                       
CONECT   62   61   61                                                 
CONECT   63   60                                                      
CONECT   64   61   65                                                 
CONECT   65   66   64   68                                            
CONECT   66   67   67   72   65                                       
CONECT   67   66   66                                                 
CONECT   68   65   69                                                 
CONECT   69   68   71   70                                            
CONECT   70   69                                                      
CONECT   71   69                                                      
CONECT   72   73   66                                                 
CONECT   73   74   76   72                                            
CONECT   74   75   75   79   73                                       
CONECT   75   74   74                                                 
CONECT   76   77   73   78                                            
CONECT   77   76                                                      
CONECT   78   76                                                      
CONECT   79   80   74                                                 
CONECT   80   81   83   79                                            
CONECT   81   82   82   89   80                                       
CONECT   82   81   81                                                 
CONECT   83   84   80                                                 
CONECT   84   85   85   86   83                                       
CONECT   85   87   84   84                                            
CONECT   86   88   84                                                 
CONECT   87   88   88   85                                            
CONECT   88   87   87   86                                            
CONECT   89   90   81                                                 
CONECT   90   91   89   93                                            
CONECT   91   92   92   90   98                                       
CONECT   92   91   91                                                 
CONECT   93   90   94                                                 
CONECT   94   93   95                                                 
CONECT   95   94   96   96   97                                       
CONECT   96   95   95                                                 
CONECT   97   95                                                      
CONECT   98   91   99                                                 
CONECT   99  100   98  102                                            
CONECT  100  101  101  103   99                                       
CONECT  101  100  100                                                 
CONECT  102   99                                                      
CONECT  103  104  100                                                 
CONECT  104  105  107  103                                            
CONECT  105  106  106  111  104                                       
CONECT  106  105  105                                                 
CONECT  107  104  108                                                 
CONECT  108  107  110  109                                            
CONECT  109  108                                                      
CONECT  110  108                                                      
CONECT  111  112  105                                                 
CONECT  112  113  115  111                                            
CONECT  113  114  114  112  118                                       
CONECT  114  113  113                                                 
CONECT  115  116  112  117                                            
CONECT  116  115                                                      
CONECT  117  115                                                      
CONECT  118  113  119                                                 
CONECT  119  120  118  122                                            
CONECT  120  121  121  123  119                                       
CONECT  121  120  120                                                 
CONECT  122  119                                                      
CONECT  123  124  120                                                 
CONECT  124  125  123  127                                            
CONECT  125  134  126  126  124                                       
CONECT  126  125  125                                                 
CONECT  127  124  128                                                 
CONECT  128  127  129                                                 
CONECT  129  128  130                                                 
CONECT  130  129  131  131                                            
CONECT  131  130  130  132  133                                       
CONECT  132  131                                                      
CONECT  133  131                                                      
CONECT  134  135  125                                                 
CONECT  135  136  134                                                 
CONECT  136  137  137  135  138                                       
CONECT  137  136  136                                                 
CONECT  138  136  139                                                 
CONECT  139  138  140  142                                            
CONECT  140  139  146  141  141                                       
CONECT  141  140  140                                                 
CONECT  142  139  143                                                 
CONECT  143  145  142  144                                            
CONECT  144  143                                                      
CONECT  145  143                                                      
CONECT  146  140  147                                                 
CONECT  147  148  146  150                                            
CONECT  148  149  149  155  147                                       
CONECT  149  148  148                                                 
CONECT  150  147  151                                                 
CONECT  151  150  152                                                 
CONECT  152  151  153  153  154                                       
CONECT  153  152  152                                                 
CONECT  154  152                                                      
CONECT  155  156  148                                                 
CONECT  156  157  159  155                                            
CONECT  157  162  158  158  156                                       
CONECT  158  157  157                                                 
CONECT  159  161  156  160                                            
CONECT  160  159                                                      
CONECT  161  159                                                      
CONECT  162  163  168  157                                            
CONECT  163  166  164  162                                            
CONECT  164  165  165  163  169                                       
CONECT  165  164  164                                                 
CONECT  166  167  163                                                 
CONECT  167  166  168                                                 
CONECT  168  167  162                                                 
CONECT  169  164  170                                                 
CONECT  170  171  169  173                                            
CONECT  171  177  172  172  170                                       
CONECT  172  171  171                                                 
CONECT  173  170  174                                                 
CONECT  174  173  176  175                                            
CONECT  175  174                                                      
CONECT  176  174                                                      
CONECT  177  178  171                                                 
CONECT  178  181  177  179                                            
CONECT  179  178  188  180  180                                       
CONECT  180  179  179                                                 
CONECT  181  182  178                                                 
CONECT  182  183  181                                                 
CONECT  183  184  182                                                 
CONECT  184  185  185  183                                            
CONECT  185  187  186  184  184                                       
CONECT  186  185                                                      
CONECT  187  185                                                      
CONECT  188  194  179  189                                            
CONECT  189  188  192  190                                            
CONECT  190  191  191  189  195                                       
CONECT  191  190  190                                                 
CONECT  192  193  189                                                 
CONECT  193  194  192                                                 
CONECT  194  193  188                                                 
CONECT  195  190  196  201                                            
CONECT  196  197  195  199                                            
CONECT  197  202  198  198  196                                       
CONECT  198  197  197                                                 
CONECT  199  196  200                                                 
CONECT  200  199  201                                                 
CONECT  201  195  200                                                 
CONECT  202  203  197                                                 
CONECT  203  206  204  202                                            
CONECT  204  203  205  205  209                                       
CONECT  205  204  204                                                 
CONECT  206  207  208  203                                            
CONECT  207  206                                                      
CONECT  208  206                                                      
CONECT  209  204  210                                                 
CONECT  210  213  209  211                                            
CONECT  211  210  212  212  219                                       
CONECT  212  211  211                                                 
CONECT  213  214  210                                                 
CONECT  214  216  216  215  213                                       
CONECT  215  217  214                                                 
CONECT  216  218  214  214                                            
CONECT  217  218  218  215                                            
CONECT  218  217  217  216                                            
CONECT  219  211  220                                                 
CONECT  220  219  221  223                                            
CONECT  221  222  222  228  220                                       
CONECT  222  221  221                                                 
CONECT  223  220  224                                                 
CONECT  224  223  225                                                 
CONECT  225  224  227  227  226                                       
CONECT  226  225                                                      
CONECT  227  225  225                                                 
CONECT  228  221  229                                                 
CONECT  229  232  228  230                                            
CONECT  230  229  231  231  236                                       
CONECT  231  230  230                                                 
CONECT  232  233  229                                                 
CONECT  233  234  232                                                 
CONECT  234  235  233                                                 
CONECT  235  234                                                      
CONECT  236  230  237                                                 
CONECT  237  236  238  240                                            
CONECT  238  239  239  237  244                                       
CONECT  239  238  238                                                 
CONECT  240  241  237                                                 
CONECT  241  243  243  242  240                                       
CONECT  242  241                                                      
CONECT  243  241  241                                                 
CONECT  244  238  245                                                 
CONECT  245  246  244  248                                            
CONECT  246  247  247  252  245                                       
CONECT  247  246  246                                                 
CONECT  248  245  249                                                 
CONECT  249  250  250  248  251                                       
CONECT  250  249  249                                                 
CONECT  251  249                                                      
CONECT  252  253  246                                                 
CONECT  253  254  252  256                                            
CONECT  254  255  255  261  253                                       
CONECT  255  254  254                                                 
CONECT  256  253  257                                                 
CONECT  257  256  258                                                 
CONECT  258  260  260  257  259                                       
CONECT  259  258                                                      
CONECT  260  258  258                                                 
CONECT  261  262  254                                                 
CONECT  262  263  265  261                                            
CONECT  263  264  264  268  262                                       
CONECT  264  263  263                                                 
CONECT  265  267  262  266                                            
CONECT  266  265                                                      
CONECT  267  265                                                      
CONECT  268  269  263                                                 
CONECT  269  270  268  272                                            
CONECT  270  271  271  269  279                                       
CONECT  271  270  270                                                 
CONECT  272  269  273                                                 
CONECT  273  272  274                                                 
CONECT  274  273  275                                                 
CONECT  275  276  276  274                                            
CONECT  276  277  278  275  275                                       
CONECT  277  276                                                      
CONECT  278  276                                                      
CONECT  279  270  280                                                 
CONECT  280  281  279  283                                            
CONECT  281  282  282  288  280                                       
CONECT  282  281  281                                                 
CONECT  283  280  284                                                 
CONECT  284  283  285                                                 
CONECT  285  284  286                                                 
CONECT  286  285  287                                                 
CONECT  287  286                                                      
CONECT  288  289  281                                                 
CONECT  289  290  292  288                                            
CONECT  290  291  291  294  289                                       
CONECT  291  290  290                                                 
CONECT  292  293  289                                                 
CONECT  293  292                                                      
CONECT  294  295  290                                                 
CONECT  295  298  296  294                                            
CONECT  296  297  297  295  302                                       
CONECT  297  296  296                                                 
CONECT  298  299  295                                                 
CONECT  299  301  300  298                                            
CONECT  300  299                                                      
CONECT  301  299                                                      
CONECT  302  296  303                                                 
CONECT  303  304  302  306                                            
CONECT  304  305  305  303  310                                       
CONECT  305  304  304                                                 
CONECT  306  303  307  308                                            
CONECT  307  306  309                                                 
CONECT  308  306                                                      
CONECT  309  307                                                      
CONECT  310  304  311                                                 
CONECT  311  312  310  314                                            
CONECT  312  315  313  313  311                                       
CONECT  313  312  312                                                 
CONECT  314  311                                                      
CONECT  315  316  312                                                 
CONECT  316  317  315                                                 
CONECT  317  318  318  319  316                                       
CONECT  318  317  317                                                 
CONECT  319  320  317                                                 
CONECT  320  323  321  319                                            
CONECT  321  322  322  320  329                                       
CONECT  322  321  321                                                 
CONECT  323  324  320                                                 
CONECT  324  325  325  323  326                                       
CONECT  325  327  324  324                                            
CONECT  326  328  324                                                 
CONECT  327  325  328  328                                            
CONECT  328  327  327  326                                            
CONECT  329  321  330                                                 
CONECT  330  331  329  333                                            
CONECT  331  332  332  337  330                                       
CONECT  332  331  331                                                 
CONECT  333  330  334                                                 
CONECT  334  335  333                                                 
CONECT  335  336  334                                                 
CONECT  336  335                                                      
CONECT  337  338  331                                                 
CONECT  338  339  341  337                                            
CONECT  339  344  340  340  338                                       
CONECT  340  339  339                                                 
CONECT  341  343  338  342                                            
CONECT  342  341                                                      
CONECT  343  341                                                      
CONECT  344  345  339                                                 
CONECT  345  348  346  344                                            
CONECT  346  347  347  345  353                                       
CONECT  347  346  346                                                 
CONECT  348  349  345                                                 
CONECT  349  350  348                                                 
CONECT  350  351  351  352  349                                       
CONECT  351  350  350                                                 
CONECT  352  350                                                      
CONECT  353  346  354                                                 
CONECT  354  353  355  357                                            
CONECT  355  356  356  354  361                                       
CONECT  356  355  355                                                 
CONECT  357  354  358  359                                            
CONECT  358  357  360                                                 
CONECT  359  357                                                      
CONECT  360  358                                                      
CONECT  361  355  362                                                 
CONECT  362  363  361  365                                            
CONECT  363  369  364  364  362                                       
CONECT  364  363  363                                                 
CONECT  365  362  366                                                 
CONECT  366  365  367                                                 
CONECT  367  366  368                                                 
CONECT  368  367                                                      
CONECT  369  370  363                                                 
CONECT  370  371  373  369                                            
CONECT  371  372  372  378  370                                       
CONECT  372  371  371                                                 
CONECT  373  370  374                                                 
CONECT  374  373  375                                                 
CONECT  375  376  376  374  377                                       
CONECT  376  375  375                                                 
CONECT  377  375                                                      
CONECT  378  379  371                                                 
CONECT  379  382  380  378                                            
CONECT  380  381  381  379  386                                       
CONECT  381  380  380                                                 
CONECT  382  383  379                                                 
CONECT  383  385  384  382                                            
CONECT  384  383                                                      
CONECT  385  383                                                      
CONECT  386  380  387                                                 
CONECT  387  386  388  390                                            
CONECT  388  394  387  389  389                                       
CONECT  389  388  388                                                 
CONECT  390  387  391                                                 
CONECT  391  393  390  392                                            
CONECT  392  391                                                      
CONECT  393  391                                                      
CONECT  394  395  388                                                 
CONECT  395  398  394  396                                            
CONECT  396  395  397  397  402                                       
CONECT  397  396  396                                                 
CONECT  398  399  395                                                 
CONECT  399  401  400  400  398                                       
CONECT  400  399  399                                                 
CONECT  401  399                                                      
CONECT  402  396  403                                                 
CONECT  403  402  404  406                                            
CONECT  404  405  405  403  410                                       
CONECT  405  404  404                                                 
CONECT  406  403  407                                                 
CONECT  407  406  409  408                                            
CONECT  408  407                                                      
CONECT  409  407                                                      
CONECT  410  404  411                                                 
CONECT  411  410  414  412                                            
CONECT  412  411  418  413  413                                       
CONECT  413  412  412                                                 
CONECT  414  411  415                                                 
CONECT  415  414  416  416  417                                       
CONECT  416  415  415                                                 
CONECT  417  415                                                      
CONECT  418  412  419                                                 
CONECT  419  418  422  420                                            
CONECT  420  419  426  421  421                                       
CONECT  421  420  420                                                 
CONECT  422  423  419                                                 
CONECT  423  424  422  425                                            
CONECT  424  423                                                      
CONECT  425  423                                                      
CONECT  426  420  427                                                 
CONECT  427  430  426  428                                            
CONECT  428  427  431  429  429                                       
CONECT  429  428  428                                                 
CONECT  430  427                                                      
CONECT  431  428  432                                                 
CONECT  432  431  435  433                                            
CONECT  433  432  434  434  439                                       
CONECT  434  433  433                                                 
CONECT  435  432  436                                                 
CONECT  436  435  438  438  437                                       
CONECT  437  436                                                      
CONECT  438  436  436                                                 
CONECT  439  433  440                                                 
CONECT  440  439  441  443                                            
CONECT  441  440  447  442  442                                       
CONECT  442  441  441                                                 
CONECT  443  440  444                                                 
CONECT  444  445  445  443  446                                       
CONECT  445  444  444                                                 
CONECT  446  444                                                      
CONECT  447  441  448                                                 
CONECT  448  449  447  451                                            
CONECT  449  453  450  450  448                                       
CONECT  450  449  449                                                 
CONECT  451  452  448                                                 
CONECT  452  451                                                      
CONECT  453  454  449                                                 
CONECT  454  457  455  453                                            
CONECT  455  456  456  454  461                                       
CONECT  456  455  455                                                 
CONECT  457  458  454                                                 
CONECT  458  459  457  460                                            
CONECT  459  458                                                      
CONECT  460  458                                                      
CONECT  461  455  462                                                 
CONECT  462  461  465  463                                            
CONECT  463  462  464  464  469                                       
CONECT  464  463  463                                                 
CONECT  465  462  466                                                 
CONECT  466  465  467                                                 
CONECT  467  466  468                                                 
CONECT  468  467                                                      
CONECT  469  463  470                                                 
CONECT  470  469  471  473                                            
CONECT  471  478  470  472  472                                       
CONECT  472  471  471                                                 
CONECT  473  470  474                                                 
CONECT  474  473  475                                                 
CONECT  475  474  476  476  477                                       
CONECT  476  475  475                                                 
CONECT  477  475                                                      
CONECT  478  479  471                                                 
CONECT  479  482  480  478                                            
CONECT  480  485  479  481  481                                       
CONECT  481  480  480                                                 
CONECT  482  484  483  479                                            
CONECT  483  482                                                      
CONECT  484  482                                                      
CONECT  485  491  486  480                                            
CONECT  486  489  485  487                                            
CONECT  487  486  488  488  492                                       
CONECT  488  487  487                                                 
CONECT  489  490  486                                                 
CONECT  490  489  491                                                 
CONECT  491  490  485                                                 
CONECT  492  487  493                                                 
CONECT  493  492  496  494                                            
CONECT  494  493  502  495  495                                       
CONECT  495  494  494                                                 
CONECT  496  493  497                                                 
CONECT  497  498  498  496  499                                       
CONECT  498  500  497  497                                            
CONECT  499  501  497                                                 
CONECT  500  498  501  501                                            
CONECT  501  500  500  499                                            
CONECT  502  494  503                                                 
CONECT  503  502  504  506                                            
CONECT  504  513  503  505  505                                       
CONECT  505  504  504                                                 
CONECT  506  503  507                                                 
CONECT  507  506  508                                                 
CONECT  508  509  507                                                 
CONECT  509  510  510  508                                            
CONECT  510  512  509  509  511                                       
CONECT  511  510                                                      
CONECT  512  510                                                      
CONECT  513  514  504                                                 
CONECT  514  517  515  513                                            
CONECT  515  521  514  516  516                                       
CONECT  516  515  515                                                 
CONECT  517  519  518  514                                            
CONECT  518  520  517                                                 
CONECT  519  517                                                      
CONECT  520  518                                                      
CONECT  521  522  515                                                 
CONECT  522  525  521  523                                            
CONECT  523  522  524  524  526                                       
CONECT  524  523  523                                                 
CONECT  525  522                                                      
CONECT  526  523  527                                                 
CONECT  527  526  528  530                                            
CONECT  528  535  527  529  529                                       
CONECT  529  528  528                                                 
CONECT  530  527  531                                                 
CONECT  531  530  532                                                 
CONECT  532  531  533                                                 
CONECT  533  532  534                                                 
CONECT  534  533                                                      
CONECT  535  536  528                                                 
CONECT  536  539  537  535                                            
CONECT  537  543  536  538  538                                       
CONECT  538  537  537                                                 
CONECT  539  540  536                                                 
CONECT  540  541  539                                                 
CONECT  541  542  540                                                 
CONECT  542  541                                                      
CONECT  543  544  537                                                 
CONECT  544  547  543  545                                            
CONECT  545  544  546  546  555                                       
CONECT  546  545  545                                                 
CONECT  547  548  544                                                 
CONECT  548  550  550  549  547                                       
CONECT  549  551  551  548                                            
CONECT  550  552  548  548                                            
CONECT  551  553  549  549                                            
CONECT  552  553  553  550                                            
CONECT  553  554  552  552  551                                       
CONECT  554  553                                                      
CONECT  555  545  556                                                 
CONECT  556  555  559  557                                            
CONECT  557  556  558  558  562                                       
CONECT  558  557  557                                                 
CONECT  559  561  556  560                                            
CONECT  560  559                                                      
CONECT  561  559                                                      
CONECT  562  557  563                                                 
CONECT  563  562  566  564                                            
CONECT  564  570  563  565  565                                       
CONECT  565  564  564                                                 
CONECT  566  563  567                                                 
CONECT  567  568  568  569  566                                       
CONECT  568  567  567                                                 
CONECT  569  567                                                      
CONECT  570  571  564                                                 
CONECT  571  572  570  574                                            
CONECT  572  579  573  573  571                                       
CONECT  573  572  572                                                 
CONECT  574  571  575                                                 
CONECT  575  574  576                                                 
CONECT  576  578  578  575  577                                       
CONECT  577  576                                                      
CONECT  578  576  576                                                 
CONECT  579  580  572                                                 
CONECT  580  583  581  579                                            
CONECT  581  587  582  582  580                                       
CONECT  582  581  581                                                 
CONECT  583  584  585  580                                            
CONECT  584  586  583                                                 
CONECT  585  583                                                      
CONECT  586  584                                                      
CONECT  587  588  581                                                 
CONECT  588  591  587  589                                            
CONECT  589  588  590  590  598                                       
CONECT  590  589  589                                                 
CONECT  591  592  588                                                 
CONECT  592  594  594  593  591                                       
CONECT  593  595  595  592                                            
CONECT  594  596  592  592                                            
CONECT  595  597  593  593                                            
CONECT  596  597  597  594                                            
CONECT  597  596  596  595                                            
CONECT  598  589  599                                                 
CONECT  599  598  600  602                                            
CONECT  600  599  604  601  601                                       
CONECT  601  600  600                                                 
CONECT  602  599  603                                                 
CONECT  603  602                                                      
CONECT  604  605  600                                                 
CONECT  605  606  604                                                 
CONECT  606  608  607  607  605                                       
CONECT  607  606  606                                                 
CONECT  608  609  606                                                 
CONECT  609  612  610  608                                            
CONECT  610  609  611  611  616                                       
CONECT  611  610  610                                                 
CONECT  612  613  609                                                 
CONECT  613  614  615  612                                            
CONECT  614  613                                                      
CONECT  615  613                                                      
CONECT  616  610  617                                                 
CONECT  617  616  620  618                                            
CONECT  618  617  624  619  619                                       
CONECT  619  618  618                                                 
CONECT  620  617  621                                                 
CONECT  621  620  623  623  622                                       
CONECT  622  621                                                      
CONECT  623  621  621                                                 
CONECT  624  618  625                                                 
CONECT  625  624  628  626                                            
CONECT  626  625  636  627  627                                       
CONECT  627  626  626                                                 
CONECT  628  629  625                                                 
CONECT  629  631  631  628  630                                       
CONECT  630  629  632  632                                            
CONECT  631  633  629  629                                            
CONECT  632  634  630  630                                            
CONECT  633  631  634  634                                            
CONECT  634  633  633  635  632                                       
CONECT  635  634                                                      
CONECT  636  626  637                                                 
CONECT  637  636  640  638                                            
CONECT  638  637  641  639  639                                       
CONECT  639  638  638                                                 
CONECT  640  637                                                      
CONECT  641  638  642                                                 
CONECT  642  645  641  643                                            
CONECT  643  642  649  644  644                                       
CONECT  644  643  643                                                 
CONECT  645  646  642                                                 
CONECT  646  648  645  647  647                                       
CONECT  647  646  646                                                 
CONECT  648  646                                                      
CONECT  649  643  650                                                 
CONECT  650  649  653  651                                            
CONECT  651  650  660  652  652                                       
CONECT  652  651  651                                                 
CONECT  653  654  650                                                 
CONECT  654  656  656  653  655                                       
CONECT  655  654  657  657                                            
CONECT  656  658  654  654                                            
CONECT  657  659  655  655                                            
CONECT  658  656  659  659                                            
CONECT  659  658  658  657                                            
CONECT  660  666  651  661                                            
CONECT  661  660  664  662                                            
CONECT  662  661  663  663  667                                       
CONECT  663  662  662                                                 
CONECT  664  665  661                                                 
CONECT  665  666  664                                                 
CONECT  666  660  665                                                 
CONECT  667  662  668                                                 
CONECT  668  667  669  671                                            
CONECT  669  668  676  670  670                                       
CONECT  670  669  669                                                 
CONECT  671  668  672                                                 
CONECT  672  671  673                                                 
CONECT  673  672  674                                                 
CONECT  674  673  675                                                 
CONECT  675  674                                                      
CONECT  676  669  677                                                 
CONECT  677  680  676  678                                            
CONECT  678  677  679  679  684                                       
CONECT  679  678  678                                                 
CONECT  680  681  682  677                                            
CONECT  681  683  680                                                 
CONECT  682  680                                                      
CONECT  683  681                                                      
CONECT  684  678  685                                                 
CONECT  685  684  686  688                                            
CONECT  686  685  687  687  691                                       
CONECT  687  686  686                                                 
CONECT  688  685  689  690                                            
CONECT  689  688                                                      
CONECT  690  688                                                      
CONECT  691  686  692                                                 
CONECT  692  695  691  693                                            
CONECT  693  692  694  694  699                                       
CONECT  694  693  693                                                 
CONECT  695  696  692                                                 
CONECT  696  697  698  695                                            
CONECT  697  696                                                      
CONECT  698  696                                                      
CONECT  699  693  700                                                 
CONECT  700  699  701  703                                            
CONECT  701  702  702  700  707                                       
CONECT  702  701  701                                                 
CONECT  703  700  704  705                                            
CONECT  704  703  706                                                 
CONECT  705  703                                                      
CONECT  706  704                                                      
CONECT  707  701  708                                                 
CONECT  708  707  709  711                                            
CONECT  709  716  708  710  710                                       
CONECT  710  709  709                                                 
CONECT  711  708  712                                                 
CONECT  712  711  713                                                 
CONECT  713  712  714  714  715                                       
CONECT  714  713  713                                                 
CONECT  715  713                                                      
CONECT  716  717  709                                                 
CONECT  717  720  716  718                                            
CONECT  718  717  719  719  724                                       
CONECT  719  718  718                                                 
CONECT  720  721  717                                                 
CONECT  721  723  720  722  722                                       
CONECT  722  721  721                                                 
CONECT  723  721                                                      
CONECT  724  718  725                                                 
CONECT  725  724  726  728                                            
CONECT  726  725  733  727  727                                       
CONECT  727  726  726                                                 
CONECT  728  725  729                                                 
CONECT  729  728  730                                                 
CONECT  730  729  731                                                 
CONECT  731  730  732                                                 
CONECT  732  731                                                      
CONECT  733  734  726                                                 
CONECT  734  735  733  737                                            
CONECT  735  741  736  736  734                                       
CONECT  736  735  735                                                 
CONECT  737  734  738                                                 
CONECT  738  737  739                                                 
CONECT  739  740  738                                                 
CONECT  740  739                                                      
CONECT  741  742  735                                                 
CONECT  742  743  745  741                                            
CONECT  743  750  744  744  742                                       
CONECT  744  743  743                                                 
CONECT  745  742  746                                                 
CONECT  746  745  747                                                 
CONECT  747  746  748                                                 
CONECT  748  747  749                                                 
CONECT  749  748                                                      
CONECT  750  751  743                                                 
CONECT  751  752  754  750                                            
CONECT  752  753  753  757  751                                       
CONECT  753  752  752                                                 
CONECT  754  755  751  756                                            
CONECT  755  754                                                      
CONECT  756  754                                                      
CONECT  757  758  752                                                 
CONECT  758  759  761  757                                            
CONECT  759  760  760  765  758                                       
CONECT  760  759  759                                                 
CONECT  761  758  762                                                 
CONECT  762  761  764  764  763                                       
CONECT  763  762                                                      
CONECT  764  762  762                                                 
CONECT  765  766  759                                                 
CONECT  766  767  765  769                                            
CONECT  767  774  768  768  766                                       
CONECT  768  767  767                                                 
CONECT  769  766  770                                                 
CONECT  770  769  771                                                 
CONECT  771  770  773  773  772                                       
CONECT  772  771                                                      
CONECT  773  771  771                                                 
CONECT  774  775  767                                                 
CONECT  775  778  776  774                                            
CONECT  776  775  782  777  777                                       
CONECT  777  776  776                                                 
CONECT  778  779  775                                                 
CONECT  779  780  778                                                 
CONECT  780  781  779                                                 
CONECT  781  780                                                      
CONECT  782  783  776                                                 
CONECT  783  784  782  786                                            
CONECT  784  785  785  789  783                                       
CONECT  785  784  784                                                 
CONECT  786  783  787  788                                            
CONECT  787  786                                                      
CONECT  788  786                                                      
CONECT  789  790  784                                                 
CONECT  790  793  791  789                                            
CONECT  791  796  790  792  792                                       
CONECT  792  791  791                                                 
CONECT  793  795  794  790                                            
CONECT  794  793                                                      
CONECT  795  793                                                      
CONECT  796  797  791                                                 
CONECT  797  798  800  796                                            
CONECT  798  799  799  803  797                                       
CONECT  799  798  798                                                 
CONECT  800  797  801  802                                            
CONECT  801  800                                                      
CONECT  802  800                                                      
CONECT  803  804  798                                                 
CONECT  804  805  807  803                                            
CONECT  805  814  804  806  806                                       
CONECT  806  805  805                                                 
CONECT  807  804  808                                                 
CONECT  808  807  809                                                 
CONECT  809  808  810                                                 
CONECT  810  809  811  811                                            
CONECT  811  810  810  812  813                                       
CONECT  812  811                                                      
CONECT  813  811                                                      
CONECT  814  815  805                                                 
CONECT  815  816  814  818                                            
CONECT  816  822  815  817  817                                       
CONECT  817  816  816                                                 
CONECT  818  815  819                                                 
CONECT  819  820  820  821  818                                       
CONECT  820  819  819                                                 
CONECT  821  819                                                      
CONECT  822  823  816                                                 
CONECT  823  824  826  822                                            
CONECT  824  825  825  830  823                                       
CONECT  825  824  824                                                 
CONECT  826  828  823  827                                            
CONECT  827  826  829                                                 
CONECT  828  826                                                      
CONECT  829  827                                                      
CONECT  830  831  824                                                 
CONECT  831  832  834  830                                            
CONECT  832  837  833  833  831                                       
CONECT  833  832  832                                                 
CONECT  834  836  831  835                                            
CONECT  835  834                                                      
CONECT  836  834                                                      
CONECT  837  838  832                                                 
CONECT  838  839  841  837                                            
CONECT  839  840  840  845  838                                       
CONECT  840  839  839                                                 
CONECT  841  842  838                                                 
CONECT  842  844  843  841                                            
CONECT  843  842                                                      
CONECT  844  842                                                      
CONECT  845  846  839                                                 
CONECT  846  847  849  845                                            
CONECT  847  852  848  848  846                                       
CONECT  848  847  847                                                 
CONECT  849  851  846  850                                            
CONECT  850  849                                                      
CONECT  851  849                                                      
CONECT  852  853  847                                                 
CONECT  853  854  856  852                                            
CONECT  854  858  855  855  853                                       
CONECT  855  854  854                                                 
CONECT  856  857  853                                                 
CONECT  857  856                                                      
CONECT  858  859  854                                                 
CONECT  859  860  862  858                                            
CONECT  860  865  861  861  859                                       
CONECT  861  860  860                                                 
CONECT  862  864  859  863                                            
CONECT  863  862                                                      
CONECT  864  862                                                      
CONECT  865  866  860                                                 
CONECT  866  867  869  865                                            
CONECT  867  868  868  871  866                                       
CONECT  868  867  867                                                 
CONECT  869  870  866                                                 
CONECT  870  869                                                      
CONECT  871  872  867                                                 
CONECT  872  873  875  871                                            
CONECT  873  874  874  880  872                                       
CONECT  874  873  873                                                 
CONECT  875  876  872                                                 
CONECT  876  877  875                                                 
CONECT  877  878  878  876  879                                       
CONECT  878  877  877                                                 
CONECT  879  877                                                      
CONECT  880  881  873                                                 
CONECT  881  882  884  880                                            
CONECT  882  883  883  881  890                                       
CONECT  883  882  882                                                 
CONECT  884  885  881                                                 
CONECT  885  884  887  887  886                                       
CONECT  886  885  888                                                 
CONECT  887  885  885  889                                            
CONECT  888  889  889  886                                            
CONECT  889  887  888  888                                            
CONECT  890  882  891                                                 
CONECT  891  894  890  892                                            
CONECT  892  891  893  893  900                                       
CONECT  893  892  892                                                 
CONECT  894  895  891                                                 
CONECT  895  897  897  896  894                                       
CONECT  896  898  895                                                 
CONECT  897  899  895  895                                            
CONECT  898  899  899  896                                            
CONECT  899  897  898  898                                            
CONECT  900  892  901                                                 
CONECT  901  900  904  902                                            
CONECT  902  901  911  903  903                                       
CONECT  903  902  902                                                 
CONECT  904  905  901                                                 
CONECT  905  906  906  907  904                                       
CONECT  906  908  905  905                                            
CONECT  907  909  909  905                                            
CONECT  908  910  910  906                                            
CONECT  909  910  907  907                                            
CONECT  910  908  908  909                                            
CONECT  911  902  912                                                 
CONECT  912  915  911  913                                            
CONECT  913  912  914  914  918                                       
CONECT  914  913  913                                                 
CONECT  915  917  916  912                                            
CONECT  916  915                                                      
CONECT  917  915                                                      
CONECT  918  913  919                                                 
CONECT  919  918  920  922                                            
CONECT  920  921  921  919  925                                       
CONECT  921  920  920                                                 
CONECT  922  919  923  924                                            
CONECT  923  922                                                      
CONECT  924  922                                                      
CONECT  925  920  926                                                 
CONECT  926  925  929  927                                            
CONECT  927  926  933  928  928                                       
CONECT  928  927  927                                                 
CONECT  929  930  926  931                                            
CONECT  930  932  929                                                 
CONECT  931  929                                                      
CONECT  932  930                                                      
CONECT  933  927  934                                                 
CONECT  934  933  937  935                                            
CONECT  935  936  936  934  941                                       
CONECT  936  935  935                                                 
CONECT  937  934  938                                                 
CONECT  938  937  940  940  939                                       
CONECT  939  938                                                      
CONECT  940  938  938                                                 
CONECT  941  935  942                                                 
CONECT  942  941  943                                                 
CONECT  943  942  945  944  944                                       
CONECT  944  943  943                                                 
CONECT  945  943  946                                                 
CONECT  946  945  947  949                                            
CONECT  947  948  948  946  954                                       
CONECT  948  947  947                                                 
CONECT  949  946  950                                                 
CONECT  950  949  951                                                 
CONECT  951  950  952                                                 
CONECT  952  951  953                                                 
CONECT  953  952                                                      
CONECT  954  947  955                                                 
CONECT  955  958  954  956                                            
CONECT  956  955  959  957  957                                       
CONECT  957  956  956                                                 
CONECT  958  955                                                      
CONECT  959  956  960                                                 
CONECT  960  959  961  963                                            
CONECT  961  962  962  960  966                                       
CONECT  962  961  961                                                 
CONECT  963  960  964  965                                            
CONECT  964  963                                                      
CONECT  965  963                                                      
CONECT  966  961  967                                                 
CONECT  967  966  970  968                                            
CONECT  968  967  973  969  969                                       
CONECT  969  968  968                                                 
CONECT  970  972  967  971                                            
CONECT  971  970                                                      
CONECT  972  970                                                      
CONECT  973  968  974                                                 
CONECT  974  973  975  977                                            
CONECT  975  976  976  974  978                                       
CONECT  976  975  975                                                 
CONECT  977  974                                                      
CONECT  978  975  979                                                 
CONECT  979  978  982  980                                            
CONECT  980  979  990  981  981                                       
CONECT  981  980  980                                                 
CONECT  982  979  983                                                 
CONECT  983  982  984  984  985                                       
CONECT  984  983  983  986                                            
CONECT  985  983  987  987                                            
CONECT  986  984  988  988                                            
CONECT  987  985  985  988                                            
CONECT  988  986  986  987  989                                       
CONECT  989  988                                                      
CONECT  990  980  991                                                 
CONECT  991  990  994  992                                            
CONECT  992  993  993  991  998                                       
CONECT  993  992  992                                                 
CONECT  994  995  991  996                                            
CONECT  995  997  994                                                 
CONECT  996  994                                                      
CONECT  997  995                                                      
CONECT  998  992  999 1004                                            
CONECT  999  998 1000 1002                                            
CONECT 1000 1005  999 1001 1001                                       
CONECT 1001 1000 1000                                                 
CONECT 1002  999 1003                                                 
CONECT 1003 1004 1002                                                 
CONECT 1004  998 1003                                                 
CONECT 1005 1006 1000                                                 
CONECT 1006 1009 1005 1007                                            
CONECT 1007 1006 1014 1008 1008                                       
CONECT 1008 1007 1007                                                 
CONECT 1009 1010 1006                                                 
CONECT 1010 1011 1009                                                 
CONECT 1011 1012 1010                                                 
CONECT 1012 1013 1011                                                 
CONECT 1013 1012                                                      
CONECT 1014 1007 1015                                                 
CONECT 1015 1014 1018 1016                                            
CONECT 1016 1022 1015 1017 1017                                       
CONECT 1017 1016 1016                                                 
CONECT 1018 1019 1015                                                 
CONECT 1019 1021 1021 1018 1020                                       
CONECT 1020 1019                                                      
CONECT 1021 1019 1019                                                 
CONECT 1022 1023 1016                                                 
CONECT 1023 1026 1024 1022                                            
CONECT 1024 1025 1025 1023 1028                                       
CONECT 1025 1024 1024                                                 
CONECT 1026 1027 1023                                                 
CONECT 1027 1026                                                      
CONECT 1028 1024 1029                                                 
CONECT 1029 1030 1028 1032                                            
CONECT 1030 1035 1029 1031 1031                                       
CONECT 1031 1030 1030                                                 
CONECT 1032 1029 1033 1034                                            
CONECT 1033 1032                                                      
CONECT 1034 1032                                                      
CONECT 1035 1036 1030                                                 
CONECT 1036 1039 1035 1037                                            
CONECT 1037 1036 1038 1038 1043                                       
CONECT 1038 1037 1037                                                 
CONECT 1039 1041 1040 1036                                            
CONECT 1040 1042 1039                                                 
CONECT 1041 1039                                                      
CONECT 1042 1040                                                      
CONECT 1043 1037 1044                                                 
CONECT 1044 1045 1043                                                 
CONECT 1045 1046 1046 1047 1044                                       
CONECT 1046 1045 1045                                                 
CONECT 1047 1048 1045                                                 
CONECT 1048 1049 1051 1047                                            
CONECT 1049 1050 1050 1055 1048                                       
CONECT 1050 1049 1049                                                 
CONECT 1051 1048 1052                                                 
CONECT 1052 1051 1054 1053                                            
CONECT 1053 1052                                                      
CONECT 1054 1052                                                      
CONECT 1055 1056 1049                                                 
CONECT 1056 1057 1055 1059                                            
CONECT 1057 1058 1058 1061 1056                                       
CONECT 1058 1057 1057                                                 
CONECT 1059 1056 1060                                                 
CONECT 1060 1059                                                      
CONECT 1061 1062 1057                                                 
CONECT 1062 1063 1065 1061                                            
CONECT 1063 1064 1064 1070 1062                                       
CONECT 1064 1063 1063                                                 
CONECT 1065 1062 1066                                                 
CONECT 1066 1065 1067                                                 
CONECT 1067 1066 1068                                                 
CONECT 1068 1067 1069                                                 
CONECT 1069 1068                                                      
CONECT 1070 1071 1063                                                 
CONECT 1071 1072 1074 1070                                            
CONECT 1072 1073 1073 1078 1071                                       
CONECT 1073 1072 1072                                                 
CONECT 1074 1076 1071 1075                                            
CONECT 1075 1074 1077                                                 
CONECT 1076 1074                                                      
CONECT 1077 1075                                                      
CONECT 1078 1079 1072                                                 
CONECT 1079 1080 1078 1082                                            
CONECT 1080 1081 1081 1086 1079                                       
CONECT 1081 1080 1080                                                 
CONECT 1082 1079 1083                                                 
CONECT 1083 1082 1084 1084 1085                                       
CONECT 1084 1083 1083                                                 
CONECT 1085 1083                                                      
CONECT 1086 1087 1080                                                 
CONECT 1087 1088 1086 1090                                            
CONECT 1088 1089 1089 1097 1087                                       
CONECT 1089 1088 1088                                                 
CONECT 1090 1087 1091                                                 
CONECT 1091 1090 1092                                                 
CONECT 1092 1091 1093                                                 
CONECT 1093 1092 1094 1094                                            
CONECT 1094 1093 1093 1095 1096                                       
CONECT 1095 1094                                                      
CONECT 1096 1094                                                      
CONECT 1097 1098 1088                                                 
CONECT 1098 1099 1101 1097                                            
CONECT 1099 1100 1100 1105 1098                                       
CONECT 1100 1099 1099                                                 
CONECT 1101 1103 1098 1102                                            
CONECT 1102 1101 1104                                                 
CONECT 1103 1101                                                      
CONECT 1104 1102                                                      
CONECT 1105 1106 1099                                                 
CONECT 1106 1107 1109 1105                                            
CONECT 1107 1108 1108 1106 1112                                       
CONECT 1108 1107 1107                                                 
CONECT 1109 1110 1106 1111                                            
CONECT 1110 1109                                                      
CONECT 1111 1109                                                      
CONECT 1112 1107 1113                                                 
CONECT 1113 1114 1112 1116                                            
CONECT 1114 1115 1115 1121 1113                                       
CONECT 1115 1114 1114                                                 
CONECT 1116 1113 1117                                                 
CONECT 1117 1116 1118                                                 
CONECT 1118 1117 1120 1119 1119                                       
CONECT 1119 1118 1118                                                 
CONECT 1120 1118                                                      
CONECT 1121 1122 1114                                                 
CONECT 1122 1123 1125 1121                                            
CONECT 1123 1124 1124 1132 1122                                       
CONECT 1124 1123 1123                                                 
CONECT 1125 1126 1122                                                 
CONECT 1126 1127 1127 1128 1125                                       
CONECT 1127 1129 1126 1126                                            
CONECT 1128 1130 1130 1126                                            
CONECT 1129 1131 1131 1127                                            
CONECT 1130 1131 1128 1128                                            
CONECT 1131 1129 1129 1130                                            
CONECT 1132 1133 1123                                                 
CONECT 1133 1134 1136 1132                                            
CONECT 1134 1135 1135 1143 1133                                       
CONECT 1135 1134 1134                                                 
CONECT 1136 1133 1137                                                 
CONECT 1137 1138 1138 1136 1139                                       
CONECT 1138 1140 1137 1137                                            
CONECT 1139 1137 1141 1141                                            
CONECT 1140 1138 1142 1142                                            
CONECT 1141 1142 1139 1139                                            
CONECT 1142 1140 1140 1141                                            
CONECT 1143 1134 1144                                                 
CONECT 1144 1145 1143 1147                                            
CONECT 1145 1146 1146 1148 1144                                       
CONECT 1146 1145 1145                                                 
CONECT 1147 1144                                                      
CONECT 1148 1145 1149                                                 
CONECT 1149 1150 1148 1152                                            
CONECT 1150 1157 1151 1151 1149                                       
CONECT 1151 1150 1150                                                 
CONECT 1152 1149 1153                                                 
CONECT 1153 1152 1154                                                 
CONECT 1154 1155 1155 1156 1153                                       
CONECT 1155 1154 1154                                                 
CONECT 1156 1154                                                      
CONECT 1157 1158 1150                                                 
CONECT 1158 1159 1161 1157                                            
CONECT 1159 1168 1160 1160 1158                                       
CONECT 1160 1159 1159                                                 
CONECT 1161 1158 1162                                                 
CONECT 1162 1161 1163                                                 
CONECT 1163 1162 1164                                                 
CONECT 1164 1163 1165 1165                                            
CONECT 1165 1166 1164 1164 1167                                       
CONECT 1166 1165                                                      
CONECT 1167 1165                                                      
CONECT 1168 1169 1174 1159                                            
CONECT 1169 1172 1170 1168                                            
CONECT 1170 1169 1171 1171 1175                                       
CONECT 1171 1170 1170                                                 
CONECT 1172 1173 1169                                                 
CONECT 1173 1172 1174                                                 
CONECT 1174 1173 1168                                                 
CONECT 1175 1170 1176                                                 
CONECT 1176 1177 1175 1179                                            
CONECT 1177 1178 1178 1184 1176                                       
CONECT 1178 1177 1177                                                 
CONECT 1179 1176 1180                                                 
CONECT 1180 1179 1181                                                 
CONECT 1181 1182 1182 1180 1183                                       
CONECT 1182 1181 1181                                                 
CONECT 1183 1181                                                      
CONECT 1184 1185 1177                                                 
CONECT 1185 1188 1184 1186                                            
CONECT 1186 1185 1191 1187 1187                                       
CONECT 1187 1186 1186                                                 
CONECT 1188 1190 1189 1185                                            
CONECT 1189 1188                                                      
CONECT 1190 1188                                                      
CONECT 1191 1186 1192                                                 
CONECT 1192 1191 1195 1193                                            
CONECT 1193 1200 1192 1194 1194                                       
CONECT 1194 1193 1193                                                 
CONECT 1195 1192 1196                                                 
CONECT 1196 1195 1197                                                 
CONECT 1197 1198 1198 1196 1199                                       
CONECT 1198 1197 1197                                                 
CONECT 1199 1197                                                      
CONECT 1200 1201 1193                                                 
CONECT 1201 1204 1200 1202                                            
CONECT 1202 1209 1201 1203 1203                                       
CONECT 1203 1202 1202                                                 
CONECT 1204 1205 1201                                                 
CONECT 1205 1206 1204                                                 
CONECT 1206 1207 1207 1208 1205                                       
CONECT 1207 1206 1206                                                 
CONECT 1208 1206                                                      
CONECT 1209 1210 1202                                                 
CONECT 1210 1213 1209 1211                                            
CONECT 1211 1210 1220 1212 1212                                       
CONECT 1212 1211 1211                                                 
CONECT 1213 1214 1210                                                 
CONECT 1214 1215 1213                                                 
CONECT 1215 1216 1214                                                 
CONECT 1216 1217 1217 1215                                            
CONECT 1217 1219 1218 1216 1216                                       
CONECT 1218 1217                                                      
CONECT 1219 1217                                                      
CONECT 1220 1211 1221                                                 
CONECT 1221 1220 1224 1222                                            
CONECT 1222 1221 1228 1223 1223                                       
CONECT 1223 1222 1222                                                 
CONECT 1224 1221 1225                                                 
CONECT 1225 1224 1227 1226                                            
CONECT 1226 1225                                                      
CONECT 1227 1225                                                      
CONECT 1228 1222 1229                                                 
CONECT 1229 1228 1232 1230                                            
CONECT 1230 1235 1229 1231 1231                                       
CONECT 1231 1230 1230                                                 
CONECT 1232 1233 1229 1234                                            
CONECT 1233 1232                                                      
CONECT 1234 1232                                                      
CONECT 1235 1236 1230                                                 
CONECT 1236 1239 1235 1237                                            
CONECT 1237 1236 1244 1238 1238                                       
CONECT 1238 1237 1237                                                 
CONECT 1239 1240 1236                                                 
CONECT 1240 1241 1239                                                 
CONECT 1241 1242 1242 1243 1240                                       
CONECT 1242 1241 1241                                                 
CONECT 1243 1241                                                      
CONECT 1244 1237 1245                                                 
CONECT 1245 1244 1248 1246                                            
CONECT 1246 1245 1253 1247 1247                                       
CONECT 1247 1246 1246                                                 
CONECT 1248 1249 1245                                                 
CONECT 1249 1250 1248                                                 
CONECT 1250 1252 1251 1251 1249                                       
CONECT 1251 1250 1250                                                 
CONECT 1252 1250                                                      
CONECT 1253 1246 1254                                                 
CONECT 1254 1253 1257 1255                                            
CONECT 1255 1261 1254 1256 1256                                       
CONECT 1256 1255 1255                                                 
CONECT 1257 1258 1254 1259                                            
CONECT 1258 1260 1257                                                 
CONECT 1259 1257                                                      
CONECT 1260 1258                                                      
CONECT 1261 1262 1255                                                 
CONECT 1262 1265 1261 1263                                            
CONECT 1263 1269 1262 1264 1264                                       
CONECT 1264 1263 1263                                                 
CONECT 1265 1266 1262                                                 
CONECT 1266 1268 1265 1267                                            
CONECT 1267 1266                                                      
CONECT 1268 1266                                                      
CONECT 1269 1270 1263                                                 
CONECT 1270 1273 1269 1271                                            
CONECT 1271 1270 1277 1272 1272                                       
CONECT 1272 1271 1271                                                 
CONECT 1273 1274 1275 1270                                            
CONECT 1274 1276 1273                                                 
CONECT 1275 1273                                                      
CONECT 1276 1274                                                      
CONECT 1277 1271 1278                                                 
CONECT 1278 1277 1281 1279                                            
CONECT 1279 1278 1282 1280 1280                                       
CONECT 1280 1279 1279                                                 
CONECT 1281 1278                                                      
CONECT 1282 1279 1283                                                 
CONECT 1283 1282 1286 1284                                            
CONECT 1284 1290 1283 1285 1285                                       
CONECT 1285 1284 1284                                                 
CONECT 1286 1283 1287                                                 
CONECT 1287 1286 1288 1289                                            
CONECT 1288 1287                                                      
CONECT 1289 1287                                                      
CONECT 1290 1291 1284                                                 
CONECT 1291 1294 1290 1292                                            
CONECT 1292 1299 1291 1293 1293                                       
CONECT 1293 1292 1292                                                 
CONECT 1294 1295 1291                                                 
CONECT 1295 1296 1294                                                 
CONECT 1296 1297 1297 1298 1295                                       
CONECT 1297 1296 1296                                                 
CONECT 1298 1296                                                      
CONECT 1299 1300 1292                                                 
CONECT 1300 1303 1299 1301                                            
CONECT 1301 1300 1306 1302 1302                                       
CONECT 1302 1301 1301                                                 
CONECT 1303 1304 1305 1300                                            
CONECT 1304 1303                                                      
CONECT 1305 1303                                                      
CONECT 1306 1301 1307                                                 
CONECT 1307 1306 1310 1308                                            
CONECT 1308 1307 1314 1309 1309                                       
CONECT 1309 1308 1308                                                 
CONECT 1310 1311 1307                                                 
CONECT 1311 1312 1313 1310                                            
CONECT 1312 1311                                                      
CONECT 1313 1311                                                      
CONECT 1314 1308 1315                                                 
CONECT 1315 1314 1318 1316                                            
CONECT 1316 1322 1315 1317 1317                                       
CONECT 1317 1316 1316                                                 
CONECT 1318 1315 1319                                                 
CONECT 1319 1320 1318 1321                                            
CONECT 1320 1319                                                      
CONECT 1321 1319                                                      
CONECT 1322 1323 1316                                                 
CONECT 1323 1324 1322                                                 
CONECT 1324 1326 1323 1325 1325                                       
CONECT 1325 1324 1324                                                 
CONECT 1326 1327 1324                                                 
CONECT 1327 1328 1326 1330                                            
CONECT 1328 1333 1329 1329 1327                                       
CONECT 1329 1328 1328                                                 
CONECT 1330 1327 1331 1332                                            
CONECT 1331 1330                                                      
CONECT 1332 1330                                                      
CONECT 1333 1334 1328                                                 
CONECT 1334 1337 1335 1333                                            
CONECT 1335 1336 1336 1334 1341                                       
CONECT 1336 1335 1335                                                 
CONECT 1337 1338 1334                                                 
CONECT 1338 1340 1339 1339 1337                                       
CONECT 1339 1338 1338                                                 
CONECT 1340 1338                                                      
CONECT 1341 1335 1342                                                 
CONECT 1342 1341 1343 1345                                            
CONECT 1343 1349 1342 1344 1344                                       
CONECT 1344 1343 1343                                                 
CONECT 1345 1342 1346                                                 
CONECT 1346 1347 1347 1345 1348                                       
CONECT 1347 1346 1346                                                 
CONECT 1348 1346                                                      
CONECT 1349 1350 1343                                                 
CONECT 1350 1351 1353 1349                                            
CONECT 1351 1352 1352 1356 1350                                       
CONECT 1352 1351 1351                                                 
CONECT 1353 1354 1350 1355                                            
CONECT 1354 1353                                                      
CONECT 1355 1353                                                      
CONECT 1356 1357 1351                                                 
CONECT 1357 1358 1360 1356                                            
CONECT 1358 1361 1357 1359 1359                                       
CONECT 1359 1358 1358                                                 
CONECT 1360 1357                                                      
CONECT 1361 1362 1358                                                 
CONECT 1362 1363 1365 1361                                            
CONECT 1363 1364 1364 1368 1362                                       
CONECT 1364 1363 1363                                                 
CONECT 1365 1366 1362 1367                                            
CONECT 1366 1365                                                      
CONECT 1367 1365                                                      
CONECT 1368 1369 1363                                                 
CONECT 1369 1370 1372 1368                                            
CONECT 1370 1374 1369 1371 1371                                       
CONECT 1371 1370 1370                                                 
CONECT 1372 1373 1369                                                 
CONECT 1373 1372                                                      
CONECT 1374 1375 1370                                                 
CONECT 1375 1378 1376 1374                                            
CONECT 1376 1377 1377 1382 1375                                       
CONECT 1377 1376 1376                                                 
CONECT 1378 1380 1379 1375                                            
CONECT 1379 1378 1381                                                 
CONECT 1380 1378                                                      
CONECT 1381 1379                                                      
CONECT 1382 1383 1376                                                 
CONECT 1383 1384 1382 1386                                            
CONECT 1384 1390 1383 1385 1385                                       
CONECT 1385 1384 1384                                                 
CONECT 1386 1383 1387                                                 
CONECT 1387 1388 1388 1389 1386                                       
CONECT 1388 1387 1387                                                 
CONECT 1389 1387                                                      
CONECT 1390 1391 1384                                                 
CONECT 1391 1392 1394 1390                                            
CONECT 1392 1393 1393 1395 1391                                       
CONECT 1393 1392 1392                                                 
CONECT 1394 1391                                                      
CONECT 1395 1396 1392                                                 
CONECT 1396 1397 1399 1395                                            
CONECT 1397 1402 1398 1398 1396                                       
CONECT 1398 1397 1397                                                 
CONECT 1399 1400 1396 1401                                            
CONECT 1400 1399                                                      
CONECT 1401 1399                                                      
CONECT 1402 1403 1397                                                 
CONECT 1403 1406 1404 1402                                            
CONECT 1404 1405 1405 1412 1403                                       
CONECT 1405 1404 1404                                                 
CONECT 1406 1407 1403                                                 
CONECT 1407 1406 1408 1408 1409                                       
CONECT 1408 1407 1407 1410                                            
CONECT 1409 1407 1411                                                 
CONECT 1410 1408 1411 1411                                            
CONECT 1411 1410 1410 1409                                            
CONECT 1412 1413 1404                                                 
CONECT 1413 1414 1412 1416                                            
CONECT 1414 1415 1415 1424 1413                                       
CONECT 1415 1414 1414                                                 
CONECT 1416 1413 1417                                                 
CONECT 1417 1416 1418 1418 1419                                       
CONECT 1418 1417 1417 1420                                            
CONECT 1419 1417 1421 1421                                            
CONECT 1420 1418 1422 1422                                            
CONECT 1421 1419 1419 1422                                            
CONECT 1422 1420 1420 1421 1423                                       
CONECT 1423 1422                                                      
CONECT 1424 1425 1414                                                 
CONECT 1425 1426 1428 1424                                            
CONECT 1426 1427 1427 1425 1430                                       
CONECT 1427 1426 1426                                                 
CONECT 1428 1425 1429                                                 
CONECT 1429 1428                                                      
CONECT 1430 1426 1431                                                 
CONECT 1431 1432 1430 1434                                            
CONECT 1432 1433 1433 1431 1437                                       
CONECT 1433 1432 1432                                                 
CONECT 1434 1431 1435 1436                                            
CONECT 1435 1434                                                      
CONECT 1436 1434                                                      
CONECT 1437 1432 1438                                                 
CONECT 1438 1439 1437 1441                                            
CONECT 1439 1446 1440 1440 1438                                       
CONECT 1440 1439 1439                                                 
CONECT 1441 1438 1442                                                 
CONECT 1442 1441 1443                                                 
CONECT 1443 1442 1444                                                 
CONECT 1444 1443 1445                                                 
CONECT 1445 1444                                                      
CONECT 1446 1447 1439                                                 
CONECT 1447 1448 1446 1450                                            
CONECT 1448 1451 1449 1449 1447                                       
CONECT 1449 1448 1448                                                 
CONECT 1450 1447                                                      
CONECT 1451 1452 1448                                                 
CONECT 1452 1453 1455 1451                                            
CONECT 1453 1462 1454 1454 1452                                       
CONECT 1454 1453 1453                                                 
CONECT 1455 1452 1456                                                 
CONECT 1456 1457 1455                                                 
CONECT 1457 1458 1456                                                 
CONECT 1458 1459 1459 1457                                            
CONECT 1459 1461 1458 1458 1460                                       
CONECT 1460 1459                                                      
CONECT 1461 1459                                                      
CONECT 1462 1463 1453                                                 
CONECT 1463 1464 1462                                                 
CONECT 1464 1465 1465 1463 1466                                       
CONECT 1465 1464 1464                                                 
CONECT 1466 1464 1467                                                 
CONECT 1467 1466 1470 1468                                            
CONECT 1468 1467 1469 1469 1474                                       
CONECT 1469 1468 1468                                                 
CONECT 1470 1471 1467 1472                                            
CONECT 1471 1473 1470                                                 
CONECT 1472 1470                                                      
CONECT 1473 1471                                                      
CONECT 1474 1468 1475                                                 
CONECT 1475 1474 1478 1476                                            
CONECT 1476 1475 1485 1477 1477                                       
CONECT 1477 1476 1476                                                 
CONECT 1478 1479 1475                                                 
CONECT 1479 1480 1478                                                 
CONECT 1480 1481 1479                                                 
CONECT 1481 1482 1482 1480                                            
CONECT 1482 1484 1483 1481 1481                                       
CONECT 1483 1482                                                      
CONECT 1484 1482                                                      
CONECT 1485 1476 1486                                                 
CONECT 1486 1485 1489 1487                                            
CONECT 1487 1486 1488 1488 1493                                       
CONECT 1488 1487 1487                                                 
CONECT 1489 1486 1490                                                 
CONECT 1490 1489 1492 1492 1491                                       
CONECT 1491 1490                                                      
CONECT 1492 1490 1490                                                 
CONECT 1493 1487 1494                                                 
CONECT 1494 1493 1497 1495                                            
CONECT 1495 1494 1498 1496 1496                                       
CONECT 1496 1495 1495                                                 
CONECT 1497 1494                                                      
CONECT 1498 1495 1499                                                 
CONECT 1499 1498 1502 1500                                            
CONECT 1500 1505 1499 1501 1501                                       
CONECT 1501 1500 1500                                                 
CONECT 1502 1503 1499 1504                                            
CONECT 1503 1502                                                      
CONECT 1504 1502                                                      
CONECT 1505 1506 1500                                                 
CONECT 1506 1509 1505 1507                                            
CONECT 1507 1506 1508 1508 1511                                       
CONECT 1508 1507 1507                                                 
CONECT 1509 1510 1506                                                 
CONECT 1510 1509                                                      
CONECT 1511 1507 1512                                                 
CONECT 1512 1511 1513 1515                                            
CONECT 1513 1514 1514 1516 1512                                       
CONECT 1514 1513 1513                                                 
CONECT 1515 1512                                                      
CONECT 1516 1517 1513                                                 
CONECT 1517 1520 1516 1518                                            
CONECT 1518 1517 1523 1519 1519                                       
CONECT 1519 1518 1518                                                 
CONECT 1520 1521 1522 1517                                            
CONECT 1521 1520                                                      
CONECT 1522 1520                                                      
CONECT 1523 1518 1524                                                 
CONECT 1524 1523 1525 1527                                            
CONECT 1525 1526 1526 1524 1530                                       
CONECT 1526 1525 1525                                                 
CONECT 1527 1524 1528 1529                                            
CONECT 1528 1527                                                      
CONECT 1529 1527                                                      
CONECT 1530 1525 1531                                                 
CONECT 1531 1534 1530 1532                                            
CONECT 1532 1531 1537 1533 1533                                       
CONECT 1533 1532 1532                                                 
CONECT 1534 1536 1531 1535                                            
CONECT 1535 1534                                                      
CONECT 1536 1534                                                      
CONECT 1537 1532 1538                                                 
CONECT 1538 1537 1539 1541                                            
CONECT 1539 1540 1540 1538 1544                                       
CONECT 1540 1539 1539                                                 
CONECT 1541 1538 1542 1543                                            
CONECT 1542 1541                                                      
CONECT 1543 1541                                                      
CONECT 1544 1539 1545                                                 
CONECT 1545 1548 1544 1546                                            
CONECT 1546 1545 1550 1547 1547                                       
CONECT 1547 1546 1546                                                 
CONECT 1548 1549 1545                                                 
CONECT 1549 1548                                                      
CONECT 1550 1546 1551                                                 
CONECT 1551 1550 1554 1552                                            
CONECT 1552 1553 1553 1551 1558                                       
CONECT 1553 1552 1552                                                 
CONECT 1554 1555 1551                                                 
CONECT 1555 1556 1554 1557                                            
CONECT 1556 1555                                                      
CONECT 1557 1555                                                      
CONECT 1558 1552 1559                                                 
CONECT 1559 1558 1560                                                 
CONECT 1560 1559 1562 1561 1561                                       
CONECT 1561 1560 1560                                                 
CONECT 1562 1560 1563                                                 
CONECT 1563 1562 1564                                                 
CONECT 1564 1565 1565 1563 1566                                       
CONECT 1565 1564 1564                                                 
CONECT 1566 1564 1567                                                 
CONECT 1567 1568 1566 1570                                            
CONECT 1568 1574 1569 1569 1567                                       
CONECT 1569 1568 1568                                                 
CONECT 1570 1567 1571                                                 
CONECT 1571 1570 1573 1572                                            
CONECT 1572 1571                                                      
CONECT 1573 1571                                                      
CONECT 1574 1575 1568                                                 
CONECT 1575 1576 1578 1574                                            
CONECT 1576 1585 1577 1577 1575                                       
CONECT 1577 1576 1576                                                 
CONECT 1578 1575 1579                                                 
CONECT 1579 1578 1580 1580 1581                                       
CONECT 1580 1579 1579 1582                                            
CONECT 1581 1579 1583 1583                                            
CONECT 1582 1580 1584 1584                                            
CONECT 1583 1581 1581 1584                                            
CONECT 1584 1582 1582 1583                                            
CONECT 1585 1586 1576                                                 
CONECT 1586 1589 1587 1585                                            
CONECT 1587 1588 1588 1586 1594                                       
CONECT 1588 1587 1587                                                 
CONECT 1589 1590 1586                                                 
CONECT 1590 1591 1589                                                 
CONECT 1591 1592 1590                                                 
CONECT 1592 1593 1591                                                 
CONECT 1593 1592                                                      
CONECT 1594 1587 1595                                                 
CONECT 1595 1594 1598 1596                                            
CONECT 1596 1595 1597 1597 1600                                       
CONECT 1597 1596 1596                                                 
CONECT 1598 1595 1599                                                 
CONECT 1599 1598                                                      
CONECT 1600 1596 1601                                                 
CONECT 1601 1600 1602 1604                                            
CONECT 1602 1606 1603 1603 1601                                       
CONECT 1603 1602 1602                                                 
CONECT 1604 1601 1605                                                 
CONECT 1605 1604                                                      
CONECT 1606 1607 1602                                                 
CONECT 1607 1610 1606 1608                                            
CONECT 1608 1607 1609 1609 1615                                       
CONECT 1609 1608 1608                                                 
CONECT 1610 1611 1607                                                 
CONECT 1611 1612 1610                                                 
CONECT 1612 1614 1613 1613 1611                                       
CONECT 1613 1612 1612                                                 
CONECT 1614 1612                                                      
CONECT 1615 1608 1616                                                 
CONECT 1616 1615 1617 1619                                            
CONECT 1617 1616 1623 1618 1618                                       
CONECT 1618 1617 1617                                                 
CONECT 1619 1616 1620                                                 
CONECT 1620 1621 1621 1619 1622                                       
CONECT 1621 1620 1620                                                 
CONECT 1622 1620                                                      
CONECT 1623 1617 1624                                                 
CONECT 1624 1625 1623 1627                                            
CONECT 1625 1630 1626 1626 1624                                       
CONECT 1626 1625 1625                                                 
CONECT 1627 1624 1629 1628                                            
CONECT 1628 1627                                                      
CONECT 1629 1627                                                      
CONECT 1630 1631 1625                                                 
CONECT 1631 1634 1632 1630                                            
CONECT 1632 1633 1633 1631 1641                                       
CONECT 1633 1632 1632                                                 
CONECT 1634 1635 1631                                                 
CONECT 1635 1636 1634                                                 
CONECT 1636 1637 1635                                                 
CONECT 1637 1638 1638 1636                                            
CONECT 1638 1640 1639 1637 1637                                       
CONECT 1639 1638                                                      
CONECT 1640 1638                                                      
CONECT 1641 1632 1642                                                 
CONECT 1642 1641 1645 1643                                            
CONECT 1643 1642 1644 1644 1651                                       
CONECT 1644 1643 1643                                                 
CONECT 1645 1646 1642                                                 
CONECT 1646 1648 1648 1647 1645                                       
CONECT 1647 1649 1646                                                 
CONECT 1648 1650 1646 1646                                            
CONECT 1649 1650 1650 1647                                            
CONECT 1650 1649 1649 1648                                            
CONECT 1651 1643 1652                                                 
CONECT 1652 1651 1653 1655                                            
CONECT 1653 1660 1654 1654 1652                                       
CONECT 1654 1653 1653                                                 
CONECT 1655 1652 1656                                                 
CONECT 1656 1655 1657                                                 
CONECT 1657 1656 1659 1659 1658                                       
CONECT 1658 1657                                                      
CONECT 1659 1657 1657                                                 
CONECT 1660 1661 1653                                                 
CONECT 1661 1662 1664 1660                                            
CONECT 1662 1671 1663 1663 1661                                       
CONECT 1663 1662 1662                                                 
CONECT 1664 1665 1661                                                 
CONECT 1665 1666 1666 1664 1667                                       
CONECT 1666 1668 1665 1665                                            
CONECT 1667 1665 1669 1669                                            
CONECT 1668 1666 1670 1670                                            
CONECT 1669 1670 1667 1667                                            
CONECT 1670 1668 1668 1669                                            
CONECT 1671 1672 1662                                                 
CONECT 1672 1675 1673 1671                                            
CONECT 1673 1672 1674 1674 1679                                       
CONECT 1674 1673 1673                                                 
CONECT 1675 1676 1672                                                 
CONECT 1676 1677 1678 1675                                            
CONECT 1677 1676                                                      
CONECT 1678 1676                                                      
CONECT 1679 1673 1680                                                 
CONECT 1680 1679 1681 1683                                            
CONECT 1681 1680 1682 1682 1690                                       
CONECT 1682 1681 1681                                                 
CONECT 1683 1680 1684                                                 
CONECT 1684 1683 1685                                                 
CONECT 1685 1684 1686                                                 
CONECT 1686 1685 1687 1687                                            
CONECT 1687 1686 1686 1689 1688                                       
CONECT 1688 1687                                                      
CONECT 1689 1687                                                      
CONECT 1690 1681 1691                                                 
CONECT 1691 1692 1690 1694                                            
CONECT 1692 1695 1693 1693 1691                                       
CONECT 1693 1692 1692                                                 
CONECT 1694 1691                                                      
CONECT 1695 1696 1692                                                 
CONECT 1696 1699 1697 1695                                            
CONECT 1697 1702 1698 1698 1696                                       
CONECT 1698 1697 1697                                                 
CONECT 1699 1700 1701 1696                                            
CONECT 1700 1699                                                      
CONECT 1701 1699                                                      
CONECT 1702 1703 1697                                                 
CONECT 1703 1706 1702 1704                                            
CONECT 1704 1703 1705 1705 1713                                       
CONECT 1705 1704 1704                                                 
CONECT 1706 1707 1703                                                 
CONECT 1707 1708 1706                                                 
CONECT 1708 1709 1707                                                 
CONECT 1709 1710 1710 1708                                            
CONECT 1710 1712 1709 1709 1711                                       
CONECT 1711 1710                                                      
CONECT 1712 1710                                                      
CONECT 1713 1704 1714                                                 
CONECT 1714 1713 1715 1717                                            
CONECT 1715 1723 1714 1716 1716                                       
CONECT 1716 1715 1715                                                 
CONECT 1717 1714 1718                                                 
CONECT 1718 1717 1719 1719 1720                                       
CONECT 1719 1718 1718 1721                                            
CONECT 1720 1718 1722                                                 
CONECT 1721 1719 1722 1722                                            
CONECT 1722 1720 1721 1721                                            
CONECT 1723 1724 1715                                                 
CONECT 1724 1725 1727 1723                                            
CONECT 1725 1733 1726 1726 1724                                       
CONECT 1726 1725 1725                                                 
CONECT 1727 1724 1728                                                 
CONECT 1728 1727 1729 1729 1730                                       
CONECT 1729 1728 1728 1731                                            
CONECT 1730 1728 1732                                                 
CONECT 1731 1729 1732 1732                                            
CONECT 1732 1730 1731 1731                                            
CONECT 1733 1734 1725                                                 
CONECT 1734 1737 1735 1733                                            
CONECT 1735 1741 1741 1734 1736                                       
CONECT 1736 1735                                                      
CONECT 1737 1738 1734                                                 
CONECT 1738 1740 1739 1739 1737                                       
CONECT 1739 1738 1738                                                 
CONECT 1740 1738                                                      
CONECT 1741 1735 1735                                                 
CONECT 1742 1743                                                      
CONECT 1743 1744 1742 1746                                            
CONECT 1744 1750 1745 1745 1743                                       
CONECT 1745 1744 1744                                                 
CONECT 1746 1743 1747                                                 
CONECT 1747 1746 1748                                                 
CONECT 1748 1747 1749                                                 
CONECT 1749 1748                                                      
CONECT 1750 1751 1744                                                 
CONECT 1751 1754 1752 1750                                            
CONECT 1752 1758 1751 1753 1753                                       
CONECT 1753 1752 1752                                                 
CONECT 1754 1756 1755 1751                                            
CONECT 1755 1757 1754                                                 
CONECT 1756 1754                                                      
CONECT 1757 1755                                                      
CONECT 1758 1759 1752                                                 
CONECT 1759 1760 1758 1762                                            
CONECT 1760 1764 1761 1761 1759                                       
CONECT 1761 1760 1760                                                 
CONECT 1762 1759 1763                                                 
CONECT 1763 1762                                                      
CONECT 1764 1765 1760                                                 
CONECT 1765 1768 1766 1764                                            
CONECT 1766 1772 1765 1767 1767                                       
CONECT 1767 1766 1766                                                 
CONECT 1768 1769 1765                                                 
CONECT 1769 1771 1770 1768                                            
CONECT 1770 1769                                                      
CONECT 1771 1769                                                      
CONECT 1772 1773 1766                                                 
CONECT 1773 1774 1772 1776                                            
CONECT 1774 1775 1775 1780 1773                                       
CONECT 1775 1774 1774                                                 
CONECT 1776 1773 1778 1777                                            
CONECT 1777 1776 1779                                                 
CONECT 1778 1776                                                      
CONECT 1779 1777                                                      
CONECT 1780 1781 1774                                                 
CONECT 1781 1784 1782 1780                                            
CONECT 1782 1785 1781 1783 1783                                       
CONECT 1783 1782 1782                                                 
CONECT 1784 1781                                                      
CONECT 1785 1786 1782                                                 
CONECT 1786 1787 1789 1785                                            
CONECT 1787 1788 1788 1790 1786                                       
CONECT 1788 1787 1787                                                 
CONECT 1789 1786                                                      
CONECT 1790 1791 1787                                                 
CONECT 1791 1792 1794 1790                                            
CONECT 1792 1798 1791 1793 1793                                       
CONECT 1793 1792 1792                                                 
CONECT 1794 1791 1795                                                 
CONECT 1795 1797 1794 1796                                            
CONECT 1796 1795                                                      
CONECT 1797 1795                                                      
CONECT 1798 1799 1792                                                 
CONECT 1799 1802 1800 1798                                            
CONECT 1800 1803 1799 1801 1801                                       
CONECT 1801 1800 1800                                                 
CONECT 1802 1799                                                      
CONECT 1803 1804 1800                                                 
CONECT 1804 1805 1807 1803                                            
CONECT 1805 1806 1806 1810 1804                                       
CONECT 1806 1805 1805                                                 
CONECT 1807 1808 1804 1809                                            
CONECT 1808 1807                                                      
CONECT 1809 1807                                                      
CONECT 1810 1811 1805                                                 
CONECT 1811 1814 1812 1810                                            
CONECT 1812 1813 1813 1811 1818                                       
CONECT 1813 1812 1812                                                 
CONECT 1814 1815 1811                                                 
CONECT 1815 1817 1817 1814 1816                                       
CONECT 1816 1815                                                      
CONECT 1817 1815 1815                                                 
CONECT 1818 1812 1819                                                 
CONECT 1819 1820 1818 1822                                            
CONECT 1820 1829 1821 1821 1819                                       
CONECT 1821 1820 1820                                                 
CONECT 1822 1819 1823                                                 
CONECT 1823 1822 1824                                                 
CONECT 1824 1825 1823                                                 
CONECT 1825 1826 1826 1824                                            
CONECT 1826 1828 1827 1825 1825                                       
CONECT 1827 1826                                                      
CONECT 1828 1826                                                      
CONECT 1829 1830 1820                                                 
CONECT 1830 1833 1829 1831                                            
CONECT 1831 1830 1836 1832 1832                                       
CONECT 1832 1831 1831                                                 
CONECT 1833 1835 1834 1830                                            
CONECT 1834 1833                                                      
CONECT 1835 1833                                                      
CONECT 1836 1831 1837                                                 
CONECT 1837 1836 1838 1840                                            
CONECT 1838 1844 1839 1839 1837                                       
CONECT 1839 1838 1838                                                 
CONECT 1840 1841 1837 1842                                            
CONECT 1841 1843 1840                                                 
CONECT 1842 1840                                                      
CONECT 1843 1841                                                      
CONECT 1844 1845 1838                                                 
CONECT 1845 1846 1844                                                 
CONECT 1846 1848 1847 1847 1845                                       
CONECT 1847 1846 1846                                                 
CONECT 1848 1849 1846                                                 
CONECT 1849 1850 1852 1848                                            
CONECT 1850 1856 1849 1851 1851                                       
CONECT 1851 1850 1850                                                 
CONECT 1852 1853 1849                                                 
CONECT 1853 1854 1852                                                 
CONECT 1854 1855 1853                                                 
CONECT 1855 1854                                                      
CONECT 1856 1857 1850                                                 
CONECT 1857 1860 1856 1858                                            
CONECT 1858 1857 1859 1859 1865                                       
CONECT 1859 1858 1858                                                 
CONECT 1860 1861 1857                                                 
CONECT 1861 1862 1860                                                 
CONECT 1862 1863 1863 1864 1861                                       
CONECT 1863 1862 1862                                                 
CONECT 1864 1862                                                      
CONECT 1865 1858 1866                                                 
CONECT 1866 1865 1869 1867                                            
CONECT 1867 1866 1873 1868 1868                                       
CONECT 1868 1867 1867                                                 
CONECT 1869 1870 1866                                                 
CONECT 1870 1872 1871 1871 1869                                       
CONECT 1871 1870 1870                                                 
CONECT 1872 1870                                                      
CONECT 1873 1867 1874                                                 
CONECT 1874 1873 1877 1875                                            
CONECT 1875 1874 1876 1876 1878                                       
CONECT 1876 1875 1875                                                 
CONECT 1877 1874                                                      
CONECT 1878 1875 1879                                                 
CONECT 1879 1878 1880 1882                                            
CONECT 1880 1886 1881 1881 1879                                       
CONECT 1881 1880 1880                                                 
CONECT 1882 1879 1883                                                 
CONECT 1883 1882 1884                                                 
CONECT 1884 1883 1885                                                 
CONECT 1885 1884                                                      
CONECT 1886 1887 1892 1880                                            
CONECT 1887 1890 1886 1888                                            
CONECT 1888 1887 1889 1889 1893                                       
CONECT 1889 1888 1888                                                 
CONECT 1890 1891 1887                                                 
CONECT 1891 1890 1892                                                 
CONECT 1892 1891 1886                                                 
CONECT 1893 1888 1894                                                 
CONECT 1894 1893 1895 1897                                            
CONECT 1895 1894 1896 1896 1907                                       
CONECT 1896 1895 1895                                                 
CONECT 1897 1894 1898                                                 
CONECT 1898 1900 1900 1897 1899                                       
CONECT 1899 1898 1901                                                 
CONECT 1900 1903 1898 1898 1902                                       
CONECT 1901 1902 1902 1899                                            
CONECT 1902 1900 1904 1901 1901                                       
CONECT 1903 1905 1905 1900                                            
CONECT 1904 1906 1906 1902                                            
CONECT 1905 1903 1903 1906                                            
CONECT 1906 1905 1904 1904                                            
CONECT 1907 1895 1908                                                 
CONECT 1908 1907 1911 1909                                            
CONECT 1909 1908 1910 1910 1915                                       
CONECT 1910 1909 1909                                                 
CONECT 1911 1908 1912                                                 
CONECT 1912 1911 1914 1913 1913                                       
CONECT 1913 1912 1912                                                 
CONECT 1914 1912                                                      
CONECT 1915 1909 1916                                                 
CONECT 1916 1915 1919 1917                                            
CONECT 1917 1916 1918 1918 1923                                       
CONECT 1918 1917 1917                                                 
CONECT 1919 1920 1916                                                 
CONECT 1920 1921 1922 1919                                            
CONECT 1921 1920                                                      
CONECT 1922 1920                                                      
CONECT 1923 1917 1929 1924                                            
CONECT 1924 1923 1927 1925                                            
CONECT 1925 1924 1930 1926 1926                                       
CONECT 1926 1925 1925                                                 
CONECT 1927 1928 1924                                                 
CONECT 1928 1929 1927                                                 
CONECT 1929 1923 1928                                                 
CONECT 1930 1925 1931                                                 
CONECT 1931 1930 1932 1934                                            
CONECT 1932 1935 1931 1933 1933                                       
CONECT 1933 1932 1932                                                 
CONECT 1934 1931                                                      
CONECT 1935 1936 1932                                                 
CONECT 1936 1939 1937 1935                                            
CONECT 1937 1943 1936 1938 1938                                       
CONECT 1938 1937 1937                                                 
CONECT 1939 1940 1936                                                 
CONECT 1940 1942 1942 1939 1941                                       
CONECT 1941 1940                                                      
CONECT 1942 1940 1940                                                 
CONECT 1943 1944 1937                                                 
CONECT 1944 1947 1943 1945                                            
CONECT 1945 1944 1946 1946 1951                                       
CONECT 1946 1945 1945                                                 
CONECT 1947 1948 1944                                                 
CONECT 1948 1950 1949 1947                                            
CONECT 1949 1948                                                      
CONECT 1950 1948                                                      
CONECT 1951 1945 1952                                                 
CONECT 1952 1951 1953 1955                                            
CONECT 1953 1952 1956 1954 1954                                       
CONECT 1954 1953 1953                                                 
CONECT 1955 1952                                                      
CONECT 1956 1953 1957                                                 
CONECT 1957 1960 1958 1956                                            
CONECT 1958 1970 1957 1959 1959                                       
CONECT 1959 1958 1958                                                 
CONECT 1960 1961 1957                                                 
CONECT 1961 1962 1962 1960 1963                                       
CONECT 1962 1964 1961 1961                                            
CONECT 1963 1961 1965 1966                                            
CONECT 1964 1962 1965 1965                                            
CONECT 1965 1964 1964 1963 1967                                       
CONECT 1966 1963 1968 1968                                            
CONECT 1967 1965 1969 1969                                            
CONECT 1968 1966 1966 1969                                            
CONECT 1969 1967 1967 1968                                            
CONECT 1970 1971 1958                                                 
CONECT 1971 1974 1970 1972                                            
CONECT 1972 1971 1981 1973 1973                                       
CONECT 1973 1972 1972                                                 
CONECT 1974 1975 1971                                                 
CONECT 1975 1977 1977 1976 1974                                       
CONECT 1976 1978 1978 1975                                            
CONECT 1977 1979 1975 1975                                            
CONECT 1978 1980 1976 1976                                            
CONECT 1979 1980 1980 1977                                            
CONECT 1980 1979 1979 1978                                            
CONECT 1981 1972 1982                                                 
CONECT 1982 1981 1985 1983                                            
CONECT 1983 1982 1984 1984 1990                                       
CONECT 1984 1983 1983                                                 
CONECT 1985 1982 1986                                                 
CONECT 1986 1985 1987                                                 
CONECT 1987 1986 1988                                                 
CONECT 1988 1987 1989                                                 
CONECT 1989 1988                                                      
CONECT 1990 1983 1991                                                 
CONECT 1991 1990 1992 1994                                            
CONECT 1992 2001 1991 1993 1993                                       
CONECT 1993 1992 1992                                                 
CONECT 1994 1991 1995                                                 
CONECT 1995 1994 1996                                                 
CONECT 1996 1995 1997                                                 
CONECT 1997 1996 1998 1998                                            
CONECT 1998 1997 1997 1999 2000                                       
CONECT 1999 1998                                                      
CONECT 2000 1998                                                      
CONECT 2001 2002 1992                                                 
CONECT 2002 2005 2003 2001                                            
CONECT 2003 2009 2004 2004 2002                                       
CONECT 2004 2003 2003                                                 
CONECT 2005 2002 2006                                                 
CONECT 2006 2005 2008 2007 2007                                       
CONECT 2007 2006 2006                                                 
CONECT 2008 2006                                                      
CONECT 2009 2010 2003                                                 
CONECT 2010 2013 2009 2011                                            
CONECT 2011 2010 2012 2012 2016                                       
CONECT 2012 2011 2011                                                 
CONECT 2013 2015 2014 2010                                            
CONECT 2014 2013                                                      
CONECT 2015 2013                                                      
CONECT 2016 2011 2017                                                 
CONECT 2017 2016 2020 2018                                            
CONECT 2018 2017 2024 2019 2019                                       
CONECT 2019 2018 2018                                                 
CONECT 2020 2017 2021                                                 
CONECT 2021 2022 2020 2023                                            
CONECT 2022 2021                                                      
CONECT 2023 2021                                                      
CONECT 2024 2018 2025                                                 
CONECT 2025 2024 2026 2028                                            
CONECT 2026 2032 2025 2027 2027                                       
CONECT 2027 2026 2026                                                 
CONECT 2028 2025 2029                                                 
CONECT 2029 2030 2030 2028 2031                                       
CONECT 2030 2029 2029                                                 
CONECT 2031 2029                                                      
CONECT 2032 2033 2026                                                 
CONECT 2033 2034 2036 2032                                            
CONECT 2034 2035 2035 2041 2033                                       
CONECT 2035 2034 2034                                                 
CONECT 2036 2033 2037                                                 
CONECT 2037 2036 2038                                                 
CONECT 2038 2037 2039                                                 
CONECT 2039 2038 2040                                                 
CONECT 2040 2039                                                      
CONECT 2041 2042 2034 2047                                            
CONECT 2042 2043 2045 2041                                            
CONECT 2043 2048 2044 2044 2042                                       
CONECT 2044 2043 2043                                                 
CONECT 2045 2042 2046                                                 
CONECT 2046 2045 2047                                                 
CONECT 2047 2046 2041                                                 
CONECT 2048 2049 2043                                                 
CONECT 2049 2050 2052 2048                                            
CONECT 2050 2055 2051 2051 2049                                       
CONECT 2051 2050 2050                                                 
CONECT 2052 2054 2049 2053                                            
CONECT 2053 2052                                                      
CONECT 2054 2052                                                      
CONECT 2055 2056 2050                                                 
CONECT 2056 2057 2059 2055                                            
CONECT 2057 2063 2058 2058 2056                                       
CONECT 2058 2057 2057                                                 
CONECT 2059 2061 2056 2060                                            
CONECT 2060 2059 2062                                                 
CONECT 2061 2059                                                      
CONECT 2062 2060                                                      
CONECT 2063 2064 2057                                                 
CONECT 2064 2065 2067 2063                                            
CONECT 2065 2071 2066 2066 2064                                       
CONECT 2066 2065 2065                                                 
CONECT 2067 2068 2064                                                 
CONECT 2068 2067 2069                                                 
CONECT 2069 2068 2070                                                 
CONECT 2070 2069                                                      
CONECT 2071 2072 2065                                                 
CONECT 2072 2073 2071                                                 
CONECT 2073 2075 2074 2074 2072                                       
CONECT 2074 2073 2073                                                 
CONECT 2075 2076 2073                                                 
CONECT 2076 2079 2077 2075                                            
CONECT 2077 2086 2078 2078 2076                                       
CONECT 2078 2077 2077                                                 
CONECT 2079 2080 2076                                                 
CONECT 2080 2081 2079                                                 
CONECT 2081 2082 2080                                                 
CONECT 2082 2083 2083 2081                                            
CONECT 2083 2085 2082 2082 2084                                       
CONECT 2084 2083                                                      
CONECT 2085 2083                                                      
CONECT 2086 2087 2077                                                 
CONECT 2087 2090 2086 2088                                            
CONECT 2088 2087 2089 2089 2096                                       
CONECT 2089 2088 2088                                                 
CONECT 2090 2091 2087                                                 
CONECT 2091 2092 2092 2093 2090                                       
CONECT 2092 2094 2091 2091                                            
CONECT 2093 2095 2091                                                 
CONECT 2094 2095 2095 2092                                            
CONECT 2095 2094 2094 2093                                            
CONECT 2096 2088 2097                                                 
CONECT 2097 2096 2098 2100                                            
CONECT 2098 2097 2103 2099 2099                                       
CONECT 2099 2098 2098                                                 
CONECT 2100 2097 2101 2102                                            
CONECT 2101 2100                                                      
CONECT 2102 2100                                                      
CONECT 2103 2098 2104                                                 
CONECT 2104 2105 2103 2107                                            
CONECT 2105 2117 2106 2106 2104                                       
CONECT 2106 2105 2105                                                 
CONECT 2107 2108 2104                                                 
CONECT 2108 2109 2109 2107 2110                                       
CONECT 2109 2111 2108 2108                                            
CONECT 2110 2108 2112 2113                                            
CONECT 2111 2109 2112 2112                                            
CONECT 2112 2111 2111 2110 2114                                       
CONECT 2113 2110 2115 2115                                            
CONECT 2114 2112 2116 2116                                            
CONECT 2115 2113 2113 2116                                            
CONECT 2116 2114 2114 2115                                            
CONECT 2117 2118 2105                                                 
CONECT 2118 2121 2119 2117                                            
CONECT 2119 2118 2120 2120 2126                                       
CONECT 2120 2119 2119                                                 
CONECT 2121 2122 2118                                                 
CONECT 2122 2123 2121                                                 
CONECT 2123 2125 2125 2124 2122                                       
CONECT 2124 2123                                                      
CONECT 2125 2123 2123                                                 
CONECT 2126 2119 2127                                                 
CONECT 2127 2126 2130 2128                                            
CONECT 2128 2127 2129 2129 2132                                       
CONECT 2129 2128 2128                                                 
CONECT 2130 2127 2131                                                 
CONECT 2131 2130                                                      
CONECT 2132 2128 2133                                                 
CONECT 2133 2132 2134 2136                                            
CONECT 2134 2140 2133 2135 2135                                       
CONECT 2135 2134 2134                                                 
CONECT 2136 2133 2137 2138                                            
CONECT 2137 2136 2139                                                 
CONECT 2138 2136                                                      
CONECT 2139 2137                                                      
CONECT 2140 2141 2134                                                 
CONECT 2141 2140 2142                                                 
CONECT 2142 2141 2143 2143 2144                                       
CONECT 2143 2142 2142                                                 
CONECT 2144 2142 2145                                                 
CONECT 2145 2144 2148 2146                                            
CONECT 2146 2145 2147 2147 2155                                       
CONECT 2147 2146 2146                                                 
CONECT 2148 2145 2149                                                 
CONECT 2149 2148 2150                                                 
CONECT 2150 2149 2151                                                 
CONECT 2151 2150 2152 2152                                            
CONECT 2152 2151 2151 2153 2154                                       
CONECT 2153 2152                                                      
CONECT 2154 2152                                                      
CONECT 2155 2146 2161 2156                                            
CONECT 2156 2155 2159 2157                                            
CONECT 2157 2156 2158 2158 2162                                       
CONECT 2158 2157 2157                                                 
CONECT 2159 2160 2156                                                 
CONECT 2160 2161 2159                                                 
CONECT 2161 2155 2160                                                 
CONECT 2162 2157 2163                                                 
CONECT 2163 2162 2166 2164                                            
CONECT 2164 2163 2165 2165 2170                                       
CONECT 2165 2164 2164                                                 
CONECT 2166 2167 2163                                                 
CONECT 2167 2169 2168 2166                                            
CONECT 2168 2167                                                      
CONECT 2169 2167                                                      
CONECT 2170 2164 2176 2171                                            
CONECT 2171 2170 2174 2172                                            
CONECT 2172 2171 2173 2173 2177                                       
CONECT 2173 2172 2172                                                 
CONECT 2174 2175 2171                                                 
CONECT 2175 2176 2174                                                 
CONECT 2176 2170 2175                                                 
CONECT 2177 2172 2178                                                 
CONECT 2178 2177 2179                                                 
CONECT 2179 2181 2178 2180 2180                                       
CONECT 2180 2179 2179                                                 
CONECT 2181 2182 2179                                                 
CONECT 2182 2183 2185 2181                                            
CONECT 2183 2184 2184 2192 2182                                       
CONECT 2184 2183 2183                                                 
CONECT 2185 2182 2186                                                 
CONECT 2186 2185 2187                                                 
CONECT 2187 2188 2186                                                 
CONECT 2188 2189 2189 2187                                            
CONECT 2189 2190 2191 2188 2188                                       
CONECT 2190 2189                                                      
CONECT 2191 2189                                                      
CONECT 2192 2193 2183                                                 
CONECT 2193 2194 2196 2192                                            
CONECT 2194 2201 2195 2195 2193                                       
CONECT 2195 2194 2194                                                 
CONECT 2196 2197 2193                                                 
CONECT 2197 2198 2196                                                 
CONECT 2198 2199 2197                                                 
CONECT 2199 2200 2198                                                 
CONECT 2200 2199
[truncated: 57,515 more chars]
