# Supplementary material for: Conserved interfaces mediate multiple protein–protein interactions in a prokaryotic metabolon
Source: Mol Syst Biol. 2025 Sep 3;21(11):1490–521. doi: 10.1038/s44320-025-00139-9 (PMC12583656; doi:10.1038/s44320-025-00139-9)
Supplement: Supplementary file 12 — Source data Fig. 7 [file 44320_2025_139_MOESM12_ESM.zip › Figure7_data/Fig7A/1_7.pdb]

COMPND    1d62dea04e751960 
AUTHOR    GENERATED BY OPEN BABEL 3.1.1
ATOM      1  N   MET A   1     -30.236   2.441  17.770  1.00  0.00           N  
ATOM      2  CA  MET A   1     -29.079   3.138  17.169  1.00  0.00           C  
ATOM      3  C   MET A   1     -29.452   3.498  15.746  1.00  0.00           C  
ATOM      4  O   MET A   1     -30.160   2.705  15.135  1.00  0.00           O  
ATOM      5  CB  MET A   1     -27.826   2.255  17.190  1.00  0.00           C  
ATOM      6  CG  MET A   1     -27.332   2.013  18.613  1.00  0.00           C  
ATOM      7  SD  MET A   1     -25.872   0.941  18.688  1.00  0.00           S  
ATOM      8  CE  MET A   1     -25.707   0.754  20.483  1.00  0.00           C  
ATOM      9  N   PRO A   2     -29.061   4.672  15.207  1.00  0.00           N  
ATOM     10  CA  PRO A   2     -29.304   4.957  13.800  1.00  0.00           C  
ATOM     11  C   PRO A   2     -28.675   3.829  12.973  1.00  0.00           C  
ATOM     12  O   PRO A   2     -27.555   3.397  13.244  1.00  0.00           O  
ATOM     13  CB  PRO A   2     -28.675   6.330  13.536  1.00  0.00           C  
ATOM     14  CG  PRO A   2     -27.637   6.473  14.643  1.00  0.00           C  
ATOM     15  CD  PRO A   2     -28.220   5.677  15.808  1.00  0.00           C  
ATOM     16  N   SER A   3     -29.420   3.297  12.005  1.00  0.00           N  
ATOM     17  CA  SER A   3     -28.935   2.211  11.166  1.00  0.00           C  
ATOM     18  C   SER A   3     -27.685   2.673  10.419  1.00  0.00           C  
ATOM     19  O   SER A   3     -27.707   3.727   9.773  1.00  0.00           O  
ATOM     20  CB  SER A   3     -30.018   1.770  10.170  1.00  0.00           C  
ATOM     21  OG  SER A   3     -30.447   2.884   9.404  1.00  0.00           O  
ATOM     22  N   LEU A   4     -26.620   1.875  10.479  1.00  0.00           N  
ATOM     23  CA  LEU A   4     -25.417   2.127   9.696  1.00  0.00           C  
ATOM     24  C   LEU A   4     -25.774   2.232   8.214  1.00  0.00           C  
ATOM     25  O   LEU A   4     -26.647   1.516   7.721  1.00  0.00           O  
ATOM     26  CB  LEU A   4     -24.384   1.011   9.940  1.00  0.00           C  
ATOM     27  CG  LEU A   4     -23.852   0.916  11.376  1.00  0.00           C  
ATOM     28  CD1 LEU A   4     -22.867  -0.251  11.492  1.00  0.00           C  
ATOM     29  CD2 LEU A   4     -23.132   2.193  11.819  1.00  0.00           C  
ATOM     30  N   SER A   5     -25.088   3.114   7.491  1.00  0.00           N  
ATOM     31  CA  SER A   5     -25.203   3.128   6.042  1.00  0.00           C  
ATOM     32  C   SER A   5     -24.727   1.796   5.461  1.00  0.00           C  
ATOM     33  O   SER A   5     -23.919   1.088   6.067  1.00  0.00           O  
ATOM     34  CB  SER A   5     -24.438   4.306   5.431  1.00  0.00           C  
ATOM     35  OG  SER A   5     -23.042   4.123   5.523  1.00  0.00           O  
ATOM     36  N   LYS A   6     -25.201   1.455   4.263  1.00  0.00           N  
ATOM     37  CA  LYS A   6     -24.762   0.237   3.578  1.00  0.00           C  
ATOM     38  C   LYS A   6     -23.246   0.220   3.392  1.00  0.00           C  
ATOM     39  O   LYS A   6     -22.608  -0.816   3.578  1.00  0.00           O  
ATOM     40  CB  LYS A   6     -25.501   0.137   2.236  1.00  0.00           C  
ATOM     41  CG  LYS A   6     -25.171  -1.165   1.511  1.00  0.00           C  
ATOM     42  CD  LYS A   6     -25.897  -1.250   0.174  1.00  0.00           C  
ATOM     43  CE  LYS A   6     -25.474  -2.540  -0.528  1.00  0.00           C  
ATOM     44  NZ  LYS A   6     -26.091  -2.675  -1.873  1.00  0.00           N  
ATOM     45  N   GLU A   7     -22.655   1.354   3.066  1.00  0.00           N  
ATOM     46  CA  GLU A   7     -21.215   1.517   2.876  1.00  0.00           C  
ATOM     47  C   GLU A   7     -20.451   1.326   4.191  1.00  0.00           C  
ATOM     48  O   GLU A   7     -19.436   0.630   4.202  1.00  0.00           O  
ATOM     49  CB  GLU A   7     -20.910   2.901   2.288  1.00  0.00           C  
ATOM     50  CG  GLU A   7     -21.512   3.158   0.896  1.00  0.00           C  
ATOM     51  CD  GLU A   7     -22.992   3.564   0.881  1.00  0.00           C  
ATOM     52  OE1 GLU A   7     -23.519   3.764  -0.237  1.00  0.00           O  
ATOM     53  OE2 GLU A   7     -23.616   3.690   1.964  1.00  0.00           O  
ATOM     54  N   ALA A   8     -20.951   1.878   5.298  1.00  0.00           N  
ATOM     55  CA  ALA A   8     -20.349   1.698   6.609  1.00  0.00           C  
ATOM     56  C   ALA A   8     -20.347   0.221   7.037  1.00  0.00           C  
ATOM     57  O   ALA A   8     -19.316  -0.282   7.485  1.00  0.00           O  
ATOM     58  CB  ALA A   8     -21.102   2.560   7.629  1.00  0.00           C  
ATOM     59  N   ALA A   9     -21.473  -0.485   6.833  1.00  0.00           N  
ATOM     60  CA  ALA A   9     -21.584  -1.914   7.134  1.00  0.00           C  
ATOM     61  C   ALA A   9     -20.597  -2.743   6.292  1.00  0.00           C  
ATOM     62  O   ALA A   9     -19.823  -3.516   6.849  1.00  0.00           O  
ATOM     63  CB  ALA A   9     -23.042  -2.351   6.926  1.00  0.00           C  
ATOM     64  N   LEU A  10     -20.542  -2.523   4.974  1.00  0.00           N  
ATOM     65  CA  LEU A  10     -19.627  -3.238   4.076  1.00  0.00           C  
ATOM     66  C   LEU A  10     -18.155  -3.030   4.450  1.00  0.00           C  
ATOM     67  O   LEU A  10     -17.371  -3.978   4.453  1.00  0.00           O  
ATOM     68  CB  LEU A  10     -19.853  -2.761   2.633  1.00  0.00           C  
ATOM     69  CG  LEU A  10     -21.140  -3.282   1.967  1.00  0.00           C  
ATOM     70  CD1 LEU A  10     -21.351  -2.554   0.647  1.00  0.00           C  
ATOM     71  CD2 LEU A  10     -21.065  -4.782   1.685  1.00  0.00           C  
ATOM     72  N   VAL A  11     -17.766  -1.801   4.773  1.00  0.00           N  
ATOM     73  CA  VAL A  11     -16.391  -1.488   5.180  1.00  0.00           C  
ATOM     74  C   VAL A  11     -16.058  -2.165   6.507  1.00  0.00           C  
ATOM     75  O   VAL A  11     -15.006  -2.788   6.614  1.00  0.00           O  
ATOM     76  CB  VAL A  11     -16.168   0.033   5.245  1.00  0.00           C  
ATOM     77  CG1 VAL A  11     -14.842   0.404   5.907  1.00  0.00           C  
ATOM     78  CG2 VAL A  11     -16.148   0.614   3.827  1.00  0.00           C  
ATOM     79  N   HIS A  12     -16.951  -2.093   7.497  1.00  0.00           N  
ATOM     80  CA  HIS A  12     -16.753  -2.732   8.788  1.00  0.00           C  
ATOM     81  C   HIS A  12     -16.592  -4.248   8.657  1.00  0.00           C  
ATOM     82  O   HIS A  12     -15.601  -4.803   9.131  1.00  0.00           O  
ATOM     83  CB  HIS A  12     -17.914  -2.370   9.720  1.00  0.00           C  
ATOM     84  CG  HIS A  12     -17.773  -2.988  11.090  1.00  0.00           C  
ATOM     85  ND1 HIS A  12     -16.688  -2.856  11.924  1.00  0.00           N  
ATOM     86  CD2 HIS A  12     -18.657  -3.817  11.713  1.00  0.00           C  
ATOM     87  CE1 HIS A  12     -16.923  -3.586  13.025  1.00  0.00           C  
ATOM     88  NE2 HIS A  12     -18.114  -4.185  12.947  1.00  0.00           N  
ATOM     89  N   GLU A  13     -17.487  -4.910   7.929  1.00  0.00           N  
ATOM     90  CA  GLU A  13     -17.404  -6.351   7.667  1.00  0.00           C  
ATOM     91  C   GLU A  13     -16.103  -6.732   6.953  1.00  0.00           C  
ATOM     92  O   GLU A  13     -15.438  -7.694   7.330  1.00  0.00           O  
ATOM     93  CB  GLU A  13     -18.601  -6.788   6.815  1.00  0.00           C  
ATOM     94  CG  GLU A  13     -19.915  -6.823   7.608  1.00  0.00           C  
ATOM     95  CD  GLU A  13     -21.133  -7.135   6.727  1.00  0.00           C  
ATOM     96  OE1 GLU A  13     -22.261  -7.074   7.268  1.00  0.00           O  
ATOM     97  OE2 GLU A  13     -20.952  -7.423   5.519  1.00  0.00           O  
ATOM     98  N   ALA A  14     -15.690  -5.940   5.951  1.00  0.00           N  
ATOM     99  CA  ALA A  14     -14.457  -6.199   5.217  1.00  0.00           C  
ATOM    100  C   ALA A  14     -13.197  -6.088   6.097  1.00  0.00           C  
ATOM    101  O   ALA A  14     -12.242  -6.847   5.894  1.00  0.00           O  
ATOM    102  CB  ALA A  14     -14.379  -5.233   4.028  1.00  0.00           C  
ATOM    103  N   LEU A  15     -13.191  -5.171   7.063  1.00  0.00           N  
ATOM    104  CA  LEU A  15     -12.098  -5.019   8.026  1.00  0.00           C  
ATOM    105  C   LEU A  15     -12.086  -6.151   9.059  1.00  0.00           C  
ATOM    106  O   LEU A  15     -11.035  -6.741   9.301  1.00  0.00           O  
ATOM    107  CB  LEU A  15     -12.196  -3.645   8.711  1.00  0.00           C  
ATOM    108  CG  LEU A  15     -11.868  -2.448   7.795  1.00  0.00           C  
ATOM    109  CD1 LEU A  15     -12.107  -1.152   8.569  1.00  0.00           C  
ATOM    110  CD2 LEU A  15     -10.414  -2.453   7.321  1.00  0.00           C  
ATOM    111  N   VAL A  16     -13.256  -6.509   9.609  1.00  0.00           N  
ATOM    112  CA  VAL A  16     -13.394  -7.621  10.560  1.00  0.00           C  
ATOM    113  C   VAL A  16     -12.964  -8.945   9.917  1.00  0.00           C  
ATOM    114  O   VAL A  16     -12.167  -9.678  10.503  1.00  0.00           O  
ATOM    115  CB  VAL A  16     -14.839  -7.712  11.102  1.00  0.00           C  
ATOM    116  CG1 VAL A  16     -15.062  -8.967  11.953  1.00  0.00           C  
ATOM    117  CG2 VAL A  16     -15.154  -6.508  11.984  1.00  0.00           C  
ATOM    118  N   ALA A  17     -13.399  -9.218   8.688  1.00  0.00           N  
ATOM    119  CA  ALA A  17     -13.035 -10.435   7.956  1.00  0.00           C  
ATOM    120  C   ALA A  17     -11.525 -10.573   7.714  1.00  0.00           C  
ATOM    121  O   ALA A  17     -11.020 -11.686   7.556  1.00  0.00           O  
ATOM    122  CB  ALA A  17     -13.801 -10.430   6.627  1.00  0.00           C  
ATOM    123  N   ARG A  18     -10.788  -9.461   7.693  1.00  0.00           N  
ATOM    124  CA  ARG A  18      -9.332  -9.432   7.503  1.00  0.00           C  
ATOM    125  C   ARG A  18      -8.550  -9.279   8.814  1.00  0.00           C  
ATOM    126  O   ARG A  18      -7.321  -9.224   8.775  1.00  0.00           O  
ATOM    127  CB  ARG A  18      -8.977  -8.330   6.502  1.00  0.00           C  
ATOM    128  CG  ARG A  18      -9.459  -8.678   5.083  1.00  0.00           C  
ATOM    129  CD  ARG A  18      -9.212  -7.498   4.139  1.00  0.00           C  
ATOM    130  NE  ARG A  18      -9.621  -7.783   2.747  1.00  0.00           N  
ATOM    131  CZ  ARG A  18     -10.868  -7.816   2.293  1.00  0.00           C  
ATOM    132  NH1 ARG A  18     -11.895  -7.602   3.057  1.00  0.00           N  
ATOM    133  NH2 ARG A  18     -11.100  -8.062   1.028  1.00  0.00           N  
ATOM    134  N   GLY A  19      -9.227  -9.192   9.946  1.00  0.00           N  
ATOM    135  CA  GLY A  19      -8.587  -8.945  11.240  1.00  0.00           C  
ATOM    136  C   GLY A  19      -7.896  -7.573  11.331  1.00  0.00           C  
ATOM    137  O   GLY A  19      -6.892  -7.428  12.018  1.00  0.00           O  
ATOM    138  N   LEU A  20      -8.410  -6.579  10.590  1.00  0.00           N  
ATOM    139  CA  LEU A  20      -7.841  -5.232  10.502  1.00  0.00           C  
ATOM    140  C   LEU A  20      -8.659  -4.175  11.244  1.00  0.00           C  
ATOM    141  O   LEU A  20      -8.246  -3.015  11.287  1.00  0.00           O  
ATOM    142  CB  LEU A  20      -7.667  -4.839   9.021  1.00  0.00           C  
ATOM    143  CG  LEU A  20      -6.583  -5.632   8.270  1.00  0.00           C  
ATOM    144  CD1 LEU A  20      -6.603  -5.236   6.796  1.00  0.00           C  
ATOM    145  CD2 LEU A  20      -5.186  -5.365   8.819  1.00  0.00           C  
ATOM    146  N   GLU A  21      -9.793  -4.540  11.817  1.00  0.00           N  
ATOM    147  CA  GLU A  21     -10.583  -3.598  12.612  1.00  0.00           C  
ATOM    148  C   GLU A  21      -9.825  -3.189  13.884  1.00  0.00           C  
ATOM    149  O   GLU A  21      -9.008  -3.934  14.427  1.00  0.00           O  
ATOM    150  CB  GLU A  21     -11.983  -4.185  12.890  1.00  0.00           C  
ATOM    151  CG  GLU A  21     -12.990  -3.198  13.503  1.00  0.00           C  
ATOM    152  CD  GLU A  21     -13.119  -1.882  12.724  1.00  0.00           C  
ATOM    153  OE1 GLU A  21     -12.333  -0.949  13.014  1.00  0.00           O  
ATOM    154  OE2 GLU A  21     -13.962  -1.763  11.828  1.00  0.00           O  
ATOM    155  N   THR A  22     -10.082  -1.973  14.342  1.00  0.00           N  
ATOM    156  CA  THR A  22      -9.532  -1.494  15.613  1.00  0.00           C  
ATOM    157  C   THR A  22     -10.013  -2.406  16.738  1.00  0.00           C  
ATOM    158  O   THR A  22     -11.185  -2.777  16.726  1.00  0.00           O  
ATOM    159  CB  THR A  22      -9.957  -0.046  15.876  1.00  0.00           C  
ATOM    160  OG1 THR A  22      -9.498   0.776  14.819  1.00  0.00           O  
ATOM    161  CG2 THR A  22      -9.379   0.538  17.160  1.00  0.00           C  
ATOM    162  N   PRO A  23      -9.165  -2.779  17.710  1.00  0.00           N  
ATOM    163  CA  PRO A  23      -9.570  -3.642  18.821  1.00  0.00           C  
ATOM    164  C   PRO A  23     -10.716  -3.012  19.630  1.00  0.00           C  
ATOM    165  O   PRO A  23     -10.488  -2.186  20.511  1.00  0.00           O  
ATOM    166  CB  PRO A  23      -8.307  -3.883  19.648  1.00  0.00           C  
ATOM    167  CG  PRO A  23      -7.168  -3.638  18.656  1.00  0.00           C  
ATOM    168  CD  PRO A  23      -7.733  -2.546  17.757  1.00  0.00           C  
ATOM    169  N   LEU A  24     -11.941  -3.413  19.305  1.00  0.00           N  
ATOM    170  CA  LEU A  24     -13.159  -2.954  19.942  1.00  0.00           C  
ATOM    171  C   LEU A  24     -13.879  -4.140  20.580  1.00  0.00           C  
ATOM    172  O   LEU A  24     -14.000  -5.203  19.983  1.00  0.00           O  
ATOM    173  CB  LEU A  24     -14.063  -2.250  18.911  1.00  0.00           C  
ATOM    174  CG  LEU A  24     -13.529  -0.887  18.429  1.00  0.00           C  
ATOM    175  CD1 LEU A  24     -14.358  -0.393  17.242  1.00  0.00           C  
ATOM    176  CD2 LEU A  24     -13.587   0.162  19.535  1.00  0.00           C  
ATOM    177  N   ARG A  25     -14.402  -3.931  21.780  1.00  0.00           N  
ATOM    178  CA  ARG A  25     -15.392  -4.824  22.363  1.00  0.00           C  
ATOM    179  C   ARG A  25     -16.790  -4.287  22.068  1.00  0.00           C  
ATOM    180  O   ARG A  25     -16.956  -3.066  22.008  1.00  0.00           O  
ATOM    181  CB  ARG A  25     -15.120  -5.070  23.853  1.00  0.00           C  
ATOM    182  CG  ARG A  25     -15.291  -3.818  24.725  1.00  0.00           C  
ATOM    183  CD  ARG A  25     -14.998  -4.144  26.192  1.00  0.00           C  
ATOM    184  NE  ARG A  25     -15.229  -2.982  27.054  1.00  0.00           N  
ATOM    185  CZ  ARG A  25     -15.091  -2.950  28.376  1.00  0.00           C  
ATOM    186  NH1 ARG A  25     -14.691  -4.004  29.032  1.00  0.00           N  
ATOM    187  NH2 ARG A  25     -15.351  -1.864  29.026  1.00  0.00           N  
ATOM    188  N   PRO A  26     -17.804  -5.160  21.929  1.00  0.00           N  
ATOM    189  CA  PRO A  26     -19.193  -4.709  21.916  1.00  0.00           C  
ATOM    190  C   PRO A  26     -19.464  -3.834  23.141  1.00  0.00           C  
ATOM    191  O   PRO A  26     -18.902  -4.092  24.215  1.00  0.00           O  
ATOM    192  CB  PRO A  26     -20.051  -5.977  21.916  1.00  0.00           C  
ATOM    193  CG  PRO A  26     -19.105  -7.048  21.389  1.00  0.00           C  
ATOM    194  CD  PRO A  26     -17.731  -6.600  21.893  1.00  0.00           C  
ATOM    195  N   PRO A  27     -20.302  -2.793  23.026  1.00  0.00           N  
ATOM    196  CA  PRO A  27     -20.704  -2.005  24.180  1.00  0.00           C  
ATOM    197  C   PRO A  27     -21.347  -2.935  25.214  1.00  0.00           C  
ATOM    198  O   PRO A  27     -22.308  -3.646  24.924  1.00  0.00           O  
ATOM    199  CB  PRO A  27     -21.649  -0.928  23.640  1.00  0.00           C  
ATOM    200  CG  PRO A  27     -22.158  -1.504  22.320  1.00  0.00           C  
ATOM    201  CD  PRO A  27     -21.012  -2.384  21.833  1.00  0.00           C  
ATOM    202  N   VAL A  28     -20.777  -2.970  26.424  1.00  0.00           N  
ATOM    203  CA  VAL A  28     -21.198  -3.898  27.492  1.00  0.00           C  
ATOM    204  C   VAL A  28     -22.616  -3.598  27.958  1.00  0.00           C  
ATOM    205  O   VAL A  28     -23.391  -4.506  28.246  1.00  0.00           O  
ATOM    206  CB  VAL A  28     -20.231  -3.827  28.688  1.00  0.00           C  
ATOM    207  CG1 VAL A  28     -20.588  -4.833  29.787  1.00  0.00           C  
ATOM    208  CG2 VAL A  28     -18.788  -4.133  28.262  1.00  0.00           C  
ATOM    209  N   HIS A  29     -22.945  -2.318  28.004  1.00  0.00           N  
ATOM    210  CA  HIS A  29     -24.273  -1.802  28.303  1.00  0.00           C  
ATOM    211  C   HIS A  29     -24.635  -0.746  27.261  1.00  0.00           C  
ATOM    212  O   HIS A  29     -23.753  -0.054  26.753  1.00  0.00           O  
ATOM    213  CB  HIS A  29     -24.302  -1.232  29.733  1.00  0.00           C  
ATOM    214  CG  HIS A  29     -23.996  -2.273  30.779  1.00  0.00           C  
ATOM    215  ND1 HIS A  29     -24.694  -3.438  30.997  1.00  0.00           N  
ATOM    216  CD2 HIS A  29     -22.952  -2.279  31.669  1.00  0.00           C  
ATOM    217  CE1 HIS A  29     -24.084  -4.131  31.979  1.00  0.00           C  
ATOM    218  NE2 HIS A  29     -23.023  -3.455  32.412  1.00  0.00           N  
ATOM    219  N   GLU A  30     -25.913  -0.602  26.970  1.00  0.00           N  
ATOM    220  CA  GLU A  30     -26.424   0.564  26.253  1.00  0.00           C  
ATOM    221  C   GLU A  30     -26.216   1.802  27.122  1.00  0.00           C  
ATOM    222  O   GLU A  30     -27.031   2.155  27.960  1.00  0.00           O  
ATOM    223  CB  GLU A  30     -27.887   0.390  25.843  1.00  0.00           C  
ATOM    224  CG  GLU A  30     -28.054  -0.618  24.694  1.00  0.00           C  
ATOM    225  CD  GLU A  30     -29.469  -0.609  24.088  1.00  0.00           C  
ATOM    226  OE1 GLU A  30     -29.597  -1.104  22.952  1.00  0.00           O  
ATOM    227  OE2 GLU A  30     -30.395  -0.105  24.756  1.00  0.00           O  
ATOM    228  N   MET A  31     -25.050   2.413  26.954  1.00  0.00           N  
ATOM    229  CA  MET A  31     -24.685   3.652  27.616  1.00  0.00           C  
ATOM    230  C   MET A  31     -24.688   4.768  26.580  1.00  0.00           C  
ATOM    231  O   MET A  31     -23.974   4.676  25.571  1.00  0.00           O  
ATOM    232  CB  MET A  31     -23.314   3.481  28.288  1.00  0.00           C  
ATOM    233  CG  MET A  31     -22.913   4.714  29.103  1.00  0.00           C  
ATOM    234  SD  MET A  31     -21.300   4.540  29.937  1.00  0.00           S  
ATOM    235  CE  MET A  31     -21.711   3.287  31.159  1.00  0.00           C  
ATOM    236  N   ASP A  32     -25.467   5.801  26.832  1.00  0.00           N  
ATOM    237  CA  ASP A  32     -25.454   6.992  26.006  1.00  0.00           C  
ATOM    238  C   ASP A  32     -24.117   7.745  26.119  1.00  0.00           C  
ATOM    239  O   ASP A  32     -23.324   7.553  27.053  1.00  0.00           O  
ATOM    240  CB  ASP A  32     -26.658   7.884  26.340  1.00  0.00           C  
ATOM    241  CG  ASP A  32     -26.485   8.475  27.722  1.00  0.00           C  
ATOM    242  OD1 ASP A  32     -25.859   9.556  27.798  1.00  0.00           O  
ATOM    243  OD2 ASP A  32     -26.845   7.801  28.712  1.00  0.00           O  
ATOM    244  N   ASN A  33     -23.832   8.600  25.143  1.00  0.00           N  
ATOM    245  CA  ASN A  33     -22.571   9.334  25.097  1.00  0.00           C  
ATOM    246  C   ASN A  33     -22.451  10.382  26.200  1.00  0.00           C  
ATOM    247  O   ASN A  33     -21.330  10.665  26.617  1.00  0.00           O  
ATOM    248  CB  ASN A  33     -22.380   9.937  23.698  1.00  0.00           C  
ATOM    249  CG  ASN A  33     -21.902   8.928  22.663  1.00  0.00           C  
ATOM    250  OD1 ASN A  33     -21.475   7.825  22.961  1.00  0.00           O  
ATOM    251  ND2 ASN A  33     -21.917   9.315  21.406  1.00  0.00           N  
ATOM    252  N   GLU A  34     -23.553  10.932  26.715  1.00  0.00           N  
ATOM    253  CA  GLU A  34     -23.507  11.911  27.803  1.00  0.00           C  
ATOM    254  C   GLU A  34     -23.091  11.259  29.124  1.00  0.00           C  
ATOM    255  O   GLU A  34     -22.176  11.740  29.797  1.00  0.00           O  
ATOM    256  CB  GLU A  34     -24.857  12.643  27.947  1.00  0.00           C  
ATOM    257  CG  GLU A  34     -25.238  13.494  26.726  1.00  0.00           C  
ATOM    258  CD  GLU A  34     -24.120  14.474  26.331  1.00  0.00           C  
ATOM    259  OE1 GLU A  34     -23.799  14.559  25.122  1.00  0.00           O  
ATOM    260  OE2 GLU A  34     -23.502  15.085  27.218  1.00  0.00           O  
ATOM    261  N   THR A  35     -23.647  10.090  29.432  1.00  0.00           N  
ATOM    262  CA  THR A  35     -23.220   9.292  30.595  1.00  0.00           C  
ATOM    263  C   THR A  35     -21.763   8.859  30.449  1.00  0.00           C  
ATOM    264  O   THR A  35     -20.982   8.988  31.393  1.00  0.00           O  
ATOM    265  CB  THR A  35     -24.122   8.068  30.775  1.00  0.00           C  
ATOM    266  OG1 THR A  35     -25.460   8.464  30.934  1.00  0.00           O  
ATOM    267  CG2 THR A  35     -23.770   7.273  32.029  1.00  0.00           C  
ATOM    268  N   ARG A  36     -21.349   8.416  29.263  1.00  0.00           N  
ATOM    269  CA  ARG A  36     -19.957   8.039  28.990  1.00  0.00           C  
ATOM    270  C   ARG A  36     -19.002   9.217  29.197  1.00  0.00           C  
ATOM    271  O   ARG A  36     -17.979   9.044  29.858  1.00  0.00           O  
ATOM    272  CB  ARG A  36     -19.849   7.459  27.571  1.00  0.00           C  
ATOM    273  CG  ARG A  36     -18.453   6.877  27.307  1.00  0.00           C  
ATOM    274  CD  ARG A  36     -18.327   6.253  25.914  1.00  0.00           C  
ATOM    275  NE  ARG A  36     -19.197   5.066  25.750  1.00  0.00           N  
ATOM    276  CZ  ARG A  36     -20.315   4.974  25.039  1.00  0.00           C  
ATOM    277  NH1 ARG A  36     -20.741   5.959  24.311  1.00  0.00           N  
ATOM    278  NH2 ARG A  36     -21.017   3.884  25.051  1.00  0.00           N  
ATOM    279  N   LYS A  37     -19.334  10.398  28.682  1.00  0.00           N  
ATOM    280  CA  LYS A  37     -18.547  11.626  28.879  1.00  0.00           C  
ATOM    281  C   LYS A  37     -18.462  12.009  30.352  1.00  0.00           C  
ATOM    282  O   LYS A  37     -17.374  12.307  30.830  1.00  0.00           O  
ATOM    283  CB  LYS A  37     -19.127  12.781  28.052  1.00  0.00           C  
ATOM    284  CG  LYS A  37     -18.736  12.646  26.567  1.00  0.00           C  
ATOM    285  CD  LYS A  37     -19.262  13.800  25.693  1.00  0.00           C  
ATOM    286  CE  LYS A  37     -20.787  13.748  25.583  1.00  0.00           C  
ATOM    287  NZ  LYS A  37     -21.281  14.684  24.558  1.00  0.00           N  
ATOM    288  N   SER A  38     -19.559  11.934  31.083  1.00  0.00           N  
ATOM    289  CA  SER A  38     -19.580  12.251  32.516  1.00  0.00           C  
ATOM    290  C   SER A  38     -18.673  11.319  33.331  1.00  0.00           C  
ATOM    291  O   SER A  38     -17.922  11.787  34.183  1.00  0.00           O  
ATOM    292  CB  SER A  38     -21.012  12.177  33.063  1.00  0.00           C  
ATOM    293  OG  SER A  38     -21.838  13.104  32.391  1.00  0.00           O  
ATOM    294  N   LEU A  39     -18.674  10.022  33.029  1.00  0.00           N  
ATOM    295  CA  LEU A  39     -17.784   9.058  33.688  1.00  0.00           C  
ATOM    296  C   LEU A  39     -16.310   9.307  33.338  1.00  0.00           C  
ATOM    297  O   LEU A  39     -15.464   9.336  34.227  1.00  0.00           O  
ATOM    298  CB  LEU A  39     -18.204   7.625  33.317  1.00  0.00           C  
ATOM    299  CG  LEU A  39     -19.555   7.181  33.912  1.00  0.00           C  
ATOM    300  CD1 LEU A  39     -19.945   5.827  33.317  1.00  0.00           C  
ATOM    301  CD2 LEU A  39     -19.503   7.027  35.429  1.00  0.00           C  
ATOM    302  N   ILE A  40     -15.993   9.556  32.065  1.00  0.00           N  
ATOM    303  CA  ILE A  40     -14.623   9.901  31.640  1.00  0.00           C  
ATOM    304  C   ILE A  40     -14.156  11.191  32.322  1.00  0.00           C  
ATOM    305  O   ILE A  40     -13.032  11.246  32.809  1.00  0.00           O  
ATOM    306  CB  ILE A  40     -14.524  10.000  30.097  1.00  0.00           C  
ATOM    307  CG1 ILE A  40     -14.708   8.603  29.444  1.00  0.00           C  
ATOM    308  CG2 ILE A  40     -13.171  10.596  29.658  1.00  0.00           C  
ATOM    309  CD1 ILE A  40     -14.946   8.653  27.927  1.00  0.00           C  
ATOM    310  N   ALA A  41     -15.006  12.205  32.396  1.00  0.00           N  
ATOM    311  CA  ALA A  41     -14.694  13.455  33.085  1.00  0.00           C  
ATOM    312  C   ALA A  41     -14.402  13.221  34.576  1.00  0.00           C  
ATOM    313  O   ALA A  41     -13.436  13.771  35.097  1.00  0.00           O  
ATOM    314  CB  ALA A  41     -15.843  14.443  32.876  1.00  0.00           C  
ATOM    315  N   GLY A  42     -15.166  12.352  35.242  1.00  0.00           N  
ATOM    316  CA  GLY A  42     -14.907  11.953  36.630  1.00  0.00           C  
ATOM    317  C   GLY A  42     -13.526  11.318  36.806  1.00  0.00           C  
ATOM    318  O   GLY A  42     -12.748  11.750  37.647  1.00  0.00           O  
ATOM    319  N   HIS A  43     -13.168  10.361  35.945  1.00  0.00           N  
ATOM    320  CA  HIS A  43     -11.834   9.743  35.979  1.00  0.00           C  
ATOM    321  C   HIS A  43     -10.713  10.743  35.650  1.00  0.00           C  
ATOM    322  O   HIS A  43      -9.651  10.703  36.275  1.00  0.00           O  
ATOM    323  CB  HIS A  43     -11.794   8.560  35.015  1.00  0.00           C  
ATOM    324  CG  HIS A  43     -12.668   7.416  35.441  1.00  0.00           C  
ATOM    325  ND1 HIS A  43     -12.676   6.816  36.679  1.00  0.00           N  
ATOM    326  CD2 HIS A  43     -13.611   6.749  34.684  1.00  0.00           C  
ATOM    327  CE1 HIS A  43     -13.595   5.839  36.672  1.00  0.00           C  
ATOM    328  NE2 HIS A  43     -14.180   5.756  35.473  1.00  0.00           N  
ATOM    329  N   MET A  44     -10.928  11.674  34.723  1.00  0.00           N  
ATOM    330  CA  MET A  44      -9.955  12.724  34.440  1.00  0.00           C  
ATOM    331  C   MET A  44      -9.792  13.705  35.603  1.00  0.00           C  
ATOM    332  O   MET A  44      -8.680  14.161  35.850  1.00  0.00           O  
ATOM    333  CB  MET A  44     -10.332  13.471  33.154  1.00  0.00           C  
ATOM    334  CG  MET A  44     -10.011  12.673  31.873  1.00  0.00           C  
ATOM    335  SD  MET A  44      -8.301  12.083  31.678  1.00  0.00           S  
ATOM    336  CE  MET A  44      -7.337  13.549  32.069  1.00  0.00           C  
ATOM    337  N   THR A  45     -10.855  13.993  36.327  1.00  0.00           N  
ATOM    338  CA  THR A  45     -10.804  14.787  37.565  1.00  0.00           C  
ATOM    339  C   THR A  45      -9.884  14.127  38.592  1.00  0.00           C  
ATOM    340  O   THR A  45      -8.973  14.775  39.099  1.00  0.00           O  
ATOM    341  CB  THR A  45     -12.208  14.988  38.150  1.00  0.00           C  
ATOM    342  OG1 THR A  45     -13.002  15.711  37.244  1.00  0.00           O  
ATOM    343  CG2 THR A  45     -12.227  15.754  39.468  1.00  0.00           C  
ATOM    344  N   GLU A  46     -10.043  12.822  38.831  1.00  0.00           N  
ATOM    345  CA  GLU A  46      -9.176  12.073  39.739  1.00  0.00           C  
ATOM    346  C   GLU A  46      -7.709  12.075  39.287  1.00  0.00           C  
ATOM    347  O   GLU A  46      -6.815  12.324  40.092  1.00  0.00           O  
ATOM    348  CB  GLU A  46      -9.660  10.623  39.877  1.00  0.00           C  
ATOM    349  CG  GLU A  46     -10.997  10.507  40.621  1.00  0.00           C  
ATOM    350  CD  GLU A  46     -11.467   9.050  40.788  1.00  0.00           C  
ATOM    351  OE1 GLU A  46     -12.555   8.871  41.374  1.00  0.00           O  
ATOM    352  OE2 GLU A  46     -10.756   8.133  40.334  1.00  0.00           O  
ATOM    353  N   ILE A  47      -7.442  11.881  37.997  1.00  0.00           N  
ATOM    354  CA  ILE A  47      -6.080  11.937  37.448  1.00  0.00           C  
ATOM    355  C   ILE A  47      -5.446  13.310  37.698  1.00  0.00           C  
ATOM    356  O   ILE A  47      -4.303  13.391  38.140  1.00  0.00           O  
ATOM    357  CB  ILE A  47      -6.072  11.570  35.941  1.00  0.00           C  
ATOM    358  CG1 ILE A  47      -6.382  10.071  35.751  1.00  0.00           C  
ATOM    359  CG2 ILE A  47      -4.719  11.912  35.281  1.00  0.00           C  
ATOM    360  CD1 ILE A  47      -6.750   9.687  34.306  1.00  0.00           C  
ATOM    361  N   MET A  48      -6.167  14.396  37.431  1.00  0.00           N  
ATOM    362  CA  MET A  48      -5.655  15.754  37.641  1.00  0.00           C  
ATOM    363  C   MET A  48      -5.397  16.045  39.125  1.00  0.00           C  
ATOM    364  O   MET A  48      -4.381  16.653  39.457  1.00  0.00           O  
ATOM    365  CB  MET A  48      -6.618  16.775  37.040  1.00  0.00           C  
ATOM    366  CG  MET A  48      -6.591  16.742  35.508  1.00  0.00           C  
ATOM    367  SD  MET A  48      -7.770  17.868  34.703  1.00  0.00           S  
ATOM    368  CE  MET A  48      -7.041  19.465  35.132  1.00  0.00           C  
ATOM    369  N   GLN A  49      -6.243  15.555  40.025  1.00  0.00           N  
ATOM    370  CA  GLN A  49      -6.024  15.655  41.473  1.00  0.00           C  
ATOM    371  C   GLN A  49      -4.775  14.879  41.912  1.00  0.00           C  
ATOM    372  O   GLN A  49      -3.972  15.399  42.682  1.00  0.00           O  
ATOM    373  CB  GLN A  49      -7.259  15.145  42.221  1.00  0.00           C  
ATOM    374  CG  GLN A  49      -8.436  16.127  42.137  1.00  0.00           C  
ATOM    375  CD  GLN A  49      -9.713  15.555  42.752  1.00  0.00           C  
ATOM    376  OE1 GLN A  49      -9.846  14.382  43.037  1.00  0.00           O  
ATOM    377  NE2 GLN A  49     -10.708  16.376  42.977  1.00  0.00           N  
ATOM    378  N   LEU A  50      -4.548  13.671  41.379  1.00  0.00           N  
ATOM    379  CA  LEU A  50      -3.336  12.887  41.640  1.00  0.00           C  
ATOM    380  C   LEU A  50      -2.057  13.580  41.130  1.00  0.00           C  
ATOM    381  O   LEU A  50      -0.986  13.363  41.694  1.00  0.00           O  
ATOM    382  CB  LEU A  50      -3.475  11.497  40.985  1.00  0.00           C  
ATOM    383  CG  LEU A  50      -4.472  10.559  41.692  1.00  0.00           C  
ATOM    384  CD1 LEU A  50      -4.718   9.332  40.817  1.00  0.00           C  
ATOM    385  CD2 LEU A  50      -3.939  10.091  43.044  1.00  0.00           C  
ATOM    386  N   LEU A  51      -2.169  14.442  40.122  1.00  0.00           N  
ATOM    387  CA  LEU A  51      -1.086  15.302  39.636  1.00  0.00           C  
ATOM    388  C   LEU A  51      -0.915  16.590  40.465  1.00  0.00           C  
ATOM    389  O   LEU A  51      -0.053  17.405  40.143  1.00  0.00           O  
ATOM    390  CB  LEU A  51      -1.308  15.610  38.148  1.00  0.00           C  
ATOM    391  CG  LEU A  51      -1.186  14.388  37.209  1.00  0.00           C  
ATOM    392  CD1 LEU A  51      -1.639  14.779  35.802  1.00  0.00           C  
ATOM    393  CD2 LEU A  51       0.242  13.867  37.125  1.00  0.00           C  
ATOM    394  N   ASN A  52      -1.705  16.773  41.526  1.00  0.00           N  
ATOM    395  CA  ASN A  52      -1.750  17.972  42.364  1.00  0.00           C  
ATOM    396  C   ASN A  52      -2.114  19.259  41.594  1.00  0.00           C  
ATOM    397  O   ASN A  52      -1.660  20.343  41.949  1.00  0.00           O  
ATOM    398  CB  ASN A  52      -0.461  18.116  43.196  1.00  0.00           C  
ATOM    399  CG  ASN A  52      -0.137  16.881  44.008  1.00  0.00           C  
ATOM    400  OD1 ASN A  52      -0.877  16.453  44.880  1.00  0.00           O  
ATOM    401  ND2 ASN A  52       0.997  16.268  43.764  1.00  0.00           N  
ATOM    402  N   LEU A  53      -2.908  19.145  40.532  1.00  0.00           N  
ATOM    403  CA  LEU A  53      -3.442  20.308  39.823  1.00  0.00           C  
ATOM    404  C   LEU A  53      -4.617  20.900  40.605  1.00  0.00           C  
ATOM    405  O   LEU A  53      -5.498  20.176  41.058  1.00  0.00           O  
ATOM    406  CB  LEU A  53      -3.858  19.914  38.395  1.00  0.00           C  
ATOM    407  CG  LEU A  53      -2.691  19.477  37.485  1.00  0.00           C  
ATOM    408  CD1 LEU A  53      -3.242  18.910  36.181  1.00  0.00           C  
ATOM    409  CD2 LEU A  53      -1.762  20.631  37.148  1.00  0.00           C  
ATOM    410  N   ASP A  54      -4.639  22.230  40.720  1.00  0.00           N  
ATOM    411  CA  ASP A  54      -5.729  22.941  41.373  1.00  0.00           C  
ATOM    412  C   ASP A  54      -6.917  23.107  40.417  1.00  0.00           C  
ATOM    413  O   ASP A  54      -6.944  23.980  39.553  1.00  0.00           O  
ATOM    414  CB  ASP A  54      -5.240  24.283  41.932  1.00  0.00           C  
ATOM    415  CG  ASP A  54      -6.325  24.992  42.762  1.00  0.00           C  
ATOM    416  OD1 ASP A  54      -7.417  24.401  42.935  1.00  0.00           O  
ATOM    417  OD2 ASP A  54      -6.046  26.098  43.256  1.00  0.00           O  
ATOM    418  N   LEU A  55      -7.925  22.253  40.584  1.00  0.00           N  
ATOM    419  CA  LEU A  55      -9.147  22.279  39.774  1.00  0.00           C  
ATOM    420  C   LEU A  55     -10.094  23.439  40.126  1.00  0.00           C  
ATOM    421  O   LEU A  55     -11.108  23.606  39.452  1.00  0.00           O  
ATOM    422  CB  LEU A  55      -9.868  20.932  39.908  1.00  0.00           C  
ATOM    423  CG  LEU A  55      -9.129  19.756  39.248  1.00  0.00           C  
ATOM    424  CD1 LEU A  55      -9.846  18.447  39.585  1.00  0.00           C  
ATOM    425  CD2 LEU A  55      -9.101  19.877  37.723  1.00  0.00           C  
ATOM    426  N   ALA A  56      -9.783  24.240  41.152  1.00  0.00           N  
ATOM    427  CA  ALA A  56     -10.506  25.480  41.419  1.00  0.00           C  
ATOM    428  C   ALA A  56     -10.060  26.627  40.495  1.00  0.00           C  
ATOM    429  O   ALA A  56     -10.785  27.612  40.364  1.00  0.00           O  
ATOM    430  CB  ALA A  56     -10.335  25.840  42.894  1.00  0.00           C  
ATOM    431  N   ASP A  57      -8.910  26.494  39.843  1.00  0.00           N  
ATOM    432  CA  ASP A  57      -8.441  27.427  38.821  1.00  0.00           C  
ATOM    433  C   ASP A  57      -9.405  27.446  37.619  1.00  0.00           C  
ATOM    434  O   ASP A  57      -9.805  26.399  37.099  1.00  0.00           O  
ATOM    435  CB  ASP A  57      -7.016  27.063  38.403  1.00  0.00           C  
ATOM    436  CG  ASP A  57      -6.464  28.031  37.359  1.00  0.00           C  
ATOM    437  OD1 ASP A  57      -6.763  27.816  36.160  1.00  0.00           O  
ATOM    438  OD2 ASP A  57      -5.766  28.978  37.751  1.00  0.00           O  
ATOM    439  N   ASP A  58      -9.764  28.631  37.166  1.00  0.00           N  
ATOM    440  CA  ASP A  58     -10.763  28.827  36.117  1.00  0.00           C  
ATOM    441  C   ASP A  58     -10.353  28.208  34.773  1.00  0.00           C  
ATOM    442  O   ASP A  58     -11.196  27.713  34.018  1.00  0.00           O  
ATOM    443  CB  ASP A  58     -11.080  30.325  35.975  1.00  0.00           C  
ATOM    444  CG  ASP A  58      -9.931  31.204  35.461  1.00  0.00           C  
ATOM    445  OD1 ASP A  58      -8.759  30.765  35.527  1.00  0.00           O  
ATOM    446  OD2 ASP A  58     -10.234  32.319  34.983  1.00  0.00           O  
ATOM    447  N   SER A  59      -9.040  28.140  34.486  1.00  0.00           N  
ATOM    448  CA  SER A  59      -8.527  27.523  33.267  1.00  0.00           C  
ATOM    449  C   SER A  59      -8.521  25.996  33.322  1.00  0.00           C  
ATOM    450  O   SER A  59      -8.672  25.335  32.282  1.00  0.00           O  
ATOM    451  CB  SER A  59      -7.134  28.075  32.946  1.00  0.00           C  
ATOM    452  OG  SER A  59      -6.117  27.494  33.722  1.00  0.00           O  
ATOM    453  N   LEU A  60      -8.392  25.394  34.514  1.00  0.00           N  
ATOM    454  CA  LEU A  60      -8.330  23.951  34.729  1.00  0.00           C  
ATOM    455  C   LEU A  60      -9.691  23.329  35.054  1.00  0.00           C  
ATOM    456  O   LEU A  60      -9.896  22.157  34.734  1.00  0.00           O  
ATOM    457  CB  LEU A  60      -7.309  23.635  35.831  1.00  0.00           C  
ATOM    458  CG  LEU A  60      -5.846  23.999  35.497  1.00  0.00           C  
ATOM    459  CD1 LEU A  60      -4.948  23.594  36.659  1.00  0.00           C  
ATOM    460  CD2 LEU A  60      -5.334  23.281  34.247  1.00  0.00           C  
ATOM    461  N   MET A  61     -10.612  24.081  35.613  1.00  0.00           N  
ATOM    462  CA  MET A  61     -11.905  23.601  36.117  1.00  0.00           C  
ATOM    463  C   MET A  61     -12.693  22.785  35.078  1.00  0.00           C  
ATOM    464  O   MET A  61     -13.184  21.696  35.373  1.00  0.00           O  
ATOM    465  CB  MET A  61     -12.706  24.820  36.595  1.00  0.00           C  
ATOM    466  CG  MET A  61     -14.036  24.425  37.248  1.00  0.00           C  
ATOM    467  SD  MET A  61     -14.979  25.826  37.954  1.00  0.00           S  
ATOM    468  CE  MET A  61     -15.292  26.789  36.463  1.00  0.00           C  
ATOM    469  N   GLU A  62     -12.755  23.258  33.836  1.00  0.00           N  
ATOM    470  CA  GLU A  62     -13.489  22.602  32.742  1.00  0.00           C  
ATOM    471  C   GLU A  62     -12.644  21.580  31.954  1.00  0.00           C  
ATOM    472  O   GLU A  62     -13.118  20.977  30.984  1.00  0.00           O  
ATOM    473  CB  GLU A  62     -14.068  23.677  31.808  1.00  0.00           C  
ATOM    474  CG  GLU A  62     -15.190  24.504  32.463  1.00  0.00           C  
ATOM    475  CD  GLU A  62     -16.398  23.631  32.822  1.00  0.00           C  
ATOM    476  OE1 GLU A  62     -16.945  23.831  33.924  1.00  0.00           O  
ATOM    477  OE2 GLU A  62     -16.746  22.755  31.997  1.00  0.00           O  
ATOM    478  N   THR A  63     -11.374  21.365  32.335  1.00  0.00           N  
ATOM    479  CA  THR A  63     -10.471  20.472  31.598  1.00  0.00           C  
ATOM    480  C   THR A  63     -10.947  19.016  31.562  1.00  0.00           C  
ATOM    481  O   THR A  63     -10.951  18.449  30.464  1.00  0.00           O  
ATOM    482  CB  THR A  63      -9.022  20.580  32.093  1.00  0.00           C  
ATOM    483  OG1 THR A  63      -8.574  21.879  31.835  1.00  0.00           O  
ATOM    484  CG2 THR A  63      -8.067  19.627  31.377  1.00  0.00           C  
ATOM    485  N   PRO A  64     -11.440  18.408  32.668  1.00  0.00           N  
ATOM    486  CA  PRO A  64     -11.992  17.058  32.623  1.00  0.00           C  
ATOM    487  C   PRO A  64     -13.147  16.921  31.630  1.00  0.00           C  
ATOM    488  O   PRO A  64     -13.200  15.950  30.864  1.00  0.00           O  
ATOM    489  CB  PRO A  64     -12.448  16.764  34.058  1.00  0.00           C  
ATOM    490  CG  PRO A  64     -11.569  17.663  34.914  1.00  0.00           C  
ATOM    491  CD  PRO A  64     -11.421  18.900  34.031  1.00  0.00           C  
ATOM    492  N   HIS A  65     -14.042  17.910  31.580  1.00  0.00           N  
ATOM    493  CA  HIS A  65     -15.169  17.910  30.651  1.00  0.00           C  
ATOM    494  C   HIS A  65     -14.707  18.070  29.200  1.00  0.00           C  
ATOM    495  O   HIS A  65     -15.140  17.311  28.331  1.00  0.00           O  
ATOM    496  CB  HIS A  65     -16.163  19.007  31.048  1.00  0.00           C  
ATOM    497  CG  HIS A  65     -17.413  18.954  30.214  1.00  0.00           C  
ATOM    498  ND1 HIS A  65     -18.402  18.006  30.300  1.00  0.00           N  
ATOM    499  CD2 HIS A  65     -17.754  19.795  29.183  1.00  0.00           C  
ATOM    500  CE1 HIS A  65     -19.319  18.270  29.358  1.00  0.00           C  
ATOM    501  NE2 HIS A  65     -18.958  19.344  28.652  1.00  0.00           N  
ATOM    502  N   ARG A  66     -13.759  18.989  28.930  1.00  0.00           N  
ATOM    503  CA  ARG A  66     -13.179  19.174  27.587  1.00  0.00           C  
ATOM    504  C   ARG A  66     -12.494  17.904  27.082  1.00  0.00           C  
ATOM    505  O   ARG A  66     -12.686  17.545  25.919  1.00  0.00           O  
ATOM    506  CB  ARG A  66     -12.189  20.345  27.585  1.00  0.00           C  
ATOM    507  CG  ARG A  66     -12.877  21.719  27.716  1.00  0.00           C  
ATOM    508  CD  ARG A  66     -11.890  22.866  27.473  1.00  0.00           C  
ATOM    509  NE  ARG A  66     -10.803  22.910  28.467  1.00  0.00           N  
ATOM    510  CZ  ARG A  66     -10.723  23.705  29.536  1.00  0.00           C  
ATOM    511  NH1 ARG A  66     -11.650  24.560  29.849  1.00  0.00           N  
ATOM    512  NH2 ARG A  66      -9.680  23.661  30.302  1.00  0.00           N  
ATOM    513  N   ILE A  67     -11.740  17.205  27.932  1.00  0.00           N  
ATOM    514  CA  ILE A  67     -11.071  15.947  27.561  1.00  0.00           C  
ATOM    515  C   ILE A  67     -12.098  14.856  27.272  1.00  0.00           C  
ATOM    516  O   ILE A  67     -11.980  14.167  26.262  1.00  0.00           O  
ATOM    517  CB  ILE A  67     -10.060  15.527  28.647  1.00  0.00           C  
ATOM    518  CG1 ILE A  67      -8.870  16.512  28.657  1.00  0.00           C  
ATOM    519  CG2 ILE A  67      -9.564  14.086  28.406  1.00  0.00           C  
ATOM    520  CD1 ILE A  67      -7.891  16.299  29.825  1.00  0.00           C  
ATOM    521  N   ALA A  68     -13.120  14.701  28.105  1.00  0.00           N  
ATOM    522  CA  ALA A  68     -14.175  13.719  27.883  1.00  0.00           C  
ATOM    523  C   ALA A  68     -14.910  13.956  26.558  1.00  0.00           C  
ATOM    524  O   ALA A  68     -15.071  13.027  25.756  1.00  0.00           O  
ATOM    525  CB  ALA A  68     -15.144  13.762  29.070  1.00  0.00           C  
ATOM    526  N   LYS A  69     -15.275  15.203  26.276  1.00  0.00           N  
ATOM    527  CA  LYS A  69     -15.886  15.605  25.011  1.00  0.00           C  
ATOM    528  C   LYS A  69     -14.946  15.322  23.832  1.00  0.00           C  
ATOM    529  O   LYS A  69     -15.366  14.711  22.855  1.00  0.00           O  
ATOM    530  CB  LYS A  69     -16.283  17.075  25.084  1.00  0.00           C  
ATOM    531  CG  LYS A  69     -17.002  17.511  23.793  1.00  0.00           C  
ATOM    532  CD  LYS A  69     -17.354  18.997  23.827  1.00  0.00           C  
ATOM    533  CE  LYS A  69     -17.917  19.364  22.459  1.00  0.00           C  
ATOM    534  NZ  LYS A  69     -18.093  20.819  22.322  1.00  0.00           N  
ATOM    535  N   MET A  70     -13.679  15.701  23.952  1.00  0.00           N  
ATOM    536  CA  MET A  70     -12.673  15.470  22.918  1.00  0.00           C  
ATOM    537  C   MET A  70     -12.531  13.981  22.572  1.00  0.00           C  
ATOM    538  O   MET A  70     -12.511  13.628  21.396  1.00  0.00           O  
ATOM    539  CB  MET A  70     -11.332  16.051  23.397  1.00  0.00           C  
ATOM    540  CG  MET A  70     -10.203  15.882  22.390  1.00  0.00           C  
ATOM    541  SD  MET A  70      -8.571  16.384  23.005  1.00  0.00           S  
ATOM    542  CE  MET A  70      -8.258  15.093  24.219  1.00  0.00           C  
ATOM    543  N   TYR A  71     -12.483  13.098  23.576  1.00  0.00           N  
ATOM    544  CA  TYR A  71     -12.360  11.658  23.330  1.00  0.00           C  
ATOM    545  C   TYR A  71     -13.605  11.063  22.667  1.00  0.00           C  
ATOM    546  O   TYR A  71     -13.476  10.289  21.725  1.00  0.00           O  
ATOM    547  CB  TYR A  71     -12.030  10.925  24.633  1.00  0.00           C  
ATOM    548  CG  TYR A  71     -10.619  11.085  25.181  1.00  0.00           C  
ATOM    549  CD1 TYR A  71      -9.573  11.614  24.396  1.00  0.00           C  
ATOM    550  CD2 TYR A  71     -10.344  10.649  26.487  1.00  0.00           C  
ATOM    551  CE1 TYR A  71      -8.274  11.716  24.908  1.00  0.00           C  
ATOM    552  CE2 TYR A  71      -9.046  10.750  27.010  1.00  0.00           C  
ATOM    553  CZ  TYR A  71      -8.007  11.286  26.219  1.00  0.00           C  
ATOM    554  OH  TYR A  71      -6.735  11.387  26.733  1.00  0.00           O  
ATOM    555  N   VAL A  72     -14.803  11.413  23.138  1.00  0.00           N  
ATOM    556  CA  VAL A  72     -16.046  10.786  22.671  1.00  0.00           C  
ATOM    557  C   VAL A  72     -16.535  11.380  21.353  1.00  0.00           C  
ATOM    558  O   VAL A  72     -16.885  10.631  20.446  1.00  0.00           O  
ATOM    559  CB  VAL A  72     -17.123  10.838  23.769  1.00  0.00           C  
ATOM    560  CG1 VAL A  72     -18.452  10.216  23.305  1.00  0.00           C  
ATOM    561  CG2 VAL A  72     -16.674  10.055  25.011  1.00  0.00           C  
ATOM    562  N   ASP A  73     -16.538  12.697  21.231  1.00  0.00           N  
ATOM    563  CA  ASP A  73     -17.191  13.404  20.132  1.00  0.00           C  
ATOM    564  C   ASP A  73     -16.218  13.849  19.028  1.00  0.00           C  
ATOM    565  O   ASP A  73     -16.648  14.104  17.902  1.00  0.00           O  
ATOM    566  CB  ASP A  73     -17.965  14.626  20.673  1.00  0.00           C  
ATOM    567  CG  ASP A  73     -19.072  14.326  21.694  1.00  0.00           C  
ATOM    568  OD1 ASP A  73     -19.605  13.199  21.750  1.00  0.00           O  
ATOM    569  OD2 ASP A  73     -19.444  15.253  22.448  1.00  0.00           O  
ATOM    570  N   GLU A  74     -14.914  13.944  19.313  1.00  0.00           N  
ATOM    571  CA  GLU A  74     -13.933  14.534  18.392  1.00  0.00           C  
ATOM    572  C   GLU A  74     -12.861  13.514  17.972  1.00  0.00           C  
ATOM    573  O   GLU A  74     -13.067  12.781  16.999  1.00  0.00           O  
ATOM    574  CB  GLU A  74     -13.343  15.836  18.988  1.00  0.00           C  
ATOM    575  CG  GLU A  74     -14.389  16.910  19.322  1.00  0.00           C  
ATOM    576  CD  GLU A  74     -13.795  18.146  20.042  1.00  0.00           C  
ATOM    577  OE1 GLU A  74     -14.574  18.872  20.709  1.00  0.00           O  
ATOM    578  OE2 GLU A  74     -12.572  18.376  19.958  1.00  0.00           O  
ATOM    579  N   ILE A  75     -11.750  13.409  18.685  1.00  0.00           N  
ATOM    580  CA  ILE A  75     -10.545  12.699  18.217  1.00  0.00           C  
ATOM    581  C   ILE A  75     -10.699  11.176  18.103  1.00  0.00           C  
ATOM    582  O   ILE A  75      -9.886  10.539  17.442  1.00  0.00           O  
ATOM    583  CB  ILE A  75      -9.302  13.057  19.056  1.00  0.00           C  
ATOM    584  CG1 ILE A  75      -9.387  12.503  20.489  1.00  0.00           C  
ATOM    585  CG2 ILE A  75      -9.081  14.582  19.047  1.00  0.00           C  
ATOM    586  CD1 ILE A  75      -8.061  12.598  21.243  1.00  0.00           C  
ATOM    587  N   PHE A  76     -11.735  10.582  18.717  1.00  0.00           N  
ATOM    588  CA  PHE A  76     -12.059   9.160  18.607  1.00  0.00           C  
ATOM    589  C   PHE A  76     -13.445   8.905  18.000  1.00  0.00           C  
ATOM    590  O   PHE A  76     -13.953   7.787  18.058  1.00  0.00           O  
ATOM    591  CB  PHE A  76     -11.882   8.457  19.965  1.00  0.00           C  
ATOM    592  CG  PHE A  76     -10.510   8.565  20.604  1.00  0.00           C  
ATOM    593  CD1 PHE A  76      -9.332   8.563  19.828  1.00  0.00           C  
ATOM    594  CD2 PHE A  76     -10.401   8.636  22.008  1.00  0.00           C  
ATOM    595  CE1 PHE A  76      -8.070   8.662  20.441  1.00  0.00           C  
ATOM    596  CE2 PHE A  76      -9.151   8.727  22.619  1.00  0.00           C  
ATOM    597  CZ  PHE A  76      -7.980   8.749  21.839  1.00  0.00           C  
ATOM    598  N   SER A  77     -14.034   9.899  17.355  1.00  0.00           N  
ATOM    599  CA  SER A  77     -15.334   9.767  16.685  1.00  0.00           C  
ATOM    600  C   SER A  77     -15.343   8.691  15.592  1.00  0.00           C  
ATOM    601  O   SER A  77     -16.374   8.077  15.335  1.00  0.00           O  
ATOM    602  CB  SER A  77     -15.741  11.116  16.079  1.00  0.00           C  
ATOM    603  OG  SER A  77     -14.804  11.535  15.110  1.00  0.00           O  
ATOM    604  N   GLY A  78     -14.195   8.376  15.001  1.00  0.00           N  
ATOM    605  CA  GLY A  78     -14.041   7.313  14.014  1.00  0.00           C  
ATOM    606  C   GLY A  78     -14.183   5.889  14.562  1.00  0.00           C  
ATOM    607  O   GLY A  78     -14.202   4.938  13.784  1.00  0.00           O  
ATOM    608  N   LEU A  79     -14.305   5.709  15.888  1.00  0.00           N  
ATOM    609  CA  LEU A  79     -14.664   4.415  16.486  1.00  0.00           C  
ATOM    610  C   LEU A  79     -16.145   4.066  16.271  1.00  0.00           C  
ATOM    611  O   LEU A  79     -16.489   2.889  16.287  1.00  0.00           O  
ATOM    612  CB  LEU A  79     -14.337   4.415  17.984  1.00  0.00           C  
ATOM    613  CG  LEU A  79     -12.843   4.531  18.336  1.00  0.00           C  
ATOM    614  CD1 LEU A  79     -12.678   4.630  19.856  1.00  0.00           C  
ATOM    615  CD2 LEU A  79     -12.040   3.337  17.840  1.00  0.00           C  
ATOM    616  N   ASP A  80     -16.990   5.062  16.036  1.00  0.00           N  
ATOM    617  CA  ASP A  80     -18.415   4.883  15.790  1.00  0.00           C  
ATOM    618  C   ASP A  80     -18.723   5.003  14.291  1.00  0.00           C  
ATOM    619  O   ASP A  80     -18.629   6.071  13.683  1.00  0.00           O  
ATOM    620  CB  ASP A  80     -19.220   5.865  16.655  1.00  0.00           C  
ATOM    621  CG  ASP A  80     -20.729   5.628  16.569  1.00  0.00           C  
ATOM    622  OD1 ASP A  80     -21.159   4.726  15.812  1.00  0.00           O  
ATOM    623  OD2 ASP A  80     -21.473   6.358  17.264  1.00  0.00           O  
ATOM    624  N   TYR A  81     -19.154   3.893  13.687  1.00  0.00           N  
ATOM    625  CA  TYR A  81     -19.542   3.841  12.276  1.00  0.00           C  
ATOM    626  C   TYR A  81     -20.805   4.666  11.953  1.00  0.00           C  
ATOM    627  O   TYR A  81     -21.071   4.907  10.771  1.00  0.00           O  
ATOM    628  CB  TYR A  81     -19.692   2.389  11.839  1.00  0.00           C  
ATOM    629  CG  TYR A  81     -18.384   1.736  11.457  1.00  0.00           C  
ATOM    630  CD1 TYR A  81     -17.898   1.862  10.140  1.00  0.00           C  
ATOM    631  CD2 TYR A  81     -17.631   1.013  12.402  1.00  0.00           C  
ATOM    632  CE1 TYR A  81     -16.681   1.266   9.761  1.00  0.00           C  
ATOM    633  CE2 TYR A  81     -16.408   0.423  12.038  1.00  0.00           C  
ATOM    634  CZ  TYR A  81     -15.935   0.550  10.714  1.00  0.00           C  
ATOM    635  OH  TYR A  81     -14.748  -0.016  10.341  1.00  0.00           O  
ATOM    636  N   ALA A  82     -21.541   5.151  12.939  1.00  0.00           N  
ATOM    637  CA  ALA A  82     -22.579   6.147  12.713  1.00  0.00           C  
ATOM    638  C   ALA A  82     -22.006   7.460  12.135  1.00  0.00           C  
ATOM    639  O   ALA A  82     -22.695   8.170  11.404  1.00  0.00           O  
ATOM    640  CB  ALA A  82     -23.320   6.399  14.035  1.00  0.00           C  
ATOM    641  N   ASN A  83     -20.714   7.722  12.372  1.00  0.00           N  
ATOM    642  CA  ASN A  83     -19.987   8.883  11.848  1.00  0.00           C  
ATOM    643  C   ASN A  83     -19.314   8.619  10.493  1.00  0.00           C  
ATOM    644  O   ASN A  83     -18.604   9.481   9.973  1.00  0.00           O  
ATOM    645  CB  ASN A  83     -18.980   9.355  12.916  1.00  0.00           C  
ATOM    646  CG  ASN A  83     -19.667   9.749  14.206  1.00  0.00           C  
ATOM    647  OD1 ASN A  83     -20.689  10.418  14.218  1.00  0.00           O  
ATOM    648  ND2 ASN A  83     -19.125   9.356  15.340  1.00  0.00           N  
ATOM    649  N   PHE A  84     -19.529   7.443   9.880  1.00  0.00           N  
ATOM    650  CA  PHE A  84     -18.938   7.117   8.581  1.00  0.00           C  
ATOM    651  C   PHE A  84     -19.414   8.104   7.508  1.00  0.00           C  
ATOM    652  O   PHE A  84     -20.611   8.389   7.397  1.00  0.00           O  
ATOM    653  CB  PHE A  84     -19.234   5.667   8.193  1.00  0.00           C  
ATOM    654  CG  PHE A  84     -18.344   5.168   7.064  1.00  0.00           C  
ATOM    655  CD1 PHE A  84     -18.797   5.183   5.733  1.00  0.00           C  
ATOM    656  CD2 PHE A  84     -17.036   4.740   7.346  1.00  0.00           C  
ATOM    657  CE1 PHE A  84     -17.939   4.770   4.691  1.00  0.00           C  
ATOM    658  CE2 PHE A  84     -16.179   4.331   6.313  1.00  0.00           C  
ATOM    659  CZ  PHE A  84     -16.629   4.348   4.985  1.00  0.00           C  
ATOM    660  N   PRO A  85     -18.505   8.644   6.673  1.00  0.00           N  
ATOM    661  CA  PRO A  85     -18.870   9.673   5.714  1.00  0.00           C  
ATOM    662  C   PRO A  85     -19.842   9.149   4.661  1.00  0.00           C  
ATOM    663  O   PRO A  85     -19.693   8.053   4.118  1.00  0.00           O  
ATOM    664  CB  PRO A  85     -17.547  10.143   5.100  1.00  0.00           C  
ATOM    665  CG  PRO A  85     -16.613   8.947   5.283  1.00  0.00           C  
ATOM    666  CD  PRO A  85     -17.079   8.353   6.611  1.00  0.00           C  
ATOM    667  N   LYS A  86     -20.808   9.978   4.273  1.00  0.00           N  
ATOM    668  CA  LYS A  86     -21.695   9.672   3.149  1.00  0.00           C  
ATOM    669  C   LYS A  86     -20.882   9.578   1.865  1.00  0.00           C  
ATOM    670  O   LYS A  86     -20.313  10.574   1.417  1.00  0.00           O  
ATOM    671  CB  LYS A  86     -22.808  10.728   3.052  1.00  0.00           C  
ATOM    672  CG  LYS A  86     -23.831  10.354   1.969  1.00  0.00           C  
ATOM    673  CD  LYS A  86     -24.992  11.372   1.932  1.00  0.00           C  
ATOM    674  CE  LYS A  86     -26.010  10.957   0.880  1.00  0.00           C  
ATOM    675  NZ  LYS A  86     -27.203  11.837   0.871  1.00  0.00           N  
ATOM    676  N   ILE A  87     -20.860   8.403   1.241  1.00  0.00           N  
ATOM    677  CA  ILE A  87     -20.139   8.155  -0.006  1.00  0.00           C  
ATOM    678  C   ILE A  87     -20.992   8.569  -1.202  1.00  0.00           C  
ATOM    679  O   ILE A  87     -22.204   8.404  -1.224  1.00  0.00           O  
ATOM    680  CB  ILE A  87     -19.637   6.697  -0.072  1.00  0.00           C  
ATOM    681  CG1 ILE A  87     -18.796   6.314   1.174  1.00  0.00           C  
ATOM    682  CG2 ILE A  87     -18.816   6.441  -1.342  1.00  0.00           C  
ATOM    683  CD1 ILE A  87     -17.630   7.269   1.493  1.00  0.00           C  
ATOM    684  N   THR A  88     -20.341   9.163  -2.199  1.00  0.00           N  
ATOM    685  CA  THR A  88     -20.953   9.507  -3.479  1.00  0.00           C  
ATOM    686  C   THR A  88     -20.033   9.033  -4.591  1.00  0.00           C  
ATOM    687  O   THR A  88     -18.907   9.522  -4.705  1.00  0.00           O  
ATOM    688  CB  THR A  88     -21.219  11.013  -3.618  1.00  0.00           C  
ATOM    689  OG1 THR A  88     -20.063  11.768  -3.316  1.00  0.00           O  
ATOM    690  CG2 THR A  88     -22.333  11.492  -2.688  1.00  0.00           C  
ATOM    691  N   LEU A  89     -20.537   8.101  -5.392  1.00  0.00           N  
ATOM    692  CA  LEU A  89     -19.872   7.586  -6.572  1.00  0.00           C  
ATOM    693  C   LEU A  89     -20.561   8.140  -7.814  1.00  0.00           C  
ATOM    694  O   LEU A  89     -21.783   8.308  -7.833  1.00  0.00           O  
ATOM    695  CB  LEU A  89     -19.894   6.048  -6.546  1.00  0.00           C  
ATOM    696  CG  LEU A  89     -19.145   5.414  -5.357  1.00  0.00           C  
ATOM    697  CD1 LEU A  89     -19.377   3.906  -5.333  1.00  0.00           C  
ATOM    698  CD2 LEU A  89     -17.639   5.671  -5.430  1.00  0.00           C  
ATOM    699  N   ILE A  90     -19.776   8.417  -8.844  1.00  0.00           N  
ATOM    700  CA  ILE A  90     -20.242   8.812 -10.162  1.00  0.00           C  
ATOM    701  C   ILE A  90     -19.828   7.708 -11.135  1.00  0.00           C  
ATOM    702  O   ILE A  90     -18.716   7.195 -11.046  1.00  0.00           O  
ATOM    703  CB  ILE A  90     -19.681  10.197 -10.566  1.00  0.00           C  
ATOM    704  CG1 ILE A  90     -19.992  11.256  -9.476  1.00  0.00           C  
ATOM    705  CG2 ILE A  90     -20.276  10.625 -11.918  1.00  0.00           C  
ATOM    706  CD1 ILE A  90     -19.330  12.620  -9.735  1.00  0.00           C  
ATOM    707  N   GLU A  91     -20.706   7.339 -12.052  1.00  0.00           N  
ATOM    708  CA  GLU A  91     -20.366   6.361 -13.083  1.00  0.00           C  
ATOM    709  C   GLU A  91     -19.168   6.858 -13.906  1.00  0.00           C  
ATOM    710  O   GLU A  91     -19.135   8.018 -14.333  1.00  0.00           O  
ATOM    711  CB  GLU A  91     -21.583   6.126 -13.980  1.00  0.00           C  
ATOM    712  CG  GLU A  91     -21.437   4.888 -14.873  1.00  0.00           C  
ATOM    713  CD  GLU A  91     -22.473   4.849 -16.000  1.00  0.00           C  
ATOM    714  OE1 GLU A  91     -22.133   4.303 -17.082  1.00  0.00           O  
ATOM    715  OE2 GLU A  91     -23.548   5.463 -15.858  1.00  0.00           O  
ATOM    716  N   ASN A  92     -18.201   5.985 -14.179  1.00  0.00           N  
ATOM    717  CA  ASN A  92     -17.017   6.301 -14.970  1.00  0.00           C  
ATOM    718  C   ASN A  92     -17.335   6.393 -16.480  1.00  0.00           C  
ATOM    719  O   ASN A  92     -16.818   5.642 -17.309  1.00  0.00           O  
ATOM    720  CB  ASN A  92     -15.888   5.308 -14.633  1.00  0.00           C  
ATOM    721  CG  ASN A  92     -14.573   5.668 -15.297  1.00  0.00           C  
ATOM    722  OD1 ASN A  92     -14.365   6.764 -15.807  1.00  0.00           O  
ATOM    723  ND2 ASN A  92     -13.638   4.742 -15.305  1.00  0.00           N  
ATOM    724  N   LYS A  93     -18.204   7.331 -16.844  1.00  0.00           N  
ATOM    725  CA  LYS A  93     -18.590   7.589 -18.238  1.00  0.00           C  
ATOM    726  C   LYS A  93     -17.419   8.099 -19.075  1.00  0.00           C  
ATOM    727  O   LYS A  93     -17.357   7.823 -20.269  1.00  0.00           O  
ATOM    728  CB  LYS A  93     -19.754   8.584 -18.301  1.00  0.00           C  
ATOM    729  CG  LYS A  93     -21.035   7.960 -17.749  1.00  0.00           C  
ATOM    730  CD  LYS A  93     -22.237   8.894 -17.882  1.00  0.00           C  
ATOM    731  CE  LYS A  93     -23.441   8.159 -17.291  1.00  0.00           C  
ATOM    732  NZ  LYS A  93     -24.691   8.938 -17.375  1.00  0.00           N  
ATOM    733  N   MET A  94     -16.479   8.808 -18.441  1.00  0.00           N  
ATOM    734  CA  MET A  94     -15.276   9.320 -19.097  1.00  0.00           C  
ATOM    735  C   MET A  94     -14.237   8.226 -19.398  1.00  0.00           C  
ATOM    736  O   MET A  94     -13.250   8.507 -20.064  1.00  0.00           O  
ATOM    737  CB  MET A  94     -14.648  10.431 -18.245  1.00  0.00           C  
ATOM    738  CG  MET A  94     -15.577  11.646 -18.104  1.00  0.00           C  
ATOM    739  SD  MET A  94     -14.810  13.025 -17.225  1.00  0.00           S  
ATOM    740  CE  MET A  94     -16.129  14.243 -17.290  1.00  0.00           C  
ATOM    741  N   LYS A  95     -14.476   6.987 -18.939  1.00  0.00           N  
ATOM    742  CA  LYS A  95     -13.575   5.845 -19.133  1.00  0.00           C  
ATOM    743  C   LYS A  95     -12.152   6.152 -18.655  1.00  0.00           C  
ATOM    744  O   LYS A  95     -11.188   5.789 -19.315  1.00  0.00           O  
ATOM    745  CB  LYS A  95     -13.609   5.336 -20.587  1.00  0.00           C  
ATOM    746  CG  LYS A  95     -15.007   4.979 -21.108  1.00  0.00           C  
ATOM    747  CD  LYS A  95     -14.902   4.483 -22.550  1.00  0.00           C  
ATOM    748  CE  LYS A  95     -16.280   4.166 -23.134  1.00  0.00           C  
ATOM    749  NZ  LYS A  95     -16.192   3.663 -24.529  1.00  0.00           N  
ATOM    750  N   VAL A  96     -12.035   6.830 -17.517  1.00  0.00           N  
ATOM    751  CA  VAL A  96     -10.742   7.055 -16.877  1.00  0.00           C  
ATOM    752  C   VAL A  96     -10.171   5.696 -16.491  1.00  0.00           C  
ATOM    753  O   VAL A  96     -10.822   4.933 -15.781  1.00  0.00           O  
ATOM    754  CB  VAL A  96     -10.845   7.964 -15.641  1.00  0.00           C  
ATOM    755  CG1 VAL A  96      -9.466   8.273 -15.071  1.00  0.00           C  
ATOM    756  CG2 VAL A  96     -11.516   9.301 -15.985  1.00  0.00           C  
ATOM    757  N   ASP A  97      -8.993   5.388 -16.998  1.00  0.00           N  
ATOM    758  CA  ASP A  97      -8.289   4.120 -16.823  1.00  0.00           C  
ATOM    759  C   ASP A  97      -6.836   4.331 -16.398  1.00  0.00           C  
ATOM    760  O   ASP A  97      -6.023   3.411 -16.417  1.00  0.00           O  
ATOM    761  CB  ASP A  97      -8.430   3.291 -18.105  1.00  0.00           C  
ATOM    762  CG  ASP A  97      -7.903   3.985 -19.370  1.00  0.00           C  
ATOM    763  OD1 ASP A  97      -7.212   5.025 -19.315  1.00  0.00           O  
ATOM    764  OD2 ASP A  97      -8.133   3.411 -20.464  1.00  0.00           O  
ATOM    765  N   GLU A  98      -6.528   5.563 -15.982  1.00  0.00           N  
ATOM    766  CA  GLU A  98      -5.258   5.981 -15.428  1.00  0.00           C  
ATOM    767  C   GLU A  98      -5.410   6.326 -13.951  1.00  0.00           C  
ATOM    768  O   GLU A  98      -6.502   6.510 -13.422  1.00  0.00           O  
ATOM    769  CB  GLU A  98      -4.667   7.142 -16.238  1.00  0.00           C  
ATOM    770  CG  GLU A  98      -4.390   6.713 -17.684  1.00  0.00           C  
ATOM    771  CD  GLU A  98      -3.517   7.699 -18.470  1.00  0.00           C  
ATOM    772  OE1 GLU A  98      -2.989   7.242 -19.503  1.00  0.00           O  
ATOM    773  OE2 GLU A  98      -3.384   8.855 -18.027  1.00  0.00           O  
ATOM    774  N   MET A  99      -4.271   6.412 -13.289  1.00  0.00           N  
ATOM    775  CA  MET A  99      -4.191   6.696 -11.868  1.00  0.00           C  
ATOM    776  C   MET A  99      -4.747   8.082 -11.535  1.00  0.00           C  
ATOM    777  O   MET A  99      -4.257   9.103 -12.018  1.00  0.00           O  
ATOM    778  CB  MET A  99      -2.722   6.569 -11.463  1.00  0.00           C  
ATOM    779  CG  MET A  99      -2.512   6.687  -9.962  1.00  0.00           C  
ATOM    780  SD  MET A  99      -0.765   6.666  -9.435  1.00  0.00           S  
ATOM    781  CE  MET A  99      -0.094   5.312 -10.414  1.00  0.00           C  
ATOM    782  N   VAL A 100      -5.725   8.125 -10.642  1.00  0.00           N  
ATOM    783  CA  VAL A 100      -6.149   9.350  -9.965  1.00  0.00           C  
ATOM    784  C   VAL A 100      -5.435   9.406  -8.624  1.00  0.00           C  
ATOM    785  O   VAL A 100      -5.600   8.497  -7.809  1.00  0.00           O  
ATOM    786  CB  VAL A 100      -7.679   9.391  -9.773  1.00  0.00           C  
ATOM    787  CG1 VAL A 100      -8.118  10.661  -9.047  1.00  0.00           C  
ATOM    788  CG2 VAL A 100      -8.403   9.349 -11.126  1.00  0.00           C  
ATOM    789  N   THR A 101      -4.658  10.462  -8.378  1.00  0.00           N  
ATOM    790  CA  THR A 101      -3.884  10.641  -7.141  1.00  0.00           C  
ATOM    791  C   THR A 101      -4.342  11.881  -6.384  1.00  0.00           C  
ATOM    792  O   THR A 101      -4.347  12.983  -6.928  1.00  0.00           O  
ATOM    793  CB  THR A 101      -2.373  10.715  -7.420  1.00  0.00           C  
ATOM    794  OG1 THR A 101      -1.958   9.626  -8.210  1.00  0.00           O  
ATOM    795  CG2 THR A 101      -1.541  10.684  -6.138  1.00  0.00           C  
ATOM    796  N   VAL A 102      -4.688  11.707  -5.109  1.00  0.00           N  
ATOM    797  CA  VAL A 102      -4.923  12.786  -4.148  1.00  0.00           C  
ATOM    798  C   VAL A 102      -3.747  12.805  -3.182  1.00  0.00           C  
ATOM    799  O   VAL A 102      -3.502  11.822  -2.483  1.00  0.00           O  
ATOM    800  CB  VAL A 102      -6.251  12.623  -3.399  1.00  0.00           C  
ATOM    801  CG1 VAL A 102      -6.550  13.859  -2.544  1.00  0.00           C  
ATOM    802  CG2 VAL A 102      -7.431  12.448  -4.367  1.00  0.00           C  
ATOM    803  N   ARG A 103      -3.013  13.914  -3.164  1.00  0.00           N  
ATOM    804  CA  ARG A 103      -1.780  14.101  -2.391  1.00  0.00           C  
ATOM    805  C   ARG A 103      -2.000  15.068  -1.237  1.00  0.00           C  
ATOM    806  O   ARG A 103      -2.983  15.810  -1.245  1.00  0.00           O  
ATOM    807  CB  ARG A 103      -0.649  14.598  -3.307  1.00  0.00           C  
ATOM    808  CG  ARG A 103      -0.421  13.684  -4.515  1.00  0.00           C  
ATOM    809  CD  ARG A 103       0.726  14.204  -5.379  1.00  0.00           C  
ATOM    810  NE  ARG A 103       0.839  13.450  -6.638  1.00  0.00           N  
ATOM    811  CZ  ARG A 103       1.620  13.745  -7.654  1.00  0.00           C  
ATOM    812  NH1 ARG A 103       2.425  14.773  -7.635  1.00  0.00           N  
ATOM    813  NH2 ARG A 103       1.615  13.012  -8.726  1.00  0.00           N  
ATOM    814  N   ASP A 104      -1.084  15.058  -0.281  1.00  0.00           N  
ATOM    815  CA  ASP A 104      -1.057  15.988   0.845  1.00  0.00           C  
ATOM    816  C   ASP A 104      -2.371  16.074   1.633  1.00  0.00           C  
ATOM    817  O   ASP A 104      -2.794  17.141   2.090  1.00  0.00           O  
ATOM    818  CB  ASP A 104      -0.535  17.366   0.394  1.00  0.00           C  
ATOM    819  CG  ASP A 104       0.957  17.356   0.088  1.00  0.00           C  
ATOM    820  OD1 ASP A 104       1.709  17.025   1.029  1.00  0.00           O  
ATOM    821  OD2 ASP A 104       1.319  17.776  -1.024  1.00  0.00           O  
ATOM    822  N   ILE A 105      -3.050  14.933   1.801  1.00  0.00           N  
ATOM    823  CA  ILE A 105      -4.256  14.855   2.614  1.00  0.00           C  
ATOM    824  C   ILE A 105      -3.852  15.062   4.073  1.00  0.00           C  
ATOM    825  O   ILE A 105      -3.117  14.249   4.623  1.00  0.00           O  
ATOM    826  CB  ILE A 105      -4.984  13.513   2.420  1.00  0.00           C  
ATOM    827  CG1 ILE A 105      -5.368  13.292   0.939  1.00  0.00           C  
ATOM    828  CG2 ILE A 105      -6.242  13.456   3.317  1.00  0.00           C  
ATOM    829  CD1 ILE A 105      -5.874  11.874   0.637  1.00  0.00           C  
ATOM    830  N   THR A 106      -4.364  16.116   4.697  1.00  0.00           N  
ATOM    831  CA  THR A 106      -4.155  16.358   6.120  1.00  0.00           C  
ATOM    832  C   THR A 106      -4.631  15.163   6.934  1.00  0.00           C  
ATOM    833  O   THR A 106      -5.781  14.728   6.801  1.00  0.00           O  
ATOM    834  CB  THR A 106      -4.893  17.620   6.590  1.00  0.00           C  
ATOM    835  OG1 THR A 106      -4.540  18.711   5.772  1.00  0.00           O  
ATOM    836  CG2 THR A 106      -4.545  18.002   8.026  1.00  0.00           C  
ATOM    837  N   LEU A 107      -3.752  14.655   7.796  1.00  0.00           N  
ATOM    838  CA  LEU A 107      -4.027  13.536   8.688  1.00  0.00           C  
ATOM    839  C   LEU A 107      -3.542  13.884  10.086  1.00  0.00           C  
ATOM    840  O   LEU A 107      -2.353  14.068  10.314  1.00  0.00           O  
ATOM    841  CB  LEU A 107      -3.369  12.271   8.103  1.00  0.00           C  
ATOM    842  CG  LEU A 107      -3.644  10.984   8.902  1.00  0.00           C  
ATOM    843  CD1 LEU A 107      -3.519   9.774   7.983  1.00  0.00           C  
ATOM    844  CD2 LEU A 107      -2.648  10.766  10.054  1.00  0.00           C  
ATOM    845  N   THR A 108      -4.476  13.917  11.024  1.00  0.00           N  
ATOM    846  CA  THR A 108      -4.172  14.018  12.451  1.00  0.00           C  
ATOM    847  C   THR A 108      -4.817  12.842  13.156  1.00  0.00           C  
ATOM    848  O   THR A 108      -6.014  12.605  13.010  1.00  0.00           O  
ATOM    849  CB  THR A 108      -4.653  15.351  13.043  1.00  0.00           C  
ATOM    850  OG1 THR A 108      -4.164  16.425  12.277  1.00  0.00           O  
ATOM    851  CG2 THR A 108      -4.152  15.548  14.467  1.00  0.00           C  
ATOM    852  N   SER A 109      -4.018  12.077  13.898  1.00  0.00           N  
ATOM    853  CA  SER A 109      -4.448  10.877  14.612  1.00  0.00           C  
ATOM    854  C   SER A 109      -3.874  10.849  16.025  1.00  0.00           C  
ATOM    855  O   SER A 109      -3.237  11.805  16.483  1.00  0.00           O  
ATOM    856  CB  SER A 109      -4.061   9.636  13.788  1.00  0.00           C  
ATOM    857  OG  SER A 109      -4.746   8.487  14.266  1.00  0.00           O  
ATOM    858  N   THR A 110      -4.107   9.753  16.744  1.00  0.00           N  
ATOM    859  CA  THR A 110      -3.636   9.549  18.111  1.00  0.00           C  
ATOM    860  C   THR A 110      -2.989   8.172  18.243  1.00  0.00           C  
ATOM    861  O   THR A 110      -3.590   7.159  17.892  1.00  0.00           O  
ATOM    862  CB  THR A 110      -4.794   9.714  19.106  1.00  0.00           C  
ATOM    863  OG1 THR A 110      -5.419  10.967  18.934  1.00  0.00           O  
ATOM    864  CG2 THR A 110      -4.329   9.656  20.554  1.00  0.00           C  
ATOM    865  N   CYS A 111      -1.764   8.126  18.758  1.00  0.00           N  
ATOM    866  CA  CYS A 111      -1.059   6.879  19.031  1.00  0.00           C  
ATOM    867  C   CYS A 111      -1.758   6.114  20.174  1.00  0.00           C  
ATOM    868  O   CYS A 111      -1.856   6.636  21.280  1.00  0.00           O  
ATOM    869  CB  CYS A 111       0.391   7.211  19.384  1.00  0.00           C  
ATOM    870  SG  CYS A 111       1.285   5.716  19.902  1.00  0.00           S  
ATOM    871  N   GLU A 112      -2.166   4.865  19.934  1.00  0.00           N  
ATOM    872  CA  GLU A 112      -2.872   4.057  20.936  1.00  0.00           C  
ATOM    873  C   GLU A 112      -2.020   3.678  22.153  1.00  0.00           C  
ATOM    874  O   GLU A 112      -2.549   3.403  23.211  1.00  0.00           O  
ATOM    875  CB  GLU A 112      -3.484   2.818  20.280  1.00  0.00           C  
ATOM    876  CG  GLU A 112      -2.488   1.703  19.911  1.00  0.00           C  
ATOM    877  CD  GLU A 112      -3.164   0.523  19.169  1.00  0.00           C  
ATOM    878  OE1 GLU A 112      -2.497  -0.488  18.876  1.00  0.00           O  
ATOM    879  OE2 GLU A 112      -4.360   0.618  18.817  1.00  0.00           O  
ATOM    880  N   HIS A 113      -0.689   3.708  22.018  1.00  0.00           N  
ATOM    881  CA  HIS A 113       0.216   3.315  23.105  1.00  0.00           C  
ATOM    882  C   HIS A 113       0.407   4.395  24.175  1.00  0.00           C  
ATOM    883  O   HIS A 113       0.850   4.088  25.282  1.00  0.00           O  
ATOM    884  CB  HIS A 113       1.579   2.941  22.508  1.00  0.00           C  
ATOM    885  CG  HIS A 113       1.526   1.895  21.434  1.00  0.00           C  
ATOM    886  ND1 HIS A 113       2.224   1.924  20.251  1.00  0.00           N  
ATOM    887  CD2 HIS A 113       0.800   0.741  21.436  1.00  0.00           C  
ATOM    888  CE1 HIS A 113       1.911   0.815  19.565  1.00  0.00           C  
ATOM    889  NE2 HIS A 113       1.057   0.072  20.247  1.00  0.00           N  
ATOM    890  N   HIS A 114       0.138   5.658  23.855  1.00  0.00           N  
ATOM    891  CA  HIS A 114       0.379   6.795  24.756  1.00  0.00           C  
ATOM    892  C   HIS A 114      -0.706   7.876  24.698  1.00  0.00           C  
ATOM    893  O   HIS A 114      -0.608   8.843  25.453  1.00  0.00           O  
ATOM    894  CB  HIS A 114       1.737   7.423  24.421  1.00  0.00           C  
ATOM    895  CG  HIS A 114       2.904   6.497  24.559  1.00  0.00           C  
ATOM    896  ND1 HIS A 114       3.626   5.939  23.536  1.00  0.00           N  
ATOM    897  CD2 HIS A 114       3.465   6.051  25.727  1.00  0.00           C  
ATOM    898  CE1 HIS A 114       4.591   5.165  24.070  1.00  0.00           C  
ATOM    899  NE2 HIS A 114       4.534   5.214  25.402  1.00  0.00           N  
ATOM    900  N   PHE A 115      -1.677   7.744  23.793  1.00  0.00           N  
ATOM    901  CA  PHE A 115      -2.730   8.735  23.555  1.00  0.00           C  
ATOM    902  C   PHE A 115      -2.191  10.148  23.270  1.00  0.00           C  
ATOM    903  O   PHE A 115      -2.742  11.151  23.715  1.00  0.00           O  
ATOM    904  CB  PHE A 115      -3.786   8.677  24.675  1.00  0.00           C  
ATOM    905  CG  PHE A 115      -4.770   7.520  24.608  1.00  0.00           C  
ATOM    906  CD1 PHE A 115      -4.508   6.338  23.886  1.00  0.00           C  
ATOM    907  CD2 PHE A 115      -6.002   7.648  25.271  1.00  0.00           C  
ATOM    908  CE1 PHE A 115      -5.459   5.300  23.821  1.00  0.00           C  
ATOM    909  CE2 PHE A 115      -6.955   6.614  25.216  1.00  0.00           C  
ATOM    910  CZ  PHE A 115      -6.677   5.448  24.491  1.00  0.00           C  
ATOM    911  N   VAL A 116      -1.108  10.221  22.495  1.00  0.00           N  
ATOM    912  CA  VAL A 116      -0.522  11.491  22.043  1.00  0.00           C  
ATOM    913  C   VAL A 116      -0.599  11.616  20.519  1.00  0.00           C  
ATOM    914  O   VAL A 116      -0.744  10.623  19.807  1.00  0.00           O  
ATOM    915  CB  VAL A 116       0.921  11.687  22.545  1.00  0.00           C  
ATOM    916  CG1 VAL A 116       0.956  11.804  24.074  1.00  0.00           C  
ATOM    917  CG2 VAL A 116       1.847  10.563  22.117  1.00  0.00           C  
ATOM    918  N   THR A 117      -0.502  12.846  20.036  1.00  0.00           N  
ATOM    919  CA  THR A 117      -0.735  13.213  18.643  1.00  0.00           C  
ATOM    920  C   THR A 117       0.182  12.475  17.665  1.00  0.00           C  
ATOM    921  O   THR A 117       1.383  12.347  17.879  1.00  0.00           O  
ATOM    922  CB  THR A 117      -0.587  14.729  18.484  1.00  0.00           C  
ATOM    923  OG1 THR A 117      -1.416  15.376  19.420  1.00  0.00           O  
ATOM    924  CG2 THR A 117      -0.966  15.252  17.098  1.00  0.00           C  
ATOM    925  N   ILE A 118      -0.417  12.039  16.555  1.00  0.00           N  
ATOM    926  CA  ILE A 118       0.259  11.692  15.312  1.00  0.00           C  
ATOM    927  C   ILE A 118      -0.138  12.771  14.305  1.00  0.00           C  
ATOM    928  O   ILE A 118      -1.332  12.954  14.055  1.00  0.00           O  
ATOM    929  CB  ILE A 118      -0.150  10.287  14.820  1.00  0.00           C  
ATOM    930  CG1 ILE A 118       0.229   9.199  15.845  1.00  0.00           C  
ATOM    931  CG2 ILE A 118       0.488   9.997  13.457  1.00  0.00           C  
ATOM    932  CD1 ILE A 118      -0.328   7.805  15.512  1.00  0.00           C  
ATOM    933  N   ASP A 119       0.836  13.472  13.736  1.00  0.00           N  
ATOM    934  CA  ASP A 119       0.596  14.511  12.735  1.00  0.00           C  
ATOM    935  C   ASP A 119       1.301  14.148  11.434  1.00  0.00           C  
ATOM    936  O   ASP A 119       2.481  13.787  11.436  1.00  0.00           O  
ATOM    937  CB  ASP A 119       1.056  15.871  13.266  1.00  0.00           C  
ATOM    938  CG  ASP A 119       0.666  17.016  12.321  1.00  0.00           C  
ATOM    939  OD1 ASP A 119      -0.392  16.888  11.664  1.00  0.00           O  
ATOM    940  OD2 ASP A 119       1.415  18.012  12.291  1.00  0.00           O  
ATOM    941  N   GLY A 120       0.578  14.201  10.312  1.00  0.00           N  
ATOM    942  CA  GLY A 120       1.119  13.749   9.050  1.00  0.00           C  
ATOM    943  C   GLY A 120       0.231  14.032   7.849  1.00  0.00           C  
ATOM    944  O   GLY A 120      -0.757  14.767   7.898  1.00  0.00           O  
ATOM    945  N   LYS A 121       0.630  13.423   6.740  1.00  0.00           N  
ATOM    946  CA  LYS A 121      -0.036  13.556   5.456  1.00  0.00           C  
ATOM    947  C   LYS A 121      -0.226  12.190   4.820  1.00  0.00           C  
ATOM    948  O   LYS A 121       0.647  11.323   4.909  1.00  0.00           O  
ATOM    949  CB  LYS A 121       0.783  14.468   4.542  1.00  0.00           C  
ATOM    950  CG  LYS A 121       0.811  15.932   5.030  1.00  0.00           C  
ATOM    951  CD  LYS A 121       1.684  16.732   4.059  1.00  0.00           C  
ATOM    952  CE  LYS A 121       1.682  18.220   4.304  1.00  0.00           C  
ATOM    953  NZ  LYS A 121       2.381  18.885   3.156  1.00  0.00           N  
ATOM    954  N   ALA A 122      -1.346  12.018   4.125  1.00  0.00           N  
ATOM    955  CA  ALA A 122      -1.610  10.828   3.340  1.00  0.00           C  
ATOM    956  C   ALA A 122      -1.624  11.154   1.844  1.00  0.00           C  
ATOM    957  O   ALA A 122      -2.117  12.193   1.412  1.00  0.00           O  
ATOM    958  CB  ALA A 122      -2.912  10.177   3.813  1.00  0.00           C  
ATOM    959  N   THR A 123      -1.122  10.212   1.049  1.00  0.00           N  
ATOM    960  CA  THR A 123      -1.294  10.179  -0.405  1.00  0.00           C  
ATOM    961  C   THR A 123      -2.081   8.934  -0.771  1.00  0.00           C  
ATOM    962  O   THR A 123      -1.710   7.823  -0.403  1.00  0.00           O  
ATOM    963  CB  THR A 123       0.059  10.222  -1.130  1.00  0.00           C  
ATOM    964  OG1 THR A 123       0.720  11.424  -0.811  1.00  0.00           O  
ATOM    965  CG2 THR A 123      -0.109  10.192  -2.642  1.00  0.00           C  
ATOM    966  N   VAL A 124      -3.183   9.125  -1.491  1.00  0.00           N  
ATOM    967  CA  VAL A 124      -4.054   8.045  -1.954  1.00  0.00           C  
ATOM    968  C   VAL A 124      -4.116   8.082  -3.467  1.00  0.00           C  
ATOM    969  O   VAL A 124      -4.395   9.125  -4.049  1.00  0.00           O  
ATOM    970  CB  VAL A 124      -5.464   8.161  -1.344  1.00  0.00           C  
ATOM    971  CG1 VAL A 124      -6.407   7.103  -1.916  1.00  0.00           C  
ATOM    972  CG2 VAL A 124      -5.416   7.981   0.179  1.00  0.00           C  
ATOM    973  N   ALA A 125      -3.910   6.925  -4.110  1.00  0.00           N  
ATOM    974  CA  ALA A 125      -4.135   6.760  -5.530  1.00  0.00           C  
ATOM    975  C   ALA A 125      -5.029   5.552  -5.809  1.00  0.00           C  
ATOM    976  O   ALA A 125      -5.013   4.563  -5.077  1.00  0.00           O  
ATOM    977  CB  ALA A 125      -2.795   6.668  -6.258  1.00  0.00           C  
ATOM    978  N   TYR A 126      -5.799   5.621  -6.886  1.00  0.00           N  
ATOM    979  CA  TYR A 126      -6.565   4.491  -7.393  1.00  0.00           C  
ATOM    980  C   TYR A 126      -6.743   4.596  -8.910  1.00  0.00           C  
ATOM    981  O   TYR A 126      -6.695   5.688  -9.478  1.00  0.00           O  
ATOM    982  CB  TYR A 126      -7.925   4.395  -6.679  1.00  0.00           C  
ATOM    983  CG  TYR A 126      -8.969   5.396  -7.119  1.00  0.00           C  
ATOM    984  CD1 TYR A 126      -8.876   6.750  -6.744  1.00  0.00           C  
ATOM    985  CD2 TYR A 126     -10.040   4.980  -7.924  1.00  0.00           C  
ATOM    986  CE1 TYR A 126      -9.845   7.679  -7.156  1.00  0.00           C  
ATOM    987  CE2 TYR A 126     -11.017   5.895  -8.346  1.00  0.00           C  
ATOM    988  CZ  TYR A 126     -10.916   7.244  -7.962  1.00  0.00           C  
ATOM    989  OH  TYR A 126     -11.874   8.139  -8.372  1.00  0.00           O  
ATOM    990  N   ILE A 127      -6.982   3.454  -9.544  1.00  0.00           N  
ATOM    991  CA  ILE A 127      -7.339   3.375 -10.963  1.00  0.00           C  
ATOM    992  C   ILE A 127      -8.847   3.122 -11.028  1.00  0.00           C  
ATOM    993  O   ILE A 127      -9.296   2.062 -10.591  1.00  0.00           O  
ATOM    994  CB  ILE A 127      -6.512   2.299 -11.690  1.00  0.00           C  
ATOM    995  CG1 ILE A 127      -4.998   2.597 -11.568  1.00  0.00           C  
ATOM    996  CG2 ILE A 127      -6.934   2.241 -13.174  1.00  0.00           C  
ATOM    997  CD1 ILE A 127      -4.096   1.468 -12.081  1.00  0.00           C  
ATOM    998  N   PRO A 128      -9.657   4.078 -11.533  1.00  0.00           N  
ATOM    999  CA  PRO A 128     -11.096   3.909 -11.637  1.00  0.00           C  
ATOM   1000  C   PRO A 128     -11.457   2.685 -12.482  1.00  0.00           C  
ATOM   1001  O   PRO A 128     -10.859   2.433 -13.527  1.00  0.00           O  
ATOM   1002  CB  PRO A 128     -11.636   5.200 -12.250  1.00  0.00           C  
ATOM   1003  CG  PRO A 128     -10.569   6.232 -11.919  1.00  0.00           C  
ATOM   1004  CD  PRO A 128      -9.280   5.424 -11.961  1.00  0.00           C  
ATOM   1005  N   LYS A 129     -12.482   1.949 -12.037  1.00  0.00           N  
ATOM   1006  CA  LYS A 129     -13.072   0.838 -12.793  1.00  0.00           C  
ATOM   1007  C   LYS A 129     -14.435   1.274 -13.339  1.00  0.00           C  
ATOM   1008  O   LYS A 129     -14.489   1.925 -14.388  1.00  0.00           O  
ATOM   1009  CB  LYS A 129     -13.083  -0.409 -11.892  1.00  0.00           C  
ATOM   1010  CG  LYS A 129     -13.494  -1.676 -12.649  1.00  0.00           C  
ATOM   1011  CD  LYS A 129     -13.568  -2.838 -11.658  1.00  0.00           C  
ATOM   1012  CE  LYS A 129     -14.105  -4.103 -12.322  1.00  0.00           C  
ATOM   1013  NZ  LYS A 129     -14.332  -5.151 -11.298  1.00  0.00           N  
ATOM   1014  N   ASP A 130     -15.507   0.978 -12.612  1.00  0.00           N  
ATOM   1015  CA  ASP A 130     -16.876   1.306 -13.036  1.00  0.00           C  
ATOM   1016  C   ASP A 130     -17.352   2.657 -12.465  1.00  0.00           C  
ATOM   1017  O   ASP A 130     -18.276   3.272 -12.990  1.00  0.00           O  
ATOM   1018  CB  ASP A 130     -17.808   0.156 -12.619  1.00  0.00           C  
ATOM   1019  CG  ASP A 130     -17.350  -1.185 -13.210  1.00  0.00           C  
ATOM   1020  OD1 ASP A 130     -17.055  -1.230 -14.424  1.00  0.00           O  
ATOM   1021  OD2 ASP A 130     -17.236  -2.171 -12.443  1.00  0.00           O  
ATOM   1022  N   SER A 131     -16.683   3.136 -11.410  1.00  0.00           N  
ATOM   1023  CA  SER A 131     -17.073   4.327 -10.662  1.00  0.00           C  
ATOM   1024  C   SER A 131     -15.883   5.223 -10.330  1.00  0.00           C  
ATOM   1025  O   SER A 131     -14.786   4.754 -10.042  1.00  0.00           O  
ATOM   1026  CB  SER A 131     -17.784   3.933  -9.372  1.00  0.00           C  
ATOM   1027  OG  SER A 131     -18.906   3.112  -9.644  1.00  0.00           O  
ATOM   1028  N   VAL A 132     -16.144   6.528 -10.309  1.00  0.00           N  
ATOM   1029  CA  VAL A 132     -15.232   7.557  -9.811  1.00  0.00           C  
ATOM   1030  C   VAL A 132     -15.789   8.084  -8.493  1.00  0.00           C  
ATOM   1031  O   VAL A 132     -16.961   8.461  -8.411  1.00  0.00           O  
ATOM   1032  CB  VAL A 132     -15.046   8.685 -10.838  1.00  0.00           C  
ATOM   1033  CG1 VAL A 132     -14.078   9.758 -10.337  1.00  0.00           C  
ATOM   1034  CG2 VAL A 132     -14.489   8.148 -12.164  1.00  0.00           C  
ATOM   1035  N   ILE A 133     -14.966   8.108  -7.438  1.00  0.00           N  
ATOM   1036  CA  ILE A 133     -15.369   8.656  -6.139  1.00  0.00           C  
ATOM   1037  C   ILE A 133     -15.185  10.181  -6.128  1.00  0.00           C  
ATOM   1038  O   ILE A 133     -14.215  10.713  -6.662  1.00  0.00           O  
ATOM   1039  CB  ILE A 133     -14.653   7.930  -4.989  1.00  0.00           C  
ATOM   1040  CG1 ILE A 133     -15.314   8.273  -3.633  1.00  0.00           C  
ATOM   1041  CG2 ILE A 133     -13.146   8.228  -4.969  1.00  0.00           C  
ATOM   1042  CD1 ILE A 133     -14.857   7.366  -2.475  1.00  0.00           C  
ATOM   1043  N   GLY A 134     -16.112  10.895  -5.485  1.00  0.00           N  
ATOM   1044  CA  GLY A 134     -15.927  12.318  -5.233  1.00  0.00           C  
ATOM   1045  C   GLY A 134     -14.656  12.569  -4.417  1.00  0.00           C  
ATOM   1046  O   GLY A 134     -14.505  11.991  -3.352  1.00  0.00           O  
ATOM   1047  N   LEU A 135     -13.770  13.453  -4.885  1.00  0.00           N  
ATOM   1048  CA  LEU A 135     -12.434  13.665  -4.302  1.00  0.00           C  
ATOM   1049  C   LEU A 135     -12.468  13.910  -2.785  1.00  0.00           C  
ATOM   1050  O   LEU A 135     -11.755  13.266  -2.024  1.00  0.00           O  
ATOM   1051  CB  LEU A 135     -11.750  14.843  -5.007  1.00  0.00           C  
ATOM   1052  CG  LEU A 135     -11.428  14.618  -6.506  1.00  0.00           C  
ATOM   1053  CD1 LEU A 135     -10.863  15.896  -7.105  1.00  0.00           C  
ATOM   1054  CD2 LEU A 135     -10.425  13.488  -6.719  1.00  0.00           C  
ATOM   1055  N   SER A 136     -13.388  14.763  -2.313  1.00  0.00           N  
ATOM   1056  CA  SER A 136     -13.531  15.075  -0.882  1.00  0.00           C  
ATOM   1057  C   SER A 136     -13.937  13.874  -0.012  1.00  0.00           C  
ATOM   1058  O   SER A 136     -13.868  13.961   1.210  1.00  0.00           O  
ATOM   1059  CB  SER A 136     -14.555  16.199  -0.695  1.00  0.00           C  
ATOM   1060  OG  SER A 136     -15.868  15.776  -1.038  1.00  0.00           O  
ATOM   1061  N   LYS A 137     -14.402  12.768  -0.612  1.00  0.00           N  
ATOM   1062  CA  LYS A 137     -14.748  11.540   0.110  1.00  0.00           C  
ATOM   1063  C   LYS A 137     -13.504  10.776   0.505  1.00  0.00           C  
ATOM   1064  O   LYS A 137     -13.483  10.225   1.600  1.00  0.00           O  
ATOM   1065  CB  LYS A 137     -15.697  10.654  -0.716  1.00  0.00           C  
ATOM   1066  CG  LYS A 137     -16.953  11.385  -1.211  1.00  0.00           C  
ATOM   1067  CD  LYS A 137     -17.784  11.963  -0.067  1.00  0.00           C  
ATOM   1068  CE  LYS A 137     -19.012  12.630  -0.663  1.00  0.00           C  
ATOM   1069  NZ  LYS A 137     -20.027  12.942   0.369  1.00  0.00           N  
ATOM   1070  N   ILE A 138     -12.453  10.824  -0.309  1.00  0.00           N  
ATOM   1071  CA  ILE A 138     -11.153  10.234   0.026  1.00  0.00           C  
ATOM   1072  C   ILE A 138     -10.601  10.909   1.285  1.00  0.00           C  
ATOM   1073  O   ILE A 138     -10.315  10.219   2.257  1.00  0.00           O  
ATOM   1074  CB  ILE A 138     -10.176  10.326  -1.170  1.00  0.00           C  
ATOM   1075  CG1 ILE A 138     -10.744   9.536  -2.381  1.00  0.00           C  
ATOM   1076  CG2 ILE A 138      -8.798   9.784  -0.763  1.00  0.00           C  
ATOM   1077  CD1 ILE A 138      -9.904   9.653  -3.654  1.00  0.00           C  
ATOM   1078  N   ASN A 139     -10.582  12.238   1.319  1.00  0.00           N  
ATOM   1079  CA  ASN A 139     -10.156  12.995   2.506  1.00  0.00           C  
ATOM   1080  C   ASN A 139     -10.975  12.618   3.754  1.00  0.00           C  
ATOM   1081  O   ASN A 139     -10.413  12.388   4.818  1.00  0.00           O  
ATOM   1082  CB  ASN A 139     -10.281  14.505   2.244  1.00  0.00           C  
ATOM   1083  CG  ASN A 139      -9.513  14.978   1.020  1.00  0.00           C  
ATOM   1084  OD1 ASN A 139      -9.882  14.703  -0.098  1.00  0.00           O  
ATOM   1085  ND2 ASN A 139      -8.438  15.716   1.205  1.00  0.00           N  
ATOM   1086  N   ARG A 140     -12.310  12.511   3.610  1.00  0.00           N  
ATOM   1087  CA  ARG A 140     -13.193  12.150   4.734  1.00  0.00           C  
ATOM   1088  C   ARG A 140     -12.972  10.727   5.231  1.00  0.00           C  
ATOM   1089  O   ARG A 140     -13.057  10.503   6.428  1.00  0.00           O  
ATOM   1090  CB  ARG A 140     -14.658  12.340   4.339  1.00  0.00           C  
ATOM   1091  CG  ARG A 140     -15.047  13.821   4.307  1.00  0.00           C  
ATOM   1092  CD  ARG A 140     -16.508  13.962   3.889  1.00  0.00           C  
ATOM   1093  NE  ARG A 140     -16.916  15.360   3.857  1.00  0.00           N  
ATOM   1094  CZ  ARG A 140     -17.550  15.997   2.883  1.00  0.00           C  
ATOM   1095  NH1 ARG A 140     -17.908  15.396   1.789  1.00  0.00           N  
ATOM   1096  NH2 ARG A 140     -17.820  17.265   3.001  1.00  0.00           N  
ATOM   1097  N   ILE A 141     -12.707   9.764   4.352  1.00  0.00           N  
ATOM   1098  CA  ILE A 141     -12.410   8.375   4.734  1.00  0.00           C  
ATOM   1099  C   ILE A 141     -11.086   8.316   5.496  1.00  0.00           C  
ATOM   1100  O   ILE A 141     -11.028   7.689   6.551  1.00  0.00           O  
ATOM   1101  CB  ILE A 141     -12.405   7.462   3.493  1.00  0.00           C  
ATOM   1102  CG1 ILE A 141     -13.837   7.300   2.938  1.00  0.00           C  
ATOM   1103  CG2 ILE A 141     -11.824   6.070   3.823  1.00  0.00           C  
ATOM   1104  CD1 ILE A 141     -13.862   6.800   1.491  1.00  0.00           C  
ATOM   1105  N   VAL A 142     -10.049   9.005   5.016  1.00  0.00           N  
ATOM   1106  CA  VAL A 142      -8.762   9.119   5.717  1.00  0.00           C  
ATOM   1107  C   VAL A 142      -8.969   9.693   7.124  1.00  0.00           C  
ATOM   1108  O   VAL A 142      -8.526   9.093   8.097  1.00  0.00           O  
ATOM   1109  CB  VAL A 142      -7.762   9.978   4.917  1.00  0.00           C  
ATOM   1110  CG1 VAL A 142      -6.481  10.277   5.702  1.00  0.00           C  
ATOM   1111  CG2 VAL A 142      -7.352   9.265   3.618  1.00  0.00           C  
ATOM   1112  N   GLN A 143      -9.703  10.796   7.242  1.00  0.00           N  
ATOM   1113  CA  GLN A 143     -10.005  11.411   8.537  1.00  0.00           C  
ATOM   1114  C   GLN A 143     -10.824  10.493   9.447  1.00  0.00           C  
ATOM   1115  O   GLN A 143     -10.511  10.409  10.625  1.00  0.00           O  
ATOM   1116  CB  GLN A 143     -10.755  12.737   8.326  1.00  0.00           C  
ATOM   1117  CG  GLN A 143      -9.809  13.838   7.825  1.00  0.00           C  
ATOM   1118  CD  GLN A 143     -10.534  15.139   7.478  1.00  0.00           C  
ATOM   1119  OE1 GLN A 143     -11.748  15.218   7.360  1.00  0.00           O  
ATOM   1120  NE2 GLN A 143      -9.807  16.214   7.288  1.00  0.00           N  
ATOM   1121  N   PHE A 144     -11.813   9.757   8.925  1.00  0.00           N  
ATOM   1122  CA  PHE A 144     -12.626   8.835   9.716  1.00  0.00           C  
ATOM   1123  C   PHE A 144     -11.765   7.789  10.431  1.00  0.00           C  
ATOM   1124  O   PHE A 144     -11.868   7.632  11.642  1.00  0.00           O  
ATOM   1125  CB  PHE A 144     -13.678   8.171   8.821  1.00  0.00           C  
ATOM   1126  CG  PHE A 144     -14.479   7.104   9.541  1.00  0.00           C  
ATOM   1127  CD1 PHE A 144     -14.179   5.738   9.356  1.00  0.00           C  
ATOM   1128  CD2 PHE A 144     -15.506   7.471  10.431  1.00  0.00           C  
ATOM   1129  CE1 PHE A 144     -14.895   4.757  10.054  1.00  0.00           C  
ATOM   1130  CE2 PHE A 144     -16.222   6.489  11.123  1.00  0.00           C  
ATOM   1131  CZ  PHE A 144     -15.918   5.130  10.940  1.00  0.00           C  
ATOM   1132  N   PHE A 145     -10.865   7.122   9.700  1.00  0.00           N  
ATOM   1133  CA  PHE A 145      -9.971   6.143  10.311  1.00  0.00           C  
ATOM   1134  C   PHE A 145      -8.875   6.786  11.176  1.00  0.00           C  
ATOM   1135  O   PHE A 145      -8.429   6.168  12.142  1.00  0.00           O  
ATOM   1136  CB  PHE A 145      -9.381   5.237   9.227  1.00  0.00           C  
ATOM   1137  CG  PHE A 145     -10.393   4.268   8.664  1.00  0.00           C  
ATOM   1138  CD1 PHE A 145     -10.859   3.199   9.453  1.00  0.00           C  
ATOM   1139  CD2 PHE A 145     -10.920   4.451   7.373  1.00  0.00           C  
ATOM   1140  CE1 PHE A 145     -11.843   2.337   8.978  1.00  0.00           C  
ATOM   1141  CE2 PHE A 145     -11.916   3.583   6.889  1.00  0.00           C  
ATOM   1142  CZ  PHE A 145     -12.380   2.532   7.694  1.00  0.00           C  
ATOM   1143  N   ALA A 146      -8.466   8.017  10.880  1.00  0.00           N  
ATOM   1144  CA  ALA A 146      -7.506   8.745  11.705  1.00  0.00           C  
ATOM   1145  C   ALA A 146      -8.076   9.139  13.074  1.00  0.00           C  
ATOM   1146  O   ALA A 146      -7.325   9.173  14.053  1.00  0.00           O  
ATOM   1147  CB  ALA A 146      -7.025   9.976  10.921  1.00  0.00           C  
ATOM   1148  N   GLN A 147      -9.381   9.384  13.186  1.00  0.00           N  
ATOM   1149  CA  GLN A 147     -10.063   9.730  14.449  1.00  0.00           C  
ATOM   1150  C   GLN A 147     -10.291   8.499  15.346  1.00  0.00           C  
ATOM   1151  O   GLN A 147     -11.399   8.206  15.792  1.00  0.00           O  
ATOM   1152  CB  GLN A 147     -11.365  10.508  14.177  1.00  0.00           C  
ATOM   1153  CG  GLN A 147     -11.175  11.857  13.463  1.00  0.00           C  
ATOM   1154  CD  GLN A 147     -10.189  12.795  14.157  1.00  0.00           C  
ATOM   1155  OE1 GLN A 147     -10.149  12.932  15.367  1.00  0.00           O  
ATOM   1156  NE2 GLN A 147      -9.347  13.478  13.415  1.00  0.00           N  
ATOM   1157  N   ARG A 148      -9.221   7.736  15.559  1.00  0.00           N  
ATOM   1158  CA  ARG A 148      -9.176   6.531  16.399  1.00  0.00           C  
ATOM   1159  C   ARG A 148      -7.829   6.474  17.131  1.00  0.00           C  
ATOM   1160  O   ARG A 148      -6.842   7.001  16.607  1.00  0.00           O  
ATOM   1161  CB  ARG A 148      -9.335   5.267  15.530  1.00  0.00           C  
ATOM   1162  CG  ARG A 148     -10.646   5.207  14.730  1.00  0.00           C  
ATOM   1163  CD  ARG A 148     -10.744   3.890  13.947  1.00  0.00           C  
ATOM   1164  NE  ARG A 148     -12.049   3.727  13.280  1.00  0.00           N  
ATOM   1165  CZ  ARG A 148     -12.550   2.594  12.803  1.00  0.00           C  
ATOM   1166  NH1 ARG A 148     -11.864   1.490  12.786  1.00  0.00           N  
ATOM   1167  NH2 ARG A 148     -13.752   2.541  12.344  1.00  0.00           N  
ATOM   1168  N   PRO A 149      -7.722   5.779  18.278  1.00  0.00           N  
ATOM   1169  CA  PRO A 149      -6.425   5.318  18.763  1.00  0.00           C  
ATOM   1170  C   PRO A 149      -5.810   4.383  17.719  1.00  0.00           C  
ATOM   1171  O   PRO A 149      -6.426   3.372  17.351  1.00  0.00           O  
ATOM   1172  CB  PRO A 149      -6.694   4.617  20.100  1.00  0.00           C  
ATOM   1173  CG  PRO A 149      -8.082   5.115  20.508  1.00  0.00           C  
ATOM   1174  CD  PRO A 149      -8.771   5.349  19.160  1.00  0.00           C  
ATOM   1175  N   GLN A 150      -4.631   4.717  17.184  1.00  0.00           N  
ATOM   1176  CA  GLN A 150      -4.068   4.045  16.015  1.00  0.00           C  
ATOM   1177  C   GLN A 150      -2.628   3.560  16.193  1.00  0.00           C  
ATOM   1178  O   GLN A 150      -1.842   4.086  16.988  1.00  0.00           O  
ATOM   1179  CB  GLN A 150      -4.190   4.952  14.776  1.00  0.00           C  
ATOM   1180  CG  GLN A 150      -5.606   5.015  14.164  1.00  0.00           C  
ATOM   1181  CD  GLN A 150      -6.069   3.710  13.505  1.00  0.00           C  
ATOM   1182  OE1 GLN A 150      -5.484   2.644  13.645  1.00  0.00           O  
ATOM   1183  NE2 GLN A 150      -7.141   3.745  12.745  1.00  0.00           N  
ATOM   1184  N   VAL A 151      -2.302   2.568  15.388  1.00  0.00           N  
ATOM   1185  CA  VAL A 151      -0.952   2.230  14.939  1.00  0.00           C  
ATOM   1186  C   VAL A 151      -0.903   2.612  13.457  1.00  0.00           C  
ATOM   1187  O   VAL A 151      -1.836   2.295  12.718  1.00  0.00           O  
ATOM   1188  CB  VAL A 151      -0.662   0.735  15.127  1.00  0.00           C  
ATOM   1189  CG1 VAL A 151       0.739   0.361  14.659  1.00  0.00           C  
ATOM   1190  CG2 VAL A 151      -0.770   0.319  16.591  1.00  0.00           C  
ATOM   1191  N   GLN A 152       0.149   3.306  13.009  1.00  0.00           N  
ATOM   1192  CA  GLN A 152       0.207   3.862  11.648  1.00  0.00           C  
ATOM   1193  C   GLN A 152       0.110   2.782  10.557  1.00  0.00           C  
ATOM   1194  O   GLN A 152      -0.572   2.972   9.549  1.00  0.00           O  
ATOM   1195  CB  GLN A 152       1.486   4.702  11.508  1.00  0.00           C  
ATOM   1196  CG  GLN A 152       1.579   5.405  10.150  1.00  0.00           C  
ATOM   1197  CD  GLN A 152       2.790   6.330  10.049  1.00  0.00           C  
ATOM   1198  OE1 GLN A 152       3.278   6.868  11.028  1.00  0.00           O  
ATOM   1199  NE2 GLN A 152       3.307   6.551   8.861  1.00  0.00           N  
ATOM   1200  N   GLU A 153       0.714   1.619  10.758  1.00  0.00           N  
ATOM   1201  CA  GLU A 153       0.641   0.469   9.861  1.00  0.00           C  
ATOM   1202  C   GLU A 153      -0.807  -0.014   9.703  1.00  0.00           C  
ATOM   1203  O   GLU A 153      -1.292  -0.198   8.584  1.00  0.00           O  
ATOM   1204  CB  GLU A 153       1.525  -0.674  10.388  1.00  0.00           C  
ATOM   1205  CG  GLU A 153       3.033  -0.378  10.455  1.00  0.00           C  
ATOM   1206  CD  GLU A 153       3.507   0.421  11.683  1.00  0.00           C  
ATOM   1207  OE1 GLU A 153       4.734   0.606  11.808  1.00  0.00           O  
ATOM   1208  OE2 GLU A 153       2.654   0.878  12.488  1.00  0.00           O  
ATOM   1209  N   ARG A 154      -1.540  -0.149  10.810  1.00  0.00           N  
ATOM   1210  CA  ARG A 154      -2.951  -0.546  10.798  1.00  0.00           C  
ATOM   1211  C   ARG A 154      -3.827   0.517  10.133  1.00  0.00           C  
ATOM   1212  O   ARG A 154      -4.660   0.158   9.302  1.00  0.00           O  
ATOM   1213  CB  ARG A 154      -3.420  -0.859  12.236  1.00  0.00           C  
ATOM   1214  CG  ARG A 154      -4.844  -1.434  12.273  1.00  0.00           C  
ATOM   1215  CD  ARG A 154      -5.269  -1.823  13.701  1.00  0.00           C  
ATOM   1216  NE  ARG A 154      -5.441  -0.646  14.563  1.00  0.00           N  
ATOM   1217  CZ  ARG A 154      -5.152  -0.521  15.853  1.00  0.00           C  
ATOM   1218  NH1 ARG A 154      -4.701  -1.481  16.602  1.00  0.00           N  
ATOM   1219  NH2 ARG A 154      -5.324   0.632  16.442  1.00  0.00           N  
ATOM   1220  N   LEU A 155      -3.620   1.787  10.450  1.00  0.00           N  
ATOM   1221  CA  LEU A 155      -4.339   2.908   9.836  1.00  0.00           C  
ATOM   1222  C   LEU A 155      -4.217   2.873   8.303  1.00  0.00           C  
ATOM   1223  O   LEU A 155      -5.221   2.970   7.600  1.00  0.00           O  
ATOM   1224  CB  LEU A 155      -3.788   4.218  10.428  1.00  0.00           C  
ATOM   1225  CG  LEU A 155      -4.309   5.501   9.766  1.00  0.00           C  
ATOM   1226  CD1 LEU A 155      -5.831   5.620   9.835  1.00  0.00           C  
ATOM   1227  CD2 LEU A 155      -3.712   6.719  10.473  1.00  0.00           C  
ATOM   1228  N   THR A 156      -3.007   2.673   7.795  1.00  0.00           N  
ATOM   1229  CA  THR A 156      -2.730   2.607   6.354  1.00  0.00           C  
ATOM   1230  C   THR A 156      -3.492   1.451   5.695  1.00  0.00           C  
ATOM   1231  O   THR A 156      -4.126   1.630   4.655  1.00  0.00           O  
ATOM   1232  CB  THR A 156      -1.220   2.467   6.098  1.00  0.00           C  
ATOM   1233  OG1 THR A 156      -0.508   3.426   6.835  1.00  0.00           O  
ATOM   1234  CG2 THR A 156      -0.857   2.710   4.640  1.00  0.00           C  
ATOM   1235  N   GLN A 157      -3.503   0.280   6.326  1.00  0.00           N  
ATOM   1236  CA  GLN A 157      -4.235  -0.893   5.845  1.00  0.00           C  
ATOM   1237  C   GLN A 157      -5.761  -0.698   5.894  1.00  0.00           C  
ATOM   1238  O   GLN A 157      -6.447  -1.057   4.944  1.00  0.00           O  
ATOM   1239  CB  GLN A 157      -3.834  -2.127   6.666  1.00  0.00           C  
ATOM   1240  CG  GLN A 157      -2.383  -2.572   6.380  1.00  0.00           C  
ATOM   1241  CD  GLN A 157      -1.961  -3.758   7.251  1.00  0.00           C  
ATOM   1242  OE1 GLN A 157      -2.695  -4.279   8.067  1.00  0.00           O  
ATOM   1243  NE2 GLN A 157      -0.751  -4.245   7.090  1.00  0.00           N  
ATOM   1244  N   GLN A 158      -6.282  -0.108   6.961  1.00  0.00           N  
ATOM   1245  CA  GLN A 158      -7.715   0.178   7.087  1.00  0.00           C  
ATOM   1246  C   GLN A 158      -8.206   1.082   5.952  1.00  0.00           C  
ATOM   1247  O   GLN A 158      -9.207   0.764   5.302  1.00  0.00           O  
ATOM   1248  CB  GLN A 158      -8.003   0.840   8.443  1.00  0.00           C  
ATOM   1249  CG  GLN A 158      -7.971  -0.156   9.607  1.00  0.00           C  
ATOM   1250  CD  GLN A 158      -8.153   0.511  10.982  1.00  0.00           C  
ATOM   1251  OE1 GLN A 158      -8.045   1.723  11.137  1.00  0.00           O  
ATOM   1252  NE2 GLN A 158      -8.439  -0.247  11.999  1.00  0.00           N  
ATOM   1253  N   ILE A 159      -7.484   2.158   5.641  1.00  0.00           N  
ATOM   1254  CA  ILE A 159      -7.833   3.070   4.552  1.00  0.00           C  
ATOM   1255  C   ILE A 159      -7.796   2.346   3.206  1.00  0.00           C  
ATOM   1256  O   ILE A 159      -8.710   2.513   2.400  1.00  0.00           O  
ATOM   1257  CB  ILE A 159      -6.900   4.307   4.561  1.00  0.00           C  
ATOM   1258  CG1 ILE A 159      -7.103   5.149   5.847  1.00  0.00           C  
ATOM   1259  CG2 ILE A 159      -7.163   5.198   3.328  1.00  0.00           C  
ATOM   1260  CD1 ILE A 159      -5.963   6.137   6.110  1.00  0.00           C  
ATOM   1261  N   LEU A 160      -6.783   1.504   2.961  1.00  0.00           N  
ATOM   1262  CA  LEU A 160      -6.690   0.709   1.741  1.00  0.00           C  
ATOM   1263  C   LEU A 160      -7.934  -0.161   1.549  1.00  0.00           C  
ATOM   1264  O   LEU A 160      -8.588  -0.073   0.507  1.00  0.00           O  
ATOM   1265  CB  LEU A 160      -5.415  -0.172   1.774  1.00  0.00           C  
ATOM   1266  CG  LEU A 160      -5.249  -1.039   0.505  1.00  0.00           C  
ATOM   1267  CD1 LEU A 160      -4.799  -0.210  -0.691  1.00  0.00           C  
ATOM   1268  CD2 LEU A 160      -4.216  -2.134   0.737  1.00  0.00           C  
ATOM   1269  N   ILE A 161      -8.284  -0.979   2.542  1.00  0.00           N  
ATOM   1270  CA  ILE A 161      -9.406  -1.922   2.451  1.00  0.00           C  
ATOM   1271  C   ILE A 161     -10.740  -1.187   2.316  1.00  0.00           C  
ATOM   1272  O   ILE A 161     -11.579  -1.585   1.506  1.00  0.00           O  
ATOM   1273  CB  ILE A 161      -9.402  -2.876   3.665  1.00  0.00           C  
ATOM   1274  CG1 ILE A 161      -8.142  -3.775   3.714  1.00  0.00           C  
ATOM   1275  CG2 ILE A 161     -10.673  -3.754   3.706  1.00  0.00           C  
ATOM   1276  CD1 ILE A 161      -7.881  -4.642   2.474  1.00  0.00           C  
ATOM   1277  N   ALA A 162     -10.923  -0.097   3.044  1.00  0.00           N  
ATOM   1278  CA  ALA A 162     -12.119   0.725   2.931  1.00  0.00           C  
ATOM   1279  C   ALA A 162     -12.310   1.242   1.501  1.00  0.00           C  
ATOM   1280  O   ALA A 162     -13.384   1.076   0.912  1.00  0.00           O  
ATOM   1281  CB  ALA A 162     -12.021   1.880   3.935  1.00  0.00           C  
ATOM   1282  N   LEU A 163     -11.266   1.792   0.893  1.00  0.00           N  
ATOM   1283  CA  LEU A 163     -11.320   2.309  -0.473  1.00  0.00           C  
ATOM   1284  C   LEU A 163     -11.510   1.198  -1.506  1.00  0.00           C  
ATOM   1285  O   LEU A 163     -12.344   1.352  -2.395  1.00  0.00           O  
ATOM   1286  CB  LEU A 163     -10.057   3.128  -0.763  1.00  0.00           C  
ATOM   1287  CG  LEU A 163     -10.018   4.471  -0.022  1.00  0.00           C  
ATOM   1288  CD1 LEU A 163      -8.631   5.098  -0.172  1.00  0.00           C  
ATOM   1289  CD2 LEU A 163     -11.040   5.474  -0.584  1.00  0.00           C  
ATOM   1290  N   GLN A 164     -10.822   0.068  -1.374  1.00  0.00           N  
ATOM   1291  CA  GLN A 164     -11.010  -1.085  -2.253  1.00  0.00           C  
ATOM   1292  C   GLN A 164     -12.465  -1.577  -2.237  1.00  0.00           C  
ATOM   1293  O   GLN A 164     -13.054  -1.817  -3.286  1.00  0.00           O  
ATOM   1294  CB  GLN A 164     -10.080  -2.233  -1.818  1.00  0.00           C  
ATOM   1295  CG  GLN A 164      -8.617  -1.992  -2.213  1.00  0.00           C  
ATOM   1296  CD  GLN A 164      -7.700  -3.126  -1.756  1.00  0.00           C  
ATOM   1297  OE1 GLN A 164      -7.910  -3.787  -0.753  1.00  0.00           O  
ATOM   1298  NE2 GLN A 164      -6.634  -3.392  -2.486  1.00  0.00           N  
ATOM   1299  N   THR A 165     -13.054  -1.660  -1.044  1.00  0.00           N  
ATOM   1300  CA  THR A 165     -14.444  -2.092  -0.855  1.00  0.00           C  
ATOM   1301  C   THR A 165     -15.420  -1.119  -1.511  1.00  0.00           C  
ATOM   1302  O   THR A 165     -16.304  -1.532  -2.258  1.00  0.00           O  
ATOM   1303  CB  THR A 165     -14.759  -2.235   0.645  1.00  0.00           C  
ATOM   1304  OG1 THR A 165     -13.852  -3.117   1.253  1.00  0.00           O  
ATOM   1305  CG2 THR A 165     -16.167  -2.792   0.899  1.00  0.00           C  
ATOM   1306  N   LEU A 166     -15.258   0.177  -1.277  1.00  0.00           N  
ATOM   1307  CA  LEU A 166     -16.179   1.202  -1.777  1.00  0.00           C  
ATOM   1308  C   LEU A 166     -16.058   1.439  -3.290  1.00  0.00           C  
ATOM   1309  O   LEU A 166     -17.045   1.736  -3.949  1.00  0.00           O  
ATOM   1310  CB  LEU A 166     -15.910   2.510  -1.022  1.00  0.00           C  
ATOM   1311  CG  LEU A 166     -16.292   2.448   0.473  1.00  0.00           C  
ATOM   1312  CD1 LEU A 166     -15.743   3.685   1.169  1.00  0.00           C  
ATOM   1313  CD2 LEU A 166     -17.803   2.399   0.672  1.00  0.00           C  
ATOM   1314  N   LEU A 167     -14.856   1.301  -3.849  1.00  0.00           N  
ATOM   1315  CA  LEU A 167     -14.580   1.513  -5.272  1.00  0.00           C  
ATOM   1316  C   LEU A 167     -14.808   0.252  -6.121  1.00  0.00           C  
ATOM   1317  O   LEU A 167     -14.827   0.345  -7.343  1.00  0.00           O  
ATOM   1318  CB  LEU A 167     -13.139   2.029  -5.427  1.00  0.00           C  
ATOM   1319  CG  LEU A 167     -12.893   3.417  -4.820  1.00  0.00           C  
ATOM   1320  CD1 LEU A 167     -11.388   3.723  -4.797  1.00  0.00           C  
ATOM   1321  CD2 LEU A 167     -13.591   4.520  -5.626  1.00  0.00           C  
ATOM   1322  N   GLY A 168     -14.953  -0.919  -5.488  1.00  0.00           N  
ATOM   1323  CA  GLY A 168     -15.104  -2.189  -6.198  1.00  0.00           C  
ATOM   1324  C   GLY A 168     -13.869  -2.566  -7.033  1.00  0.00           C  
ATOM   1325  O   GLY A 168     -13.993  -3.178  -8.098  1.00  0.00           O  
ATOM   1326  N   THR A 169     -12.683  -2.173  -6.568  1.00  0.00           N  
ATOM   1327  CA  THR A 169     -11.412  -2.479  -7.235  1.00  0.00           C  
ATOM   1328  C   THR A 169     -10.286  -2.682  -6.220  1.00  0.00           C  
ATOM   1329  O   THR A 169     -10.210  -1.970  -5.222  1.00  0.00           O  
ATOM   1330  CB  THR A 169     -11.035  -1.408  -8.265  1.00  0.00           C  
ATOM   1331  OG1 THR A 169      -9.850  -1.793  -8.935  1.00  0.00           O  
ATOM   1332  CG2 THR A 169     -10.775  -0.015  -7.680  1.00  0.00           C  
ATOM   1333  N   ASN A 170      -9.386  -3.615  -6.511  1.00  0.00           N  
ATOM   1334  CA  ASN A 170      -8.168  -3.786  -5.726  1.00  0.00           C  
ATOM   1335  C   ASN A 170      -7.083  -2.755  -6.063  1.00  0.00           C  
ATOM   1336  O   ASN A 170      -6.135  -2.610  -5.300  1.00  0.00           O  
ATOM   1337  CB  ASN A 170      -7.655  -5.225  -5.907  1.00  0.00           C  
ATOM   1338  CG  ASN A 170      -8.515  -6.241  -5.167  1.00  0.00           C  
ATOM   1339  OD1 ASN A 170      -9.348  -5.921  -4.338  1.00  0.00           O  
ATOM   1340  ND2 ASN A 170      -8.300  -7.511  -5.434  1.00  0.00           N  
ATOM   1341  N   ASN A 171      -7.218  -2.036  -7.182  1.00  0.00           N  
ATOM   1342  CA  ASN A 171      -6.230  -1.091  -7.686  1.00  0.00           C  
ATOM   1343  C   ASN A 171      -6.259   0.221  -6.880  1.00  0.00           C  
ATOM   1344  O   ASN A 171      -6.692   1.262  -7.377  1.00  0.00           O  
ATOM   1345  CB  ASN A 171      -6.440  -0.869  -9.192  1.00  0.00           C  
ATOM   1346  CG  ASN A 171      -6.340  -2.136 -10.006  1.00  0.00           C  
ATOM   1347  OD1 ASN A 171      -5.731  -3.121  -9.623  1.00  0.00           O  
ATOM   1348  ND2 ASN A 171      -6.954  -2.163 -11.172  1.00  0.00           N  
ATOM   1349  N   VAL A 172      -5.823   0.141  -5.631  1.00  0.00           N  
ATOM   1350  CA  VAL A 172      -5.729   1.256  -4.688  1.00  0.00           C  
ATOM   1351  C   VAL A 172      -4.346   1.215  -4.027  1.00  0.00           C  
ATOM   1352  O   VAL A 172      -3.819   0.138  -3.743  1.00  0.00           O  
ATOM   1353  CB  VAL A 172      -6.841   1.208  -3.624  1.00  0.00           C  
ATOM   1354  CG1 VAL A 172      -6.805   2.438  -2.713  1.00  0.00           C  
ATOM   1355  CG2 VAL A 172      -8.238   1.152  -4.261  1.00  0.00           C  
ATOM   1356  N   ALA A 173      -3.780   2.390  -3.766  1.00  0.00           N  
ATOM   1357  CA  ALA A 173      -2.554   2.551  -3.005  1.00  0.00           C  
ATOM   1358  C   ALA A 173      -2.705   3.673  -1.980  1.00  0.00           C  
ATOM   1359  O   ALA A 173      -3.314   4.702  -2.259  1.00  0.00           O  
ATOM   1360  CB  ALA A 173      -1.396   2.820  -3.970  1.00  0.00           C  
ATOM   1361  N   VAL A 174      -2.132   3.461  -0.794  1.00  0.00           N  
ATOM   1362  CA  VAL A 174      -2.140   4.433   0.300  1.00  0.00           C  
ATOM   1363  C   VAL A 174      -0.731   4.545   0.861  1.00  0.00           C  
ATOM   1364  O   VAL A 174      -0.113   3.535   1.191  1.00  0.00           O  
ATOM   1365  CB  VAL A 174      -3.128   4.029   1.414  1.00  0.00           C  
ATOM   1366  CG1 VAL A 174      -3.213   5.109   2.500  1.00  0.00           C  
ATOM   1367  CG2 VAL A 174      -4.548   3.813   0.862  1.00  0.00           C  
ATOM   1368  N   SER A 175      -0.233   5.770   0.985  1.00  0.00           N  
ATOM   1369  CA  SER A 175       1.004   6.089   1.693  1.00  0.00           C  
ATOM   1370  C   SER A 175       0.720   7.132   2.761  1.00  0.00           C  
ATOM   1371  O   SER A 175      -0.012   8.091   2.500  1.00  0.00           O  
ATOM   1372  CB  SER A 175       2.078   6.574   0.726  1.00  0.00           C  
ATOM   1373  OG  SER A 175       3.325   6.682   1.393  1.00  0.00           O  
ATOM   1374  N   ILE A 176       1.266   6.947   3.955  1.00  0.00           N  
ATOM   1375  CA  ILE A 176       1.174   7.902   5.056  1.00  0.00           C  
ATOM   1376  C   ILE A 176       2.589   8.242   5.514  1.00  0.00           C  
ATOM   1377  O   ILE A 176       3.361   7.342   5.826  1.00  0.00           O  
ATOM   1378  CB  ILE A 176       0.307   7.355   6.220  1.00  0.00           C  
ATOM   1379  CG1 ILE A 176      -1.143   7.147   5.743  1.00  0.00           C  
ATOM   1380  CG2 ILE A 176       0.358   8.309   7.429  1.00  0.00           C  
ATOM   1381  CD1 ILE A 176      -2.062   6.512   6.792  1.00  0.00           C  
ATOM   1382  N   ASP A 177       2.876   9.536   5.595  1.00  0.00           N  
ATOM   1383  CA  ASP A 177       4.070  10.081   6.233  1.00  0.00           C  
ATOM   1384  C   ASP A 177       3.639  10.873   7.462  1.00  0.00           C  
ATOM   1385  O   ASP A 177       2.777  11.754   7.359  1.00  0.00           O  
ATOM   1386  CB  ASP A 177       4.855  10.940   5.233  1.00  0.00           C  
ATOM   1387  CG  ASP A 177       6.299  11.176   5.689  1.00  0.00           C  
ATOM   1388  OD1 ASP A 177       6.522  11.264   6.913  1.00  0.00           O  
ATOM   1389  OD2 ASP A 177       7.164  11.192   4.800  1.00  0.00           O  
ATOM   1390  N   ALA A 178       4.166  10.531   8.631  1.00  0.00           N  
ATOM   1391  CA  ALA A 178       3.728  11.129   9.877  1.00  0.00           C  
ATOM   1392  C   ALA A 178       4.829  11.250  10.939  1.00  0.00           C  
ATOM   1393  O   ALA A 178       5.708  10.403  11.080  1.00  0.00           O  
ATOM   1394  CB  ALA A 178       2.521  10.344  10.416  1.00  0.00           C  
ATOM   1395  N   VAL A 179       4.697  12.306  11.746  1.00  0.00           N  
ATOM   1396  CA  VAL A 179       5.491  12.546  12.946  1.00  0.00           C  
ATOM   1397  C   VAL A 179       4.708  12.055  14.158  1.00  0.00           C  
ATOM   1398  O   VAL A 179       3.589  12.485  14.421  1.00  0.00           O  
ATOM   1399  CB  VAL A 179       5.862  14.030  13.073  1.00  0.00           C  
ATOM   1400  CG1 VAL A 179       6.679  14.288  14.343  1.00  0.00           C  
ATOM   1401  CG2 VAL A 179       6.702  14.501  11.877  1.00  0.00           C  
ATOM   1402  N   HIS A 180       5.328  11.172  14.947  1.00  0.00           N  
ATOM   1403  CA  HIS A 180       4.741  10.629  16.166  1.00  0.00           C  
ATOM   1404  C   HIS A 180       5.239  11.412  17.381  1.00  0.00           C  
ATOM   1405  O   HIS A 180       6.407  11.318  17.754  1.00  0.00           O  
ATOM   1406  CB  HIS A 180       5.095   9.142  16.291  1.00  0.00           C  
ATOM   1407  CG  HIS A 180       4.387   8.261  15.304  1.00  0.00           C  
ATOM   1408  ND1 HIS A 180       3.432   7.308  15.613  1.00  0.00           N  
ATOM   1409  CD2 HIS A 180       4.553   8.248  13.939  1.00  0.00           C  
ATOM   1410  CE1 HIS A 180       3.044   6.739  14.464  1.00  0.00           C  
ATOM   1411  NE2 HIS A 180       3.699   7.291  13.448  1.00  0.00           N  
ATOM   1412  N   TYR A 181       4.354  12.143  18.044  1.00  0.00           N  
ATOM   1413  CA  TYR A 181       4.738  12.918  19.236  1.00  0.00           C  
ATOM   1414  C   TYR A 181       5.086  12.020  20.439  1.00  0.00           C  
ATOM   1415  O   TYR A 181       5.807  12.464  21.327  1.00  0.00           O  
ATOM   1416  CB  TYR A 181       3.648  13.936  19.575  1.00  0.00           C  
ATOM   1417  CG  TYR A 181       3.746  15.196  18.739  1.00  0.00           C  
ATOM   1418  CD1 TYR A 181       4.214  16.389  19.313  1.00  0.00           C  
ATOM   1419  CD2 TYR A 181       3.397  15.183  17.375  1.00  0.00           C  
ATOM   1420  CE1 TYR A 181       4.310  17.567  18.548  1.00  0.00           C  
ATOM   1421  CE2 TYR A 181       3.493  16.344  16.599  1.00  0.00           C  
ATOM   1422  CZ  TYR A 181       3.952  17.542  17.190  1.00  0.00           C  
ATOM   1423  OH  TYR A 181       4.036  18.687  16.431  1.00  0.00           O  
ATOM   1424  N   CYS A 182       4.702  10.739  20.428  1.00  0.00           N  
ATOM   1425  CA  CYS A 182       5.197   9.754  21.390  1.00  0.00           C  
ATOM   1426  C   CYS A 182       6.704   9.454  21.241  1.00  0.00           C  
ATOM   1427  O   CYS A 182       7.325   8.972  22.190  1.00  0.00           O  
ATOM   1428  CB  CYS A 182       4.371   8.468  21.283  1.00  0.00           C  
ATOM   1429  SG  CYS A 182       4.601   7.650  19.673  1.00  0.00           S  
ATOM   1430  N   VAL A 183       7.297   9.770  20.079  1.00  0.00           N  
ATOM   1431  CA  VAL A 183       8.740   9.704  19.789  1.00  0.00           C  
ATOM   1432  C   VAL A 183       9.368  11.095  19.923  1.00  0.00           C  
ATOM   1433  O   VAL A 183      10.409  11.244  20.558  1.00  0.00           O  
ATOM   1434  CB  VAL A 183       8.980   9.117  18.386  1.00  0.00           C  
ATOM   1435  CG1 VAL A 183      10.461   9.080  18.017  1.00  0.00           C  
ATOM   1436  CG2 VAL A 183       8.426   7.695  18.279  1.00  0.00           C  
ATOM   1437  N   LYS A 184       8.703  12.131  19.387  1.00  0.00           N  
ATOM   1438  CA  LYS A 184       9.221  13.506  19.333  1.00  0.00           C  
ATOM   1439  C   LYS A 184       9.206  14.227  20.677  1.00  0.00           C  
ATOM   1440  O   LYS A 184      10.157  14.920  21.020  1.00  0.00           O  
ATOM   1441  CB  LYS A 184       8.425  14.267  18.265  1.00  0.00           C  
ATOM   1442  CG  LYS A 184       8.948  15.691  18.035  1.00  0.00           C  
ATOM   1443  CD  LYS A 184       8.228  16.323  16.838  1.00  0.00           C  
ATOM   1444  CE  LYS A 184       8.808  17.707  16.539  1.00  0.00           C  
ATOM   1445  NZ  LYS A 184       8.350  18.200  15.217  1.00  0.00           N  
ATOM   1446  N   ALA A 185       8.122  14.112  21.433  1.00  0.00           N  
ATOM   1447  CA  ALA A 185       7.894  14.930  22.630  1.00  0.00           C  
ATOM   1448  C   ALA A 185       8.269  14.234  23.951  1.00  0.00           C  
ATOM   1449  O   ALA A 185       8.355  14.884  24.994  1.00  0.00           O  
ATOM   1450  CB  ALA A 185       6.435  15.405  22.622  1.00  0.00           C  
ATOM   1451  N   ARG A 186       8.490  12.915  23.920  1.00  0.00           N  
ATOM   1452  CA  ARG A 186       8.813  12.108  25.107  1.00  0.00           C  
ATOM   1453  C   ARG A 186       9.733  10.939  24.766  1.00  0.00           C  
ATOM   1454  O   ARG A 186       9.996  10.666  23.593  1.00  0.00           O  
ATOM   1455  CB  ARG A 186       7.508  11.627  25.771  1.00  0.00           C  
ATOM   1456  CG  ARG A 186       6.672  10.683  24.870  1.00  0.00           C  
ATOM   1457  CD  ARG A 186       5.486  10.063  25.635  1.00  0.00           C  
ATOM   1458  NE  ARG A 186       5.927   9.170  26.718  1.00  0.00           N  
ATOM   1459  CZ  ARG A 186       6.361   7.925  26.588  1.00  0.00           C  
ATOM   1460  NH1 ARG A 186       6.411   7.321  25.425  1.00  0.00           N  
ATOM   1461  NH2 ARG A 186       6.744   7.257  27.630  1.00  0.00           N  
ATOM   1462  N   GLY A 187      10.190  10.223  25.781  1.00  0.00           N  
ATOM   1463  CA  GLY A 187      11.046   9.052  25.604  1.00  0.00           C  
ATOM   1464  C   GLY A 187      12.371   9.427  24.945  1.00  0.00           C  
ATOM   1465  O   GLY A 187      13.129  10.217  25.518  1.00  0.00           O  
ATOM   1466  N   ILE A 188      12.622   8.906  23.736  1.00  0.00           N  
ATOM   1467  CA  ILE A 188      13.849   9.182  22.975  1.00  0.00           C  
ATOM   1468  C   ILE A 188      13.965  10.651  22.520  1.00  0.00           C  
ATOM   1469  O   ILE A 188      15.071  11.139  22.332  1.00  0.00           O  
ATOM   1470  CB  ILE A 188      13.958   8.193  21.794  1.00  0.00           C  
ATOM   1471  CG1 ILE A 188      15.355   8.107  21.148  1.00  0.00           C  
ATOM   1472  CG2 ILE A 188      12.914   8.489  20.698  1.00  0.00           C  
ATOM   1473  CD1 ILE A 188      16.442   7.574  22.092  1.00  0.00           C  
ATOM   1474  N   ARG A 189      12.848  11.365  22.385  1.00  0.00           N  
ATOM   1475  CA  ARG A 189      12.767  12.793  21.997  1.00  0.00           C  
ATOM   1476  C   ARG A 189      13.483  13.111  20.673  1.00  0.00           C  
ATOM   1477  O   ARG A 189      14.201  14.110  20.581  1.00  0.00           O  
ATOM   1478  CB  ARG A 189      13.242  13.699  23.151  1.00  0.00           C  
ATOM   1479  CG  ARG A 189      12.418  13.521  24.429  1.00  0.00           C  
ATOM   1480  CD  ARG A 189      12.947  14.487  25.495  1.00  0.00           C  
ATOM   1481  NE  ARG A 189      12.170  14.392  26.729  1.00  0.00           N  
ATOM   1482  CZ  ARG A 189      12.343  15.134  27.812  1.00  0.00           C  
ATOM   1483  NH1 ARG A 189      13.289  16.037  27.876  1.00  0.00           N  
ATOM   1484  NH2 ARG A 189      11.569  14.969  28.845  1.00  0.00           N  
ATOM   1485  N   ASP A 190      13.247  12.299  19.661  1.00  0.00           N  
ATOM   1486  CA  ASP A 190      13.756  12.568  18.314  1.00  0.00           C  
ATOM   1487  C   ASP A 190      12.903  13.655  17.631  1.00  0.00           C  
ATOM   1488  O   ASP A 190      11.717  13.470  17.347  1.00  0.00           O  
ATOM   1489  CB  ASP A 190      13.813  11.272  17.507  1.00  0.00           C  
ATOM   1490  CG  ASP A 190      14.487  11.454  16.149  1.00  0.00           C  
ATOM   1491  OD1 ASP A 190      14.723  12.618  15.750  1.00  0.00           O  
ATOM   1492  OD2 ASP A 190      14.737  10.423  15.507  1.00  0.00           O  
ATOM   1493  N   ALA A 191      13.523  14.820  17.399  1.00  0.00           N  
ATOM   1494  CA  ALA A 191      12.853  15.990  16.845  1.00  0.00           C  
ATOM   1495  C   ALA A 191      12.712  15.969  15.313  1.00  0.00           C  
ATOM   1496  O   ALA A 191      11.959  16.788  14.776  1.00  0.00           O  
ATOM   1497  CB  ALA A 191      13.598  17.238  17.327  1.00  0.00           C  
ATOM   1498  N   THR A 192      13.428  15.080  14.616  1.00  0.00           N  
ATOM   1499  CA  THR A 192      13.610  15.107  13.160  1.00  0.00           C  
ATOM   1500  C   THR A 192      13.068  13.882  12.433  1.00  0.00           C  
ATOM   1501  O   THR A 192      12.789  13.977  11.240  1.00  0.00           O  
ATOM   1502  CB  THR A 192      15.087  15.287  12.794  1.00  0.00           C  
ATOM   1503  OG1 THR A 192      15.883  14.280  13.377  1.00  0.00           O  
ATOM   1504  CG2 THR A 192      15.640  16.618  13.290  1.00  0.00           C  
ATOM   1505  N   SER A 193      12.898  12.747  13.108  1.00  0.00           N  
ATOM   1506  CA  SER A 193      12.395  11.538  12.464  1.00  0.00           C  
ATOM   1507  C   SER A 193      10.909  11.637  12.110  1.00  0.00           C  
ATOM   1508  O   SER A 193      10.094  12.229  12.822  1.00  0.00           O  
ATOM   1509  CB  SER A 193      12.694  10.271  13.277  1.00  0.00           C  
ATOM   1510  OG  SER A 193      12.131  10.318  14.569  1.00  0.00           O  
ATOM   1511  N   ALA A 194      10.574  11.012  10.984  1.00  0.00           N  
ATOM   1512  CA  ALA A 194       9.219  10.769  10.528  1.00  0.00           C  
ATOM   1513  C   ALA A 194       9.091   9.304  10.094  1.00  0.00           C  
ATOM   1514  O   ALA A 194      10.084   8.651   9.766  1.00  0.00           O  
ATOM   1515  CB  ALA A 194       8.872  11.749   9.402  1.00  0.00           C  
ATOM   1516  N   THR A 195       7.877   8.769  10.107  1.00  0.00           N  
ATOM   1517  CA  THR A 195       7.599   7.379   9.746  1.00  0.00           C  
ATOM   1518  C   THR A 195       6.735   7.329   8.502  1.00  0.00           C  
ATOM   1519  O   THR A 195       5.624   7.855   8.499  1.00  0.00           O  
ATOM   1520  CB  THR A 195       6.921   6.631  10.904  1.00  0.00           C  
ATOM   1521  OG1 THR A 195       7.726   6.703  12.055  1.00  0.00           O  
ATOM   1522  CG2 THR A 195       6.716   5.149  10.599  1.00  0.00           C  
ATOM   1523  N   THR A 196       7.221   6.647   7.466  1.00  0.00           N  
ATOM   1524  CA  THR A 196       6.459   6.395   6.243  1.00  0.00           C  
ATOM   1525  C   THR A 196       5.964   4.951   6.211  1.00  0.00           C  
ATOM   1526  O   THR A 196       6.748   4.014   6.319  1.00  0.00           O  
ATOM   1527  CB  THR A 196       7.279   6.712   4.985  1.00  0.00           C  
ATOM   1528  OG1 THR A 196       7.895   7.969   5.069  1.00  0.00           O  
ATOM   1529  CG2 THR A 196       6.400   6.719   3.736  1.00  0.00           C  
ATOM   1530  N   THR A 197       4.664   4.773   6.003  1.00  0.00           N  
ATOM   1531  CA  THR A 197       4.028   3.468   5.786  1.00  0.00           C  
ATOM   1532  C   THR A 197       3.315   3.455   4.442  1.00  0.00           C  
ATOM   1533  O   THR A 197       2.719   4.448   4.031  1.00  0.00           O  
ATOM   1534  CB  THR A 197       3.040   3.108   6.898  1.00  0.00           C  
ATOM   1535  OG1 THR A 197       2.100   4.136   7.069  1.00  0.00           O  
ATOM   1536  CG2 THR A 197       3.747   2.890   8.226  1.00  0.00           C  
ATOM   1537  N   THR A 198       3.366   2.319   3.738  1.00  0.00           N  
ATOM   1538  CA  THR A 198       2.738   2.176   2.428  1.00  0.00           C  
ATOM   1539  C   THR A 198       1.968   0.866   2.350  1.00  0.00           C  
ATOM   1540  O   THR A 198       2.486  -0.191   2.709  1.00  0.00           O  
ATOM   1541  CB  THR A 198       3.769   2.267   1.292  1.00  0.00           C  
ATOM   1542  OG1 THR A 198       4.575   3.415   1.440  1.00  0.00           O  
ATOM   1543  CG2 THR A 198       3.107   2.389  -0.073  1.00  0.00           C  
ATOM   1544  N   SER A 199       0.722   0.925   1.856  1.00  0.00           N  
ATOM   1545  CA  SER A 199      -0.108  -0.239   1.581  1.00  0.00           C  
ATOM   1546  C   SER A 199      -0.558  -0.213   0.121  1.00  0.00           C  
ATOM   1547  O   SER A 199      -1.167   0.756  -0.337  1.00  0.00           O  
ATOM   1548  CB  SER A 199      -1.276  -0.289   2.566  1.00  0.00           C  
ATOM   1549  OG  SER A 199      -1.771  -1.614   2.644  1.00  0.00           O  
ATOM   1550  N   LEU A 200      -0.205  -1.269  -0.618  1.00  0.00           N  
ATOM   1551  CA  LEU A 200      -0.369  -1.361  -2.060  1.00  0.00           C  
ATOM   1552  C   LEU A 200      -1.323  -2.508  -2.410  1.00  0.00           C  
ATOM   1553  O   LEU A 200      -1.160  -3.625  -1.908  1.00  0.00           O  
ATOM   1554  CB  LEU A 200       1.005  -1.572  -2.727  1.00  0.00           C  
ATOM   1555  CG  LEU A 200       2.076  -0.502  -2.444  1.00  0.00           C  
ATOM   1556  CD1 LEU A 200       3.382  -0.879  -3.137  1.00  0.00           C  
ATOM   1557  CD2 LEU A 200       1.661   0.884  -2.937  1.00  0.00           C  
ATOM   1558  N   GLY A 201      -2.299  -2.246  -3.290  1.00  0.00           N  
ATOM   1559  CA  GLY A 201      -3.296  -3.203  -3.729  1.00  0.00           C  
ATOM   1560  C   GLY A 201      -3.404  -3.321  -5.255  1.00  0.00           C  
ATOM   1561  O   GLY A 201      -3.175  -2.360  -5.991  1.00  0.00           O  
ATOM   1562  N   GLY A 202      -3.773  -4.511  -5.728  1.00  0.00           N  
ATOM   1563  CA  GLY A 202      -3.955  -4.798  -7.150  1.00  0.00           C  
ATOM   1564  C   GLY A 202      -2.706  -4.486  -7.980  1.00  0.00           C  
ATOM   1565  O   GLY A 202      -1.602  -4.879  -7.595  1.00  0.00           O  
ATOM   1566  N   LEU A 203      -2.874  -3.735  -9.069  1.00  0.00           N  
ATOM   1567  CA  LEU A 203      -1.785  -3.330  -9.967  1.00  0.00           C  
ATOM   1568  C   LEU A 203      -0.700  -2.508  -9.261  1.00  0.00           C  
ATOM   1569  O   LEU A 203       0.463  -2.599  -9.637  1.00  0.00           O  
ATOM   1570  CB  LEU A 203      -2.357  -2.519 -11.152  1.00  0.00           C  
ATOM   1571  CG  LEU A 203      -3.239  -3.323 -12.120  1.00  0.00           C  
ATOM   1572  CD1 LEU A 203      -3.827  -2.367 -13.160  1.00  0.00           C  
ATOM   1573  CD2 LEU A 203      -2.453  -4.399 -12.868  1.00  0.00           C  
ATOM   1574  N   PHE A 204      -1.018  -1.756  -8.207  1.00  0.00           N  
ATOM   1575  CA  PHE A 204      -0.007  -1.036  -7.423  1.00  0.00           C  
ATOM   1576  C   PHE A 204       0.956  -1.980  -6.685  1.00  0.00           C  
ATOM   1577  O   PHE A 204       2.045  -1.572  -6.296  1.00  0.00           O  
ATOM   1578  CB  PHE A 204      -0.687  -0.109  -6.420  1.00  0.00           C  
ATOM   1579  CG  PHE A 204      -1.428   1.032  -7.047  1.00  0.00           C  
ATOM   1580  CD1 PHE A 204      -0.734   2.210  -7.401  1.00  0.00           C  
ATOM   1581  CD2 PHE A 204      -2.816   0.959  -7.286  1.00  0.00           C  
ATOM   1582  CE1 PHE A 204      -1.419   3.294  -7.968  1.00  0.00           C  
ATOM   1583  CE2 PHE A 204      -3.502   2.038  -7.859  1.00  0.00           C  
ATOM   1584  CZ  PHE A 204      -2.803   3.209  -8.198  1.00  0.00           C  
ATOM   1585  N   LYS A 205       0.554  -3.222  -6.486  1.00  0.00           N  
ATOM   1586  CA  LYS A 205       1.375  -4.270  -5.878  1.00  0.00           C  
ATOM   1587  C   LYS A 205       1.977  -5.207  -6.921  1.00  0.00           C  
ATOM   1588  O   LYS A 205       3.143  -5.565  -6.772  1.00  0.00           O  
ATOM   1589  CB  LYS A 205       0.542  -5.017  -4.831  1.00  0.00           C  
ATOM   1590  CG  LYS A 205       1.402  -6.001  -4.012  1.00  0.00           C  
ATOM   1591  CD  LYS A 205       0.593  -6.643  -2.880  1.00  0.00           C  
ATOM   1592  CE  LYS A 205       1.514  -7.561  -2.067  1.00  0.00           C  
ATOM   1593  NZ  LYS A 205       0.832  -8.121  -0.875  1.00  0.00           N  
ATOM   1594  N   SER A 206       1.211  -5.613  -7.929  1.00  0.00           N  
ATOM   1595  CA  SER A 206       1.656  -6.574  -8.941  1.00  0.00           C  
ATOM   1596  C   SER A 206       2.513  -5.931 -10.025  1.00  0.00           C  
ATOM   1597  O   SER A 206       3.622  -6.413 -10.256  1.00  0.00           O  
ATOM   1598  CB  SER A 206       0.459  -7.323  -9.550  1.00  0.00           C  
ATOM   1599  OG  SER A 206      -0.434  -6.450 -10.196  1.00  0.00           O  
ATOM   1600  N   SER A 207       2.076  -4.819 -10.631  1.00  0.00           N  
ATOM   1601  CA  SER A 207       2.820  -4.131 -11.674  1.00  0.00           C  
ATOM   1602  C   SER A 207       3.924  -3.248 -11.084  1.00  0.00           C  
ATOM   1603  O   SER A 207       3.664  -2.276 -10.368  1.00  0.00           O  
ATOM   1604  CB  SER A 207       1.903  -3.310 -12.583  1.00  0.00           C  
ATOM   1605  OG  SER A 207       2.653  -2.651 -13.586  1.00  0.00           O  
ATOM   1606  N   GLN A 208       5.166  -3.565 -11.432  1.00  0.00           N  
ATOM   1607  CA  GLN A 208       6.323  -2.766 -11.052  1.00  0.00           C  
ATOM   1608  C   GLN A 208       6.226  -1.333 -11.577  1.00  0.00           C  
ATOM   1609  O   GLN A 208       6.595  -0.385 -10.875  1.00  0.00           O  
ATOM   1610  CB  GLN A 208       7.586  -3.478 -11.559  1.00  0.00           C  
ATOM   1611  CG  GLN A 208       8.872  -2.766 -11.148  1.00  0.00           C  
ATOM   1612  CD  GLN A 208      10.114  -3.650 -11.333  1.00  0.00           C  
ATOM   1613  OE1 GLN A 208      10.043  -4.851 -11.478  1.00  0.00           O  
ATOM   1614  NE2 GLN A 208      11.283  -3.091 -11.302  1.00  0.00           N  
ATOM   1615  N   ASN A 209       5.688  -1.163 -12.786  1.00  0.00           N  
ATOM   1616  CA  ASN A 209       5.558   0.141 -13.424  1.00  0.00           C  
ATOM   1617  C   ASN A 209       4.553   1.030 -12.693  1.00  0.00           C  
ATOM   1618  O   ASN A 209       4.897   2.133 -12.252  1.00  0.00           O  
ATOM   1619  CB  ASN A 209       5.179  -0.082 -14.898  1.00  0.00           C  
ATOM   1620  CG  ASN A 209       6.276  -0.836 -15.627  1.00  0.00           C  
ATOM   1621  OD1 ASN A 209       7.451  -0.694 -15.340  1.00  0.00           O  
ATOM   1622  ND2 ASN A 209       5.922  -1.676 -16.583  1.00  0.00           N  
ATOM   1623  N   THR A 210       3.344   0.515 -12.444  1.00  0.00           N  
ATOM   1624  CA  THR A 210       2.294   1.222 -11.691  1.00  0.00           C  
ATOM   1625  C   THR A 210       2.750   1.558 -10.272  1.00  0.00           C  
ATOM   1626  O   THR A 210       2.505   2.651  -9.774  1.00  0.00           O  
ATOM   1627  CB  THR A 210       1.021   0.364 -11.622  1.00  0.00           C  
ATOM   1628  OG1 THR A 210       0.636  -0.040 -12.914  1.00  0.00           O  
ATOM   1629  CG2 THR A 210      -0.155   1.109 -11.030  1.00  0.00           C  
ATOM   1630  N   ARG A 211       3.463   0.633  -9.623  1.00  0.00           N  
ATOM   1631  CA  ARG A 211       4.030   0.860  -8.294  1.00  0.00           C  
ATOM   1632  C   ARG A 211       5.043   1.996  -8.287  1.00  0.00           C  
ATOM   1633  O   ARG A 211       4.960   2.861  -7.419  1.00  0.00           O  
ATOM   1634  CB  ARG A 211       4.647  -0.441  -7.770  1.00  0.00           C  
ATOM   1635  CG  ARG A 211       5.234  -0.255  -6.371  1.00  0.00           C  
ATOM   1636  CD  ARG A 211       5.789  -1.553  -5.804  1.00  0.00           C  
ATOM   1637  NE  ARG A 211       6.888  -2.110  -6.624  1.00  0.00           N  
ATOM   1638  CZ  ARG A 211       6.853  -3.157  -7.433  1.00  0.00           C  
ATOM   1639  NH1 ARG A 211       5.787  -3.862  -7.609  1.00  0.00           N  
ATOM   1640  NH2 ARG A 211       7.920  -3.514  -8.083  1.00  0.00           N  
ATOM   1641  N   HIS A 212       5.994   2.005  -9.233  1.00  0.00           N  
ATOM   1642  CA  HIS A 212       7.000   3.060  -9.303  1.00  0.00           C  
ATOM   1643  C   HIS A 212       6.398   4.415  -9.645  1.00  0.00           C  
ATOM   1644  O   HIS A 212       6.794   5.411  -9.040  1.00  0.00           O  
ATOM   1645  CB  HIS A 212       8.110   2.692 -10.290  1.00  0.00           C  
ATOM   1646  CG  HIS A 212       9.065   1.695  -9.705  1.00  0.00           C  
ATOM   1647  ND1 HIS A 212       8.999   0.335  -9.852  1.00  0.00           N  
ATOM   1648  CD2 HIS A 212      10.139   1.960  -8.888  1.00  0.00           C  
ATOM   1649  CE1 HIS A 212      10.002  -0.215  -9.142  1.00  0.00           C  
ATOM   1650  NE2 HIS A 212      10.707   0.741  -8.542  1.00  0.00           N  
ATOM   1651  N   GLU A 213       5.394   4.462 -10.508  1.00  0.00           N  
ATOM   1652  CA  GLU A 213       4.654   5.690 -10.807  1.00  0.00           C  
ATOM   1653  C   GLU A 213       4.027   6.286  -9.534  1.00  0.00           C  
ATOM   1654  O   GLU A 213       4.187   7.475  -9.254  1.00  0.00           O  
ATOM   1655  CB  GLU A 213       3.582   5.381 -11.866  1.00  0.00           C  
ATOM   1656  CG  GLU A 213       2.925   6.656 -12.412  1.00  0.00           C  
ATOM   1657  CD  GLU A 213       1.747   6.376 -13.361  1.00  0.00           C  
ATOM   1658  OE1 GLU A 213       0.995   7.337 -13.635  1.00  0.00           O  
ATOM   1659  OE2 GLU A 213       1.569   5.211 -13.791  1.00  0.00           O  
ATOM   1660  N   PHE A 214       3.387   5.443  -8.709  1.00  0.00           N  
ATOM   1661  CA  PHE A 214       2.831   5.868  -7.426  1.00  0.00           C  
ATOM   1662  C   PHE A 214       3.916   6.320  -6.445  1.00  0.00           C  
ATOM   1663  O   PHE A 214       3.827   7.419  -5.891  1.00  0.00           O  
ATOM   1664  CB  PHE A 214       1.989   4.743  -6.822  1.00  0.00           C  
ATOM   1665  CG  PHE A 214       1.464   5.072  -5.442  1.00  0.00           C  
ATOM   1666  CD1 PHE A 214       1.999   4.447  -4.309  1.00  0.00           C  
ATOM   1667  CD2 PHE A 214       0.463   6.047  -5.285  1.00  0.00           C  
ATOM   1668  CE1 PHE A 214       1.532   4.783  -3.025  1.00  0.00           C  
ATOM   1669  CE2 PHE A 214      -0.011   6.388  -4.001  1.00  0.00           C  
ATOM   1670  CZ  PHE A 214       0.523   5.751  -2.871  1.00  0.00           C  
ATOM   1671  N   LEU A 215       4.962   5.523  -6.236  1.00  0.00           N  
ATOM   1672  CA  LEU A 215       6.019   5.832  -5.272  1.00  0.00           C  
ATOM   1673  C   LEU A 215       6.777   7.112  -5.634  1.00  0.00           C  
ATOM   1674  O   LEU A 215       7.107   7.901  -4.746  1.00  0.00           O  
ATOM   1675  CB  LEU A 215       6.989   4.639  -5.155  1.00  0.00           C  
ATOM   1676  CG  LEU A 215       6.397   3.386  -4.477  1.00  0.00           C  
ATOM   1677  CD1 LEU A 215       7.433   2.261  -4.507  1.00  0.00           C  
ATOM   1678  CD2 LEU A 215       6.002   3.636  -3.017  1.00  0.00           C  
ATOM   1679  N   ARG A 216       6.979   7.361  -6.927  1.00  0.00           N  
ATOM   1680  CA  ARG A 216       7.563   8.607  -7.418  1.00  0.00           C  
ATOM   1681  C   ARG A 216       6.663   9.799  -7.108  1.00  0.00           C  
ATOM   1682  O   ARG A 216       7.140  10.830  -6.632  1.00  0.00           O  
ATOM   1683  CB  ARG A 216       7.817   8.455  -8.923  1.00  0.00           C  
ATOM   1684  CG  ARG A 216       8.713   9.575  -9.450  1.00  0.00           C  
ATOM   1685  CD  ARG A 216       8.979   9.371 -10.937  1.00  0.00           C  
ATOM   1686  NE  ARG A 216      10.051  10.257 -11.386  1.00  0.00           N  
ATOM   1687  CZ  ARG A 216      10.495  10.432 -12.616  1.00  0.00           C  
ATOM   1688  NH1 ARG A 216       9.915   9.869 -13.635  1.00  0.00           N  
ATOM   1689  NH2 ARG A 216      11.550  11.156 -12.798  1.00  0.00           N  
ATOM   1690  N   ALA A 217       5.349   9.647  -7.293  1.00  0.00           N  
ATOM   1691  CA  ALA A 217       4.377  10.690  -6.972  1.00  0.00           C  
ATOM   1692  C   ALA A 217       4.304  11.029  -5.474  1.00  0.00           C  
ATOM   1693  O   ALA A 217       3.940  12.157  -5.133  1.00  0.00           O  
ATOM   1694  CB  ALA A 217       3.008  10.236  -7.498  1.00  0.00           C  
ATOM   1695  N   VAL A 218       4.650  10.088  -4.598  1.00  0.00           N  
ATOM   1696  CA  VAL A 218       4.738  10.305  -3.151  1.00  0.00           C  
ATOM   1697  C   VAL A 218       6.020  11.056  -2.785  1.00  0.00           C  
ATOM   1698  O   VAL A 218       5.963  12.019  -2.031  1.00  0.00           O  
ATOM   1699  CB  VAL A 218       4.654   8.967  -2.386  1.00  0.00           C  
ATOM   1700  CG1 VAL A 218       4.862   9.128  -0.880  1.00  0.00           C  
ATOM   1701  CG2 VAL A 218       3.279   8.312  -2.579  1.00  0.00           C  
ATOM   1702  N   ARG A 219       7.180  10.668  -3.341  1.00  0.00           N  
ATOM   1703  CA  ARG A 219       8.486  11.241  -2.973  1.00  0.00           C  
ATOM   1704  C   ARG A 219       8.659  12.709  -3.374  1.00  0.00           C  
ATOM   1705  O   ARG A 219       9.335  13.433  -2.658  1.00  0.00           O  
ATOM   1706  CB  ARG A 219       9.630  10.418  -3.576  1.00  0.00           C  
ATOM   1707  CG  ARG A 219       9.835   9.085  -2.846  1.00  0.00           C  
ATOM   1708  CD  ARG A 219      11.044   8.374  -3.442  1.00  0.00           C  
ATOM   1709  NE  ARG A 219      11.273   7.057  -2.804  1.00  0.00           N  
ATOM   1710  CZ  ARG A 219      12.258   6.217  -3.085  1.00  0.00           C  
ATOM   1711  NH1 ARG A 219      13.174   6.514  -3.975  1.00  0.00           N  
ATOM   1712  NH2 ARG A 219      12.330   5.075  -2.482  1.00  0.00           N  
ATOM   1713  N   HIS A 220       8.069  13.138  -4.483  1.00  0.00           N  
ATOM   1714  CA  HIS A 220       8.273  14.494  -4.995  1.00  0.00           C  
ATOM   1715  C   HIS A 220       7.700  15.622  -4.119  1.00  0.00           C  
ATOM   1716  O   HIS A 220       7.846  16.793  -4.476  1.00  0.00           O  
ATOM   1717  CB  HIS A 220       7.740  14.592  -6.427  1.00  0.00           C  
ATOM   1718  CG  HIS A 220       8.725  14.107  -7.446  1.00  0.00           C  
ATOM   1719  ND1 HIS A 220      10.007  14.597  -7.625  1.00  0.00           N  
ATOM   1720  CD2 HIS A 220       8.543  13.127  -8.399  1.00  0.00           C  
ATOM   1721  CE1 HIS A 220      10.574  13.926  -8.636  1.00  0.00           C  
ATOM   1722  NE2 HIS A 220       9.707  13.034  -9.140  1.00  0.00           N  
ATOM   1723  N   HIS A 221       7.023  15.308  -3.015  1.00  0.00           N  
ATOM   1724  CA  HIS A 221       6.441  16.326  -2.123  1.00  0.00           C  
ATOM   1725  C   HIS A 221       7.279  16.654  -0.885  1.00  0.00           C  
ATOM   1726  O   HIS A 221       6.891  17.572  -0.147  1.00  0.00           O  
ATOM   1727  CB  HIS A 221       5.002  15.940  -1.763  1.00  0.00           C  
ATOM   1728  CG  HIS A 221       4.061  16.305  -2.878  1.00  0.00           C  
ATOM   1729  ND1 HIS A 221       3.774  17.590  -3.284  1.00  0.00           N  
ATOM   1730  CD2 HIS A 221       3.375  15.460  -3.700  1.00  0.00           C  
ATOM   1731  CE1 HIS A 221       2.931  17.514  -4.319  1.00  0.00           C  
ATOM   1732  NE2 HIS A 221       2.664  16.238  -4.613  1.00  0.00           N  
ATOM   1733  N   ASN A 222       8.377  15.954  -0.654  1.00  0.00           N  
ATOM   1734  CA  ASN A 222       9.333  16.288   0.396  1.00  0.00           C  
ATOM   1735  C   ASN A 222      10.484  17.128  -0.151  1.00  0.00           C  
ATOM   1736  O   ASN A 222      11.043  16.767  -1.212  1.00  0.00           O  
ATOM   1737  CB  ASN A 222       9.805  15.022   1.129  1.00  0.00           C  
ATOM   1738  CG  ASN A 222       8.760  14.455   2.091  1.00  0.00           C  
ATOM   1739  OD1 ASN A 222       7.741  15.047   2.419  1.00  0.00           O  
ATOM   1740  ND2 ASN A 222       9.013  13.269   2.627  1.00  0.00           N  
ATOM   1741  OXT ASN A 222      10.809  18.153   0.513  1.00  0.00           O  
ATOM   1742  N   MET B   1      26.341  -9.477 -23.594  1.00  0.00           N  
ATOM   1743  CA  MET B   1      24.918  -9.843 -23.505  1.00  0.00           C  
ATOM   1744  C   MET B   1      24.608 -10.239 -22.084  1.00  0.00           C  
ATOM   1745  O   MET B   1      25.460 -10.818 -21.418  1.00  0.00           O  
ATOM   1746  CB  MET B   1      24.542 -10.948 -24.495  1.00  0.00           C  
ATOM   1747  CG  MET B   1      24.661 -10.436 -25.929  1.00  0.00           C  
ATOM   1748  SD  MET B   1      23.671 -11.328 -27.141  1.00  0.00           S  
ATOM   1749  CE  MET B   1      24.640 -12.828 -27.371  1.00  0.00           C  
ATOM   1750  N   THR B   2      23.423  -9.898 -21.624  1.00  0.00           N  
ATOM   1751  CA  THR B   2      22.981 -10.116 -20.252  1.00  0.00           C  
ATOM   1752  C   THR B   2      21.686 -10.914 -20.275  1.00  0.00           C  
ATOM   1753  O   THR B   2      20.853 -10.698 -21.148  1.00  0.00           O  
ATOM   1754  CB  THR B   2      22.794  -8.775 -19.529  1.00  0.00           C  
ATOM   1755  OG1 THR B   2      24.010  -8.059 -19.550  1.00  0.00           O  
ATOM   1756  CG2 THR B   2      22.413  -8.942 -18.063  1.00  0.00           C  
ATOM   1757  N   VAL B   3      21.505 -11.839 -19.343  1.00  0.00           N  
ATOM   1758  CA  VAL B   3      20.248 -12.581 -19.198  1.00  0.00           C  
ATOM   1759  C   VAL B   3      19.355 -11.849 -18.201  1.00  0.00           C  
ATOM   1760  O   VAL B   3      19.676 -11.763 -17.015  1.00  0.00           O  
ATOM   1761  CB  VAL B   3      20.482 -14.040 -18.789  1.00  0.00           C  
ATOM   1762  CG1 VAL B   3      19.158 -14.794 -18.705  1.00  0.00           C  
ATOM   1763  CG2 VAL B   3      21.373 -14.760 -19.816  1.00  0.00           C  
ATOM   1764  N   ALA B   4      18.224 -11.340 -18.693  1.00  0.00           N  
ATOM   1765  CA  ALA B   4      17.164 -10.806 -17.858  1.00  0.00           C  
ATOM   1766  C   ALA B   4      16.107 -11.889 -17.591  1.00  0.00           C  
ATOM   1767  O   ALA B   4      15.762 -12.666 -18.475  1.00  0.00           O  
ATOM   1768  CB  ALA B   4      16.564  -9.569 -18.527  1.00  0.00           C  
ATOM   1769  N   TYR B   5      15.565 -11.922 -16.387  1.00  0.00           N  
ATOM   1770  CA  TYR B   5      14.443 -12.785 -16.028  1.00  0.00           C  
ATOM   1771  C   TYR B   5      13.195 -11.940 -15.810  1.00  0.00           C  
ATOM   1772  O   TYR B   5      13.187 -11.059 -14.953  1.00  0.00           O  
ATOM   1773  CB  TYR B   5      14.786 -13.630 -14.804  1.00  0.00           C  
ATOM   1774  CG  TYR B   5      15.900 -14.629 -15.044  1.00  0.00           C  
ATOM   1775  CD1 TYR B   5      15.625 -15.866 -15.643  1.00  0.00           C  
ATOM   1776  CD2 TYR B   5      17.224 -14.312 -14.679  1.00  0.00           C  
ATOM   1777  CE1 TYR B   5      16.645 -16.797 -15.861  1.00  0.00           C  
ATOM   1778  CE2 TYR B   5      18.257 -15.233 -14.897  1.00  0.00           C  
ATOM   1779  CZ  TYR B   5      17.968 -16.485 -15.488  1.00  0.00           C  
ATOM   1780  OH  TYR B   5      18.976 -17.390 -15.696  1.00  0.00           O  
ATOM   1781  N   ILE B   6      12.160 -12.214 -16.584  1.00  0.00           N  
ATOM   1782  CA  ILE B   6      10.909 -11.458 -16.587  1.00  0.00           C  
ATOM   1783  C   ILE B   6       9.794 -12.359 -16.059  1.00  0.00           C  
ATOM   1784  O   ILE B   6       9.614 -13.476 -16.534  1.00  0.00           O  
ATOM   1785  CB  ILE B   6      10.606 -10.891 -17.990  1.00  0.00           C  
ATOM   1786  CG1 ILE B   6      11.772 -10.002 -18.480  1.00  0.00           C  
ATOM   1787  CG2 ILE B   6       9.287 -10.100 -17.976  1.00  0.00           C  
ATOM   1788  CD1 ILE B   6      11.632  -9.522 -19.929  1.00  0.00           C  
ATOM   1789  N   ALA B   7       9.020 -11.868 -15.089  1.00  0.00           N  
ATOM   1790  CA  ALA B   7       7.781 -12.493 -14.662  1.00  0.00           C  
ATOM   1791  C   ALA B   7       6.624 -11.987 -15.524  1.00  0.00           C  
ATOM   1792  O   ALA B   7       6.508 -10.786 -15.770  1.00  0.00           O  
ATOM   1793  CB  ALA B   7       7.541 -12.222 -13.176  1.00  0.00           C  
ATOM   1794  N   ILE B   8       5.757 -12.904 -15.950  1.00  0.00           N  
ATOM   1795  CA  ILE B   8       4.507 -12.594 -16.635  1.00  0.00           C  
ATOM   1796  C   ILE B   8       3.362 -12.967 -15.705  1.00  0.00           C  
ATOM   1797  O   ILE B   8       3.332 -14.084 -15.187  1.00  0.00           O  
ATOM   1798  CB  ILE B   8       4.394 -13.323 -17.990  1.00  0.00           C  
ATOM   1799  CG1 ILE B   8       5.633 -13.046 -18.872  1.00  0.00           C  
ATOM   1800  CG2 ILE B   8       3.094 -12.903 -18.699  1.00  0.00           C  
ATOM   1801  CD1 ILE B   8       5.579 -13.710 -20.251  1.00  0.00           C  
ATOM   1802  N   GLY B   9       2.402 -12.051 -15.519  1.00  0.00           N  
ATOM   1803  CA  GLY B   9       1.158 -12.297 -14.803  1.00  0.00           C  
ATOM   1804  C   GLY B   9      -0.039 -11.821 -15.621  1.00  0.00           C  
ATOM   1805  O   GLY B   9      -0.007 -10.748 -16.214  1.00  0.00           O  
ATOM   1806  N   SER B  10      -1.121 -12.624 -15.648  1.00  0.00           N  
ATOM   1807  CA  SER B  10      -2.392 -12.199 -16.217  1.00  0.00           C  
ATOM   1808  C   SER B  10      -3.564 -12.850 -15.480  1.00  0.00           C  
ATOM   1809  O   SER B  10      -3.542 -14.047 -15.228  1.00  0.00           O  
ATOM   1810  CB  SER B  10      -2.458 -12.544 -17.705  1.00  0.00           C  
ATOM   1811  OG  SER B  10      -3.709 -12.153 -18.243  1.00  0.00           O  
ATOM   1812  N   ASN B  11      -4.609 -12.075 -15.184  1.00  0.00           N  
ATOM   1813  CA  ASN B  11      -5.849 -12.559 -14.556  1.00  0.00           C  
ATOM   1814  C   ASN B  11      -7.094 -12.304 -15.419  1.00  0.00           C  
ATOM   1815  O   ASN B  11      -8.209 -12.208 -14.917  1.00  0.00           O  
ATOM   1816  CB  ASN B  11      -5.976 -11.983 -13.142  1.00  0.00           C  
ATOM   1817  CG  ASN B  11      -6.369 -10.517 -13.113  1.00  0.00           C  
ATOM   1818  OD1 ASN B  11      -6.238  -9.772 -14.061  1.00  0.00           O  
ATOM   1819  ND2 ASN B  11      -6.873 -10.055 -11.997  1.00  0.00           N  
ATOM   1820  N   LEU B  12      -6.923 -12.165 -16.718  1.00  0.00           N  
ATOM   1821  CA  LEU B  12      -8.062 -12.070 -17.623  1.00  0.00           C  
ATOM   1822  C   LEU B  12      -8.817 -13.397 -17.722  1.00  0.00           C  
ATOM   1823  O   LEU B  12      -8.314 -14.446 -17.371  1.00  0.00           O  
ATOM   1824  CB  LEU B  12      -7.589 -11.599 -18.997  1.00  0.00           C  
ATOM   1825  CG  LEU B  12      -7.267 -10.110 -19.047  1.00  0.00           C  
ATOM   1826  CD1 LEU B  12      -6.704  -9.806 -20.426  1.00  0.00           C  
ATOM   1827  CD2 LEU B  12      -8.519  -9.241 -18.854  1.00  0.00           C  
ATOM   1828  N   ALA B  13     -10.029 -13.358 -18.273  1.00  0.00           N  
ATOM   1829  CA  ALA B  13     -10.835 -14.558 -18.489  1.00  0.00           C  
ATOM   1830  C   ALA B  13     -10.179 -15.570 -19.455  1.00  0.00           C  
ATOM   1831  O   ALA B  13     -10.359 -16.769 -19.298  1.00  0.00           O  
ATOM   1832  CB  ALA B  13     -12.210 -14.118 -18.992  1.00  0.00           C  
ATOM   1833  N   SER B  14      -9.407 -15.069 -20.422  1.00  0.00           N  
ATOM   1834  CA  SER B  14      -8.632 -15.870 -21.375  1.00  0.00           C  
ATOM   1835  C   SER B  14      -7.142 -15.488 -21.297  1.00  0.00           C  
ATOM   1836  O   SER B  14      -6.603 -14.898 -22.236  1.00  0.00           O  
ATOM   1837  CB  SER B  14      -9.188 -15.718 -22.794  1.00  0.00           C  
ATOM   1838  OG  SER B  14     -10.546 -16.092 -22.826  1.00  0.00           O  
ATOM   1839  N   PRO B  15      -6.461 -15.795 -20.180  1.00  0.00           N  
ATOM   1840  CA  PRO B  15      -5.105 -15.317 -19.958  1.00  0.00           C  
ATOM   1841  C   PRO B  15      -4.097 -15.961 -20.905  1.00  0.00           C  
ATOM   1842  O   PRO B  15      -3.099 -15.342 -21.240  1.00  0.00           O  
ATOM   1843  CB  PRO B  15      -4.808 -15.617 -18.485  1.00  0.00           C  
ATOM   1844  CG  PRO B  15      -5.707 -16.801 -18.164  1.00  0.00           C  
ATOM   1845  CD  PRO B  15      -6.920 -16.588 -19.057  1.00  0.00           C  
ATOM   1846  N   LEU B  16      -4.379 -17.169 -21.407  1.00  0.00           N  
ATOM   1847  CA  LEU B  16      -3.528 -17.883 -22.357  1.00  0.00           C  
ATOM   1848  C   LEU B  16      -3.247 -17.082 -23.631  1.00  0.00           C  
ATOM   1849  O   LEU B  16      -2.099 -16.985 -24.052  1.00  0.00           O  
ATOM   1850  CB  LEU B  16      -4.213 -19.224 -22.713  1.00  0.00           C  
ATOM   1851  CG  LEU B  16      -3.677 -20.387 -21.869  1.00  0.00           C  
ATOM   1852  CD1 LEU B  16      -4.714 -21.507 -21.788  1.00  0.00           C  
ATOM   1853  CD2 LEU B  16      -2.403 -20.963 -22.484  1.00  0.00           C  
ATOM   1854  N   GLU B  17      -4.273 -16.478 -24.231  1.00  0.00           N  
ATOM   1855  CA  GLU B  17      -4.093 -15.667 -25.439  1.00  0.00           C  
ATOM   1856  C   GLU B  17      -3.244 -14.433 -25.157  1.00  0.00           C  
ATOM   1857  O   GLU B  17      -2.334 -14.109 -25.924  1.00  0.00           O  
ATOM   1858  CB  GLU B  17      -5.447 -15.223 -25.995  1.00  0.00           C  
ATOM   1859  CG  GLU B  17      -6.237 -16.375 -26.609  1.00  0.00           C  
ATOM   1860  CD  GLU B  17      -7.568 -15.918 -27.228  1.00  0.00           C  
ATOM   1861  OE1 GLU B  17      -8.153 -16.734 -27.984  1.00  0.00           O  
ATOM   1862  OE2 GLU B  17      -8.009 -14.787 -26.928  1.00  0.00           O  
ATOM   1863  N   GLN B  18      -3.490 -13.777 -24.017  1.00  0.00           N  
ATOM   1864  CA  GLN B  18      -2.756 -12.577 -23.651  1.00  0.00           C  
ATOM   1865  C   GLN B  18      -1.291 -12.877 -23.330  1.00  0.00           C  
ATOM   1866  O   GLN B  18      -0.405 -12.149 -23.775  1.00  0.00           O  
ATOM   1867  CB  GLN B  18      -3.450 -11.917 -22.463  1.00  0.00           C  
ATOM   1868  CG  GLN B  18      -3.003 -10.450 -22.358  1.00  0.00           C  
ATOM   1869  CD  GLN B  18      -3.595  -9.777 -21.139  1.00  0.00           C  
ATOM   1870  OE1 GLN B  18      -3.926 -10.406 -20.154  1.00  0.00           O  
ATOM   1871  NE2 GLN B  18      -3.773  -8.484 -21.162  1.00  0.00           N  
ATOM   1872  N   VAL B  19      -1.021 -13.965 -22.606  1.00  0.00           N  
ATOM   1873  CA  VAL B  19       0.343 -14.388 -22.288  1.00  0.00           C  
ATOM   1874  C   VAL B  19       1.091 -14.817 -23.548  1.00  0.00           C  
ATOM   1875  O   VAL B  19       2.240 -14.428 -23.723  1.00  0.00           O  
ATOM   1876  CB  VAL B  19       0.335 -15.488 -21.213  1.00  0.00           C  
ATOM   1877  CG1 VAL B  19       1.718 -16.104 -21.002  1.00  0.00           C  
ATOM   1878  CG2 VAL B  19      -0.112 -14.886 -19.880  1.00  0.00           C  
ATOM   1879  N   ASN B  20       0.448 -15.527 -24.478  1.00  0.00           N  
ATOM   1880  CA  ASN B  20       1.077 -15.875 -25.752  1.00  0.00           C  
ATOM   1881  C   ASN B  20       1.376 -14.637 -26.617  1.00  0.00           C  
ATOM   1882  O   ASN B  20       2.438 -14.555 -27.222  1.00  0.00           O  
ATOM   1883  CB  ASN B  20       0.180 -16.867 -26.503  1.00  0.00           C  
ATOM   1884  CG  ASN B  20       0.279 -18.271 -25.938  1.00  0.00           C  
ATOM   1885  OD1 ASN B  20       1.334 -18.763 -25.586  1.00  0.00           O  
ATOM   1886  ND2 ASN B  20      -0.820 -18.983 -25.860  1.00  0.00           N  
ATOM   1887  N   ALA B  21       0.479 -13.645 -26.634  1.00  0.00           N  
ATOM   1888  CA  ALA B  21       0.728 -12.379 -27.309  1.00  0.00           C  
ATOM   1889  C   ALA B  21       1.889 -11.606 -26.657  1.00  0.00           C  
ATOM   1890  O   ALA B  21       2.726 -11.047 -27.367  1.00  0.00           O  
ATOM   1891  CB  ALA B  21      -0.570 -11.565 -27.321  1.00  0.00           C  
ATOM   1892  N   ALA B  22       1.978 -11.619 -25.323  1.00  0.00           N  
ATOM   1893  CA  ALA B  22       3.077 -11.007 -24.595  1.00  0.00           C  
ATOM   1894  C   ALA B  22       4.418 -11.700 -24.876  1.00  0.00           C  
ATOM   1895  O   ALA B  22       5.400 -11.018 -25.148  1.00  0.00           O  
ATOM   1896  CB  ALA B  22       2.752 -11.013 -23.100  1.00  0.00           C  
ATOM   1897  N   LEU B  23       4.445 -13.035 -24.894  1.00  0.00           N  
ATOM   1898  CA  LEU B  23       5.634 -13.811 -25.242  1.00  0.00           C  
ATOM   1899  C   LEU B  23       6.135 -13.495 -26.650  1.00  0.00           C  
ATOM   1900  O   LEU B  23       7.330 -13.282 -26.846  1.00  0.00           O  
ATOM   1901  CB  LEU B  23       5.321 -15.309 -25.134  1.00  0.00           C  
ATOM   1902  CG  LEU B  23       5.256 -15.831 -23.692  1.00  0.00           C  
ATOM   1903  CD1 LEU B  23       4.721 -17.270 -23.690  1.00  0.00           C  
ATOM   1904  CD2 LEU B  23       6.629 -15.841 -23.033  1.00  0.00           C  
ATOM   1905  N   LYS B  24       5.222 -13.392 -27.624  1.00  0.00           N  
ATOM   1906  CA  LYS B  24       5.580 -12.997 -28.981  1.00  0.00           C  
ATOM   1907  C   LYS B  24       6.190 -11.602 -29.011  1.00  0.00           C  
ATOM   1908  O   LYS B  24       7.244 -11.412 -29.604  1.00  0.00           O  
ATOM   1909  CB  LYS B  24       4.350 -13.123 -29.887  1.00  0.00           C  
ATOM   1910  CG  LYS B  24       4.751 -12.900 -31.339  1.00  0.00           C  
ATOM   1911  CD  LYS B  24       3.543 -13.034 -32.276  1.00  0.00           C  
ATOM   1912  CE  LYS B  24       4.029 -12.741 -33.689  1.00  0.00           C  
ATOM   1913  NZ  LYS B  24       2.929 -12.759 -34.662  1.00  0.00           N  
ATOM   1914  N   ALA B  25       5.583 -10.640 -28.311  1.00  0.00           N  
ATOM   1915  CA  ALA B  25       6.091  -9.273 -28.254  1.00  0.00           C  
ATOM   1916  C   ALA B  25       7.442  -9.166 -27.525  1.00  0.00           C  
ATOM   1917  O   ALA B  25       8.275  -8.353 -27.931  1.00  0.00           O  
ATOM   1918  CB  ALA B  25       5.034  -8.392 -27.596  1.00  0.00           C  
ATOM   1919  N   LEU B  26       7.681  -9.975 -26.502  1.00  0.00           N  
ATOM   1920  CA  LEU B  26       8.990 -10.069 -25.844  1.00  0.00           C  
ATOM   1921  C   LEU B  26      10.060 -10.599 -26.807  1.00  0.00           C  
ATOM   1922  O   LEU B  26      11.168 -10.078 -26.815  1.00  0.00           O  
ATOM   1923  CB  LEU B  26       8.899 -10.972 -24.604  1.00  0.00           C  
ATOM   1924  CG  LEU B  26       8.188 -10.342 -23.391  1.00  0.00           C  
ATOM   1925  CD1 LEU B  26       7.976 -11.405 -22.308  1.00  0.00           C  
ATOM   1926  CD2 LEU B  26       8.994  -9.207 -22.763  1.00  0.00           C  
ATOM   1927  N   GLY B  27       9.724 -11.590 -27.639  1.00  0.00           N  
ATOM   1928  CA  GLY B  27      10.620 -12.107 -28.673  1.00  0.00           C  
ATOM   1929  C   GLY B  27      10.935 -11.112 -29.795  1.00  0.00           C  
ATOM   1930  O   GLY B  27      11.990 -11.213 -30.416  1.00  0.00           O  
ATOM   1931  N   ASP B  28      10.052 -10.127 -30.009  1.00  0.00           N  
ATOM   1932  CA  ASP B  28      10.217  -9.064 -31.010  1.00  0.00           C  
ATOM   1933  C   ASP B  28      10.968  -7.824 -30.464  1.00  0.00           C  
ATOM   1934  O   ASP B  28      11.107  -6.821 -31.167  1.00  0.00           O  
ATOM   1935  CB  ASP B  28       8.840  -8.675 -31.583  1.00  0.00           C  
ATOM   1936  CG  ASP B  28       8.118  -9.754 -32.422  1.00  0.00           C  
ATOM   1937  OD1 ASP B  28       8.791 -10.619 -33.016  1.00  0.00           O  
ATOM   1938  OD2 ASP B  28       6.865  -9.670 -32.532  1.00  0.00           O  
ATOM   1939  N   ILE B  29      11.429  -7.846 -29.205  1.00  0.00           N  
ATOM   1940  CA  ILE B  29      12.227  -6.743 -28.635  1.00  0.00           C  
ATOM   1941  C   ILE B  29      13.590  -6.700 -29.354  1.00  0.00           C  
ATOM   1942  O   ILE B  29      14.270  -7.722 -29.444  1.00  0.00           O  
ATOM   1943  CB  ILE B  29      12.391  -6.875 -27.102  1.00  0.00           C  
ATOM   1944  CG1 ILE B  29      11.025  -6.686 -26.411  1.00  0.00           C  
ATOM   1945  CG2 ILE B  29      13.387  -5.831 -26.557  1.00  0.00           C  
ATOM   1946  CD1 ILE B  29      11.050  -6.885 -24.883  1.00  0.00           C  
ATOM   1947  N   PRO B  30      14.025  -5.512 -29.856  1.00  0.00           N  
ATOM   1948  CA  PRO B  30      15.310  -5.381 -30.531  1.00  0.00           C  
ATOM   1949  C   PRO B  30      16.470  -5.770 -29.608  1.00  0.00           C  
ATOM   1950  O   PRO B  30      16.379  -5.629 -28.391  1.00  0.00           O  
ATOM   1951  CB  PRO B  30      15.397  -3.914 -30.976  1.00  0.00           C  
ATOM   1952  CG  PRO B  30      14.494  -3.189 -29.980  1.00  0.00           C  
ATOM   1953  CD  PRO B  30      13.390  -4.218 -29.719  1.00  0.00           C  
ATOM   1954  N   GLU B  31      17.545  -6.261 -30.195  1.00  0.00           N  
ATOM   1955  CA  GLU B  31      18.762  -6.691 -29.490  1.00  0.00           C  
ATOM   1956  C   GLU B  31      18.513  -7.716 -28.370  1.00  0.00           C  
ATOM   1957  O   GLU B  31      19.276  -7.811 -27.407  1.00  0.00           O  
ATOM   1958  CB  GLU B  31      19.561  -5.479 -28.996  1.00  0.00           C  
ATOM   1959  CG  GLU B  31      19.977  -4.542 -30.126  1.00  0.00           C  
ATOM   1960  CD  GLU B  31      20.790  -3.347 -29.625  1.00  0.00           C  
ATOM   1961  OE1 GLU B  31      20.719  -2.297 -30.293  1.00  0.00           O  
ATOM   1962  OE2 GLU B  31      21.488  -3.499 -28.600  1.00  0.00           O  
ATOM   1963  N   SER B  32      17.427  -8.473 -28.497  1.00  0.00           N  
ATOM   1964  CA  SER B  32      16.982  -9.403 -27.475  1.00  0.00           C  
ATOM   1965  C   SER B  32      16.401 -10.669 -28.091  1.00  0.00           C  
ATOM   1966  O   SER B  32      15.820 -10.649 -29.172  1.00  0.00           O  
ATOM   1967  CB  SER B  32      15.921  -8.750 -26.574  1.00  0.00           C  
ATOM   1968  OG  SER B  32      16.365  -7.512 -26.060  1.00  0.00           O  
ATOM   1969  N   HIS B  33      16.519 -11.787 -27.371  1.00  0.00           N  
ATOM   1970  CA  HIS B  33      15.979 -13.069 -27.797  1.00  0.00           C  
ATOM   1971  C   HIS B  33      15.579 -13.911 -26.578  1.00  0.00           C  
ATOM   1972  O   HIS B  33      16.258 -13.918 -25.559  1.00  0.00           O  
ATOM   1973  CB  HIS B  33      16.955 -13.820 -28.727  1.00  0.00           C  
ATOM   1974  CG  HIS B  33      18.385 -13.376 -28.684  1.00  0.00           C  
ATOM   1975  ND1 HIS B  33      18.876 -12.234 -29.292  1.00  0.00           N  
ATOM   1976  CD2 HIS B  33      19.437 -14.003 -28.083  1.00  0.00           C  
ATOM   1977  CE1 HIS B  33      20.198 -12.182 -29.040  1.00  0.00           C  
ATOM   1978  NE2 HIS B  33      20.572 -13.239 -28.322  1.00  0.00           N  
ATOM   1979  N   ILE B  34      14.458 -14.611 -26.704  1.00  0.00           N  
ATOM   1980  CA  ILE B  34      13.991 -15.515 -25.655  1.00  0.00           C  
ATOM   1981  C   ILE B  34      14.881 -16.759 -25.644  1.00  0.00           C  
ATOM   1982  O   ILE B  34      14.984 -17.463 -26.648  1.00  0.00           O  
ATOM   1983  CB  ILE B  34      12.501 -15.859 -25.843  1.00  0.00           C  
ATOM   1984  CG1 ILE B  34      11.633 -14.588 -25.688  1.00  0.00           C  
ATOM   1985  CG2 ILE B  34      12.071 -16.942 -24.835  1.00  0.00           C  
ATOM   1986  CD1 ILE B  34      10.134 -14.797 -25.970  1.00  0.00           C  
ATOM   1987  N   LEU B  35      15.478 -17.055 -24.491  1.00  0.00           N  
ATOM   1988  CA  LEU B  35      16.240 -18.280 -24.259  1.00  0.00           C  
ATOM   1989  C   LEU B  35      15.325 -19.422 -23.815  1.00  0.00           C  
ATOM   1990  O   LEU B  35      15.406 -20.537 -24.327  1.00  0.00           O  
ATOM   1991  CB  LEU B  35      17.317 -18.025 -23.190  1.00  0.00           C  
ATOM   1992  CG  LEU B  35      18.397 -16.998 -23.566  1.00  0.00           C  
ATOM   1993  CD1 LEU B  35      19.327 -16.797 -22.364  1.00  0.00           C  
ATOM   1994  CD2 LEU B  35      19.240 -17.460 -24.761  1.00  0.00           C  
ATOM   1995  N   THR B  36      14.463 -19.157 -22.832  1.00  0.00           N  
ATOM   1996  CA  THR B  36      13.592 -20.172 -22.234  1.00  0.00           C  
ATOM   1997  C   THR B  36      12.331 -19.526 -21.676  1.00  0.00           C  
ATOM   1998  O   THR B  36      12.365 -18.411 -21.169  1.00  0.00           O  
ATOM   1999  CB  THR B  36      14.338 -20.947 -21.126  1.00  0.00           C  
ATOM   2000  OG1 THR B  36      15.485 -21.559 -21.665  1.00  0.00           O  
ATOM   2001  CG2 THR B  36      13.539 -22.079 -20.510  1.00  0.00           C  
ATOM   2002  N   VAL B  37      11.220 -20.261 -21.721  1.00  0.00           N  
ATOM   2003  CA  VAL B  37       9.936 -19.910 -21.104  1.00  0.00           C  
ATOM   2004  C   VAL B  37       9.556 -21.033 -20.158  1.00  0.00           C  
ATOM   2005  O   VAL B  37       9.658 -22.203 -20.531  1.00  0.00           O  
ATOM   2006  CB  VAL B  37       8.843 -19.686 -22.164  1.00  0.00           C  
ATOM   2007  CG1 VAL B  37       7.538 -19.216 -21.534  1.00  0.00           C  
ATOM   2008  CG2 VAL B  37       9.273 -18.638 -23.208  1.00  0.00           C  
ATOM   2009  N   SER B  38       9.127 -20.712 -18.954  1.00  0.00           N  
ATOM   2010  CA  SER B  38       8.630 -21.692 -18.001  1.00  0.00           C  
ATOM   2011  C   SER B  38       7.304 -22.303 -18.453  1.00  0.00           C  
ATOM   2012  O   SER B  38       6.627 -21.805 -19.359  1.00  0.00           O  
ATOM   2013  CB  SER B  38       8.477 -21.065 -16.604  1.00  0.00           C  
ATOM   2014  OG  SER B  38       7.329 -20.238 -16.521  1.00  0.00           O  
ATOM   2015  N   SER B  39       6.868 -23.353 -17.750  1.00  0.00           N  
ATOM   2016  CA  SER B  39       5.468 -23.757 -17.780  1.00  0.00           C  
ATOM   2017  C   SER B  39       4.556 -22.605 -17.343  1.00  0.00           C  
ATOM   2018  O   SER B  39       4.984 -21.679 -16.642  1.00  0.00           O  
ATOM   2019  CB  SER B  39       5.234 -24.963 -16.870  1.00  0.00           C  
ATOM   2020  OG  SER B  39       6.084 -26.048 -17.214  1.00  0.00           O  
ATOM   2021  N   PHE B  40       3.294 -22.691 -17.722  1.00  0.00           N  
ATOM   2022  CA  PHE B  40       2.270 -21.789 -17.223  1.00  0.00           C  
ATOM   2023  C   PHE B  40       1.671 -22.365 -15.942  1.00  0.00           C  
ATOM   2024  O   PHE B  40       1.316 -23.539 -15.878  1.00  0.00           O  
ATOM   2025  CB  PHE B  40       1.207 -21.522 -18.295  1.00  0.00           C  
ATOM   2026  CG  PHE B  40       1.693 -20.870 -19.579  1.00  0.00           C  
ATOM   2027  CD1 PHE B  40       2.940 -20.231 -19.665  1.00  0.00           C  
ATOM   2028  CD2 PHE B  40       0.862 -20.891 -20.711  1.00  0.00           C  
ATOM   2029  CE1 PHE B  40       3.361 -19.632 -20.867  1.00  0.00           C  
ATOM   2030  CE2 PHE B  40       1.277 -20.298 -21.912  1.00  0.00           C  
ATOM   2031  CZ  PHE B  40       2.530 -19.673 -21.991  1.00  0.00           C  
ATOM   2032  N   TYR B  41       1.564 -21.523 -14.921  1.00  0.00           N  
ATOM   2033  CA  TYR B  41       1.091 -21.885 -13.595  1.00  0.00           C  
ATOM   2034  C   TYR B  41      -0.185 -21.136 -13.257  1.00  0.00           C  
ATOM   2035  O   TYR B  41      -0.292 -19.939 -13.502  1.00  0.00           O  
ATOM   2036  CB  TYR B  41       2.186 -21.610 -12.572  1.00  0.00           C  
ATOM   2037  CG  TYR B  41       3.400 -22.493 -12.728  1.00  0.00           C  
ATOM   2038  CD1 TYR B  41       3.425 -23.756 -12.115  1.00  0.00           C  
ATOM   2039  CD2 TYR B  41       4.507 -22.075 -13.488  1.00  0.00           C  
ATOM   2040  CE1 TYR B  41       4.543 -24.593 -12.242  1.00  0.00           C  
ATOM   2041  CE2 TYR B  41       5.634 -22.908 -13.623  1.00  0.00           C  
ATOM   2042  CZ  TYR B  41       5.652 -24.168 -12.988  1.00  0.00           C  
ATOM   2043  OH  TYR B  41       6.735 -24.997 -13.092  1.00  0.00           O  
ATOM   2044  N   ARG B  42      -1.134 -21.860 -12.648  1.00  0.00           N  
ATOM   2045  CA  ARG B  42      -2.374 -21.298 -12.128  1.00  0.00           C  
ATOM   2046  C   ARG B  42      -2.185 -20.959 -10.655  1.00  0.00           C  
ATOM   2047  O   ARG B  42      -1.862 -21.830  -9.852  1.00  0.00           O  
ATOM   2048  CB  ARG B  42      -3.508 -22.300 -12.363  1.00  0.00           C  
ATOM   2049  CG  ARG B  42      -4.873 -21.719 -11.989  1.00  0.00           C  
ATOM   2050  CD  ARG B  42      -5.978 -22.765 -12.147  1.00  0.00           C  
ATOM   2051  NE  ARG B  42      -6.210 -23.136 -13.559  1.00  0.00           N  
ATOM   2052  CZ  ARG B  42      -7.258 -22.827 -14.301  1.00  0.00           C  
ATOM   2053  NH1 ARG B  42      -8.247 -22.122 -13.838  1.00  0.00           N  
ATOM   2054  NH2 ARG B  42      -7.331 -23.241 -15.524  1.00  0.00           N  
ATOM   2055  N   THR B  43      -2.418 -19.703 -10.308  1.00  0.00           N  
ATOM   2056  CA  THR B  43      -2.306 -19.226  -8.931  1.00  0.00           C  
ATOM   2057  C   THR B  43      -3.609 -18.560  -8.525  1.00  0.00           C  
ATOM   2058  O   THR B  43      -4.046 -17.637  -9.219  1.00  0.00           O  
ATOM   2059  CB  THR B  43      -1.140 -18.253  -8.755  1.00  0.00           C  
ATOM   2060  OG1 THR B  43       0.018 -18.754  -9.389  1.00  0.00           O  
ATOM   2061  CG2 THR B  43      -0.786 -18.056  -7.288  1.00  0.00           C  
ATOM   2062  N   PRO B  44      -4.248 -19.000  -7.418  1.00  0.00           N  
ATOM   2063  CA  PRO B  44      -5.438 -18.333  -6.932  1.00  0.00           C  
ATOM   2064  C   PRO B  44      -5.116 -16.880  -6.553  1.00  0.00           C  
ATOM   2065  O   PRO B  44      -4.019 -16.594  -6.053  1.00  0.00           O  
ATOM   2066  CB  PRO B  44      -5.930 -19.166  -5.736  1.00  0.00           C  
ATOM   2067  CG  PRO B  44      -4.662 -19.865  -5.255  1.00  0.00           C  
ATOM   2068  CD  PRO B  44      -3.852 -20.077  -6.530  1.00  0.00           C  
ATOM   2069  N   PRO B  45      -6.051 -15.942  -6.793  1.00  0.00           N  
ATOM   2070  CA  PRO B  45      -5.831 -14.548  -6.462  1.00  0.00           C  
ATOM   2071  C   PRO B  45      -5.648 -14.364  -4.949  1.00  0.00           C  
ATOM   2072  O   PRO B  45      -6.349 -14.955  -4.126  1.00  0.00           O  
ATOM   2073  CB  PRO B  45      -7.044 -13.798  -7.012  1.00  0.00           C  
ATOM   2074  CG  PRO B  45      -8.148 -14.854  -7.027  1.00  0.00           C  
ATOM   2075  CD  PRO B  45      -7.390 -16.137  -7.330  1.00  0.00           C  
ATOM   2076  N   LEU B  46      -4.716 -13.496  -4.574  1.00  0.00           N  
ATOM   2077  CA  LEU B  46      -4.573 -13.055  -3.191  1.00  0.00           C  
ATOM   2078  C   LEU B  46      -5.728 -12.106  -2.845  1.00  0.00           C  
ATOM   2079  O   LEU B  46      -5.695 -10.926  -3.177  1.00  0.00           O  
ATOM   2080  CB  LEU B  46      -3.195 -12.368  -3.008  1.00  0.00           C  
ATOM   2081  CG  LEU B  46      -2.018 -13.346  -2.896  1.00  0.00           C  
ATOM   2082  CD1 LEU B  46      -0.703 -12.614  -3.153  1.00  0.00           C  
ATOM   2083  CD2 LEU B  46      -1.938 -13.967  -1.494  1.00  0.00           C  
ATOM   2084  N   GLY B  47      -6.737 -12.635  -2.187  1.00  0.00           N  
ATOM   2085  CA  GLY B  47      -7.891 -11.854  -1.743  1.00  0.00           C  
ATOM   2086  C   GLY B  47      -9.221 -12.594  -1.925  1.00  0.00           C  
ATOM   2087  O   GLY B  47      -9.265 -13.805  -1.723  1.00  0.00           O  
ATOM   2088  N   PRO B  48     -10.300 -11.864  -2.259  1.00  0.00           N  
ATOM   2089  CA  PRO B  48     -11.618 -12.450  -2.459  1.00  0.00           C  
ATOM   2090  C   PRO B  48     -11.593 -13.508  -3.576  1.00  0.00           C  
ATOM   2091  O   PRO B  48     -10.992 -13.285  -4.624  1.00  0.00           O  
ATOM   2092  CB  PRO B  48     -12.555 -11.281  -2.801  1.00  0.00           C  
ATOM   2093  CG  PRO B  48     -11.798 -10.031  -2.357  1.00  0.00           C  
ATOM   2094  CD  PRO B  48     -10.338 -10.436  -2.504  1.00  0.00           C  
ATOM   2095  N   GLN B  49     -12.261 -14.656  -3.353  1.00  0.00           N  
ATOM   2096  CA  GLN B  49     -12.286 -15.784  -4.303  1.00  0.00           C  
ATOM   2097  C   GLN B  49     -13.089 -15.517  -5.589  1.00  0.00           C  
ATOM   2098  O   GLN B  49     -13.071 -16.337  -6.497  1.00  0.00           O  
ATOM   2099  CB  GLN B  49     -12.860 -17.026  -3.613  1.00  0.00           C  
ATOM   2100  CG  GLN B  49     -11.929 -17.617  -2.542  1.00  0.00           C  
ATOM   2101  CD  GLN B  49     -12.440 -18.952  -2.004  1.00  0.00           C  
ATOM   2102  OE1 GLN B  49     -13.577 -19.348  -2.190  1.00  0.00           O  
ATOM   2103  NE2 GLN B  49     -11.614 -19.696  -1.312  1.00  0.00           N  
ATOM   2104  N   ASP B  50     -13.786 -14.402  -5.668  1.00  0.00           N  
ATOM   2105  CA  ASP B  50     -14.578 -13.987  -6.829  1.00  0.00           C  
ATOM   2106  C   ASP B  50     -13.719 -13.398  -7.963  1.00  0.00           C  
ATOM   2107  O   ASP B  50     -14.238 -13.018  -9.015  1.00  0.00           O  
ATOM   2108  CB  ASP B  50     -15.678 -13.010  -6.365  1.00  0.00           C  
ATOM   2109  CG  ASP B  50     -15.154 -11.718  -5.730  1.00  0.00           C  
ATOM   2110  OD1 ASP B  50     -14.114 -11.770  -5.034  1.00  0.00           O  
ATOM   2111  OD2 ASP B  50     -15.813 -10.671  -5.901  1.00  0.00           O  
ATOM   2112  N   GLN B  51     -12.401 -13.357  -7.779  1.00  0.00           N  
ATOM   2113  CA  GLN B  51     -11.461 -12.952  -8.825  1.00  0.00           C  
ATOM   2114  C   GLN B  51     -10.992 -14.173  -9.627  1.00  0.00           C  
ATOM   2115  O   GLN B  51     -10.783 -15.242  -9.055  1.00  0.00           O  
ATOM   2116  CB  GLN B  51     -10.295 -12.159  -8.245  1.00  0.00           C  
ATOM   2117  CG  GLN B  51     -10.813 -10.872  -7.596  1.00  0.00           C  
ATOM   2118  CD  GLN B  51      -9.762  -9.781  -7.463  1.00  0.00           C  
ATOM   2119  OE1 GLN B  51      -8.575  -9.938  -7.682  1.00  0.00           O  
ATOM   2120  NE2 GLN B  51     -10.208  -8.589  -7.131  1.00  0.00           N  
ATOM   2121  N   PRO B  52     -10.790 -14.021 -10.946  1.00  0.00           N  
ATOM   2122  CA  PRO B  52     -10.249 -15.098 -11.751  1.00  0.00           C  
ATOM   2123  C   PRO B  52      -8.814 -15.424 -11.336  1.00  0.00           C  
ATOM   2124  O   PRO B  52      -8.049 -14.548 -10.919  1.00  0.00           O  
ATOM   2125  CB  PRO B  52     -10.348 -14.617 -13.208  1.00  0.00           C  
ATOM   2126  CG  PRO B  52     -10.329 -13.099 -13.081  1.00  0.00           C  
ATOM   2127  CD  PRO B  52     -11.025 -12.831 -11.752  1.00  0.00           C  
ATOM   2128  N   ASP B  53      -8.441 -16.702 -11.503  1.00  0.00           N  
ATOM   2129  CA  ASP B  53      -7.080 -17.178 -11.270  1.00  0.00           C  
ATOM   2130  C   ASP B  53      -6.067 -16.413 -12.126  1.00  0.00           C  
ATOM   2131  O   ASP B  53      -6.319 -16.072 -13.283  1.00  0.00           O  
ATOM   2132  CB  ASP B  53      -6.971 -18.675 -11.577  1.00  0.00           C  
ATOM   2133  CG  ASP B  53      -7.751 -19.591 -10.642  1.00  0.00           C  
ATOM   2134  OD1 ASP B  53      -7.975 -19.207  -9.478  1.00  0.00           O  
ATOM   2135  OD2 ASP B  53      -8.076 -20.711 -11.103  1.00  0.00           O  
ATOM   2136  N   TYR B  54      -4.879 -16.201 -11.561  1.00  0.00           N  
ATOM   2137  CA  TYR B  54      -3.746 -15.664 -12.296  1.00  0.00           C  
ATOM   2138  C   TYR B  54      -3.018 -16.788 -13.028  1.00  0.00           C  
ATOM   2139  O   TYR B  54      -2.686 -17.820 -12.442  1.00  0.00           O  
ATOM   2140  CB  TYR B  54      -2.800 -14.913 -11.363  1.00  0.00           C  
ATOM   2141  CG  TYR B  54      -3.198 -13.472 -11.125  1.00  0.00           C  
ATOM   2142  CD1 TYR B  54      -2.585 -12.440 -11.870  1.00  0.00           C  
ATOM   2143  CD2 TYR B  54      -4.171 -13.151 -10.159  1.00  0.00           C  
ATOM   2144  CE1 TYR B  54      -2.939 -11.098 -11.658  1.00  0.00           C  
ATOM   2145  CE2 TYR B  54      -4.538 -11.807  -9.951  1.00  0.00           C  
ATOM   2146  CZ  TYR B  54      -3.920 -10.790 -10.699  1.00  0.00           C  
ATOM   2147  OH  TYR B  54      -4.280  -9.476 -10.500  1.00  0.00           O  
ATOM   2148  N   LEU B  55      -2.691 -16.550 -14.296  1.00  0.00           N  
ATOM   2149  CA  LEU B  55      -1.650 -17.283 -15.006  1.00  0.00           C  
ATOM   2150  C   LEU B  55      -0.323 -16.590 -14.736  1.00  0.00           C  
ATOM   2151  O   LEU B  55      -0.177 -15.408 -15.033  1.00  0.00           O  
ATOM   2152  CB  LEU B  55      -2.022 -17.388 -16.487  1.00  0.00           C  
ATOM   2153  CG  LEU B  55      -1.133 -18.372 -17.285  1.00  0.00           C  
ATOM   2154  CD1 LEU B  55      -1.847 -18.776 -18.571  1.00  0.00           C  
ATOM   2155  CD2 LEU B  55       0.218 -17.783 -17.682  1.00  0.00           C  
ATOM   2156  N   ASN B  56       0.638 -17.334 -14.209  1.00  0.00           N  
ATOM   2157  CA  ASN B  56       1.997 -16.862 -13.984  1.00  0.00           C  
ATOM   2158  C   ASN B  56       2.997 -17.693 -14.794  1.00  0.00           C  
ATOM   2159  O   ASN B  56       2.868 -18.905 -14.894  1.00  0.00           O  
ATOM   2160  CB  ASN B  56       2.325 -16.880 -12.480  1.00  0.00           C  
ATOM   2161  CG  ASN B  56       1.474 -15.889 -11.704  1.00  0.00           C  
ATOM   2162  OD1 ASN B  56       1.696 -14.700 -11.695  1.00  0.00           O  
ATOM   2163  ND2 ASN B  56       0.465 -16.364 -11.009  1.00  0.00           N  
ATOM   2164  N   ALA B  57       4.020 -17.025 -15.333  1.00  0.00           N  
ATOM   2165  CA  ALA B  57       5.136 -17.649 -16.023  1.00  0.00           C  
ATOM   2166  C   ALA B  57       6.425 -16.843 -15.790  1.00  0.00           C  
ATOM   2167  O   ALA B  57       6.386 -15.698 -15.347  1.00  0.00           O  
ATOM   2168  CB  ALA B  57       4.800 -17.776 -17.511  1.00  0.00           C  
ATOM   2169  N   ALA B  58       7.571 -17.436 -16.097  1.00  0.00           N  
ATOM   2170  CA  ALA B  58       8.857 -16.760 -16.126  1.00  0.00           C  
ATOM   2171  C   ALA B  58       9.520 -16.938 -17.493  1.00  0.00           C  
ATOM   2172  O   ALA B  58       9.370 -17.973 -18.139  1.00  0.00           O  
ATOM   2173  CB  ALA B  58       9.736 -17.281 -14.983  1.00  0.00           C  
ATOM   2174  N   VAL B  59      10.260 -15.925 -17.933  1.00  0.00           N  
ATOM   2175  CA  VAL B  59      10.981 -15.896 -19.203  1.00  0.00           C  
ATOM   2176  C   VAL B  59      12.427 -15.517 -18.940  1.00  0.00           C  
ATOM   2177  O   VAL B  59      12.693 -14.542 -18.244  1.00  0.00           O  
ATOM   2178  CB  VAL B  59      10.337 -14.902 -20.183  1.00  0.00           C  
ATOM   2179  CG1 VAL B  59      11.037 -14.906 -21.540  1.00  0.00           C  
ATOM   2180  CG2 VAL B  59       8.868 -15.250 -20.422  1.00  0.00           C  
ATOM   2181  N   ALA B  60      13.365 -16.272 -19.510  1.00  0.00           N  
ATOM   2182  CA  ALA B  60      14.750 -15.861 -19.643  1.00  0.00           C  
ATOM   2183  C   ALA B  60      14.933 -15.185 -21.005  1.00  0.00           C  
ATOM   2184  O   ALA B  60      14.685 -15.796 -22.045  1.00  0.00           O  
ATOM   2185  CB  ALA B  60      15.666 -17.085 -19.463  1.00  0.00           C  
ATOM   2186  N   LEU B  61      15.334 -13.916 -20.993  1.00  0.00           N  
ATOM   2187  CA  LEU B  61      15.559 -13.097 -22.173  1.00  0.00           C  
ATOM   2188  C   LEU B  61      17.034 -12.696 -22.227  1.00  0.00           C  
ATOM   2189  O   LEU B  61      17.511 -11.990 -21.344  1.00  0.00           O  
ATOM   2190  CB  LEU B  61      14.631 -11.865 -22.096  1.00  0.00           C  
ATOM   2191  CG  LEU B  61      14.621 -11.019 -23.385  1.00  0.00           C  
ATOM   2192  CD1 LEU B  61      13.707 -11.640 -24.438  1.00  0.00           C  
ATOM   2193  CD2 LEU B  61      14.102  -9.617 -23.085  1.00  0.00           C  
ATOM   2194  N   GLU B  62      17.748 -13.119 -23.250  1.00  0.00           N  
ATOM   2195  CA  GLU B  62      19.075 -12.578 -23.518  1.00  0.00           C  
ATOM   2196  C   GLU B  62      18.927 -11.212 -24.191  1.00  0.00           C  
ATOM   2197  O   GLU B  62      18.155 -11.074 -25.135  1.00  0.00           O  
ATOM   2198  CB  GLU B  62      19.905 -13.561 -24.341  1.00  0.00           C  
ATOM   2199  CG  GLU B  62      21.378 -13.140 -24.363  1.00  0.00           C  
ATOM   2200  CD  GLU B  62      22.301 -14.195 -25.008  1.00  0.00           C  
ATOM   2201  OE1 GLU B  62      23.430 -14.368 -24.493  1.00  0.00           O  
ATOM   2202  OE2 GLU B  62      21.921 -14.785 -26.032  1.00  0.00           O  
ATOM   2203  N   THR B  63      19.643 -10.206 -23.711  1.00  0.00           N  
ATOM   2204  CA  THR B  63      19.548  -8.841 -24.225  1.00  0.00           C  
ATOM   2205  C   THR B  63      20.882  -8.108 -24.168  1.00  0.00           C  
ATOM   2206  O   THR B  63      21.708  -8.341 -23.283  1.00  0.00           O  
ATOM   2207  CB  THR B  63      18.444  -8.060 -23.499  1.00  0.00           C  
ATOM   2208  OG1 THR B  63      18.247  -6.813 -24.125  1.00  0.00           O  
ATOM   2209  CG2 THR B  63      18.719  -7.807 -22.017  1.00  0.00           C  
ATOM   2210  N   SER B  64      21.079  -7.193 -25.126  1.00  0.00           N  
ATOM   2211  CA  SER B  64      22.169  -6.213 -25.128  1.00  0.00           C  
ATOM   2212  C   SER B  64      21.697  -4.816 -24.716  1.00  0.00           C  
ATOM   2213  O   SER B  64      22.510  -3.906 -24.619  1.00  0.00           O  
ATOM   2214  CB  SER B  64      22.820  -6.140 -26.519  1.00  0.00           C  
ATOM   2215  OG  SER B  64      23.184  -7.430 -26.982  1.00  0.00           O  
ATOM   2216  N   LEU B  65      20.383  -4.641 -24.457  1.00  0.00           N  
ATOM   2217  CA  LEU B  65      19.807  -3.372 -24.037  1.00  0.00           C  
ATOM   2218  C   LEU B  65      20.241  -3.015 -22.608  1.00  0.00           C  
ATOM   2219  O   LEU B  65      20.486  -3.888 -21.781  1.00  0.00           O  
ATOM   2220  CB  LEU B  65      18.272  -3.428 -24.118  1.00  0.00           C  
ATOM   2221  CG  LEU B  65      17.693  -3.667 -25.528  1.00  0.00           C  
ATOM   2222  CD1 LEU B  65      16.175  -3.782 -25.425  1.00  0.00           C  
ATOM   2223  CD2 LEU B  65      18.020  -2.526 -26.491  1.00  0.00           C  
ATOM   2224  N   ALA B  66      20.259  -1.713 -22.320  1.00  0.00           N  
ATOM   2225  CA  ALA B  66      20.357  -1.247 -20.949  1.00  0.00           C  
ATOM   2226  C   ALA B  66      19.078  -1.611 -20.153  1.00  0.00           C  
ATOM   2227  O   ALA B  66      17.998  -1.729 -20.732  1.00  0.00           O  
ATOM   2228  CB  ALA B  66      20.625   0.262 -20.952  1.00  0.00           C  
ATOM   2229  N   PRO B  67      19.154  -1.742 -18.818  1.00  0.00           N  
ATOM   2230  CA  PRO B  67      18.003  -2.118 -17.992  1.00  0.00           C  
ATOM   2231  C   PRO B  67      16.783  -1.207 -18.171  1.00  0.00           C  
ATOM   2232  O   PRO B  67      15.649  -1.683 -18.262  1.00  0.00           O  
ATOM   2233  CB  PRO B  67      18.517  -2.075 -16.550  1.00  0.00           C  
ATOM   2234  CG  PRO B  67      20.017  -2.307 -16.678  1.00  0.00           C  
ATOM   2235  CD  PRO B  67      20.365  -1.671 -18.015  1.00  0.00           C  
ATOM   2236  N   GLU B  68      16.992   0.114 -18.269  1.00  0.00           N  
ATOM   2237  CA  GLU B  68      15.903   1.068 -18.486  1.00  0.00           C  
ATOM   2238  C   GLU B  68      15.325   1.012 -19.908  1.00  0.00           C  
ATOM   2239  O   GLU B  68      14.137   1.276 -20.092  1.00  0.00           O  
ATOM   2240  CB  GLU B  68      16.341   2.506 -18.176  1.00  0.00           C  
ATOM   2241  CG  GLU B  68      16.685   2.729 -16.695  1.00  0.00           C  
ATOM   2242  CD  GLU B  68      16.628   4.205 -16.276  1.00  0.00           C  
ATOM   2243  OE1 GLU B  68      16.501   4.439 -15.048  1.00  0.00           O  
ATOM   2244  OE2 GLU B  68      16.626   5.097 -17.152  1.00  0.00           O  
ATOM   2245  N   GLU B  69      16.114   0.645 -20.905  1.00  0.00           N  
ATOM   2246  CA  GLU B  69      15.626   0.437 -22.271  1.00  0.00           C  
ATOM   2247  C   GLU B  69      14.751  -0.814 -22.333  1.00  0.00           C  
ATOM   2248  O   GLU B  69      13.656  -0.761 -22.898  1.00  0.00           O  
ATOM   2249  CB  GLU B  69      16.783   0.316 -23.267  1.00  0.00           C  
ATOM   2250  CG  GLU B  69      17.567   1.625 -23.415  1.00  0.00           C  
ATOM   2251  CD  GLU B  69      18.748   1.465 -24.394  1.00  0.00           C  
ATOM   2252  OE1 GLU B  69      19.007   2.438 -25.138  1.00  0.00           O  
ATOM   2253  OE2 GLU B  69      19.371   0.379 -24.374  1.00  0.00           O  
ATOM   2254  N   LEU B  70      15.162  -1.896 -21.692  1.00  0.00           N  
ATOM   2255  CA  LEU B  70      14.331  -3.087 -21.557  1.00  0.00           C  
ATOM   2256  C   LEU B  70      13.008  -2.749 -20.842  1.00  0.00           C  
ATOM   2257  O   LEU B  70      11.945  -3.138 -21.323  1.00  0.00           O  
ATOM   2258  CB  LEU B  70      15.104  -4.195 -20.825  1.00  0.00           C  
ATOM   2259  CG  LEU B  70      14.292  -5.496 -20.668  1.00  0.00           C  
ATOM   2260  CD1 LEU B  70      13.921  -6.122 -22.014  1.00  0.00           C  
ATOM   2261  CD2 LEU B  70      15.097  -6.521 -19.875  1.00  0.00           C  
ATOM   2262  N   LEU B  71      13.058  -1.949 -19.778  1.00  0.00           N  
ATOM   2263  CA  LEU B  71      11.861  -1.482 -19.072  1.00  0.00           C  
ATOM   2264  C   LEU B  71      10.946  -0.659 -19.991  1.00  0.00           C  
ATOM   2265  O   LEU B  71       9.724  -0.813 -19.930  1.00  0.00           O  
ATOM   2266  CB  LEU B  71      12.289  -0.676 -17.837  1.00  0.00           C  
ATOM   2267  CG  LEU B  71      11.110  -0.161 -16.989  1.00  0.00           C  
ATOM   2268  CD1 LEU B  71      10.326  -1.296 -16.337  1.00  0.00           C  
ATOM   2269  CD2 LEU B  71      11.634   0.766 -15.890  1.00  0.00           C  
ATOM   2270  N   ASN B  72      11.484   0.186 -20.860  1.00  0.00           N  
ATOM   2271  CA  ASN B  72      10.680   0.925 -21.835  1.00  0.00           C  
ATOM   2272  C   ASN B  72       9.939  -0.027 -22.788  1.00  0.00           C  
ATOM   2273  O   ASN B  72       8.776   0.210 -23.122  1.00  0.00           O  
ATOM   2274  CB  ASN B  72      11.562   1.891 -22.634  1.00  0.00           C  
ATOM   2275  CG  ASN B  72      12.138   3.035 -21.821  1.00  0.00           C  
ATOM   2276  OD1 ASN B  72      11.583   3.514 -20.844  1.00  0.00           O  
ATOM   2277  ND2 ASN B  72      13.278   3.559 -22.250  1.00  0.00           N  
ATOM   2278  N   HIS B  73      10.584  -1.115 -23.205  1.00  0.00           N  
ATOM   2279  CA  HIS B  73       9.963  -2.122 -24.059  1.00  0.00           C  
ATOM   2280  C   HIS B  73       8.890  -2.926 -23.333  1.00  0.00           C  
ATOM   2281  O   HIS B  73       7.793  -3.065 -23.885  1.00  0.00           O  
ATOM   2282  CB  HIS B  73      11.041  -3.028 -24.683  1.00  0.00           C  
ATOM   2283  CG  HIS B  73      11.778  -2.362 -25.802  1.00  0.00           C  
ATOM   2284  ND1 HIS B  73      11.282  -2.093 -27.065  1.00  0.00           N  
ATOM   2285  CD2 HIS B  73      13.055  -1.865 -25.776  1.00  0.00           C  
ATOM   2286  CE1 HIS B  73      12.224  -1.455 -27.765  1.00  0.00           C  
ATOM   2287  NE2 HIS B  73      13.321  -1.299 -27.016  1.00  0.00           N  
ATOM   2288  N   THR B  74       9.115  -3.376 -22.099  1.00  0.00           N  
ATOM   2289  CA  THR B  74       8.099  -4.102 -21.326  1.00  0.00           C  
ATOM   2290  C   THR B  74       6.889  -3.213 -21.024  1.00  0.00           C  
ATOM   2291  O   THR B  74       5.758  -3.644 -21.251  1.00  0.00           O  
ATOM   2292  CB  THR B  74       8.648  -4.712 -20.026  1.00  0.00           C  
ATOM   2293  OG1 THR B  74       9.204  -3.732 -19.183  1.00  0.00           O  
ATOM   2294  CG2 THR B  74       9.731  -5.753 -20.298  1.00  0.00           C  
ATOM   2295  N   GLN B  75       7.093  -1.951 -20.664  1.00  0.00           N  
ATOM   2296  CA  GLN B  75       6.016  -0.972 -20.484  1.00  0.00           C  
ATOM   2297  C   GLN B  75       5.209  -0.746 -21.763  1.00  0.00           C  
ATOM   2298  O   GLN B  75       3.984  -0.656 -21.727  1.00  0.00           O  
ATOM   2299  CB  GLN B  75       6.595   0.377 -20.043  1.00  0.00           C  
ATOM   2300  CG  GLN B  75       7.040   0.357 -18.581  1.00  0.00           C  
ATOM   2301  CD  GLN B  75       7.558   1.703 -18.087  1.00  0.00           C  
ATOM   2302  OE1 GLN B  75       7.785   2.660 -18.808  1.00  0.00           O  
ATOM   2303  NE2 GLN B  75       7.755   1.836 -16.788  1.00  0.00           N  
ATOM   2304  N   ARG B  76       5.876  -0.663 -22.920  1.00  0.00           N  
ATOM   2305  CA  ARG B  76       5.205  -0.540 -24.214  1.00  0.00           C  
ATOM   2306  C   ARG B  76       4.323  -1.753 -24.503  1.00  0.00           C  
ATOM   2307  O   ARG B  76       3.207  -1.586 -24.994  1.00  0.00           O  
ATOM   2308  CB  ARG B  76       6.251  -0.317 -25.316  1.00  0.00           C  
ATOM   2309  CG  ARG B  76       5.610  -0.083 -26.693  1.00  0.00           C  
ATOM   2310  CD  ARG B  76       6.660  -0.117 -27.808  1.00  0.00           C  
ATOM   2311  NE  ARG B  76       7.215  -1.473 -27.967  1.00  0.00           N  
ATOM   2312  CZ  ARG B  76       8.283  -1.821 -28.671  1.00  0.00           C  
ATOM   2313  NH1 ARG B  76       8.948  -0.948 -29.385  1.00  0.00           N  
ATOM   2314  NH2 ARG B  76       8.703  -3.054 -28.657  1.00  0.00           N  
ATOM   2315  N   ILE B  77       4.793  -2.963 -24.204  1.00  0.00           N  
ATOM   2316  CA  ILE B  77       4.032  -4.200 -24.392  1.00  0.00           C  
ATOM   2317  C   ILE B  77       2.805  -4.218 -23.473  1.00  0.00           C  
ATOM   2318  O   ILE B  77       1.699  -4.452 -23.950  1.00  0.00           O  
ATOM   2319  CB  ILE B  77       4.929  -5.438 -24.202  1.00  0.00           C  
ATOM   2320  CG1 ILE B  77       6.017  -5.508 -25.307  1.00  0.00           C  
ATOM   2321  CG2 ILE B  77       4.078  -6.726 -24.233  1.00  0.00           C  
ATOM   2322  CD1 ILE B  77       7.170  -6.457 -24.963  1.00  0.00           C  
ATOM   2323  N   GLU B  78       2.956  -3.870 -22.192  1.00  0.00           N  
ATOM   2324  CA  GLU B  78       1.826  -3.742 -21.257  1.00  0.00           C  
ATOM   2325  C   GLU B  78       0.792  -2.716 -21.747  1.00  0.00           C  
ATOM   2326  O   GLU B  78      -0.413  -2.951 -21.691  1.00  0.00           O  
ATOM   2327  CB  GLU B  78       2.315  -3.297 -19.874  1.00  0.00           C  
ATOM   2328  CG  GLU B  78       3.086  -4.373 -19.098  1.00  0.00           C  
ATOM   2329  CD  GLU B  78       3.545  -3.845 -17.729  1.00  0.00           C  
ATOM   2330  OE1 GLU B  78       3.612  -4.648 -16.776  1.00  0.00           O  
ATOM   2331  OE2 GLU B  78       3.817  -2.629 -17.601  1.00  0.00           O  
ATOM   2332  N   LEU B  79       1.243  -1.573 -22.268  1.00  0.00           N  
ATOM   2333  CA  LEU B  79       0.381  -0.533 -22.834  1.00  0.00           C  
ATOM   2334  C   LEU B  79      -0.395  -1.007 -24.061  1.00  0.00           C  
ATOM   2335  O   LEU B  79      -1.562  -0.663 -24.211  1.00  0.00           O  
ATOM   2336  CB  LEU B  79       1.248   0.693 -23.184  1.00  0.00           C  
ATOM   2337  CG  LEU B  79       1.279   1.719 -22.045  1.00  0.00           C  
ATOM   2338  CD1 LEU B  79       2.556   2.545 -22.078  1.00  0.00           C  
ATOM   2339  CD2 LEU B  79       0.098   2.675 -22.190  1.00  0.00           C  
ATOM   2340  N   GLN B  80       0.265  -1.746 -24.951  1.00  0.00           N  
ATOM   2341  CA  GLN B  80      -0.312  -2.190 -26.216  1.00  0.00           C  
ATOM   2342  C   GLN B  80      -1.207  -3.423 -26.055  1.00  0.00           C  
ATOM   2343  O   GLN B  80      -2.229  -3.526 -26.733  1.00  0.00           O  
ATOM   2344  CB  GLN B  80       0.818  -2.484 -27.210  1.00  0.00           C  
ATOM   2345  CG  GLN B  80       1.459  -1.186 -27.731  1.00  0.00           C  
ATOM   2346  CD  GLN B  80       2.656  -1.439 -28.659  1.00  0.00           C  
ATOM   2347  OE1 GLN B  80       3.210  -2.516 -28.757  1.00  0.00           O  
ATOM   2348  NE2 GLN B  80       3.095  -0.442 -29.380  1.00  0.00           N  
ATOM   2349  N   GLN B  81      -0.834  -4.355 -25.171  1.00  0.00           N  
ATOM   2350  CA  GLN B  81      -1.480  -5.666 -25.039  1.00  0.00           C  
ATOM   2351  C   GLN B  81      -2.193  -5.872 -23.704  1.00  0.00           C  
ATOM   2352  O   GLN B  81      -3.091  -6.709 -23.607  1.00  0.00           O  
ATOM   2353  CB  GLN B  81      -0.447  -6.776 -25.259  1.00  0.00           C  
ATOM   2354  CG  GLN B  81       0.240  -6.673 -26.633  1.00  0.00           C  
ATOM   2355  CD  GLN B  81       1.111  -7.894 -26.935  1.00  0.00           C  
ATOM   2356  OE1 GLN B  81       1.194  -8.839 -26.176  1.00  0.00           O  
ATOM   2357  NE2 GLN B  81       1.774  -7.910 -28.067  1.00  0.00           N  
ATOM   2358  N   GLY B  82      -1.846  -5.124 -22.674  1.00  0.00           N  
ATOM   2359  CA  GLY B  82      -2.413  -5.260 -21.340  1.00  0.00           C  
ATOM   2360  C   GLY B  82      -3.858  -4.773 -21.219  1.00  0.00           C  
ATOM   2361  O   GLY B  82      -4.547  -5.087 -20.246  1.00  0.00           O  
ATOM   2362  N   ARG B  83      -4.346  -4.039 -22.229  1.00  0.00           N  
ATOM   2363  CA  ARG B  83      -5.750  -3.623 -22.315  1.00  0.00           C  
ATOM   2364  C   ARG B  83      -6.498  -4.553 -23.257  1.00  0.00           C  
ATOM   2365  O   ARG B  83      -6.439  -4.403 -24.474  1.00  0.00           O  
ATOM   2366  CB  ARG B  83      -5.858  -2.156 -22.755  1.00  0.00           C  
ATOM   2367  CG  ARG B  83      -5.369  -1.198 -21.659  1.00  0.00           C  
ATOM   2368  CD  ARG B  83      -5.526   0.254 -22.132  1.00  0.00           C  
ATOM   2369  NE  ARG B  83      -5.065   1.216 -21.108  1.00  0.00           N  
ATOM   2370  CZ  ARG B  83      -5.351   2.516 -21.087  1.00  0.00           C  
ATOM   2371  NH1 ARG B  83      -5.987   3.114 -22.049  1.00  0.00           N  
ATOM   2372  NH2 ARG B  83      -5.011   3.240 -20.073  1.00  0.00           N  
ATOM   2373  N   VAL B  84      -7.266  -5.475 -22.696  1.00  0.00           N  
ATOM   2374  CA  VAL B  84      -8.192  -6.256 -23.508  1.00  0.00           C  
ATOM   2375  C   VAL B  84      -9.409  -5.407 -23.832  1.00  0.00           C  
ATOM   2376  O   VAL B  84     -10.030  -4.795 -22.963  1.00  0.00           O  
ATOM   2377  CB  VAL B  84      -8.576  -7.598 -22.869  1.00  0.00           C  
ATOM   2378  CG1 VAL B  84      -9.584  -8.379 -23.718  1.00  0.00           C  
ATOM   2379  CG2 VAL B  84      -7.304  -8.449 -22.775  1.00  0.00           C  
ATOM   2380  N   ARG B  85      -9.753  -5.363 -25.101  1.00  0.00           N  
ATOM   2381  CA  ARG B  85     -10.920  -4.645 -25.590  1.00  0.00           C  
ATOM   2382  C   ARG B  85     -12.174  -5.424 -25.180  1.00  0.00           C  
ATOM   2383  O   ARG B  85     -12.578  -6.354 -25.868  1.00  0.00           O  
ATOM   2384  CB  ARG B  85     -10.773  -4.423 -27.106  1.00  0.00           C  
ATOM   2385  CG  ARG B  85     -11.561  -3.208 -27.583  1.00  0.00           C  
ATOM   2386  CD  ARG B  85     -11.352  -3.010 -29.089  1.00  0.00           C  
ATOM   2387  NE  ARG B  85     -11.941  -1.748 -29.555  1.00  0.00           N  
ATOM   2388  CZ  ARG B  85     -11.987  -1.319 -30.820  1.00  0.00           C  
ATOM   2389  NH1 ARG B  85     -11.491  -2.032 -31.793  1.00  0.00           N  
ATOM   2390  NH2 ARG B  85     -12.529  -0.174 -31.092  1.00  0.00           N  
ATOM   2391  N   LYS B  86     -12.833  -5.032 -24.075  1.00  0.00           N  
ATOM   2392  CA  LYS B  86     -14.177  -5.499 -23.728  1.00  0.00           C  
ATOM   2393  C   LYS B  86     -15.198  -4.673 -24.508  1.00  0.00           C  
ATOM   2394  O   LYS B  86     -15.519  -3.548 -24.124  1.00  0.00           O  
ATOM   2395  CB  LYS B  86     -14.423  -5.474 -22.208  1.00  0.00           C  
ATOM   2396  CG  LYS B  86     -14.129  -6.836 -21.565  1.00  0.00           C  
ATOM   2397  CD  LYS B  86     -14.547  -6.853 -20.084  1.00  0.00           C  
ATOM   2398  CE  LYS B  86     -14.355  -8.257 -19.499  1.00  0.00           C  
ATOM   2399  NZ  LYS B  86     -14.764  -8.348 -18.072  1.00  0.00           N  
ATOM   2400  N   ALA B  87     -15.681  -5.222 -25.596  1.00  0.00           N  
ATOM   2401  CA  ALA B  87     -16.584  -4.557 -26.527  1.00  0.00           C  
ATOM   2402  C   ALA B  87     -16.037  -3.183 -26.979  1.00  0.00           C  
ATOM   2403  O   ALA B  87     -15.011  -3.112 -27.662  1.00  0.00           O  
ATOM   2404  CB  ALA B  87     -18.008  -4.548 -25.938  1.00  0.00           C  
ATOM   2405  N   GLU B  88     -16.711  -2.091 -26.592  1.00  0.00           N  
ATOM   2406  CA  GLU B  88     -16.292  -0.728 -26.941  1.00  0.00           C  
ATOM   2407  C   GLU B  88     -15.359  -0.076 -25.905  1.00  0.00           C  
ATOM   2408  O   GLU B  88     -14.850   1.028 -26.134  1.00  0.00           O  
ATOM   2409  CB  GLU B  88     -17.523   0.160 -27.088  1.00  0.00           C  
ATOM   2410  CG  GLU B  88     -18.438  -0.239 -28.248  1.00  0.00           C  
ATOM   2411  CD  GLU B  88     -19.567   0.767 -28.445  1.00  0.00           C  
ATOM   2412  OE1 GLU B  88     -20.233   0.679 -29.503  1.00  0.00           O  
ATOM   2413  OE2 GLU B  88     -19.749   1.631 -27.543  1.00  0.00           O  
ATOM   2414  N   ARG B  89     -15.155  -0.711 -24.757  1.00  0.00           N  
ATOM   2415  CA  ARG B  89     -14.353  -0.146 -23.667  1.00  0.00           C  
ATOM   2416  C   ARG B  89     -13.042  -0.918 -23.526  1.00  0.00           C  
ATOM   2417  O   ARG B  89     -13.031  -2.144 -23.499  1.00  0.00           O  
ATOM   2418  CB  ARG B  89     -15.153  -0.090 -22.344  1.00  0.00           C  
ATOM   2419  CG  ARG B  89     -16.297   0.935 -22.402  1.00  0.00           C  
ATOM   2420  CD  ARG B  89     -16.989   1.109 -21.031  1.00  0.00           C  
ATOM   2421  NE  ARG B  89     -18.073   2.106 -21.090  1.00  0.00           N  
ATOM   2422  CZ  ARG B  89     -18.789   2.556 -20.053  1.00  0.00           C  
ATOM   2423  NH1 ARG B  89     -18.587   2.139 -18.837  1.00  0.00           N  
ATOM   2424  NH2 ARG B  89     -19.736   3.434 -20.225  1.00  0.00           N  
ATOM   2425  N   TRP B  90     -11.938  -0.170 -23.378  1.00  0.00           N  
ATOM   2426  CA  TRP B  90     -10.684  -0.737 -22.920  1.00  0.00           C  
ATOM   2427  C   TRP B  90     -10.857  -1.185 -21.469  1.00  0.00           C  
ATOM   2428  O   TRP B  90     -11.208  -0.373 -20.612  1.00  0.00           O  
ATOM   2429  CB  TRP B  90      -9.571   0.299 -23.074  1.00  0.00           C  
ATOM   2430  CG  TRP B  90      -9.272   0.661 -24.501  1.00  0.00           C  
ATOM   2431  CD1 TRP B  90      -9.730   1.766 -25.148  1.00  0.00           C  
ATOM   2432  CD2 TRP B  90      -8.451  -0.073 -25.463  1.00  0.00           C  
ATOM   2433  NE1 TRP B  90      -9.228   1.770 -26.442  1.00  0.00           N  
ATOM   2434  CE2 TRP B  90      -8.432   0.668 -26.675  1.00  0.00           C  
ATOM   2435  CE3 TRP B  90      -7.703  -1.265 -25.390  1.00  0.00           C  
ATOM   2436  CZ2 TRP B  90      -7.681   0.232 -27.796  1.00  0.00           C  
ATOM   2437  CZ3 TRP B  90      -6.960  -1.692 -26.513  1.00  0.00           C  
ATOM   2438  CH2 TRP B  90      -6.949  -0.949 -27.693  1.00  0.00           C  
ATOM   2439  N   GLY B  91     -10.674  -2.464 -21.222  1.00  0.00           N  
ATOM   2440  CA  GLY B  91     -10.658  -3.007 -19.871  1.00  0.00           C  
ATOM   2441  C   GLY B  91      -9.434  -2.517 -19.099  1.00  0.00           C  
ATOM   2442  O   GLY B  91      -8.511  -1.941 -19.689  1.00  0.00           O  
ATOM   2443  N   PRO B  92      -9.405  -2.750 -17.783  1.00  0.00           N  
ATOM   2444  CA  PRO B  92      -8.224  -2.467 -16.985  1.00  0.00           C  
ATOM   2445  C   PRO B  92      -7.011  -3.219 -17.552  1.00  0.00           C  
ATOM   2446  O   PRO B  92      -7.157  -4.295 -18.131  1.00  0.00           O  
ATOM   2447  CB  PRO B  92      -8.576  -2.910 -15.559  1.00  0.00           C  
ATOM   2448  CG  PRO B  92      -9.670  -3.963 -15.769  1.00  0.00           C  
ATOM   2449  CD  PRO B  92     -10.403  -3.471 -17.013  1.00  0.00           C  
ATOM   2450  N   ARG B  93      -5.812  -2.663 -17.356  1.00  0.00           N  
ATOM   2451  CA  ARG B  93      -4.576  -3.379 -17.669  1.00  0.00           C  
ATOM   2452  C   ARG B  93      -4.476  -4.591 -16.752  1.00  0.00           C  
ATOM   2453  O   ARG B  93      -4.581  -4.456 -15.540  1.00  0.00           O  
ATOM   2454  CB  ARG B  93      -3.338  -2.488 -17.508  1.00  0.00           C  
ATOM   2455  CG  ARG B  93      -3.292  -1.323 -18.517  1.00  0.00           C  
ATOM   2456  CD  ARG B  93      -1.998  -0.531 -18.334  1.00  0.00           C  
ATOM   2457  NE  ARG B  93      -2.002   0.709 -19.139  1.00  0.00           N  
ATOM   2458  CZ  ARG B  93      -1.130   1.714 -19.016  1.00  0.00           C  
ATOM   2459  NH1 ARG B  93      -0.096   1.642 -18.231  1.00  0.00           N  
ATOM   2460  NH2 ARG B  93      -1.316   2.819 -19.666  1.00  0.00           N  
ATOM   2461  N   THR B  94      -4.316  -5.759 -17.331  1.00  0.00           N  
ATOM   2462  CA  THR B  94      -4.334  -7.037 -16.622  1.00  0.00           C  
ATOM   2463  C   THR B  94      -3.166  -7.936 -16.999  1.00  0.00           C  
ATOM   2464  O   THR B  94      -3.099  -9.069 -16.552  1.00  0.00           O  
ATOM   2465  CB  THR B  94      -5.652  -7.775 -16.880  1.00  0.00           C  
ATOM   2466  OG1 THR B  94      -5.982  -7.647 -18.245  1.00  0.00           O  
ATOM   2467  CG2 THR B  94      -6.817  -7.195 -16.090  1.00  0.00           C  
ATOM   2468  N   LEU B  95      -2.256  -7.427 -17.836  1.00  0.00           N  
ATOM   2469  CA  LEU B  95      -0.959  -8.012 -18.117  1.00  0.00           C  
ATOM   2470  C   LEU B  95       0.092  -7.252 -17.310  1.00  0.00           C  
ATOM   2471  O   LEU B  95       0.236  -6.040 -17.484  1.00  0.00           O  
ATOM   2472  CB  LEU B  95      -0.680  -7.920 -19.621  1.00  0.00           C  
ATOM   2473  CG  LEU B  95       0.699  -8.461 -20.032  1.00  0.00           C  
ATOM   2474  CD1 LEU B  95       0.789  -9.977 -19.859  1.00  0.00           C  
ATOM   2475  CD2 LEU B  95       0.961  -8.121 -21.503  1.00  0.00           C  
ATOM   2476  N   ASP B  96       0.820  -7.981 -16.479  1.00  0.00           N  
ATOM   2477  CA  ASP B  96       1.957  -7.470 -15.734  1.00  0.00           C  
ATOM   2478  C   ASP B  96       3.236  -8.122 -16.275  1.00  0.00           C  
ATOM   2479  O   ASP B  96       3.317  -9.348 -16.388  1.00  0.00           O  
ATOM   2480  CB  ASP B  96       1.775  -7.753 -14.234  1.00  0.00           C  
ATOM   2481  CG  ASP B  96       0.597  -7.014 -13.586  1.00  0.00           C  
ATOM   2482  OD1 ASP B  96       0.414  -5.809 -13.834  1.00  0.00           O  
ATOM   2483  OD2 ASP B  96      -0.091  -7.629 -12.736  1.00  0.00           O  
ATOM   2484  N   LEU B  97       4.226  -7.300 -16.604  1.00  0.00           N  
ATOM   2485  CA  LEU B  97       5.570  -7.704 -17.008  1.00  0.00           C  
ATOM   2486  C   LEU B  97       6.583  -7.094 -16.039  1.00  0.00           C  
ATOM   2487  O   LEU B  97       6.955  -5.923 -16.150  1.00  0.00           O  
ATOM   2488  CB  LEU B  97       5.862  -7.264 -18.456  1.00  0.00           C  
ATOM   2489  CG  LEU B  97       4.964  -7.887 -19.534  1.00  0.00           C  
ATOM   2490  CD1 LEU B  97       5.344  -7.324 -20.903  1.00  0.00           C  
ATOM   2491  CD2 LEU B  97       5.093  -9.400 -19.612  1.00  0.00           C  
ATOM   2492  N   ASP B  98       7.054  -7.900 -15.097  1.00  0.00           N  
ATOM   2493  CA  ASP B  98       7.989  -7.468 -14.067  1.00  0.00           C  
ATOM   2494  C   ASP B  98       9.397  -7.995 -14.363  1.00  0.00           C  
ATOM   2495  O   ASP B  98       9.609  -9.208 -14.438  1.00  0.00           O  
ATOM   2496  CB  ASP B  98       7.501  -7.920 -12.686  1.00  0.00           C  
ATOM   2497  CG  ASP B  98       6.357  -7.095 -12.086  1.00  0.00           C  
ATOM   2498  OD1 ASP B  98       6.433  -5.848 -12.124  1.00  0.00           O  
ATOM   2499  OD2 ASP B  98       5.485  -7.687 -11.420  1.00  0.00           O  
ATOM   2500  N   ILE B  99      10.394  -7.107 -14.454  1.00  0.00           N  
ATOM   2501  CA  ILE B  99      11.803  -7.504 -14.494  1.00  0.00           C  
ATOM   2502  C   ILE B  99      12.195  -7.990 -13.098  1.00  0.00           C  
ATOM   2503  O   ILE B  99      12.303  -7.200 -12.160  1.00  0.00           O  
ATOM   2504  CB  ILE B  99      12.709  -6.355 -14.997  1.00  0.00           C  
ATOM   2505  CG1 ILE B  99      12.268  -5.866 -16.394  1.00  0.00           C  
ATOM   2506  CG2 ILE B  99      14.175  -6.841 -15.033  1.00  0.00           C  
ATOM   2507  CD1 ILE B  99      12.998  -4.605 -16.876  1.00  0.00           C  
ATOM   2508  N   MET B 100      12.382  -9.301 -12.950  1.00  0.00           N  
ATOM   2509  CA  MET B 100      12.797  -9.912 -11.690  1.00  0.00           C  
ATOM   2510  C   MET B 100      14.289  -9.716 -11.440  1.00  0.00           C  
ATOM   2511  O   MET B 100      14.679  -9.308 -10.348  1.00  0.00           O  
ATOM   2512  CB  MET B 100      12.466 -11.408 -11.677  1.00  0.00           C  
ATOM   2513  CG  MET B 100      10.965 -11.686 -11.674  1.00  0.00           C  
ATOM   2514  SD  MET B 100      10.556 -13.441 -11.394  1.00  0.00           S  
ATOM   2515  CE  MET B 100      11.001 -14.134 -12.997  1.00  0.00           C  
ATOM   2516  N   LEU B 101      15.091 -10.018 -12.443  1.00  0.00           N  
ATOM   2517  CA  LEU B 101      16.550  -9.970 -12.391  1.00  0.00           C  
ATOM   2518  C   LEU B 101      17.089  -9.454 -13.724  1.00  0.00           C  
ATOM   2519  O   LEU B 101      16.511  -9.717 -14.773  1.00  0.00           O  
ATOM   2520  CB  LEU B 101      17.105 -11.379 -12.099  1.00  0.00           C  
ATOM   2521  CG  LEU B 101      16.800 -11.903 -10.688  1.00  0.00           C  
ATOM   2522  CD1 LEU B 101      17.039 -13.396 -10.617  1.00  0.00           C  
ATOM   2523  CD2 LEU B 101      17.677 -11.229  -9.634  1.00  0.00           C  
ATOM   2524  N   PHE B 102      18.237  -8.768 -13.678  1.00  0.00           N  
ATOM   2525  CA  PHE B 102      18.966  -8.319 -14.852  1.00  0.00           C  
ATOM   2526  C   PHE B 102      20.441  -8.713 -14.695  1.00  0.00           C  
ATOM   2527  O   PHE B 102      21.232  -8.005 -14.070  1.00  0.00           O  
ATOM   2528  CB  PHE B 102      18.752  -6.814 -15.052  1.00  0.00           C  
ATOM   2529  CG  PHE B 102      19.183  -6.331 -16.420  1.00  0.00           C  
ATOM   2530  CD1 PHE B 102      20.526  -6.042 -16.687  1.00  0.00           C  
ATOM   2531  CD2 PHE B 102      18.222  -6.205 -17.441  1.00  0.00           C  
ATOM   2532  CE1 PHE B 102      20.916  -5.623 -17.972  1.00  0.00           C  
ATOM   2533  CE2 PHE B 102      18.603  -5.782 -18.716  1.00  0.00           C  
ATOM   2534  CZ  PHE B 102      19.949  -5.491 -18.995  1.00  0.00           C  
ATOM   2535  N   GLY B 103      20.792  -9.892 -15.213  1.00  0.00           N  
ATOM   2536  CA  GLY B 103      22.083 -10.495 -14.939  1.00  0.00           C  
ATOM   2537  C   GLY B 103      22.331 -10.599 -13.431  1.00  0.00           C  
ATOM   2538  O   GLY B 103      21.485 -11.102 -12.685  1.00  0.00           O  
ATOM   2539  N   ASN B 104      23.478 -10.080 -12.999  1.00  0.00           N  
ATOM   2540  CA  ASN B 104      23.866 -10.013 -11.588  1.00  0.00           C  
ATOM   2541  C   ASN B 104      23.845  -8.571 -11.050  1.00  0.00           C  
ATOM   2542  O   ASN B 104      24.509  -8.265 -10.059  1.00  0.00           O  
ATOM   2543  CB  ASN B 104      25.223 -10.724 -11.430  1.00  0.00           C  
ATOM   2544  CG  ASN B 104      25.302 -11.546 -10.156  1.00  0.00           C  
ATOM   2545  OD1 ASN B 104      24.337 -12.062  -9.646  1.00  0.00           O  
ATOM   2546  ND2 ASN B 104      26.483 -11.735  -9.623  1.00  0.00           N  
ATOM   2547  N   GLU B 105      23.117  -7.660 -11.718  1.00  0.00           N  
ATOM   2548  CA  GLU B 105      23.081  -6.248 -11.357  1.00  0.00           C  
ATOM   2549  C   GLU B 105      22.106  -5.965 -10.204  1.00  0.00           C  
ATOM   2550  O   GLU B 105      21.020  -6.535 -10.107  1.00  0.00           O  
ATOM   2551  CB  GLU B 105      22.758  -5.368 -12.573  1.00  0.00           C  
ATOM   2552  CG  GLU B 105      23.862  -5.429 -13.643  1.00  0.00           C  
ATOM   2553  CD  GLU B 105      23.622  -4.470 -14.813  1.00  0.00           C  
ATOM   2554  OE1 GLU B 105      24.137  -4.773 -15.917  1.00  0.00           O  
ATOM   2555  OE2 GLU B 105      22.943  -3.445 -14.616  1.00  0.00           O  
ATOM   2556  N   VAL B 106      22.506  -5.022  -9.353  1.00  0.00           N  
ATOM   2557  CA  VAL B 106      21.642  -4.410  -8.348  1.00  0.00           C  
ATOM   2558  C   VAL B 106      21.313  -3.003  -8.823  1.00  0.00           C  
ATOM   2559  O   VAL B 106      22.200  -2.150  -8.923  1.00  0.00           O  
ATOM   2560  CB  VAL B 106      22.292  -4.399  -6.955  1.00  0.00           C  
ATOM   2561  CG1 VAL B 106      21.367  -3.752  -5.915  1.00  0.00           C  
ATOM   2562  CG2 VAL B 106      22.605  -5.816  -6.483  1.00  0.00           C  
ATOM   2563  N   ILE B 107      20.046  -2.750  -9.127  1.00  0.00           N  
ATOM   2564  CA  ILE B 107      19.568  -1.490  -9.688  1.00  0.00           C  
ATOM   2565  C   ILE B 107      18.569  -0.882  -8.704  1.00  0.00           C  
ATOM   2566  O   ILE B 107      17.601  -1.524  -8.317  1.00  0.00           O  
ATOM   2567  CB  ILE B 107      18.961  -1.703 -11.089  1.00  0.00           C  
ATOM   2568  CG1 ILE B 107      19.939  -2.434 -12.035  1.00  0.00           C  
ATOM   2569  CG2 ILE B 107      18.537  -0.352 -11.694  1.00  0.00           C  
ATOM   2570  CD1 ILE B 107      19.299  -2.930 -13.336  1.00  0.00           C  
ATOM   2571  N   ASN B 108      18.796   0.370  -8.318  1.00  0.00           N  
ATOM   2572  CA  ASN B 108      17.914   1.131  -7.446  1.00  0.00           C  
ATOM   2573  C   ASN B 108      17.749   2.546  -7.998  1.00  0.00           C  
ATOM   2574  O   ASN B 108      18.385   3.494  -7.532  1.00  0.00           O  
ATOM   2575  CB  ASN B 108      18.454   1.110  -6.001  1.00  0.00           C  
ATOM   2576  CG  ASN B 108      18.105  -0.163  -5.255  1.00  0.00           C  
ATOM   2577  OD1 ASN B 108      17.002  -0.662  -5.306  1.00  0.00           O  
ATOM   2578  ND2 ASN B 108      19.022  -0.697  -4.489  1.00  0.00           N  
ATOM   2579  N   THR B 109      16.888   2.688  -9.008  1.00  0.00           N  
ATOM   2580  CA  THR B 109      16.521   3.978  -9.594  1.00  0.00           C  
ATOM   2581  C   THR B 109      15.077   4.324  -9.247  1.00  0.00           C  
ATOM   2582  O   THR B 109      14.338   3.528  -8.667  1.00  0.00           O  
ATOM   2583  CB  THR B 109      16.774   4.022 -11.114  1.00  0.00           C  
ATOM   2584  OG1 THR B 109      15.814   3.261 -11.803  1.00  0.00           O  
ATOM   2585  CG2 THR B 109      18.168   3.536 -11.517  1.00  0.00           C  
ATOM   2586  N   GLU B 110      14.631   5.534  -9.622  1.00  0.00           N  
ATOM   2587  CA  GLU B 110      13.226   5.923  -9.442  1.00  0.00           C  
ATOM   2588  C   GLU B 110      12.255   5.067 -10.264  1.00  0.00           C  
ATOM   2589  O   GLU B 110      11.087   4.945  -9.906  1.00  0.00           O  
ATOM   2590  CB  GLU B 110      13.013   7.384  -9.848  1.00  0.00           C  
ATOM   2591  CG  GLU B 110      13.665   8.395  -8.906  1.00  0.00           C  
ATOM   2592  CD  GLU B 110      13.195   9.829  -9.209  1.00  0.00           C  
ATOM   2593  OE1 GLU B 110      13.274  10.660  -8.290  1.00  0.00           O  
ATOM   2594  OE2 GLU B 110      12.723  10.090 -10.346  1.00  0.00           O  
ATOM   2595  N   ARG B 111      12.714   4.512 -11.382  1.00  0.00           N  
ATOM   2596  CA  ARG B 111      11.886   3.737 -12.308  1.00  0.00           C  
ATOM   2597  C   ARG B 111      12.024   2.233 -12.112  1.00  0.00           C  
ATOM   2598  O   ARG B 111      11.076   1.510 -12.411  1.00  0.00           O  
ATOM   2599  CB  ARG B 111      12.236   4.102 -13.761  1.00  0.00           C  
ATOM   2600  CG  ARG B 111      11.836   5.545 -14.112  1.00  0.00           C  
ATOM   2601  CD  ARG B 111      12.101   5.844 -15.600  1.00  0.00           C  
ATOM   2602  NE  ARG B 111      11.257   5.018 -16.477  1.00  0.00           N  
ATOM   2603  CZ  ARG B 111      11.531   4.612 -17.715  1.00  0.00           C  
ATOM   2604  NH1 ARG B 111      12.593   4.993 -18.351  1.00  0.00           N  
ATOM   2605  NH2 ARG B 111      10.734   3.775 -18.321  1.00  0.00           N  
ATOM   2606  N   LEU B 112      13.182   1.764 -11.664  1.00  0.00           N  
ATOM   2607  CA  LEU B 112      13.522   0.350 -11.679  1.00  0.00           C  
ATOM   2608  C   LEU B 112      14.212  -0.065 -10.386  1.00  0.00           C  
ATOM   2609  O   LEU B 112      15.199   0.527  -9.967  1.00  0.00           O  
ATOM   2610  CB  LEU B 112      14.392   0.083 -12.924  1.00  0.00           C  
ATOM   2611  CG  LEU B 112      14.697  -1.393 -13.182  1.00  0.00           C  
ATOM   2612  CD1 LEU B 112      13.439  -2.204 -13.491  1.00  0.00           C  
ATOM   2613  CD2 LEU B 112      15.631  -1.518 -14.384  1.00  0.00           C  
ATOM   2614  N   THR B 113      13.688  -1.124  -9.763  1.00  0.00           N  
ATOM   2615  CA  THR B 113      14.329  -1.823  -8.649  1.00  0.00           C  
ATOM   2616  C   THR B 113      14.566  -3.263  -9.055  1.00  0.00           C  
ATOM   2617  O   THR B 113      13.605  -4.003  -9.274  1.00  0.00           O  
ATOM   2618  CB  THR B 113      13.486  -1.749  -7.373  1.00  0.00           C  
ATOM   2619  OG1 THR B 113      13.219  -0.407  -7.021  1.00  0.00           O  
ATOM   2620  CG2 THR B 113      14.169  -2.400  -6.175  1.00  0.00           C  
ATOM   2621  N   VAL B 114      15.823  -3.655  -9.154  1.00  0.00           N  
ATOM   2622  CA  VAL B 114      16.254  -5.024  -9.473  1.00  0.00           C  
ATOM   2623  C   VAL B 114      17.289  -5.457  -8.433  1.00  0.00           C  
ATOM   2624  O   VAL B 114      18.228  -4.701  -8.175  1.00  0.00           O  
ATOM   2625  CB  VAL B 114      16.812  -5.118 -10.901  1.00  0.00           C  
ATOM   2626  CG1 VAL B 114      17.329  -6.517 -11.220  1.00  0.00           C  
ATOM   2627  CG2 VAL B 114      15.738  -4.784 -11.942  1.00  0.00           C  
ATOM   2628  N   PRO B 115      17.148  -6.644  -7.800  1.00  0.00           N  
ATOM   2629  CA  PRO B 115      16.076  -7.626  -7.945  1.00  0.00           C  
ATOM   2630  C   PRO B 115      14.690  -7.086  -7.584  1.00  0.00           C  
ATOM   2631  O   PRO B 115      14.569  -6.156  -6.790  1.00  0.00           O  
ATOM   2632  CB  PRO B 115      16.472  -8.791  -7.036  1.00  0.00           C  
ATOM   2633  CG  PRO B 115      17.983  -8.654  -6.899  1.00  0.00           C  
ATOM   2634  CD  PRO B 115      18.187  -7.149  -6.924  1.00  0.00           C  
ATOM   2635  N   HIS B 116      13.640  -7.691  -8.141  1.00  0.00           N  
ATOM   2636  CA  HIS B 116      12.265  -7.303  -7.835  1.00  0.00           C  
ATOM   2637  C   HIS B 116      12.018  -7.334  -6.321  1.00  0.00           C  
ATOM   2638  O   HIS B 116      12.213  -8.367  -5.675  1.00  0.00           O  
ATOM   2639  CB  HIS B 116      11.285  -8.212  -8.581  1.00  0.00           C  
ATOM   2640  CG  HIS B 116       9.840  -7.897  -8.288  1.00  0.00           C  
ATOM   2641  ND1 HIS B 116       9.138  -8.285  -7.174  1.00  0.00           N  
ATOM   2642  CD2 HIS B 116       8.988  -7.158  -9.066  1.00  0.00           C  
ATOM   2643  CE1 HIS B 116       7.893  -7.800  -7.291  1.00  0.00           C  
ATOM   2644  NE2 HIS B 116       7.761  -7.106  -8.416  1.00  0.00           N  
ATOM   2645  N   TYR B 117      11.555  -6.218  -5.769  1.00  0.00           N  
ATOM   2646  CA  TYR B 117      11.553  -5.954  -4.314  1.00  0.00           C  
ATOM   2647  C   TYR B 117      10.875  -7.033  -3.452  1.00  0.00           C  
ATOM   2648  O   TYR B 117      11.224  -7.194  -2.293  1.00  0.00           O  
ATOM   2649  CB  TYR B 117      10.870  -4.594  -4.066  1.00  0.00           C  
ATOM   2650  CG  TYR B 117       9.355  -4.655  -4.066  1.00  0.00           C  
ATOM   2651  CD1 TYR B 117       8.633  -4.951  -5.239  1.00  0.00           C  
ATOM   2652  CD2 TYR B 117       8.640  -4.481  -2.857  1.00  0.00           C  
ATOM   2653  CE1 TYR B 117       7.248  -5.089  -5.212  1.00  0.00           C  
ATOM   2654  CE2 TYR B 117       7.242  -4.612  -2.826  1.00  0.00           C  
ATOM   2655  CZ  TYR B 117       6.551  -4.921  -4.005  1.00  0.00           C  
ATOM   2656  OH  TYR B 117       5.191  -5.077  -3.983  1.00  0.00           O  
ATOM   2657  N   ASP B 118       9.894  -7.753  -3.996  1.00  0.00           N  
ATOM   2658  CA  ASP B 118       9.074  -8.704  -3.243  1.00  0.00           C  
ATOM   2659  C   ASP B 118       9.128 -10.126  -3.824  1.00  0.00           C  
ATOM   2660  O   ASP B 118       8.409 -11.010  -3.359  1.00  0.00           O  
ATOM   2661  CB  ASP B 118       7.638  -8.140  -3.164  1.00  0.00           C  
ATOM   2662  CG  ASP B 118       6.750  -8.776  -2.090  1.00  0.00           C  
ATOM   2663  OD1 ASP B 118       7.244  -9.007  -0.957  1.00  0.00           O  
ATOM   2664  OD2 ASP B 118       5.540  -8.968  -2.380  1.00  0.00           O  
ATOM   2665  N   MET B 119       9.962 -10.392  -4.835  1.00  0.00           N  
ATOM   2666  CA  MET B 119      10.001 -11.701  -5.504  1.00  0.00           C  
ATOM   2667  C   MET B 119      10.364 -12.833  -4.547  1.00  0.00           C  
ATOM   2668  O   MET B 119       9.780 -13.907  -4.630  1.00  0.00           O  
ATOM   2669  CB  MET B 119      10.925 -11.675  -6.726  1.00  0.00           C  
ATOM   2670  CG  MET B 119      12.417 -11.618  -6.380  1.00  0.00           C  
ATOM   2671  SD  MET B 119      13.525 -11.588  -7.822  1.00  0.00           S  
ATOM   2672  CE  MET B 119      13.277 -13.261  -8.456  1.00  0.00           C  
ATOM   2673  N   LYS B 120      11.237 -12.572  -3.575  1.00  0.00           N  
ATOM   2674  CA  LYS B 120      11.642 -13.544  -2.557  1.00  0.00           C  
ATOM   2675  C   LYS B 120      10.497 -13.960  -1.616  1.00  0.00           C  
ATOM   2676  O   LYS B 120      10.623 -14.954  -0.906  1.00  0.00           O  
ATOM   2677  CB  LYS B 120      12.857 -13.016  -1.763  1.00  0.00           C  
ATOM   2678  CG  LYS B 120      14.132 -12.866  -2.608  1.00  0.00           C  
ATOM   2679  CD  LYS B 120      15.360 -12.505  -1.737  1.00  0.00           C  
ATOM   2680  CE  LYS B 120      16.640 -12.411  -2.579  1.00  0.00           C  
ATOM   2681  NZ  LYS B 120      17.854 -12.177  -1.765  1.00  0.00           N  
ATOM   2682  N   ASN B 121       9.365 -13.231  -1.622  1.00  0.00           N  
ATOM   2683  CA  ASN B 121       8.162 -13.531  -0.850  1.00  0.00           C  
ATOM   2684  C   ASN B 121       7.031 -14.133  -1.694  1.00  0.00           C  
ATOM   2685  O   ASN B 121       5.953 -14.415  -1.166  1.00  0.00           O  
ATOM   2686  CB  ASN B 121       7.691 -12.255  -0.126  1.00  0.00           C  
ATOM   2687  CG  ASN B 121       8.742 -11.666   0.794  1.00  0.00           C  
ATOM   2688  OD1 ASN B 121       9.445 -12.355   1.517  1.00  0.00           O  
ATOM   2689  ND2 ASN B 121       8.858 -10.369   0.806  1.00  0.00           N  
ATOM   2690  N   ARG B 122       7.237 -14.328  -3.006  1.00  0.00           N  
ATOM   2691  CA  ARG B 122       6.187 -14.714  -3.947  1.00  0.00           C  
ATOM   2692  C   ARG B 122       6.495 -16.062  -4.593  1.00  0.00           C  
ATOM   2693  O   ARG B 122       7.226 -16.124  -5.574  1.00  0.00           O  
ATOM   2694  CB  ARG B 122       6.027 -13.611  -5.004  1.00  0.00           C  
ATOM   2695  CG  ARG B 122       5.500 -12.295  -4.417  1.00  0.00           C  
ATOM   2696  CD  ARG B 122       5.427 -11.248  -5.528  1.00  0.00           C  
ATOM   2697  NE  ARG B 122       5.045  -9.938  -5.011  1.00  0.00           N  
ATOM   2698  CZ  ARG B 122       4.648  -8.897  -5.731  1.00  0.00           C  
ATOM   2699  NH1 ARG B 122       4.534  -8.956  -7.026  1.00  0.00           N  
ATOM   2700  NH2 ARG B 122       4.385  -7.786  -5.136  1.00  0.00           N  
ATOM   2701  N   GLY B 123       5.869 -17.123  -4.095  1.00  0.00           N  
ATOM   2702  CA  GLY B 123       5.997 -18.464  -4.679  1.00  0.00           C  
ATOM   2703  C   GLY B 123       5.647 -18.501  -6.168  1.00  0.00           C  
ATOM   2704  O   GLY B 123       6.335 -19.165  -6.941  1.00  0.00           O  
ATOM   2705  N   PHE B 124       4.660 -17.724  -6.609  1.00  0.00           N  
ATOM   2706  CA  PHE B 124       4.257 -17.617  -8.011  1.00  0.00           C  
ATOM   2707  C   PHE B 124       5.280 -16.922  -8.928  1.00  0.00           C  
ATOM   2708  O   PHE B 124       5.150 -16.996 -10.146  1.00  0.00           O  
ATOM   2709  CB  PHE B 124       2.897 -16.916  -8.089  1.00  0.00           C  
ATOM   2710  CG  PHE B 124       2.900 -15.464  -7.659  1.00  0.00           C  
ATOM   2711  CD1 PHE B 124       2.439 -15.100  -6.378  1.00  0.00           C  
ATOM   2712  CD2 PHE B 124       3.314 -14.464  -8.556  1.00  0.00           C  
ATOM   2713  CE1 PHE B 124       2.391 -13.758  -5.999  1.00  0.00           C  
ATOM   2714  CE2 PHE B 124       3.269 -13.111  -8.182  1.00  0.00           C  
ATOM   2715  CZ  PHE B 124       2.806 -12.756  -6.905  1.00  0.00           C  
ATOM   2716  N   MET B 125       6.303 -16.263  -8.375  1.00  0.00           N  
ATOM   2717  CA  MET B 125       7.463 -15.777  -9.132  1.00  0.00           C  
ATOM   2718  C   MET B 125       8.630 -16.760  -9.026  1.00  0.00           C  
ATOM   2719  O   MET B 125       9.266 -17.075 -10.024  1.00  0.00           O  
ATOM   2720  CB  MET B 125       7.893 -14.387  -8.628  1.00  0.00           C  
ATOM   2721  CG  MET B 125       6.892 -13.297  -8.995  1.00  0.00           C  
ATOM   2722  SD  MET B 125       7.373 -11.652  -8.402  1.00  0.00           S  
ATOM   2723  CE  MET B 125       7.305 -10.711  -9.931  1.00  0.00           C  
ATOM   2724  N   LEU B 126       8.885 -17.275  -7.822  1.00  0.00           N  
ATOM   2725  CA  LEU B 126      10.045 -18.119  -7.557  1.00  0.00           C  
ATOM   2726  C   LEU B 126       9.945 -19.515  -8.188  1.00  0.00           C  
ATOM   2727  O   LEU B 126      10.937 -20.004  -8.700  1.00  0.00           O  
ATOM   2728  CB  LEU B 126      10.272 -18.242  -6.043  1.00  0.00           C  
ATOM   2729  CG  LEU B 126      10.597 -16.929  -5.306  1.00  0.00           C  
ATOM   2730  CD1 LEU B 126      10.793 -17.245  -3.819  1.00  0.00           C  
ATOM   2731  CD2 LEU B 126      11.859 -16.254  -5.825  1.00  0.00           C  
ATOM   2732  N   TRP B 127       8.761 -20.165  -8.160  1.00  0.00           N  
ATOM   2733  CA  TRP B 127       8.602 -21.504  -8.731  1.00  0.00           C  
ATOM   2734  C   TRP B 127       8.797 -21.541 -10.255  1.00  0.00           C  
ATOM   2735  O   TRP B 127       9.590 -22.361 -10.714  1.00  0.00           O  
ATOM   2736  CB  TRP B 127       7.269 -22.124  -8.309  1.00  0.00           C  
ATOM   2737  CG  TRP B 127       7.249 -22.726  -6.935  1.00  0.00           C  
ATOM   2738  CD1 TRP B 127       6.456 -22.352  -5.907  1.00  0.00           C  
ATOM   2739  CD2 TRP B 127       8.045 -23.844  -6.442  1.00  0.00           C  
ATOM   2740  NE1 TRP B 127       6.697 -23.157  -4.806  1.00  0.00           N  
ATOM   2741  CE2 TRP B 127       7.675 -24.078  -5.094  1.00  0.00           C  
ATOM   2742  CE3 TRP B 127       9.044 -24.669  -7.008  1.00  0.00           C  
ATOM   2743  CZ2 TRP B 127       8.286 -25.096  -4.320  1.00  0.00           C  
ATOM   2744  CZ3 TRP B 127       9.650 -25.682  -6.233  1.00  0.00           C  
ATOM   2745  CH2 TRP B 127       9.269 -25.883  -4.903  1.00  0.00           C  
ATOM   2746  N   PRO B 128       8.177 -20.637 -11.045  1.00  0.00           N  
ATOM   2747  CA  PRO B 128       8.458 -20.560 -12.481  1.00  0.00           C  
ATOM   2748  C   PRO B 128       9.926 -20.228 -12.781  1.00  0.00           C  
ATOM   2749  O   PRO B 128      10.506 -20.798 -13.695  1.00  0.00           O  
ATOM   2750  CB  PRO B 128       7.513 -19.483 -13.031  1.00  0.00           C  
ATOM   2751  CG  PRO B 128       6.376 -19.438 -12.023  1.00  0.00           C  
ATOM   2752  CD  PRO B 128       7.087 -19.734 -10.704  1.00  0.00           C  
ATOM   2753  N   LEU B 129      10.539 -19.345 -11.991  1.00  0.00           N  
ATOM   2754  CA  LEU B 129      11.952 -19.012 -12.134  1.00  0.00           C  
ATOM   2755  C   LEU B 129      12.853 -20.220 -11.842  1.00  0.00           C  
ATOM   2756  O   LEU B 129      13.809 -20.461 -12.577  1.00  0.00           O  
ATOM   2757  CB  LEU B 129      12.276 -17.821 -11.220  1.00  0.00           C  
ATOM   2758  CG  LEU B 129      13.720 -17.308 -11.342  1.00  0.00           C  
ATOM   2759  CD1 LEU B 129      14.034 -16.779 -12.742  1.00  0.00           C  
ATOM   2760  CD2 LEU B 129      13.943 -16.181 -10.341  1.00  0.00           C  
ATOM   2761  N   PHE B 130      12.523 -21.010 -10.819  1.00  0.00           N  
ATOM   2762  CA  PHE B 130      13.272 -22.213 -10.468  1.00  0.00           C  
ATOM   2763  C   PHE B 130      13.179 -23.304 -11.537  1.00  0.00           C  
ATOM   2764  O   PHE B 130      14.142 -24.040 -11.741  1.00  0.00           O  
ATOM   2765  CB  PHE B 130      12.766 -22.730  -9.115  1.00  0.00           C  
ATOM   2766  CG  PHE B 130      13.513 -23.940  -8.614  1.00  0.00           C  
ATOM   2767  CD1 PHE B 130      12.950 -25.234  -8.704  1.00  0.00           C  
ATOM   2768  CD2 PHE B 130      14.802 -23.789  -8.071  1.00  0.00           C  
ATOM   2769  CE1 PHE B 130      13.667 -26.355  -8.260  1.00  0.00           C  
ATOM   2770  CE2 PHE B 130      15.519 -24.913  -7.617  1.00  0.00           C  
ATOM   2771  CZ  PHE B 130      14.951 -26.193  -7.720  1.00  0.00           C  
ATOM   2772  N   GLU B 131      12.062 -23.381 -12.256  1.00  0.00           N  
ATOM   2773  CA  GLU B 131      11.929 -24.316 -13.378  1.00  0.00           C  
ATOM   2774  C   GLU B 131      12.957 -24.034 -14.485  1.00  0.00           C  
ATOM   2775  O   GLU B 131      13.561 -24.956 -15.015  1.00  0.00           O  
ATOM   2776  CB  GLU B 131      10.501 -24.263 -13.934  1.00  0.00           C  
ATOM   2777  CG  GLU B 131      10.254 -25.308 -15.045  1.00  0.00           C  
ATOM   2778  CD  GLU B 131       8.859 -25.198 -15.686  1.00  0.00           C  
ATOM   2779  OE1 GLU B 131       8.611 -25.864 -16.726  1.00  0.00           O  
ATOM   2780  OE2 GLU B 131       7.986 -24.474 -15.177  1.00  0.00           O  
ATOM   2781  N   ILE B 132      13.183 -22.756 -14.814  1.00  0.00           N  
ATOM   2782  CA  ILE B 132      14.062 -22.350 -15.918  1.00  0.00           C  
ATOM   2783  C   ILE B 132      15.496 -22.035 -15.483  1.00  0.00           C  
ATOM   2784  O   ILE B 132      16.403 -22.043 -16.322  1.00  0.00           O  
ATOM   2785  CB  ILE B 132      13.456 -21.185 -16.717  1.00  0.00           C  
ATOM   2786  CG1 ILE B 132      13.294 -19.901 -15.868  1.00  0.00           C  
ATOM   2787  CG2 ILE B 132      12.105 -21.624 -17.328  1.00  0.00           C  
ATOM   2788  CD1 ILE B 132      12.917 -18.665 -16.690  1.00  0.00           C  
ATOM   2789  N   ALA B 133      15.722 -21.755 -14.193  1.00  0.00           N  
ATOM   2790  CA  ALA B 133      17.016 -21.392 -13.639  1.00  0.00           C  
ATOM   2791  C   ALA B 133      17.232 -22.010 -12.235  1.00  0.00           C  
ATOM   2792  O   ALA B 133      17.329 -21.288 -11.241  1.00  0.00           O  
ATOM   2793  CB  ALA B 133      17.135 -19.862 -13.655  1.00  0.00           C  
ATOM   2794  N   PRO B 134      17.314 -23.356 -12.123  1.00  0.00           N  
ATOM   2795  CA  PRO B 134      17.377 -24.031 -10.835  1.00  0.00           C  
ATOM   2796  C   PRO B 134      18.643 -23.732 -10.026  1.00  0.00           C  
ATOM   2797  O   PRO B 134      18.625 -23.810  -8.797  1.00  0.00           O  
ATOM   2798  CB  PRO B 134      17.253 -25.523 -11.158  1.00  0.00           C  
ATOM   2799  CG  PRO B 134      17.765 -25.631 -12.598  1.00  0.00           C  
ATOM   2800  CD  PRO B 134      17.295 -24.315 -13.212  1.00  0.00           C  
ATOM   2801  N   GLU B 135      19.726 -23.360 -10.702  1.00  0.00           N  
ATOM   2802  CA  GLU B 135      21.018 -23.025 -10.090  1.00  0.00           C  
ATOM   2803  C   GLU B 135      21.230 -21.507  -9.926  1.00  0.00           C  
ATOM   2804  O   GLU B 135      22.350 -21.043  -9.731  1.00  0.00           O  
ATOM   2805  CB  GLU B 135      22.158 -23.681 -10.889  1.00  0.00           C  
ATOM   2806  CG  GLU B 135      22.039 -25.209 -11.034  1.00  0.00           C  
ATOM   2807  CD  GLU B 135      21.845 -25.938  -9.685  1.00  0.00           C  
ATOM   2808  OE1 GLU B 135      20.992 -26.843  -9.616  1.00  0.00           O  
ATOM   2809  OE2 GLU B 135      22.517 -25.586  -8.701  1.00  0.00           O  
ATOM   2810  N   LEU B 136      20.172 -20.722 -10.034  1.00  0.00           N  
ATOM   2811  CA  LEU B 136      20.251 -19.273  -9.960  1.00  0.00           C  
ATOM   2812  C   LEU B 136      20.746 -18.802  -8.590  1.00  0.00           C  
ATOM   2813  O   LEU B 136      20.245 -19.217  -7.541  1.00  0.00           O  
ATOM   2814  CB  LEU B 136      18.903 -18.665 -10.361  1.00  0.00           C  
ATOM   2815  CG  LEU B 136      18.913 -17.124 -10.465  1.00  0.00           C  
ATOM   2816  CD1 LEU B 136      17.985 -16.703 -11.599  1.00  0.00           C  
ATOM   2817  CD2 LEU B 136      18.434 -16.454  -9.179  1.00  0.00           C  
ATOM   2818  N   VAL B 137      21.703 -17.882  -8.632  1.00  0.00           N  
ATOM   2819  CA  VAL B 137      22.234 -17.161  -7.475  1.00  0.00           C  
ATOM   2820  C   VAL B 137      21.871 -15.689  -7.635  1.00  0.00           C  
ATOM   2821  O   VAL B 137      22.093 -15.093  -8.685  1.00  0.00           O  
ATOM   2822  CB  VAL B 137      23.752 -17.362  -7.336  1.00  0.00           C  
ATOM   2823  CG1 VAL B 137      24.283 -16.738  -6.044  1.00  0.00           C  
ATOM   2824  CG2 VAL B 137      24.126 -18.850  -7.313  1.00  0.00           C  
ATOM   2825  N   PHE B 138      21.270 -15.094  -6.600  1.00  0.00           N  
ATOM   2826  CA  PHE B 138      20.951 -13.677  -6.565  1.00  0.00           C  
ATOM   2827  C   PHE B 138      22.222 -12.824  -6.446  1.00  0.00           C  
ATOM   2828  O   PHE B 138      23.246 -13.321  -5.980  1.00  0.00           O  
ATOM   2829  CB  PHE B 138      19.988 -13.398  -5.404  1.00  0.00           C  
ATOM   2830  CG  PHE B 138      18.583 -13.891  -5.649  1.00  0.00           C  
ATOM   2831  CD1 PHE B 138      17.624 -13.020  -6.198  1.00  0.00           C  
ATOM   2832  CD2 PHE B 138      18.222 -15.211  -5.345  1.00  0.00           C  
ATOM   2833  CE1 PHE B 138      16.313 -13.474  -6.444  1.00  0.00           C  
ATOM   2834  CE2 PHE B 138      16.922 -15.666  -5.592  1.00  0.00           C  
ATOM   2835  CZ  PHE B 138      15.966 -14.801  -6.148  1.00  0.00           C  
ATOM   2836  N   PRO B 139      22.166 -11.525  -6.787  1.00  0.00           N  
ATOM   2837  CA  PRO B 139      23.311 -10.621  -6.649  1.00  0.00           C  
ATOM   2838  C   PRO B 139      23.896 -10.544  -5.226  1.00  0.00           C  
ATOM   2839  O   PRO B 139      25.080 -10.287  -5.068  1.00  0.00           O  
ATOM   2840  CB  PRO B 139      22.799  -9.252  -7.100  1.00  0.00           C  
ATOM   2841  CG  PRO B 139      21.677  -9.590  -8.075  1.00  0.00           C  
ATOM   2842  CD  PRO B 139      21.075 -10.852  -7.465  1.00  0.00           C  
ATOM   2843  N   ASP B 140      23.078 -10.786  -4.200  1.00  0.00           N  
ATOM   2844  CA  ASP B 140      23.495 -10.827  -2.800  1.00  0.00           C  
ATOM   2845  C   ASP B 140      24.140 -12.167  -2.379  1.00  0.00           C  
ATOM   2846  O   ASP B 140      24.534 -12.331  -1.223  1.00  0.00           O  
ATOM   2847  CB  ASP B 140      22.309 -10.446  -1.891  1.00  0.00           C  
ATOM   2848  CG  ASP B 140      21.089 -11.386  -1.969  1.00  0.00           C  
ATOM   2849  OD1 ASP B 140      21.146 -12.415  -2.677  1.00  0.00           O  
ATOM   2850  OD2 ASP B 140      20.032 -11.054  -1.394  1.00  0.00           O  
ATOM   2851  N   GLY B 141      24.238 -13.125  -3.293  1.00  0.00           N  
ATOM   2852  CA  GLY B 141      24.802 -14.452  -3.054  1.00  0.00           C  
ATOM   2853  C   GLY B 141      23.797 -15.494  -2.563  1.00  0.00           C  
ATOM   2854  O   GLY B 141      24.157 -16.666  -2.410  1.00  0.00           O  
ATOM   2855  N   GLU B 142      22.536 -15.120  -2.324  1.00  0.00           N  
ATOM   2856  CA  GLU B 142      21.505 -16.066  -1.900  1.00  0.00           C  
ATOM   2857  C   GLU B 142      21.085 -16.971  -3.070  1.00  0.00           C  
ATOM   2858  O   GLU B 142      20.821 -16.508  -4.179  1.00  0.00           O  
ATOM   2859  CB  GLU B 142      20.319 -15.319  -1.270  1.00  0.00           C  
ATOM   2860  CG  GLU B 142      19.440 -16.239  -0.408  1.00  0.00           C  
ATOM   2861  CD  GLU B 142      18.244 -15.527   0.263  1.00  0.00           C  
ATOM   2862  OE1 GLU B 142      17.570 -16.169   1.091  1.00  0.00           O  
ATOM   2863  OE2 GLU B 142      17.946 -14.358  -0.063  1.00  0.00           O  
ATOM   2864  N   MET B 143      21.006 -18.284  -2.840  1.00  0.00           N  
ATOM   2865  CA  MET B 143      20.598 -19.235  -3.863  1.00  0.00           C  
ATOM   2866  C   MET B 143      19.076 -19.369  -3.905  1.00  0.00           C  
ATOM   2867  O   MET B 143      18.441 -19.639  -2.883  1.00  0.00           O  
ATOM   2868  CB  MET B 143      21.233 -20.607  -3.624  1.00  0.00           C  
ATOM   2869  CG  MET B 143      22.766 -20.592  -3.688  1.00  0.00           C  
ATOM   2870  SD  MET B 143      23.507 -22.235  -3.457  1.00  0.00           S  
ATOM   2871  CE  MET B 143      23.143 -23.003  -5.050  1.00  0.00           C  
ATOM   2872  N   LEU B 144      18.487 -19.330  -5.111  1.00  0.00           N  
ATOM   2873  CA  LEU B 144      17.047 -19.521  -5.315  1.00  0.00           C  
ATOM   2874  C   LEU B 144      16.535 -20.834  -4.694  1.00  0.00           C  
ATOM   2875  O   LEU B 144      15.498 -20.853  -4.031  1.00  0.00           O  
ATOM   2876  CB  LEU B 144      16.774 -19.476  -6.835  1.00  0.00           C  
ATOM   2877  CG  LEU B 144      15.318 -19.785  -7.232  1.00  0.00           C  
ATOM   2878  CD1 LEU B 144      14.320 -18.817  -6.598  1.00  0.00           C  
ATOM   2879  CD2 LEU B 144      15.177 -19.687  -8.741  1.00  0.00           C  
ATOM   2880  N   ARG B 145      17.281 -21.912  -4.860  1.00  0.00           N  
ATOM   2881  CA  ARG B 145      16.981 -23.224  -4.264  1.00  0.00           C  
ATOM   2882  C   ARG B 145      16.859 -23.158  -2.736  1.00  0.00           C  
ATOM   2883  O   ARG B 145      15.985 -23.795  -2.165  1.00  0.00           O  
ATOM   2884  CB  ARG B 145      18.089 -24.198  -4.711  1.00  0.00           C  
ATOM   2885  CG  ARG B 145      17.790 -25.655  -4.340  1.00  0.00           C  
ATOM   2886  CD  ARG B 145      18.961 -26.578  -4.694  1.00  0.00           C  
ATOM   2887  NE  ARG B 145      19.188 -26.712  -6.152  1.00  0.00           N  
ATOM   2888  CZ  ARG B 145      19.014 -27.800  -6.894  1.00  0.00           C  
ATOM   2889  NH1 ARG B 145      18.557 -28.911  -6.395  1.00  0.00           N  
ATOM   2890  NH2 ARG B 145      19.320 -27.808  -8.156  1.00  0.00           N  
ATOM   2891  N   GLN B 146      17.723 -22.364  -2.101  1.00  0.00           N  
ATOM   2892  CA  GLN B 146      17.757 -22.238  -0.649  1.00  0.00           C  
ATOM   2893  C   GLN B 146      16.576 -21.403  -0.126  1.00  0.00           C  
ATOM   2894  O   GLN B 146      15.973 -21.775   0.877  1.00  0.00           O  
ATOM   2895  CB  GLN B 146      19.118 -21.662  -0.248  1.00  0.00           C  
ATOM   2896  CG  GLN B 146      19.375 -21.754   1.268  1.00  0.00           C  
ATOM   2897  CD  GLN B 146      20.831 -21.443   1.629  1.00  0.00           C  
ATOM   2898  OE1 GLN B 146      21.671 -21.179   0.795  1.00  0.00           O  
ATOM   2899  NE2 GLN B 146      21.178 -21.491   2.892  1.00  0.00           N  
ATOM   2900  N   ILE B 147      16.182 -20.358  -0.858  1.00  0.00           N  
ATOM   2901  CA  ILE B 147      14.986 -19.554  -0.531  1.00  0.00           C  
ATOM   2902  C   ILE B 147      13.732 -20.431  -0.560  1.00  0.00           C  
ATOM   2903  O   ILE B 147      12.961 -20.444   0.398  1.00  0.00           O  
ATOM   2904  CB  ILE B 147      14.833 -18.358  -1.486  1.00  0.00           C  
ATOM   2905  CG1 ILE B 147      16.066 -17.428  -1.414  1.00  0.00           C  
ATOM   2906  CG2 ILE B 147      13.556 -17.566  -1.154  1.00  0.00           C  
ATOM   2907  CD1 ILE B 147      16.064 -16.325  -2.481  1.00  0.00           C  
ATOM   2908  N   LEU B 148      13.536 -21.204  -1.633  1.00  0.00           N  
ATOM   2909  CA  LEU B 148      12.389 -22.107  -1.766  1.00  0.00           C  
ATOM   2910  C   LEU B 148      12.355 -23.163  -0.668  1.00  0.00           C  
ATOM   2911  O   LEU B 148      11.296 -23.442  -0.120  1.00  0.00           O  
ATOM   2912  CB  LEU B 148      12.421 -22.775  -3.151  1.00  0.00           C  
ATOM   2913  CG  LEU B 148      11.969 -21.855  -4.295  1.00  0.00           C  
ATOM   2914  CD1 LEU B 148      12.243 -22.540  -5.625  1.00  0.00           C  
ATOM   2915  CD2 LEU B 148      10.463 -21.550  -4.220  1.00  0.00           C  
ATOM   2916  N   HIS B 149      13.516 -23.729  -0.307  1.00  0.00           N  
ATOM   2917  CA  HIS B 149      13.614 -24.725   0.744  1.00  0.00           C  
ATOM   2918  C   HIS B 149      13.326 -24.143   2.131  1.00  0.00           C  
ATOM   2919  O   HIS B 149      12.645 -24.768   2.943  1.00  0.00           O  
ATOM   2920  CB  HIS B 149      15.003 -25.371   0.683  1.00  0.00           C  
ATOM   2921  CG  HIS B 149      15.111 -26.607   1.534  1.00  0.00           C  
ATOM   2922  ND1 HIS B 149      15.069 -26.662   2.903  1.00  0.00           N  
ATOM   2923  CD2 HIS B 149      15.223 -27.902   1.092  1.00  0.00           C  
ATOM   2924  CE1 HIS B 149      15.146 -27.942   3.285  1.00  0.00           C  
ATOM   2925  NE2 HIS B 149      15.243 -28.731   2.205  1.00  0.00           N  
ATOM   2926  N   THR B 150      13.814 -22.944   2.410  1.00  0.00           N  
ATOM   2927  CA  THR B 150      13.686 -22.320   3.739  1.00  0.00           C  
ATOM   2928  C   THR B 150      12.286 -21.777   3.982  1.00  0.00           C  
ATOM   2929  O   THR B 150      11.767 -21.870   5.093  1.00  0.00           O  
ATOM   2930  CB  THR B 150      14.711 -21.185   3.910  1.00  0.00           C  
ATOM   2931  OG1 THR B 150      15.999 -21.642   3.584  1.00  0.00           O  
ATOM   2932  CG2 THR B 150      14.783 -20.678   5.347  1.00  0.00           C  
ATOM   2933  N   ARG B 151      11.654 -21.213   2.950  1.00  0.00           N  
ATOM   2934  CA  ARG B 151      10.325 -20.602   3.074  1.00  0.00           C  
ATOM   2935  C   ARG B 151       9.172 -21.566   2.831  1.00  0.00           C  
ATOM   2936  O   ARG B 151       8.041 -21.209   3.132  1.00  0.00           O  
ATOM   2937  CB  ARG B 151      10.221 -19.369   2.182  1.00  0.00           C  
ATOM   2938  CG  ARG B 151      11.227 -18.288   2.601  1.00  0.00           C  
ATOM   2939  CD  ARG B 151      10.849 -16.991   1.909  1.00  0.00           C  
ATOM   2940  NE  ARG B 151      11.780 -15.899   2.249  1.00  0.00           N  
ATOM   2941  CZ  ARG B 151      11.450 -14.630   2.407  1.00  0.00           C  
ATOM   2942  NH1 ARG B 151      10.218 -14.234   2.344  1.00  0.00           N  
ATOM   2943  NH2 ARG B 151      12.368 -13.741   2.617  1.00  0.00           N  
ATOM   2944  N   ALA B 152       9.461 -22.753   2.317  1.00  0.00           N  
ATOM   2945  CA  ALA B 152       8.486 -23.820   2.094  1.00  0.00           C  
ATOM   2946  C   ALA B 152       7.198 -23.350   1.384  1.00  0.00           C  
ATOM   2947  O   ALA B 152       6.090 -23.666   1.805  1.00  0.00           O  
ATOM   2948  CB  ALA B 152       8.237 -24.555   3.427  1.00  0.00           C  
ATOM   2949  N   PHE B 153       7.332 -22.560   0.314  1.00  0.00           N  
ATOM   2950  CA  PHE B 153       6.187 -22.141  -0.488  1.00  0.00           C  
ATOM   2951  C   PHE B 153       5.491 -23.361  -1.095  1.00  0.00           C  
ATOM   2952  O   PHE B 153       6.152 -24.232  -1.669  1.00  0.00           O  
ATOM   2953  CB  PHE B 153       6.616 -21.197  -1.606  1.00  0.00           C  
ATOM   2954  CG  PHE B 153       7.163 -19.875  -1.144  1.00  0.00           C  
ATOM   2955  CD1 PHE B 153       6.294 -18.881  -0.640  1.00  0.00           C  
ATOM   2956  CD2 PHE B 153       8.543 -19.602  -1.225  1.00  0.00           C  
ATOM   2957  CE1 PHE B 153       6.793 -17.638  -0.242  1.00  0.00           C  
ATOM   2958  CE2 PHE B 153       9.045 -18.358  -0.822  1.00  0.00           C  
ATOM   2959  CZ  PHE B 153       8.167 -17.373  -0.333  1.00  0.00           C  
ATOM   2960  N   ASP B 154       4.158 -23.367  -1.053  1.00  0.00           N  
ATOM   2961  CA  ASP B 154       3.371 -24.385  -1.719  1.00  0.00           C  
ATOM   2962  C   ASP B 154       3.699 -24.440  -3.213  1.00  0.00           C  
ATOM   2963  O   ASP B 154       3.844 -23.416  -3.883  1.00  0.00           O  
ATOM   2964  CB  ASP B 154       1.870 -24.144  -1.510  1.00  0.00           C  
ATOM   2965  CG  ASP B 154       1.442 -24.369  -0.064  1.00  0.00           C  
ATOM   2966  OD1 ASP B 154       1.968 -25.321   0.561  1.00  0.00           O  
ATOM   2967  OD2 ASP B 154       0.574 -23.603   0.413  1.00  0.00           O  
ATOM   2968  N   LYS B 155       3.813 -25.658  -3.742  1.00  0.00           N  
ATOM   2969  CA  LYS B 155       4.005 -25.856  -5.171  1.00  0.00           C  
ATOM   2970  C   LYS B 155       2.788 -25.364  -5.935  1.00  0.00           C  
ATOM   2971  O   LYS B 155       1.649 -25.609  -5.548  1.00  0.00           O  
ATOM   2972  CB  LYS B 155       4.297 -27.318  -5.514  1.00  0.00           C  
ATOM   2973  CG  LYS B 155       5.719 -27.717  -5.092  1.00  0.00           C  
ATOM   2974  CD  LYS B 155       6.049 -29.124  -5.611  1.00  0.00           C  
ATOM   2975  CE  LYS B 155       7.485 -29.475  -5.244  1.00  0.00           C  
ATOM   2976  NZ  LYS B 155       7.880 -30.802  -5.777  1.00  0.00           N  
ATOM   2977  N   LEU B 156       3.049 -24.723  -7.067  1.00  0.00           N  
ATOM   2978  CA  LEU B 156       1.993 -24.221  -7.931  1.00  0.00           C  
ATOM   2979  C   LEU B 156       1.426 -25.349  -8.793  1.00  0.00           C  
ATOM   2980  O   LEU B 156       2.162 -26.207  -9.284  1.00  0.00           O  
ATOM   2981  CB  LEU B 156       2.529 -23.073  -8.798  1.00  0.00           C  
ATOM   2982  CG  LEU B 156       3.183 -21.922  -8.023  1.00  0.00           C  
ATOM   2983  CD1 LEU B 156       3.680 -20.881  -9.017  1.00  0.00           C  
ATOM   2984  CD2 LEU B 156       2.215 -21.258  -7.041  1.00  0.00           C  
ATOM   2985  N   ASN B 157       0.115 -25.295  -9.042  1.00  0.00           N  
ATOM   2986  CA  ASN B 157      -0.512 -26.116 -10.064  1.00  0.00           C  
ATOM   2987  C   ASN B 157      -0.195 -25.547 -11.449  1.00  0.00           C  
ATOM   2988  O   ASN B 157      -0.166 -24.329 -11.636  1.00  0.00           O  
ATOM   2989  CB  ASN B 157      -2.017 -26.210  -9.784  1.00  0.00           C  
ATOM   2990  CG  ASN B 157      -2.295 -27.003  -8.518  1.00  0.00           C  
ATOM   2991  OD1 ASN B 157      -1.663 -28.004  -8.233  1.00  0.00           O  
ATOM   2992  ND2 ASN B 157      -3.257 -26.581  -7.728  1.00  0.00           N  
ATOM   2993  N   LYS B 158       0.027 -26.439 -12.429  1.00  0.00           N  
ATOM   2994  CA  LYS B 158       0.125 -26.020 -13.835  1.00  0.00           C  
ATOM   2995  C   LYS B 158      -1.239 -25.566 -14.337  1.00  0.00           C  
ATOM   2996  O   LYS B 158      -2.271 -25.977 -13.798  1.00  0.00           O  
ATOM   2997  CB  LYS B 158       0.754 -27.112 -14.713  1.00  0.00           C  
ATOM   2998  CG  LYS B 158       2.223 -27.329 -14.339  1.00  0.00           C  
ATOM   2999  CD  LYS B 158       2.960 -28.189 -15.372  1.00  0.00           C  
ATOM   3000  CE  LYS B 158       4.439 -28.296 -14.965  1.00  0.00           C  
ATOM   3001  NZ  LYS B 158       5.316 -28.748 -16.071  1.00  0.00           N  
ATOM   3002  N   TRP B 159      -1.239 -24.685 -15.335  1.00  0.00           N  
ATOM   3003  CA  TRP B 159      -2.442 -24.135 -15.947  1.00  0.00           C  
ATOM   3004  C   TRP B 159      -3.286 -25.224 -16.627  1.00  0.00           C  
ATOM   3005  O   TRP B 159      -2.700 -26.045 -17.361  1.00  0.00           O  
ATOM   3006  CB  TRP B 159      -2.094 -23.002 -16.909  1.00  0.00           C  
ATOM   3007  CG  TRP B 159      -3.304 -22.275 -17.398  1.00  0.00           C  
ATOM   3008  CD1 TRP B 159      -3.974 -22.533 -18.538  1.00  0.00           C  
ATOM   3009  CD2 TRP B 159      -4.038 -21.217 -16.721  1.00  0.00           C  
ATOM   3010  NE1 TRP B 159      -5.098 -21.712 -18.619  1.00  0.00           N  
ATOM   3011  CE2 TRP B 159      -5.172 -20.906 -17.508  1.00  0.00           C  
ATOM   3012  CE3 TRP B 159      -3.865 -20.512 -15.515  1.00  0.00           C  
ATOM   3013  CZ2 TRP B 159      -6.129 -19.941 -17.106  1.00  0.00           C  
ATOM   3014  CZ3 TRP B 159      -4.808 -19.549 -15.118  1.00  0.00           C  
ATOM   3015  CH2 TRP B 159      -5.925 -19.269 -15.894  1.00  0.00           C  
ATOM   3016  OXT TRP B 159      -4.523 -25.183 -16.406  1.00  0.00           O  
CONECT    1    2                                                      
CONECT    2    3    5    1                                            
CONECT    3    4    4    9    2                                       
CONECT    4    3    3                                                 
CONECT    5    2    6                                                 
CONECT    6    5    7                                                 
CONECT    7    6    8                                                 
CONECT    8    7                                                      
CONECT    9   10    3   15                                            
CONECT   10   11   13    9                                            
CONECT   11   16   12   12   10                                       
CONECT   12   11   11                                                 
CONECT   13   10   14                                                 
CONECT   14   13   15                                                 
CONECT   15   14    9                                                 
CONECT   16   17   11                                                 
CONECT   17   20   18   16                                            
CONECT   18   19   19   22   17                                       
CONECT   19   18   18                                                 
CONECT   20   21   17                                                 
CONECT   21   20                                                      
CONECT   22   23   18                                                 
CONECT   23   24   26   22                                            
CONECT   24   30   25   25   23                                       
CONECT   25   24   24                                                 
CONECT   26   23   27                                                 
CONECT   27   26   28   29                                            
CONECT   28   27                                                      
CONECT   29   27                                                      
CONECT   30   31   24                                                 
CONECT   31   34   32   30                                            
CONECT   32   36   31   33   33                                       
CONECT   33   32   32                                                 
CONECT   34   35   31                                                 
CONECT   35   34                                                      
CONECT   36   37   32                                                 
CONECT   37   40   38   36                                            
CONECT   38   45   39   39   37                                       
CONECT   39   38   38                                                 
CONECT   40   41   37                                                 
CONECT   41   42   40                                                 
CONECT   42   43   41                                                 
CONECT   43   44   42                                                 
CONECT   44   43                                                      
CONECT   45   46   38                                                 
CONECT   46   49   45   47                                            
CONECT   47   46   48   48   54                                       
CONECT   48   47   47                                                 
CONECT   49   50   46                                                 
CONECT   50   51   49                                                 
CONECT   51   52   52   50   53                                       
CONECT   52   51   51                                                 
CONECT   53   51                                                      
CONECT   54   47   55                                                 
CONECT   55   54   56   58                                            
CONECT   56   55   59   57   57                                       
CONECT   57   56   56                                                 
CONECT   58   55                                                      
CONECT   59   56   60                                                 
CONECT   60   61   59   63                                            
CONECT   61   64   62   62   60                                       
CONECT   62   61   61                                                 
CONECT   63   60                                                      
CONECT   64   65   61                                                 
CONECT   65   68   66   64                                            
CONECT   66   65   67   67   72                                       
CONECT   67   66   66                                                 
CONECT   68   69   65                                                 
CONECT   69   70   71   68                                            
CONECT   70   69                                                      
CONECT   71   69                                                      
CONECT   72   66   73                                                 
CONECT   73   72   76   74                                            
CONECT   74   73   75   75   79                                       
CONECT   75   74   74                                                 
CONECT   76   78   73   77                                            
CONECT   77   76                                                      
CONECT   78   76                                                      
CONECT   79   74   80                                                 
CONECT   80   79   81   83                                            
CONECT   81   89   80   82   82                                       
CONECT   82   81   81                                                 
CONECT   83   80   84                                                 
CONECT   84   83   86   86   85                                       
CONECT   85   84   87                                                 
CONECT   86   84   84   88                                            
CONECT   87   85   88   88                                            
CONECT   88   86   87   87                                            
CONECT   89   90   81                                                 
CONECT   90   93   91   89                                            
CONECT   91   98   92   92   90                                       
CONECT   92   91   91                                                 
CONECT   93   94   90                                                 
CONECT   94   95   93                                                 
CONECT   95   97   97   96   94                                       
CONECT   96   95                                                      
CONECT   97   95   95                                                 
CONECT   98   99   91                                                 
CONECT   99  102   98  100                                            
CONECT  100   99  101  101  103                                       
CONECT  101  100  100                                                 
CONECT  102   99                                                      
CONECT  103  100  104                                                 
CONECT  104  103  107  105                                            
CONECT  105  104  106  106  111                                       
CONECT  106  105  105                                                 
CONECT  107  108  104                                                 
CONECT  108  110  109  107                                            
CONECT  109  108                                                      
CONECT  110  108                                                      
CONECT  111  105  112                                                 
CONECT  112  111  113  115                                            
CONECT  113  118  114  114  112                                       
CONECT  114  113  113                                                 
CONECT  115  112  116  117                                            
CONECT  116  115                                                      
CONECT  117  115                                                      
CONECT  118  119  113                                                 
CONECT  119  122  120  118                                            
CONECT  120  121  121  123  119                                       
CONECT  121  120  120                                                 
CONECT  122  119                                                      
CONECT  123  124  120                                                 
CONECT  124  127  123  125                                            
CONECT  125  124  126  126  134                                       
CONECT  126  125  125                                                 
CONECT  127  128  124                                                 
CONECT  128  129  127                                                 
CONECT  129  130  128                                                 
CONECT  130  131  131  129                                            
CONECT  131  133  130  130  132                                       
CONECT  132  131                                                      
CONECT  133  131                                                      
CONECT  134  125  135                                                 
CONECT  135  134  136                                                 
CONECT  136  138  135  137  137                                       
CONECT  137  136  136                                                 
CONECT  138  139  136                                                 
CONECT  139  142  138  140                                            
CONECT  140  139  141  141  146                                       
CONECT  141  140  140                                                 
CONECT  142  143  139                                                 
CONECT  143  144  145  142                                            
CONECT  144  143                                                      
CONECT  145  143                                                      
CONECT  146  140  147                                                 
CONECT  147  146  150  148                                            
CONECT  148  147  155  149  149                                       
CONECT  149  148  148                                                 
CONECT  150  147  151                                                 
CONECT  151  152  150                                                 
CONECT  152  154  154  153  151                                       
CONECT  153  152                                                      
CONECT  154  152  152                                                 
CONECT  155  148  156                                                 
CONECT  156  155  159  157                                            
CONECT  157  156  158  158  162                                       
CONECT  158  157  157                                                 
CONECT  159  160  156  161                                            
CONECT  160  159                                                      
CONECT  161  159                                                      
CONECT  162  157  168  163                                            
CONECT  163  162  164  166                                            
CONECT  164  163  169  165  165                                       
CONECT  165  164  164                                                 
CONECT  166  167  163                                                 
CONECT  167  168  166                                                 
CONECT  168  162  167                                                 
CONECT  169  164  170                                                 
CONECT  170  173  169  171                                            
CONECT  171  170  172  172  177                                       
CONECT  172  171  171                                                 
CONECT  173  174  170                                                 
CONECT  174  175  173  176                                            
CONECT  175  174                                                      
CONECT  176  174                                                      
CONECT  177  171  178                                                 
CONECT  178  177  179  181                                            
CONECT  179  188  180  180  178                                       
CONECT  180  179  179                                                 
CONECT  181  178  182                                                 
CONECT  182  181  183                                                 
CONECT  183  182  184                                                 
CONECT  184  183  185  185                                            
CONECT  185  184  184  187  186                                       
CONECT  186  185                                                      
CONECT  187  185                                                      
CONECT  188  194  189  179                                            
CONECT  189  192  188  190                                            
CONECT  190  189  195  191  191                                       
CONECT  191  190  190                                                 
CONECT  192  193  189                                                 
CONECT  193  194  192                                                 
CONECT  194  193  188                                                 
CONECT  195  201  190  196                                            
CONECT  196  195  199  197                                            
CONECT  197  196  198  198  202                                       
CONECT  198  197  197                                                 
CONECT  199  200  196                                                 
CONECT  200  201  199                                                 
CONECT  201  200  195                                                 
CONECT  202  197  203                                                 
CONECT  203  202  204  206                                            
CONECT  204  203  209  205  205                                       
CONECT  205  204  204                                                 
CONECT  206  203  208  207                                            
CONECT  207  206                                                      
CONECT  208  206                                                      
CONECT  209  204  210                                                 
CONECT  210  211  209  213                                            
CONECT  211  212  212  219  210                                       
CONECT  212  211  211                                                 
CONECT  213  210  214                                                 
CONECT  214  213  215  215  216                                       
CONECT  215  214  214  217                                            
CONECT  216  214  218                                                 
CONECT  217  215  218  218                                            
CONECT  218  216  217  217                                            
CONECT  219  220  211                                                 
CONECT  220  223  219  221                                            
CONECT  221  220  228  222  222                                       
CONECT  222  221  221                                                 
CONECT  223  224  220                                                 
CONECT  224  225  223                                                 
CONECT  225  226  226  224  227                                       
CONECT  226  225  225                                                 
CONECT  227  225                                                      
CONECT  228  221  229                                                 
CONECT  229  230  228  232                                            
CONECT  230  231  231  236  229                                       
CONECT  231  230  230                                                 
CONECT  232  229  233                                                 
CONECT  233  232  234                                                 
CONECT  234  233  235                                                 
CONECT  235  234                                                      
CONECT  236  237  230                                                 
CONECT  237  238  240  236                                            
CONECT  238  244  237  239  239                                       
CONECT  239  238  238                                                 
CONECT  240  237  241                                                 
CONECT  241  240  242  242  243                                       
CONECT  242  241  241                                                 
CONECT  243  241                                                      
CONECT  244  245  238                                                 
CONECT  245  248  244  246                                            
CONECT  246  245  247  247  252                                       
CONECT  247  246  246                                                 
CONECT  248  249  245                                                 
CONECT  249  251  250  250  248                                       
CONECT  250  249  249                                                 
CONECT  251  249                                                      
CONECT  252  246  253                                                 
CONECT  253  252  256  254                                            
CONECT  254  253  261  255  255                                       
CONECT  255  254  254                                                 
CONECT  256  257  253                                                 
CONECT  257  258  256                                                 
CONECT  258  259  259  257  260                                       
CONECT  259  258  258                                                 
CONECT  260  258                                                      
CONECT  261  254  262                                                 
CONECT  262  261  263  265                                            
CONECT  263  268  262  264  264                                       
CONECT  264  263  263                                                 
CONECT  265  262  266  267                                            
CONECT  266  265                                                      
CONECT  267  265                                                      
CONECT  268  269  263                                                 
CONECT  269  272  270  268                                            
CONECT  270  279  269  271  271                                       
CONECT  271  270  270                                                 
CONECT  272  273  269                                                 
CONECT  273  274  272                                                 
CONECT  274  275  273                                                 
CONECT  275  276  276  274                                            
CONECT  276  277  278  275  275                                       
CONECT  277  276                                                      
CONECT  278  276                                                      
CONECT  279  280  270                                                 
CONECT  280  283  279  281                                            
CONECT  281  280  282  282  288                                       
CONECT  282  281  281                                                 
CONECT  283  284  280                                                 
CONECT  284  285  283                                                 
CONECT  285  286  284                                                 
CONECT  286  287  285                                                 
CONECT  287  286                                                      
CONECT  288  281  289                                                 
CONECT  289  288  292  290                                            
CONECT  290  289  294  291  291                                       
CONECT  291  290  290                                                 
CONECT  292  293  289                                                 
CONECT  293  292                                                      
CONECT  294  290  295                                                 
CONECT  295  294  298  296                                            
CONECT  296  302  295  297  297                                       
CONECT  297  296  296                                                 
CONECT  298  295  299                                                 
CONECT  299  298  300  301                                            
CONECT  300  299                                                      
CONECT  301  299                                                      
CONECT  302  303  296                                                 
CONECT  303  306  302  304                                            
CONECT  304  303  310  305  305                                       
CONECT  305  304  304                                                 
CONECT  306  307  308  303                                            
CONECT  307  309  306                                                 
CONECT  308  306                                                      
CONECT  309  307                                                      
CONECT  310  304  311                                                 
CONECT  311  310  314  312                                            
CONECT  312  311  313  313  315                                       
CONECT  313  312  312                                                 
CONECT  314  311                                                      
CONECT  315  312  316                                                 
CONECT  316  315  317                                                 
CONECT  317  319  316  318  318                                       
CONECT  318  317  317                                                 
CONECT  319  320  317                                                 
CONECT  320  323  321  319                                            
CONECT  321  329  320  322  322                                       
CONECT  322  321  321                                                 
CONECT  323  324  320                                                 
CONECT  324  326  326  323  325                                       
CONECT  325  324  327                                                 
CONECT  326  324  324  328                                            
CONECT  327  328  328  325                                            
CONECT  328  326  327  327                                            
CONECT  329  330  321                                                 
CONECT  330  333  329  331                                            
CONECT  331  330  332  332  337                                       
CONECT  332  331  331                                                 
CONECT  333  334  330                                                 
CONECT  334  335  333                                                 
CONECT  335  334  336                                                 
CONECT  336  335                                                      
CONECT  337  331  338                                                 
CONECT  338  337  341  339                                            
CONECT  339  338  344  340  340                                       
CONECT  340  339  339                                                 
CONECT  341  342  338  343                                            
CONECT  342  341                                                      
CONECT  343  341                                                      
CONECT  344  339  345                                                 
CONECT  345  344  346  348                                            
CONECT  346  353  345  347  347                                       
CONECT  347  346  346                                                 
CONECT  348  345  349                                                 
CONECT  349  348  350                                                 
CONECT  350  352  352  349  351                                       
CONECT  351  350                                                      
CONECT  352  350  350                                                 
CONECT  353  354  346                                                 
CONECT  354  357  355  353                                            
CONECT  355  361  354  356  356                                       
CONECT  356  355  355                                                 
CONECT  357  359  358  354                                            
CONECT  358  360  357                                                 
CONECT  359  357                                                      
CONECT  360  358                                                      
CONECT  361  362  355                                                 
CONECT  362  365  361  363                                            
CONECT  363  362  364  364  369                                       
CONECT  364  363  363                                                 
CONECT  365  366  362                                                 
CONECT  366  367  365                                                 
CONECT  367  368  366                                                 
CONECT  368  367                                                      
CONECT  369  363  370                                                 
CONECT  370  369  371  373                                            
CONECT  371  378  370  372  372                                       
CONECT  372  371  371                                                 
CONECT  373  370  374                                                 
CONECT  374  373  375                                                 
CONECT  375  374  377  376  376                                       
CONECT  376  375  375                                                 
CONECT  377  375                                                      
CONECT  378  379  371                                                 
CONECT  379  382  380  378                                            
CONECT  380  386  379  381  381                                       
CONECT  381  380  380                                                 
CONECT  382  379  383                                                 
CONECT  383  384  382  385                                            
CONECT  384  383                                                      
CONECT  385  383                                                      
CONECT  386  387  380                                                 
CONECT  387  390  386  388                                            
CONECT  388  387  389  389  394                                       
CONECT  389  388  388                                                 
CONECT  390  391  387                                                 
CONECT  391  392  393  390                                            
CONECT  392  391                                                      
CONECT  393  391                                                      
CONECT  394  388  395                                                 
CONECT  395  394  396  398                                            
CONECT  396  402  397  397  395                                       
CONECT  397  396  396                                                 
CONECT  398  395  399                                                 
CONECT  399  398  401  400  400                                       
CONECT  400  399  399                                                 
CONECT  401  399                                                      
CONECT  402  403  396                                                 
CONECT  403  406  402  404                                            
CONECT  404  403  410  405  405                                       
CONECT  405  404  404                                                 
CONECT  406  407  403                                                 
CONECT  407  408  409  406                                            
CONECT  408  407                                                      
CONECT  409  407                                                      
CONECT  410  404  411                                                 
CONECT  411  412  410  414                                            
CONECT  412  413  413  418  411                                       
CONECT  413  412  412                                                 
CONECT  414  411  415                                                 
CONECT  415  414  416  416  417                                       
CONECT  416  415  415                                                 
CONECT  417  415                                                      
CONECT  418  419  412                                                 
CONECT  419  422  420  418                                            
CONECT  420  421  421  419  426                                       
CONECT  421  420  420                                                 
CONECT  422  423  419                                                 
CONECT  423  425  424  422                                            
CONECT  424  423                                                      
CONECT  425  423                                                      
CONECT  426  420  427                                                 
CONECT  427  428  426  430                                            
CONECT  428  431  429  429  427                                       
CONECT  429  428  428                                                 
CONECT  430  427                                                      
CONECT  431  432  428                                                 
CONECT  432  433  435  431                                            
CONECT  433  434  434  439  432                                       
CONECT  434  433  433                                                 
CONECT  435  436  432                                                 
CONECT  436  437  437  438  435                                       
CONECT  437  436  436                                                 
CONECT  438  436                                                      
CONECT  439  440  433                                                 
CONECT  440  441  443  439                                            
CONECT  441  442  442  447  440                                       
CONECT  442  441  441                                                 
CONECT  443  444  440                                                 
CONECT  444  446  446  445  443                                       
CONECT  445  444                                                      
CONECT  446  444  444                                                 
CONECT  447  448  441                                                 
CONECT  448  451  449  447                                            
CONECT  449  450  450  448  453                                       
CONECT  450  449  449                                                 
CONECT  451  448  452                                                 
CONECT  452  451                                                      
CONECT  453  449  454                                                 
CONECT  454  453  455  457                                            
CONECT  455  454  456  456  461                                       
CONECT  456  455  455                                                 
CONECT  457  454  458                                                 
CONECT  458  460  457  459                                            
CONECT  459  458                                                      
CONECT  460  458                                                      
CONECT  461  455  462                                                 
CONECT  462  463  461  465                                            
CONECT  463  469  464  464  462                                       
CONECT  464  463  463                                                 
CONECT  465  462  466                                                 
CONECT  466  465  467                                                 
CONECT  467  468  466                                                 
CONECT  468  467                                                      
CONECT  469  470  463                                                 
CONECT  470  473  471  469                                            
CONECT  471  472  472  478  470                                       
CONECT  472  471  471                                                 
CONECT  473  474  470                                                 
CONECT  474  473  475                                                 
CONECT  475  477  477  474  476                                       
CONECT  476  475                                                      
CONECT  477  475  475                                                 
CONECT  478  479  471                                                 
CONECT  479  480  482  478                                            
CONECT  480  481  481  479  485                                       
CONECT  481  480  480                                                 
CONECT  482  484  479  483                                            
CONECT  483  482                                                      
CONECT  484  482                                                      
CONECT  485  480  486  491                                            
CONECT  486  487  485  489                                            
CONECT  487  488  488  492  486                                       
CONECT  488  487  487                                                 
CONECT  489  486  490                                                 
CONECT  490  491  489                                                 
CONECT  491  485  490                                                 
CONECT  492  493  487                                                 
CONECT  493  494  496  492                                            
CONECT  494  495  495  502  493                                       
CONECT  495  494  494                                                 
CONECT  496  497  493                                                 
CONECT  497  499  499  498  496                                       
CONECT  498  500  497                                                 
CONECT  499  501  497  497                                            
CONECT  500  501  501  498                                            
CONECT  501  499  500  500                                            
CONECT  502  503  494                                                 
CONECT  503  504  506  502                                            
CONECT  504  505  505  503  513                                       
CONECT  505  504  504                                                 
CONECT  506  503  507                                                 
CONECT  507  508  506                                                 
CONECT  508  507  509                                                 
CONECT  509  508  510  510                                            
CONECT  510  509  509  511  512                                       
CONECT  511  510                                                      
CONECT  512  510                                                      
CONECT  513  504  514                                                 
CONECT  514  515  513  517                                            
CONECT  515  516  516  514  521                                       
CONECT  516  515  515                                                 
CONECT  517  514  519  518                                            
CONECT  518  517  520                                                 
CONECT  519  517                                                      
CONECT  520  518                                                      
CONECT  521  515  522                                                 
CONECT  522  523  521  525                                            
CONECT  523  524  524  526  522                                       
CONECT  524  523  523                                                 
CONECT  525  522                                                      
CONECT  526  527  523                                                 
CONECT  527  528  530  526                                            
CONECT  528  529  529  535  527                                       
CONECT  529  528  528                                                 
CONECT  530  531  527                                                 
CONECT  531  532  530                                                 
CONECT  532  533  531                                                 
CONECT  533  534  532                                                 
CONECT  534  533                                                      
CONECT  535  536  528                                                 
CONECT  536  537  539  535                                            
CONECT  537  538  538  536  543                                       
CONECT  538  537  537                                                 
CONECT  539  540  536                                                 
CONECT  540  541  539                                                 
CONECT  541  540  542                                                 
CONECT  542  541                                                      
CONECT  543  537  544                                                 
CONECT  544  545  543  547                                            
CONECT  545  546  546  555  544                                       
CONECT  546  545  545                                                 
CONECT  547  544  548                                                 
CONECT  548  549  549  547  550                                       
CONECT  549  551  548  548                                            
CONECT  550  548  552  552                                            
CONECT  551  549  553  553                                            
CONECT  552  553  550  550                                            
CONECT  553  551  551  554  552                                       
CONECT  554  553                                                      
CONECT  555  545  556                                                 
CONECT  556  557  555  559                                            
CONECT  557  558  558  562  556                                       
CONECT  558  557  557                                                 
CONECT  559  556  560  561                                            
CONECT  560  559                                                      
CONECT  561  559                                                      
CONECT  562  563  557                                                 
CONECT  563  564  566  562                                            
CONECT  564  565  565  570  563                                       
CONECT  565  564  564                                                 
CONECT  566  563  567                                                 
CONECT  567  566  568  568  569                                       
CONECT  568  567  567                                                 
CONECT  569  567                                                      
CONECT  570  571  564                                                 
CONECT  571  572  574  570                                            
CONECT  572  573  573  571  579                                       
CONECT  573  572  572                                                 
CONECT  574  571  575                                                 
CONECT  575  574  576                                                 
CONECT  576  575  578  578  577                                       
CONECT  577  576                                                      
CONECT  578  576  576                                                 
CONECT  579  572  580                                                 
CONECT  580  581  579  583                                            
CONECT  581  582  582  580  587                                       
CONECT  582  581  581                                                 
CONECT  583  580  585  584                                            
CONECT  584  583  586                                                 
CONECT  585  583                                                      
CONECT  586  584                                                      
CONECT  587  581  588                                                 
CONECT  588  589  587  591                                            
CONECT  589  598  590  590  588                                       
CONECT  590  589  589                                                 
CONECT  591  588  592                                                 
CONECT  592  593  593  591  594                                       
CONECT  593  595  592  592                                            
CONECT  594  592  596  596                                            
CONECT  595  593  597  597                                            
CONECT  596  597  594  594                                            
CONECT  597  595  595  596                                            
CONECT  598  599  589                                                 
CONECT  599  600  602  598                                            
CONECT  600  604  601  601  599                                       
CONECT  601  600  600                                                 
CONECT  602  603  599                                                 
CONECT  603  602                                                      
CONECT  604  605  600                                                 
CONECT  605  606  604                                                 
CONECT  606  607  607  605  608                                       
CONECT  607  606  606                                                 
CONECT  608  606  609                                                 
CONECT  609  608  610  612                                            
CONECT  610  616  611  611  609                                       
CONECT  611  610  610                                                 
CONECT  612  609  613                                                 
CONECT  613  615  612  614                                            
CONECT  614  613                                                      
CONECT  615  613                                                      
CONECT  616  617  610                                                 
CONECT  617  618  616  620                                            
CONECT  618  619  619  624  617                                       
CONECT  619  618  618                                                 
CONECT  620  617  621                                                 
CONECT  621  622  622  620  623                                       
CONECT  622  621  621                                                 
CONECT  623  621                                                      
CONECT  624  625  618                                                 
CONECT  625  628  626  624                                            
CONECT  626  627  627  625  636                                       
CONECT  627  626  626                                                 
CONECT  628  629  625                                                 
CONECT  629  630  630  628  631                                       
CONECT  630  632  629  629                                            
CONECT  631  629  633  633                                            
CONECT  632  630  634  634                                            
CONECT  633  634  631  631                                            
CONECT  634  632  632  635  633                                       
CONECT  635  634                                                      
CONECT  636  626  637                                                 
CONECT  637  638  636  640                                            
CONECT  638  639  639  641  637                                       
CONECT  639  638  638                                                 
CONECT  640  637                                                      
CONECT  641  642  638                                                 
CONECT  642  643  641  645                                            
CONECT  643  649  644  644  642                                       
CONECT  644  643  643                                                 
CONECT  645  642  646                                                 
CONECT  646  645  647  647  648                                       
CONECT  647  646  646                                                 
CONECT  648  646                                                      
CONECT  649  650  643                                                 
CONECT  650  651  653  649                                            
CONECT  651  660  652  652  650                                       
CONECT  652  651  651                                                 
CONECT  653  654  650                                                 
CONECT  654  655  655  656  653                                       
CONECT  655  657  654  654                                            
CONECT  656  658  658  654                                            
CONECT  657  659  659  655                                            
CONECT  658  659  656  656                                            
CONECT  659  657  657  658                                            
CONECT  660  661  666  651                                            
CONECT  661  662  664  660                                            
CONECT  662  663  663  667  661                                       
CONECT  663  662  662                                                 
CONECT  664  665  661                                                 
CONECT  665  664  666                                                 
CONECT  666  665  660                                                 
CONECT  667  668  662                                                 
CONECT  668  669  671  667                                            
CONECT  669  676  670  670  668                                       
CONECT  670  669  669                                                 
CONECT  671  672  668                                                 
CONECT  672  673  671                                                 
CONECT  673  674  672                                                 
CONECT  674  675  673                                                 
CONECT  675  674                                                      
CONECT  676  677  669                                                 
CONECT  677  678  680  676                                            
CONECT  678  684  679  679  677                                       
CONECT  679  678  678                                                 
CONECT  680  682  677  681                                            
CONECT  681  680  683                                                 
CONECT  682  680                                                      
CONECT  683  681                                                      
CONECT  684  685  678                                                 
CONECT  685  686  688  684                                            
CONECT  686  691  687  687  685                                       
CONECT  687  686  686                                                 
CONECT  688  685  689  690                                            
CONECT  689  688                                                      
CONECT  690  688                                                      
CONECT  691  692  686                                                 
CONECT  692  693  695  691                                            
CONECT  693  699  694  694  692                                       
CONECT  694  693  693                                                 
CONECT  695  692  696                                                 
CONECT  696  695  698  697                                            
CONECT  697  696                                                      
CONECT  698  696                                                      
CONECT  699  700  693                                                 
CONECT  700  701  703  699                                            
CONECT  701  707  702  702  700                                       
CONECT  702  701  701                                                 
CONECT  703  705  700  704                                            
CONECT  704  703  706                                                 
CONECT  705  703                                                      
CONECT  706  704                                                      
CONECT  707  708  701                                                 
CONECT  708  711  709  707                                            
CONECT  709  710  710  716  708                                       
CONECT  710  709  709                                                 
CONECT  711  712  708                                                 
CONECT  712  713  711                                                 
CONECT  713  714  714  715  712                                       
CONECT  714  713  713                                                 
CONECT  715  713                                                      
CONECT  716  717  709                                                 
CONECT  717  718  720  716                                            
CONECT  718  719  719  724  717                                       
CONECT  719  718  718                                                 
CONECT  720  721  717                                                 
CONECT  721  722  722  723  720                                       
CONECT  722  721  721                                                 
CONECT  723  721                                                      
CONECT  724  725  718                                                 
CONECT  725  726  728  724                                            
CONECT  726  727  727  733  725                                       
CONECT  727  726  726                                                 
CONECT  728  725  729                                                 
CONECT  729  728  730                                                 
CONECT  730  729  731                                                 
CONECT  731  730  732                                                 
CONECT  732  731                                                      
CONECT  733  734  726                                                 
CONECT  734  735  733  737                                            
CONECT  735  736  736  734  741                                       
CONECT  736  735  735                                                 
CONECT  737  734  738                                                 
CONECT  738  737  739                                                 
CONECT  739  738  740                                                 
CONECT  740  739                                                      
CONECT  741  735  742                                                 
CONECT  742  745  741  743                                            
CONECT  743  744  744  742  750                                       
CONECT  744  743  743                                                 
CONECT  745  746  742                                                 
CONECT  746  747  745                                                 
CONECT  747  748  746                                                 
CONECT  748  749  747                                                 
CONECT  749  748                                                      
CONECT  750  743  751                                                 
CONECT  751  750  752  754                                            
CONECT  752  757  751  753  753                                       
CONECT  753  752  752                                                 
CONECT  754  751  756  755                                            
CONECT  755  754                                                      
CONECT  756  754                                                      
CONECT  757  758  752                                                 
CONECT  758  761  757  759                                            
CONECT  759  758  760  760  765                                       
CONECT  760  759  759                                                 
CONECT  761  762  758                                                 
CONECT  762  764  764  763  761                                       
CONECT  763  762                                                      
CONECT  764  762  762                                                 
CONECT  765  759  766                                                 
CONECT  766  769  765  767                                            
CONECT  767  766  768  768  774                                       
CONECT  768  767  767                                                 
CONECT  769  770  766                                                 
CONECT  770  771  769                                                 
CONECT  771  772  772  773  770                                       
CONECT  772  771  771                                                 
CONECT  773  771                                                      
CONECT  774  767  775                                                 
CONECT  775  774  776  778                                            
CONECT  776  777  777  775  782                                       
CONECT  777  776  776                                                 
CONECT  778  775  779                                                 
CONECT  779  778  780                                                 
CONECT  780  781  779                                                 
CONECT  781  780                                                      
CONECT  782  776  783                                                 
CONECT  783  782  786  784                                            
CONECT  784  783  789  785  785                                       
CONECT  785  784  784                                                 
CONECT  786  788  783  787                                            
CONECT  787  786                                                      
CONECT  788  786                                                      
CONECT  789  784  790                                                 
CONECT  790  789  793  791                                            
CONECT  791  790  792  792  796                                       
CONECT  792  791  791                                                 
CONECT  793  794  790  795                                            
CONECT  794  793                                                      
CONECT  795  793                                                      
CONECT  796  791  797                                                 
CONECT  797  796  800  798                                            
CONECT  798  797  803  799  799                                       
CONECT  799  798  798                                                 
CONECT  800  802  797  801                                            
CONECT  801  800                                                      
CONECT  802  800                                                      
CONECT  803  798  804                                                 
CONECT  804  807  803  805                                            
CONECT  805  804  806  806  814                                       
CONECT  806  805  805                                                 
CONECT  807  808  804                                                 
CONECT  808  809  807                                                 
CONECT  809  810  808                                                 
CONECT  810  811  811  809                                            
CONECT  811  813  812  810  810                                       
CONECT  812  811                                                      
CONECT  813  811                                                      
CONECT  814  805  815                                                 
CONECT  815  814  818  816                                            
CONECT  816  815  822  817  817                                       
CONECT  817  816  816                                                 
CONECT  818  819  815                                                 
CONECT  819  821  821  818  820                                       
CONECT  820  819                                                      
CONECT  821  819  819                                                 
CONECT  822  816  823                                                 
CONECT  823  822  826  824                                            
CONECT  824  823  825  825  830                                       
CONECT  825  824  824                                                 
CONECT  826  827  823  828                                            
CONECT  827  829  826                                                 
CONECT  828  826                                                      
CONECT  829  827                                                      
CONECT  830  824  831                                                 
CONECT  831  830  834  832                                            
CONECT  832  831  833  833  837                                       
CONECT  833  832  832                                                 
CONECT  834  835  831  836                                            
CONECT  835  834                                                      
CONECT  836  834                                                      
CONECT  837  832  838                                                 
CONECT  838  837  841  839                                            
CONECT  839  838  840  840  845                                       
CONECT  840  839  839                                                 
CONECT  841  838  842                                                 
CONECT  842  843  841  844                                            
CONECT  843  842                                                      
CONECT  844  842                                                      
CONECT  845  839  846                                                 
CONECT  846  845  849  847                                            
CONECT  847  846  848  848  852                                       
CONECT  848  847  847                                                 
CONECT  849  850  846  851                                            
CONECT  850  849                                                      
CONECT  851  849                                                      
CONECT  852  847  853                                                 
CONECT  853  856  852  854                                            
CONECT  854  853  855  855  858                                       
CONECT  855  854  854                                                 
CONECT  856  857  853                                                 
CONECT  857  856                                                      
CONECT  858  854  859                                                 
CONECT  859  858  860  862                                            
CONECT  860  861  861  859  865                                       
CONECT  861  860  860                                                 
CONECT  862  859  863  864                                            
CONECT  863  862                                                      
CONECT  864  862                                                      
CONECT  865  860  866                                                 
CONECT  866  865  869  867                                            
CONECT  867  866  871  868  868                                       
CONECT  868  867  867                                                 
CONECT  869  866  870                                                 
CONECT  870  869                                                      
CONECT  871  867  872                                                 
CONECT  872  871  875  873                                            
CONECT  873  872  880  874  874                                       
CONECT  874  873  873                                                 
CONECT  875  876  872                                                 
CONECT  876  877  875                                                 
CONECT  877  879  879  878  876                                       
CONECT  878  877                                                      
CONECT  879  877  877                                                 
CONECT  880  873  881                                                 
CONECT  881  880  884  882                                            
CONECT  882  881  890  883  883                                       
CONECT  883  882  882                                                 
CONECT  884  885  881                                                 
CONECT  885  886  886  887  884                                       
CONECT  886  888  885  885                                            
CONECT  887  889  885                                                 
CONECT  888  889  889  886                                            
CONECT  889  888  888  887                                            
CONECT  890  882  891                                                 
CONECT  891  890  894  892                                            
CONECT  892  900  891  893  893                                       
CONECT  893  892  892                                                 
CONECT  894  895  891                                                 
CONECT  895  896  896  894  897                                       
CONECT  896  898  895  895                                            
CONECT  897  895  899                                                 
CONECT  898  896  899  899                                            
CONECT  899  898  898  897                                            
CONECT  900  901  892                                                 
CONECT  901  902  900  904                                            
CONECT  902  911  901  903  903                                       
CONECT  903  902  902                                                 
CONECT  904  901  905                                                 
CONECT  905  906  906  904  907                                       
CONECT  906  908  905  905                                            
CONECT  907  905  909  909                                            
CONECT  908  906  910  910                                            
CONECT  909  910  907  907                                            
CONECT  910  908  908  909                                            
CONECT  911  912  902                                                 
CONECT  912  913  911  915                                            
CONECT  913  914  914  918  912                                       
CONECT  914  913  913                                                 
CONECT  915  912  917  916                                            
CONECT  916  915                                                      
CONECT  917  915                                                      
CONECT  918  919  913                                                 
CONECT  919  920  922  918                                            
CONECT  920  925  921  921  919                                       
CONECT  921  920  920                                                 
CONECT  922  924  919  923                                            
CONECT  923  922                                                      
CONECT  924  922                                                      
CONECT  925  926  920                                                 
CONECT  926  927  929  925                                            
CONECT  927  933  928  928  926                                       
CONECT  928  927  927                                                 
CONECT  929  931  926  930                                            
CONECT  930  929  932                                                 
CONECT  931  929                                                      
CONECT  932  930                                                      
CONECT  933  934  927                                                 
CONECT  934  935  937  933                                            
CONECT  935  941  936  936  934                                       
CONECT  936  935  935                                                 
CONECT  937  938  934                                                 
CONECT  938  939  939  940  937                                       
CONECT  939  938  938                                                 
CONECT  940  938                                                      
CONECT  941  942  935                                                 
CONECT  942  943  941                                                 
CONECT  943  945  944  944  942                                       
CONECT  944  943  943                                                 
CONECT  945  946  943                                                 
CONECT  946  949  947  945                                            
CONECT  947  954  948  948  946                                       
CONECT  948  947  947                                                 
CONECT  949  950  946                                                 
CONECT  950  951  949                                                 
CONECT  951  952  950                                                 
CONECT  952  953  951                                                 
CONECT  953  952                                                      
CONECT  954  955  947                                                 
CONECT  955  956  958  954                                            
CONECT  956  959  957  957  955                                       
CONECT  957  956  956                                                 
CONECT  958  955                                                      
CONECT  959  960  956                                                 
CONECT  960  963  961  959                                            
CONECT  961  966  960  962  962                                       
CONECT  962  961  961                                                 
CONECT  963  965  964  960                                            
CONECT  964  963                                                      
CONECT  965  963                                                      
CONECT  966  967  961                                                 
CONECT  967  968  966  970                                            
CONECT  968  973  969  969  967                                       
CONECT  969  968  968                                                 
CONECT  970  967  971  972                                            
CONECT  971  970                                                      
CONECT  972  970                                                      
CONECT  973  974  968                                                 
CONECT  974  977  975  973                                            
CONECT  975  978  974  976  976                                       
CONECT  976  975  975                                                 
CONECT  977  974                                                      
CONECT  978  979  975                                                 
CONECT  979  980  978  982                                            
CONECT  980  990  981  981  979                                       
CONECT  981  980  980                                                 
CONECT  982  979  983                                                 
CONECT  983  985  985  984  982                                       
CONECT  984  986  986  983                                            
CONECT  985  987  983  983                                            
CONECT  986  988  984  984                                            
CONECT  987  988  988  985                                            
CONECT  988  989  987  987  986                                       
CONECT  989  988                                                      
CONECT  990  991  980                                                 
CONECT  991  994  992  990                                            
CONECT  992  998  991  993  993                                       
CONECT  993  992  992                                                 
CONECT  994  996  995  991                                            
CONECT  995  997  994                                                 
CONECT  996  994                                                      
CONECT  997  995                                                      
CONECT  998 1004  999  992                                            
CONECT  999 1000 1002  998                                            
CONECT 1000 1001 1001 1005  999                                       
CONECT 1001 1000 1000                                                 
CONECT 1002 1003  999                                                 
CONECT 1003 1002 1004                                                 
CONECT 1004 1003  998                                                 
CONECT 1005 1006 1000                                                 
CONECT 1006 1007 1005 1009                                            
CONECT 1007 1008 1008 1006 1014                                       
CONECT 1008 1007 1007                                                 
CONECT 1009 1006 1010                                                 
CONECT 1010 1009 1011                                                 
CONECT 1011 1010 1012                                                 
CONECT 1012 1011 1013                                                 
CONECT 1013 1012                                                      
CONECT 1014 1007 1015                                                 
CONECT 1015 1018 1014 1016                                            
CONECT 1016 1015 1017 1017 1022                                       
CONECT 1017 1016 1016                                                 
CONECT 1018 1019 1015                                                 
CONECT 1019 1020 1020 1018 1021                                       
CONECT 1020 1019 1019                                                 
CONECT 1021 1019                                                      
CONECT 1022 1016 1023                                                 
CONECT 1023 1022 1024 1026                                            
CONECT 1024 1023 1028 1025 1025                                       
CONECT 1025 1024 1024                                                 
CONECT 1026 1023 1027                                                 
CONECT 1027 1026                                                      
CONECT 1028 1024 1029                                                 
CONECT 1029 1032 1028 1030                                            
CONECT 1030 1029 1031 1031 1035                                       
CONECT 1031 1030 1030                                                 
CONECT 1032 1034 1033 1029                                            
CONECT 1033 1032                                                      
CONECT 1034 1032                                                      
CONECT 1035 1030 1036                                                 
CONECT 1036 1035 1037 1039                                            
CONECT 1037 1038 1038 1036 1043                                       
CONECT 1038 1037 1037                                                 
CONECT 1039 1036 1041 1040                                            
CONECT 1040 1039 1042                                                 
CONECT 1041 1039                                                      
CONECT 1042 1040                                                      
CONECT 1043 1037 1044                                                 
CONECT 1044 1043 1045                                                 
CONECT 1045 1044 1047 1046 1046                                       
CONECT 1046 1045 1045                                                 
CONECT 1047 1045 1048                                                 
CONECT 1048 1051 1047 1049                                            
CONECT 1049 1048 1055 1050 1050                                       
CONECT 1050 1049 1049                                                 
CONECT 1051 1052 1048                                                 
CONECT 1052 1053 1054 1051                                            
CONECT 1053 1052                                                      
CONECT 1054 1052                                                      
CONECT 1055 1049 1056                                                 
CONECT 1056 1055 1059 1057                                            
CONECT 1057 1056 1061 1058 1058                                       
CONECT 1058 1057 1057                                                 
CONECT 1059 1060 1056                                                 
CONECT 1060 1059                                                      
CONECT 1061 1057 1062                                                 
CONECT 1062 1065 1061 1063                                            
CONECT 1063 1070 1062 1064 1064                                       
CONECT 1064 1063 1063                                                 
CONECT 1065 1066 1062                                                 
CONECT 1066 1065 1067                                                 
CONECT 1067 1066 1068                                                 
CONECT 1068 1067 1069                                                 
CONECT 1069 1068                                                      
CONECT 1070 1071 1063                                                 
CONECT 1071 1074 1070 1072                                            
CONECT 1072 1071 1078 1073 1073                                       
CONECT 1073 1072 1072                                                 
CONECT 1074 1075 1076 1071                                            
CONECT 1075 1077 1074                                                 
CONECT 1076 1074                                                      
CONECT 1077 1075                                                      
CONECT 1078 1072 1079                                                 
CONECT 1079 1078 1082 1080                                            
CONECT 1080 1079 1086 1081 1081                                       
CONECT 1081 1080 1080                                                 
CONECT 1082 1083 1079                                                 
CONECT 1083 1084 1084 1085 1082                                       
CONECT 1084 1083 1083                                                 
CONECT 1085 1083                                                      
CONECT 1086 1080 1087                                                 
CONECT 1087 1086 1090 1088                                            
CONECT 1088 1097 1087 1089 1089                                       
CONECT 1089 1088 1088                                                 
CONECT 1090 1091 1087                                                 
CONECT 1091 1092 1090                                                 
CONECT 1092 1093 1091                                                 
CONECT 1093 1094 1094 1092                                            
CONECT 1094 1095 1096 1093 1093                                       
CONECT 1095 1094                                                      
CONECT 1096 1094                                                      
CONECT 1097 1098 1088                                                 
CONECT 1098 1101 1097 1099                                            
CONECT 1099 1098 1105 1100 1100                                       
CONECT 1100 1099 1099                                                 
CONECT 1101 1102 1103 1098                                            
CONECT 1102 1104 1101                                                 
CONECT 1103 1101                                                      
CONECT 1104 1102                                                      
CONECT 1105 1099 1106                                                 
CONECT 1106 1109 1105 1107                                            
CONECT 1107 1106 1112 1108 1108                                       
CONECT 1108 1107 1107                                                 
CONECT 1109 1111 1110 1106                                            
CONECT 1110 1109                                                      
CONECT 1111 1109                                                      
CONECT 1112 1107 1113                                                 
CONECT 1113 1112 1116 1114                                            
CONECT 1114 1113 1121 1115 1115                                       
CONECT 1115 1114 1114                                                 
CONECT 1116 1117 1113                                                 
CONECT 1117 1118 1116                                                 
CONECT 1118 1120 1119 1119 1117                                       
CONECT 1119 1118 1118                                                 
CONECT 1120 1118                                                      
CONECT 1121 1114 1122                                                 
CONECT 1122 1125 1121 1123                                            
CONECT 1123 1132 1122 1124 1124                                       
CONECT 1124 1123 1123                                                 
CONECT 1125 1126 1122                                                 
CONECT 1126 1125 1127 1127 1128                                       
CONECT 1127 1126 1126 1129                                            
CONECT 1128 1126 1130 1130                                            
CONECT 1129 1127 1131 1131                                            
CONECT 1130 1128 1128 1131                                            
CONECT 1131 1129 1129 1130                                            
CONECT 1132 1133 1123                                                 
CONECT 1133 1136 1132 1134                                            
CONECT 1134 1133 1143 1135 1135                                       
CONECT 1135 1134 1134                                                 
CONECT 1136 1137 1133                                                 
CONECT 1137 1139 1139 1136 1138                                       
CONECT 1138 1137 1140 1140                                            
CONECT 1139 1141 1137 1137                                            
CONECT 1140 1142 1138 1138                                            
CONECT 1141 1139 1142 1142                                            
CONECT 1142 1141 1141 1140                                            
CONECT 1143 1134 1144                                                 
CONECT 1144 1143 1147 1145                                            
CONECT 1145 1144 1148 1146 1146                                       
CONECT 1146 1145 1145                                                 
CONECT 1147 1144                                                      
CONECT 1148 1145 1149                                                 
CONECT 1149 1148 1152 1150                                            
CONECT 1150 1149 1157 1151 1151                                       
CONECT 1151 1150 1150                                                 
CONECT 1152 1153 1149                                                 
CONECT 1153 1154 1152                                                 
CONECT 1154 1156 1153 1155 1155                                       
CONECT 1155 1154 1154                                                 
CONECT 1156 1154                                                      
CONECT 1157 1150 1158                                                 
CONECT 1158 1161 1157 1159                                            
CONECT 1159 1158 1160 1160 1168                                       
CONECT 1160 1159 1159                                                 
CONECT 1161 1162 1158                                                 
CONECT 1162 1163 1161                                                 
CONECT 1163 1164 1162                                                 
CONECT 1164 1165 1165 1163                                            
CONECT 1165 1167 1166 1164 1164                                       
CONECT 1166 1165                                                      
CONECT 1167 1165                                                      
CONECT 1168 1159 1169 1174                                            
CONECT 1169 1170 1168 1172                                            
CONECT 1170 1175 1171 1171 1169                                       
CONECT 1171 1170 1170                                                 
CONECT 1172 1169 1173                                                 
CONECT 1173 1174 1172                                                 
CONECT 1174 1168 1173                                                 
CONECT 1175 1176 1170                                                 
CONECT 1176 1179 1177 1175                                            
CONECT 1177 1184 1176 1178 1178                                       
CONECT 1178 1177 1177                                                 
CONECT 1179 1180 1176                                                 
CONECT 1180 1181 1179                                                 
CONECT 1181 1183 1182 1182 1180                                       
CONECT 1182 1181 1181                                                 
CONECT 1183 1181                                                      
CONECT 1184 1185 1177                                                 
CONECT 1185 1186 1188 1184                                            
CONECT 1186 1187 1187 1191 1185                                       
CONECT 1187 1186 1186                                                 
CONECT 1188 1189 1185 1190                                            
CONECT 1189 1188                                                      
CONECT 1190 1188                                                      
CONECT 1191 1192 1186                                                 
CONECT 1192 1193 1195 1191                                            
CONECT 1193 1194 1194 1200 1192                                       
CONECT 1194 1193 1193                                                 
CONECT 1195 1196 1192                                                 
CONECT 1196 1197 1195                                                 
CONECT 1197 1199 1196 1198 1198                                       
CONECT 1198 1197 1197                                                 
CONECT 1199 1197                                                      
CONECT 1200 1201 1193                                                 
CONECT 1201 1202 1204 1200                                            
CONECT 1202 1203 1203 1201 1209                                       
CONECT 1203 1202 1202                                                 
CONECT 1204 1201 1205                                                 
CONECT 1205 1204 1206                                                 
CONECT 1206 1205 1207 1207 1208                                       
CONECT 1207 1206 1206                                                 
CONECT 1208 1206                                                      
CONECT 1209 1202 1210                                                 
CONECT 1210 1211 1209 1213                                            
CONECT 1211 1212 1212 1220 1210                                       
CONECT 1212 1211 1211                                                 
CONECT 1213 1210 1214                                                 
CONECT 1214 1213 1215                                                 
CONECT 1215 1214 1216                                                 
CONECT 1216 1215 1217 1217                                            
CONECT 1217 1216 1216 1219 1218                                       
CONECT 1218 1217                                                      
CONECT 1219 1217                                                      
CONECT 1220 1221 1211                                                 
CONECT 1221 1222 1224 1220                                            
CONECT 1222 1223 1223 1228 1221                                       
CONECT 1223 1222 1222                                                 
CONECT 1224 1225 1221                                                 
CONECT 1225 1226 1224 1227                                            
CONECT 1226 1225                                                      
CONECT 1227 1225                                                      
CONECT 1228 1229 1222                                                 
CONECT 1229 1230 1232 1228                                            
CONECT 1230 1231 1231 1235 1229                                       
CONECT 1231 1230 1230                                                 
CONECT 1232 1234 1229 1233                                            
CONECT 1233 1232                                                      
CONECT 1234 1232                                                      
CONECT 1235 1230 1236                                                 
CONECT 1236 1237 1235 1239                                            
CONECT 1237 1238 1238 1236 1244                                       
CONECT 1238 1237 1237                                                 
CONECT 1239 1236 1240                                                 
CONECT 1240 1239 1241                                                 
CONECT 1241 1240 1243 1242 1242                                       
CONECT 1242 1241 1241                                                 
CONECT 1243 1241                                                      
CONECT 1244 1237 1245                                                 
CONECT 1245 1246 1244 1248                                            
CONECT 1246 1247 1247 1253 1245                                       
CONECT 1247 1246 1246                                                 
CONECT 1248 1245 1249                                                 
CONECT 1249 1248 1250                                                 
CONECT 1250 1249 1251 1251 1252                                       
CONECT 1251 1250 1250                                                 
CONECT 1252 1250                                                      
CONECT 1253 1254 1246                                                 
CONECT 1254 1255 1257 1253                                            
CONECT 1255 1256 1256 1261 1254                                       
CONECT 1256 1255 1255                                                 
CONECT 1257 1259 1254 1258                                            
CONECT 1258 1257 1260                                                 
CONECT 1259 1257                                                      
CONECT 1260 1258                                                      
CONECT 1261 1262 1255                                                 
CONECT 1262 1263 1265 1261                                            
CONECT 1263 1264 1264 1262 1269                                       
CONECT 1264 1263 1263                                                 
CONECT 1265 1266 1262                                                 
CONECT 1266 1267 1268 1265                                            
CONECT 1267 1266                                                      
CONECT 1268 1266                                                      
CONECT 1269 1263 1270                                                 
CONECT 1270 1271 1269 1273                                            
CONECT 1271 1272 1272 1270 1277                                       
CONECT 1272 1271 1271                                                 
CONECT 1273 1270 1275 1274                                            
CONECT 1274 1276 1273                                                 
CONECT 1275 1273                                                      
CONECT 1276 1274                                                      
CONECT 1277 1271 1278                                                 
CONECT 1278 1279 1277 1281                                            
CONECT 1279 1282 1280 1280 1278                                       
CONECT 1280 1279 1279                                                 
CONECT 1281 1278                                                      
CONECT 1282 1283 1279                                                 
CONECT 1283 1284 1286 1282                                            
CONECT 1284 1285 1285 1290 1283                                       
CONECT 1285 1284 1284                                                 
CONECT 1286 1283 1287                                                 
CONECT 1287 1286 1289 1288                                            
CONECT 1288 1287                                                      
CONECT 1289 1287                                                      
CONECT 1290 1291 1284                                                 
CONECT 1291 1292 1294 1290                                            
CONECT 1292 1293 1293 1291 1299                                       
CONECT 1293 1292 1292                                                 
CONECT 1294 1291 1295                                                 
CONECT 1295 1294 1296                                                 
CONECT 1296 1298 1295 1297 1297                                       
CONECT 1297 1296 1296                                                 
CONECT 1298 1296                                                      
CONECT 1299 1292 1300                                                 
CONECT 1300 1301 1299 1303                                            
CONECT 1301 1302 1302 1306 1300                                       
CONECT 1302 1301 1301                                                 
CONECT 1303 1300 1305 1304                                            
CONECT 1304 1303                                                      
CONECT 1305 1303                                                      
CONECT 1306 1307 1301                                                 
CONECT 1307 1308 1306 1310                                            
CONECT 1308 1309 1309 1314 1307                                       
CONECT 1309 1308 1308                                                 
CONECT 1310 1307 1311                                                 
CONECT 1311 1310 1313 1312                                            
CONECT 1312 1311                                                      
CONECT 1313 1311                                                      
CONECT 1314 1315 1308                                                 
CONECT 1315 1316 1318 1314                                            
CONECT 1316 1317 1317 1322 1315                                       
CONECT 1317 1316 1316                                                 
CONECT 1318 1315 1319                                                 
CONECT 1319 1321 1318 1320                                            
CONECT 1320 1319                                                      
CONECT 1321 1319                                                      
CONECT 1322 1323 1316                                                 
CONECT 1323 1324 1322                                                 
CONECT 1324 1325 1325 1326 1323                                       
CONECT 1325 1324 1324                                                 
CONECT 1326 1327 1324                                                 
CONECT 1327 1330 1326 1328                                            
CONECT 1328 1327 1333 1329 1329                                       
CONECT 1329 1328 1328                                                 
CONECT 1330 1331 1332 1327                                            
CONECT 1331 1330                                                      
CONECT 1332 1330                                                      
CONECT 1333 1328 1334                                                 
CONECT 1334 1333 1335 1337                                            
CONECT 1335 1341 1334 1336 1336                                       
CONECT 1336 1335 1335                                                 
CONECT 1337 1334 1338                                                 
CONECT 1338 1337 1340 1339 1339                                       
CONECT 1339 1338 1338                                                 
CONECT 1340 1338                                                      
CONECT 1341 1342 1335                                                 
CONECT 1342 1345 1341 1343                                            
CONECT 1343 1342 1344 1344 1349                                       
CONECT 1344 1343 1343                                                 
CONECT 1345 1346 1342                                                 
CONECT 1346 1348 1347 1347 1345                                       
CONECT 1347 1346 1346                                                 
CONECT 1348 1346                                                      
CONECT 1349 1343 1350                                                 
CONECT 1350 1349 1351 1353                                            
CONECT 1351 1350 1356 1352 1352                                       
CONECT 1352 1351 1351                                                 
CONECT 1353 1350 1355 1354                                            
CONECT 1354 1353                                                      
CONECT 1355 1353                                                      
CONECT 1356 1351 1357                                                 
CONECT 1357 1360 1356 1358                                            
CONECT 1358 1357 1359 1359 1361                                       
CONECT 1359 1358 1358                                                 
CONECT 1360 1357                                                      
CONECT 1361 1358 1362                                                 
CONECT 1362 1361 1363 1365                                            
CONECT 1363 1362 1368 1364 1364                                       
CONECT 1364 1363 1363                                                 
CONECT 1365 1362 1367 1366                                            
CONECT 1366 1365                                                      
CONECT 1367 1365                                                      
CONECT 1368 1363 1369                                                 
CONECT 1369 1372 1368 1370                                            
CONECT 1370 1369 1371 1371 1374                                       
CONECT 1371 1370 1370                                                 
CONECT 1372 1373 1369                                                 
CONECT 1373 1372                                                      
CONECT 1374 1370 1375                                                 
CONECT 1375 1374 1376 1378                                            
CONECT 1376 1375 1382 1377 1377                                       
CONECT 1377 1376 1376                                                 
CONECT 1378 1375 1379 1380                                            
CONECT 1379 1378 1381                                                 
CONECT 1380 1378                                                      
CONECT 1381 1379                                                      
CONECT 1382 1376 1383                                                 
CONECT 1383 1386 1382 1384                                            
CONECT 1384 1383 1385 1385 1390                                       
CONECT 1385 1384 1384                                                 
CONECT 1386 1387 1383                                                 
CONECT 1387 1389 1389 1386 1388                                       
CONECT 1388 1387                                                      
CONECT 1389 1387 1387                                                 
CONECT 1390 1384 1391                                                 
CONECT 1391 1390 1394 1392                                            
CONECT 1392 1391 1393 1393 1395                                       
CONECT 1393 1392 1392                                                 
CONECT 1394 1391                                                      
CONECT 1395 1392 1396                                                 
CONECT 1396 1395 1399 1397                                            
CONECT 1397 1396 1398 1398 1402                                       
CONECT 1398 1397 1397                                                 
CONECT 1399 1401 1396 1400                                            
CONECT 1400 1399                                                      
CONECT 1401 1399                                                      
CONECT 1402 1397 1403                                                 
CONECT 1403 1402 1406 1404                                            
CONECT 1404 1403 1405 1405 1412                                       
CONECT 1405 1404 1404                                                 
CONECT 1406 1407 1403                                                 
CONECT 1407 1409 1409 1408 1406                                       
CONECT 1408 1410 1407                                                 
CONECT 1409 1411 1407 1407                                            
CONECT 1410 1411 1411 1408                                            
CONECT 1411 1409 1410 1410                                            
CONECT 1412 1404 1413                                                 
CONECT 1413 1412 1416 1414                                            
CONECT 1414 1413 1424 1415 1415                                       
CONECT 1415 1414 1414                                                 
CONECT 1416 1417 1413                                                 
CONECT 1417 1419 1419 1418 1416                                       
CONECT 1418 1420 1420 1417                                            
CONECT 1419 1421 1417 1417                                            
CONECT 1420 1422 1418 1418                                            
CONECT 1421 1422 1422 1419                                            
CONECT 1422 1423 1421 1421 1420                                       
CONECT 1423 1422                                                      
CONECT 1424 1414 1425                                                 
CONECT 1425 1424 1426 1428                                            
CONECT 1426 1430 1425 1427 1427                                       
CONECT 1427 1426 1426                                                 
CONECT 1428 1429 1425                                                 
CONECT 1429 1428                                                      
CONECT 1430 1431 1426                                                 
CONECT 1431 1434 1432 1430                                            
CONECT 1432 1437 1431 1433 1433                                       
CONECT 1433 1432 1432                                                 
CONECT 1434 1435 1436 1431                                            
CONECT 1435 1434                                                      
CONECT 1436 1434                                                      
CONECT 1437 1438 1432                                                 
CONECT 1438 1441 1437 1439                                            
CONECT 1439 1438 1440 1440 1446                                       
CONECT 1440 1439 1439                                                 
CONECT 1441 1442 1438                                                 
CONECT 1442 1443 1441                                                 
CONECT 1443 1444 1442                                                 
CONECT 1444 1445 1443                                                 
CONECT 1445 1444                                                      
CONECT 1446 1439 1447                                                 
CONECT 1447 1446 1450 1448                                            
CONECT 1448 1447 1451 1449 1449                                       
CONECT 1449 1448 1448                                                 
CONECT 1450 1447                                                      
CONECT 1451 1448 1452                                                 
CONECT 1452 1451 1453 1455                                            
CONECT 1453 1454 1454 1452 1462                                       
CONECT 1454 1453 1453                                                 
CONECT 1455 1456 1452                                                 
CONECT 1456 1457 1455                                                 
CONECT 1457 1456 1458                                                 
CONECT 1458 1457 1459 1459                                            
CONECT 1459 1460 1458 1458 1461                                       
CONECT 1460 1459                                                      
CONECT 1461 1459                                                      
CONECT 1462 1453 1463                                                 
CONECT 1463 1464 1462                                                 
CONECT 1464 1466 1465 1465 1463                                       
CONECT 1465 1464 1464                                                 
CONECT 1466 1467 1464                                                 
CONECT 1467 1470 1468 1466                                            
CONECT 1468 1469 1469 1474 1467                                       
CONECT 1469 1468 1468                                                 
CONECT 1470 1472 1471 1467                                            
CONECT 1471 1470 1473                                                 
CONECT 1472 1470                                                      
CONECT 1473 1471                                                      
CONECT 1474 1475 1468                                                 
CONECT 1475 1476 1474 1478                                            
CONECT 1476 1485 1477 1477 1475                                       
CONECT 1477 1476 1476                                                 
CONECT 1478 1475 1479                                                 
CONECT 1479 1478 1480                                                 
CONECT 1480 1479 1481                                                 
CONECT 1481 1480 1482 1482                                            
CONECT 1482 1481 1481 1483 1484                                       
CONECT 1483 1482                                                      
CONECT 1484 1482                                                      
CONECT 1485 1486 1476                                                 
CONECT 1486 1489 1487 1485                                            
CONECT 1487 1488 1488 1493 1486                                       
CONECT 1488 1487 1487                                                 
CONECT 1489 1490 1486                                                 
CONECT 1490 1492 1492 1491 1489                                       
CONECT 1491 1490                                                      
CONECT 1492 1490 1490                                                 
CONECT 1493 1494 1487                                                 
CONECT 1494 1495 1497 1493                                            
CONECT 1495 1498 1496 1496 1494                                       
CONECT 1496 1495 1495                                                 
CONECT 1497 1494                                                      
CONECT 1498 1499 1495                                                 
CONECT 1499 1500 1502 1498                                            
CONECT 1500 1501 1501 1505 1499                                       
CONECT 1501 1500 1500                                                 
CONECT 1502 1499 1504 1503                                            
CONECT 1503 1502                                                      
CONECT 1504 1502                                                      
CONECT 1505 1500 1506                                                 
CONECT 1506 1507 1505 1509                                            
CONECT 1507 1511 1506 1508 1508                                       
CONECT 1508 1507 1507                                                 
CONECT 1509 1506 1510                                                 
CONECT 1510 1509                                                      
CONECT 1511 1512 1507                                                 
CONECT 1512 1515 1513 1511                                            
CONECT 1513 1514 1514 1516 1512                                       
CONECT 1514 1513 1513                                                 
CONECT 1515 1512                                                      
CONECT 1516 1517 1513                                                 
CONECT 1517 1518 1516 1520                                            
CONECT 1518 1523 1519 1519 1517                                       
CONECT 1519 1518 1518                                                 
CONECT 1520 1517 1522 1521                                            
CONECT 1521 1520                                                      
CONECT 1522 1520                                                      
CONECT 1523 1524 1518                                                 
CONECT 1524 1527 1525 1523                                            
CONECT 1525 1530 1524 1526 1526                                       
CONECT 1526 1525 1525                                                 
CONECT 1527 1529 1528 1524                                            
CONECT 1528 1527                                                      
CONECT 1529 1527                                                      
CONECT 1530 1531 1525                                                 
CONECT 1531 1532 1530 1534                                            
CONECT 1532 1537 1533 1533 1531                                       
CONECT 1533 1532 1532                                                 
CONECT 1534 1531 1535 1536                                            
CONECT 1535 1534                                                      
CONECT 1536 1534                                                      
CONECT 1537 1538 1532                                                 
CONECT 1538 1541 1539 1537                                            
CONECT 1539 1544 1538 1540 1540                                       
CONECT 1540 1539 1539                                                 
CONECT 1541 1543 1542 1538                                            
CONECT 1542 1541                                                      
CONECT 1543 1541                                                      
CONECT 1544 1545 1539                                                 
CONECT 1545 1546 1544 1548                                            
CONECT 1546 1550 1547 1547 1545                                       
CONECT 1547 1546 1546                                                 
CONECT 1548 1545 1549                                                 
CONECT 1549 1548                                                      
CONECT 1550 1551 1546                                                 
CONECT 1551 1554 1552 1550                                            
CONECT 1552 1558 1551 1553 1553                                       
CONECT 1553 1552 1552                                                 
CONECT 1554 1555 1551                                                 
CONECT 1555 1556 1557 1554                                            
CONECT 1556 1555                                                      
CONECT 1557 1555                                                      
CONECT 1558 1559 1552                                                 
CONECT 1559 1560 1558                                                 
CONECT 1560 1561 1561 1562 1559                                       
CONECT 1561 1560 1560                                                 
CONECT 1562 1563 1560                                                 
CONECT 1563 1564 1562                                                 
CONECT 1564 1566 1565 1565 1563                                       
CONECT 1565 1564 1564                                                 
CONECT 1566 1567 1564                                                 
CONECT 1567 1570 1568 1566                                            
CONECT 1568 1567 1569 1569 1574                                       
CONECT 1569 1568 1568                                                 
CONECT 1570 1571 1567                                                 
CONECT 1571 1572 1573 1570                                            
CONECT 1572 1571                                                      
CONECT 1573 1571                                                      
CONECT 1574 1568 1575                                                 
CONECT 1575 1574 1576 1578                                            
CONECT 1576 1575 1585 1577 1577                                       
CONECT 1577 1576 1576                                                 
CONECT 1578 1575 1579                                                 
CONECT 1579 1580 1580 1581 1578                                       
CONECT 1580 1582 1579 1579                                            
CONECT 1581 1583 1583 1579                                            
CONECT 1582 1584 1584 1580                                            
CONECT 1583 1584 1581 1581                                            
CONECT 1584 1582 1582 1583                                            
CONECT 1585 1576 1586                                                 
CONECT 1586 1587 1585 1589                                            
CONECT 1587 1594 1588 1588 1586                                       
CONECT 1588 1587 1587                                                 
CONECT 1589 1586 1590                                                 
CONECT 1590 1589 1591                                                 
CONECT 1591 1590 1592                                                 
CONECT 1592 1591 1593                                                 
CONECT 1593 1592                                                      
CONECT 1594 1595 1587                                                 
CONECT 1595 1596 1598 1594                                            
CONECT 1596 1600 1597 1597 1595                                       
CONECT 1597 1596 1596                                                 
CONECT 1598 1599 1595                                                 
CONECT 1599 1598                                                      
CONECT 1600 1601 1596                                                 
CONECT 1601 1604 1602 1600                                            
CONECT 1602 1601 1606 1603 1603                                       
CONECT 1603 1602 1602                                                 
CONECT 1604 1605 1601                                                 
CONECT 1605 1604                                                      
CONECT 1606 1602 1607                                                 
CONECT 1607 1608 1610 1606                                            
CONECT 1608 1615 1607 1609 1609                                       
CONECT 1609 1608 1608                                                 
CONECT 1610 1611 1607                                                 
CONECT 1611 1610 1612                                                 
CONECT 1612 1613 1613 1614 1611                                       
CONECT 1613 1612 1612                                                 
CONECT 1614 1612                                                      
CONECT 1615 1616 1608                                                 
CONECT 1616 1619 1615 1617                                            
CONECT 1617 1616 1623 1618 1618                                       
CONECT 1618 1617 1617                                                 
CONECT 1619 1620 1616                                                 
CONECT 1620 1622 1621 1621 1619                                       
CONECT 1621 1620 1620                                                 
CONECT 1622 1620                                                      
CONECT 1623 1617 1624                                                 
CONECT 1624 1623 1627 1625                                            
CONECT 1625 1624 1626 1626 1630                                       
CONECT 1626 1625 1625                                                 
CONECT 1627 1628 1624 1629                                            
CONECT 1628 1627                                                      
CONECT 1629 1627                                                      
CONECT 1630 1625 1631                                                 
CONECT 1631 1630 1632 1634                                            
CONECT 1632 1641 1631 1633 1633                                       
CONECT 1633 1632 1632                                                 
CONECT 1634 1631 1635                                                 
CONECT 1635 1634 1636                                                 
CONECT 1636 1637 1635                                                 
CONECT 1637 1638 1638 1636                                            
CONECT 1638 1640 1639 1637 1637                                       
CONECT 1639 1638                                                      
CONECT 1640 1638                                                      
CONECT 1641 1642 1632                                                 
CONECT 1642 1645 1643 1641                                            
CONECT 1643 1651 1642 1644 1644                                       
CONECT 1644 1643 1643                                                 
CONECT 1645 1646 1642                                                 
CONECT 1646 1645 1647 1647 1648                                       
CONECT 1647 1646 1646 1649                                            
CONECT 1648 1646 1650                                                 
CONECT 1649 1647 1650 1650                                            
CONECT 1650 1649 1649 1648                                            
CONECT 1651 1652 1643                                                 
CONECT 1652 1655 1651 1653                                            
CONECT 1653 1652 1654 1654 1660                                       
CONECT 1654 1653 1653                                                 
CONECT 1655 1656 1652                                                 
CONECT 1656 1657 1655                                                 
CONECT 1657 1659 1659 1658 1656                                       
CONECT 1658 1657                                                      
CONECT 1659 1657 1657                                                 
CONECT 1660 1653 1661                                                 
CONECT 1661 1660 1664 1662                                            
CONECT 1662 1661 1671 1663 1663                                       
CONECT 1663 1662 1662                                                 
CONECT 1664 1661 1665                                                 
CONECT 1665 1664 1667 1667 1666                                       
CONECT 1666 1665 1668 1668                                            
CONECT 1667 1665 1665 1669                                            
CONECT 1668 1666 1666 1670                                            
CONECT 1669 1667 1670 1670                                            
CONECT 1670 1669 1669 1668                                            
CONECT 1671 1662 1672                                                 
CONECT 1672 1671 1673 1675                                            
CONECT 1673 1679 1672 1674 1674                                       
CONECT 1674 1673 1673                                                 
CONECT 1675 1672 1676                                                 
CONECT 1676 1675 1677 1678                                            
CONECT 1677 1676                                                      
CONECT 1678 1676                                                      
CONECT 1679 1680 1673                                                 
CONECT 1680 1683 1681 1679                                            
CONECT 1681 1680 1690 1682 1682                                       
CONECT 1682 1681 1681                                                 
CONECT 1683 1684 1680                                                 
CONECT 1684 1685 1683                                                 
CONECT 1685 1686 1684                                                 
CONECT 1686 1687 1687 1685                                            
CONECT 1687 1688 1689 1686 1686                                       
CONECT 1688 1687                                                      
CONECT 1689 1687                                                      
CONECT 1690 1681 1691                                                 
CONECT 1691 1694 1690 1692                                            
CONECT 1692 1691 1693 1693 1695                                       
CONECT 1693 1692 1692                                                 
CONECT 1694 1691                                                      
CONECT 1695 1692 1696                                                 
CONECT 1696 1695 1697 1699                                            
CONECT 1697 1702 1696 1698 1698                                       
CONECT 1698 1697 1697                                                 
CONECT 1699 1696 1701 1700                                            
CONECT 1700 1699                                                      
CONECT 1701 1699                                                      
CONECT 1702 1703 1697                                                 
CONECT 1703 1706 1704 1702                                            
CONECT 1704 1713 1703 1705 1705                                       
CONECT 1705 1704 1704                                                 
CONECT 1706 1703 1707                                                 
CONECT 1707 1706 1708                                                 
CONECT 1708 1707 1709                                                 
CONECT 1709 1708 1710 1710                                            
CONECT 1710 1711 1709 1709 1712                                       
CONECT 1711 1710                                                      
CONECT 1712 1710                                                      
CONECT 1713 1714 1704                                                 
CONECT 1714 1717 1713 1715                                            
CONECT 1715 1714 1716 1716 1723                                       
CONECT 1716 1715 1715                                                 
CONECT 1717 1718 1714                                                 
CONECT 1718 1720 1720 1719 1717                                       
CONECT 1719 1721 1718                                                 
CONECT 1720 1722 1718 1718                                            
CONECT 1721 1722 1722 1719                                            
CONECT 1722 1721 1721 1720                                            
CONECT 1723 1715 1724                                                 
CONECT 1724 1723 1727 1725                                            
CONECT 1725 1724 1733 1726 1726                                       
CONECT 1726 1725 1725                                                 
CONECT 1727 1728 1724                                                 
CONECT 1728 1730 1730 1729 1727                                       
CONECT 1729 1731 1728                                                 
CONECT 1730 1732 1728 1728                                            
CONECT 1731 1732 1732 1729                                            
CONECT 1732 1731 1731 1730                                            
CONECT 1733 1725 1734                                                 
CONECT 1734 1733 1735 1737                                            
CONECT 1735 1736 1736 1734 1741                                       
CONECT 1736 1735 1735                                                 
CONECT 1737 1734 1738                                                 
CONECT 1738 1737 1739 1739 1740                                       
CONECT 1739 1738 1738                                                 
CONECT 1740 1738                                                      
CONECT 1741 1735                                                      
CONECT 1742 1743                                                      
CONECT 1743 1746 1742 1744                                            
CONECT 1744 1743 1750 1745 1745                                       
CONECT 1745 1744 1744                                                 
CONECT 1746 1747 1743                                                 
CONECT 1747 1748 1746                                                 
CONECT 1748 1749 1747                                                 
CONECT 1749 1748                                                      
CONECT 1750 1744 1751                                                 
CONECT 1751 1750 1752 1754                                            
CONECT 1752 1753 1753 1751 1757                                       
CONECT 1753 1752 1752                                                 
CONECT 1754 1751 1755 1756                                            
CONECT 1755 1754                                                      
CONECT 1756 1754                                                      
CONECT 1757 1752 1758                                                 
CONECT 1758 1757 1761 1759                                            
CONECT 1759 1758 1764 1760 1760                                       
CONECT 1760 1759 1759                                                 
CONECT 1761 1763 1758 1762                                            
CONECT 1762 1761                                                      
CONECT 1763 1761                                                      
CONECT 1764 1759 1765                                                 
CONECT 1765 1764 1768 1766                                            
CONECT 1766 1767 1767 1765 1769                                       
CONECT 1767 1766 1766                                                 
CONECT 1768 1765                                                      
CONECT 1769 1766 1770                                                 
CONECT 1770 1769 1771 1773                                            
CONECT 1771 1781 1770 1772 1772                                       
CONECT 1772 1771 1771                                                 
CONECT 1773 1770 1774                                                 
CONECT 1774 1775 1775 1773 1776                                       
CONECT 1775 1777 1774 1774                                            
CONECT 1776 1774 1778 1778                                            
CONECT 1777 1775 1779 1779                                            
CONECT 1778 1779 1776 1776                                            
CONECT 1779 1777 1777 1780 1778                                       
CONECT 1780 1779                                                      
CONECT 1781 1782 1771                                                 
CONECT 1782 1785 1781 1783                                            
CONECT 1783 1782 1784 1784 1789                                       
CONECT 1784 1783 1783                                                 
CONECT 1785 1786 1787 1782                                            
CONECT 1786 1788 1785                                                 
CONECT 1787 1785                                                      
CONECT 1788 1786                                                      
CONECT 1789 1783 1790                                                 
CONECT 1790 1791 1789 1793                                            
CONECT 1791 1794 1792 1792 1790                                       
CONECT 1792 1791 1791                                                 
CONECT 1793 1790                                                      
CONECT 1794 1795 1791                                                 
CONECT 1795 1798 1794 1796                                            
CONECT 1796 1795 1802 1797 1797                                       
CONECT 1797 1796 1796                                                 
CONECT 1798 1799 1800 1795                                            
CONECT 1799 1801 1798                                                 
CONECT 1800 1798                                                      
CONECT 1801 1799                                                      
CONECT 1802 1796 1803                                                 
CONECT 1803 1804 1802                                                 
CONECT 1804 1805 1805 1806 1803                                       
CONECT 1805 1804 1804                                                 
CONECT 1806 1807 1804                                                 
CONECT 1807 1810 1806 1808                                            
CONECT 1808 1807 1809 1809 1812                                       
CONECT 1809 1808 1808                                                 
CONECT 1810 1811 1807                                                 
CONECT 1811 1810                                                      
CONECT 1812 1808 1813                                                 
CONECT 1813 1814 1812 1816                                            
CONECT 1814 1820 1815 1815 1813                                       
CONECT 1815 1814 1814                                                 
CONECT 1816 1813 1817                                                 
CONECT 1817 1818 1818 1816 1819                                       
CONECT 1818 1817 1817                                                 
CONECT 1819 1817                                                      
CONECT 1820 1821 1814                                                 
CONECT 1821 1824 1822 1820                                            
CONECT 1822 1828 1821 1823 1823                                       
CONECT 1823 1822 1822                                                 
CONECT 1824 1825 1821                                                 
CONECT 1825 1826 1824 1827                                            
CONECT 1826 1825                                                      
CONECT 1827 1825                                                      
CONECT 1828 1829 1822                                                 
CONECT 1829 1830 1832 1828                                            
CONECT 1830 1833 1831 1831 1829                                       
CONECT 1831 1830 1830                                                 
CONECT 1832 1829                                                      
CONECT 1833 1834 1830                                                 
CONECT 1834 1837 1835 1833                                            
CONECT 1835 1836 1836 1834 1839                                       
CONECT 1836 1835 1835                                                 
CONECT 1837 1838 1834                                                 
CONECT 1838 1837                                                      
CONECT 1839 1835 1840 1845                                            
CONECT 1840 1841 1839 1843                                            
CONECT 1841 1846 1842 1842 1840                                       
CONECT 1842 1841 1841                                                 
CONECT 1843 1840 1844                                                 
CONECT 1844 1845 1843                                                 
CONECT 1845 1839 1844                                                 
CONECT 1846 1847 1841                                                 
CONECT 1847 1848 1850 1846                                            
CONECT 1848 1854 1849 1849 1847                                       
CONECT 1849 1848 1848                                                 
CONECT 1850 1847 1851                                                 
CONECT 1851 1850 1853 1852                                            
CONECT 1852 1851                                                      
CONECT 1853 1851                                                      
CONECT 1854 1855 1848                                                 
CONECT 1855 1858 1856 1854                                            
CONECT 1856 1857 1857 1855 1863                                       
CONECT 1857 1856 1856                                                 
CONECT 1858 1859 1855                                                 
CONECT 1859 1860 1858                                                 
CONECT 1860 1861 1861 1862 1859                                       
CONECT 1861 1860 1860                                                 
CONECT 1862 1860                                                      
CONECT 1863 1856 1864                                                 
CONECT 1864 1863 1865 1867                                            
CONECT 1865 1866 1866 1864 1872                                       
CONECT 1866 1865 1865                                                 
CONECT 1867 1864 1868                                                 
CONECT 1868 1867 1869                                                 
CONECT 1869 1868 1871 1870 1870                                       
CONECT 1870 1869 1869                                                 
CONECT 1871 1869                                                      
CONECT 1872 1865 1873                                                 
CONECT 1873 1874 1872 1876                                            
CONECT 1874 1879 1875 1875 1873                                       
CONECT 1875 1874 1874                                                 
CONECT 1876 1873 1877 1878                                            
CONECT 1877 1876                                                      
CONECT 1878 1876                                                      
CONECT 1879 1880 1874                                                 
CONECT 1880 1881 1883 1879                                            
CONECT 1881 1882 1882 1887 1880                                       
CONECT 1882 1881 1881                                                 
CONECT 1883 1884 1880                                                 
CONECT 1884 1883 1886 1885 1885                                       
CONECT 1885 1884 1884                                                 
CONECT 1886 1884                                                      
CONECT 1887 1888 1881                                                 
CONECT 1888 1891 1889 1887                                            
CONECT 1889 1890 1890 1888 1892                                       
CONECT 1890 1889 1889                                                 
CONECT 1891 1888                                                      
CONECT 1892 1889 1893                                                 
CONECT 1893 1892 1894 1896                                            
CONECT 1894 1895 1895 1897 1893                                       
CONECT 1895 1894 1894                                                 
CONECT 1896 1893                                                      
CONECT 1897 1898 1894                                                 
CONECT 1898 1899 1901 1897                                            
CONECT 1899 1905 1900 1900 1898                                       
CONECT 1900 1899 1899                                                 
CONECT 1901 1898 1902                                                 
CONECT 1902 1901 1903 1904                                            
CONECT 1903 1902                                                      
CONECT 1904 1902                                                      
CONECT 1905 1906 1899                                                 
CONECT 1906 1909 1907 1905                                            
CONECT 1907 1908 1908 1906 1914                                       
CONECT 1908 1907 1907                                                 
CONECT 1909 1910 1906                                                 
CONECT 1910 1911 1909                                                 
CONECT 1911 1912 1910                                                 
CONECT 1912 1913 1911                                                 
CONECT 1913 1912                                                      
CONECT 1914 1907 1915                                                 
CONECT 1915 1914 1918 1916                                            
CONECT 1916 1915 1917 1917 1919                                       
CONECT 1917 1916 1916                                                 
CONECT 1918 1915                                                      
CONECT 1919 1916 1920                                                 
CONECT 1920 1921 1919 1923                                            
CONECT 1921 1927 1922 1922 1920                                       
CONECT 1922 1921 1921                                                 
CONECT 1923 1920 1924                                                 
CONECT 1924 1923 1926 1925                                            
CONECT 1925 1924                                                      
CONECT 1926 1924                                                      
CONECT 1927 1928 1921                                                 
CONECT 1928 1929 1927                                                 
CONECT 1929 1930 1930 1931 1928                                       
CONECT 1930 1929 1929                                                 
CONECT 1931 1932 1929                                                 
CONECT 1932 1935 1933 1931                                            
CONECT 1933 1934 1934 1932 1939                                       
CONECT 1934 1933 1933                                                 
CONECT 1935 1936 1932                                                 
CONECT 1936 1937 1937 1938 1935                                       
CONECT 1937 1936 1936                                                 
CONECT 1938 1936                                                      
CONECT 1939 1933 1940                                                 
CONECT 1940 1941 1939 1943                                            
CONECT 1941 1947 1942 1942 1940                                       
CONECT 1942 1941 1941                                                 
CONECT 1943 1940 1945 1944                                            
CONECT 1944 1943 1946                                                 
CONECT 1945 1943                                                      
CONECT 1946 1944                                                      
CONECT 1947 1948 1953 1941                                            
CONECT 1948 1951 1947 1949                                            
CONECT 1949 1948 1954 1950 1950                                       
CONECT 1950 1949 1949                                                 
CONECT 1951 1948 1952                                                 
CONECT 1952 1951 1953                                                 
CONECT 1953 1952 1947                                                 
CONECT 1954 1949 1955                                                 
CONECT 1955 1954 1958 1956                                            
CONECT 1956 1955 1963 1957 1957                                       
CONECT 1957 1956 1956                                                 
CONECT 1958 1959 1955                                                 
CONECT 1959 1960 1958                                                 
CONECT 1960 1961 1961 1959 1962                                       
CONECT 1961 1960 1960                                                 
CONECT 1962 1960                                                      
CONECT 1963 1956 1964                                                 
CONECT 1964 1963 1965 1967                                            
CONECT 1965 1966 1966 1964 1969                                       
CONECT 1966 1965 1965                                                 
CONECT 1967 1964 1968                                                 
CONECT 1968 1967                                                      
CONECT 1969 1965 1970                                                 
CONECT 1970 1973 1969 1971                                            
CONECT 1971 1970 1979 1972 1972                                       
CONECT 1972 1971 1971                                                 
CONECT 1973 1974 1970                                                 
CONECT 1974 1975 1975 1973 1976                                       
CONECT 1975 1977 1974 1974                                            
CONECT 1976 1974 1978                                                 
CONECT 1977 1975 1978 1978                                            
CONECT 1978 1977 1977 1976                                            
CONECT 1979 1971 1980                                                 
CONECT 1980 1979 1983 1981                                            
CONECT 1981 1982 1982 1980 1987                                       
CONECT 1982 1981 1981                                                 
CONECT 1983 1984 1980 1985                                            
CONECT 1984 1986 1983                                                 
CONECT 1985 1983                                                      
CONECT 1986 1984                                                      
CONECT 1987 1981 1988                                                 
CONECT 1988 1987 1989 1991                                            
CONECT 1989 1990 1990 1988 1995                                       
CONECT 1990 1989 1989                                                 
CONECT 1991 1988 1992                                                 
CONECT 1992 1994 1991 1993                                            
CONECT 1993 1992                                                      
CONECT 1994 1992                                                      
CONECT 1995 1989 1996                                                 
CONECT 1996 1995 1997 1999                                            
CONECT 1997 1996 2002 1998 1998                                       
CONECT 1998 1997 1997                                                 
CONECT 1999 1996 2000 2001                                            
CONECT 2000 1999                                                      
CONECT 2001 1999                                                      
CONECT 2002 1997 2003                                                 
CONECT 2003 2006 2002 2004                                            
CONECT 2004 2003 2005 2005 2009                                       
CONECT 2005 2004 2004                                                 
CONECT 2006 2008 2007 2003                                            
CONECT 2007 2006                                                      
CONECT 2008 2006                                                      
CONECT 2009 2004 2010                                                 
CONECT 2010 2009 2011 2013                                            
CONECT 2011 2012 2012 2010 2015                                       
CONECT 2012 2011 2011                                                 
CONECT 2013 2010 2014                                                 
CONECT 2014 2013                                                      
CONECT 2015 2011 2016                                                 
CONECT 2016 2015 2017 2019                                            
CONECT 2017 2016 2021 2018 2018                                       
CONECT 2018 2017 2017                                                 
CONECT 2019 2016 2020                                                 
CONECT 2020 2019                                                      
CONECT 2021 2017 2022                                                 
CONECT 2022 2025 2021 2023                                            
CONECT 2023 2022 2024 2024 2032                                       
CONECT 2024 2023 2023                                                 
CONECT 2025 2026 2022                                                 
CONECT 2026 2028 2028 2027 2025                                       
CONECT 2027 2029 2029 2026                                            
CONECT 2028 2030 2026 2026                                            
CONECT 2029 2031 2027 2027                                            
CONECT 2030 2031 2031 2028                                            
CONECT 2031 2030 2030 2029                                            
CONECT 2032 2023 2033                                                 
CONECT 2033 2032 2034 2036                                            
CONECT 2034 2033 2035 2035 2044                                       
CONECT 2035 2034 2034                                                 
CONECT 2036 2033 2037                                                 
CONECT 2037 2039 2039 2036 2038                                       
CONECT 2038 2037 2040 2040                                            
CONECT 2039 2041 2037 2037                                            
CONECT 2040 2042 2038 2038                                            
CONECT 2041 2039 2042 2042                                            
CONECT 2042 2041 2041 2043 2040                                       
CONECT 2043 2042                                                      
CONECT 2044 2034 2045                                                 
CONECT 2045 2044 2048 2046                                            
CONECT 2046 2045 2055 2047 2047                                       
CONECT 2047 2046 2046                                                 
CONECT 2048 2045 2049                                                 
CONECT 2049 2048 2050                                                 
CONECT 2050 2051 2049                                                 
CONECT 2051 2052 2052 2050                                            
CONECT 2052 2054 2053 2051 2051                                       
CONECT 2053 2052                                                      
CONECT 2054 2052                                                      
CONECT 2055 2046 2056                                                 
CONECT 2056 2055 2059 2057                                            
CONECT 2057 2058 2058 2056 2062                                       
CONECT 2058 2057 2057                                                 
CONECT 2059 2060 2056 2061                                            
CONECT 2060 2059                                                      
CONECT 2061 2059                                                      
CONECT 2062 2057 2063 2068                                            
CONECT 2063 2062 2064 2066                                            
CONECT 2064 2063 2069 2065 2065                                       
CONECT 2065 2064 2064                                                 
CONECT 2066 2063 2067                                                 
CONECT 2067 2068 2066                                                 
CONECT 2068 2062 2067                                                 
CONECT 2069 2075 2064 2070                                            
CONECT 2070 2073 2069 2071                                            
CONECT 2071 2070 2076 2072 2072                                       
CONECT 2072 2071 2071                                                 
CONECT 2073 2074 2070                                                 
CONECT 2074 2075 2073                                                 
CONECT 2075 2074 2069                                                 
CONECT 2076 2071 2077                                                 
CONECT 2077 2076 2080 2078                                            
CONECT 2078 2077 2079 2079 2084                                       
CONECT 2079 2078 2078                                                 
CONECT 2080 2077 2081                                                 
CONECT 2081 2082 2080 2083                                            
CONECT 2082 2081                                                      
CONECT 2083 2081                                                      
CONECT 2084 2078 2085                                                 
CONECT 2085 2084 2086                                                 
CONECT 2086 2088 2085 2087 2087                                       
CONECT 2087 2086 2086                                                 
CONECT 2088 2094 2089 2086                                            
CONECT 2089 2090 2092 2088                                            
CONECT 2090 2091 2091 2095 2089                                       
CONECT 2091 2090 2090                                                 
CONECT 2092 2089 2093                                                 
CONECT 2093 2092 2094                                                 
CONECT 2094 2093 2088                                                 
CONECT 2095 2096 2090                                                 
CONECT 2096 2097 2099 2095                                            
CONECT 2097 2098 2098 2104 2096                                       
CONECT 2098 2097 2097                                                 
CONECT 2099 2096 2100                                                 
CONECT 2100 2099 2101                                                 
CONECT 2101 2100 2102 2102 2103                                       
CONECT 2102 2101 2101                                                 
CONECT 2103 2101                                                      
CONECT 2104 2105 2097                                                 
CONECT 2105 2106 2108 2104                                            
CONECT 2106 2107 2107 2112 2105                                       
CONECT 2107 2106 2106                                                 
CONECT 2108 2105 2109                                                 
CONECT 2109 2108 2111 2111 2110                                       
CONECT 2110 2109                                                      
CONECT 2111 2109 2109                                                 
CONECT 2112 2113 2106                                                 
CONECT 2113 2114 2116 2112                                            
CONECT 2114 2121 2115 2115 2113                                       
CONECT 2115 2114 2114                                                 
CONECT 2116 2113 2117                                                 
CONECT 2117 2116 2118                                                 
CONECT 2118 2119 2119 2117 2120                                       
CONECT 2119 2118 2118                                                 
CONECT 2120 2118                                                      
CONECT 2121 2127 2122 2114                                            
CONECT 2122 2125 2123 2121                                            
CONECT 2123 2122 2128 2124 2124                                       
CONECT 2124 2123 2123                                                 
CONECT 2125 2126 2122                                                 
CONECT 2126 2125 2127                                                 
CONECT 2127 2126 2121                                                 
CONECT 2128 2123 2129                                                 
CONECT 2129 2130 2132 2128                                            
CONECT 2130 2131 2131 2136 2129                                       
CONECT 2131 2130 2130                                                 
CONECT 2132 2129 2133                                                 
CONECT 2133 2132 2135 2135 2134                                       
CONECT 2134 2133                                                      
CONECT 2135 2133 2133                                                 
CONECT 2136 2137 2130                                                 
CONECT 2137 2138 2136 2140                                            
CONECT 2138 2148 2139 2139 2137                                       
CONECT 2139 2138 2138                                                 
CONECT 2140 2137 2141                                                 
CONECT 2141 2142 2142 2140 2143                                       
CONECT 2142 2144 2141 2141                                            
CONECT 2143 2141 2145 2145                                            
CONECT 2144 2142 2146 2146                                            
CONECT 2145 2146 2143 2143                                            
CONECT 2146 2144 2144 2147 2145                                       
CONECT 2147 2146                                                      
CONECT 2148 2149 2138                                                 
CONECT 2149 2152 2150 2148                                            
CONECT 2150 2151 2151 2149 2156                                       
CONECT 2151 2150 2150                                                 
CONECT 2152 2153 2149                                                 
CONECT 2153 2154 2155 2152                                            
CONECT 2154 2153                                                      
CONECT 2155 2153                                                      
CONECT 2156 2150 2157                                                 
CONECT 2157 2158 2156 2160                                            
CONECT 2158 2164 2159 2159 2157                                       
CONECT 2159 2158 2158                                                 
CONECT 2160 2157 2161                                                 
CONECT 2161 2160 2162 2162 2163                                       
CONECT 2162 2161 2161                                                 
CONECT 2163 2161                                                      
CONECT 2164 2165 2158                                                 
CONECT 2165 2168 2166 2164                                            
CONECT 2166 2169 2165 2167 2167                                       
CONECT 2167 2166 2166                                                 
CONECT 2168 2165                                                      
CONECT 2169 2170 2166                                                 
CONECT 2170 2171 2169 2173                                            
CONECT 2171 2172 2172 2174 2170                                       
CONECT 2172 2171 2171                                                 
CONECT 2173 2170                                                      
CONECT 2174 2175 2171                                                 
CONECT 2175 2178 2176 2174                                            
CONECT 2176 2181 2175 2177 2177                                       
CONECT 2177 2176 2176                                                 
CONECT 2178 2179 2180 2175                                            
CONECT 2179 2178                                                      
CONECT 2180 2178                                                      
CONECT 2181 2182 2176                                                 
CONECT 2182 2183 2181 2185                                            
CONECT 2183 2184 2184 2186 2182                                       
CONECT 2184 2183 2183                                                 
CONECT 2185 2182                                                      
CONECT 2186 2187 2183                                                 
CONECT 2187 2188 2190 2186                                            
CONECT 2188 2194 2187 2189 2189                                       
CONECT 2189 2188 2188                                                 
CONECT 2190 2191 2187                                                 
CONECT 2191 2192 2193 2190                                            
CONECT 2192 2191
[truncated: 58,580 more chars]
