# Supplementary material for: Conserved interfaces mediate multiple protein–protein interactions in a prokaryotic metabolon
Source: Mol Syst Biol. 2025 Sep 3;21(11):1490–521. doi: 10.1038/s44320-025-00139-9 (PMC12583656; doi:10.1038/s44320-025-00139-9)
Supplement: Supplementary file 12 — Source data Fig. 7 [file 44320_2025_139_MOESM12_ESM.zip › Figure7_data/Fig7A/2_6.pdb]

COMPND    1c312cbfff471962 
AUTHOR    GENERATED BY OPEN BABEL 3.1.1
ATOM      1  N   MET A   1     -21.936   0.701 -31.653  1.00  0.00           N  
ATOM      2  CA  MET A   1     -20.800   1.553 -31.236  1.00  0.00           C  
ATOM      3  C   MET A   1     -20.021   0.750 -30.211  1.00  0.00           C  
ATOM      4  O   MET A   1     -20.570   0.467 -29.156  1.00  0.00           O  
ATOM      5  CB  MET A   1     -21.285   2.876 -30.631  1.00  0.00           C  
ATOM      6  CG  MET A   1     -21.942   3.786 -31.680  1.00  0.00           C  
ATOM      7  SD  MET A   1     -22.697   5.262 -30.949  1.00  0.00           S  
ATOM      8  CE  MET A   1     -23.393   6.045 -32.432  1.00  0.00           C  
ATOM      9  N   GLY A   2     -18.822   0.266 -30.566  1.00  0.00           N  
ATOM     10  CA  GLY A   2     -18.036  -0.537 -29.632  1.00  0.00           C  
ATOM     11  C   GLY A   2     -17.709   0.313 -28.409  1.00  0.00           C  
ATOM     12  O   GLY A   2     -17.245   1.431 -28.568  1.00  0.00           O  
ATOM     13  N   LYS A   3     -18.014  -0.183 -27.202  1.00  0.00           N  
ATOM     14  CA  LYS A   3     -17.580   0.485 -25.966  1.00  0.00           C  
ATOM     15  C   LYS A   3     -16.055   0.506 -26.011  1.00  0.00           C  
ATOM     16  O   LYS A   3     -15.438  -0.537 -25.824  1.00  0.00           O  
ATOM     17  CB  LYS A   3     -18.095  -0.266 -24.716  1.00  0.00           C  
ATOM     18  CG  LYS A   3     -19.589  -0.044 -24.453  1.00  0.00           C  
ATOM     19  CD  LYS A   3     -20.002  -0.767 -23.159  1.00  0.00           C  
ATOM     20  CE  LYS A   3     -21.470  -0.525 -22.839  1.00  0.00           C  
ATOM     21  NZ  LYS A   3     -21.888  -1.220 -21.584  1.00  0.00           N  
ATOM     22  N   THR A   4     -15.473   1.657 -26.342  1.00  0.00           N  
ATOM     23  CA  THR A   4     -14.028   1.848 -26.345  1.00  0.00           C  
ATOM     24  C   THR A   4     -13.523   1.496 -24.952  1.00  0.00           C  
ATOM     25  O   THR A   4     -13.997   2.069 -23.973  1.00  0.00           O  
ATOM     26  CB  THR A   4     -13.655   3.291 -26.715  1.00  0.00           C  
ATOM     27  OG1 THR A   4     -14.550   4.208 -26.106  1.00  0.00           O  
ATOM     28  CG2 THR A   4     -13.768   3.527 -28.229  1.00  0.00           C  
ATOM     29  N   GLN A   5     -12.631   0.503 -24.868  1.00  0.00           N  
ATOM     30  CA  GLN A   5     -12.043   0.133 -23.588  1.00  0.00           C  
ATOM     31  C   GLN A   5     -11.366   1.366 -22.986  1.00  0.00           C  
ATOM     32  O   GLN A   5     -10.717   2.119 -23.728  1.00  0.00           O  
ATOM     33  CB  GLN A   5     -11.051  -1.019 -23.755  1.00  0.00           C  
ATOM     34  CG  GLN A   5     -11.742  -2.382 -23.662  1.00  0.00           C  
ATOM     35  CD  GLN A   5     -10.754  -3.552 -23.789  1.00  0.00           C  
ATOM     36  OE1 GLN A   5      -9.685  -3.433 -24.342  1.00  0.00           O  
ATOM     37  NE2 GLN A   5     -11.087  -4.722 -23.294  1.00  0.00           N  
ATOM     38  N   PRO A   6     -11.525   1.610 -21.679  1.00  0.00           N  
ATOM     39  CA  PRO A   6     -10.838   2.704 -21.020  1.00  0.00           C  
ATOM     40  C   PRO A   6      -9.328   2.569 -21.222  1.00  0.00           C  
ATOM     41  O   PRO A   6      -8.788   1.458 -21.226  1.00  0.00           O  
ATOM     42  CB  PRO A   6     -11.260   2.641 -19.548  1.00  0.00           C  
ATOM     43  CG  PRO A   6     -11.702   1.188 -19.353  1.00  0.00           C  
ATOM     44  CD  PRO A   6     -12.254   0.794 -20.716  1.00  0.00           C  
ATOM     45  N   LEU A   7      -8.660   3.694 -21.421  1.00  0.00           N  
ATOM     46  CA  LEU A   7      -7.210   3.712 -21.602  1.00  0.00           C  
ATOM     47  C   LEU A   7      -6.508   3.303 -20.303  1.00  0.00           C  
ATOM     48  O   LEU A   7      -6.943   3.716 -19.224  1.00  0.00           O  
ATOM     49  CB  LEU A   7      -6.767   5.110 -22.046  1.00  0.00           C  
ATOM     50  CG  LEU A   7      -7.275   5.526 -23.438  1.00  0.00           C  
ATOM     51  CD1 LEU A   7      -6.876   6.977 -23.700  1.00  0.00           C  
ATOM     52  CD2 LEU A   7      -6.694   4.654 -24.554  1.00  0.00           C  
ATOM     53  N   PRO A   8      -5.419   2.541 -20.368  1.00  0.00           N  
ATOM     54  CA  PRO A   8      -4.743   2.037 -19.181  1.00  0.00           C  
ATOM     55  C   PRO A   8      -3.990   3.129 -18.411  1.00  0.00           C  
ATOM     56  O   PRO A   8      -3.495   4.106 -18.984  1.00  0.00           O  
ATOM     57  CB  PRO A   8      -3.816   0.930 -19.677  1.00  0.00           C  
ATOM     58  CG  PRO A   8      -3.510   1.337 -21.111  1.00  0.00           C  
ATOM     59  CD  PRO A   8      -4.808   1.989 -21.572  1.00  0.00           C  
ATOM     60  N   ILE A   9      -3.851   2.910 -17.108  1.00  0.00           N  
ATOM     61  CA  ILE A   9      -2.937   3.646 -16.232  1.00  0.00           C  
ATOM     62  C   ILE A   9      -1.615   2.874 -16.157  1.00  0.00           C  
ATOM     63  O   ILE A   9      -1.595   1.705 -15.787  1.00  0.00           O  
ATOM     64  CB  ILE A   9      -3.561   3.888 -14.845  1.00  0.00           C  
ATOM     65  CG1 ILE A   9      -4.821   4.775 -14.987  1.00  0.00           C  
ATOM     66  CG2 ILE A   9      -2.533   4.540 -13.893  1.00  0.00           C  
ATOM     67  CD1 ILE A   9      -5.587   5.007 -13.681  1.00  0.00           C  
ATOM     68  N   LEU A  10      -0.515   3.530 -16.476  1.00  0.00           N  
ATOM     69  CA  LEU A  10       0.825   2.978 -16.320  1.00  0.00           C  
ATOM     70  C   LEU A  10       1.361   3.267 -14.913  1.00  0.00           C  
ATOM     71  O   LEU A  10       1.456   4.426 -14.516  1.00  0.00           O  
ATOM     72  CB  LEU A  10       1.726   3.551 -17.426  1.00  0.00           C  
ATOM     73  CG  LEU A  10       3.207   3.130 -17.322  1.00  0.00           C  
ATOM     74  CD1 LEU A  10       3.382   1.625 -17.461  1.00  0.00           C  
ATOM     75  CD2 LEU A  10       4.009   3.813 -18.422  1.00  0.00           C  
ATOM     76  N   ILE A  11       1.767   2.243 -14.187  1.00  0.00           N  
ATOM     77  CA  ILE A  11       2.390   2.355 -12.863  1.00  0.00           C  
ATOM     78  C   ILE A  11       3.810   1.793 -12.939  1.00  0.00           C  
ATOM     79  O   ILE A  11       4.007   0.598 -13.152  1.00  0.00           O  
ATOM     80  CB  ILE A  11       1.559   1.639 -11.780  1.00  0.00           C  
ATOM     81  CG1 ILE A  11       0.095   2.140 -11.770  1.00  0.00           C  
ATOM     82  CG2 ILE A  11       2.213   1.845 -10.396  1.00  0.00           C  
ATOM     83  CD1 ILE A  11      -0.808   1.341 -10.825  1.00  0.00           C  
ATOM     84  N   THR A  12       4.819   2.629 -12.717  1.00  0.00           N  
ATOM     85  CA  THR A  12       6.195   2.140 -12.626  1.00  0.00           C  
ATOM     86  C   THR A  12       6.513   1.646 -11.208  1.00  0.00           C  
ATOM     87  O   THR A  12       6.177   2.288 -10.214  1.00  0.00           O  
ATOM     88  CB  THR A  12       7.219   3.176 -13.113  1.00  0.00           C  
ATOM     89  OG1 THR A  12       7.229   4.315 -12.296  1.00  0.00           O  
ATOM     90  CG2 THR A  12       6.957   3.626 -14.546  1.00  0.00           C  
ATOM     91  N   GLY A  13       7.163   0.496 -11.097  1.00  0.00           N  
ATOM     92  CA  GLY A  13       7.479  -0.116  -9.800  1.00  0.00           C  
ATOM     93  C   GLY A  13       6.236  -0.624  -9.061  1.00  0.00           C  
ATOM     94  O   GLY A  13       6.126  -0.449  -7.842  1.00  0.00           O  
ATOM     95  N   GLY A  14       5.314  -1.255  -9.773  1.00  0.00           N  
ATOM     96  CA  GLY A  14       4.063  -1.773  -9.213  1.00  0.00           C  
ATOM     97  C   GLY A  14       4.161  -3.109  -8.469  1.00  0.00           C  
ATOM     98  O   GLY A  14       3.171  -3.584  -7.938  1.00  0.00           O  
ATOM     99  N   GLY A  15       5.347  -3.716  -8.373  1.00  0.00           N  
ATOM    100  CA  GLY A  15       5.506  -5.052  -7.776  1.00  0.00           C  
ATOM    101  C   GLY A  15       5.446  -5.126  -6.245  1.00  0.00           C  
ATOM    102  O   GLY A  15       5.456  -6.223  -5.685  1.00  0.00           O  
ATOM    103  N   ARG A  16       5.432  -3.996  -5.541  1.00  0.00           N  
ATOM    104  CA  ARG A  16       5.433  -3.959  -4.076  1.00  0.00           C  
ATOM    105  C   ARG A  16       4.903  -2.634  -3.516  1.00  0.00           C  
ATOM    106  O   ARG A  16       4.913  -1.616  -4.209  1.00  0.00           O  
ATOM    107  CB  ARG A  16       6.854  -4.254  -3.536  1.00  0.00           C  
ATOM    108  CG  ARG A  16       7.896  -3.205  -3.960  1.00  0.00           C  
ATOM    109  CD  ARG A  16       9.269  -3.543  -3.369  1.00  0.00           C  
ATOM    110  NE  ARG A  16      10.263  -2.503  -3.685  1.00  0.00           N  
ATOM    111  CZ  ARG A  16      11.475  -2.393  -3.154  1.00  0.00           C  
ATOM    112  NH1 ARG A  16      11.931  -3.264  -2.289  1.00  0.00           N  
ATOM    113  NH2 ARG A  16      12.237  -1.398  -3.483  1.00  0.00           N  
ATOM    114  N   ARG A  17       4.530  -2.639  -2.241  1.00  0.00           N  
ATOM    115  CA  ARG A  17       4.180  -1.459  -1.418  1.00  0.00           C  
ATOM    116  C   ARG A  17       3.164  -0.546  -2.120  1.00  0.00           C  
ATOM    117  O   ARG A  17       2.157  -1.046  -2.635  1.00  0.00           O  
ATOM    118  CB  ARG A  17       5.468  -0.728  -0.953  1.00  0.00           C  
ATOM    119  CG  ARG A  17       6.468  -1.618  -0.193  1.00  0.00           C  
ATOM    120  CD  ARG A  17       7.691  -0.830   0.288  1.00  0.00           C  
ATOM    121  NE  ARG A  17       7.374   0.058   1.425  1.00  0.00           N  
ATOM    122  CZ  ARG A  17       8.231   0.685   2.214  1.00  0.00           C  
ATOM    123  NH1 ARG A  17       9.515   0.647   1.990  1.00  0.00           N  
ATOM    124  NH2 ARG A  17       7.822   1.345   3.255  1.00  0.00           N  
ATOM    125  N   ILE A  18       3.418   0.765  -2.163  1.00  0.00           N  
ATOM    126  CA  ILE A  18       2.516   1.776  -2.731  1.00  0.00           C  
ATOM    127  C   ILE A  18       2.126   1.461  -4.182  1.00  0.00           C  
ATOM    128  O   ILE A  18       0.956   1.497  -4.521  1.00  0.00           O  
ATOM    129  CB  ILE A  18       3.172   3.171  -2.622  1.00  0.00           C  
ATOM    130  CG1 ILE A  18       3.349   3.575  -1.134  1.00  0.00           C  
ATOM    131  CG2 ILE A  18       2.349   4.236  -3.365  1.00  0.00           C  
ATOM    132  CD1 ILE A  18       4.234   4.810  -0.921  1.00  0.00           C  
ATOM    133  N   GLY A  19       3.092   1.116  -5.042  1.00  0.00           N  
ATOM    134  CA  GLY A  19       2.797   0.820  -6.445  1.00  0.00           C  
ATOM    135  C   GLY A  19       1.891  -0.395  -6.623  1.00  0.00           C  
ATOM    136  O   GLY A  19       1.018  -0.395  -7.489  1.00  0.00           O  
ATOM    137  N   LEU A  20       2.045  -1.399  -5.781  1.00  0.00           N  
ATOM    138  CA  LEU A  20       1.203  -2.590  -5.779  1.00  0.00           C  
ATOM    139  C   LEU A  20      -0.208  -2.295  -5.243  1.00  0.00           C  
ATOM    140  O   LEU A  20      -1.185  -2.761  -5.814  1.00  0.00           O  
ATOM    141  CB  LEU A  20       1.936  -3.677  -4.981  1.00  0.00           C  
ATOM    142  CG  LEU A  20       1.232  -5.044  -4.950  1.00  0.00           C  
ATOM    143  CD1 LEU A  20       0.924  -5.610  -6.325  1.00  0.00           C  
ATOM    144  CD2 LEU A  20       2.190  -6.029  -4.275  1.00  0.00           C  
ATOM    145  N   ALA A  21      -0.313  -1.483  -4.192  1.00  0.00           N  
ATOM    146  CA  ALA A  21      -1.601  -1.047  -3.663  1.00  0.00           C  
ATOM    147  C   ALA A  21      -2.395  -0.213  -4.688  1.00  0.00           C  
ATOM    148  O   ALA A  21      -3.589  -0.446  -4.869  1.00  0.00           O  
ATOM    149  CB  ALA A  21      -1.360  -0.275  -2.363  1.00  0.00           C  
ATOM    150  N   LEU A  22      -1.725   0.686  -5.414  1.00  0.00           N  
ATOM    151  CA  LEU A  22      -2.323   1.447  -6.518  1.00  0.00           C  
ATOM    152  C   LEU A  22      -2.794   0.530  -7.653  1.00  0.00           C  
ATOM    153  O   LEU A  22      -3.902   0.707  -8.150  1.00  0.00           O  
ATOM    154  CB  LEU A  22      -1.296   2.460  -7.051  1.00  0.00           C  
ATOM    155  CG  LEU A  22      -1.053   3.667  -6.121  1.00  0.00           C  
ATOM    156  CD1 LEU A  22       0.198   4.416  -6.565  1.00  0.00           C  
ATOM    157  CD2 LEU A  22      -2.227   4.642  -6.147  1.00  0.00           C  
ATOM    158  N   ALA A  23      -1.989  -0.459  -8.035  1.00  0.00           N  
ATOM    159  CA  ALA A  23      -2.371  -1.405  -9.079  1.00  0.00           C  
ATOM    160  C   ALA A  23      -3.661  -2.159  -8.711  1.00  0.00           C  
ATOM    161  O   ALA A  23      -4.600  -2.178  -9.497  1.00  0.00           O  
ATOM    162  CB  ALA A  23      -1.204  -2.355  -9.351  1.00  0.00           C  
ATOM    163  N   TRP A  24      -3.751  -2.686  -7.486  1.00  0.00           N  
ATOM    164  CA  TRP A  24      -4.951  -3.362  -6.996  1.00  0.00           C  
ATOM    165  C   TRP A  24      -6.164  -2.435  -6.926  1.00  0.00           C  
ATOM    166  O   TRP A  24      -7.246  -2.827  -7.343  1.00  0.00           O  
ATOM    167  CB  TRP A  24      -4.678  -3.993  -5.627  1.00  0.00           C  
ATOM    168  CG  TRP A  24      -3.908  -5.265  -5.707  1.00  0.00           C  
ATOM    169  CD1 TRP A  24      -2.705  -5.517  -5.156  1.00  0.00           C  
ATOM    170  CD2 TRP A  24      -4.304  -6.477  -6.415  1.00  0.00           C  
ATOM    171  NE1 TRP A  24      -2.311  -6.807  -5.466  1.00  0.00           N  
ATOM    172  CE2 TRP A  24      -3.252  -7.416  -6.255  1.00  0.00           C  
ATOM    173  CE3 TRP A  24      -5.427  -6.854  -7.172  1.00  0.00           C  
ATOM    174  CZ2 TRP A  24      -3.301  -8.692  -6.860  1.00  0.00           C  
ATOM    175  CZ3 TRP A  24      -5.473  -8.130  -7.778  1.00  0.00           C  
ATOM    176  CH2 TRP A  24      -4.424  -9.030  -7.627  1.00  0.00           C  
ATOM    177  N   HIS A  25      -5.979  -1.208  -6.447  1.00  0.00           N  
ATOM    178  CA  HIS A  25      -7.050  -0.215  -6.391  1.00  0.00           C  
ATOM    179  C   HIS A  25      -7.713  -0.010  -7.758  1.00  0.00           C  
ATOM    180  O   HIS A  25      -8.935  -0.087  -7.876  1.00  0.00           O  
ATOM    181  CB  HIS A  25      -6.475   1.092  -5.851  1.00  0.00           C  
ATOM    182  CG  HIS A  25      -7.483   2.192  -5.826  1.00  0.00           C  
ATOM    183  ND1 HIS A  25      -8.605   2.245  -4.995  1.00  0.00           N  
ATOM    184  CD2 HIS A  25      -7.466   3.326  -6.604  1.00  0.00           C  
ATOM    185  CE1 HIS A  25      -9.226   3.391  -5.263  1.00  0.00           C  
ATOM    186  NE2 HIS A  25      -8.570   4.063  -6.234  1.00  0.00           N  
ATOM    187  N   PHE A  26      -6.916   0.180  -8.810  1.00  0.00           N  
ATOM    188  CA  PHE A  26      -7.454   0.355 -10.153  1.00  0.00           C  
ATOM    189  C   PHE A  26      -8.056  -0.925 -10.746  1.00  0.00           C  
ATOM    190  O   PHE A  26      -9.121  -0.865 -11.367  1.00  0.00           O  
ATOM    191  CB  PHE A  26      -6.356   0.920 -11.063  1.00  0.00           C  
ATOM    192  CG  PHE A  26      -5.911   2.319 -10.700  1.00  0.00           C  
ATOM    193  CD1 PHE A  26      -6.855   3.353 -10.546  1.00  0.00           C  
ATOM    194  CD2 PHE A  26      -4.546   2.595 -10.518  1.00  0.00           C  
ATOM    195  CE1 PHE A  26      -6.441   4.643 -10.181  1.00  0.00           C  
ATOM    196  CE2 PHE A  26      -4.120   3.889 -10.161  1.00  0.00           C  
ATOM    197  CZ  PHE A  26      -5.079   4.911  -9.987  1.00  0.00           C  
ATOM    198  N   ILE A  27      -7.433  -2.081 -10.524  1.00  0.00           N  
ATOM    199  CA  ILE A  27      -7.956  -3.381 -10.972  1.00  0.00           C  
ATOM    200  C   ILE A  27      -9.354  -3.626 -10.376  1.00  0.00           C  
ATOM    201  O   ILE A  27     -10.279  -3.994 -11.106  1.00  0.00           O  
ATOM    202  CB  ILE A  27      -6.973  -4.506 -10.610  1.00  0.00           C  
ATOM    203  CG1 ILE A  27      -5.720  -4.432 -11.504  1.00  0.00           C  
ATOM    204  CG2 ILE A  27      -7.631  -5.901 -10.765  1.00  0.00           C  
ATOM    205  CD1 ILE A  27      -4.534  -5.246 -10.960  1.00  0.00           C  
ATOM    206  N   ASN A  28      -9.543  -3.353  -9.088  1.00  0.00           N  
ATOM    207  CA  ASN A  28     -10.823  -3.513  -8.402  1.00  0.00           C  
ATOM    208  C   ASN A  28     -11.912  -2.585  -8.965  1.00  0.00           C  
ATOM    209  O   ASN A  28     -13.085  -2.947  -9.010  1.00  0.00           O  
ATOM    210  CB  ASN A  28     -10.600  -3.288  -6.899  1.00  0.00           C  
ATOM    211  CG  ASN A  28      -9.712  -4.348  -6.278  1.00  0.00           C  
ATOM    212  OD1 ASN A  28      -9.567  -5.456  -6.766  1.00  0.00           O  
ATOM    213  ND2 ASN A  28      -9.089  -4.023  -5.173  1.00  0.00           N  
ATOM    214  N   GLN A  29     -11.528  -1.416  -9.491  1.00  0.00           N  
ATOM    215  CA  GLN A  29     -12.414  -0.495 -10.207  1.00  0.00           C  
ATOM    216  C   GLN A  29     -12.605  -0.847 -11.695  1.00  0.00           C  
ATOM    217  O   GLN A  29     -13.276  -0.120 -12.423  1.00  0.00           O  
ATOM    218  CB  GLN A  29     -11.906   0.940 -10.032  1.00  0.00           C  
ATOM    219  CG  GLN A  29     -11.966   1.403  -8.564  1.00  0.00           C  
ATOM    220  CD  GLN A  29     -11.605   2.878  -8.410  1.00  0.00           C  
ATOM    221  OE1 GLN A  29     -11.547   3.637  -9.364  1.00  0.00           O  
ATOM    222  NE2 GLN A  29     -11.371   3.333  -7.212  1.00  0.00           N  
ATOM    223  N   LYS A  30     -12.040  -1.961 -12.169  1.00  0.00           N  
ATOM    224  CA  LYS A  30     -12.018  -2.368 -13.581  1.00  0.00           C  
ATOM    225  C   LYS A  30     -11.309  -1.357 -14.497  1.00  0.00           C  
ATOM    226  O   LYS A  30     -11.579  -1.312 -15.701  1.00  0.00           O  
ATOM    227  CB  LYS A  30     -13.420  -2.730 -14.091  1.00  0.00           C  
ATOM    228  CG  LYS A  30     -14.130  -3.742 -13.189  1.00  0.00           C  
ATOM    229  CD  LYS A  30     -15.493  -4.103 -13.787  1.00  0.00           C  
ATOM    230  CE  LYS A  30     -16.149  -5.133 -12.874  1.00  0.00           C  
ATOM    231  NZ  LYS A  30     -17.450  -5.603 -13.404  1.00  0.00           N  
ATOM    232  N   GLN A  31     -10.404  -0.558 -13.946  1.00  0.00           N  
ATOM    233  CA  GLN A  31      -9.499   0.301 -14.680  1.00  0.00           C  
ATOM    234  C   GLN A  31      -8.320  -0.535 -15.205  1.00  0.00           C  
ATOM    235  O   GLN A  31      -7.612  -1.135 -14.400  1.00  0.00           O  
ATOM    236  CB  GLN A  31      -9.059   1.447 -13.740  1.00  0.00           C  
ATOM    237  CG  GLN A  31      -7.935   2.331 -14.265  1.00  0.00           C  
ATOM    238  CD  GLN A  31      -8.244   2.978 -15.608  1.00  0.00           C  
ATOM    239  OE1 GLN A  31      -9.210   3.692 -15.781  1.00  0.00           O  
ATOM    240  NE2 GLN A  31      -7.418   2.732 -16.595  1.00  0.00           N  
ATOM    241  N   PRO A  32      -8.069  -0.586 -16.518  1.00  0.00           N  
ATOM    242  CA  PRO A  32      -6.907  -1.286 -17.053  1.00  0.00           C  
ATOM    243  C   PRO A  32      -5.597  -0.712 -16.518  1.00  0.00           C  
ATOM    244  O   PRO A  32      -5.441   0.510 -16.404  1.00  0.00           O  
ATOM    245  CB  PRO A  32      -6.992  -1.158 -18.574  1.00  0.00           C  
ATOM    246  CG  PRO A  32      -8.465  -0.860 -18.832  1.00  0.00           C  
ATOM    247  CD  PRO A  32      -8.886  -0.074 -17.596  1.00  0.00           C  
ATOM    248  N   VAL A  33      -4.641  -1.583 -16.216  1.00  0.00           N  
ATOM    249  CA  VAL A  33      -3.354  -1.202 -15.643  1.00  0.00           C  
ATOM    250  C   VAL A  33      -2.215  -1.876 -16.403  1.00  0.00           C  
ATOM    251  O   VAL A  33      -2.262  -3.071 -16.680  1.00  0.00           O  
ATOM    252  CB  VAL A  33      -3.275  -1.531 -14.137  1.00  0.00           C  
ATOM    253  CG1 VAL A  33      -1.987  -0.999 -13.520  1.00  0.00           C  
ATOM    254  CG2 VAL A  33      -4.426  -0.904 -13.347  1.00  0.00           C  
ATOM    255  N   ILE A  34      -1.180  -1.108 -16.706  1.00  0.00           N  
ATOM    256  CA  ILE A  34       0.132  -1.604 -17.121  1.00  0.00           C  
ATOM    257  C   ILE A  34       1.101  -1.352 -15.967  1.00  0.00           C  
ATOM    258  O   ILE A  34       1.206  -0.234 -15.472  1.00  0.00           O  
ATOM    259  CB  ILE A  34       0.615  -0.954 -18.432  1.00  0.00           C  
ATOM    260  CG1 ILE A  34      -0.431  -1.112 -19.560  1.00  0.00           C  
ATOM    261  CG2 ILE A  34       1.969  -1.565 -18.852  1.00  0.00           C  
ATOM    262  CD1 ILE A  34      -0.067  -0.366 -20.863  1.00  0.00           C  
ATOM    263  N   VAL A  35       1.818  -2.373 -15.538  1.00  0.00           N  
ATOM    264  CA  VAL A  35       2.740  -2.304 -14.405  1.00  0.00           C  
ATOM    265  C   VAL A  35       4.154  -2.608 -14.875  1.00  0.00           C  
ATOM    266  O   VAL A  35       4.385  -3.638 -15.494  1.00  0.00           O  
ATOM    267  CB  VAL A  35       2.301  -3.267 -13.288  1.00  0.00           C  
ATOM    268  CG1 VAL A  35       3.306  -3.330 -12.149  1.00  0.00           C  
ATOM    269  CG2 VAL A  35       0.954  -2.838 -12.697  1.00  0.00           C  
ATOM    270  N   SER A  36       5.118  -1.762 -14.535  1.00  0.00           N  
ATOM    271  CA  SER A  36       6.524  -2.155 -14.619  1.00  0.00           C  
ATOM    272  C   SER A  36       7.017  -2.740 -13.303  1.00  0.00           C  
ATOM    273  O   SER A  36       6.688  -2.262 -12.214  1.00  0.00           O  
ATOM    274  CB  SER A  36       7.441  -1.013 -15.099  1.00  0.00           C  
ATOM    275  OG  SER A  36       7.844  -0.188 -14.017  1.00  0.00           O  
ATOM    276  N   TYR A  37       7.884  -3.741 -13.400  1.00  0.00           N  
ATOM    277  CA  TYR A  37       8.587  -4.306 -12.253  1.00  0.00           C  
ATOM    278  C   TYR A  37      10.036  -4.646 -12.637  1.00  0.00           C  
ATOM    279  O   TYR A  37      10.319  -5.014 -13.767  1.00  0.00           O  
ATOM    280  CB  TYR A  37       7.836  -5.529 -11.722  1.00  0.00           C  
ATOM    281  CG  TYR A  37       7.823  -6.715 -12.664  1.00  0.00           C  
ATOM    282  CD1 TYR A  37       6.880  -6.794 -13.719  1.00  0.00           C  
ATOM    283  CD2 TYR A  37       8.741  -7.761 -12.489  1.00  0.00           C  
ATOM    284  CE1 TYR A  37       6.852  -7.902 -14.575  1.00  0.00           C  
ATOM    285  CE2 TYR A  37       8.726  -8.879 -13.342  1.00  0.00           C  
ATOM    286  CZ  TYR A  37       7.778  -8.944 -14.380  1.00  0.00           C  
ATOM    287  OH  TYR A  37       7.755 -10.044 -15.203  1.00  0.00           O  
ATOM    288  N   ARG A  38      10.956  -4.543 -11.664  1.00  0.00           N  
ATOM    289  CA  ARG A  38      12.358  -4.916 -11.871  1.00  0.00           C  
ATOM    290  C   ARG A  38      12.605  -6.381 -11.521  1.00  0.00           C  
ATOM    291  O   ARG A  38      13.274  -7.098 -12.249  1.00  0.00           O  
ATOM    292  CB  ARG A  38      13.264  -3.991 -11.045  1.00  0.00           C  
ATOM    293  CG  ARG A  38      14.751  -4.231 -11.366  1.00  0.00           C  
ATOM    294  CD  ARG A  38      15.671  -3.379 -10.486  1.00  0.00           C  
ATOM    295  NE  ARG A  38      15.655  -3.862  -9.086  1.00  0.00           N  
ATOM    296  CZ  ARG A  38      16.434  -3.424  -8.103  1.00  0.00           C  
ATOM    297  NH1 ARG A  38      17.296  -2.455  -8.304  1.00  0.00           N  
ATOM    298  NH2 ARG A  38      16.362  -3.954  -6.916  1.00  0.00           N  
ATOM    299  N   THR A  39      12.086  -6.789 -10.375  1.00  0.00           N  
ATOM    300  CA  THR A  39      12.249  -8.137  -9.826  1.00  0.00           C  
ATOM    301  C   THR A  39      10.887  -8.813  -9.825  1.00  0.00           C  
ATOM    302  O   THR A  39       9.910  -8.198  -9.397  1.00  0.00           O  
ATOM    303  CB  THR A  39      12.823  -8.094  -8.404  1.00  0.00           C  
ATOM    304  OG1 THR A  39      13.986  -7.288  -8.359  1.00  0.00           O  
ATOM    305  CG2 THR A  39      13.214  -9.470  -7.888  1.00  0.00           C  
ATOM    306  N   HIS A  40      10.843 -10.056 -10.279  1.00  0.00           N  
ATOM    307  CA  HIS A  40       9.629 -10.848 -10.195  1.00  0.00           C  
ATOM    308  C   HIS A  40       9.347 -11.211  -8.737  1.00  0.00           C  
ATOM    309  O   HIS A  40      10.112 -11.938  -8.100  1.00  0.00           O  
ATOM    310  CB  HIS A  40       9.765 -12.092 -11.080  1.00  0.00           C  
ATOM    311  CG  HIS A  40       8.430 -12.692 -11.388  1.00  0.00           C  
ATOM    312  ND1 HIS A  40       7.662 -13.496 -10.578  1.00  0.00           N  
ATOM    313  CD2 HIS A  40       7.718 -12.505 -12.554  1.00  0.00           C  
ATOM    314  CE1 HIS A  40       6.526 -13.784 -11.234  1.00  0.00           C  
ATOM    315  NE2 HIS A  40       6.538 -13.204 -12.434  1.00  0.00           N  
ATOM    316  N   TYR A  41       8.266 -10.663  -8.192  1.00  0.00           N  
ATOM    317  CA  TYR A  41       7.722 -11.057  -6.890  1.00  0.00           C  
ATOM    318  C   TYR A  41       6.463 -11.902  -7.132  1.00  0.00           C  
ATOM    319  O   TYR A  41       5.780 -11.657  -8.124  1.00  0.00           O  
ATOM    320  CB  TYR A  41       7.378  -9.819  -6.054  1.00  0.00           C  
ATOM    321  CG  TYR A  41       8.561  -8.933  -5.738  1.00  0.00           C  
ATOM    322  CD1 TYR A  41       9.465  -9.291  -4.720  1.00  0.00           C  
ATOM    323  CD2 TYR A  41       8.774  -7.747  -6.462  1.00  0.00           C  
ATOM    324  CE1 TYR A  41      10.578  -8.480  -4.439  1.00  0.00           C  
ATOM    325  CE2 TYR A  41       9.885  -6.933  -6.192  1.00  0.00           C  
ATOM    326  CZ  TYR A  41      10.782  -7.304  -5.179  1.00  0.00           C  
ATOM    327  OH  TYR A  41      11.879  -6.516  -4.916  1.00  0.00           O  
ATOM    328  N   PRO A  42       6.070 -12.797  -6.201  1.00  0.00           N  
ATOM    329  CA  PRO A  42       4.801 -13.534  -6.295  1.00  0.00           C  
ATOM    330  C   PRO A  42       3.577 -12.633  -6.509  1.00  0.00           C  
ATOM    331  O   PRO A  42       2.622 -12.988  -7.193  1.00  0.00           O  
ATOM    332  CB  PRO A  42       4.694 -14.303  -4.974  1.00  0.00           C  
ATOM    333  CG  PRO A  42       6.157 -14.504  -4.557  1.00  0.00           C  
ATOM    334  CD  PRO A  42       6.833 -13.227  -5.034  1.00  0.00           C  
ATOM    335  N   ALA A  43       3.626 -11.409  -5.979  1.00  0.00           N  
ATOM    336  CA  ALA A  43       2.599 -10.403  -6.205  1.00  0.00           C  
ATOM    337  C   ALA A  43       2.381 -10.037  -7.694  1.00  0.00           C  
ATOM    338  O   ALA A  43       1.293  -9.589  -8.037  1.00  0.00           O  
ATOM    339  CB  ALA A  43       2.981  -9.164  -5.388  1.00  0.00           C  
ATOM    340  N   ILE A  44       3.381 -10.206  -8.553  1.00  0.00           N  
ATOM    341  CA  ILE A  44       3.258  -9.949  -9.994  1.00  0.00           C  
ATOM    342  C   ILE A  44       2.334 -10.983 -10.645  1.00  0.00           C  
ATOM    343  O   ILE A  44       1.487 -10.594 -11.438  1.00  0.00           O  
ATOM    344  CB  ILE A  44       4.636  -9.915 -10.683  1.00  0.00           C  
ATOM    345  CG1 ILE A  44       5.544  -8.787 -10.135  1.00  0.00           C  
ATOM    346  CG2 ILE A  44       4.519  -9.794 -12.210  1.00  0.00           C  
ATOM    347  CD1 ILE A  44       5.016  -7.365 -10.329  1.00  0.00           C  
ATOM    348  N   ASP A  45       2.424 -12.254 -10.252  1.00  0.00           N  
ATOM    349  CA  ASP A  45       1.535 -13.297 -10.766  1.00  0.00           C  
ATOM    350  C   ASP A  45       0.078 -13.000 -10.418  1.00  0.00           C  
ATOM    351  O   ASP A  45      -0.800 -13.107 -11.268  1.00  0.00           O  
ATOM    352  CB  ASP A  45       1.949 -14.669 -10.203  1.00  0.00           C  
ATOM    353  CG  ASP A  45       3.380 -15.021 -10.576  1.00  0.00           C  
ATOM    354  OD1 ASP A  45       3.731 -14.842 -11.756  1.00  0.00           O  
ATOM    355  OD2 ASP A  45       4.155 -15.404  -9.660  1.00  0.00           O  
ATOM    356  N   GLY A  46      -0.167 -12.511  -9.197  1.00  0.00           N  
ATOM    357  CA  GLY A  46      -1.494 -12.052  -8.790  1.00  0.00           C  
ATOM    358  C   GLY A  46      -2.034 -10.914  -9.664  1.00  0.00           C  
ATOM    359  O   GLY A  46      -3.191 -10.954 -10.079  1.00  0.00           O  
ATOM    360  N   LEU A  47      -1.197  -9.941 -10.012  1.00  0.00           N  
ATOM    361  CA  LEU A  47      -1.585  -8.846 -10.910  1.00  0.00           C  
ATOM    362  C   LEU A  47      -1.891  -9.351 -12.329  1.00  0.00           C  
ATOM    363  O   LEU A  47      -2.880  -8.918 -12.922  1.00  0.00           O  
ATOM    364  CB  LEU A  47      -0.480  -7.775 -10.964  1.00  0.00           C  
ATOM    365  CG  LEU A  47      -0.243  -6.978  -9.674  1.00  0.00           C  
ATOM    366  CD1 LEU A  47       0.930  -6.028  -9.895  1.00  0.00           C  
ATOM    367  CD2 LEU A  47      -1.447  -6.143  -9.266  1.00  0.00           C  
ATOM    368  N   ILE A  48      -1.079 -10.260 -12.860  1.00  0.00           N  
ATOM    369  CA  ILE A  48      -1.285 -10.861 -14.183  1.00  0.00           C  
ATOM    370  C   ILE A  48      -2.611 -11.638 -14.206  1.00  0.00           C  
ATOM    371  O   ILE A  48      -3.423 -11.436 -15.108  1.00  0.00           O  
ATOM    372  CB  ILE A  48      -0.084 -11.750 -14.565  1.00  0.00           C  
ATOM    373  CG1 ILE A  48       1.170 -10.878 -14.795  1.00  0.00           C  
ATOM    374  CG2 ILE A  48      -0.390 -12.570 -15.839  1.00  0.00           C  
ATOM    375  CD1 ILE A  48       2.483 -11.680 -14.871  1.00  0.00           C  
ATOM    376  N   ASN A  49      -2.866 -12.454 -13.193  1.00  0.00           N  
ATOM    377  CA  ASN A  49      -4.100 -13.224 -13.065  1.00  0.00           C  
ATOM    378  C   ASN A  49      -5.342 -12.331 -12.952  1.00  0.00           C  
ATOM    379  O   ASN A  49      -6.412 -12.686 -13.442  1.00  0.00           O  
ATOM    380  CB  ASN A  49      -3.979 -14.145 -11.841  1.00  0.00           C  
ATOM    381  CG  ASN A  49      -2.982 -15.276 -12.032  1.00  0.00           C  
ATOM    382  OD1 ASN A  49      -2.563 -15.607 -13.122  1.00  0.00           O  
ATOM    383  ND2 ASN A  49      -2.606 -15.937 -10.955  1.00  0.00           N  
ATOM    384  N   ALA A  50      -5.189 -11.143 -12.368  1.00  0.00           N  
ATOM    385  CA  ALA A  50      -6.247 -10.133 -12.294  1.00  0.00           C  
ATOM    386  C   ALA A  50      -6.429  -9.308 -13.585  1.00  0.00           C  
ATOM    387  O   ALA A  50      -7.287  -8.426 -13.646  1.00  0.00           O  
ATOM    388  CB  ALA A  50      -5.958  -9.255 -11.083  1.00  0.00           C  
ATOM    389  N   GLY A  51      -5.632  -9.568 -14.621  1.00  0.00           N  
ATOM    390  CA  GLY A  51      -5.723  -8.912 -15.926  1.00  0.00           C  
ATOM    391  C   GLY A  51      -4.834  -7.685 -16.109  1.00  0.00           C  
ATOM    392  O   GLY A  51      -4.968  -6.990 -17.114  1.00  0.00           O  
ATOM    393  N   ALA A  52      -3.914  -7.403 -15.175  1.00  0.00           N  
ATOM    394  CA  ALA A  52      -2.912  -6.368 -15.387  1.00  0.00           C  
ATOM    395  C   ALA A  52      -1.858  -6.827 -16.402  1.00  0.00           C  
ATOM    396  O   ALA A  52      -1.373  -7.958 -16.362  1.00  0.00           O  
ATOM    397  CB  ALA A  52      -2.252  -5.976 -14.066  1.00  0.00           C  
ATOM    398  N   GLN A  53      -1.424  -5.925 -17.285  1.00  0.00           N  
ATOM    399  CA  GLN A  53      -0.252  -6.174 -18.105  1.00  0.00           C  
ATOM    400  C   GLN A  53       1.001  -5.829 -17.298  1.00  0.00           C  
ATOM    401  O   GLN A  53       1.257  -4.667 -17.000  1.00  0.00           O  
ATOM    402  CB  GLN A  53      -0.365  -5.378 -19.406  1.00  0.00           C  
ATOM    403  CG  GLN A  53       0.806  -5.732 -20.329  1.00  0.00           C  
ATOM    404  CD  GLN A  53       0.740  -5.019 -21.675  1.00  0.00           C  
ATOM    405  OE1 GLN A  53      -0.129  -4.213 -21.955  1.00  0.00           O  
ATOM    406  NE2 GLN A  53       1.679  -5.301 -22.547  1.00  0.00           N  
ATOM    407  N   CYS A  54       1.810  -6.830 -16.964  1.00  0.00           N  
ATOM    408  CA  CYS A  54       3.045  -6.644 -16.225  1.00  0.00           C  
ATOM    409  C   CYS A  54       4.259  -6.767 -17.157  1.00  0.00           C  
ATOM    410  O   CYS A  54       4.437  -7.783 -17.817  1.00  0.00           O  
ATOM    411  CB  CYS A  54       3.097  -7.645 -15.061  1.00  0.00           C  
ATOM    412  SG  CYS A  54       1.778  -7.262 -13.873  1.00  0.00           S  
ATOM    413  N   ILE A  55       5.094  -5.732 -17.206  1.00  0.00           N  
ATOM    414  CA  ILE A  55       6.287  -5.666 -18.062  1.00  0.00           C  
ATOM    415  C   ILE A  55       7.525  -5.595 -17.166  1.00  0.00           C  
ATOM    416  O   ILE A  55       7.678  -4.661 -16.373  1.00  0.00           O  
ATOM    417  CB  ILE A  55       6.202  -4.478 -19.046  1.00  0.00           C  
ATOM    418  CG1 ILE A  55       4.909  -4.530 -19.896  1.00  0.00           C  
ATOM    419  CG2 ILE A  55       7.453  -4.465 -19.952  1.00  0.00           C  
ATOM    420  CD1 ILE A  55       4.699  -3.299 -20.805  1.00  0.00           C  
ATOM    421  N   GLN A  56       8.428  -6.558 -17.304  1.00  0.00           N  
ATOM    422  CA  GLN A  56       9.711  -6.490 -16.620  1.00  0.00           C  
ATOM    423  C   GLN A  56      10.580  -5.414 -17.270  1.00  0.00           C  
ATOM    424  O   GLN A  56      10.756  -5.404 -18.487  1.00  0.00           O  
ATOM    425  CB  GLN A  56      10.393  -7.858 -16.605  1.00  0.00           C  
ATOM    426  CG  GLN A  56      11.558  -7.873 -15.598  1.00  0.00           C  
ATOM    427  CD  GLN A  56      12.179  -9.259 -15.421  1.00  0.00           C  
ATOM    428  OE1 GLN A  56      11.931 -10.193 -16.163  1.00  0.00           O  
ATOM    429  NE2 GLN A  56      13.017  -9.440 -14.426  1.00  0.00           N  
ATOM    430  N   ALA A  57      11.141  -4.518 -16.451  1.00  0.00           N  
ATOM    431  CA  ALA A  57      11.965  -3.423 -16.930  1.00  0.00           C  
ATOM    432  C   ALA A  57      13.128  -3.145 -15.979  1.00  0.00           C  
ATOM    433  O   ALA A  57      12.965  -3.128 -14.754  1.00  0.00           O  
ATOM    434  CB  ALA A  57      11.073  -2.192 -17.109  1.00  0.00           C  
ATOM    435  N   ASP A  58      14.291  -2.870 -16.553  1.00  0.00           N  
ATOM    436  CA  ASP A  58      15.441  -2.361 -15.816  1.00  0.00           C  
ATOM    437  C   ASP A  58      15.684  -0.892 -16.167  1.00  0.00           C  
ATOM    438  O   ASP A  58      16.117  -0.553 -17.265  1.00  0.00           O  
ATOM    439  CB  ASP A  58      16.684  -3.218 -16.057  1.00  0.00           C  
ATOM    440  CG  ASP A  58      17.855  -2.755 -15.185  1.00  0.00           C  
ATOM    441  OD1 ASP A  58      17.648  -1.882 -14.309  1.00  0.00           O  
ATOM    442  OD2 ASP A  58      18.977  -3.251 -15.370  1.00  0.00           O  
ATOM    443  N   PHE A  59      15.398  -0.011 -15.223  1.00  0.00           N  
ATOM    444  CA  PHE A  59      15.584   1.426 -15.372  1.00  0.00           C  
ATOM    445  C   PHE A  59      16.985   1.914 -14.970  1.00  0.00           C  
ATOM    446  O   PHE A  59      17.210   3.125 -14.940  1.00  0.00           O  
ATOM    447  CB  PHE A  59      14.475   2.177 -14.622  1.00  0.00           C  
ATOM    448  CG  PHE A  59      13.062   1.849 -15.046  1.00  0.00           C  
ATOM    449  CD1 PHE A  59      12.734   1.572 -16.389  1.00  0.00           C  
ATOM    450  CD2 PHE A  59      12.021   1.865 -14.085  1.00  0.00           C  
ATOM    451  CE1 PHE A  59      11.410   1.302 -16.768  1.00  0.00           C  
ATOM    452  CE2 PHE A  59      10.700   1.604 -14.458  1.00  0.00           C  
ATOM    453  CZ  PHE A  59      10.398   1.322 -15.801  1.00  0.00           C  
ATOM    454  N   SER A  60      17.927   1.011 -14.686  1.00  0.00           N  
ATOM    455  CA  SER A  60      19.301   1.372 -14.331  1.00  0.00           C  
ATOM    456  C   SER A  60      20.092   1.967 -15.506  1.00  0.00           C  
ATOM    457  O   SER A  60      21.080   2.662 -15.284  1.00  0.00           O  
ATOM    458  CB  SER A  60      20.042   0.162 -13.757  1.00  0.00           C  
ATOM    459  OG  SER A  60      20.253  -0.822 -14.743  1.00  0.00           O  
ATOM    460  N   THR A  61      19.618   1.767 -16.735  1.00  0.00           N  
ATOM    461  CA  THR A  61      20.224   2.312 -17.950  1.00  0.00           C  
ATOM    462  C   THR A  61      19.188   3.029 -18.818  1.00  0.00           C  
ATOM    463  O   THR A  61      18.001   2.697 -18.796  1.00  0.00           O  
ATOM    464  CB  THR A  61      20.939   1.227 -18.773  1.00  0.00           C  
ATOM    465  OG1 THR A  61      20.008   0.346 -19.350  1.00  0.00           O  
ATOM    466  CG2 THR A  61      21.925   0.402 -17.953  1.00  0.00           C  
ATOM    467  N   ASN A  62      19.633   3.993 -19.618  1.00  0.00           N  
ATOM    468  CA  ASN A  62      18.745   4.683 -20.559  1.00  0.00           C  
ATOM    469  C   ASN A  62      18.185   3.730 -21.621  1.00  0.00           C  
ATOM    470  O   ASN A  62      17.007   3.837 -21.958  1.00  0.00           O  
ATOM    471  CB  ASN A  62      19.496   5.855 -21.216  1.00  0.00           C  
ATOM    472  CG  ASN A  62      19.843   6.960 -20.235  1.00  0.00           C  
ATOM    473  OD1 ASN A  62      19.266   7.140 -19.181  1.00  0.00           O  
ATOM    474  ND2 ASN A  62      20.825   7.771 -20.578  1.00  0.00           N  
ATOM    475  N   ASP A  63      18.966   2.755 -22.063  1.00  0.00           N  
ATOM    476  CA  ASP A  63      18.514   1.742 -23.015  1.00  0.00           C  
ATOM    477  C   ASP A  63      17.401   0.871 -22.416  1.00  0.00           C  
ATOM    478  O   ASP A  63      16.398   0.609 -23.081  1.00  0.00           O  
ATOM    479  CB  ASP A  63      19.696   0.876 -23.469  1.00  0.00           C  
ATOM    480  CG  ASP A  63      20.745   1.651 -24.266  1.00  0.00           C  
ATOM    481  OD1 ASP A  63      20.412   2.736 -24.791  1.00  0.00           O  
ATOM    482  OD2 ASP A  63      21.899   1.166 -24.310  1.00  0.00           O  
ATOM    483  N   GLY A  64      17.507   0.496 -21.142  1.00  0.00           N  
ATOM    484  CA  GLY A  64      16.456  -0.221 -20.432  1.00  0.00           C  
ATOM    485  C   GLY A  64      15.162   0.594 -20.276  1.00  0.00           C  
ATOM    486  O   GLY A  64      14.061   0.057 -20.409  1.00  0.00           O  
ATOM    487  N   VAL A  65      15.275   1.905 -20.048  1.00  0.00           N  
ATOM    488  CA  VAL A  65      14.121   2.817 -20.017  1.00  0.00           C  
ATOM    489  C   VAL A  65      13.453   2.901 -21.393  1.00  0.00           C  
ATOM    490  O   VAL A  65      12.228   2.819 -21.484  1.00  0.00           O  
ATOM    491  CB  VAL A  65      14.526   4.230 -19.541  1.00  0.00           C  
ATOM    492  CG1 VAL A  65      13.356   5.214 -19.580  1.00  0.00           C  
ATOM    493  CG2 VAL A  65      15.040   4.207 -18.095  1.00  0.00           C  
ATOM    494  N   MET A  66      14.236   3.038 -22.459  1.00  0.00           N  
ATOM    495  CA  MET A  66      13.707   3.146 -23.818  1.00  0.00           C  
ATOM    496  C   MET A  66      13.105   1.831 -24.314  1.00  0.00           C  
ATOM    497  O   MET A  66      12.030   1.854 -24.899  1.00  0.00           O  
ATOM    498  CB  MET A  66      14.797   3.654 -24.769  1.00  0.00           C  
ATOM    499  CG  MET A  66      15.220   5.109 -24.473  1.00  0.00           C  
ATOM    500  SD  MET A  66      13.883   6.357 -24.415  1.00  0.00           S  
ATOM    501  CE  MET A  66      13.169   6.156 -26.065  1.00  0.00           C  
ATOM    502  N   ALA A  67      13.716   0.693 -23.984  1.00  0.00           N  
ATOM    503  CA  ALA A  67      13.144  -0.622 -24.274  1.00  0.00           C  
ATOM    504  C   ALA A  67      11.773  -0.809 -23.604  1.00  0.00           C  
ATOM    505  O   ALA A  67      10.828  -1.292 -24.234  1.00  0.00           O  
ATOM    506  CB  ALA A  67      14.149  -1.694 -23.816  1.00  0.00           C  
ATOM    507  N   PHE A  68      11.627  -0.361 -22.362  1.00  0.00           N  
ATOM    508  CA  PHE A  68      10.331  -0.358 -21.694  1.00  0.00           C  
ATOM    509  C   PHE A  68       9.315   0.570 -22.376  1.00  0.00           C  
ATOM    510  O   PHE A  68       8.169   0.187 -22.564  1.00  0.00           O  
ATOM    511  CB  PHE A  68      10.514   0.021 -20.218  1.00  0.00           C  
ATOM    512  CG  PHE A  68       9.204   0.198 -19.495  1.00  0.00           C  
ATOM    513  CD1 PHE A  68       8.732   1.488 -19.167  1.00  0.00           C  
ATOM    514  CD2 PHE A  68       8.410  -0.930 -19.188  1.00  0.00           C  
ATOM    515  CE1 PHE A  68       7.499   1.644 -18.527  1.00  0.00           C  
ATOM    516  CE2 PHE A  68       7.175  -0.773 -18.550  1.00  0.00           C  
ATOM    517  CZ  PHE A  68       6.724   0.508 -18.218  1.00  0.00           C  
ATOM    518  N   ALA A  69       9.725   1.764 -22.767  1.00  0.00           N  
ATOM    519  CA  ALA A  69       8.859   2.681 -23.503  1.00  0.00           C  
ATOM    520  C   ALA A  69       8.353   2.055 -24.810  1.00  0.00           C  
ATOM    521  O   ALA A  69       7.161   2.151 -25.108  1.00  0.00           O  
ATOM    522  CB  ALA A  69       9.609   3.996 -23.753  1.00  0.00           C  
ATOM    523  N   ASP A  70       9.212   1.362 -25.554  1.00  0.00           N  
ATOM    524  CA  ASP A  70       8.845   0.670 -26.787  1.00  0.00           C  
ATOM    525  C   ASP A  70       7.835  -0.456 -26.558  1.00  0.00           C  
ATOM    526  O   ASP A  70       6.883  -0.596 -27.334  1.00  0.00           O  
ATOM    527  CB  ASP A  70      10.110   0.139 -27.483  1.00  0.00           C  
ATOM    528  CG  ASP A  70      10.942   1.233 -28.155  1.00  0.00           C  
ATOM    529  OD1 ASP A  70      10.379   2.316 -28.455  1.00  0.00           O  
ATOM    530  OD2 ASP A  70      12.125   0.943 -28.458  1.00  0.00           O  
ATOM    531  N   GLU A  71       7.965  -1.213 -25.469  1.00  0.00           N  
ATOM    532  CA  GLU A  71       6.983  -2.237 -25.094  1.00  0.00           C  
ATOM    533  C   GLU A  71       5.618  -1.626 -24.734  1.00  0.00           C  
ATOM    534  O   GLU A  71       4.578  -2.116 -25.177  1.00  0.00           O  
ATOM    535  CB  GLU A  71       7.525  -3.093 -23.940  1.00  0.00           C  
ATOM    536  CG  GLU A  71       8.631  -4.070 -24.381  1.00  0.00           C  
ATOM    537  CD  GLU A  71       8.147  -4.996 -25.507  1.00  0.00           C  
ATOM    538  OE1 GLU A  71       8.763  -4.976 -26.610  1.00  0.00           O  
ATOM    539  OE2 GLU A  71       7.111  -5.651 -25.327  1.00  0.00           O  
ATOM    540  N   VAL A  72       5.596  -0.499 -24.020  1.00  0.00           N  
ATOM    541  CA  VAL A  72       4.347   0.216 -23.736  1.00  0.00           C  
ATOM    542  C   VAL A  72       3.699   0.743 -25.024  1.00  0.00           C  
ATOM    543  O   VAL A  72       2.494   0.600 -25.209  1.00  0.00           O  
ATOM    544  CB  VAL A  72       4.573   1.359 -22.725  1.00  0.00           C  
ATOM    545  CG1 VAL A  72       3.298   2.186 -22.487  1.00  0.00           C  
ATOM    546  CG2 VAL A  72       5.003   0.808 -21.360  1.00  0.00           C  
ATOM    547  N   LEU A  73       4.493   1.301 -25.932  1.00  0.00           N  
ATOM    548  CA  LEU A  73       4.019   1.833 -27.215  1.00  0.00           C  
ATOM    549  C   LEU A  73       3.439   0.752 -28.134  1.00  0.00           C  
ATOM    550  O   LEU A  73       2.541   1.051 -28.925  1.00  0.00           O  
ATOM    551  CB  LEU A  73       5.190   2.547 -27.909  1.00  0.00           C  
ATOM    552  CG  LEU A  73       5.533   3.902 -27.267  1.00  0.00           C  
ATOM    553  CD1 LEU A  73       6.921   4.358 -27.720  1.00  0.00           C  
ATOM    554  CD2 LEU A  73       4.516   4.978 -27.645  1.00  0.00           C  
ATOM    555  N   LYS A  74       3.921  -0.486 -28.045  1.00  0.00           N  
ATOM    556  CA  LYS A  74       3.344  -1.643 -28.751  1.00  0.00           C  
ATOM    557  C   LYS A  74       2.061  -2.148 -28.078  1.00  0.00           C  
ATOM    558  O   LYS A  74       1.201  -2.696 -28.751  1.00  0.00           O  
ATOM    559  CB  LYS A  74       4.368  -2.786 -28.786  1.00  0.00           C  
ATOM    560  CG  LYS A  74       5.587  -2.499 -29.681  1.00  0.00           C  
ATOM    561  CD  LYS A  74       6.620  -3.604 -29.424  1.00  0.00           C  
ATOM    562  CE  LYS A  74       8.008  -3.244 -29.922  1.00  0.00           C  
ATOM    563  NZ  LYS A  74       9.007  -4.158 -29.303  1.00  0.00           N  
ATOM    564  N   SER A  75       1.940  -1.959 -26.778  1.00  0.00           N  
ATOM    565  CA  SER A  75       0.877  -2.537 -25.960  1.00  0.00           C  
ATOM    566  C   SER A  75      -0.423  -1.737 -25.965  1.00  0.00           C  
ATOM    567  O   SER A  75      -1.492  -2.298 -25.715  1.00  0.00           O  
ATOM    568  CB  SER A  75       1.360  -2.654 -24.520  1.00  0.00           C  
ATOM    569  OG  SER A  75       2.458  -3.537 -24.456  1.00  0.00           O  
ATOM    570  N   THR A  76      -0.353  -0.426 -26.215  1.00  0.00           N  
ATOM    571  CA  THR A  76      -1.521   0.456 -26.162  1.00  0.00           C  
ATOM    572  C   THR A  76      -1.420   1.602 -27.164  1.00  0.00           C  
ATOM    573  O   THR A  76      -0.338   2.064 -27.520  1.00  0.00           O  
ATOM    574  CB  THR A  76      -1.764   0.968 -24.734  1.00  0.00           C  
ATOM    575  OG1 THR A  76      -2.960   1.721 -24.703  1.00  0.00           O  
ATOM    576  CG2 THR A  76      -0.640   1.857 -24.195  1.00  0.00           C  
ATOM    577  N   HIS A  77      -2.579   2.097 -27.600  1.00  0.00           N  
ATOM    578  CA  HIS A  77      -2.695   3.289 -28.442  1.00  0.00           C  
ATOM    579  C   HIS A  77      -2.866   4.590 -27.638  1.00  0.00           C  
ATOM    580  O   HIS A  77      -2.880   5.673 -28.220  1.00  0.00           O  
ATOM    581  CB  HIS A  77      -3.856   3.072 -29.425  1.00  0.00           C  
ATOM    582  CG  HIS A  77      -5.187   2.876 -28.744  1.00  0.00           C  
ATOM    583  ND1 HIS A  77      -5.689   1.686 -28.256  1.00  0.00           N  
ATOM    584  CD2 HIS A  77      -6.124   3.840 -28.483  1.00  0.00           C  
ATOM    585  CE1 HIS A  77      -6.896   1.931 -27.715  1.00  0.00           C  
ATOM    586  NE2 HIS A  77      -7.202   3.226 -27.831  1.00  0.00           N  
ATOM    587  N   GLY A  78      -3.012   4.497 -26.325  1.00  0.00           N  
ATOM    588  CA  GLY A  78      -3.171   5.637 -25.440  1.00  0.00           C  
ATOM    589  C   GLY A  78      -2.964   5.267 -23.977  1.00  0.00           C  
ATOM    590  O   GLY A  78      -3.001   4.096 -23.611  1.00  0.00           O  
ATOM    591  N   LEU A  79      -2.764   6.283 -23.140  1.00  0.00           N  
ATOM    592  CA  LEU A  79      -2.661   6.153 -21.689  1.00  0.00           C  
ATOM    593  C   LEU A  79      -3.591   7.148 -20.994  1.00  0.00           C  
ATOM    594  O   LEU A  79      -3.616   8.332 -21.333  1.00  0.00           O  
ATOM    595  CB  LEU A  79      -1.205   6.366 -21.231  1.00  0.00           C  
ATOM    596  CG  LEU A  79      -0.236   5.218 -21.563  1.00  0.00           C  
ATOM    597  CD1 LEU A  79       1.190   5.622 -21.168  1.00  0.00           C  
ATOM    598  CD2 LEU A  79      -0.573   3.930 -20.799  1.00  0.00           C  
ATOM    599  N   ARG A  80      -4.298   6.686 -19.969  1.00  0.00           N  
ATOM    600  CA  ARG A  80      -5.058   7.551 -19.061  1.00  0.00           C  
ATOM    601  C   ARG A  80      -4.138   8.330 -18.121  1.00  0.00           C  
ATOM    602  O   ARG A  80      -4.404   9.491 -17.838  1.00  0.00           O  
ATOM    603  CB  ARG A  80      -6.084   6.703 -18.287  1.00  0.00           C  
ATOM    604  CG  ARG A  80      -6.812   7.455 -17.155  1.00  0.00           C  
ATOM    605  CD  ARG A  80      -7.636   8.650 -17.655  1.00  0.00           C  
ATOM    606  NE  ARG A  80      -8.159   9.461 -16.545  1.00  0.00           N  
ATOM    607  CZ  ARG A  80      -7.521  10.444 -15.925  1.00  0.00           C  
ATOM    608  NH1 ARG A  80      -6.316  10.814 -16.238  1.00  0.00           N  
ATOM    609  NH2 ARG A  80      -8.088  11.102 -14.959  1.00  0.00           N  
ATOM    610  N   ALA A  81      -3.083   7.674 -17.634  1.00  0.00           N  
ATOM    611  CA  ALA A  81      -2.126   8.301 -16.732  1.00  0.00           C  
ATOM    612  C   ALA A  81      -0.788   7.551 -16.700  1.00  0.00           C  
ATOM    613  O   ALA A  81      -0.722   6.372 -17.046  1.00  0.00           O  
ATOM    614  CB  ALA A  81      -2.738   8.383 -15.324  1.00  0.00           C  
ATOM    615  N   ILE A  82       0.251   8.238 -16.238  1.00  0.00           N  
ATOM    616  CA  ILE A  82       1.521   7.628 -15.830  1.00  0.00           C  
ATOM    617  C   ILE A  82       1.780   7.969 -14.364  1.00  0.00           C  
ATOM    618  O   ILE A  82       1.882   9.150 -14.000  1.00  0.00           O  
ATOM    619  CB  ILE A  82       2.701   8.079 -16.725  1.00  0.00           C  
ATOM    620  CG1 ILE A  82       2.411   7.830 -18.215  1.00  0.00           C  
ATOM    621  CG2 ILE A  82       3.983   7.337 -16.284  1.00  0.00           C  
ATOM    622  CD1 ILE A  82       3.514   8.329 -19.159  1.00  0.00           C  
ATOM    623  N   LEU A  83       1.937   6.961 -13.528  1.00  0.00           N  
ATOM    624  CA  LEU A  83       2.318   7.088 -12.123  1.00  0.00           C  
ATOM    625  C   LEU A  83       3.779   6.662 -11.961  1.00  0.00           C  
ATOM    626  O   LEU A  83       4.104   5.475 -11.952  1.00  0.00           O  
ATOM    627  CB  LEU A  83       1.362   6.268 -11.228  1.00  0.00           C  
ATOM    628  CG  LEU A  83      -0.152   6.508 -11.442  1.00  0.00           C  
ATOM    629  CD1 LEU A  83      -0.942   5.768 -10.372  1.00  0.00           C  
ATOM    630  CD2 LEU A  83      -0.541   7.982 -11.365  1.00  0.00           C  
ATOM    631  N   HIS A  84       4.682   7.629 -11.830  1.00  0.00           N  
ATOM    632  CA  HIS A  84       6.121   7.403 -11.661  1.00  0.00           C  
ATOM    633  C   HIS A  84       6.452   7.047 -10.203  1.00  0.00           C  
ATOM    634  O   HIS A  84       7.024   7.848  -9.462  1.00  0.00           O  
ATOM    635  CB  HIS A  84       6.915   8.610 -12.153  1.00  0.00           C  
ATOM    636  CG  HIS A  84       6.875   8.791 -13.632  1.00  0.00           C  
ATOM    637  ND1 HIS A  84       7.567   8.039 -14.573  1.00  0.00           N  
ATOM    638  CD2 HIS A  84       6.194   9.781 -14.308  1.00  0.00           C  
ATOM    639  CE1 HIS A  84       7.307   8.573 -15.774  1.00  0.00           C  
ATOM    640  NE2 HIS A  84       6.485   9.624 -15.647  1.00  0.00           N  
ATOM    641  N   ASN A  85       6.097   5.828  -9.803  1.00  0.00           N  
ATOM    642  CA  ASN A  85       6.328   5.299  -8.456  1.00  0.00           C  
ATOM    643  C   ASN A  85       7.667   4.547  -8.324  1.00  0.00           C  
ATOM    644  O   ASN A  85       8.146   4.340  -7.206  1.00  0.00           O  
ATOM    645  CB  ASN A  85       5.115   4.436  -8.091  1.00  0.00           C  
ATOM    646  CG  ASN A  85       5.318   3.649  -6.809  1.00  0.00           C  
ATOM    647  OD1 ASN A  85       5.215   4.133  -5.697  1.00  0.00           O  
ATOM    648  ND2 ASN A  85       5.669   2.388  -6.936  1.00  0.00           N  
ATOM    649  N   ALA A  86       8.291   4.120  -9.419  1.00  0.00           N  
ATOM    650  CA  ALA A  86       9.590   3.468  -9.359  1.00  0.00           C  
ATOM    651  C   ALA A  86      10.619   4.380  -8.670  1.00  0.00           C  
ATOM    652  O   ALA A  86      10.799   5.534  -9.041  1.00  0.00           O  
ATOM    653  CB  ALA A  86      10.055   3.049 -10.760  1.00  0.00           C  
ATOM    654  N   SER A  87      11.273   3.831  -7.644  1.00  0.00           N  
ATOM    655  CA  SER A  87      12.251   4.566  -6.852  1.00  0.00           C  
ATOM    656  C   SER A  87      13.324   3.621  -6.345  1.00  0.00           C  
ATOM    657  O   SER A  87      13.087   2.427  -6.141  1.00  0.00           O  
ATOM    658  CB  SER A  87      11.547   5.288  -5.695  1.00  0.00           C  
ATOM    659  OG  SER A  87      12.428   6.105  -4.952  1.00  0.00           O  
ATOM    660  N   ALA A  88      14.508   4.167  -6.098  1.00  0.00           N  
ATOM    661  CA  ALA A  88      15.539   3.533  -5.307  1.00  0.00           C  
ATOM    662  C   ALA A  88      15.891   4.443  -4.128  1.00  0.00           C  
ATOM    663  O   ALA A  88      15.704   5.658  -4.176  1.00  0.00           O  
ATOM    664  CB  ALA A  88      16.743   3.206  -6.190  1.00  0.00           C  
ATOM    665  N   TRP A  89      16.391   3.824  -3.058  1.00  0.00           N  
ATOM    666  CA  TRP A  89      16.897   4.544  -1.904  1.00  0.00           C  
ATOM    667  C   TRP A  89      18.332   4.097  -1.678  1.00  0.00           C  
ATOM    668  O   TRP A  89      18.602   2.902  -1.510  1.00  0.00           O  
ATOM    669  CB  TRP A  89      15.992   4.286  -0.710  1.00  0.00           C  
ATOM    670  CG  TRP A  89      16.359   5.072   0.493  1.00  0.00           C  
ATOM    671  CD1 TRP A  89      15.846   6.273   0.841  1.00  0.00           C  
ATOM    672  CD2 TRP A  89      17.281   4.696   1.574  1.00  0.00           C  
ATOM    673  NE1 TRP A  89      16.334   6.644   2.077  1.00  0.00           N  
ATOM    674  CE2 TRP A  89      17.190   5.690   2.572  1.00  0.00           C  
ATOM    675  CE3 TRP A  89      18.105   3.578   1.808  1.00  0.00           C  
ATOM    676  CZ2 TRP A  89      17.857   5.548   3.813  1.00  0.00           C  
ATOM    677  CZ3 TRP A  89      18.792   3.456   3.033  1.00  0.00           C  
ATOM    678  CH2 TRP A  89      18.646   4.419   4.022  1.00  0.00           C  
ATOM    679  N   MET A  90      19.249   5.044  -1.732  1.00  0.00           N  
ATOM    680  CA  MET A  90      20.671   4.796  -1.540  1.00  0.00           C  
ATOM    681  C   MET A  90      21.262   5.944  -0.734  1.00  0.00           C  
ATOM    682  O   MET A  90      21.055   7.114  -1.063  1.00  0.00           O  
ATOM    683  CB  MET A  90      21.351   4.618  -2.907  1.00  0.00           C  
ATOM    684  CG  MET A  90      22.754   4.033  -2.784  1.00  0.00           C  
ATOM    685  SD  MET A  90      23.590   3.786  -4.380  1.00  0.00           S  
ATOM    686  CE  MET A  90      22.619   2.459  -5.110  1.00  0.00           C  
ATOM    687  N   ALA A  91      21.950   5.587   0.352  1.00  0.00           N  
ATOM    688  CA  ALA A  91      22.677   6.524   1.190  1.00  0.00           C  
ATOM    689  C   ALA A  91      24.130   6.613   0.743  1.00  0.00           C  
ATOM    690  O   ALA A  91      24.692   5.640   0.240  1.00  0.00           O  
ATOM    691  CB  ALA A  91      22.575   6.067   2.650  1.00  0.00           C  
ATOM    692  N   GLU A  92      24.778   7.733   1.034  1.00  0.00           N  
ATOM    693  CA  GLU A  92      26.231   7.873   1.000  1.00  0.00           C  
ATOM    694  C   GLU A  92      26.825   6.969   2.097  1.00  0.00           C  
ATOM    695  O   GLU A  92      26.778   7.274   3.287  1.00  0.00           O  
ATOM    696  CB  GLU A  92      26.639   9.345   1.195  1.00  0.00           C  
ATOM    697  CG  GLU A  92      26.227  10.285   0.044  1.00  0.00           C  
ATOM    698  CD  GLU A  92      24.724  10.646  -0.018  1.00  0.00           C  
ATOM    699  OE1 GLU A  92      24.278  11.108  -1.091  1.00  0.00           O  
ATOM    700  OE2 GLU A  92      24.008  10.481   0.995  1.00  0.00           O  
ATOM    701  N   LYS A  93      27.364   5.805   1.692  1.00  0.00           N  
ATOM    702  CA  LYS A  93      27.957   4.831   2.613  1.00  0.00           C  
ATOM    703  C   LYS A  93      29.466   4.731   2.389  1.00  0.00           C  
ATOM    704  O   LYS A  93      29.908   4.801   1.238  1.00  0.00           O  
ATOM    705  CB  LYS A  93      27.291   3.455   2.461  1.00  0.00           C  
ATOM    706  CG  LYS A  93      25.842   3.470   2.953  1.00  0.00           C  
ATOM    707  CD  LYS A  93      25.238   2.066   2.888  1.00  0.00           C  
ATOM    708  CE  LYS A  93      23.780   2.108   3.343  1.00  0.00           C  
ATOM    709  NZ  LYS A  93      23.168   0.755   3.366  1.00  0.00           N  
ATOM    710  N   PRO A  94      30.256   4.485   3.447  1.00  0.00           N  
ATOM    711  CA  PRO A  94      31.664   4.174   3.294  1.00  0.00           C  
ATOM    712  C   PRO A  94      31.879   3.016   2.308  1.00  0.00           C  
ATOM    713  O   PRO A  94      31.212   1.988   2.392  1.00  0.00           O  
ATOM    714  CB  PRO A  94      32.167   3.818   4.703  1.00  0.00           C  
ATOM    715  CG  PRO A  94      31.181   4.529   5.622  1.00  0.00           C  
ATOM    716  CD  PRO A  94      29.868   4.460   4.847  1.00  0.00           C  
ATOM    717  N   GLY A  95      32.810   3.189   1.369  1.00  0.00           N  
ATOM    718  CA  GLY A  95      33.152   2.195   0.355  1.00  0.00           C  
ATOM    719  C   GLY A  95      32.299   2.238  -0.920  1.00  0.00           C  
ATOM    720  O   GLY A  95      32.704   1.640  -1.916  1.00  0.00           O  
ATOM    721  N   ALA A  96      31.165   2.941  -0.935  1.00  0.00           N  
ATOM    722  CA  ALA A  96      30.421   3.171  -2.169  1.00  0.00           C  
ATOM    723  C   ALA A  96      30.975   4.428  -2.881  1.00  0.00           C  
ATOM    724  O   ALA A  96      31.024   5.492  -2.258  1.00  0.00           O  
ATOM    725  CB  ALA A  96      28.935   3.302  -1.847  1.00  0.00           C  
ATOM    726  N   PRO A  97      31.353   4.354  -4.163  1.00  0.00           N  
ATOM    727  CA  PRO A  97      31.789   5.528  -4.907  1.00  0.00           C  
ATOM    728  C   PRO A  97      30.661   6.569  -4.967  1.00  0.00           C  
ATOM    729  O   PRO A  97      29.553   6.288  -5.408  1.00  0.00           O  
ATOM    730  CB  PRO A  97      32.185   5.026  -6.299  1.00  0.00           C  
ATOM    731  CG  PRO A  97      32.447   3.529  -6.098  1.00  0.00           C  
ATOM    732  CD  PRO A  97      31.464   3.160  -4.988  1.00  0.00           C  
ATOM    733  N   LEU A  98      30.947   7.800  -4.530  1.00  0.00           N  
ATOM    734  CA  LEU A  98      29.944   8.873  -4.502  1.00  0.00           C  
ATOM    735  C   LEU A  98      29.349   9.171  -5.885  1.00  0.00           C  
ATOM    736  O   LEU A  98      28.165   9.492  -6.002  1.00  0.00           O  
ATOM    737  CB  LEU A  98      30.583  10.151  -3.927  1.00  0.00           C  
ATOM    738  CG  LEU A  98      30.992  10.070  -2.448  1.00  0.00           C  
ATOM    739  CD1 LEU A  98      31.684  11.372  -2.050  1.00  0.00           C  
ATOM    740  CD2 LEU A  98      29.791   9.858  -1.522  1.00  0.00           C  
ATOM    741  N   ALA A  99      30.159   9.047  -6.941  1.00  0.00           N  
ATOM    742  CA  ALA A  99      29.711   9.217  -8.315  1.00  0.00           C  
ATOM    743  C   ALA A  99      28.638   8.181  -8.697  1.00  0.00           C  
ATOM    744  O   ALA A  99      27.645   8.541  -9.329  1.00  0.00           O  
ATOM    745  CB  ALA A  99      30.930   9.140  -9.230  1.00  0.00           C  
ATOM    746  N   ASP A 100      28.793   6.933  -8.248  1.00  0.00           N  
ATOM    747  CA  ASP A 100      27.844   5.858  -8.534  1.00  0.00           C  
ATOM    748  C   ASP A 100      26.541   6.053  -7.759  1.00  0.00           C  
ATOM    749  O   ASP A 100      25.452   5.892  -8.319  1.00  0.00           O  
ATOM    750  CB  ASP A 100      28.456   4.491  -8.191  1.00  0.00           C  
ATOM    751  CG  ASP A 100      29.690   4.130  -9.011  1.00  0.00           C  
ATOM    752  OD1 ASP A 100      29.950   4.804 -10.027  1.00  0.00           O  
ATOM    753  OD2 ASP A 100      30.388   3.179  -8.591  1.00  0.00           O  
ATOM    754  N   VAL A 101      26.625   6.480  -6.490  1.00  0.00           N  
ATOM    755  CA  VAL A 101      25.445   6.816  -5.684  1.00  0.00           C  
ATOM    756  C   VAL A 101      24.630   7.913  -6.367  1.00  0.00           C  
ATOM    757  O   VAL A 101      23.423   7.760  -6.566  1.00  0.00           O  
ATOM    758  CB  VAL A 101      25.827   7.234  -4.251  1.00  0.00           C  
ATOM    759  CG1 VAL A 101      24.594   7.595  -3.416  1.00  0.00           C  
ATOM    760  CG2 VAL A 101      26.566   6.106  -3.514  1.00  0.00           C  
ATOM    761  N   LEU A 102      25.297   8.998  -6.783  1.00  0.00           N  
ATOM    762  CA  LEU A 102      24.641  10.099  -7.481  1.00  0.00           C  
ATOM    763  C   LEU A 102      24.045   9.644  -8.821  1.00  0.00           C  
ATOM    764  O   LEU A 102      22.880   9.934  -9.094  1.00  0.00           O  
ATOM    765  CB  LEU A 102      25.640  11.251  -7.662  1.00  0.00           C  
ATOM    766  CG  LEU A 102      25.055  12.483  -8.376  1.00  0.00           C  
ATOM    767  CD1 LEU A 102      23.898  13.115  -7.601  1.00  0.00           C  
ATOM    768  CD2 LEU A 102      26.148  13.539  -8.545  1.00  0.00           C  
ATOM    769  N   ALA A 103      24.806   8.910  -9.630  1.00  0.00           N  
ATOM    770  CA  ALA A 103      24.359   8.417 -10.927  1.00  0.00           C  
ATOM    771  C   ALA A 103      23.115   7.527 -10.797  1.00  0.00           C  
ATOM    772  O   ALA A 103      22.131   7.739 -11.503  1.00  0.00           O  
ATOM    773  CB  ALA A 103      25.519   7.687 -11.615  1.00  0.00           C  
ATOM    774  N   CYS A 104      23.103   6.592  -9.838  1.00  0.00           N  
ATOM    775  CA  CYS A 104      21.958   5.714  -9.590  1.00  0.00           C  
ATOM    776  C   CYS A 104      20.702   6.482  -9.156  1.00  0.00           C  
ATOM    777  O   CYS A 104      19.608   6.181  -9.624  1.00  0.00           O  
ATOM    778  CB  CYS A 104      22.345   4.682  -8.519  1.00  0.00           C  
ATOM    779  SG  CYS A 104      23.536   3.481  -9.162  1.00  0.00           S  
ATOM    780  N   MET A 105      20.846   7.479  -8.280  1.00  0.00           N  
ATOM    781  CA  MET A 105      19.712   8.294  -7.829  1.00  0.00           C  
ATOM    782  C   MET A 105      19.165   9.170  -8.963  1.00  0.00           C  
ATOM    783  O   MET A 105      17.947   9.234  -9.163  1.00  0.00           O  
ATOM    784  CB  MET A 105      20.107   9.150  -6.617  1.00  0.00           C  
ATOM    785  CG  MET A 105      20.402   8.342  -5.331  1.00  0.00           C  
ATOM    786  SD  MET A 105      19.070   7.220  -4.787  1.00  0.00           S  
ATOM    787  CE  MET A 105      19.544   5.708  -5.651  1.00  0.00           C  
ATOM    788  N   MET A 106      20.042   9.796  -9.737  1.00  0.00           N  
ATOM    789  CA  MET A 106      19.646  10.591 -10.901  1.00  0.00           C  
ATOM    790  C   MET A 106      19.002   9.721 -11.991  1.00  0.00           C  
ATOM    791  O   MET A 106      17.983  10.105 -12.552  1.00  0.00           O  
ATOM    792  CB  MET A 106      20.863  11.346 -11.458  1.00  0.00           C  
ATOM    793  CG  MET A 106      21.351  12.451 -10.508  1.00  0.00           C  
ATOM    794  SD  MET A 106      20.162  13.786 -10.173  1.00  0.00           S  
ATOM    795  CE  MET A 106      20.144  14.618 -11.780  1.00  0.00           C  
ATOM    796  N   GLN A 107      19.536   8.524 -12.232  1.00  0.00           N  
ATOM    797  CA  GLN A 107      18.992   7.591 -13.218  1.00  0.00           C  
ATOM    798  C   GLN A 107      17.529   7.244 -12.924  1.00  0.00           C  
ATOM    799  O   GLN A 107      16.665   7.402 -13.782  1.00  0.00           O  
ATOM    800  CB  GLN A 107      19.872   6.337 -13.258  1.00  0.00           C  
ATOM    801  CG  GLN A 107      19.428   5.329 -14.336  1.00  0.00           C  
ATOM    802  CD  GLN A 107      19.478   5.900 -15.745  1.00  0.00           C  
ATOM    803  OE1 GLN A 107      20.250   6.791 -16.054  1.00  0.00           O  
ATOM    804  NE2 GLN A 107      18.648   5.422 -16.634  1.00  0.00           N  
ATOM    805  N   ILE A 108      17.226   6.816 -11.690  1.00  0.00           N  
ATOM    806  CA  ILE A 108      15.880   6.333 -11.371  1.00  0.00           C  
ATOM    807  C   ILE A 108      14.864   7.462 -11.140  1.00  0.00           C  
ATOM    808  O   ILE A 108      13.692   7.302 -11.469  1.00  0.00           O  
ATOM    809  CB  ILE A 108      15.931   5.327 -10.202  1.00  0.00           C  
ATOM    810  CG1 ILE A 108      14.636   4.521 -10.034  1.00  0.00           C  
ATOM    811  CG2 ILE A 108      16.283   6.010  -8.866  1.00  0.00           C  
ATOM    812  CD1 ILE A 108      14.251   3.688 -11.256  1.00  0.00           C  
ATOM    813  N   HIS A 109      15.281   8.595 -10.581  1.00  0.00           N  
ATOM    814  CA  HIS A 109      14.367   9.685 -10.228  1.00  0.00           C  
ATOM    815  C   HIS A 109      14.300  10.804 -11.275  1.00  0.00           C  
ATOM    816  O   HIS A 109      13.350  11.586 -11.239  1.00  0.00           O  
ATOM    817  CB  HIS A 109      14.733  10.270  -8.854  1.00  0.00           C  
ATOM    818  CG  HIS A 109      14.729   9.272  -7.735  1.00  0.00           C  
ATOM    819  ND1 HIS A 109      15.677   9.183  -6.739  1.00  0.00           N  
ATOM    820  CD2 HIS A 109      13.799   8.293  -7.490  1.00  0.00           C  
ATOM    821  CE1 HIS A 109      15.340   8.180  -5.930  1.00  0.00           C  
ATOM    822  NE2 HIS A 109      14.197   7.611  -6.348  1.00  0.00           N  
ATOM    823  N   VAL A 110      15.268  10.893 -12.178  1.00  0.00           N  
ATOM    824  CA  VAL A 110      15.347  11.972 -13.170  1.00  0.00           C  
ATOM    825  C   VAL A 110      15.346  11.416 -14.582  1.00  0.00           C  
ATOM    826  O   VAL A 110      14.395  11.686 -15.316  1.00  0.00           O  
ATOM    827  CB  VAL A 110      16.540  12.925 -12.926  1.00  0.00           C  
ATOM    828  CG1 VAL A 110      16.485  14.143 -13.849  1.00  0.00           C  
ATOM    829  CG2 VAL A 110      16.571  13.411 -11.474  1.00  0.00           C  
ATOM    830  N   ASN A 111      16.337  10.612 -14.966  1.00  0.00           N  
ATOM    831  CA  ASN A 111      16.430  10.111 -16.338  1.00  0.00           C  
ATOM    832  C   ASN A 111      15.195   9.287 -16.717  1.00  0.00           C  
ATOM    833  O   ASN A 111      14.588   9.548 -17.754  1.00  0.00           O  
ATOM    834  CB  ASN A 111      17.697   9.271 -16.540  1.00  0.00           C  
ATOM    835  CG  ASN A 111      19.003  10.035 -16.431  1.00  0.00           C  
ATOM    836  OD1 ASN A 111      19.139  11.035 -15.752  1.00  0.00           O  
ATOM    837  ND2 ASN A 111      20.027   9.549 -17.106  1.00  0.00           N  
ATOM    838  N   THR A 112      14.780   8.366 -15.861  1.00  0.00           N  
ATOM    839  CA  THR A 112      13.624   7.500 -16.115  1.00  0.00           C  
ATOM    840  C   THR A 112      12.331   8.291 -16.358  1.00  0.00           C  
ATOM    841  O   THR A 112      11.783   8.170 -17.450  1.00  0.00           O  
ATOM    842  CB  THR A 112      13.454   6.445 -15.006  1.00  0.00           C  
ATOM    843  OG1 THR A 112      14.600   5.640 -14.929  1.00  0.00           O  
ATOM    844  CG2 THR A 112      12.262   5.522 -15.248  1.00  0.00           C  
ATOM    845  N   PRO A 113      11.829   9.136 -15.435  1.00  0.00           N  
ATOM    846  CA  PRO A 113      10.609   9.905 -15.694  1.00  0.00           C  
ATOM    847  C   PRO A 113      10.780  10.925 -16.825  1.00  0.00           C  
ATOM    848  O   PRO A 113       9.846  11.120 -17.596  1.00  0.00           O  
ATOM    849  CB  PRO A 113      10.241  10.555 -14.357  1.00  0.00           C  
ATOM    850  CG  PRO A 113      11.557  10.606 -13.599  1.00  0.00           C  
ATOM    851  CD  PRO A 113      12.287   9.357 -14.078  1.00  0.00           C  
ATOM    852  N   TYR A 114      11.956  11.550 -16.978  1.00  0.00           N  
ATOM    853  CA  TYR A 114      12.230  12.477 -18.084  1.00  0.00           C  
ATOM    854  C   TYR A 114      12.085  11.792 -19.450  1.00  0.00           C  
ATOM    855  O   TYR A 114      11.356  12.283 -20.313  1.00  0.00           O  
ATOM    856  CB  TYR A 114      13.634  13.073 -17.913  1.00  0.00           C  
ATOM    857  CG  TYR A 114      14.066  13.979 -19.050  1.00  0.00           C  
ATOM    858  CD1 TYR A 114      14.892  13.484 -20.077  1.00  0.00           C  
ATOM    859  CD2 TYR A 114      13.651  15.321 -19.077  1.00  0.00           C  
ATOM    860  CE1 TYR A 114      15.294  14.330 -21.132  1.00  0.00           C  
ATOM    861  CE2 TYR A 114      14.049  16.171 -20.122  1.00  0.00           C  
ATOM    862  CZ  TYR A 114      14.869  15.666 -21.146  1.00  0.00           C  
ATOM    863  OH  TYR A 114      15.254  16.500 -22.172  1.00  0.00           O  
ATOM    864  N   LEU A 115      12.739  10.651 -19.637  1.00  0.00           N  
ATOM    865  CA  LEU A 115      12.698   9.895 -20.887  1.00  0.00           C  
ATOM    866  C   LEU A 115      11.305   9.321 -21.157  1.00  0.00           C  
ATOM    867  O   LEU A 115      10.807   9.468 -22.264  1.00  0.00           O  
ATOM    868  CB  LEU A 115      13.759   8.778 -20.851  1.00  0.00           C  
ATOM    869  CG  LEU A 115      15.219   9.273 -20.882  1.00  0.00           C  
ATOM    870  CD1 LEU A 115      16.154   8.092 -20.660  1.00  0.00           C  
ATOM    871  CD2 LEU A 115      15.588   9.939 -22.208  1.00  0.00           C  
ATOM    872  N   LEU A 116      10.649   8.734 -20.140  1.00  0.00           N  
ATOM    873  CA  LEU A 116       9.315   8.157 -20.297  1.00  0.00           C  
ATOM    874  C   LEU A 116       8.259   9.210 -20.626  1.00  0.00           C  
ATOM    875  O   LEU A 116       7.453   8.987 -21.525  1.00  0.00           O  
ATOM    876  CB  LEU A 116       8.913   7.361 -19.043  1.00  0.00           C  
ATOM    877  CG  LEU A 116       9.709   6.056 -18.828  1.00  0.00           C  
ATOM    878  CD1 LEU A 116       9.216   5.372 -17.551  1.00  0.00           C  
ATOM    879  CD2 LEU A 116       9.554   5.075 -19.985  1.00  0.00           C  
ATOM    880  N   ASN A 117       8.280  10.382 -19.981  1.00  0.00           N  
ATOM    881  CA  ASN A 117       7.332  11.453 -20.294  1.00  0.00           C  
ATOM    882  C   ASN A 117       7.476  11.931 -21.746  1.00  0.00           C  
ATOM    883  O   ASN A 117       6.473  12.211 -22.394  1.00  0.00           O  
ATOM    884  CB  ASN A 117       7.534  12.637 -19.330  1.00  0.00           C  
ATOM    885  CG  ASN A 117       7.051  12.364 -17.915  1.00  0.00           C  
ATOM    886  OD1 ASN A 117       6.427  11.370 -17.599  1.00  0.00           O  
ATOM    887  ND2 ASN A 117       7.307  13.292 -17.009  1.00  0.00           N  
ATOM    888  N   HIS A 118       8.707  11.997 -22.264  1.00  0.00           N  
ATOM    889  CA  HIS A 118       8.939  12.339 -23.670  1.00  0.00           C  
ATOM    890  C   HIS A 118       8.536  11.210 -24.630  1.00  0.00           C  
ATOM    891  O   HIS A 118       7.814  11.454 -25.597  1.00  0.00           O  
ATOM    892  CB  HIS A 118      10.402  12.738 -23.868  1.00  0.00           C  
ATOM    893  CG  HIS A 118      10.667  14.164 -23.494  1.00  0.00           C  
ATOM    894  ND1 HIS A 118      10.188  15.267 -24.173  1.00  0.00           N  
ATOM    895  CD2 HIS A 118      11.440  14.642 -22.471  1.00  0.00           C  
ATOM    896  CE1 HIS A 118      10.663  16.365 -23.567  1.00  0.00           C  
ATOM    897  NE2 HIS A 118      11.427  16.033 -22.528  1.00  0.00           N  
ATOM    898  N   ALA A 119       8.960   9.981 -24.370  1.00  0.00           N  
ATOM    899  CA  ALA A 119       8.708   8.839 -25.245  1.00  0.00           C  
ATOM    900  C   ALA A 119       7.212   8.481 -25.326  1.00  0.00           C  
ATOM    901  O   ALA A 119       6.720   8.112 -26.396  1.00  0.00           O  
ATOM    902  CB  ALA A 119       9.538   7.661 -24.730  1.00  0.00           C  
ATOM    903  N   LEU A 120       6.484   8.637 -24.219  1.00  0.00           N  
ATOM    904  CA  LEU A 120       5.070   8.276 -24.092  1.00  0.00           C  
ATOM    905  C   LEU A 120       4.119   9.476 -24.236  1.00  0.00           C  
ATOM    906  O   LEU A 120       2.907   9.291 -24.159  1.00  0.00           O  
ATOM    907  CB  LEU A 120       4.853   7.513 -22.773  1.00  0.00           C  
ATOM    908  CG  LEU A 120       5.763   6.286 -22.557  1.00  0.00           C  
ATOM    909  CD1 LEU A 120       5.438   5.626 -21.221  1.00  0.00           C  
ATOM    910  CD2 LEU A 120       5.611   5.239 -23.659  1.00  0.00           C  
ATOM    911  N   GLU A 121       4.618  10.686 -24.486  1.00  0.00           N  
ATOM    912  CA  GLU A 121       3.801  11.905 -24.617  1.00  0.00           C  
ATOM    913  C   GLU A 121       2.633  11.722 -25.596  1.00  0.00           C  
ATOM    914  O   GLU A 121       1.497  12.096 -25.299  1.00  0.00           O  
ATOM    915  CB  GLU A 121       4.697  13.081 -25.045  1.00  0.00           C  
ATOM    916  CG  GLU A 121       3.914  14.374 -25.335  1.00  0.00           C  
ATOM    917  CD  GLU A 121       4.765  15.636 -25.561  1.00  0.00           C  
ATOM    918  OE1 GLU A 121       4.199  16.665 -25.972  1.00  0.00           O  
ATOM    919  OE2 GLU A 121       5.979  15.659 -25.258  1.00  0.00           O  
ATOM    920  N   ARG A 122       2.881  11.082 -26.746  1.00  0.00           N  
ATOM    921  CA  ARG A 122       1.859  10.823 -27.765  1.00  0.00           C  
ATOM    922  C   ARG A 122       0.707   9.931 -27.298  1.00  0.00           C  
ATOM    923  O   ARG A 122      -0.379  10.031 -27.846  1.00  0.00           O  
ATOM    924  CB  ARG A 122       2.513  10.260 -29.032  1.00  0.00           C  
ATOM    925  CG  ARG A 122       3.142   8.862 -28.847  1.00  0.00           C  
ATOM    926  CD  ARG A 122       3.751   8.389 -30.168  1.00  0.00           C  
ATOM    927  NE  ARG A 122       4.424   7.086 -30.050  1.00  0.00           N  
ATOM    928  CZ  ARG A 122       5.626   6.778 -30.527  1.00  0.00           C  
ATOM    929  NH1 ARG A 122       6.372   7.633 -31.153  1.00  0.00           N  
ATOM    930  NH2 ARG A 122       6.101   5.580 -30.388  1.00  0.00           N  
ATOM    931  N   LEU A 123       0.930   9.084 -26.291  1.00  0.00           N  
ATOM    932  CA  LEU A 123      -0.118   8.244 -25.700  1.00  0.00           C  
ATOM    933  C   LEU A 123      -1.008   9.019 -24.719  1.00  0.00           C  
ATOM    934  O   LEU A 123      -2.138   8.622 -24.478  1.00  0.00           O  
ATOM    935  CB  LEU A 123       0.512   7.031 -24.986  1.00  0.00           C  
ATOM    936  CG  LEU A 123       1.362   6.091 -25.857  1.00  0.00           C  
ATOM    937  CD1 LEU A 123       1.856   4.926 -24.986  1.00  0.00           C  
ATOM    938  CD2 LEU A 123       0.576   5.510 -27.034  1.00  0.00           C  
ATOM    939  N   LEU A 124      -0.512  10.126 -24.160  1.00  0.00           N  
ATOM    940  CA  LEU A 124      -1.239  10.975 -23.215  1.00  0.00           C  
ATOM    941  C   LEU A 124      -2.038  12.081 -23.918  1.00  0.00           C  
ATOM    942  O   LEU A 124      -3.016  12.577 -23.361  1.00  0.00           O  
ATOM    943  CB  LEU A 124      -0.237  11.599 -22.235  1.00  0.00           C  
ATOM    944  CG  LEU A 124       0.478  10.601 -21.311  1.00  0.00           C  
ATOM    945  CD1 LEU A 124       1.644  11.304 -20.622  1.00  0.00           C  
ATOM    946  CD2 LEU A 124      -0.469  10.068 -20.230  1.00  0.00           C  
ATOM    947  N   ARG A 125      -1.630  12.485 -25.114  1.00  0.00           N  
ATOM    948  CA  ARG A 125      -2.279  13.535 -25.908  1.00  0.00           C  
ATOM    949  C   ARG A 125      -3.405  12.997 -26.786  1.00  0.00           C  
ATOM    950  O   ARG A 125      -3.478  11.809 -27.083  1.00  0.00           O  
ATOM    951  CB  ARG A 125      -1.241  14.274 -26.763  1.00  0.00           C  
ATOM    952  CG  ARG A 125      -0.294  15.131 -25.927  1.00  0.00           C  
ATOM    953  CD  ARG A 125       0.534  16.009 -26.869  1.00  0.00           C  
ATOM    954  NE  ARG A 125       1.495  16.865 -26.172  1.00  0.00           N  
ATOM    955  CZ  ARG A 125       1.272  18.032 -25.596  1.00  0.00           C  
ATOM    956  NH1 ARG A 125       0.097  18.563 -25.496  1.00  0.00           N  
ATOM    957  NH2 ARG A 125       2.291  18.672 -25.103  1.00  0.00           N  
ATOM    958  N   GLY A 126      -4.279  13.904 -27.227  1.00  0.00           N  
ATOM    959  CA  GLY A 126      -5.345  13.605 -28.182  1.00  0.00           C  
ATOM    960  C   GLY A 126      -6.624  13.039 -27.554  1.00  0.00           C  
ATOM    961  O   GLY A 126      -7.525  12.639 -28.287  1.00  0.00           O  
ATOM    962  N   HIS A 127      -6.720  13.032 -26.217  1.00  0.00           N  
ATOM    963  CA  HIS A 127      -7.884  12.507 -25.488  1.00  0.00           C  
ATOM    964  C   HIS A 127      -8.818  13.604 -24.954  1.00  0.00           C  
ATOM    965  O   HIS A 127      -9.881  13.301 -24.417  1.00  0.00           O  
ATOM    966  CB  HIS A 127      -7.412  11.548 -24.390  1.00  0.00           C  
ATOM    967  CG  HIS A 127      -6.495  10.480 -24.909  1.00  0.00           C  
ATOM    968  ND1 HIS A 127      -6.720   9.675 -26.025  1.00  0.00           N  
ATOM    969  CD2 HIS A 127      -5.237  10.184 -24.451  1.00  0.00           C  
ATOM    970  CE1 HIS A 127      -5.630   8.929 -26.217  1.00  0.00           C  
ATOM    971  NE2 HIS A 127      -4.703   9.208 -25.282  1.00  0.00           N  
ATOM    972  N   GLY A 128      -8.458  14.864 -25.114  1.00  0.00           N  
ATOM    973  CA  GLY A 128      -9.247  16.020 -24.705  1.00  0.00           C  
ATOM    974  C   GLY A 128      -8.602  16.849 -23.593  1.00  0.00           C  
ATOM    975  O   GLY A 128      -7.476  16.615 -23.155  1.00  0.00           O  
ATOM    976  N   HIS A 129      -9.341  17.867 -23.143  1.00  0.00           N  
ATOM    977  CA  HIS A 129      -8.896  18.796 -22.109  1.00  0.00           C  
ATOM    978  C   HIS A 129      -8.850  18.116 -20.736  1.00  0.00           C  
ATOM    979  O   HIS A 129      -9.845  17.530 -20.314  1.00  0.00           O  
ATOM    980  CB  HIS A 129      -9.836  20.005 -22.099  1.00  0.00           C  
ATOM    981  CG  HIS A 129      -9.412  21.084 -21.147  1.00  0.00           C  
ATOM    982  ND1 HIS A 129      -8.630  22.173 -21.463  1.00  0.00           N  
ATOM    983  CD2 HIS A 129      -9.732  21.209 -19.825  1.00  0.00           C  
ATOM    984  CE1 HIS A 129      -8.482  22.920 -20.360  1.00  0.00           C  
ATOM    985  NE2 HIS A 129      -9.139  22.370 -19.345  1.00  0.00           N  
ATOM    986  N   ALA A 130      -7.733  18.217 -20.047  1.00  0.00           N  
ATOM    987  CA  ALA A 130      -7.502  17.592 -18.743  1.00  0.00           C  
ATOM    988  C   ALA A 130      -7.820  16.079 -18.701  1.00  0.00           C  
ATOM    989  O   ALA A 130      -8.211  15.552 -17.668  1.00  0.00           O  
ATOM    990  CB  ALA A 130      -8.214  18.407 -17.654  1.00  0.00           C  
ATOM    991  N   ALA A 131      -7.675  15.402 -19.837  1.00  0.00           N  
ATOM    992  CA  ALA A 131      -8.103  14.013 -19.979  1.00  0.00           C  
ATOM    993  C   ALA A 131      -7.085  12.990 -19.464  1.00  0.00           C  
ATOM    994  O   ALA A 131      -7.450  11.847 -19.172  1.00  0.00           O  
ATOM    995  CB  ALA A 131      -8.436  13.764 -21.452  1.00  0.00           C  
ATOM    996  N   SER A 132      -5.803  13.384 -19.340  1.00  0.00           N  
ATOM    997  CA  SER A 132      -4.731  12.511 -18.881  1.00  0.00           C  
ATOM    998  C   SER A 132      -3.864  13.177 -17.801  1.00  0.00           C  
ATOM    999  O   SER A 132      -3.876  14.391 -17.616  1.00  0.00           O  
ATOM   1000  CB  SER A 132      -3.896  12.004 -20.061  1.00  0.00           C  
ATOM   1001  OG  SER A 132      -3.395  13.078 -20.819  1.00  0.00           O  
ATOM   1002  N   ASP A 133      -3.139  12.341 -17.057  1.00  0.00           N  
ATOM   1003  CA  ASP A 133      -2.381  12.759 -15.888  1.00  0.00           C  
ATOM   1004  C   ASP A 133      -0.979  12.131 -15.877  1.00  0.00           C  
ATOM   1005  O   ASP A 133      -0.785  10.977 -16.246  1.00  0.00           O  
ATOM   1006  CB  ASP A 133      -3.145  12.365 -14.613  1.00  0.00           C  
ATOM   1007  CG  ASP A 133      -4.345  13.263 -14.364  1.00  0.00           C  
ATOM   1008  OD1 ASP A 133      -4.187  14.278 -13.645  1.00  0.00           O  
ATOM   1009  OD2 ASP A 133      -5.467  13.012 -14.866  1.00  0.00           O  
ATOM   1010  N   ILE A 134      -0.010  12.887 -15.382  1.00  0.00           N  
ATOM   1011  CA  ILE A 134       1.278  12.370 -14.912  1.00  0.00           C  
ATOM   1012  C   ILE A 134       1.380  12.680 -13.422  1.00  0.00           C  
ATOM   1013  O   ILE A 134       1.172  13.820 -13.008  1.00  0.00           O  
ATOM   1014  CB  ILE A 134       2.456  12.952 -15.714  1.00  0.00           C  
ATOM   1015  CG1 ILE A 134       2.359  12.558 -17.209  1.00  0.00           C  
ATOM   1016  CG2 ILE A 134       3.791  12.484 -15.108  1.00  0.00           C  
ATOM   1017  CD1 ILE A 134       3.413  13.233 -18.101  1.00  0.00           C  
ATOM   1018  N   ILE A 135       1.721  11.690 -12.608  1.00  0.00           N  
ATOM   1019  CA  ILE A 135       2.015  11.875 -11.190  1.00  0.00           C  
ATOM   1020  C   ILE A 135       3.448  11.427 -10.912  1.00  0.00           C  
ATOM   1021  O   ILE A 135       3.810  10.273 -11.122  1.00  0.00           O  
ATOM   1022  CB  ILE A 135       0.982  11.183 -10.276  1.00  0.00           C  
ATOM   1023  CG1 ILE A 135      -0.447  11.710 -10.584  1.00  0.00           C  
ATOM   1024  CG2 ILE A 135       1.350  11.418  -8.798  1.00  0.00           C  
ATOM   1025  CD1 ILE A 135      -1.565  11.062  -9.753  1.00  0.00           C  
ATOM   1026  N   HIS A 136       4.268  12.347 -10.411  1.00  0.00           N  
ATOM   1027  CA  HIS A 136       5.613  12.053  -9.927  1.00  0.00           C  
ATOM   1028  C   HIS A 136       5.577  11.793  -8.425  1.00  0.00           C  
ATOM   1029  O   HIS A 136       5.142  12.640  -7.651  1.00  0.00           O  
ATOM   1030  CB  HIS A 136       6.544  13.233 -10.255  1.00  0.00           C  
ATOM   1031  CG  HIS A 136       6.730  13.516 -11.724  1.00  0.00           C  
ATOM   1032  ND1 HIS A 136       7.017  14.751 -12.279  1.00  0.00           N  
ATOM   1033  CD2 HIS A 136       6.704  12.629 -12.758  1.00  0.00           C  
ATOM   1034  CE1 HIS A 136       7.152  14.594 -13.602  1.00  0.00           C  
ATOM   1035  NE2 HIS A 136       6.966  13.314 -13.934  1.00  0.00           N  
ATOM   1036  N   PHE A 137       6.093  10.660  -7.972  1.00  0.00           N  
ATOM   1037  CA  PHE A 137       6.315  10.409  -6.554  1.00  0.00           C  
ATOM   1038  C   PHE A 137       7.678  10.961  -6.137  1.00  0.00           C  
ATOM   1039  O   PHE A 137       8.726  10.364  -6.408  1.00  0.00           O  
ATOM   1040  CB  PHE A 137       6.150   8.920  -6.235  1.00  0.00           C  
ATOM   1041  CG  PHE A 137       4.706   8.485  -6.221  1.00  0.00           C  
ATOM   1042  CD1 PHE A 137       3.974   8.506  -5.025  1.00  0.00           C  
ATOM   1043  CD2 PHE A 137       4.066   8.105  -7.414  1.00  0.00           C  
ATOM   1044  CE1 PHE A 137       2.625   8.134  -5.016  1.00  0.00           C  
ATOM   1045  CE2 PHE A 137       2.713   7.739  -7.407  1.00  0.00           C  
ATOM   1046  CZ  PHE A 137       1.991   7.750  -6.206  1.00  0.00           C  
ATOM   1047  N   THR A 138       7.659  12.114  -5.461  1.00  0.00           N  
ATOM   1048  CA  THR A 138       8.866  12.755  -4.920  1.00  0.00           C  
ATOM   1049  C   THR A 138       9.121  12.286  -3.495  1.00  0.00           C  
ATOM   1050  O   THR A 138       9.138  11.071  -3.252  1.00  0.00           O  
ATOM   1051  CB  THR A 138       8.797  14.290  -5.089  1.00  0.00           C  
ATOM   1052  OG1 THR A 138       7.666  14.809  -4.429  1.00  0.00           O  
ATOM   1053  CG2 THR A 138       8.710  14.699  -6.557  1.00  0.00           C  
ATOM   1054  N   ASP A 139       9.388  13.185  -2.566  1.00  0.00           N  
ATOM   1055  CA  ASP A 139       9.613  12.907  -1.152  1.00  0.00           C  
ATOM   1056  C   ASP A 139       9.524  14.219  -0.369  1.00  0.00           C  
ATOM   1057  O   ASP A 139       9.793  15.292  -0.919  1.00  0.00           O  
ATOM   1058  CB  ASP A 139      11.006  12.262  -0.984  1.00  0.00           C  
ATOM   1059  CG  ASP A 139      11.224  11.599   0.373  1.00  0.00           C  
ATOM   1060  OD1 ASP A 139      11.177  12.324   1.384  1.00  0.00           O  
ATOM   1061  OD2 ASP A 139      11.494  10.386   0.400  1.00  0.00           O  
ATOM   1062  N   TYR A 140       9.206  14.167   0.925  1.00  0.00           N  
ATOM   1063  CA  TYR A 140       9.242  15.356   1.794  1.00  0.00           C  
ATOM   1064  C   TYR A 140      10.641  16.012   1.855  1.00  0.00           C  
ATOM   1065  O   TYR A 140      10.757  17.200   2.119  1.00  0.00           O  
ATOM   1066  CB  TYR A 140       8.755  14.970   3.204  1.00  0.00           C  
ATOM   1067  CG  TYR A 140       9.861  14.592   4.168  1.00  0.00           C  
ATOM   1068  CD1 TYR A 140      10.456  13.318   4.112  1.00  0.00           C  
ATOM   1069  CD2 TYR A 140      10.378  15.558   5.054  1.00  0.00           C  
ATOM   1070  CE1 TYR A 140      11.568  13.017   4.909  1.00  0.00           C  
ATOM   1071  CE2 TYR A 140      11.492  15.262   5.855  1.00  0.00           C  
ATOM   1072  CZ  TYR A 140      12.098  13.997   5.771  1.00  0.00           C  
ATOM   1073  OH  TYR A 140      13.218  13.724   6.504  1.00  0.00           O  
ATOM   1074  N   VAL A 141      11.720  15.254   1.599  1.00  0.00           N  
ATOM   1075  CA  VAL A 141      13.102  15.770   1.608  1.00  0.00           C  
ATOM   1076  C   VAL A 141      13.382  16.777   0.496  1.00  0.00           C  
ATOM   1077  O   VAL A 141      14.395  17.457   0.576  1.00  0.00           O  
ATOM   1078  CB  VAL A 141      14.164  14.656   1.555  1.00  0.00           C  
ATOM   1079  CG1 VAL A 141      14.051  13.712   2.744  1.00  0.00           C  
ATOM   1080  CG2 VAL A 141      14.145  13.873   0.240  1.00  0.00           C  
ATOM   1081  N   VAL A 142      12.508  16.904  -0.497  1.00  0.00           N  
ATOM   1082  CA  VAL A 142      12.649  17.873  -1.596  1.00  0.00           C  
ATOM   1083  C   VAL A 142      12.857  19.291  -1.084  1.00  0.00           C  
ATOM   1084  O   VAL A 142      13.739  19.993  -1.571  1.00  0.00           O  
ATOM   1085  CB  VAL A 142      11.416  17.804  -2.516  1.00  0.00           C  
ATOM   1086  CG1 VAL A 142      11.338  18.974  -3.497  1.00  0.00           C  
ATOM   1087  CG2 VAL A 142      11.454  16.513  -3.336  1.00  0.00           C  
ATOM   1088  N   GLU A 143      12.094  19.712  -0.059  1.00  0.00           N  
ATOM   1089  CA  GLU A 143      12.211  21.046   0.529  1.00  0.00           C  
ATOM   1090  C   GLU A 143      13.206  21.103   1.689  1.00  0.00           C  
ATOM   1091  O   GLU A 143      13.849  22.122   1.920  1.00  0.00           O  
ATOM   1092  CB  GLU A 143      10.832  21.521   1.011  1.00  0.00           C  
ATOM   1093  CG  GLU A 143       9.828  21.685  -0.132  1.00  0.00           C  
ATOM   1094  CD  GLU A 143       8.488  22.295   0.322  1.00  0.00           C  
ATOM   1095  OE1 GLU A 143       7.705  22.678  -0.573  1.00  0.00           O  
ATOM   1096  OE2 GLU A 143       8.254  22.374   1.544  1.00  0.00           O  
ATOM   1097  N   ARG A 144      13.345  20.002   2.444  1.00  0.00           N  
ATOM   1098  CA  ARG A 144      14.117  19.990   3.696  1.00  0.00           C  
ATOM   1099  C   ARG A 144      15.586  19.583   3.524  1.00  0.00           C  
ATOM   1100  O   ARG A 144      16.413  19.909   4.376  1.00  0.00           O  
ATOM   1101  CB  ARG A 144      13.371  19.122   4.712  1.00  0.00           C  
ATOM   1102  CG  ARG A 144      13.930  19.287   6.129  1.00  0.00           C  
ATOM   1103  CD  ARG A 144      13.013  18.618   7.157  1.00  0.00           C  
ATOM   1104  NE  ARG A 144      13.530  18.756   8.519  1.00  0.00           N  
ATOM   1105  CZ  ARG A 144      12.808  18.854   9.630  1.00  0.00           C  
ATOM   1106  NH1 ARG A 144      11.509  18.816   9.615  1.00  0.00           N  
ATOM   1107  NH2 ARG A 144      13.380  18.994  10.774  1.00  0.00           N  
ATOM   1108  N   GLY A 145      15.902  18.840   2.474  1.00  0.00           N  
ATOM   1109  CA  GLY A 145      17.194  18.178   2.311  1.00  0.00           C  
ATOM   1110  C   GLY A 145      17.372  16.969   3.245  1.00  0.00           C  
ATOM   1111  O   GLY A 145      16.484  16.583   4.006  1.00  0.00           O  
ATOM   1112  N   SER A 146      18.549  16.339   3.152  1.00  0.00           N  
ATOM   1113  CA  SER A 146      18.964  15.234   4.017  1.00  0.00           C  
ATOM   1114  C   SER A 146      20.486  15.203   4.095  1.00  0.00           C  
ATOM   1115  O   SER A 146      21.153  15.232   3.071  1.00  0.00           O  
ATOM   1116  CB  SER A 146      18.436  13.907   3.449  1.00  0.00           C  
ATOM   1117  OG  SER A 146      18.848  12.824   4.256  1.00  0.00           O  
ATOM   1118  N   ASP A 147      21.027  15.092   5.307  1.00  0.00           N  
ATOM   1119  CA  ASP A 147      22.469  14.976   5.552  1.00  0.00           C  
ATOM   1120  C   ASP A 147      23.025  13.594   5.182  1.00  0.00           C  
ATOM   1121  O   ASP A 147      24.180  13.469   4.780  1.00  0.00           O  
ATOM   1122  CB  ASP A 147      22.742  15.310   7.033  1.00  0.00           C  
ATOM   1123  CG  ASP A 147      22.061  14.351   8.024  1.00  0.00           C  
ATOM   1124  OD1 ASP A 147      20.979  13.810   7.697  1.00  0.00           O  
ATOM   1125  OD2 ASP A 147      22.621  14.131   9.116  1.00  0.00           O  
ATOM   1126  N   LYS A 148      22.200  12.545   5.269  1.00  0.00           N  
ATOM   1127  CA  LYS A 148      22.581  11.150   5.012  1.00  0.00           C  
ATOM   1128  C   LYS A 148      22.228  10.641   3.614  1.00  0.00           C  
ATOM   1129  O   LYS A 148      22.633   9.542   3.248  1.00  0.00           O  
ATOM   1130  CB  LYS A 148      21.939  10.244   6.071  1.00  0.00           C  
ATOM   1131  CG  LYS A 148      22.448  10.583   7.474  1.00  0.00           C  
ATOM   1132  CD  LYS A 148      21.862   9.616   8.510  1.00  0.00           C  
ATOM   1133  CE  LYS A 148      22.370  10.033   9.887  1.00  0.00           C  
ATOM   1134  NZ  LYS A 148      21.852   9.141  10.952  1.00  0.00           N  
ATOM   1135  N   HIS A 149      21.429  11.394   2.865  1.00  0.00           N  
ATOM   1136  CA  HIS A 149      20.874  10.991   1.570  1.00  0.00           C  
ATOM   1137  C   HIS A 149      20.883  12.175   0.601  1.00  0.00           C  
ATOM   1138  O   HIS A 149      19.850  12.537   0.039  1.00  0.00           O  
ATOM   1139  CB  HIS A 149      19.453  10.421   1.758  1.00  0.00           C  
ATOM   1140  CG  HIS A 149      19.382   9.305   2.740  1.00  0.00           C  
ATOM   1141  ND1 HIS A 149      18.995   9.408   4.062  1.00  0.00           N  
ATOM   1142  CD2 HIS A 149      19.795   8.009   2.542  1.00  0.00           C  
ATOM   1143  CE1 HIS A 149      19.202   8.228   4.645  1.00  0.00           C  
ATOM   1144  NE2 HIS A 149      19.676   7.351   3.754  1.00  0.00           N  
ATOM   1145  N   ILE A 150      22.043  12.806   0.441  1.00  0.00           N  
ATOM   1146  CA  ILE A 150      22.196  14.050  -0.325  1.00  0.00           C  
ATOM   1147  C   ILE A 150      21.850  13.819  -1.796  1.00  0.00           C  
ATOM   1148  O   ILE A 150      21.031  14.541  -2.362  1.00  0.00           O  
ATOM   1149  CB  ILE A 150      23.619  14.632  -0.156  1.00  0.00           C  
ATOM   1150  CG1 ILE A 150      23.942  14.865   1.342  1.00  0.00           C  
ATOM   1151  CG2 ILE A 150      23.748  15.934  -0.965  1.00  0.00           C  
ATOM   1152  CD1 ILE A 150      25.355  15.394   1.615  1.00  0.00           C  
ATOM   1153  N   ALA A 151      22.414  12.776  -2.412  1.00  0.00           N  
ATOM   1154  CA  ALA A 151      22.135  12.407  -3.795  1.00  0.00           C  
ATOM   1155  C   ALA A 151      20.652  12.052  -4.008  1.00  0.00           C  
ATOM   1156  O   ALA A 151      20.025  12.517  -4.960  1.00  0.00           O  
ATOM   1157  CB  ALA A 151      23.052  11.238  -4.176  1.00  0.00           C  
ATOM   1158  N   TYR A 152      20.064  11.293  -3.080  1.00  0.00           N  
ATOM   1159  CA  TYR A 152      18.639  10.964  -3.112  1.00  0.00           C  
ATOM   1160  C   TYR A 152      17.769  12.228  -3.062  1.00  0.00           C  
ATOM   1161  O   TYR A 152      16.930  12.424  -3.935  1.00  0.00           O  
ATOM   1162  CB  TYR A 152      18.308  10.019  -1.949  1.00  0.00           C  
ATOM   1163  CG  TYR A 152      16.823   9.745  -1.799  1.00  0.00           C  
ATOM   1164  CD1 TYR A 152      16.030  10.506  -0.908  1.00  0.00           C  
ATOM   1165  CD2 TYR A 152      16.209   8.732  -2.562  1.00  0.00           C  
ATOM   1166  CE1 TYR A 152      14.651  10.260  -0.788  1.00  0.00           C  
ATOM   1167  CE2 TYR A 152      14.829   8.473  -2.442  1.00  0.00           C  
ATOM   1168  CZ  TYR A 152      14.053   9.243  -1.555  1.00  0.00           C  
ATOM   1169  OH  TYR A 152      12.708   8.987  -1.443  1.00  0.00           O  
ATOM   1170  N   ALA A 153      17.997  13.101  -2.073  1.00  0.00           N  
ATOM   1171  CA  ALA A 153      17.235  14.330  -1.907  1.00  0.00           C  
ATOM   1172  C   ALA A 153      17.367  15.254  -3.134  1.00  0.00           C  
ATOM   1173  O   ALA A 153      16.356  15.744  -3.646  1.00  0.00           O  
ATOM   1174  CB  ALA A 153      17.689  15.018  -0.612  1.00  0.00           C  
ATOM   1175  N   ALA A 154      18.577  15.424  -3.657  1.00  0.00           N  
ATOM   1176  CA  ALA A 154      18.828  16.220  -4.856  1.00  0.00           C  
ATOM   1177  C   ALA A 154      18.108  15.655  -6.092  1.00  0.00           C  
ATOM   1178  O   ALA A 154      17.487  16.410  -6.847  1.00  0.00           O  
ATOM   1179  CB  ALA A 154      20.348  16.297  -5.077  1.00  0.00           C  
ATOM   1180  N   SER A 155      18.116  14.334  -6.273  1.00  0.00           N  
ATOM   1181  CA  SER A 155      17.420  13.699  -7.393  1.00  0.00           C  
ATOM   1182  C   SER A 155      15.899  13.851  -7.306  1.00  0.00           C  
ATOM   1183  O   SER A 155      15.245  14.162  -8.301  1.00  0.00           O  
ATOM   1184  CB  SER A 155      17.825  12.219  -7.503  1.00  0.00           C  
ATOM   1185  OG  SER A 155      17.280  11.439  -6.460  1.00  0.00           O  
ATOM   1186  N   LYS A 156      15.324  13.757  -6.105  1.00  0.00           N  
ATOM   1187  CA  LYS A 156      13.890  13.995  -5.882  1.00  0.00           C  
ATOM   1188  C   LYS A 156      13.516  15.473  -6.068  1.00  0.00           C  
ATOM   1189  O   LYS A 156      12.458  15.751  -6.617  1.00  0.00           O  
ATOM   1190  CB  LYS A 156      13.494  13.469  -4.495  1.00  0.00           C  
ATOM   1191  CG  LYS A 156      13.465  11.936  -4.388  1.00  0.00           C  
ATOM   1192  CD  LYS A 156      12.355  11.309  -5.232  1.00  0.00           C  
ATOM   1193  CE  LYS A 156      12.075   9.857  -4.793  1.00  0.00           C  
ATOM   1194  NZ  LYS A 156      10.884   9.300  -5.480  1.00  0.00           N  
ATOM   1195  N   ALA A 157      14.397  16.403  -5.709  1.00  0.00           N  
ATOM   1196  CA  ALA A 157      14.200  17.828  -5.968  1.00  0.00           C  
ATOM   1197  C   ALA A 157      14.231  18.159  -7.475  1.00  0.00           C  
ATOM   1198  O   ALA A 157      13.438  18.969  -7.951  1.00  0.00           O  
ATOM   1199  CB  ALA A 157      15.259  18.619  -5.195  1.00  0.00           C  
ATOM   1200  N   ALA A 158      15.093  17.491  -8.245  1.00  0.00           N  
ATOM   1201  CA  ALA A 158      15.086  17.604  -9.698  1.00  0.00           C  
ATOM   1202  C   ALA A 158      13.764  17.093 -10.303  1.00  0.00           C  
ATOM   1203  O   ALA A 158      13.186  17.758 -11.168  1.00  0.00           O  
ATOM   1204  CB  ALA A 158      16.305  16.857 -10.261  1.00  0.00           C  
ATOM   1205  N   LEU A 159      13.235  15.973  -9.798  1.00  0.00           N  
ATOM   1206  CA  LEU A 159      11.935  15.443 -10.213  1.00  0.00           C  
ATOM   1207  C   LEU A 159      10.777  16.399  -9.883  1.00  0.00           C  
ATOM   1208  O   LEU A 159       9.894  16.608 -10.715  1.00  0.00           O  
ATOM   1209  CB  LEU A 159      11.743  14.054  -9.581  1.00  0.00           C  
ATOM   1210  CG  LEU A 159      10.421  13.366  -9.956  1.00  0.00           C  
ATOM   1211  CD1 LEU A 159      10.261  13.181 -11.468  1.00  0.00           C  
ATOM   1212  CD2 LEU A 159      10.358  11.978  -9.312  1.00  0.00           C  
ATOM   1213  N   ASP A 160      10.794  17.027  -8.709  1.00  0.00           N  
ATOM   1214  CA  ASP A 160       9.818  18.054  -8.331  1.00  0.00           C  
ATOM   1215  C   ASP A 160       9.858  19.260  -9.292  1.00  0.00           C  
ATOM   1216  O   ASP A 160       8.823  19.733  -9.767  1.00  0.00           O  
ATOM   1217  CB  ASP A 160      10.075  18.508  -6.884  1.00  0.00           C  
ATOM   1218  CG  ASP A 160       9.210  19.722  -6.542  1.00  0.00           C  
ATOM   1219  OD1 ASP A 160       7.984  19.572  -6.408  1.00  0.00           O  
ATOM   1220  OD2 ASP A 160       9.757  20.859  -6.545  1.00  0.00           O  
ATOM   1221  N   ASN A 161      11.036  19.719  -9.663  1.00  0.00           N  
ATOM   1222  CA  ASN A 161      11.170  20.789 -10.647  1.00  0.00           C  
ATOM   1223  C   ASN A 161      10.571  20.382 -12.003  1.00  0.00           C  
ATOM   1224  O   ASN A 161       9.791  21.139 -12.592  1.00  0.00           O  
ATOM   1225  CB  ASN A 161      12.639  21.205 -10.773  1.00  0.00           C  
ATOM   1226  CG  ASN A 161      12.756  22.454 -11.634  1.00  0.00           C  
ATOM   1227  OD1 ASN A 161      12.656  22.432 -12.839  1.00  0.00           O  
ATOM   1228  ND2 ASN A 161      12.929  23.605 -11.019  1.00  0.00           N  
ATOM   1229  N   MET A 162      10.858  19.154 -12.460  1.00  0.00           N  
ATOM   1230  CA  MET A 162      10.305  18.625 -13.708  1.00  0.00           C  
ATOM   1231  C   MET A 162       8.779  18.561 -13.712  1.00  0.00           C  
ATOM   1232  O   MET A 162       8.185  18.728 -14.764  1.00  0.00           O  
ATOM   1233  CB  MET A 162      10.883  17.247 -14.026  1.00  0.00           C  
ATOM   1234  CG  MET A 162      12.342  17.322 -14.493  1.00  0.00           C  
ATOM   1235  SD  MET A 162      12.939  15.805 -15.289  1.00  0.00           S  
ATOM   1236  CE  MET A 162      12.709  14.606 -13.968  1.00  0.00           C  
ATOM   1237  N   THR A 163       8.127  18.426 -12.549  1.00  0.00           N  
ATOM   1238  CA  THR A 163       6.662  18.480 -12.452  1.00  0.00           C  
ATOM   1239  C   THR A 163       6.116  19.798 -12.987  1.00  0.00           C  
ATOM   1240  O   THR A 163       5.194  19.804 -13.796  1.00  0.00           O  
ATOM   1241  CB  THR A 163       6.201  18.279 -11.006  1.00  0.00           C  
ATOM   1242  OG1 THR A 163       6.632  17.006 -10.592  1.00  0.00           O  
ATOM   1243  CG2 THR A 163       4.689  18.335 -10.829  1.00  0.00           C  
ATOM   1244  N   ARG A 164       6.711  20.924 -12.604  1.00  0.00           N  
ATOM   1245  CA  ARG A 164       6.305  22.252 -13.086  1.00  0.00           C  
ATOM   1246  C   ARG A 164       6.602  22.434 -14.577  1.00  0.00           C  
ATOM   1247  O   ARG A 164       5.774  22.984 -15.307  1.00  0.00           O  
ATOM   1248  CB  ARG A 164       6.992  23.340 -12.243  1.00  0.00           C  
ATOM   1249  CG  ARG A 164       6.504  23.331 -10.792  1.00  0.00           C  
ATOM   1250  CD  ARG A 164       7.161  24.450  -9.956  1.00  0.00           C  
ATOM   1251  NE  ARG A 164       8.567  24.161  -9.627  1.00  0.00           N  
ATOM   1252  CZ  ARG A 164       8.990  23.391  -8.625  1.00  0.00           C  
ATOM   1253  NH1 ARG A 164       8.175  22.777  -7.828  1.00  0.00           N  
ATOM   1254  NH2 ARG A 164      10.261  23.230  -8.392  1.00  0.00           N  
ATOM   1255  N   SER A 165       7.753  21.954 -15.038  1.00  0.00           N  
ATOM   1256  CA  SER A 165       8.157  22.051 -16.439  1.00  0.00           C  
ATOM   1257  C   SER A 165       7.255  21.235 -17.368  1.00  0.00           C  
ATOM   1258  O   SER A 165       6.749  21.774 -18.354  1.00  0.00           O  
ATOM   1259  CB  SER A 165       9.620  21.615 -16.588  1.00  0.00           C  
ATOM   1260  OG  SER A 165      10.456  22.478 -15.839  1.00  0.00           O  
ATOM   1261  N   PHE A 166       6.989  19.981 -17.033  1.00  0.00           N  
ATOM   1262  CA  PHE A 166       6.078  19.129 -17.801  1.00  0.00           C  
ATOM   1263  C   PHE A 166       4.628  19.604 -17.716  1.00  0.00           C  
ATOM   1264  O   PHE A 166       3.956  19.620 -18.739  1.00  0.00           O  
ATOM   1265  CB  PHE A 166       6.211  17.666 -17.374  1.00  0.00           C  
ATOM   1266  CG  PHE A 166       7.417  16.956 -17.963  1.00  0.00           C  
ATOM   1267  CD1 PHE A 166       7.474  16.704 -19.341  1.00  0.00           C  
ATOM   1268  CD2 PHE A 166       8.467  16.527 -17.138  1.00  0.00           C  
ATOM   1269  CE1 PHE A 166       8.579  16.044 -19.902  1.00  0.00           C  
ATOM   1270  CE2 PHE A 166       9.580  15.866 -17.685  1.00  0.00           C  
ATOM   1271  CZ  PHE A 166       9.638  15.627 -19.069  1.00  0.00           C  
ATOM   1272  N   ALA A 167       4.161  20.093 -16.559  1.00  0.00           N  
ATOM   1273  CA  ALA A 167       2.826  20.676 -16.438  1.00  0.00           C  
ATOM   1274  C   ALA A 167       2.621  21.827 -17.427  1.00  0.00           C  
ATOM   1275  O   ALA A 167       1.610  21.879 -18.126  1.00  0.00           O  
ATOM   1276  CB  ALA A 167       2.612  21.150 -14.998  1.00  0.00           C  
ATOM   1277  N   ARG A 168       3.630  22.715 -17.539  1.00  0.00           N  
ATOM   1278  CA  ARG A 168       3.594  23.822 -18.501  1.00  0.00           C  
ATOM   1279  C   ARG A 168       3.679  23.347 -19.955  1.00  0.00           C  
ATOM   1280  O   ARG A 168       2.990  23.899 -20.804  1.00  0.00           O  
ATOM   1281  CB  ARG A 168       4.708  24.817 -18.155  1.00  0.00           C  
ATOM   1282  CG  ARG A 168       4.599  26.106 -18.975  1.00  0.00           C  
ATOM   1283  CD  ARG A 168       5.682  27.125 -18.582  1.00  0.00           C  
ATOM   1284  NE  ARG A 168       5.488  27.616 -17.203  1.00  0.00           N  
ATOM   1285  CZ  ARG A 168       6.301  28.421 -16.547  1.00  0.00           C  
ATOM   1286  NH1 ARG A 168       7.405  28.869 -17.079  1.00  0.00           N  
ATOM   1287  NH2 ARG A 168       6.024  28.800 -15.334  1.00  0.00           N  
ATOM   1288  N   LYS A 169       4.497  22.337 -20.237  1.00  0.00           N  
ATOM   1289  CA  LYS A 169       4.696  21.788 -21.592  1.00  0.00           C  
ATOM   1290  C   LYS A 169       3.457  21.051 -22.116  1.00  0.00           C  
ATOM   1291  O   LYS A 169       3.186  21.101 -23.322  1.00  0.00           O  
ATOM   1292  CB  LYS A 169       5.923  20.868 -21.588  1.00  0.00           C  
ATOM   1293  CG  LYS A 169       6.220  20.241 -22.966  1.00  0.00           C  
ATOM   1294  CD  LYS A 169       7.512  19.400 -22.942  1.00  0.00           C  
ATOM   1295  CE  LYS A 169       7.837  18.830 -24.328  1.00  0.00           C  
ATOM   1296  NZ  LYS A 169       7.121  17.564 -24.625  1.00  0.00           N  
ATOM   1297  N   LEU A 170       2.753  20.347 -21.239  1.00  0.00           N  
ATOM   1298  CA  LEU A 170       1.723  19.377 -21.610  1.00  0.00           C  
ATOM   1299  C   LEU A 170       0.288  19.878 -21.403  1.00  0.00           C  
ATOM   1300  O   LEU A 170      -0.652  19.249 -21.887  1.00  0.00           O  
ATOM   1301  CB  LEU A 170       1.975  18.057 -20.856  1.00  0.00           C  
ATOM   1302  CG  LEU A 170       3.349  17.395 -21.099  1.00  0.00           C  
ATOM   1303  CD1 LEU A 170       3.445  16.103 -20.293  1.00  0.00           C  
ATOM   1304  CD2 LEU A 170       3.586  17.060 -22.570  1.00  0.00           C  
ATOM   1305  N   ALA A 171       0.099  21.015 -20.727  1.00  0.00           N  
ATOM   1306  CA  ALA A 171      -1.202  21.670 -20.625  1.00  0.00           C  
ATOM   1307  C   ALA A 171      -1.734  22.077 -22.011  1.00  0.00           C  
ATOM   1308  O   ALA A 171      -0.943  22.417 -22.895  1.00  0.00           O  
ATOM   1309  CB  ALA A 171      -1.074  22.878 -19.691  1.00  0.00           C  
ATOM   1310  N   PRO A 172      -3.085  22.090 -22.226  1.00  0.00           N  
ATOM   1311  CA  PRO A 172      -4.120  21.765 -21.242  1.00  0.00           C  
ATOM   1312  C   PRO A 172      -4.550  20.290 -21.235  1.00  0.00           C  
ATOM   1313  O   PRO A 172      -5.401  19.903 -20.438  1.00  0.00           O  
ATOM   1314  CB  PRO A 172      -5.282  22.678 -21.637  1.00  0.00           C  
ATOM   1315  CG  PRO A 172      -5.187  22.695 -23.163  1.00  0.00           C  
ATOM   1316  CD  PRO A 172      -3.679  22.673 -23.416  1.00  0.00           C  
ATOM   1317  N   GLU A 173      -3.994  19.450 -22.116  1.00  0.00           N  
ATOM   1318  CA  GLU A 173      -4.454  18.070 -22.297  1.00  0.00           C  
ATOM   1319  C   GLU A 173      -4.030  17.142 -21.153  1.00  0.00           C  
ATOM   1320  O   GLU A 173      -4.785  16.243 -20.757  1.00  0.00           O  
ATOM   1321  CB  GLU A 173      -3.902  17.519 -23.614  1.00  0.00           C  
ATOM   1322  CG  GLU A 173      -4.453  18.225 -24.850  1.00  0.00           C  
ATOM   1323  CD  GLU A 173      -3.769  17.699 -26.122  1.00  0.00           C  
ATOM   1324  OE1 GLU A 173      -3.201  18.512 -26.864  1.00  0.00           O  
ATOM   1325  OE2 GLU A 173      -3.753  16.469 -26.314  1.00  0.00           O  
ATOM   1326  N   VAL A 174      -2.823  17.371 -20.636  1.00  0.00           N  
ATOM   1327  CA  VAL A 174      -2.206  16.525 -19.613  1.00  0.00           C  
ATOM   1328  C   VAL A 174      -1.950  17.359 -18.365  1.00  0.00           C  
ATOM   1329  O   VAL A 174      -1.279  18.394 -18.417  1.00  0.00           O  
ATOM   1330  CB  VAL A 174      -0.890  15.901 -20.109  1.00  0.00           C  
ATOM   1331  CG1 VAL A 174      -0.417  14.803 -19.159  1.00  0.00           C  
ATOM   1332  CG2 VAL A 174      -1.002  15.308 -21.518  1.00  0.00           C  
ATOM   1333  N   LYS A 175      -2.452  16.905 -17.205  1.00  0.00           N  
ATOM   1334  CA  LYS A 175      -2.112  17.470 -15.896  1.00  0.00           C  
ATOM   1335  C   LYS A 175      -0.862  16.775 -15.349  1.00  0.00           C  
ATOM   1336  O   LYS A 175      -0.714  15.569 -15.496  1.00  0.00           O  
ATOM   1337  CB  LYS A 175      -3.282  17.353 -14.920  1.00  0.00           C  
ATOM   1338  CG  LYS A 175      -4.611  17.899 -15.484  1.00  0.00           C  
ATOM   1339  CD  LYS A 175      -5.697  18.023 -14.418  1.00  0.00           C  
ATOM   1340  CE  LYS A 175      -5.940  16.756 -13.577  1.00  0.00           C  
ATOM   1341  NZ  LYS A 175      -6.398  15.582 -14.355  1.00  0.00           N  
ATOM   1342  N   VAL A 176       0.025  17.517 -14.707  1.00  0.00           N  
ATOM   1343  CA  VAL A 176       1.253  16.957 -14.126  1.00  0.00           C  
ATOM   1344  C   VAL A 176       1.394  17.448 -12.699  1.00  0.00           C  
ATOM   1345  O   VAL A 176       1.532  18.655 -12.475  1.00  0.00           O  
ATOM   1346  CB  VAL A 176       2.500  17.280 -14.961  1.00  0.00           C  
ATOM   1347  CG1 VAL A 176       3.706  16.487 -14.455  1.00  0.00           C  
ATOM   1348  CG2 VAL A 176       2.310  16.956 -16.450  1.00  0.00           C  
ATOM   1349  N   ASN A 177       1.366  16.539 -11.727  1.00  0.00           N  
ATOM   1350  CA  ASN A 177       1.465  16.848 -10.303  1.00  0.00           C  
ATOM   1351  C   ASN A 177       2.478  15.936  -9.610  1.00  0.00           C  
ATOM   1352  O   ASN A 177       2.855  14.892 -10.135  1.00  0.00           O  
ATOM   1353  CB  ASN A 177       0.067  16.755  -9.665  1.00  0.00           C  
ATOM   1354  CG  ASN A 177      -0.880  17.812 -10.193  1.00  0.00           C  
ATOM   1355  OD1 ASN A 177      -0.729  19.001  -9.938  1.00  0.00           O  
ATOM   1356  ND2 ASN A 177      -1.876  17.413 -10.956  1.00  0.00           N  
ATOM   1357  N   SER A 178       2.899  16.334  -8.415  1.00  0.00           N  
ATOM   1358  CA  SER A 178       3.725  15.504  -7.542  1.00  0.00           C  
ATOM   1359  C   SER A 178       2.982  15.111  -6.274  1.00  0.00           C  
ATOM   1360  O   SER A 178       2.204  15.889  -5.736  1.00  0.00           O  
ATOM   1361  CB  SER A 178       5.024  16.205  -7.143  1.00  0.00           C  
ATOM   1362  OG  SER A 178       5.847  16.468  -8.253  1.00  0.00           O  
ATOM   1363  N   ILE A 179       3.295  13.932  -5.751  1.00  0.00           N  
ATOM   1364  CA  ILE A 179       2.985  13.520  -4.380  1.00  0.00           C  
ATOM   1365  C   ILE A 179       4.313  13.407  -3.638  1.00  0.00           C  
ATOM   1366  O   ILE A 179       5.217  12.709  -4.105  1.00  0.00           O  
ATOM   1367  CB  ILE A 179       2.158  12.225  -4.362  1.00  0.00           C  
ATOM   1368  CG1 ILE A 179       0.806  12.447  -5.077  1.00  0.00           C  
ATOM   1369  CG2 ILE A 179       1.950  11.752  -2.913  1.00  0.00           C  
ATOM   1370  CD1 ILE A 179      -0.085  11.203  -5.172  1.00  0.00           C  
ATOM   1371  N   ALA A 180       4.453  14.095  -2.513  1.00  0.00           N  
ATOM   1372  CA  ALA A 180       5.663  14.164  -1.703  1.00  0.00           C  
ATOM   1373  C   ALA A 180       5.441  13.484  -0.340  1.00  0.00           C  
ATOM   1374  O   ALA A 180       5.174  14.160   0.655  1.00  0.00           O  
ATOM   1375  CB  ALA A 180       6.088  15.634  -1.601  1.00  0.00           C  
ATOM   1376  N   PRO A 181       5.520  12.153  -0.261  1.00  0.00           N  
ATOM   1377  CA  PRO A 181       5.287  11.434   0.976  1.00  0.00           C  
ATOM   1378  C   PRO A 181       6.491  11.513   1.917  1.00  0.00           C  
ATOM   1379  O   PRO A 181       7.649  11.636   1.504  1.00  0.00           O  
ATOM   1380  CB  PRO A 181       4.959  10.003   0.549  1.00  0.00           C  
ATOM   1381  CG  PRO A 181       5.783   9.824  -0.717  1.00  0.00           C  
ATOM   1382  CD  PRO A 181       5.776  11.216  -1.351  1.00  0.00           C  
ATOM   1383  N   SER A 182       6.224  11.368   3.211  1.00  0.00           N  
ATOM   1384  CA  SER A 182       7.218  10.958   4.201  1.00  0.00           C  
ATOM   1385  C   SER A 182       7.100   9.452   4.473  1.00  0.00           C  
ATOM   1386  O   SER A 182       7.040   8.643   3.540  1.00  0.00           O  
ATOM   1387  CB  SER A 182       7.132  11.857   5.446  1.00  0.00           C  
ATOM   1388  OG  SER A 182       5.977  11.590   6.219  1.00  0.00           O  
ATOM   1389  N   LEU A 183       7.072   9.050   5.728  1.00  0.00           N  
ATOM   1390  CA  LEU A 183       6.815   7.665   6.117  1.00  0.00           C  
ATOM   1391  C   LEU A 183       5.337   7.329   5.903  1.00  0.00           C  
ATOM   1392  O   LEU A 183       4.484   7.807   6.646  1.00  0.00           O  
ATOM   1393  CB  LEU A 183       7.242   7.499   7.578  1.00  0.00           C  
ATOM   1394  CG  LEU A 183       7.018   6.077   8.119  1.00  0.00           C  
ATOM   1395  CD1 LEU A 183       7.971   5.069   7.474  1.00  0.00           C  
ATOM   1396  CD2 LEU A 183       7.245   6.093   9.623  1.00  0.00           C  
ATOM   1397  N   ILE A 184       5.046   6.467   4.924  1.00  0.00           N  
ATOM   1398  CA  ILE A 184       3.701   5.954   4.642  1.00  0.00           C  
ATOM   1399  C   ILE A 184       3.450   4.598   5.306  1.00  0.00           C  
ATOM   1400  O   ILE A 184       2.395   4.391   5.892  1.00  0.00           O  
ATOM   1401  CB  ILE A 184       3.465   5.904   3.114  1.00  0.00           C  
ATOM   1402  CG1 ILE A 184       3.551   7.296   2.463  1.00  0.00           C  
ATOM   1403  CG2 ILE A 184       2.129   5.235   2.755  1.00  0.00           C  
ATOM   1404  CD1 ILE A 184       2.539   8.332   2.992  1.00  0.00           C  
ATOM   1405  N   LEU A 185       4.434   3.701   5.242  1.00  0.00           N  
ATOM   1406  CA  LEU A 185       4.406   2.390   5.889  1.00  0.00           C  
ATOM   1407  C   LEU A 185       5.830   1.946   6.212  1.00  0.00           C  
ATOM   1408  O   LEU A 185       6.769   2.261   5.477  1.00  0.00           O  
ATOM   1409  CB  LEU A 185       3.670   1.344   5.014  1.00  0.00           C  
ATOM   1410  CG  LEU A 185       4.346   0.967   3.682  1.00  0.00           C  
ATOM   1411  CD1 LEU A 185       3.781  -0.361   3.180  1.00  0.00           C  
ATOM   1412  CD2 LEU A 185       4.111   2.002   2.587  1.00  0.00           C  
ATOM   1413  N   PHE A 186       5.986   1.192   7.294  1.00  0.00           N  
ATOM   1414  CA  PHE A 186       7.259   0.579   7.656  1.00  0.00           C  
ATOM   1415  C   PHE A 186       7.583  -0.621   6.756  1.00  0.00           C  
ATOM   1416  O   PHE A 186       6.728  -1.160   6.055  1.00  0.00           O  
ATOM   1417  CB  PHE A 186       7.237   0.194   9.130  1.00  0.00           C  
ATOM   1418  CG  PHE A 186       7.205   1.388  10.061  1.00  0.00           C  
ATOM   1419  CD1 PHE A 186       8.362   2.164  10.233  1.00  0.00           C  
ATOM   1420  CD2 PHE A 186       6.027   1.738  10.749  1.00  0.00           C  
ATOM   1421  CE1 PHE A 186       8.347   3.276  11.093  1.00  0.00           C  
ATOM   1422  CE2 PHE A 186       6.006   2.850  11.616  1.00  0.00           C  
ATOM   1423  CZ  PHE A 186       7.170   3.621  11.785  1.00  0.00           C  
ATOM   1424  N   ASN A 187       8.844  -1.043   6.775  1.00  0.00           N  
ATOM   1425  CA  ASN A 187       9.223  -2.355   6.273  1.00  0.00           C  
ATOM   1426  C   ASN A 187       9.044  -3.400   7.380  1.00  0.00           C  
ATOM   1427  O   ASN A 187       9.136  -3.078   8.562  1.00  0.00           O  
ATOM   1428  CB  ASN A 187      10.667  -2.334   5.752  1.00  0.00           C  
ATOM   1429  CG  ASN A 187      10.897  -1.276   4.692  1.00  0.00           C  
ATOM   1430  OD1 ASN A 187      10.337  -1.279   3.612  1.00  0.00           O  
ATOM   1431  ND2 ASN A 187      11.739  -0.316   5.005  1.00  0.00           N  
ATOM   1432  N   GLU A 188       8.850  -4.660   7.011  1.00  0.00           N  
ATOM   1433  CA  GLU A 188       8.734  -5.772   7.966  1.00  0.00           C  
ATOM   1434  C   GLU A 188       9.916  -5.853   8.945  1.00  0.00           C  
ATOM   1435  O   GLU A 188       9.735  -6.115  10.128  1.00  0.00           O  
ATOM   1436  CB  GLU A 188       8.655  -7.095   7.200  1.00  0.00           C  
ATOM   1437  CG  GLU A 188       7.234  -7.370   6.733  1.00  0.00           C  
ATOM   1438  CD  GLU A 188       7.122  -8.689   5.976  1.00  0.00           C  
ATOM   1439  OE1 GLU A 188       6.062  -9.315   6.120  1.00  0.00           O  
ATOM   1440  OE2 GLU A 188       8.077  -9.029   5.258  1.00  0.00           O  
ATOM   1441  N   HIS A 189      11.114  -5.581   8.443  1.00  0.00           N  
ATOM   1442  CA  HIS A 189      12.358  -5.708   9.209  1.00  0.00           C  
ATOM   1443  C   HIS A 189      12.722  -4.458  10.018  1.00  0.00           C  
ATOM   1444  O   HIS A 189      13.781  -4.443  10.657  1.00  0.00           O  
ATOM   1445  CB  HIS A 189      13.491  -6.092   8.249  1.00  0.00           C  
ATOM   1446  CG  HIS A 189      13.142  -7.243   7.347  1.00  0.00           C  
ATOM   1447  ND1 HIS A 189      12.581  -8.452   7.719  1.00  0.00           N  
ATOM   1448  CD2 HIS A 189      13.269  -7.279   5.973  1.00  0.00           C  
ATOM   1449  CE1 HIS A 189      12.381  -9.171   6.611  1.00  0.00           C  
ATOM   1450  NE2 HIS A 189      12.787  -8.492   5.537  1.00  0.00           N  
ATOM   1451  N   ASP A 190      11.899  -3.404   9.986  1.00  0.00           N  
ATOM   1452  CA  ASP A 190      12.170  -2.209  10.774  1.00  0.00           C  
ATOM   1453  C   ASP A 190      11.954  -2.523  12.265  1.00  0.00           C  
ATOM   1454  O   ASP A 190      10.859  -2.928  12.669  1.00  0.00           O  
ATOM   1455  CB  ASP A 190      11.298  -1.025  10.323  1.00  0.00           C  
ATOM   1456  CG  ASP A 190      11.629  -0.478   8.926  1.00  0.00           C  
ATOM   1457  OD1 ASP A 190      12.768  -0.647   8.440  1.00  0.00           O  
ATOM   1458  OD2 ASP A 190      10.731   0.159   8.322  1.00  0.00           O  
ATOM   1459  N   ASP A 191      12.992  -2.335  13.085  1.00  0.00           N  
ATOM   1460  CA  ASP A 191      12.919  -2.596  14.520  1.00  0.00           C  
ATOM   1461  C   ASP A 191      12.021  -1.583  15.264  1.00  0.00           C  
ATOM   1462  O   ASP A 191      11.675  -0.505  14.767  1.00  0.00           O  
ATOM   1463  CB  ASP A 191      14.337  -2.710  15.120  1.00  0.00           C  
ATOM   1464  CG  ASP A 191      15.072  -1.374  15.121  1.00  0.00           C  
ATOM   1465  OD1 ASP A 191      14.580  -0.449  15.800  1.00  0.00           O  
ATOM   1466  OD2 ASP A 191      16.105  -1.271  14.426  1.00  0.00           O  
ATOM   1467  N   ALA A 192      11.625  -1.941  16.494  1.00  0.00           N  
ATOM   1468  CA  ALA A 192      10.699  -1.138  17.283  1.00  0.00           C  
ATOM   1469  C   ALA A 192      11.254   0.256  17.632  1.00  0.00           C  
ATOM   1470  O   ALA A 192      10.493   1.233  17.664  1.00  0.00           O  
ATOM   1471  CB  ALA A 192      10.351  -1.929  18.556  1.00  0.00           C  
ATOM   1472  N   GLU A 193      12.564   0.363  17.871  1.00  0.00           N  
ATOM   1473  CA  GLU A 193      13.189   1.643  18.204  1.00  0.00           C  
ATOM   1474  C   GLU A 193      13.194   2.580  16.986  1.00  0.00           C  
ATOM   1475  O   GLU A 193      12.755   3.733  17.080  1.00  0.00           O  
ATOM   1476  CB  GLU A 193      14.611   1.412  18.743  1.00  0.00           C  
ATOM   1477  CG  GLU A 193      15.178   2.717  19.314  1.00  0.00           C  
ATOM   1478  CD  GLU A 193      16.619   2.629  19.819  1.00  0.00           C  
ATOM   1479  OE1 GLU A 193      17.149   3.719  20.112  1.00  0.00           O  
ATOM   1480  OE2 GLU A 193      17.173   1.517  19.906  1.00  0.00           O  
ATOM   1481  N   TYR A 194      13.597   2.058  15.829  1.00  0.00           N  
ATOM   1482  CA  TYR A 194      13.538   2.787  14.572  1.00  0.00           C  
ATOM   1483  C   TYR A 194      12.109   3.236  14.250  1.00  0.00           C  
ATOM   1484  O   TYR A 194      11.889   4.409  13.921  1.00  0.00           O  
ATOM   1485  CB  TYR A 194      14.092   1.917  13.439  1.00  0.00           C  
ATOM   1486  CG  TYR A 194      13.937   2.561  12.078  1.00  0.00           C  
ATOM   1487  CD1 TYR A 194      12.829   2.256  11.265  1.00  0.00           C  
ATOM   1488  CD2 TYR A 194      14.880   3.515  11.642  1.00  0.00           C  
ATOM   1489  CE1 TYR A 194      12.662   2.882  10.026  1.00  0.00           C  
ATOM   1490  CE2 TYR A 194      14.721   4.154  10.404  1.00  0.00           C  
ATOM   1491  CZ  TYR A 194      13.607   3.835   9.596  1.00  0.00           C  
ATOM   1492  OH  TYR A 194      13.446   4.455   8.382  1.00  0.00           O  
ATOM   1493  N   ARG A 195      11.131   2.348  14.398  1.00  0.00           N  
ATOM   1494  CA  ARG A 195       9.712   2.668  14.181  1.00  0.00           C  
ATOM   1495  C   ARG A 195       9.264   3.817  15.080  1.00  0.00           C  
ATOM   1496  O   ARG A 195       8.741   4.810  14.588  1.00  0.00           O  
ATOM   1497  CB  ARG A 195       8.828   1.431  14.407  1.00  0.00           C  
ATOM   1498  CG  ARG A 195       8.975   0.389  13.282  1.00  0.00           C  
ATOM   1499  CD  ARG A 195       8.112  -0.842  13.565  1.00  0.00           C  
ATOM   1500  NE  ARG A 195       8.406  -1.933  12.620  1.00  0.00           N  
ATOM   1501  CZ  ARG A 195       7.556  -2.790  12.070  1.00  0.00           C  
ATOM   1502  NH1 ARG A 195       6.277  -2.762  12.309  1.00  0.00           N  
ATOM   1503  NH2 ARG A 195       8.000  -3.705  11.272  1.00  0.00           N  
ATOM   1504  N   GLN A 196       9.547   3.737  16.369  1.00  0.00           N  
ATOM   1505  CA  GLN A 196       9.155   4.781  17.311  1.00  0.00           C  
ATOM   1506  C   GLN A 196       9.833   6.128  17.007  1.00  0.00           C  
ATOM   1507  O   GLN A 196       9.181   7.179  17.026  1.00  0.00           O  
ATOM   1508  CB  GLN A 196       9.464   4.309  18.742  1.00  0.00           C  
ATOM   1509  CG  GLN A 196       8.863   5.248  19.800  1.00  0.00           C  
ATOM   1510  CD  GLN A 196       7.336   5.354  19.670  1.00  0.00           C  
ATOM   1511  OE1 GLN A 196       6.622   4.369  19.665  1.00  0.00           O  
ATOM   1512  NE2 GLN A 196       6.785   6.536  19.531  1.00  0.00           N  
ATOM   1513  N   GLN A 197      11.120   6.122  16.670  1.00  0.00           N  
ATOM   1514  CA  GLN A 197      11.838   7.329  16.259  1.00  0.00           C  
ATOM   1515  C   GLN A 197      11.272   7.920  14.957  1.00  0.00           C  
ATOM   1516  O   GLN A 197      11.168   9.141  14.831  1.00  0.00           O  
ATOM   1517  CB  GLN A 197      13.322   7.018  16.055  1.00  0.00           C  
ATOM   1518  CG  GLN A 197      14.107   6.781  17.355  1.00  0.00           C  
ATOM   1519  CD  GLN A 197      15.596   6.580  17.085  1.00  0.00           C  
ATOM   1520  OE1 GLN A 197      16.085   6.878  16.009  1.00  0.00           O  
ATOM   1521  NE2 GLN A 197      16.368   6.119  18.036  1.00  0.00           N  
ATOM   1522  N   ALA A 198      10.905   7.080  14.000  1.00  0.00           N  
ATOM   1523  CA  ALA A 198      10.323   7.518  12.737  1.00  0.00           C  
ATOM   1524  C   ALA A 198       8.928   8.134  12.933  1.00  0.00           C  
ATOM   1525  O   ALA A 198       8.674   9.226  12.412  1.00  0.00           O  
ATOM   1526  CB  ALA A 198      10.318   6.338  11.763  1.00  0.00           C  
ATOM   1527  N   LEU A 199       8.068   7.526  13.750  1.00  0.00           N  
ATOM   1528  CA  LEU A 199       6.741   8.058  14.104  1.00  0.00           C  
ATOM   1529  C   LEU A 199       6.844   9.415  14.815  1.00  0.00           C  
ATOM   1530  O   LEU A 199       6.116  10.349  14.496  1.00  0.00           O  
ATOM   1531  CB  LEU A 199       6.008   7.045  15.001  1.00  0.00           C  
ATOM   1532  CG  LEU A 199       5.601   5.740  14.306  1.00  0.00           C  
ATOM   1533  CD1 LEU A 199       4.990   4.780  15.325  1.00  0.00           C  
ATOM   1534  CD2 LEU A 199       4.594   5.971  13.177  1.00  0.00           C  
ATOM   1535  N   ASN A 200       7.805   9.566  15.730  1.00  0.00           N  
ATOM   1536  CA  ASN A 200       8.013  10.810  16.461  1.00  0.00           C  
ATOM   1537  C   ASN A 200       8.452  11.998  15.584  1.00  0.00           C  
ATOM   1538  O   ASN A 200       8.411  13.129  16.070  1.00  0.00           O  
ATOM   1539  CB  ASN A 200       9.020  10.553  17.593  1.00  0.00           C  
ATOM   1540  CG  ASN A 200       8.427   9.748  18.736  1.00  0.00           C  
ATOM   1541  OD1 ASN A 200       7.234   9.680  18.944  1.00  0.00           O  
ATOM   1542  ND2 ASN A 200       9.278   9.161  19.559  1.00  0.00           N  
ATOM   1543  N   LYS A 201       8.847  11.772  14.324  1.00  0.00           N  
ATOM   1544  CA  LYS A 201       9.249  12.844  13.402  1.00  0.00           C  
ATOM   1545  C   LYS A 201       8.062  13.640  12.840  1.00  0.00           C  
ATOM   1546  O   LYS A 201       8.273  14.778  12.432  1.00  0.00           O  
ATOM   1547  CB  LYS A 201      10.100  12.278  12.252  1.00  0.00           C  
ATOM   1548  CG  LYS A 201      11.483  11.806  12.726  1.00  0.00           C  
ATOM   1549  CD  LYS A 201      12.241  11.068  11.614  1.00  0.00           C  
ATOM   1550  CE  LYS A 201      13.565  10.556  12.184  1.00  0.00           C  
ATOM   1551  NZ  LYS A 201      14.336   9.710  11.223  1.00  0.00           N  
ATOM   1552  N   SER A 202       6.848  13.088  12.830  1.00  0.00           N  
ATOM   1553  CA  SER A 202       5.643  13.799  12.388  1.00  0.00           C  
ATOM   1554  C   SER A 202       4.812  14.303  13.570  1.00  0.00           C  
ATOM   1555  O   SER A 202       4.962  13.842  14.707  1.00  0.00           O  
ATOM   1556  CB  SER A 202       4.824  12.934  11.425  1.00  0.00           C  
ATOM   1557  OG  SER A 202       4.216  11.854  12.098  1.00  0.00           O  
ATOM   1558  N   LEU A 203       3.919  15.276  13.323  1.00  0.00           N  
ATOM   1559  CA  LEU A 203       2.953  15.732  14.326  1.00  0.00           C  
ATOM   1560  C   LEU A 203       1.883  14.675  14.592  1.00  0.00           C  
ATOM   1561  O   LEU A 203       1.522  14.443  15.747  1.00  0.00           O  
ATOM   1562  CB  LEU A 203       2.292  17.045  13.865  1.00  0.00           C  
ATOM   1563  CG  LEU A 203       3.228  18.249  13.746  1.00  0.00           C  
ATOM   1564  CD1 LEU A 203       2.416  19.468  13.314  1.00  0.00           C  
ATOM   1565  CD2 LEU A 203       3.924  18.598  15.070  1.00  0.00           C  
ATOM   1566  N   MET A 204       1.419  13.999  13.535  1.00  0.00           N  
ATOM   1567  CA  MET A 204       0.386  12.968  13.620  1.00  0.00           C  
ATOM   1568  C   MET A 204       0.891  11.672  14.265  1.00  0.00           C  
ATOM   1569  O   MET A 204       0.090  10.910  14.811  1.00  0.00           O  
ATOM   1570  CB  MET A 204      -0.194  12.695  12.222  1.00  0.00           C  
ATOM   1571  CG  MET A 204      -0.818  13.941  11.583  1.00  0.00           C  
ATOM   1572  SD  MET A 204      -2.036  14.814  12.606  1.00  0.00           S  
ATOM   1573  CE  MET A 204      -3.397  13.619  12.579  1.00  0.00           C  
ATOM   1574  N   LYS A 205       2.213  11.446  14.287  1.00  0.00           N  
ATOM   1575  CA  LYS A 205       2.888  10.294  14.917  1.00  0.00           C  
ATOM   1576  C   LYS A 205       2.336   8.934  14.464  1.00  0.00           C  
ATOM   1577  O   LYS A 205       2.295   7.990  15.243  1.00  0.00           O  
ATOM   1578  CB  LYS A 205       2.901  10.427  16.445  1.00  0.00           C  
ATOM   1579  CG  LYS A 205       3.590  11.702  16.934  1.00  0.00           C  
ATOM   1580  CD  LYS A 205       3.620  11.685  18.455  1.00  0.00           C  
ATOM   1581  CE  LYS A 205       4.301  12.937  18.976  1.00  0.00           C  
ATOM   1582  NZ  LYS A 205       4.350  12.925  20.453  1.00  0.00           N  
ATOM   1583  N   THR A 206       1.949   8.863  13.202  1.00  0.00           N  
ATOM   1584  CA  THR A 206       1.451   7.652  12.564  1.00  0.00           C  
ATOM   1585  C   THR A 206       2.147   7.458  11.224  1.00  0.00           C  
ATOM   1586  O   THR A 206       2.728   8.396  10.674  1.00  0.00           O  
ATOM   1587  CB  THR A 206      -0.080   7.702  12.396  1.00  0.00           C  
ATOM   1588  OG1 THR A 206      -0.477   8.723  11.522  1.00  0.00           O  
ATOM   1589  CG2 THR A 206      -0.765   7.974  13.727  1.00  0.00           C  
ATOM   1590  N   ALA A 207       2.131   6.242  10.706  1.00  0.00           N  
ATOM   1591  CA  ALA A 207       2.325   5.997   9.290  1.00  0.00           C  
ATOM   1592  C   ALA A 207       0.960   5.581   8.733  1.00  0.00           C  
ATOM   1593  O   ALA A 207       0.395   4.612   9.222  1.00  0.00           O  
ATOM   1594  CB  ALA A 207       3.446   4.968   9.071  1.00  0.00           C  
ATOM   1595  N   PRO A 208       0.367   6.332   7.793  1.00  0.00           N  
ATOM   1596  CA  PRO A 208      -1.046   6.188   7.467  1.00  0.00           C  
ATOM   1597  C   PRO A 208      -1.387   4.936   6.641  1.00  0.00           C  
ATOM   1598  O   PRO A 208      -2.545   4.536   6.585  1.00  0.00           O  
ATOM   1599  CB  PRO A 208      -1.382   7.478   6.724  1.00  0.00           C  
ATOM   1600  CG  PRO A 208      -0.060   7.864   6.075  1.00  0.00           C  
ATOM   1601  CD  PRO A 208       0.966   7.453   7.118  1.00  0.00           C  
ATOM   1602  N   GLY A 209      -0.374   4.310   6.036  1.00  0.00           N  
ATOM   1603  CA  GLY A 209      -0.572   3.237   5.070  1.00  0.00           C  
ATOM   1604  C   GLY A 209      -0.874   3.764   3.657  1.00  0.00           C  
ATOM   1605  O   GLY A 209      -0.973   4.965   3.416  1.00  0.00           O  
ATOM   1606  N   GLU A 210      -0.991   2.852   2.710  1.00  0.00           N  
ATOM   1607  CA  GLU A 210      -1.112   3.188   1.296  1.00  0.00           C  
ATOM   1608  C   GLU A 210      -2.416   3.917   0.941  1.00  0.00           C  
ATOM   1609  O   GLU A 210      -2.471   4.588  -0.085  1.00  0.00           O  
ATOM   1610  CB  GLU A 210      -0.997   1.924   0.438  1.00  0.00           C  
ATOM   1611  CG  GLU A 210       0.352   1.194   0.551  1.00  0.00           C  
ATOM   1612  CD  GLU A 210       0.401   0.090   1.623  1.00  0.00           C  
ATOM   1613  OE1 GLU A 210       1.153  -0.884   1.377  1.00  0.00           O  
ATOM   1614  OE2 GLU A 210      -0.271   0.214   2.664  1.00  0.00           O  
ATOM   1615  N   LYS A 211      -3.449   3.828   1.791  1.00  0.00           N  
ATOM   1616  CA  LYS A 211      -4.749   4.463   1.552  1.00  0.00           C  
ATOM   1617  C   LYS A 211      -4.635   5.980   1.350  1.00  0.00           C  
ATOM   1618  O   LYS A 211      -5.263   6.501   0.444  1.00  0.00           O  
ATOM   1619  CB  LYS A 211      -5.720   4.135   2.690  1.00  0.00           C  
ATOM   1620  CG  LYS A 211      -7.145   4.609   2.332  1.00  0.00           C  
ATOM   1621  CD  LYS A 211      -8.138   4.423   3.480  1.00  0.00           C  
ATOM   1622  CE  LYS A 211      -9.532   4.901   3.032  1.00  0.00           C  
ATOM   1623  NZ  LYS A 211      -9.548   6.321   2.580  1.00  0.00           N  
ATOM   1624  N   GLU A 212      -3.811   6.675   2.135  1.00  0.00           N  
ATOM   1625  CA  GLU A 212      -3.615   8.125   1.977  1.00  0.00           C  
ATOM   1626  C   GLU A 212      -3.062   8.496   0.594  1.00  0.00           C  
ATOM   1627  O   GLU A 212      -3.400   9.523   0.021  1.00  0.00           O  
ATOM   1628  CB  GLU A 212      -2.623   8.624   3.038  1.00  0.00           C  
ATOM   1629  CG  GLU A 212      -3.229   8.677   4.443  1.00  0.00           C  
ATOM   1630  CD  GLU A 212      -4.308   9.740   4.608  1.00  0.00           C  
ATOM   1631  OE1 GLU A 212      -5.166   9.537   5.507  1.00  0.00           O  
ATOM   1632  OE2 GLU A 212      -4.270  10.747   3.884  1.00  0.00           O  
ATOM   1633  N   VAL A 213      -2.199   7.637   0.044  1.00  0.00           N  
ATOM   1634  CA  VAL A 213      -1.658   7.832  -1.300  1.00  0.00           C  
ATOM   1635  C   VAL A 213      -2.730   7.565  -2.351  1.00  0.00           C  
ATOM   1636  O   VAL A 213      -2.848   8.347  -3.290  1.00  0.00           O  
ATOM   1637  CB  VAL A 213      -0.431   6.936  -1.549  1.00  0.00           C  
ATOM   1638  CG1 VAL A 213       0.139   7.152  -2.942  1.00  0.00           C  
ATOM   1639  CG2 VAL A 213       0.680   7.237  -0.536  1.00  0.00           C  
ATOM   1640  N   ILE A 214      -3.526   6.512  -2.186  1.00  0.00           N  
ATOM   1641  CA  ILE A 214      -4.618   6.160  -3.088  1.00  0.00           C  
ATOM   1642  C   ILE A 214      -5.651   7.298  -3.149  1.00  0.00           C  
ATOM   1643  O   ILE A 214      -5.965   7.771  -4.236  1.00  0.00           O  
ATOM   1644  CB  ILE A 214      -5.256   4.815  -2.664  1.00  0.00           C  
ATOM   1645  CG1 ILE A 214      -4.263   3.642  -2.913  1.00  0.00           C  
ATOM   1646  CG2 ILE A 214      -6.568   4.561  -3.419  1.00  0.00           C  
ATOM   1647  CD1 ILE A 214      -4.670   2.338  -2.217  1.00  0.00           C  
ATOM   1648  N   ASP A 215      -6.106   7.788  -1.994  1.00  0.00           N  
ATOM   1649  CA  ASP A 215      -7.102   8.859  -1.902  1.00  0.00           C  
ATOM   1650  C   ASP A 215      -6.617  10.145  -2.608  1.00  0.00           C  
ATOM   1651  O   ASP A 215      -7.374  10.812  -3.323  1.00  0.00           O  
ATOM   1652  CB  ASP A 215      -7.399   9.151  -0.417  1.00  0.00           C  
ATOM   1653  CG  ASP A 215      -8.132   8.055   0.366  1.00  0.00           C  
ATOM   1654  OD1 ASP A 215      -8.699   7.093  -0.189  1.00  0.00           O  
ATOM   1655  OD2 ASP A 215      -8.202   8.155   1.618  1.00  0.00           O  
ATOM   1656  N   LEU A 216      -5.329  10.489  -2.464  1.00  0.00           N  
ATOM   1657  CA  LEU A 216      -4.759  11.653  -3.141  1.00  0.00           C  
ATOM   1658  C   LEU A 216      -4.599  11.431  -4.656  1.00  0.00           C  
ATOM   1659  O   LEU A 216      -4.824  12.359  -5.440  1.00  0.00           O  
ATOM   1660  CB  LEU A 216      -3.425  12.025  -2.476  1.00  0.00           C  
ATOM   1661  CG  LEU A 216      -2.736  13.254  -3.103  1.00  0.00           C  
ATOM   1662  CD1 LEU A 216      -3.602  14.512  -3.090  1.00  0.00           C  
ATOM   1663  CD2 LEU A 216      -1.463  13.574  -2.326  1.00  0.00           C  
ATOM   1664  N   VAL A 217      -4.220  10.231  -5.082  1.00  0.00           N  
ATOM   1665  CA  VAL A 217      -4.165   9.878  -6.502  1.00  0.00           C  
ATOM   1666  C   VAL A 217      -5.547  10.015  -7.131  1.00  0.00           C  
ATOM   1667  O   VAL A 217      -5.661  10.688  -8.156  1.00  0.00           O  
ATOM   1668  CB  VAL A 217      -3.563   8.475  -6.713  1.00  0.00           C  
ATOM   1669  CG1 VAL A 217      -3.773   7.951  -8.137  1.00  0.00           C  
ATOM   1670  CG2 VAL A 217      -2.050   8.504  -6.474  1.00  0.00           C  
ATOM   1671  N   ASP A 218      -6.596   9.502  -6.498  1.00  0.00           N  
ATOM   1672  CA  ASP A 218      -7.968   9.620  -6.993  1.00  0.00           C  
ATOM   1673  C   ASP A 218      -8.434  11.076  -7.093  1.00  0.00           C  
ATOM   1674  O   ASP A 218      -9.035  11.485  -8.096  1.00  0.00           O  
ATOM   1675  CB  ASP A 218      -8.918   8.826  -6.080  1.00  0.00           C  
ATOM   1676  CG  ASP A 218      -8.906   7.318  -6.350  1.00  0.00           C  
ATOM   1677  OD1 ASP A 218      -8.376   6.894  -7.401  1.00  0.00           O  
ATOM   1678  OD2 ASP A 218      -9.506   6.586  -5.536  1.00  0.00           O  
ATOM   1679  N   TYR A 219      -8.091  11.912  -6.104  1.00  0.00           N  
ATOM   1680  CA  TYR A 219      -8.354  13.349  -6.170  1.00  0.00           C  
ATOM   1681  C   TYR A 219      -7.665  14.006  -7.376  1.00  0.00           C  
ATOM   1682  O   TYR A 219      -8.285  14.792  -8.100  1.00  0.00           O  
ATOM   1683  CB  TYR A 219      -7.907  14.015  -4.859  1.00  0.00           C  
ATOM   1684  CG  TYR A 219      -7.915  15.531  -4.937  1.00  0.00           C  
ATOM   1685  CD1 TYR A 219      -6.719  16.249  -5.126  1.00  0.00           C  
ATOM   1686  CD2 TYR A 219      -9.139  16.231  -4.882  1.00  0.00           C  
ATOM   1687  CE1 TYR A 219      -6.738  17.636  -5.257  1.00  0.00           C  
ATOM   1688  CE2 TYR A 219      -9.174  17.632  -5.012  1.00  0.00           C  
ATOM   1689  CZ  TYR A 219      -7.967  18.330  -5.198  1.00  0.00           C  
ATOM   1690  OH  TYR A 219      -7.991  19.697  -5.326  1.00  0.00           O  
ATOM   1691  N   LEU A 220      -6.393  13.698  -7.623  1.00  0.00           N  
ATOM   1692  CA  LEU A 220      -5.644  14.273  -8.736  1.00  0.00           C  
ATOM   1693  C   LEU A 220      -6.170  13.805 -10.098  1.00  0.00           C  
ATOM   1694  O   LEU A 220      -6.274  14.621 -11.025  1.00  0.00           O  
ATOM   1695  CB  LEU A 220      -4.149  13.950  -8.579  1.00  0.00           C  
ATOM   1696  CG  LEU A 220      -3.456  14.699  -7.422  1.00  0.00           C  
ATOM   1697  CD1 LEU A 220      -2.004  14.239  -7.310  1.00  0.00           C  
ATOM   1698  CD2 LEU A 220      -3.458  16.218  -7.634  1.00  0.00           C  
ATOM   1699  N   LEU A 221      -6.547  12.540 -10.221  1.00  0.00           N  
ATOM   1700  CA  LEU A 221      -7.081  11.967 -11.456  1.00  0.00           C  
ATOM   1701  C   LEU A 221      -8.488  12.490 -11.779  1.00  0.00           C  
ATOM   1702  O   LEU A 221      -8.829  12.655 -12.956  1.00  0.00           O  
ATOM   1703  CB  LEU A 221      -7.102  10.432 -11.342  1.00  0.00           C  
ATOM   1704  CG  LEU A 221      -5.717   9.748 -11.308  1.00  0.00           C  
ATOM   1705  CD1 LEU A 221      -5.917   8.235 -11.224  1.00  0.00           C  
ATOM   1706  CD2 LEU A 221      -4.876  10.040 -12.549  1.00  0.00           C  
ATOM   1707  N   THR A 222      -9.310  12.785 -10.772  1.00  0.00           N  
ATOM   1708  CA  THR A 222     -10.662  13.326 -10.953  1.00  0.00           C  
ATOM   1709  C   THR A 222     -10.682  14.845 -11.134  1.00  0.00           C  
ATOM   1710  O   THR A 222     -11.587  15.381 -11.782  1.00  0.00           O  
ATOM   1711  CB  THR A 222     -11.592  12.941  -9.791  1.00  0.00           C  
ATOM   1712  OG1 THR A 222     -11.040  13.322  -8.564  1.00  0.00           O  
ATOM   1713  CG2 THR A 222     -11.864  11.437  -9.744  1.00  0.00           C  
ATOM   1714  N   SER A 223      -9.672  15.556 -10.642  1.00  0.00           N  
ATOM   1715  CA  SER A 223      -9.537  16.996 -10.858  1.00  0.00           C  
ATOM   1716  C   SER A 223      -9.341  17.321 -12.344  1.00  0.00           C  
ATOM   1717  O   SER A 223      -8.506  16.730 -13.021  1.00  0.00           O  
ATOM   1718  CB  SER A 223      -8.378  17.554 -10.043  1.00  0.00           C  
ATOM   1719  OG  SER A 223      -8.278  18.956 -10.257  1.00  0.00           O  
ATOM   1720  N   CYS A 224     -10.042  18.348 -12.846  1.00  0.00           N  
ATOM   1721  CA  CYS A 224      -9.829  18.915 -14.174  1.00  0.00           C  
ATOM   1722  C   CYS A 224      -9.076  20.255 -14.154  1.00  0.00           C  
ATOM   1723  O   CYS A 224      -9.011  20.936 -15.175  1.00  0.00           O  
ATOM   1724  CB  CYS A 224     -11.177  19.031 -14.899  1.00  0.00           C  
ATOM   1725  SG  CYS A 224     -11.868  17.378 -15.202  1.00  0.00           S  
ATOM   1726  N   PHE A 225      -8.549  20.662 -12.992  1.00  0.00           N  
ATOM   1727  CA  PHE A 225      -8.005  22.007 -12.782  1.00  0.00           C  
ATOM   1728  C   PHE A 225      -6.616  22.027 -12.134  1.00  0.00           C  
ATOM   1729  O   PHE A 225      -5.798  22.900 -12.437  1.00  0.00           O  
ATOM   1730  CB  PHE A 225      -9.016  22.795 -11.935  1.00  0.00           C  
ATOM   1731  CG  PHE A 225      -8.749  24.283 -11.916  1.00  0.00           C  
ATOM   1732  CD1 PHE A 225      -8.301  24.923 -10.750  1.00  0.00           C  
ATOM   1733  CD2 PHE A 225      -8.960  25.038 -13.087  1.00  0.00           C  
ATOM   1734  CE1 PHE A 225      -8.058  26.308 -10.745  1.00  0.00           C  
ATOM   1735  CE2 PHE A 225      -8.722  26.424 -13.092  1.00  0.00           C  
ATOM   1736  CZ  PHE A 225      -8.267  27.052 -11.922  1.00  0.00           C  
ATOM   1737  N   VAL A 226      -6.319  21.089 -11.253  1.00  0.00           N  
ATOM   1738  CA  VAL A 226      -5.049  21.043 -10.517  1.00  0.00           C  
ATOM   1739  C   VAL A 226      -3.937  20.501 -11.413  1.00  0.00           C  
ATOM   1740  O   VAL A 226      -3.961  19.347 -11.824  1.00  0.00           O  
ATOM   1741  CB  VAL A 226      -5.193  20.234  -9.223  1.00  0.00           C  
ATOM   1742  CG1 VAL A 226      -3.858  20.121  -8.495  1.00  0.00           C  
ATOM   1743  CG2 VAL A 226      -6.186  20.914  -8.270  1.00  0.00           C  
ATOM   1744  N   THR A 227      -2.927  21.344 -11.674  1.00  0.00           N  
ATOM   1745  CA  THR A 227      -1.708  20.940 -12.391  1.00  0.00           C  
ATOM   1746  C   THR A 227      -0.497  21.726 -11.899  1.00  0.00           C  
ATOM   1747  O   THR A 227      -0.631  22.838 -11.373  1.00  0.00           O  
ATOM   1748  CB  THR A 227      -1.905  21.061 -13.915  1.00  0.00           C  
ATOM   1749  OG1 THR A 227      -0.840  20.421 -14.585  1.00  0.00           O  
ATOM   1750  CG2 THR A 227      -1.984  22.505 -14.412  1.00  0.00           C  
ATOM   1751  N   GLY A 228       0.693  21.154 -12.028  1.00  0.00           N  
ATOM   1752  CA  GLY A 228       1.959  21.788 -11.652  1.00  0.00           C  
ATOM   1753  C   GLY A 228       2.165  21.960 -10.145  1.00  0.00           C  
ATOM   1754  O   GLY A 228       2.941  22.827  -9.729  1.00  0.00           O  
ATOM   1755  N   ARG A 229       1.462  21.182  -9.314  1.00  0.00           N  
ATOM   1756  CA  ARG A 229       1.520  21.266  -7.849  1.00  0.00           C  
ATOM   1757  C   ARG A 229       2.170  20.025  -7.233  1.00  0.00           C  
ATOM   1758  O   ARG A 229       2.057  18.927  -7.767  1.00  0.00           O  
ATOM   1759  CB  ARG A 229       0.119  21.503  -7.272  1.00  0.00           C  
ATOM   1760  CG  ARG A 229      -0.468  22.886  -7.637  1.00  0.00           C  
ATOM   1761  CD  ARG A 229       0.365  24.029  -7.065  1.00  0.00           C  
ATOM   1762  NE  ARG A 229      -0.254  25.337  -7.326  1.00  0.00           N  
ATOM   1763  CZ  ARG A 229       0.151  26.503  -6.841  1.00  0.00           C  
ATOM   1764  NH1 ARG A 229       1.194  26.591  -6.056  1.00  0.00           N  
ATOM   1765  NH2 ARG A 229      -0.475  27.598  -7.145  1.00  0.00           N  
ATOM   1766  N   SER A 230       2.809  20.245  -6.095  1.00  0.00           N  
ATOM   1767  CA  SER A 230       3.284  19.188  -5.205  1.00  0.00           C  
ATOM   1768  C   SER A 230       2.355  19.093  -3.986  1.00  0.00           C  
ATOM   1769  O   SER A 230       1.977  20.125  -3.430  1.00  0.00           O  
ATOM   1770  CB  SER A 230       4.723  19.435  -4.777  1.00  0.00           C  
ATOM   1771  OG  SER A 230       5.211  18.322  -4.071  1.00  0.00           O  
ATOM   1772  N   PHE A 231       1.998  17.875  -3.587  1.00  0.00           N  
ATOM   1773  CA  PHE A 231       1.112  17.573  -2.480  1.00  0.00           C  
ATOM   1774  C   PHE A 231       1.876  16.803  -1.405  1.00  0.00           C  
ATOM   1775  O   PHE A 231       2.171  15.617  -1.596  1.00  0.00           O  
ATOM   1776  CB  PHE A 231      -0.105  16.795  -2.985  1.00  0.00           C  
ATOM   1777  CG  PHE A 231      -1.035  17.622  -3.837  1.00  0.00           C  
ATOM   1778  CD1 PHE A 231      -2.154  18.240  -3.263  1.00  0.00           C  
ATOM   1779  CD2 PHE A 231      -0.754  17.822  -5.205  1.00  0.00           C  
ATOM   1780  CE1 PHE A 231      -2.994  19.050  -4.042  1.00  0.00           C  
ATOM   1781  CE2 PHE A 231      -1.585  18.633  -5.981  1.00  0.00           C  
ATOM   1782  CZ  PHE A 231      -2.697  19.251  -5.402  1.00  0.00           C  
ATOM   1783  N   PRO A 232       2.216  17.439  -0.263  1.00  0.00           N  
ATOM   1784  CA  PRO A 232       2.853  16.766   0.856  1.00  0.00           C  
ATOM   1785  C   PRO A 232       1.916  15.749   1.519  1.00  0.00           C  
ATOM   1786  O   PRO A 232       0.780  16.071   1.846  1.00  0.00           O  
ATOM   1787  CB  PRO A 232       3.279  17.869   1.832  1.00  0.00           C  
ATOM   1788  CG  PRO A 232       3.269  19.141   0.983  1.00  0.00           C  
ATOM   1789  CD  PRO A 232       2.150  18.868  -0.027  1.00  0.00           C  
ATOM   1790  N   LEU A 233       2.430  14.546   1.773  1.00  0.00           N  
ATOM   1791  CA  LEU A 233       1.815  13.525   2.636  1.00  0.00           C  
ATOM   1792  C   LEU A 233       2.788  13.178   3.758  1.00  0.00           C  
ATOM   1793  O   LEU A 233       3.493  12.168   3.707  1.00  0.00           O  
ATOM   1794  CB  LEU A 233       1.425  12.285   1.808  1.00  0.00           C  
ATOM   1795  CG  LEU A 233       0.196  12.436   0.913  1.00  0.00           C  
ATOM   1796  CD1 LEU A 233      -0.042  11.101   0.197  1.00  0.00           C  
ATOM   1797  CD2 LEU A 233      -1.070  12.770   1.703  1.00  0.00           C  
ATOM   1798  N   ASP A 234       2.884  14.046   4.765  1.00  0.00           N  
ATOM   1799  CA  ASP A 234       3.974  13.999   5.740  1.00  0.00           C  
ATOM   1800  C   ASP A 234       3.537  13.990   7.211  1.00  0.00           C  
ATOM   1801  O   ASP A 234       4.376  13.942   8.110  1.00  0.00           O  
ATOM   1802  CB  ASP A 234       4.962  15.137   5.428  1.00  0.00           C  
ATOM   1803  CG  ASP A 234       4.459  16.531   5.811  1.00  0.00           C  
ATOM   1804  OD1 ASP A 234       3.315  16.668   6.295  1.00  0.00           O  
ATOM   1805  OD2 ASP A 234       5.267  17.476   5.695  1.00  0.00           O  
ATOM   1806  N   GLY A 235       2.237  14.033   7.487  1.00  0.00           N  
ATOM   1807  CA  GLY A 235       1.701  14.080   8.846  1.00  0.00           C  
ATOM   1808  C   GLY A 235       2.171  15.302   9.638  1.00  0.00           C  
ATOM   1809  O   GLY A 235       2.323  15.225  10.860  1.00  0.00           O  
ATOM   1810  N   GLY A 236       2.463  16.408   8.962  1.00  0.00           N  
ATOM   1811  CA  GLY A 236       2.987  17.628   9.570  1.00  0.00           C  
ATOM   1812  C   GLY A 236       4.478  17.557   9.947  1.00  0.00           C  
ATOM   1813  O   GLY A 236       4.947  18.340  10.770  1.00  0.00           O  
ATOM   1814  N   ARG A 237       5.229  16.627   9.372  1.00  0.00           N  
ATOM   1815  CA  ARG A 237       6.673  16.451   9.655  1.00  0.00           C  
ATOM   1816  C   ARG A 237       7.498  17.704   9.380  1.00  0.00           C  
ATOM   1817  O   ARG A 237       8.492  17.934  10.074  1.00  0.00           O  
ATOM   1818  CB  ARG A 237       7.190  15.252   8.849  1.00  0.00           C  
ATOM   1819  CG  ARG A 237       8.664  14.960   9.120  1.00  0.00           C  
ATOM   1820  CD  ARG A 237       9.081  13.670   8.420  1.00  0.00           C  
ATOM   1821  NE  ARG A 237      10.507  13.396   8.609  1.00  0.00           N  
ATOM   1822  CZ  ARG A 237      11.140  12.302   8.239  1.00  0.00           C  
ATOM   1823  NH1 ARG A 237      10.524  11.311   7.657  1.00  0.00           N  
ATOM   1824  NH2 ARG A 237      12.412  12.178   8.441  1.00  0.00           N  
ATOM   1825  N   HIS A 238       7.116  18.522   8.410  1.00  0.00           N  
ATOM   1826  CA  HIS A 238       7.805  19.767   8.070  1.00  0.00           C  
ATOM   1827  C   HIS A 238       7.780  20.817   9.191  1.00  0.00           C  
ATOM   1828  O   HIS A 238       8.658  21.670   9.249  1.00  0.00           O  
ATOM   1829  CB  HIS A 238       7.199  20.328   6.771  1.00  0.00           C  
ATOM   1830  CG  HIS A 238       5.786  20.809   6.927  1.00  0.00           C  
ATOM   1831  ND1 HIS A 238       4.641  20.044   6.970  1.00  0.00           N  
ATOM   1832  CD2 HIS A 238       5.377  22.124   7.030  1.00  0.00           C  
ATOM   1833  CE1 HIS A 238       3.587  20.872   7.096  1.00  0.00           C  
ATOM   1834  NE2 HIS A 238       3.994  22.136   7.143  1.00  0.00           N  
ATOM   1835  N   LEU A 239       6.824  20.701  10.127  1.00  0.00           N  
ATOM   1836  CA  LEU A 239       6.662  21.602  11.276  1.00  0.00           C  
ATOM   1837  C   LEU A 239       7.434  21.156  12.528  1.00  0.00           C  
ATOM   1838  O   LEU A 239       7.270  21.756  13.595  1.00  0.00           O  
ATOM   1839  CB  LEU A 239       5.160  21.749  11.585  1.00  0.00           C  
ATOM   1840  CG  LEU A 239       4.307  22.309  10.433  1.00  0.00           C  
ATOM   1841  CD1 LEU A 239       2.832  22.296  10.838  1.00  0.00           C  
ATOM   1842  CD2 LEU A 239       4.690  23.747  10.088  1.00  0.00           C  
ATOM   1843  N   ARG A 240       8.236  20.081  12.435  1.00  0.00           N  
ATOM   1844  CA  ARG A 240       9.015  19.521  13.542  1.00  0.00           C  
ATOM   1845  C   ARG A 240      10.529  19.681  13.384  1.00  0.00           C  
ATOM   1846  O   ARG A 240      11.016  19.735  12.240  1.00  0.00           O  
ATOM   1847  CB  ARG A 240       8.658  18.066  13.804  1.00  0.00           C  
ATOM   1848  CG  ARG A 240       7.518  17.971  14.823  1.00  0.00           C  
ATOM   1849  CD  ARG A 240       7.570  16.619  15.538  1.00  0.00           C  
ATOM   1850  NE  ARG A 240       6.981  16.747  16.890  1.00  0.00           N  
ATOM   1851  CZ  ARG A 240       7.272  15.996  17.923  1.00  0.00           C  
ATOM   1852  NH1 ARG A 240       8.030  14.939  17.829  1.00  0.00           N  
ATOM   1853  NH2 ARG A 240       6.820  16.325  19.099  1.00  0.00           N  
ATOM   1854  OXT ARG A 240      11.205  19.709  14.443  1.00  0.00           O  
ATOM   1855  N   VAL B   1      -5.121  -8.087  41.561  1.00  0.00           N  
ATOM   1856  CA  VAL B   1      -5.562  -7.349  40.346  1.00  0.00           C  
ATOM   1857  C   VAL B   1      -4.963  -8.129  39.189  1.00  0.00           C  
ATOM   1858  O   VAL B   1      -3.748  -8.235  39.149  1.00  0.00           O  
ATOM   1859  CB  VAL B   1      -5.063  -5.892  40.361  1.00  0.00           C  
ATOM   1860  CG1 VAL B   1      -5.563  -5.107  39.156  1.00  0.00           C  
ATOM   1861  CG2 VAL B   1      -5.570  -5.185  41.633  1.00  0.00           C  
ATOM   1862  N   LYS B   2      -5.776  -8.818  38.358  1.00  0.00           N  
ATOM   1863  CA  LYS B   2      -5.218  -9.549  37.215  1.00  0.00           C  
ATOM   1864  C   LYS B   2      -4.593  -8.506  36.294  1.00  0.00           C  
ATOM   1865  O   LYS B   2      -5.308  -7.579  35.901  1.00  0.00           O  
ATOM   1866  CB  LYS B   2      -6.284 -10.361  36.460  1.00  0.00           C  
ATOM   1867  CG  LYS B   2      -6.612 -11.711  37.120  1.00  0.00           C  
ATOM   1868  CD  LYS B   2      -7.578 -12.523  36.239  1.00  0.00           C  
ATOM   1869  CE  LYS B   2      -7.822 -13.918  36.826  1.00  0.00           C  
ATOM   1870  NZ  LYS B   2      -8.668 -14.761  35.938  1.00  0.00           N  
ATOM   1871  N   ASP B   3      -3.292  -8.627  36.030  1.00  0.00           N  
ATOM   1872  CA  ASP B   3      -2.611  -7.719  35.116  1.00  0.00           C  
ATOM   1873  C   ASP B   3      -3.382  -7.705  33.801  1.00  0.00           C  
ATOM   1874  O   ASP B   3      -3.710  -8.755  33.248  1.00  0.00           O  
ATOM   1875  CB  ASP B   3      -1.146  -8.138  34.931  1.00  0.00           C  
ATOM   1876  CG  ASP B   3      -0.310  -7.796  36.162  1.00  0.00           C  
ATOM   1877  OD1 ASP B   3      -0.513  -6.688  36.708  1.00  0.00           O  
ATOM   1878  OD2 ASP B   3       0.477  -8.669  36.590  1.00  0.00           O  
ATOM   1879  N   LYS B   4      -3.779  -6.508  33.343  1.00  0.00           N  
ATOM   1880  CA  LYS B   4      -4.462  -6.365  32.068  1.00  0.00           C  
ATOM   1881  C   LYS B   4      -3.466  -6.765  30.990  1.00  0.00           C  
ATOM   1882  O   LYS B   4      -2.591  -5.970  30.638  1.00  0.00           O  
ATOM   1883  CB  LYS B   4      -4.968  -4.924  31.851  1.00  0.00           C  
ATOM   1884  CG  LYS B   4      -6.361  -4.668  32.418  1.00  0.00           C  
ATOM   1885  CD  LYS B   4      -6.809  -3.253  32.031  1.00  0.00           C  
ATOM   1886  CE  LYS B   4      -8.259  -2.977  32.433  1.00  0.00           C  
ATOM   1887  NZ  LYS B   4      -8.695  -1.633  31.998  1.00  0.00           N  
ATOM   1888  N   VAL B   5      -3.609  -7.984  30.484  1.00  0.00           N  
ATOM   1889  CA  VAL B   5      -2.859  -8.451  29.324  1.00  0.00           C  
ATOM   1890  C   VAL B   5      -3.325  -7.611  28.136  1.00  0.00           C  
ATOM   1891  O   VAL B   5      -4.443  -7.762  27.640  1.00  0.00           O  
ATOM   1892  CB  VAL B   5      -3.039  -9.958  29.089  1.00  0.00           C  
ATOM   1893  CG1 VAL B   5      -2.150 -10.428  27.946  1.00  0.00           C  
ATOM   1894  CG2 VAL B   5      -2.652 -10.753  30.348  1.00  0.00           C  
ATOM   1895  N   TYR B   6      -2.509  -6.640  27.760  1.00  0.00           N  
ATOM   1896  CA  TYR B   6      -2.759  -5.823  26.585  1.00  0.00           C  
ATOM   1897  C   TYR B   6      -2.500  -6.647  25.329  1.00  0.00           C  
ATOM   1898  O   TYR B   6      -1.548  -7.423  25.282  1.00  0.00           O  
ATOM   1899  CB  TYR B   6      -1.889  -4.565  26.625  1.00  0.00           C  
ATOM   1900  CG  TYR B   6      -2.264  -3.597  27.723  1.00  0.00           C  
ATOM   1901  CD1 TYR B   6      -3.464  -2.864  27.650  1.00  0.00           C  
ATOM   1902  CD2 TYR B   6      -1.412  -3.401  28.830  1.00  0.00           C  
ATOM   1903  CE1 TYR B   6      -3.815  -1.953  28.650  1.00  0.00           C  
ATOM   1904  CE2 TYR B   6      -1.747  -2.489  29.841  1.00  0.00           C  
ATOM   1905  CZ  TYR B   6      -2.953  -1.760  29.745  1.00  0.00           C  
ATOM   1906  OH  TYR B   6      -3.287  -0.853  30.721  1.00  0.00           O  
ATOM   1907  N   LYS B   7      -3.325  -6.445  24.289  1.00  0.00           N  
ATOM   1908  CA  LYS B   7      -3.030  -7.008  22.975  1.00  0.00           C  
ATOM   1909  C   LYS B   7      -1.678  -6.491  22.485  1.00  0.00           C  
ATOM   1910  O   LYS B   7      -1.384  -5.300  22.603  1.00  0.00           O  
ATOM   1911  CB  LYS B   7      -4.133  -6.686  21.959  1.00  0.00           C  
ATOM   1912  CG  LYS B   7      -5.393  -7.536  22.172  1.00  0.00           C  
ATOM   1913  CD  LYS B   7      -6.311  -7.489  20.938  1.00  0.00           C  
ATOM   1914  CE  LYS B   7      -7.398  -8.563  21.041  1.00  0.00           C  
ATOM   1915  NZ  LYS B   7      -7.962  -8.937  19.707  1.00  0.00           N  
ATOM   1916  N   ARG B   8      -0.872  -7.393  21.918  1.00  0.00           N  
ATOM   1917  CA  ARG B   8       0.364  -7.000  21.240  1.00  0.00           C  
ATOM   1918  C   ARG B   8       0.010  -6.304  19.921  1.00  0.00           C  
ATOM   1919  O   ARG B   8      -0.928  -6.740  19.251  1.00  0.00           O  
ATOM   1920  CB  ARG B   8       1.269  -8.217  21.014  1.00  0.00           C  
ATOM   1921  CG  ARG B   8       1.798  -8.757  22.354  1.00  0.00           C  
ATOM   1922  CD  ARG B   8       2.783  -9.904  22.131  1.00  0.00           C  
ATOM   1923  NE  ARG B   8       3.384 -10.291  23.409  1.00  0.00           N  
ATOM   1924  CZ  ARG B   8       4.600 -10.731  23.631  1.00  0.00           C  
ATOM   1925  NH1 ARG B   8       5.435 -11.043  22.672  1.00  0.00           N  
ATOM   1926  NH2 ARG B   8       5.018 -10.862  24.848  1.00  0.00           N  
ATOM   1927  N   PRO B   9       0.750  -5.259  19.517  1.00  0.00           N  
ATOM   1928  CA  PRO B   9       0.523  -4.551  18.258  1.00  0.00           C  
ATOM   1929  C   PRO B   9       1.140  -5.279  17.050  1.00  0.00           C  
ATOM   1930  O   PRO B   9       1.582  -4.665  16.084  1.00  0.00           O  
ATOM   1931  CB  PRO B   9       1.119  -3.159  18.501  1.00  0.00           C  
ATOM   1932  CG  PRO B   9       2.320  -3.467  19.383  1.00  0.00           C  
ATOM   1933  CD  PRO B   9       1.813  -4.604  20.271  1.00  0.00           C  
ATOM   1934  N   VAL B  10       1.198  -6.603  17.132  1.00  0.00           N  
ATOM   1935  CA  VAL B  10       1.597  -7.512  16.064  1.00  0.00           C  
ATOM   1936  C   VAL B  10       0.484  -8.542  15.972  1.00  0.00           C  
ATOM   1937  O   VAL B  10       0.179  -9.199  16.968  1.00  0.00           O  
ATOM   1938  CB  VAL B  10       2.952  -8.183  16.341  1.00  0.00           C  
ATOM   1939  CG1 VAL B  10       3.376  -9.038  15.150  1.00  0.00           C  
ATOM   1940  CG2 VAL B  10       4.058  -7.152  16.593  1.00  0.00           C  
ATOM   1941  N   SER B  11      -0.157  -8.629  14.824  1.00  0.00           N  
ATOM   1942  CA  SER B  11      -1.314  -9.487  14.623  1.00  0.00           C  
ATOM   1943  C   SER B  11      -1.239 -10.257  13.319  1.00  0.00           C  
ATOM   1944  O   SER B  11      -0.385 -10.014  12.464  1.00  0.00           O  
ATOM   1945  CB  SER B  11      -2.620  -8.679  14.729  1.00  0.00           C  
ATOM   1946  OG  SER B  11      -2.863  -7.915  13.555  1.00  0.00           O  
ATOM   1947  N   ILE B  12      -2.159 -11.192  13.182  1.00  0.00           N  
ATOM   1948  CA  ILE B  12      -2.438 -11.903  11.955  1.00  0.00           C  
ATOM   1949  C   ILE B  12      -3.825 -11.539  11.434  1.00  0.00           C  
ATOM   1950  O   ILE B  12      -4.706 -11.136  12.201  1.00  0.00           O  
ATOM   1951  CB  ILE B  12      -2.213 -13.411  12.116  1.00  0.00           C  
ATOM   1952  CG1 ILE B  12      -3.044 -14.079  13.235  1.00  0.00           C  
ATOM   1953  CG2 ILE B  12      -0.710 -13.685  12.390  1.00  0.00           C  
ATOM   1954  CD1 ILE B  12      -4.505 -14.339  12.892  1.00  0.00           C  
ATOM   1955  N   LEU B  13      -4.016 -11.700  10.143  1.00  0.00           N  
ATOM   1956  CA  LEU B  13      -5.292 -11.731   9.469  1.00  0.00           C  
ATOM   1957  C   LEU B  13      -5.368 -13.051   8.702  1.00  0.00           C  
ATOM   1958  O   LEU B  13      -4.480 -13.342   7.906  1.00  0.00           O  
ATOM   1959  CB  LEU B  13      -5.386 -10.522   8.527  1.00  0.00           C  
ATOM   1960  CG  LEU B  13      -6.605 -10.519   7.594  1.00  0.00           C  
ATOM   1961  CD1 LEU B  13      -7.898 -10.249   8.357  1.00  0.00           C  
ATOM   1962  CD2 LEU B  13      -6.459  -9.414   6.546  1.00  0.00           C  
ATOM   1963  N   VAL B  14      -6.433 -13.828   8.912  1.00  0.00           N  
ATOM   1964  CA  VAL B  14      -6.694 -15.038   8.140  1.00  0.00           C  
ATOM   1965  C   VAL B  14      -7.978 -14.852   7.353  1.00  0.00           C  
ATOM   1966  O   VAL B  14      -9.079 -14.890   7.901  1.00  0.00           O  
ATOM   1967  CB  VAL B  14      -6.751 -16.311   9.008  1.00  0.00           C  
ATOM   1968  CG1 VAL B  14      -6.789 -17.553   8.112  1.00  0.00           C  
ATOM   1969  CG2 VAL B  14      -5.541 -16.428   9.936  1.00  0.00           C  
ATOM   1970  N   VAL B  15      -7.858 -14.656   6.048  1.00  0.00           N  
ATOM   1971  CA  VAL B  15      -9.002 -14.611   5.143  1.00  0.00           C  
ATOM   1972  C   VAL B  15      -9.453 -16.041   4.874  1.00  0.00           C  
ATOM   1973  O   VAL B  15      -8.796 -16.793   4.158  1.00  0.00           O  
ATOM   1974  CB  VAL B  15      -8.675 -13.866   3.843  1.00  0.00           C  
ATOM   1975  CG1 VAL B  15      -9.894 -13.822   2.923  1.00  0.00           C  
ATOM   1976  CG2 VAL B  15      -8.260 -12.417   4.134  1.00  0.00           C  
ATOM   1977  N   ILE B  16     -10.589 -16.424   5.459  1.00  0.00           N  
ATOM   1978  CA  ILE B  16     -11.190 -17.743   5.266  1.00  0.00           C  
ATOM   1979  C   ILE B  16     -12.224 -17.644   4.141  1.00  0.00           C  
ATOM   1980  O   ILE B  16     -13.090 -16.773   4.174  1.00  0.00           O  
ATOM   1981  CB  ILE B  16     -11.798 -18.292   6.565  1.00  0.00           C  
ATOM   1982  CG1 ILE B  16     -10.726 -18.318   7.688  1.00  0.00           C  
ATOM   1983  CG2 ILE B  16     -12.374 -19.694   6.320  1.00  0.00           C  
ATOM   1984  CD1 ILE B  16     -11.235 -18.829   9.039  1.00  0.00           C  
ATOM   1985  N   TYR B  17     -12.148 -18.531   3.165  1.00  0.00           N  
ATOM   1986  CA  TYR B  17     -13.109 -18.607   2.069  1.00  0.00           C  
ATOM   1987  C   TYR B  17     -13.400 -20.055   1.681  1.00  0.00           C  
ATOM   1988  O   TYR B  17     -12.626 -20.962   1.983  1.00  0.00           O  
ATOM   1989  CB  TYR B  17     -12.619 -17.770   0.877  1.00  0.00           C  
ATOM   1990  CG  TYR B  17     -11.410 -18.323   0.147  1.00  0.00           C  
ATOM   1991  CD1 TYR B  17     -10.116 -18.117   0.660  1.00  0.00           C  
ATOM   1992  CD2 TYR B  17     -11.575 -19.034  -1.051  1.00  0.00           C  
ATOM   1993  CE1 TYR B  17      -8.992 -18.611  -0.021  1.00  0.00           C  
ATOM   1994  CE2 TYR B  17     -10.460 -19.536  -1.741  1.00  0.00           C  
ATOM   1995  CZ  TYR B  17      -9.171 -19.317  -1.225  1.00  0.00           C  
ATOM   1996  OH  TYR B  17      -8.077 -19.798  -1.905  1.00  0.00           O  
ATOM   1997  N   ALA B  18     -14.536 -20.282   1.010  1.00  0.00           N  
ATOM   1998  CA  ALA B  18     -14.876 -21.573   0.446  1.00  0.00           C  
ATOM   1999  C   ALA B  18     -14.382 -21.656  -1.002  1.00  0.00           C  
ATOM   2000  O   ALA B  18     -14.605 -20.751  -1.802  1.00  0.00           O  
ATOM   2001  CB  ALA B  18     -16.378 -21.794   0.568  1.00  0.00           C  
ATOM   2002  N   GLN B  19     -13.696 -22.752  -1.346  1.00  0.00           N  
ATOM   2003  CA  GLN B  19     -13.035 -22.888  -2.647  1.00  0.00           C  
ATOM   2004  C   GLN B  19     -14.029 -23.107  -3.791  1.00  0.00           C  
ATOM   2005  O   GLN B  19     -13.775 -22.673  -4.916  1.00  0.00           O  
ATOM   2006  CB  GLN B  19     -12.026 -24.039  -2.532  1.00  0.00           C  
ATOM   2007  CG  GLN B  19     -10.977 -23.995  -3.643  1.00  0.00           C  
ATOM   2008  CD  GLN B  19      -9.848 -25.016  -3.421  1.00  0.00           C  
ATOM   2009  OE1 GLN B  19      -9.931 -25.919  -2.615  1.00  0.00           O  
ATOM   2010  NE2 GLN B  19      -8.756 -24.889  -4.125  1.00  0.00           N  
ATOM   2011  N   ASP B  20     -15.166 -23.743  -3.499  1.00  0.00           N  
ATOM   2012  CA  ASP B  20     -16.234 -24.041  -4.452  1.00  0.00           C  
ATOM   2013  C   ASP B  20     -17.091 -22.813  -4.783  1.00  0.00           C  
ATOM   2014  O   ASP B  20     -17.287 -22.484  -5.957  1.00  0.00           O  
ATOM   2015  CB  ASP B  20     -17.078 -25.211  -3.915  1.00  0.00           C  
ATOM   2016  CG  ASP B  20     -17.790 -24.955  -2.577  1.00  0.00           C  
ATOM   2017  OD1 ASP B  20     -17.395 -24.017  -1.838  1.00  0.00           O  
ATOM   2018  OD2 ASP B  20     -18.737 -25.697  -2.277  1.00  0.00           O  
ATOM   2019  N   THR B  21     -17.562 -22.084  -3.773  1.00  0.00           N  
ATOM   2020  CA  THR B  21     -18.443 -20.920  -3.952  1.00  0.00           C  
ATOM   2021  C   THR B  21     -17.687 -19.600  -4.088  1.00  0.00           C  
ATOM   2022  O   THR B  21     -18.291 -18.586  -4.451  1.00  0.00           O  
ATOM   2023  CB  THR B  21     -19.454 -20.796  -2.809  1.00  0.00           C  
ATOM   2024  OG1 THR B  21     -18.782 -20.520  -1.595  1.00  0.00           O  
ATOM   2025  CG2 THR B  21     -20.303 -22.055  -2.633  1.00  0.00           C  
ATOM   2026  N   LYS B  22     -16.411 -19.569  -3.775  1.00  0.00           N  
ATOM   2027  CA  LYS B  22     -15.576 -18.361  -3.635  1.00  0.00           C  
ATOM   2028  C   LYS B  22     -16.114 -17.346  -2.616  1.00  0.00           C  
ATOM   2029  O   LYS B  22     -15.692 -16.197  -2.601  1.00  0.00           O  
ATOM   2030  CB  LYS B  22     -15.303 -17.723  -5.008  1.00  0.00           C  
ATOM   2031  CG  LYS B  22     -14.478 -18.609  -5.967  1.00  0.00           C  
ATOM   2032  CD  LYS B  22     -12.977 -18.461  -5.710  1.00  0.00           C  
ATOM   2033  CE  LYS B  22     -12.183 -19.262  -6.745  1.00  0.00           C  
ATOM   2034  NZ  LYS B  22     -10.737 -18.907  -6.747  1.00  0.00           N  
ATOM   2035  N   ARG B  23     -17.011 -17.755  -1.723  1.00  0.00           N  
ATOM   2036  CA  ARG B  23     -17.525 -16.889  -0.661  1.00  0.00           C  
ATOM   2037  C   ARG B  23     -16.558 -16.797   0.503  1.00  0.00           C  
ATOM   2038  O   ARG B  23     -15.883 -17.756   0.856  1.00  0.00           O  
ATOM   2039  CB  ARG B  23     -18.904 -17.336  -0.201  1.00  0.00           C  
ATOM   2040  CG  ARG B  23     -19.971 -17.002  -1.242  1.00  0.00           C  
ATOM   2041  CD  ARG B  23     -21.312 -17.367  -0.654  1.00  0.00           C  
ATOM   2042  NE  ARG B  23     -22.416 -17.125  -1.584  1.00  0.00           N  
ATOM   2043  CZ  ARG B  23     -23.562 -17.772  -1.549  1.00  0.00           C  
ATOM   2044  NH1 ARG B  23     -23.784 -18.707  -0.664  1.00  0.00           N  
ATOM   2045  NH2 ARG B  23     -24.489 -17.491  -2.413  1.00  0.00           N  
ATOM   2046  N   VAL B  24     -16.526 -15.622   1.117  1.00  0.00           N  
ATOM   2047  CA  VAL B  24     -15.656 -15.293   2.237  1.00  0.00           C  
ATOM   2048  C   VAL B  24     -16.441 -15.372   3.538  1.00  0.00           C  
ATOM   2049  O   VAL B  24     -17.564 -14.857   3.624  1.00  0.00           O  
ATOM   2050  CB  VAL B  24     -15.022 -13.906   2.050  1.00  0.00           C  
ATOM   2051  CG1 VAL B  24     -14.046 -13.555   3.176  1.00  0.00           C  
ATOM   2052  CG2 VAL B  24     -14.236 -13.835   0.731  1.00  0.00           C  
ATOM   2053  N   LEU B  25     -15.836 -15.975   4.553  1.00  0.00           N  
ATOM   2054  CA  LEU B  25     -16.364 -15.998   5.907  1.00  0.00           C  
ATOM   2055  C   LEU B  25     -16.136 -14.642   6.581  1.00  0.00           C  
ATOM   2056  O   LEU B  25     -15.000 -14.241   6.832  1.00  0.00           O  
ATOM   2057  CB  LEU B  25     -15.699 -17.140   6.682  1.00  0.00           C  
ATOM   2058  CG  LEU B  25     -16.168 -17.237   8.150  1.00  0.00           C  
ATOM   2059  CD1 LEU B  25     -17.666 -17.530   8.266  1.00  0.00           C  
ATOM   2060  CD2 LEU B  25     -15.409 -18.361   8.855  1.00  0.00           C  
ATOM   2061  N   MET B  26     -17.232 -13.960   6.908  1.00  0.00           N  
ATOM   2062  CA  MET B  26     -17.227 -12.688   7.619  1.00  0.00           C  
ATOM   2063  C   MET B  26     -17.841 -12.848   9.004  1.00  0.00           C  
ATOM   2064  O   MET B  26     -18.926 -13.412   9.151  1.00  0.00           O  
ATOM   2065  CB  MET B  26     -17.963 -11.627   6.802  1.00  0.00           C  
ATOM   2066  CG  MET B  26     -17.317 -11.366   5.437  1.00  0.00           C  
ATOM   2067  SD  MET B  26     -15.578 -10.822   5.479  1.00  0.00           S  
ATOM   2068  CE  MET B  26     -15.746  -9.196   6.230  1.00  0.00           C  
ATOM   2069  N   LEU B  27     -17.165 -12.309  10.016  1.00  0.00           N  
ATOM   2070  CA  LEU B  27     -17.508 -12.405  11.432  1.00  0.00           C  
ATOM   2071  C   LEU B  27     -17.877 -11.023  11.978  1.00  0.00           C  
ATOM   2072  O   LEU B  27     -17.168 -10.050  11.746  1.00  0.00           O  
ATOM   2073  CB  LEU B  27     -16.317 -12.998  12.198  1.00  0.00           C  
ATOM   2074  CG  LEU B  27     -15.865 -14.386  11.727  1.00  0.00           C  
ATOM   2075  CD1 LEU B  27     -14.542 -14.746  12.390  1.00  0.00           C  
ATOM   2076  CD2 LEU B  27     -16.888 -15.467  12.077  1.00  0.00           C  
ATOM   2077  N   GLN B  28     -18.985 -10.940  12.732  1.00  0.00           N  
ATOM   2078  CA  GLN B  28     -19.456  -9.701  13.352  1.00  0.00           C  
ATOM   2079  C   GLN B  28     -18.830  -9.533  14.734  1.00  0.00           C  
ATOM   2080  O   GLN B  28     -19.083 -10.325  15.645  1.00  0.00           O  
ATOM   2081  CB  GLN B  28     -20.981  -9.721  13.424  1.00  0.00           C  
ATOM   2082  CG  GLN B  28     -21.569  -8.361  13.825  1.00  0.00           C  
ATOM   2083  CD  GLN B  28     -23.087  -8.402  14.016  1.00  0.00           C  
ATOM   2084  OE1 GLN B  28     -23.681  -9.455  14.232  1.00  0.00           O  
ATOM   2085  NE2 GLN B  28     -23.756  -7.275  13.951  1.00  0.00           N  
ATOM   2086  N   ARG B  29     -18.048  -8.456  14.933  1.00  0.00           N  
ATOM   2087  CA  ARG B  29     -17.392  -8.167  16.206  1.00  0.00           C  
ATOM   2088  C   ARG B  29     -18.393  -7.845  17.312  1.00  0.00           C  
ATOM   2089  O   ARG B  29     -19.380  -7.157  17.096  1.00  0.00           O  
ATOM   2090  CB  ARG B  29     -16.403  -7.009  16.054  1.00  0.00           C  
ATOM   2091  CG  ARG B  29     -15.247  -7.327  15.117  1.00  0.00           C  
ATOM   2092  CD  ARG B  29     -14.284  -6.137  15.031  1.00  0.00           C  
ATOM   2093  NE  ARG B  29     -13.563  -5.921  16.297  1.00  0.00           N  
ATOM   2094  CZ  ARG B  29     -12.337  -6.304  16.593  1.00  0.00           C  
ATOM   2095  NH1 ARG B  29     -11.582  -6.927  15.720  1.00  0.00           N  
ATOM   2096  NH2 ARG B  29     -11.854  -6.070  17.765  1.00  0.00           N  
ATOM   2097  N   ARG B  30     -18.084  -8.277  18.540  1.00  0.00           N  
ATOM   2098  CA  ARG B  30     -18.881  -7.946  19.739  1.00  0.00           C  
ATOM   2099  C   ARG B  30     -18.732  -6.501  20.197  1.00  0.00           C  
ATOM   2100  O   ARG B  30     -19.661  -5.934  20.759  1.00  0.00           O  
ATOM   2101  CB  ARG B  30     -18.485  -8.872  20.895  1.00  0.00           C  
ATOM   2102  CG  ARG B  30     -19.116 -10.248  20.743  1.00  0.00           C  
ATOM   2103  CD  ARG B  30     -18.826 -11.095  21.977  1.00  0.00           C  
ATOM   2104  NE  ARG B  30     -19.507 -12.399  21.881  1.00  0.00           N  
ATOM   2105  CZ  ARG B  30     -19.464 -13.369  22.775  1.00  0.00           C  
ATOM   2106  NH1 ARG B  30     -18.818 -13.249  23.903  1.00  0.00           N  
ATOM   2107  NH2 ARG B  30     -20.071 -14.491  22.544  1.00  0.00           N  
ATOM   2108  N   ASP B  31     -17.567  -5.918  20.009  1.00  0.00           N  
ATOM   2109  CA  ASP B  31     -17.229  -4.565  20.445  1.00  0.00           C  
ATOM   2110  C   ASP B  31     -17.614  -3.471  19.441  1.00  0.00           C  
ATOM   2111  O   ASP B  31     -17.713  -2.312  19.819  1.00  0.00           O  
ATOM   2112  CB  ASP B  31     -15.729  -4.500  20.791  1.00  0.00           C  
ATOM   2113  CG  ASP B  31     -14.785  -4.904  19.656  1.00  0.00           C  
ATOM   2114  OD1 ASP B  31     -15.080  -5.820  18.866  1.00  0.00           O  
ATOM   2115  OD2 ASP B  31     -13.631  -4.424  19.663  1.00  0.00           O  
ATOM   2116  N   ASP B  32     -17.846  -3.854  18.192  1.00  0.00           N  
ATOM   2117  CA  ASP B  32     -18.399  -2.994  17.149  1.00  0.00           C  
ATOM   2118  C   ASP B  32     -19.289  -3.842  16.222  1.00  0.00           C  
ATOM   2119  O   ASP B  32     -18.793  -4.462  15.276  1.00  0.00           O  
ATOM   2120  CB  ASP B  32     -17.251  -2.308  16.389  1.00  0.00           C  
ATOM   2121  CG  ASP B  32     -17.728  -1.352  15.292  1.00  0.00           C  
ATOM   2122  OD1 ASP B  32     -18.940  -1.212  15.052  1.00  0.00           O  
ATOM   2123  OD2 ASP B  32     -16.853  -0.725  14.649  1.00  0.00           O  
ATOM   2124  N   PRO B  33     -20.619  -3.913  16.493  1.00  0.00           N  
ATOM   2125  CA  PRO B  33     -21.539  -4.750  15.718  1.00  0.00           C  
ATOM   2126  C   PRO B  33     -21.655  -4.377  14.233  1.00  0.00           C  
ATOM   2127  O   PRO B  33     -22.115  -5.191  13.433  1.00  0.00           O  
ATOM   2128  CB  PRO B  33     -22.902  -4.606  16.421  1.00  0.00           C  
ATOM   2129  CG  PRO B  33     -22.527  -4.240  17.851  1.00  0.00           C  
ATOM   2130  CD  PRO B  33     -21.299  -3.368  17.656  1.00  0.00           C  
ATOM   2131  N   ASP B  34     -21.226  -3.179  13.844  1.00  0.00           N  
ATOM   2132  CA  ASP B  34     -21.164  -2.760  12.445  1.00  0.00           C  
ATOM   2133  C   ASP B  34     -19.836  -3.147  11.776  1.00  0.00           C  
ATOM   2134  O   ASP B  34     -19.618  -2.873  10.593  1.00  0.00           O  
ATOM   2135  CB  ASP B  34     -21.393  -1.241  12.332  1.00  0.00           C  
ATOM   2136  CG  ASP B  34     -22.749  -0.761  12.851  1.00  0.00           C  
ATOM   2137  OD1 ASP B  34     -23.734  -1.509  12.693  1.00  0.00           O  
ATOM   2138  OD2 ASP B  34     -22.774   0.390  13.336  1.00  0.00           O  
ATOM   2139  N   PHE B  35     -18.936  -3.770  12.529  1.00  0.00           N  
ATOM   2140  CA  PHE B  35     -17.640  -4.209  12.029  1.00  0.00           C  
ATOM   2141  C   PHE B  35     -17.629  -5.719  11.777  1.00  0.00           C  
ATOM   2142  O   PHE B  35     -17.456  -6.529  12.684  1.00  0.00           O  
ATOM   2143  CB  PHE B  35     -16.520  -3.727  12.967  1.00  0.00           C  
ATOM   2144  CG  PHE B  35     -15.099  -3.795  12.422  1.00  0.00           C  
ATOM   2145  CD1 PHE B  35     -14.055  -3.298  13.222  1.00  0.00           C  
ATOM   2146  CD2 PHE B  35     -14.785  -4.336  11.167  1.00  0.00           C  
ATOM   2147  CE1 PHE B  35     -12.732  -3.347  12.774  1.00  0.00           C  
ATOM   2148  CE2 PHE B  35     -13.463  -4.393  10.718  1.00  0.00           C  
ATOM   2149  CZ  PHE B  35     -12.428  -3.904  11.522  1.00  0.00           C  
ATOM   2150  N   TRP B  36     -17.765  -6.067  10.500  1.00  0.00           N  
ATOM   2151  CA  TRP B  36     -17.560  -7.421  10.011  1.00  0.00           C  
ATOM   2152  C   TRP B  36     -16.132  -7.578   9.490  1.00  0.00           C  
ATOM   2153  O   TRP B  36     -15.620  -6.698   8.796  1.00  0.00           O  
ATOM   2154  CB  TRP B  36     -18.601  -7.744   8.940  1.00  0.00           C  
ATOM   2155  CG  TRP B  36     -20.012  -7.750   9.428  1.00  0.00           C  
ATOM   2156  CD1 TRP B  36     -20.762  -6.654   9.716  1.00  0.00           C  
ATOM   2157  CD2 TRP B  36     -20.862  -8.907   9.713  1.00  0.00           C  
ATOM   2158  NE1 TRP B  36     -22.020  -7.053  10.164  1.00  0.00           N  
ATOM   2159  CE2 TRP B  36     -22.124  -8.430  10.166  1.00  0.00           C  
ATOM   2160  CE3 TRP B  36     -20.672 -10.303   9.622  1.00  0.00           C  
ATOM   2161  CZ2 TRP B  36     -23.165  -9.310  10.517  1.00  0.00           C  
ATOM   2162  CZ3 TRP B  36     -21.723 -11.172   9.972  1.00  0.00           C  
ATOM   2163  CH2 TRP B  36     -22.951 -10.683  10.414  1.00  0.00           C  
ATOM   2164  N   GLN B  37     -15.506  -8.718   9.813  1.00  0.00           N  
ATOM   2165  CA  GLN B  37     -14.104  -8.988   9.472  1.00  0.00           C  
ATOM   2166  C   GLN B  37     -13.838 -10.485   9.263  1.00  0.00           C  
ATOM   2167  O   GLN B  37     -14.630 -11.332   9.679  1.00  0.00           O  
ATOM   2168  CB  GLN B  37     -13.192  -8.391  10.565  1.00  0.00           C  
ATOM   2169  CG  GLN B  37     -13.422  -8.998  11.949  1.00  0.00           C  
ATOM   2170  CD  GLN B  37     -12.387  -8.541  12.979  1.00  0.00           C  
ATOM   2171  OE1 GLN B  37     -11.962  -7.405  13.031  1.00  0.00           O  
ATOM   2172  NE2 GLN B  37     -11.953  -9.427  13.840  1.00  0.00           N  
ATOM   2173  N   SER B  38     -12.700 -10.798   8.645  1.00  0.00           N  
ATOM   2174  CA  SER B  38     -12.093 -12.126   8.703  1.00  0.00           C  
ATOM   2175  C   SER B  38     -11.504 -12.397  10.107  1.00  0.00           C  
ATOM   2176  O   SER B  38     -11.542 -11.524  10.977  1.00  0.00           O  
ATOM   2177  CB  SER B  38     -11.008 -12.237   7.622  1.00  0.00           C  
ATOM   2178  OG  SER B  38     -11.569 -12.050   6.333  1.00  0.00           O  
ATOM   2179  N   VAL B  39     -10.953 -13.582  10.332  1.00  0.00           N  
ATOM   2180  CA  VAL B  39     -10.275 -13.903  11.604  1.00  0.00           C  
ATOM   2181  C   VAL B  39      -9.055 -13.004  11.780  1.00  0.00           C  
ATOM   2182  O   VAL B  39      -8.214 -12.896  10.893  1.00  0.00           O  
ATOM   2183  CB  VAL B  39      -9.886 -15.384  11.683  1.00  0.00           C  
ATOM   2184  CG1 VAL B  39      -9.033 -15.714  12.916  1.00  0.00           C  
ATOM   2185  CG2 VAL B  39     -11.144 -16.262  11.744  1.00  0.00           C  
ATOM   2186  N   THR B  40      -8.962 -12.366  12.947  1.00  0.00           N  
ATOM   2187  CA  THR B  40      -7.800 -11.550  13.323  1.00  0.00           C  
ATOM   2188  C   THR B  40      -7.440 -11.813  14.778  1.00  0.00           C  
ATOM   2189  O   THR B  40      -8.326 -11.862  15.622  1.00  0.00           O  
ATOM   2190  CB  THR B  40      -8.059 -10.042  13.195  1.00  0.00           C  
ATOM   2191  OG1 THR B  40      -9.095  -9.627  14.051  1.00  0.00           O  
ATOM   2192  CG2 THR B  40      -8.414  -9.592  11.784  1.00  0.00           C  
ATOM   2193  N   GLY B  41      -6.137 -11.841  15.086  1.00  0.00           N  
ATOM   2194  CA  GLY B  41      -5.682 -11.979  16.460  1.00  0.00           C  
ATOM   2195  C   GLY B  41      -4.235 -11.563  16.635  1.00  0.00           C  
ATOM   2196  O   GLY B  41      -3.493 -11.413  15.662  1.00  0.00           O  
ATOM   2197  N   SER B  42      -3.842 -11.306  17.877  1.00  0.00           N  
ATOM   2198  CA  SER B  42      -2.478 -10.878  18.182  1.00  0.00           C  
ATOM   2199  C   SER B  42      -1.525 -12.069  18.223  1.00  0.00           C  
ATOM   2200  O   SER B  42      -1.873 -13.114  18.760  1.00  0.00           O  
ATOM   2201  CB  SER B  42      -2.421 -10.103  19.494  1.00  0.00           C  
ATOM   2202  OG  SER B  42      -3.238  -8.936  19.403  1.00  0.00           O  
ATOM   2203  N   VAL B  43      -0.303 -11.885  17.719  1.00  0.00           N  
ATOM   2204  CA  VAL B  43       0.787 -12.852  17.889  1.00  0.00           C  
ATOM   2205  C   VAL B  43       1.262 -12.784  19.339  1.00  0.00           C  
ATOM   2206  O   VAL B  43       1.665 -11.721  19.825  1.00  0.00           O  
ATOM   2207  CB  VAL B  43       1.942 -12.594  16.911  1.00  0.00           C  
ATOM   2208  CG1 VAL B  43       3.029 -13.657  17.033  1.00  0.00           C  
ATOM   2209  CG2 VAL B  43       1.453 -12.589  15.450  1.00  0.00           C  
ATOM   2210  N   GLU B  44       1.203 -13.910  20.037  1.00  0.00           N  
ATOM   2211  CA  GLU B  44       1.609 -14.020  21.430  1.00  0.00           C  
ATOM   2212  C   GLU B  44       3.127 -14.190  21.580  1.00  0.00           C  
ATOM   2213  O   GLU B  44       3.889 -14.326  20.617  1.00  0.00           O  
ATOM   2214  CB  GLU B  44       0.801 -15.114  22.142  1.00  0.00           C  
ATOM   2215  CG  GLU B  44      -0.678 -14.713  22.266  1.00  0.00           C  
ATOM   2216  CD  GLU B  44      -1.525 -15.676  23.122  1.00  0.00           C  
ATOM   2217  OE1 GLU B  44      -2.743 -15.415  23.206  1.00  0.00           O  
ATOM   2218  OE2 GLU B  44      -0.961 -16.640  23.697  1.00  0.00           O  
ATOM   2219  N   GLU B  45       3.608 -14.118  22.811  1.00  0.00           N  
ATOM   2220  CA  GLU B  45       5.038 -14.279  23.073  1.00  0.00           C  
ATOM   2221  C   GLU B  45       5.461 -15.734  22.899  1.00  0.00           C  
ATOM   2222  O   GLU B  45       4.901 -16.633  23.512  1.00  0.00           O  
ATOM   2223  CB  GLU B  45       5.355 -13.743  24.470  1.00  0.00           C  
ATOM   2224  CG  GLU B  45       6.863 -13.579  24.721  1.00  0.00           C  
ATOM   2225  CD  GLU B  45       7.082 -12.515  25.796  1.00  0.00           C  
ATOM   2226  OE1 GLU B  45       7.855 -11.574  25.500  1.00  0.00           O  
ATOM   2227  OE2 GLU B  45       6.345 -12.486  26.804  1.00  0.00           O  
ATOM   2228  N   GLY B  46       6.471 -15.951  22.067  1.00  0.00           N  
ATOM   2229  CA  GLY B  46       7.000 -17.284  21.793  1.00  0.00           C  
ATOM   2230  C   GLY B  46       6.316 -18.050  20.659  1.00  0.00           C  
ATOM   2231  O   GLY B  46       6.790 -19.128  20.308  1.00  0.00           O  
ATOM   2232  N   GLU B  47       5.260 -17.503  20.048  1.00  0.00           N  
ATOM   2233  CA  GLU B  47       4.683 -18.076  18.831  1.00  0.00           C  
ATOM   2234  C   GLU B  47       5.099 -17.289  17.575  1.00  0.00           C  
ATOM   2235  O   GLU B  47       5.397 -16.094  17.607  1.00  0.00           O  
ATOM   2236  CB  GLU B  47       3.164 -18.259  18.965  1.00  0.00           C  
ATOM   2237  CG  GLU B  47       2.354 -16.966  18.918  1.00  0.00           C  
ATOM   2238  CD  GLU B  47       0.841 -17.157  19.064  1.00  0.00           C  
ATOM   2239  OE1 GLU B  47       0.119 -16.132  19.087  1.00  0.00           O  
ATOM   2240  OE2 GLU B  47       0.336 -18.290  19.134  1.00  0.00           O  
ATOM   2241  N   THR B  48       5.127 -18.003  16.451  1.00  0.00           N  
ATOM   2242  CA  THR B  48       5.320 -17.396  15.134  1.00  0.00           C  
ATOM   2243  C   THR B  48       3.978 -16.934  14.552  1.00  0.00           C  
ATOM   2244  O   THR B  48       2.922 -17.419  14.954  1.00  0.00           O  
ATOM   2245  CB  THR B  48       6.000 -18.376  14.169  1.00  0.00           C  
ATOM   2246  OG1 THR B  48       5.191 -19.507  13.967  1.00  0.00           O  
ATOM   2247  CG2 THR B  48       7.355 -18.865  14.675  1.00  0.00           C  
ATOM   2248  N   ALA B  49       3.999 -16.045  13.551  1.00  0.00           N  
ATOM   2249  CA  ALA B  49       2.772 -15.605  12.885  1.00  0.00           C  
ATOM   2250  C   ALA B  49       1.913 -16.763  12.308  1.00  0.00           C  
ATOM   2251  O   ALA B  49       0.712 -16.767  12.549  1.00  0.00           O  
ATOM   2252  CB  ALA B  49       3.126 -14.538  11.836  1.00  0.00           C  
ATOM   2253  N   PRO B  50       2.480 -17.804  11.654  1.00  0.00           N  
ATOM   2254  CA  PRO B  50       1.692 -18.964  11.239  1.00  0.00           C  
ATOM   2255  C   PRO B  50       1.066 -19.735  12.408  1.00  0.00           C  
ATOM   2256  O   PRO B  50      -0.058 -20.225  12.296  1.00  0.00           O  
ATOM   2257  CB  PRO B  50       2.652 -19.850  10.443  1.00  0.00           C  
ATOM   2258  CG  PRO B  50       3.727 -18.883   9.963  1.00  0.00           C  
ATOM   2259  CD  PRO B  50       3.819 -17.878  11.112  1.00  0.00           C  
ATOM   2260  N   GLN B  51       1.763 -19.834  13.545  1.00  0.00           N  
ATOM   2261  CA  GLN B  51       1.227 -20.480  14.745  1.00  0.00           C  
ATOM   2262  C   GLN B  51       0.073 -19.671  15.336  1.00  0.00           C  
ATOM   2263  O   GLN B  51      -0.961 -20.250  15.646  1.00  0.00           O  
ATOM   2264  CB  GLN B  51       2.331 -20.664  15.797  1.00  0.00           C  
ATOM   2265  CG  GLN B  51       3.283 -21.813  15.440  1.00  0.00           C  
ATOM   2266  CD  GLN B  51       4.566 -21.788  16.277  1.00  0.00           C  
ATOM   2267  OE1 GLN B  51       5.069 -20.748  16.664  1.00  0.00           O  
ATOM   2268  NE2 GLN B  51       5.150 -22.917  16.563  1.00  0.00           N  
ATOM   2269  N   ALA B  52       0.212 -18.346  15.424  1.00  0.00           N  
ATOM   2270  CA  ALA B  52      -0.865 -17.452  15.832  1.00  0.00           C  
ATOM   2271  C   ALA B  52      -2.077 -17.582  14.905  1.00  0.00           C  
ATOM   2272  O   ALA B  52      -3.196 -17.737  15.377  1.00  0.00           O  
ATOM   2273  CB  ALA B  52      -0.335 -16.017  15.856  1.00  0.00           C  
ATOM   2274  N   ALA B  53      -1.864 -17.604  13.586  1.00  0.00           N  
ATOM   2275  CA  ALA B  53      -2.942 -17.770  12.614  1.00  0.00           C  
ATOM   2276  C   ALA B  53      -3.724 -19.076  12.825  1.00  0.00           C  
ATOM   2277  O   ALA B  53      -4.956 -19.060  12.861  1.00  0.00           O  
ATOM   2278  CB  ALA B  53      -2.343 -17.690  11.207  1.00  0.00           C  
ATOM   2279  N   MET B  54      -3.037 -20.206  13.030  1.00  0.00           N  
ATOM   2280  CA  MET B  54      -3.691 -21.487  13.314  1.00  0.00           C  
ATOM   2281  C   MET B  54      -4.420 -21.490  14.663  1.00  0.00           C  
ATOM   2282  O   MET B  54      -5.515 -22.034  14.758  1.00  0.00           O  
ATOM   2283  CB  MET B  54      -2.669 -22.627  13.276  1.00  0.00           C  
ATOM   2284  CG  MET B  54      -2.210 -22.933  11.847  1.00  0.00           C  
ATOM   2285  SD  MET B  54      -1.076 -24.349  11.713  1.00  0.00           S  
ATOM   2286  CE  MET B  54       0.427 -23.645  12.427  1.00  0.00           C  
ATOM   2287  N   ARG B  55      -3.832 -20.872  15.693  1.00  0.00           N  
ATOM   2288  CA  ARG B  55      -4.437 -20.753  17.021  1.00  0.00           C  
ATOM   2289  C   ARG B  55      -5.708 -19.924  16.967  1.00  0.00           C  
ATOM   2290  O   ARG B  55      -6.755 -20.414  17.378  1.00  0.00           O  
ATOM   2291  CB  ARG B  55      -3.410 -20.160  17.999  1.00  0.00           C  
ATOM   2292  CG  ARG B  55      -3.999 -20.006  19.413  1.00  0.00           C  
ATOM   2293  CD  ARG B  55      -3.004 -19.395  20.414  1.00  0.00           C  
ATOM   2294  NE  ARG B  55      -2.485 -18.091  19.981  1.00  0.00           N  
ATOM   2295  CZ  ARG B  55      -3.165 -16.951  19.860  1.00  0.00           C  
ATOM   2296  NH1 ARG B  55      -4.419 -16.844  20.188  1.00  0.00           N  
ATOM   2297  NH2 ARG B  55      -2.558 -15.911  19.408  1.00  0.00           N  
ATOM   2298  N   GLU B  56      -5.667 -18.734  16.375  1.00  0.00           N  
ATOM   2299  CA  GLU B  56      -6.821 -17.837  16.283  1.00  0.00           C  
ATOM   2300  C   GLU B  56      -7.947 -18.445  15.438  1.00  0.00           C  
ATOM   2301  O   GLU B  56      -9.115 -18.383  15.820  1.00  0.00           O  
ATOM   2302  CB  GLU B  56      -6.386 -16.495  15.685  1.00  0.00           C  
ATOM   2303  CG  GLU B  56      -5.424 -15.705  16.591  1.00  0.00           C  
ATOM   2304  CD  GLU B  56      -6.063 -15.028  17.814  1.00  0.00           C  
ATOM   2305  OE1 GLU B  56      -5.268 -14.575  18.682  1.00  0.00           O  
ATOM   2306  OE2 GLU B  56      -7.291 -14.849  17.837  1.00  0.00           O  
ATOM   2307  N   VAL B  57      -7.640 -19.128  14.335  1.00  0.00           N  
ATOM   2308  CA  VAL B  57      -8.648 -19.853  13.548  1.00  0.00           C  
ATOM   2309  C   VAL B  57      -9.342 -20.925  14.397  1.00  0.00           C  
ATOM   2310  O   VAL B  57     -10.563 -21.091  14.310  1.00  0.00           O  
ATOM   2311  CB  VAL B  57      -8.021 -20.464  12.279  1.00  0.00           C  
ATOM   2312  CG1 VAL B  57      -8.929 -21.465  11.567  1.00  0.00           C  
ATOM   2313  CG2 VAL B  57      -7.700 -19.366  11.263  1.00  0.00           C  
ATOM   2314  N   LYS B  58      -8.594 -21.641  15.244  1.00  0.00           N  
ATOM   2315  CA  LYS B  58      -9.159 -22.658  16.137  1.00  0.00           C  
ATOM   2316  C   LYS B  58      -9.983 -22.048  17.265  1.00  0.00           C  
ATOM   2317  O   LYS B  58     -11.040 -22.577  17.599  1.00  0.00           O  
ATOM   2318  CB  LYS B  58      -8.014 -23.537  16.646  1.00  0.00           C  
ATOM   2319  CG  LYS B  58      -8.532 -24.729  17.456  1.00  0.00           C  
ATOM   2320  CD  LYS B  58      -7.362 -25.670  17.765  1.00  0.00           C  
ATOM   2321  CE  LYS B  58      -7.867 -26.881  18.535  1.00  0.00           C  
ATOM   2322  NZ  LYS B  58      -6.843 -27.956  18.522  1.00  0.00           N  
ATOM   2323  N   GLU B  59      -9.516 -20.954  17.852  1.00  0.00           N  
ATOM   2324  CA  GLU B  59     -10.192 -20.258  18.950  1.00  0.00           C  
ATOM   2325  C   GLU B  59     -11.463 -19.538  18.475  1.00  0.00           C  
ATOM   2326  O   GLU B  59     -12.531 -19.731  19.062  1.00  0.00           O  
ATOM   2327  CB  GLU B  59      -9.211 -19.287  19.628  1.00  0.00           C  
ATOM   2328  CG  GLU B  59      -8.154 -20.041  20.461  1.00  0.00           C  
ATOM   2329  CD  GLU B  59      -7.069 -19.151  21.086  1.00  0.00           C  
ATOM   2330  OE1 GLU B  59      -6.194 -19.724  21.778  1.00  0.00           O  
ATOM   2331  OE2 GLU B  59      -7.071 -17.925  20.878  1.00  0.00           O  
ATOM   2332  N   GLU B  60     -11.393 -18.783  17.380  1.00  0.00           N  
ATOM   2333  CA  GLU B  60     -12.479 -17.912  16.910  1.00  0.00           C  
ATOM   2334  C   GLU B  60     -13.586 -18.647  16.149  1.00  0.00           C  
ATOM   2335  O   GLU B  60     -14.768 -18.325  16.298  1.00  0.00           O  
ATOM   2336  CB  GLU B  60     -11.888 -16.816  16.010  1.00  0.00           C  
ATOM   2337  CG  GLU B  60     -11.059 -15.759  16.776  1.00  0.00           C  
ATOM   2338  CD  GLU B  60     -11.953 -14.763  17.542  1.00  0.00           C  
ATOM   2339  OE1 GLU B  60     -11.423 -13.729  17.987  1.00  0.00           O  
ATOM   2340  OE2 GLU B  60     -13.186 -14.968  17.597  1.00  0.00           O  
ATOM   2341  N   VAL B  61     -13.227 -19.626  15.327  1.00  0.00           N  
ATOM   2342  CA  VAL B  61     -14.171 -20.323  14.429  1.00  0.00           C  
ATOM   2343  C   VAL B  61     -14.143 -21.845  14.542  1.00  0.00           C  
ATOM   2344  O   VAL B  61     -14.816 -22.534  13.772  1.00  0.00           O  
ATOM   2345  CB  VAL B  61     -14.043 -19.848  12.961  1.00  0.00           C  
ATOM   2346  CG1 VAL B  61     -14.400 -18.367  12.828  1.00  0.00           C  
ATOM   2347  CG2 VAL B  61     -12.656 -20.063  12.361  1.00  0.00           C  
ATOM   2348  N   THR B  62     -13.400 -22.376  15.507  1.00  0.00           N  
ATOM   2349  CA  THR B  62     -13.358 -23.809  15.828  1.00  0.00           C  
ATOM   2350  C   THR B  62     -12.954 -24.686  14.629  1.00  0.00           C  
ATOM   2351  O   THR B  62     -13.475 -25.780  14.441  1.00  0.00           O  
ATOM   2352  CB  THR B  62     -14.660 -24.288  16.503  1.00  0.00           C  
ATOM   2353  OG1 THR B  62     -15.245 -23.275  17.293  1.00  0.00           O  
ATOM   2354  CG2 THR B  62     -14.437 -25.477  17.440  1.00  0.00           C  
ATOM   2355  N   ILE B  63     -12.034 -24.200  13.803  1.00  0.00           N  
ATOM   2356  CA  ILE B  63     -11.458 -24.943  12.678  1.00  0.00           C  
ATOM   2357  C   ILE B  63     -10.025 -25.326  13.038  1.00  0.00           C  
ATOM   2358  O   ILE B  63      -9.172 -24.467  13.255  1.00  0.00           O  
ATOM   2359  CB  ILE B  63     -11.547 -24.134  11.370  1.00  0.00           C  
ATOM   2360  CG1 ILE B  63     -13.024 -23.894  10.981  1.00  0.00           C  
ATOM   2361  CG2 ILE B  63     -10.806 -24.854  10.223  1.00  0.00           C  
ATOM   2362  CD1 ILE B  63     -13.227 -22.918   9.813  1.00  0.00           C  
ATOM   2363  N   ASP B  64      -9.751 -26.634  13.091  1.00  0.00           N  
ATOM   2364  CA  ASP B  64      -8.403 -27.143  13.340  1.00  0.00           C  
ATOM   2365  C   ASP B  64      -7.703 -27.442  12.017  1.00  0.00           C  
ATOM   2366  O   ASP B  64      -7.855 -28.509  11.424  1.00  0.00           O  
ATOM   2367  CB  ASP B  64      -8.456 -28.356  14.290  1.00  0.00           C  
ATOM   2368  CG  ASP B  64      -7.073 -28.711  14.849  1.00  0.00           C  
ATOM   2369  OD1 ASP B  64      -6.077 -28.654  14.092  1.00  0.00           O  
ATOM   2370  OD2 ASP B  64      -7.000 -29.007  16.068  1.00  0.00           O  
ATOM   2371  N   VAL B  65      -6.910 -26.477  11.547  1.00  0.00           N  
ATOM   2372  CA  VAL B  65      -6.180 -26.546  10.273  1.00  0.00           C  
ATOM   2373  C   VAL B  65      -5.313 -27.804  10.180  1.00  0.00           C  
ATOM   2374  O   VAL B  65      -5.265 -28.441   9.124  1.00  0.00           O  
ATOM   2375  CB  VAL B  65      -5.300 -25.289  10.108  1.00  0.00           C  
ATOM   2376  CG1 VAL B  65      -4.435 -25.318   8.845  1.00  0.00           C  
ATOM   2377  CG2 VAL B  65      -6.162 -24.020  10.048  1.00  0.00           C  
ATOM   2378  N   VAL B  66      -4.653 -28.177  11.266  1.00  0.00           N  
ATOM   2379  CA  VAL B  66      -3.750 -29.335  11.291  1.00  0.00           C  
ATOM   2380  C   VAL B  66      -4.544 -30.638  11.285  1.00  0.00           C  
ATOM   2381  O   VAL B  66      -4.254 -31.532  10.491  1.00  0.00           O  
ATOM   2382  CB  VAL B  66      -2.812 -29.278  12.513  1.00  0.00           C  
ATOM   2383  CG1 VAL B  66      -1.854 -30.473  12.552  1.00  0.00           C  
ATOM   2384  CG2 VAL B  66      -1.957 -28.002  12.486  1.00  0.00           C  
ATOM   2385  N   ALA B  67      -5.561 -30.751  12.130  1.00  0.00           N  
ATOM   2386  CA  ALA B  67      -6.388 -31.949  12.236  1.00  0.00           C  
ATOM   2387  C   ALA B  67      -7.191 -32.224  10.956  1.00  0.00           C  
ATOM   2388  O   ALA B  67      -7.348 -33.374  10.556  1.00  0.00           O  
ATOM   2389  CB  ALA B  67      -7.313 -31.801  13.445  1.00  0.00           C  
ATOM   2390  N   GLU B  68      -7.659 -31.159  10.291  1.00  0.00           N  
ATOM   2391  CA  GLU B  68      -8.410 -31.253   9.034  1.00  0.00           C  
ATOM   2392  C   GLU B  68      -7.516 -31.331   7.782  1.00  0.00           C  
ATOM   2393  O   GLU B  68      -8.037 -31.401   6.668  1.00  0.00           O  
ATOM   2394  CB  GLU B  68      -9.393 -30.076   8.928  1.00  0.00           C  
ATOM   2395  CG  GLU B  68     -10.480 -30.105  10.007  1.00  0.00           C  
ATOM   2396  CD  GLU B  68     -11.578 -29.075   9.724  1.00  0.00           C  
ATOM   2397  OE1 GLU B  68     -12.099 -28.433  10.650  1.00  0.00           O  
ATOM   2398  OE2 GLU B  68     -11.953 -28.909   8.538  1.00  0.00           O  
ATOM   2399  N   GLN B  69      -6.195 -31.311   7.939  1.00  0.00           N  
ATOM   2400  CA  GLN B  69      -5.210 -31.300   6.842  1.00  0.00           C  
ATOM   2401  C   GLN B  69      -5.461 -30.169   5.828  1.00  0.00           C  
ATOM   2402  O   GLN B  69      -5.248 -30.324   4.621  1.00  0.00           O  
ATOM   2403  CB  GLN B  69      -5.105 -32.682   6.180  1.00  0.00           C  
ATOM   2404  CG  GLN B  69      -4.733 -33.789   7.179  1.00  0.00           C  
ATOM   2405  CD  GLN B  69      -4.506 -35.141   6.502  1.00  0.00           C  
ATOM   2406  OE1 GLN B  69      -4.654 -35.336   5.302  1.00  0.00           O  
ATOM   2407  NE2 GLN B  69      -4.118 -36.150   7.255  1.00  0.00           N  
ATOM   2408  N   LEU B  70      -5.911 -29.013   6.315  1.00  0.00           N  
ATOM   2409  CA  LEU B  70      -6.093 -27.824   5.499  1.00  0.00           C  
ATOM   2410  C   LEU B  70      -4.754 -27.115   5.282  1.00  0.00           C  
ATOM   2411  O   LEU B  70      -3.836 -27.194   6.102  1.00  0.00           O  
ATOM   2412  CB  LEU B  70      -7.125 -26.886   6.148  1.00  0.00           C  
ATOM   2413  CG  LEU B  70      -8.529 -27.511   6.325  1.00  0.00           C  
ATOM   2414  CD1 LEU B  70      -9.397 -26.566   7.146  1.00  0.00           C  
ATOM   2415  CD2 LEU B  70      -9.218 -27.751   4.976  1.00  0.00           C  
ATOM   2416  N   THR B  71      -4.653 -26.383   4.182  1.00  0.00           N  
ATOM   2417  CA  THR B  71      -3.456 -25.595   3.870  1.00  0.00           C  
ATOM   2418  C   THR B  71      -3.675 -24.142   4.254  1.00  0.00           C  
ATOM   2419  O   THR B  71      -4.435 -23.428   3.598  1.00  0.00           O  
ATOM   2420  CB  THR B  71      -3.078 -25.737   2.394  1.00  0.00           C  
ATOM   2421  OG1 THR B  71      -2.925 -27.096   2.066  1.00  0.00           O  
ATOM   2422  CG2 THR B  71      -1.746 -25.064   2.074  1.00  0.00           C  
ATOM   2423  N   LEU B  72      -2.985 -23.696   5.298  1.00  0.00           N  
ATOM   2424  CA  LEU B  72      -2.850 -22.275   5.600  1.00  0.00           C  
ATOM   2425  C   LEU B  72      -1.811 -21.675   4.655  1.00  0.00           C  
ATOM   2426  O   LEU B  72      -0.645 -22.077   4.663  1.00  0.00           O  
ATOM   2427  CB  LEU B  72      -2.451 -22.110   7.079  1.00  0.00           C  
ATOM   2428  CG  LEU B  72      -2.405 -20.635   7.523  1.00  0.00           C  
ATOM   2429  CD1 LEU B  72      -3.802 -20.041   7.671  1.00  0.00           C  
ATOM   2430  CD2 LEU B  72      -1.694 -20.530   8.872  1.00  0.00           C  
ATOM   2431  N   ILE B  73      -2.219 -20.724   3.834  1.00  0.00           N  
ATOM   2432  CA  ILE B  73      -1.362 -20.039   2.871  1.00  0.00           C  
ATOM   2433  C   ILE B  73      -0.825 -18.768   3.532  1.00  0.00           C  
ATOM   2434  O   ILE B  73      -1.602 -17.887   3.891  1.00  0.00           O  
ATOM   2435  CB  ILE B  73      -2.126 -19.739   1.567  1.00  0.00           C  
ATOM   2436  CG1 ILE B  73      -2.662 -21.049   0.934  1.00  0.00           C  
ATOM   2437  CG2 ILE B  73      -1.224 -18.986   0.580  1.00  0.00           C  
ATOM   2438  CD1 ILE B  73      -3.605 -20.827  -0.258  1.00  0.00           C  
ATOM   2439  N   ASP B  74       0.489 -18.665   3.651  1.00  0.00           N  
ATOM   2440  CA  ASP B  74       1.148 -17.404   3.988  1.00  0.00           C  
ATOM   2441  C   ASP B  74       1.175 -16.514   2.745  1.00  0.00           C  
ATOM   2442  O   ASP B  74       1.815 -16.830   1.743  1.00  0.00           O  
ATOM   2443  CB  ASP B  74       2.556 -17.677   4.534  1.00  0.00           C  
ATOM   2444  CG  ASP B  74       3.256 -16.427   5.076  1.00  0.00           C  
ATOM   2445  OD1 ASP B  74       2.745 -15.307   4.855  1.00  0.00           O  
ATOM   2446  OD2 ASP B  74       4.319 -16.591   5.715  1.00  0.00           O  
ATOM   2447  N   CYS B  75       0.465 -15.394   2.803  1.00  0.00           N  
ATOM   2448  CA  CYS B  75       0.419 -14.416   1.719  1.00  0.00           C  
ATOM   2449  C   CYS B  75       1.737 -13.647   1.552  1.00  0.00           C  
ATOM   2450  O   CYS B  75       1.852 -12.849   0.621  1.00  0.00           O  
ATOM   2451  CB  CYS B  75      -0.753 -13.453   1.962  1.00  0.00           C  
ATOM   2452  SG  CYS B  75      -2.344 -14.324   2.049  1.00  0.00           S  
ATOM   2453  N   GLN B  76       2.697 -13.827   2.449  1.00  0.00           N  
ATOM   2454  CA  GLN B  76       3.983 -13.120   2.498  1.00  0.00           C  
ATOM   2455  C   GLN B  76       3.793 -11.598   2.464  1.00  0.00           C  
ATOM   2456  O   GLN B  76       4.525 -10.844   1.807  1.00  0.00           O  
ATOM   2457  CB  GLN B  76       4.903 -13.645   1.391  1.00  0.00           C  
ATOM   2458  CG  GLN B  76       5.239 -15.147   1.526  1.00  0.00           C  
ATOM   2459  CD  GLN B  76       6.673 -15.383   2.003  1.00  0.00           C  
ATOM   2460  OE1 GLN B  76       7.639 -14.820   1.505  1.00  0.00           O  
ATOM   2461  NE2 GLN B  76       6.865 -16.216   2.996  1.00  0.00           N  
ATOM   2462  N   ARG B  77       2.751 -11.137   3.158  1.00  0.00           N  
ATOM   2463  CA  ARG B  77       2.316  -9.745   3.143  1.00  0.00           C  
ATOM   2464  C   ARG B  77       2.080  -9.255   4.556  1.00  0.00           C  
ATOM   2465  O   ARG B  77       1.207  -9.763   5.252  1.00  0.00           O  
ATOM   2466  CB  ARG B  77       1.036  -9.637   2.314  1.00  0.00           C  
ATOM   2467  CG  ARG B  77       0.758  -8.197   1.884  1.00  0.00           C  
ATOM   2468  CD  ARG B  77       0.710  -8.108   0.384  1.00  0.00           C  
ATOM   2469  NE  ARG B  77       0.542  -6.730  -0.060  1.00  0.00           N  
ATOM   2470  CZ  ARG B  77       0.509  -6.357  -1.309  1.00  0.00           C  
ATOM   2471  NH1 ARG B  77       0.669  -7.217  -2.274  1.00  0.00           N  
ATOM   2472  NH2 ARG B  77       0.313  -5.098  -1.620  1.00  0.00           N  
ATOM   2473  N   THR B  78       2.805  -8.215   4.920  1.00  0.00           N  
ATOM   2474  CA  THR B  78       2.640  -7.528   6.193  1.00  0.00           C  
ATOM   2475  C   THR B  78       2.342  -6.062   5.924  1.00  0.00           C  
ATOM   2476  O   THR B  78       3.046  -5.397   5.160  1.00  0.00           O  
ATOM   2477  CB  THR B  78       3.860  -7.735   7.087  1.00  0.00           C  
ATOM   2478  OG1 THR B  78       4.033  -9.111   7.322  1.00  0.00           O  
ATOM   2479  CG2 THR B  78       3.703  -7.084   8.455  1.00  0.00           C  
ATOM   2480  N   VAL B  79       1.280  -5.569   6.541  1.00  0.00           N  
ATOM   2481  CA  VAL B  79       0.845  -4.175   6.460  1.00  0.00           C  
ATOM   2482  C   VAL B  79       0.794  -3.562   7.845  1.00  0.00           C  
ATOM   2483  O   VAL B  79       0.598  -4.241   8.849  1.00  0.00           O  
ATOM   2484  CB  VAL B  79      -0.502  -4.015   5.733  1.00  0.00           C  
ATOM   2485  CG1 VAL B  79      -0.402  -4.499   4.291  1.00  0.00           C  
ATOM   2486  CG2 VAL B  79      -1.642  -4.739   6.442  1.00  0.00           C  
ATOM   2487  N   GLU B  80       0.949  -2.249   7.906  1.00  0.00           N  
ATOM   2488  CA  GLU B  80       0.887  -1.534   9.164  1.00  0.00           C  
ATOM   2489  C   GLU B  80      -0.152  -0.428   9.091  1.00  0.00           C  
ATOM   2490  O   GLU B  80      -0.105   0.421   8.202  1.00  0.00           O  
ATOM   2491  CB  GLU B  80       2.279  -1.015   9.519  1.00  0.00           C  
ATOM   2492  CG  GLU B  80       2.363  -0.647  10.996  1.00  0.00           C  
ATOM   2493  CD  GLU B  80       3.671   0.037  11.355  1.00  0.00           C  
ATOM   2494  OE1 GLU B  80       3.850   0.335  12.548  1.00  0.00           O  
ATOM   2495  OE2 GLU B  80       4.464   0.360  10.451  1.00  0.00           O  
ATOM   2496  N   PHE B  81      -1.090  -0.414  10.032  1.00  0.00           N  
ATOM   2497  CA  PHE B  81      -2.210   0.524  10.044  1.00  0.00           C  
ATOM   2498  C   PHE B  81      -2.478   1.098  11.439  1.00  0.00           C  
ATOM   2499  O   PHE B  81      -2.060   0.556  12.462  1.00  0.00           O  
ATOM   2500  CB  PHE B  81      -3.442  -0.154   9.455  1.00  0.00           C  
ATOM   2501  CG  PHE B  81      -3.894  -1.416  10.159  1.00  0.00           C  
ATOM   2502  CD1 PHE B  81      -3.455  -2.671   9.699  1.00  0.00           C  
ATOM   2503  CD2 PHE B  81      -4.761  -1.350  11.264  1.00  0.00           C  
ATOM   2504  CE1 PHE B  81      -3.883  -3.846  10.345  1.00  0.00           C  
ATOM   2505  CE2 PHE B  81      -5.187  -2.519  11.907  1.00  0.00           C  
ATOM   2506  CZ  PHE B  81      -4.749  -3.769  11.445  1.00  0.00           C  
ATOM   2507  N   GLU B  82      -3.205   2.219  11.484  1.00  0.00           N  
ATOM   2508  CA  GLU B  82      -3.708   2.758  12.740  1.00  0.00           C  
ATOM   2509  C   GLU B  82      -4.816   1.885  13.319  1.00  0.00           C  
ATOM   2510  O   GLU B  82      -5.807   1.567  12.664  1.00  0.00           O  
ATOM   2511  CB  GLU B  82      -4.237   4.184  12.583  1.00  0.00           C  
ATOM   2512  CG  GLU B  82      -3.136   5.234  12.651  1.00  0.00           C  
ATOM   2513  CD  GLU B  82      -3.646   6.528  13.278  1.00  0.00           C  
ATOM   2514  OE1 GLU B  82      -2.911   7.058  14.147  1.00  0.00           O  
ATOM   2515  OE2 GLU B  82      -4.795   6.941  13.046  1.00  0.00           O  
ATOM   2516  N   ILE B  83      -4.683   1.563  14.599  1.00  0.00           N  
ATOM   2517  CA  ILE B  83      -5.739   0.919  15.365  1.00  0.00           C  
ATOM   2518  C   ILE B  83      -6.884   1.922  15.503  1.00  0.00           C  
ATOM   2519  O   ILE B  83      -6.673   3.059  15.934  1.00  0.00           O  
ATOM   2520  CB  ILE B  83      -5.210   0.448  16.735  1.00  0.00           C  
ATOM   2521  CG1 ILE B  83      -3.977  -0.476  16.596  1.00  0.00           C  
ATOM   2522  CG2 ILE B  83      -6.334  -0.260  17.505  1.00  0.00           C  
ATOM   2523  CD1 ILE B  83      -3.200  -0.643  17.903  1.00  0.00           C  
ATOM   2524  N   PHE B  84      -8.105   1.501  15.178  1.00  0.00           N  
ATOM   2525  CA  PHE B  84      -9.299   2.319  15.381  1.00  0.00           C  
ATOM   2526  C   PHE B  84      -9.343   2.864  16.810  1.00  0.00           C  
ATOM   2527  O   PHE B  84      -9.162   2.116  17.771  1.00  0.00           O  
ATOM   2528  CB  PHE B  84     -10.565   1.505  15.103  1.00  0.00           C  
ATOM   2529  CG  PHE B  84     -10.787   1.181  13.646  1.00  0.00           C  
ATOM   2530  CD1 PHE B  84     -11.180   2.191  12.760  1.00  0.00           C  
ATOM   2531  CD2 PHE B  84     -10.619  -0.129  13.180  1.00  0.00           C  
ATOM   2532  CE1 PHE B  84     -11.401   1.898  11.400  1.00  0.00           C  
ATOM   2533  CE2 PHE B  84     -10.837  -0.429  11.820  1.00  0.00           C  
ATOM   2534  CZ  PHE B  84     -11.226   0.587  10.926  1.00  0.00           C  
ATOM   2535  N   SER B  85      -9.625   4.158  16.974  1.00  0.00           N  
ATOM   2536  CA  SER B  85      -9.568   4.840  18.265  1.00  0.00           C  
ATOM   2537  C   SER B  85     -10.378   4.131  19.355  1.00  0.00           C  
ATOM   2538  O   SER B  85      -9.902   3.984  20.481  1.00  0.00           O  
ATOM   2539  CB  SER B  85     -10.054   6.279  18.120  1.00  0.00           C  
ATOM   2540  OG  SER B  85      -9.268   6.951  17.161  1.00  0.00           O  
ATOM   2541  N   HIS B  86     -11.565   3.627  19.018  1.00  0.00           N  
ATOM   2542  CA  HIS B  86     -12.433   2.904  19.947  1.00  0.00           C  
ATOM   2543  C   HIS B  86     -11.928   1.505  20.324  1.00  0.00           C  
ATOM   2544  O   HIS B  86     -12.381   0.947  21.324  1.00  0.00           O  
ATOM   2545  CB  HIS B  86     -13.849   2.852  19.348  1.00  0.00           C  
ATOM   2546  CG  HIS B  86     -13.936   2.097  18.058  1.00  0.00           C  
ATOM   2547  ND1 HIS B  86     -13.659   2.575  16.789  1.00  0.00           N  
ATOM   2548  CD2 HIS B  86     -14.375   0.804  17.917  1.00  0.00           C  
ATOM   2549  CE1 HIS B  86     -13.927   1.603  15.915  1.00  0.00           C  
ATOM   2550  NE2 HIS B  86     -14.355   0.508  16.557  1.00  0.00           N  
ATOM   2551  N   LEU B  87     -10.948   0.954  19.599  1.00  0.00           N  
ATOM   2552  CA  LEU B  87     -10.312  -0.339  19.904  1.00  0.00           C  
ATOM   2553  C   LEU B  87      -8.961  -0.190  20.619  1.00  0.00           C  
ATOM   2554  O   LEU B  87      -8.465  -1.160  21.193  1.00  0.00           O  
ATOM   2555  CB  LEU B  87     -10.172  -1.170  18.608  1.00  0.00           C  
ATOM   2556  CG  LEU B  87     -11.493  -1.460  17.868  1.00  0.00           C  
ATOM   2557  CD1 LEU B  87     -11.214  -2.303  16.624  1.00  0.00           C  
ATOM   2558  CD2 LEU B  87     -12.494  -2.211  18.737  1.00  0.00           C  
ATOM   2559  N   ARG B  88      -8.374   1.007  20.666  1.00  0.00           N  
ATOM   2560  CA  ARG B  88      -7.043   1.258  21.258  1.00  0.00           C  
ATOM   2561  C   ARG B  88      -6.945   0.892  22.740  1.00  0.00           C  
ATOM   2562  O   ARG B  88      -5.868   0.543  23.208  1.00  0.00           O  
ATOM   2563  CB  ARG B  88      -6.610   2.719  21.067  1.00  0.00           C  
ATOM   2564  CG  ARG B  88      -6.282   3.045  19.601  1.00  0.00           C  
ATOM   2565  CD  ARG B  88      -5.773   4.480  19.444  1.00  0.00           C  
ATOM   2566  NE  ARG B  88      -5.659   4.825  18.028  1.00  0.00           N  
ATOM   2567  CZ  ARG B  88      -5.274   5.971  17.485  1.00  0.00           C  
ATOM   2568  NH1 ARG B  88      -4.893   7.000  18.195  1.00  0.00           N  
ATOM   2569  NH2 ARG B  88      -5.285   6.102  16.199  1.00  0.00           N  
ATOM   2570  N   HIS B  89      -8.052   0.919  23.479  1.00  0.00           N  
ATOM   2571  CA  HIS B  89      -8.092   0.558  24.898  1.00  0.00           C  
ATOM   2572  C   HIS B  89      -7.678  -0.901  25.188  1.00  0.00           C  
ATOM   2573  O   HIS B  89      -7.418  -1.243  26.345  1.00  0.00           O  
ATOM   2574  CB  HIS B  89      -9.502   0.825  25.436  1.00  0.00           C  
ATOM   2575  CG  HIS B  89     -10.539  -0.142  24.919  1.00  0.00           C  
ATOM   2576  ND1 HIS B  89     -11.254  -0.046  23.750  1.00  0.00           N  
ATOM   2577  CD2 HIS B  89     -10.937  -1.308  25.530  1.00  0.00           C  
ATOM   2578  CE1 HIS B  89     -12.057  -1.116  23.655  1.00  0.00           C  
ATOM   2579  NE2 HIS B  89     -11.888  -1.913  24.719  1.00  0.00           N  
ATOM   2580  N   ARG B  90      -7.620  -1.767  24.163  1.00  0.00           N  
ATOM   2581  CA  ARG B  90      -7.150  -3.153  24.274  1.00  0.00           C  
ATOM   2582  C   ARG B  90      -5.628  -3.281  24.210  1.00  0.00           C  
ATOM   2583  O   ARG B  90      -5.109  -4.338  24.548  1.00  0.00           O  
ATOM   2584  CB  ARG B  90      -7.802  -4.008  23.173  1.00  0.00           C  
ATOM   2585  CG  ARG B  90      -9.325  -4.078  23.323  1.00  0.00           C  
ATOM   2586  CD  ARG B  90      -9.903  -5.061  22.299  1.00  0.00           C  
ATOM   2587  NE  ARG B  90     -11.339  -5.281  22.507  1.00  0.00           N  
ATOM   2588  CZ  ARG B  90     -12.116  -6.080  21.817  1.00  0.00           C  
ATOM   2589  NH1 ARG B  90     -11.674  -6.798  20.833  1.00  0.00           N  
ATOM   2590  NH2 ARG B  90     -13.377  -6.178  22.099  1.00  0.00           N  
ATOM   2591  N   TYR B  91      -4.943  -2.230  23.783  1.00  0.00           N  
ATOM   2592  CA  TYR B  91      -3.498  -2.196  23.614  1.00  0.00           C  
ATOM   2593  C   TYR B  91      -2.844  -1.422  24.756  1.00  0.00           C  
ATOM   2594  O   TYR B  91      -3.502  -0.649  25.463  1.00  0.00           O  
ATOM   2595  CB  TYR B  91      -3.161  -1.606  22.241  1.00  0.00           C  
ATOM   2596  CG  TYR B  91      -3.703  -2.431  21.090  1.00  0.00           C  
ATOM   2597  CD1 TYR B  91      -2.896  -3.400  20.462  1.00  0.00           C  
ATOM   2598  CD2 TYR B  91      -5.030  -2.257  20.654  1.00  0.00           C  
ATOM   2599  CE1 TYR B  91      -3.399  -4.174  19.408  1.00  0.00           C  
ATOM   2600  CE2 TYR B  91      -5.550  -3.032  19.601  1.00  0.00           C  
ATOM   2601  CZ  TYR B  91      -4.727  -3.988  18.974  1.00  0.00           C  
ATOM   2602  OH  TYR B  91      -5.230  -4.740  17.949  1.00  0.00           O  
ATOM   2603  N   ALA B  92      -1.544  -1.611  24.950  1.00  0.00           N  
ATOM   2604  CA  ALA B  92      -0.789  -0.875  25.950  1.00  0.00           C  
ATOM   2605  C   ALA B  92      -0.859   0.647  25.695  1.00  0.00           C  
ATOM   2606  O   ALA B  92      -0.946   1.075  24.540  1.00  0.00           O  
ATOM   2607  CB  ALA B  92       0.655  -1.385  25.974  1.00  0.00           C  
ATOM   2608  N   PRO B  93      -0.798   1.478  26.741  1.00  0.00           N  
ATOM   2609  CA  PRO B  93      -0.798   2.930  26.594  1.00  0.00           C  
ATOM   2610  C   PRO B  93       0.270   3.408  25.599  1.00  0.00           C  
ATOM   2611  O   PRO B  93       1.423   3.018  25.674  1.00  0.00           O  
ATOM   2612  CB  PRO B  93      -0.539   3.484  28.002  1.00  0.00           C  
ATOM   2613  CG  PRO B  93      -1.077   2.389  28.909  1.00  0.00           C  
ATOM   2614  CD  PRO B  93      -0.748   1.108  28.141  1.00  0.00           C  
ATOM   2615  N   GLY B  94      -0.145   4.265  24.655  1.00  0.00           N  
ATOM   2616  CA  GLY B  94       0.734   4.793  23.609  1.00  0.00           C  
ATOM   2617  C   GLY B  94       0.829   3.939  22.337  1.00  0.00           C  
ATOM   2618  O   GLY B  94       1.313   4.434  21.326  1.00  0.00           O  
ATOM   2619  N   VAL B  95       0.313   2.710  22.352  1.00  0.00           N  
ATOM   2620  CA  VAL B  95       0.194   1.894  21.146  1.00  0.00           C  
ATOM   2621  C   VAL B  95      -0.981   2.393  20.308  1.00  0.00           C  
ATOM   2622  O   VAL B  95      -2.133   2.358  20.736  1.00  0.00           O  
ATOM   2623  CB  VAL B  95       0.054   0.398  21.479  1.00  0.00           C  
ATOM   2624  CG1 VAL B  95      -0.120  -0.441  20.216  1.00  0.00           C  
ATOM   2625  CG2 VAL B  95       1.293  -0.110  22.220  1.00  0.00           C  
ATOM   2626  N   THR B  96      -0.685   2.872  19.095  1.00  0.00           N  
ATOM   2627  CA  THR B  96      -1.678   3.408  18.157  1.00  0.00           C  
ATOM   2628  C   THR B  96      -1.709   2.664  16.827  1.00  0.00           C  
ATOM   2629  O   THR B  96      -2.616   2.890  16.032  1.00  0.00           O  
ATOM   2630  CB  THR B  96      -1.445   4.900  17.887  1.00  0.00           C  
ATOM   2631  OG1 THR B  96      -0.151   5.103  17.356  1.00  0.00           O  
ATOM   2632  CG2 THR B  96      -1.557   5.740  19.155  1.00  0.00           C  
ATOM   2633  N   ARG B  97      -0.733   1.792  16.576  1.00  0.00           N  
ATOM   2634  CA  ARG B  97      -0.562   1.109  15.290  1.00  0.00           C  
ATOM   2635  C   ARG B  97      -0.394  -0.379  15.492  1.00  0.00           C  
ATOM   2636  O   ARG B  97       0.160  -0.810  16.500  1.00  0.00           O  
ATOM   2637  CB  ARG B  97       0.629   1.694  14.516  1.00  0.00           C  
ATOM   2638  CG  ARG B  97       0.532   3.213  14.417  1.00  0.00           C  
ATOM   2639  CD  ARG B  97       1.497   3.768  13.396  1.00  0.00           C  
ATOM   2640  NE  ARG B  97       0.933   3.614  12.051  1.00  0.00           N  
ATOM   2641  CZ  ARG B  97       1.521   3.104  11.018  1.00  0.00           C  
ATOM   2642  NH1 ARG B  97       2.755   2.730  11.053  1.00  0.00           N  
ATOM   2643  NH2 ARG B  97       0.858   2.948   9.906  1.00  0.00           N  
ATOM   2644  N   ASN B  98      -0.862  -1.129  14.509  1.00  0.00           N  
ATOM   2645  CA  ASN B  98      -0.777  -2.569  14.474  1.00  0.00           C  
ATOM   2646  C   ASN B  98      -0.073  -3.011  13.190  1.00  0.00           C  
ATOM   2647  O   ASN B  98      -0.330  -2.460  12.119  1.00  0.00           O  
ATOM   2648  CB  ASN B  98      -2.194  -3.125  14.592  1.00  0.00           C  
ATOM   2649  CG  ASN B  98      -2.184  -4.634  14.619  1.00  0.00           C  
ATOM   2650  OD1 ASN B  98      -1.784  -5.245  15.595  1.00  0.00           O  
ATOM   2651  ND2 ASN B  98      -2.604  -5.260  13.546  1.00  0.00           N  
ATOM   2652  N   THR B  99       0.806  -3.998  13.321  1.00  0.00           N  
ATOM   2653  CA  THR B  99       1.455  -4.672  12.196  1.00  0.00           C  
ATOM   2654  C   THR B  99       0.754  -6.007  11.984  1.00  0.00           C  
ATOM   2655  O   THR B  99       0.764  -6.828  12.896  1.00  0.00           O  
ATOM   2656  CB  THR B  99       2.942  -4.886  12.475  1.00  0.00           C  
ATOM   2657  OG1 THR B  99       3.564  -3.648  12.761  1.00  0.00           O  
ATOM   2658  CG2 THR B  99       3.676  -5.471  11.276  1.00  0.00           C  
ATOM   2659  N   GLU B 100       0.144  -6.207  10.824  1.00  0.00           N  
ATOM   2660  CA  GLU B 100      -0.699  -7.366  10.522  1.00  0.00           C  
ATOM   2661  C   GLU B 100      -0.105  -8.180   9.369  1.00  0.00           C  
ATOM   2662  O   GLU B 100       0.132  -7.653   8.283  1.00  0.00           O  
ATOM   2663  CB  GLU B 100      -2.113  -6.862  10.197  1.00  0.00           C  
ATOM   2664  CG  GLU B 100      -3.129  -7.981   9.944  1.00  0.00           C  
ATOM   2665  CD  GLU B 100      -4.498  -7.354   9.628  1.00  0.00           C  
ATOM   2666  OE1 GLU B 100      -4.710  -6.942   8.464  1.00  0.00           O  
ATOM   2667  OE2 GLU B 100      -5.329  -7.216  10.540  1.00  0.00           O  
ATOM   2668  N   SER B 101       0.119  -9.474   9.617  1.00  0.00           N  
ATOM   2669  CA  SER B 101       0.574 -10.443   8.618  1.00  0.00           C  
ATOM   2670  C   SER B 101      -0.617 -11.217   8.054  1.00  0.00           C  
ATOM   2671  O   SER B 101      -1.455 -11.702   8.801  1.00  0.00           O  
ATOM   2672  CB  SER B 101       1.600 -11.412   9.206  1.00  0.00           C  
ATOM   2673  OG  SER B 101       2.748 -10.704   9.627  1.00  0.00           O  
ATOM   2674  N   TRP B 102      -0.697 -11.317   6.731  1.00  0.00           N  
ATOM   2675  CA  TRP B 102      -1.846 -11.894   6.052  1.00  0.00           C  
ATOM   2676  C   TRP B 102      -1.668 -13.371   5.725  1.00  0.00           C  
ATOM   2677  O   TRP B 102      -0.641 -13.787   5.186  1.00  0.00           O  
ATOM   2678  CB  TRP B 102      -2.163 -11.089   4.782  1.00  0.00           C  
ATOM   2679  CG  TRP B 102      -2.605  -9.674   4.978  1.00  0.00           C  
ATOM   2680  CD1 TRP B 102      -2.838  -9.049   6.152  1.00  0.00           C  
ATOM   2681  CD2 TRP B 102      -2.870  -8.684   3.937  1.00  0.00           C  
ATOM   2682  NE1 TRP B 102      -3.215  -7.745   5.923  1.00  0.00           N  
ATOM   2683  CE2 TRP B 102      -3.251  -7.470   4.577  1.00  0.00           C  
ATOM   2684  CE3 TRP B 102      -2.817  -8.694   2.529  1.00  0.00           C  
ATOM   2685  CZ2 TRP B 102      -3.563  -6.305   3.849  1.00  0.00           C  
ATOM   2686  CZ3 TRP B 102      -3.126  -7.529   1.806  1.00  0.00           C  
ATOM   2687  CH2 TRP B 102      -3.492  -6.351   2.460  1.00  0.00           C  
ATOM   2688  N   PHE B 103      -2.732 -14.123   5.974  1.00  0.00           N  
ATOM   2689  CA  PHE B 103      -2.871 -15.526   5.626  1.00  0.00           C  
ATOM   2690  C   PHE B 103      -4.207 -15.758   4.924  1.00  0.00           C  
ATOM   2691  O   PHE B 103      -5.176 -15.034   5.123  1.00  0.00           O  
ATOM   2692  CB  PHE B 103      -2.740 -16.391   6.882  1.00  0.00           C  
ATOM   2693  CG  PHE B 103      -1.410 -16.263   7.587  1.00  0.00           C  
ATOM   2694  CD1 PHE B 103      -0.357 -17.141   7.277  1.00  0.00           C  
ATOM   2695  CD2 PHE B 103      -1.196 -15.233   8.516  1.00  0.00           C  
ATOM   2696  CE1 PHE B 103       0.896 -16.988   7.879  1.00  0.00           C  
ATOM   2697  CE2 PHE B 103       0.066 -15.068   9.115  1.00  0.00           C  
ATOM   2698  CZ  PHE B 103       1.110 -15.943   8.797  1.00  0.00           C  
ATOM   2699  N   CYS B 104      -4.272 -16.818   4.115  1.00  0.00           N  
ATOM   2700  CA  CYS B 104      -5.511 -17.312   3.532  1.00  0.00           C  
ATOM   2701  C   CYS B 104      -5.739 -18.773   3.923  1.00  0.00           C  
ATOM   2702  O   CYS B 104      -4.800 -19.572   3.959  1.00  0.00           O  
ATOM   2703  CB  CYS B 104      -5.490 -17.134   2.015  1.00  0.00           C  
ATOM   2704  SG  CYS B 104      -5.664 -15.375   1.611  1.00  0.00           S  
ATOM   2705  N   LEU B 105      -6.998 -19.123   4.158  1.00  0.00           N  
ATOM   2706  CA  LEU B 105      -7.422 -20.490   4.409  1.00  0.00           C  
ATOM   2707  C   LEU B 105      -8.597 -20.824   3.487  1.00  0.00           C  
ATOM   2708  O   LEU B 105      -9.715 -20.348   3.689  1.00  0.00           O  
ATOM   2709  CB  LEU B 105      -7.759 -20.643   5.892  1.00  0.00           C  
ATOM   2710  CG  LEU B 105      -8.197 -22.069   6.277  1.00  0.00           C  
ATOM   2711  CD1 LEU B 105      -7.054 -23.069   6.121  1.00  0.00           C  
ATOM   2712  CD2 LEU B 105      -8.647 -22.084   7.739  1.00  0.00           C  
ATOM   2713  N   ALA B 106      -8.343 -21.650   2.481  1.00  0.00           N  
ATOM   2714  CA  ALA B 106      -9.384 -22.191   1.630  1.00  0.00           C  
ATOM   2715  C   ALA B 106     -10.001 -23.427   2.286  1.00  0.00           C  
ATOM   2716  O   ALA B 106      -9.318 -24.426   2.515  1.00  0.00           O  
ATOM   2717  CB  ALA B 106      -8.805 -22.501   0.246  1.00  0.00           C  
ATOM   2718  N   LEU B 107     -11.305 -23.378   2.569  1.00  0.00           N  
ATOM   2719  CA  LEU B 107     -12.093 -24.561   2.889  1.00  0.00           C  
ATOM   2720  C   LEU B 107     -12.611 -25.178   1.584  1.00  0.00           C  
ATOM   2721  O   LEU B 107     -12.932 -24.436   0.654  1.00  0.00           O  
ATOM   2722  CB  LEU B 107     -13.249 -24.197   3.833  1.00  0.00           C  
ATOM   2723  CG  LEU B 107     -12.840 -23.500   5.144  1.00  0.00           C  
ATOM   2724  CD1 LEU B 107     -14.088 -23.237   5.991  1.00  0.00           C  
ATOM   2725  CD2 LEU B 107     -11.880 -24.348   5.969  1.00  0.00           C  
ATOM   2726  N   PRO B 108     -12.749 -26.513   1.490  1.00  0.00           N  
ATOM   2727  CA  PRO B 108     -13.313 -27.146   0.304  1.00  0.00           C  
ATOM   2728  C   PRO B 108     -14.729 -26.648  -0.013  1.00  0.00           C  
ATOM   2729  O   PRO B 108     -15.049 -26.375  -1.165  1.00  0.00           O  
ATOM   2730  CB  PRO B 108     -13.302 -28.649   0.603  1.00  0.00           C  
ATOM   2731  CG  PRO B 108     -12.206 -28.793   1.657  1.00  0.00           C  
ATOM   2732  CD  PRO B 108     -12.297 -27.492   2.452  1.00  0.00           C  
ATOM   2733  N   HIS B 109     -15.551 -26.508   1.025  1.00  0.00           N  
ATOM   2734  CA  HIS B 109     -16.940 -26.076   0.957  1.00  0.00           C  
ATOM   2735  C   HIS B 109     -17.264 -25.072   2.065  1.00  0.00           C  
ATOM   2736  O   HIS B 109     -16.608 -25.045   3.111  1.00  0.00           O  
ATOM   2737  CB  HIS B 109     -17.859 -27.307   1.074  1.00  0.00           C  
ATOM   2738  CG  HIS B 109     -17.547 -28.379   0.076  1.00  0.00           C  
ATOM   2739  ND1 HIS B 109     -17.628 -28.249  -1.287  1.00  0.00           N  
ATOM   2740  CD2 HIS B 109     -17.047 -29.640   0.316  1.00  0.00           C  
ATOM   2741  CE1 HIS B 109     -17.187 -29.389  -1.853  1.00  0.00           C  
ATOM   2742  NE2 HIS B 109     -16.831 -30.261  -0.907  1.00  0.00           N  
ATOM   2743  N   GLU B 110     -18.331 -24.284   1.877  1.00  0.00           N  
ATOM   2744  CA  GLU B 110     -18.957 -23.573   2.988  1.00  0.00           C  
ATOM   2745  C   GLU B 110     -19.407 -24.576   4.052  1.00  0.00           C  
ATOM   2746  O   GLU B 110     -19.883 -25.671   3.762  1.00  0.00           O  
ATOM   2747  CB  GLU B 110     -20.167 -22.742   2.520  1.00  0.00           C  
ATOM   2748  CG  GLU B 110     -19.766 -21.560   1.626  1.00  0.00           C  
ATOM   2749  CD  GLU B 110     -20.967 -20.740   1.124  1.00  0.00           C  
ATOM   2750  OE1 GLU B 110     -20.883 -20.191   0.010  1.00  0.00           O  
ATOM   2751  OE2 GLU B 110     -21.993 -20.628   1.830  1.00  0.00           O  
ATOM   2752  N   ARG B 111     -19.304 -24.189   5.318  1.00  0.00           N  
ATOM   2753  CA  ARG B 111     -19.781 -24.993   6.440  1.00  0.00           C  
ATOM   2754  C   ARG B 111     -20.488 -24.130   7.471  1.00  0.00           C  
ATOM   2755  O   ARG B 111     -20.348 -22.903   7.482  1.00  0.00           O  
ATOM   2756  CB  ARG B 111     -18.613 -25.813   7.036  1.00  0.00           C  
ATOM   2757  CG  ARG B 111     -17.509 -24.946   7.649  1.00  0.00           C  
ATOM   2758  CD  ARG B 111     -16.423 -25.790   8.332  1.00  0.00           C  
ATOM   2759  NE  ARG B 111     -15.511 -26.429   7.372  1.00  0.00           N  
ATOM   2760  CZ  ARG B 111     -14.465 -27.165   7.722  1.00  0.00           C  
ATOM   2761  NH1 ARG B 111     -14.177 -27.398   8.968  1.00  0.00           N  
ATOM   2762  NH2 ARG B 111     -13.668 -27.671   6.834  1.00  0.00           N  
ATOM   2763  N   GLN B 112     -21.236 -24.766   8.340  1.00  0.00           N  
ATOM   2764  CA  GLN B 112     -21.734 -24.097   9.529  1.00  0.00           C  
ATOM   2765  C   GLN B 112     -20.554 -23.824  10.463  1.00  0.00           C  
ATOM   2766  O   GLN B 112     -19.745 -24.720  10.723  1.00  0.00           O  
ATOM   2767  CB  GLN B 112     -22.830 -24.952  10.168  1.00  0.00           C  
ATOM   2768  CG  GLN B 112     -23.660 -24.133  11.166  1.00  0.00           C  
ATOM   2769  CD  GLN B 112     -24.878 -24.911  11.693  1.00  0.00           C  
ATOM   2770  OE1 GLN B 112     -25.075 -26.090  11.433  1.00  0.00           O  
ATOM   2771  NE2 GLN B 112     -25.741 -24.276  12.452  1.00  0.00           N  
ATOM   2772  N   ILE B 113     -20.444 -22.591  10.941  1.00  0.00           N  
ATOM   2773  CA  ILE B 113     -19.327 -22.145  11.771  1.00  0.00           C  
ATOM   2774  C   ILE B 113     -19.772 -22.084  13.228  1.00  0.00           C  
ATOM   2775  O   ILE B 113     -20.774 -21.440  13.549  1.00  0.00           O  
ATOM   2776  CB  ILE B 113     -18.783 -20.799  11.266  1.00  0.00           C  
ATOM   2777  CG1 ILE B 113     -18.281 -20.881   9.804  1.00  0.00           C  
ATOM   2778  CG2 ILE B 113     -17.674 -20.255  12.180  1.00  0.00           C  
ATOM   2779  CD1 ILE B 113     -17.131 -21.866   9.546  1.00  0.00           C  
ATOM   2780  N   VAL B 114     -19.009 -22.715  14.098  1.00  0.00           N  
ATOM   2781  CA  VAL B 114     -19.111 -22.528  15.543  1.00  0.00           C  
ATOM   2782  C   VAL B 114     -18.152 -21.411  15.919  1.00  0.00           C  
ATOM   2783  O   VAL B 114     -16.939 -21.607  15.907  1.00  0.00           O  
ATOM   2784  CB  VAL B 114     -18.808 -23.832  16.308  1.00  0.00           C  
ATOM   2785  CG1 VAL B 114     -18.958 -23.626  17.814  1.00  0.00           C  
ATOM   2786  CG2 VAL B 114     -19.752 -24.955  15.883  1.00  0.00           C  
ATOM   2787  N   PHE B 115     -18.698 -20.231  16.220  1.00  0.00           N  
ATOM   2788  CA  PHE B 115     -17.926 -19.046  16.593  1.00  0.00           C  
ATOM   2789  C   PHE B 115     -18.014 -18.787  18.104  1.00  0.00           C  
ATOM   2790  O   PHE B 115     -19.045 -19.044  18.730  1.00  0.00           O  
ATOM   2791  CB  PHE B 115     -18.373 -17.840  15.751  1.00  0.00           C  
ATOM   2792  CG  PHE B 115     -19.852 -17.528  15.850  1.00  0.00           C  
ATOM   2793  CD1 PHE B 115     -20.769 -18.117  14.956  1.00  0.00           C  
ATOM   2794  CD2 PHE B 115     -20.331 -16.670  16.852  1.00  0.00           C  
ATOM   2795  CE1 PHE B 115     -22.143 -17.863  15.081  1.00  0.00           C  
ATOM   2796  CE2 PHE B 115     -21.709 -16.422  16.987  1.00  0.00           C  
ATOM   2797  CZ  PHE B 115     -22.618 -17.021  16.104  1.00  0.00           C  
ATOM   2798  N   THR B 116     -16.942 -18.259  18.686  1.00  0.00           N  
ATOM   2799  CA  THR B 116     -16.798 -18.109  20.140  1.00  0.00           C  
ATOM   2800  C   THR B 116     -16.768 -16.654  20.593  1.00  0.00           C  
ATOM   2801  O   THR B 116     -17.478 -16.291  21.537  1.00  0.00           O  
ATOM   2802  CB  THR B 116     -15.545 -18.839  20.642  1.00  0.00           C  
ATOM   2803  OG1 THR B 116     -14.424 -18.347  19.945  1.00  0.00           O  
ATOM   2804  CG2 THR B 116     -15.620 -20.350  20.403  1.00  0.00           C  
ATOM   2805  N   GLU B 117     -16.020 -15.787  19.904  1.00  0.00           N  
ATOM   2806  CA  GLU B 117     -15.836 -14.385  20.299  1.00  0.00           C  
ATOM   2807  C   GLU B 117     -16.727 -13.393  19.524  1.00  0.00           C  
ATOM   2808  O   GLU B 117     -16.976 -12.283  19.995  1.00  0.00           O  
ATOM   2809  CB  GLU B 117     -14.360 -13.977  20.207  1.00  0.00           C  
ATOM   2810  CG  GLU B 117     -13.465 -14.767  21.166  1.00  0.00           C  
ATOM   2811  CD  GLU B 117     -12.156 -14.045  21.543  1.00  0.00           C  
ATOM   2812  OE1 GLU B 117     -11.399 -14.632  22.341  1.00  0.00           O  
ATOM   2813  OE2 GLU B 117     -11.965 -12.871  21.137  1.00  0.00           O  
ATOM   2814  N   HIS B 118     -17.277 -13.802  18.395  1.00  0.00           N  
ATOM   2815  CA  HIS B 118     -18.104 -12.964  17.539  1.00  0.00           C  
ATOM   2816  C   HIS B 118     -19.605 -13.066  17.866  1.00  0.00           C  
ATOM   2817  O   HIS B 118     -20.045 -13.895  18.669  1.00  0.00           O  
ATOM   2818  CB  HIS B 118     -17.745 -13.262  16.077  1.00  0.00           C  
ATOM   2819  CG  HIS B 118     -16.373 -12.767  15.728  1.00  0.00           C  
ATOM   2820  ND1 HIS B 118     -15.167 -13.388  15.977  1.00  0.00           N  
ATOM   2821  CD2 HIS B 118     -16.075 -11.565  15.137  1.00  0.00           C  
ATOM   2822  CE1 HIS B 118     -14.182 -12.580  15.537  1.00  0.00           C  
ATOM   2823  NE2 HIS B 118     -14.693 -11.459  15.022  1.00  0.00           N  
ATOM   2824  N   LEU B 119     -20.409 -12.169  17.287  1.00  0.00           N  
ATOM   2825  CA  LEU B 119     -21.870 -12.151  17.454  1.00  0.00           C  
ATOM   2826  C   LEU B 119     -22.592 -13.032  16.429  1.00  0.00           C  
ATOM   2827  O   LEU B 119     -23.619 -13.636  16.744  1.00  0.00           O  
ATOM   2828  CB  LEU B 119     -22.392 -10.706  17.322  1.00  0.00           C  
ATOM   2829  CG  LEU B 119     -21.993  -9.762  18.462  1.00  0.00           C  
ATOM   2830  CD1 LEU B 119     -22.473  -8.346  18.129  1.00  0.00           C  
ATOM   2831  CD2 LEU B 119     -22.619 -10.175  19.788  1.00  0.00           C  
ATOM   2832  N   ALA B 120     -22.077 -13.042  15.206  1.00  0.00           N  
ATOM   2833  CA  ALA B 120     -22.641 -13.760  14.083  1.00  0.00           C  
ATOM   2834  C   ALA B 120     -21.571 -14.021  13.013  1.00  0.00           C  
ATOM   2835  O   ALA B 120     -20.488 -13.423  13.042  1.00  0.00           O  
ATOM   2836  CB  ALA B 120     -23.799 -12.932  13.495  1.00  0.00           C  
ATOM   2837  N   TYR B 121     -21.898 -14.858  12.038  1.00  0.00           N  
ATOM   2838  CA  TYR B 121     -21.114 -15.022  10.820  1.00  0.00           C  
ATOM   2839  C   TYR B 121     -22.009 -14.975   9.578  1.00  0.00           C  
ATOM   2840  O   TYR B 121     -23.218 -15.205   9.651  1.00  0.00           O  
ATOM   2841  CB  TYR B 121     -20.286 -16.309  10.877  1.00  0.00           C  
ATOM   2842  CG  TYR B 121     -21.076 -17.574  10.625  1.00  0.00           C  
ATOM   2843  CD1 TYR B 121     -21.768 -18.209  11.675  1.00  0.00           C  
ATOM   2844  CD2 TYR B 121     -21.128 -18.130   9.329  1.00  0.00           C  
ATOM   2845  CE1 TYR B 121     -22.507 -19.385  11.440  1.00  0.00           C  
ATOM   2846  CE2 TYR B 121     -21.860 -19.302   9.083  1.00  0.00           C  
ATOM   2847  CZ  TYR B 121     -22.545 -19.929  10.138  1.00  0.00           C  
ATOM   2848  OH  TYR B 121     -23.252 -21.080   9.901  1.00  0.00           O  
ATOM   2849  N   LYS B 122     -21.396 -14.690   8.439  1.00  0.00           N  
ATOM   2850  CA  LYS B 122     -22.012 -14.772   7.120  1.00  0.00           C  
ATOM   2851  C   LYS B 122     -20.987 -15.283   6.115  1.00  0.00           C  
ATOM   2852  O   LYS B 122     -19.840 -14.865   6.145  1.00  0.00           O  
ATOM   2853  CB  LYS B 122     -22.531 -13.398   6.672  1.00  0.00           C  
ATOM   2854  CG  LYS B 122     -23.715 -12.887   7.512  1.00  0.00           C  
ATOM   2855  CD  LYS B 122     -24.165 -11.503   7.032  1.00  0.00           C  
ATOM   2856  CE  LYS B 122     -25.324 -10.985   7.896  1.00  0.00           C  
ATOM   2857  NZ  LYS B 122     -25.632  -9.568   7.597  1.00  0.00           N  
ATOM   2858  N   TRP B 123     -21.444 -16.126   5.194  1.00  0.00           N  
ATOM   2859  CA  TRP B 123     -20.740 -16.394   3.948  1.00  0.00           C  
ATOM   2860  C   TRP B 123     -21.220 -15.381   2.908  1.00  0.00           C  
ATOM   2861  O   TRP B 123     -22.413 -15.303   2.619  1.00  0.00           O  
ATOM   2862  CB  TRP B 123     -20.994 -17.829   3.511  1.00  0.00           C  
ATOM   2863  CG  TRP B 123     -20.320 -18.846   4.386  1.00  0.00           C  
ATOM   2864  CD1 TRP B 123     -20.922 -19.592   5.346  1.00  0.00           C  
ATOM   2865  CD2 TRP B 123     -18.910 -19.232   4.386  1.00  0.00           C  
ATOM   2866  NE1 TRP B 123     -19.988 -20.427   5.936  1.00  0.00           N  
ATOM   2867  CE2 TRP B 123     -18.740 -20.248   5.374  1.00  0.00           C  
ATOM   2868  CE3 TRP B 123     -17.786 -18.828   3.638  1.00  0.00           C  
ATOM   2869  CZ2 TRP B 123     -17.485 -20.846   5.602  1.00  0.00           C  
ATOM   2870  CZ3 TRP B 123     -16.535 -19.429   3.873  1.00  0.00           C  
ATOM   2871  CH2 TRP B 123     -16.382 -20.424   4.838  1.00  0.00           C  
ATOM   2872  N   LEU B 124     -20.315 -14.564   2.391  1.00  0.00           N  
ATOM   2873  CA  LEU B 124     -20.619 -13.522   1.423  1.00  0.00           C  
ATOM   2874  C   LEU B 124     -19.737 -13.669   0.189  1.00  0.00           C  
ATOM   2875  O   LEU B 124     -18.553 -13.978   0.309  1.00  0.00           O  
ATOM   2876  CB  LEU B 124     -20.409 -12.130   2.057  1.00  0.00           C  
ATOM   2877  CG  LEU B 124     -21.372 -11.781   3.207  1.00  0.00           C  
ATOM   2878  CD1 LEU B 124     -20.992 -10.420   3.780  1.00  0.00           C  
ATOM   2879  CD2 LEU B 124     -22.828 -11.707   2.759  1.00  0.00           C  
ATOM   2880  N   ASP B 125     -20.285 -13.357  -0.985  1.00  0.00           N  
ATOM   2881  CA  ASP B 125     -19.473 -13.219  -2.189  1.00  0.00           C  
ATOM   2882  C   ASP B 125     -18.309 -12.250  -1.915  1.00  0.00           C  
ATOM   2883  O   ASP B 125     -18.496 -11.224  -1.250  1.00  0.00           O  
ATOM   2884  CB  ASP B 125     -20.317 -12.719  -3.369  1.00  0.00           C  
ATOM   2885  CG  ASP B 125     -21.488 -13.658  -3.695  1.00  0.00           C  
ATOM   2886  OD1 ASP B 125     -21.305 -14.893  -3.632  1.00  0.00           O  
ATOM   2887  OD2 ASP B 125     -22.582 -13.124  -3.964  1.00  0.00           O  
ATOM   2888  N   ALA B 126     -17.127 -12.555  -2.419  1.00  0.00           N  
ATOM   2889  CA  ALA B 126     -15.912 -11.828  -2.065  1.00  0.00           C  
ATOM   2890  C   ALA B 126     -16.011 -10.292  -2.261  1.00  0.00           C  
ATOM   2891  O   ALA B 126     -15.611  -9.556  -1.350  1.00  0.00           O  
ATOM   2892  CB  ALA B 126     -14.721 -12.457  -2.793  1.00  0.00           C  
ATOM   2893  N   PRO B 127     -16.626  -9.754  -3.338  1.00  0.00           N  
ATOM   2894  CA  PRO B 127     -16.837  -8.311  -3.463  1.00  0.00           C  
ATOM   2895  C   PRO B 127     -17.740  -7.724  -2.369  1.00  0.00           C  
ATOM   2896  O   PRO B 127     -17.489  -6.628  -1.878  1.00  0.00           O  
ATOM   2897  CB  PRO B 127     -17.448  -8.109  -4.856  1.00  0.00           C  
ATOM   2898  CG  PRO B 127     -17.006  -9.344  -5.635  1.00  0.00           C  
ATOM   2899  CD  PRO B 127     -17.016 -10.430  -4.570  1.00  0.00           C  
ATOM   2900  N   ALA B 128     -18.789  -8.450  -1.956  1.00  0.00           N  
ATOM   2901  CA  ALA B 128     -19.680  -8.020  -0.895  1.00  0.00           C  
ATOM   2902  C   ALA B 128     -18.990  -8.066   0.480  1.00  0.00           C  
ATOM   2903  O   ALA B 128     -19.149  -7.142   1.277  1.00  0.00           O  
ATOM   2904  CB  ALA B 128     -20.950  -8.889  -0.919  1.00  0.00           C  
ATOM   2905  N   ALA B 129     -18.175  -9.088   0.726  1.00  0.00           N  
ATOM   2906  CA  ALA B 129     -17.357  -9.187   1.929  1.00  0.00           C  
ATOM   2907  C   ALA B 129     -16.342  -8.027   2.028  1.00  0.00           C  
ATOM   2908  O   ALA B 129     -16.261  -7.359   3.058  1.00  0.00           O  
ATOM   2909  CB  ALA B 129     -16.664 -10.553   1.926  1.00  0.00           C  
ATOM   2910  N   ALA B 130     -15.648  -7.734   0.926  1.00  0.00           N  
ATOM   2911  CA  ALA B 130     -14.695  -6.628   0.848  1.00  0.00           C  
ATOM   2912  C   ALA B 130     -15.370  -5.258   1.048  1.00  0.00           C  
ATOM   2913  O   ALA B 130     -14.814  -4.371   1.699  1.00  0.00           O  
ATOM   2914  CB  ALA B 130     -13.990  -6.703  -0.511  1.00  0.00           C  
ATOM   2915  N   ALA B 131     -16.594  -5.081   0.539  1.00  0.00           N  
ATOM   2916  CA  ALA B 131     -17.363  -3.851   0.734  1.00  0.00           C  
ATOM   2917  C   ALA B 131     -17.896  -3.704   2.173  1.00  0.00           C  
ATOM   2918  O   ALA B 131     -18.022  -2.579   2.665  1.00  0.00           O  
ATOM   2919  CB  ALA B 131     -18.498  -3.824  -0.293  1.00  0.00           C  
ATOM   2920  N   LEU B 132     -18.211  -4.818   2.846  1.00  0.00           N  
ATOM   2921  CA  LEU B 132     -18.805  -4.815   4.178  1.00  0.00           C  
ATOM   2922  C   LEU B 132     -17.800  -4.470   5.286  1.00  0.00           C  
ATOM   2923  O   LEU B 132     -18.170  -3.808   6.261  1.00  0.00           O  
ATOM   2924  CB  LEU B 132     -19.442  -6.199   4.429  1.00  0.00           C  
ATOM   2925  CG  LEU B 132     -20.141  -6.344   5.796  1.00  0.00           C  
ATOM   2926  CD1 LEU B 132     -21.361  -5.443   5.921  1.00  0.00           C  
ATOM   2927  CD2 LEU B 132     -20.594  -7.790   6.001  1.00  0.00           C  
ATOM   2928  N   THR B 133     -16.565  -4.934   5.178  1.00  0.00           N  
ATOM   2929  CA  THR B 133     -15.574  -4.730   6.245  1.00  0.00           C  
ATOM   2930  C   THR B 133     -15.174  -3.261   6.391  1.00  0.00           C  
ATOM   2931  O   THR B 133     -14.925  -2.546   5.423  1.00  0.00           O  
ATOM   2932  CB  THR B 133     -14.361  -5.648   6.097  1.00  0.00           C  
ATOM   2933  OG1 THR B 133     -13.535  -5.504   7.232  1.00  0.00           O  
ATOM   2934  CG2 THR B 133     -13.508  -5.365   4.867  1.00  0.00           C  
ATOM   2935  N   LYS B 134     -15.059  -2.796   7.652  1.00  0.00           N  
ATOM   2936  CA  LYS B 134     -14.485  -1.480   7.979  1.00  0.00           C  
ATOM   2937  C   LYS B 134     -12.953  -1.463   7.893  1.00  0.00           C  
ATOM   2938  O   LYS B 134     -12.368  -0.384   7.857  1.00  0.00           O  
ATOM   2939  CB  LYS B 134     -14.940  -1.041   9.384  1.00  0.00           C  
ATOM   2940  CG  LYS B 134     -16.439  -0.722   9.488  1.00  0.00           C  
ATOM   2941  CD  LYS B 134     -16.757  -0.260  10.923  1.00  0.00           C  
ATOM   2942  CE  LYS B 134     -18.223   0.110  11.103  1.00  0.00           C  
ATOM   2943  NZ  LYS B 134     -18.537   0.435  12.518  1.00  0.00           N  
ATOM   2944  N   SER B 135     -12.311  -2.631   7.872  1.00  0.00           N  
ATOM   2945  CA  SER B 135     -10.856  -2.732   7.785  1.00  0.00           C  
ATOM   2946  C   SER B 135     -10.405  -2.641   6.328  1.00  0.00           C  
ATOM   2947  O   SER B 135     -10.737  -3.489   5.511  1.00  0.00           O  
ATOM   2948  CB  SER B 135     -10.367  -4.037   8.417  1.00  0.00           C  
ATOM   2949  OG  SER B 135      -8.958  -4.107   8.273  1.00  0.00           O  
ATOM   2950  N   TRP B 136      -9.614  -1.620   6.019  1.00  0.00           N  
ATOM   2951  CA  TRP B 136      -9.033  -1.473   4.685  1.00  0.00           C  
ATOM   2952  C   TRP B 136      -8.027  -2.600   4.374  1.00  0.00           C  
ATOM   2953  O   TRP B 136      -7.981  -3.046   3.232  1.00  0.00           O  
ATOM   2954  CB  TRP B 136      -8.377  -0.095   4.554  1.00  0.00           C  
ATOM   2955  CG  TRP B 136      -7.068   0.050   5.271  1.00  0.00           C  
ATOM   2956  CD1 TRP B 136      -6.884   0.547   6.510  1.00  0.00           C  
ATOM   2957  CD2 TRP B 136      -5.747  -0.359   4.794  1.00  0.00           C  
ATOM   2958  NE1 TRP B 136      -5.538   0.459   6.855  1.00  0.00           N  
ATOM   2959  CE2 TRP B 136      -4.815  -0.100   5.834  1.00  0.00           C  
ATOM   2960  CE3 TRP B 136      -5.264  -0.941   3.602  1.00  0.00           C  
ATOM   2961  CZ2 TRP B 136      -3.437  -0.418   5.708  1.00  0.00           C  
ATOM   2962  CZ3 TRP B 136      -3.889  -1.253   3.474  1.00  0.00           C  
ATOM   2963  CH2 TRP B 136      -3.004  -0.999   4.515  1.00  0.00           C  
ATOM   2964  N   SER B 137      -7.284  -3.092   5.367  1.00  0.00           N  
ATOM   2965  CA  SER B 137      -6.347  -4.206   5.183  1.00  0.00           C  
ATOM   2966  C   SER B 137      -7.101  -5.497   4.882  1.00  0.00           C  
ATOM   2967  O   SER B 137      -6.781  -6.190   3.922  1.00  0.00           O  
ATOM   2968  CB  SER B 137      -5.430  -4.382   6.401  1.00  0.00           C  
ATOM   2969  OG  SER B 137      -6.159  -4.706   7.563  1.00  0.00           O  
ATOM   2970  N   ASN B 138      -8.183  -5.770   5.610  1.00  0.00           N  
ATOM   2971  CA  ASN B 138      -9.032  -6.931   5.354  1.00  0.00           C  
ATOM   2972  C   ASN B 138      -9.690  -6.854   3.966  1.00  0.00           C  
ATOM   2973  O   ASN B 138      -9.717  -7.847   3.244  1.00  0.00           O  
ATOM   2974  CB  ASN B 138     -10.065  -7.032   6.478  1.00  0.00           C  
ATOM   2975  CG  ASN B 138     -10.778  -8.367   6.591  1.00  0.00           C  
ATOM   2976  OD1 ASN B 138     -11.460  -8.606   7.583  1.00  0.00           O  
ATOM   2977  ND2 ASN B 138     -10.673  -9.272   5.657  1.00  0.00           N  
ATOM   2978  N   ARG B 139     -10.149  -5.658   3.556  1.00  0.00           N  
ATOM   2979  CA  ARG B 139     -10.658  -5.425   2.200  1.00  0.00           C  
ATOM   2980  C   ARG B 139      -9.602  -5.762   1.145  1.00  0.00           C  
ATOM   2981  O   ARG B 139      -9.877  -6.584   0.281  1.00  0.00           O  
ATOM   2982  CB  ARG B 139     -11.148  -3.983   2.071  1.00  0.00           C  
ATOM   2983  CG  ARG B 139     -11.809  -3.730   0.709  1.00  0.00           C  
ATOM   2984  CD  ARG B 139     -12.225  -2.267   0.532  1.00  0.00           C  
ATOM   2985  NE  ARG B 139     -13.106  -1.821   1.632  1.00  0.00           N  
ATOM   2986  CZ  ARG B 139     -13.170  -0.618   2.151  1.00  0.00           C  
ATOM   2987  NH1 ARG B 139     -12.518   0.387   1.633  1.00  0.00           N  
ATOM   2988  NH2 ARG B 139     -13.895  -0.404   3.226  1.00  0.00           N  
ATOM   2989  N   GLN B 140      -8.420  -5.200   1.259  1.00  0.00           N  
ATOM   2990  CA  GLN B 140      -7.328  -5.465   0.323  1.00  0.00           C  
ATOM   2991  C   GLN B 140      -6.930  -6.942   0.289  1.00  0.00           C  
ATOM   2992  O   GLN B 140      -6.671  -7.469  -0.786  1.00  0.00           O  
ATOM   2993  CB  GLN B 140      -6.101  -4.618   0.681  1.00  0.00           C  
ATOM   2994  CG  GLN B 140      -5.967  -3.399  -0.232  1.00  0.00           C  
ATOM   2995  CD  GLN B 140      -4.660  -2.641  -0.022  1.00  0.00           C  
ATOM   2996  OE1 GLN B 140      -3.984  -2.756   0.980  1.00  0.00           O  
ATOM   2997  NE2 GLN B 140      -4.243  -1.850  -0.976  1.00  0.00           N  
ATOM   2998  N   ALA B 141      -6.894  -7.612   1.433  1.00  0.00           N  
ATOM   2999  CA  ALA B 141      -6.579  -9.032   1.494  1.00  0.00           C  
ATOM   3000  C   ALA B 141      -7.631  -9.881   0.763  1.00  0.00           C  
ATOM   3001  O   ALA B 141      -7.275 -10.756  -0.024  1.00  0.00           O  
ATOM   3002  CB  ALA B 141      -6.415  -9.439   2.957  1.00  0.00           C  
ATOM   3003  N   ILE B 142      -8.932  -9.595   0.948  1.00  0.00           N  
ATOM   3004  CA  ILE B 142     -10.011 -10.265   0.219  1.00  0.00           C  
ATOM   3005  C   ILE B 142      -9.890  -9.998  -1.288  1.00  0.00           C  
ATOM   3006  O   ILE B 142      -9.943 -10.923  -2.092  1.00  0.00           O  
ATOM   3007  CB  ILE B 142     -11.392  -9.815   0.759  1.00  0.00           C  
ATOM   3008  CG1 ILE B 142     -11.606 -10.315   2.201  1.00  0.00           C  
ATOM   3009  CG2 ILE B 142     -12.531 -10.331  -0.146  1.00  0.00           C  
ATOM   3010  CD1 ILE B 142     -12.741  -9.585   2.937  1.00  0.00           C  
ATOM   3011  N   GLU B 143      -9.693  -8.750  -1.665  1.00  0.00           N  
ATOM   3012  CA  GLU B 143      -9.570  -8.355  -3.066  1.00  0.00           C  
ATOM   3013  C   GLU B 143      -8.379  -9.039  -3.745  1.00  0.00           C  
ATOM   3014  O   GLU B 143      -8.510  -9.579  -4.841  1.00  0.00           O  
ATOM   3015  CB  GLU B 143      -9.438  -6.829  -3.145  1.00  0.00           C  
ATOM   3016  CG  GLU B 143     -10.761  -6.119  -2.828  1.00  0.00           C  
ATOM   3017  CD  GLU B 143     -10.616  -4.593  -2.701  1.00  0.00           C  
ATOM   3018  OE1 GLU B 143     -11.667  -3.910  -2.738  1.00  0.00           O  
ATOM   3019  OE2 GLU B 143      -9.481  -4.095  -2.554  1.00  0.00           O  
ATOM   3020  N   GLN B 144      -7.241  -9.069  -3.077  1.00  0.00           N  
ATOM   3021  CA  GLN B 144      -6.009  -9.606  -3.642  1.00  0.00           C  
ATOM   3022  C   GLN B 144      -5.949 -11.138  -3.651  1.00  0.00           C  
ATOM   3023  O   GLN B 144      -5.456 -11.722  -4.621  1.00  0.00           O  
ATOM   3024  CB  GLN B 144      -4.832  -8.991  -2.884  1.00  0.00           C  
ATOM   3025  CG  GLN B 144      -3.513  -9.426  -3.513  1.00  0.00           C  
ATOM   3026  CD  GLN B 144      -2.287  -8.763  -2.920  1.00  0.00           C  
ATOM   3027  OE1 GLN B 144      -2.315  -7.803  -2.171  1.00  0.00           O  
ATOM   3028  NE2 GLN B 144      -1.129  -9.276  -3.271  1.00  0.00           N  
ATOM   3029  N   PHE B 145      -6.394 -11.785  -2.583  1.00  0.00           N  
ATOM   3030  CA  PHE B 145      -6.156 -13.213  -2.377  1.00  0.00           C  
ATOM   3031  C   PHE B 145      -7.394 -14.093  -2.568  1.00  0.00           C  
ATOM   3032  O   PHE B 145      -7.264 -15.313  -2.571  1.00  0.00           O  
ATOM   3033  CB  PHE B 145      -5.499 -13.427  -1.008  1.00  0.00           C  
ATOM   3034  CG  PHE B 145      -4.117 -12.825  -0.911  1.00  0.00           C  
ATOM   3035  CD1 PHE B 145      -3.009 -13.500  -1.461  1.00  0.00           C  
ATOM   3036  CD2 PHE B 145      -3.915 -11.573  -0.301  1.00  0.00           C  
ATOM   3037  CE1 PHE B 145      -1.734 -12.939  -1.406  1.00  0.00           C  
ATOM   3038  CE2 PHE B 145      -2.637 -11.003  -0.242  1.00  0.00           C  
ATOM   3039  CZ  PHE B 145      -1.544 -11.685  -0.797  1.00  0.00           C  
ATOM   3040  N   VAL B 146      -8.583 -13.511  -2.758  1.00  0.00           N  
ATOM   3041  CA  VAL B 146      -9.808 -14.271  -3.039  1.00  0.00           C  
ATOM   3042  C   VAL B 146     -10.410 -13.878  -4.377  1.00  0.00           C  
ATOM   3043  O   VAL B 146     -10.677 -14.761  -5.197  1.00  0.00           O  
ATOM   3044  CB  VAL B 146     -10.852 -14.154  -1.918  1.00  0.00           C  
ATOM   3045  CG1 VAL B 146     -12.014 -15.120  -2.153  1.00  0.00           C  
ATOM   3046  CG2 VAL B 146     -10.243 -14.466  -0.547  1.00  0.00           C  
ATOM   3047  N   ILE B 147     -10.645 -12.582  -4.627  1.00  0.00           N  
ATOM   3048  CA  ILE B 147     -11.272 -12.120  -5.874  1.00  0.00           C  
ATOM   3049  C   ILE B 147     -10.358 -12.386  -7.061  1.00  0.00           C  
ATOM   3050  O   ILE B 147     -10.789 -12.954  -8.062  1.00  0.00           O  
ATOM   3051  CB  ILE B 147     -11.678 -10.634  -5.797  1.00  0.00           C  
ATOM   3052  CG1 ILE B 147     -12.691 -10.420  -4.651  1.00  0.00           C  
ATOM   3053  CG2 ILE B 147     -12.257 -10.154  -7.140  1.00  0.00           C  
ATOM   3054  CD1 ILE B 147     -13.125  -8.973  -4.437  1.00  0.00           C  
ATOM   3055  N   ASN B 148      -9.094 -12.001  -6.934  1.00  0.00           N  
ATOM   3056  CA  ASN B 148      -8.130 -12.015  -8.022  1.00  0.00           C  
ATOM   3057  C   ASN B 148      -7.202 -13.235  -8.012  1.00  0.00           C  
ATOM   3058  O   ASN B 148      -6.363 -13.362  -8.898  1.00  0.00           O  
ATOM   3059  CB  ASN B 148      -7.361 -10.694  -7.977  1.00  0.00           C  
ATOM   3060  CG  ASN B 148      -8.279  -9.492  -8.140  1.00  0.00           C  
ATOM   3061  OD1 ASN B 148      -9.157  -9.457  -8.981  1.00  0.00           O  
ATOM   3062  ND2 ASN B 148      -8.107  -8.467  -7.345  1.00  0.00           N  
ATOM   3063  N   ALA B 149      -7.360 -14.139  -7.045  1.00  0.00           N  
ATOM   3064  CA  ALA B 149      -6.634 -15.410  -7.000  1.00  0.00           C  
ATOM   3065  C   ALA B 149      -7.281 -16.514  -7.871  1.00  0.00           C  
ATOM   3066  O   ALA B 149      -6.904 -17.676  -7.775  1.00  0.00           O  
ATOM   3067  CB  ALA B 149      -6.495 -15.848  -5.540  1.00  0.00           C  
ATOM   3068  N   ALA B 150      -8.308 -16.166  -8.644  1.00  0.00           N  
ATOM   3069  CA  ALA B 150      -9.060 -17.089  -9.480  1.00  0.00           C  
ATOM   3070  C   ALA B 150      -8.448 -17.300 -10.859  1.00  0.00           C  
ATOM   3071  O   ALA B 150      -7.959 -16.314 -11.453  1.00  0.00           O  
ATOM   3072  CB  ALA B 150     -10.510 -16.608  -9.588  1.00  0.00           C  
ATOM   3073  OXT ALA B 150      -8.480 -18.476 -11.330  1.00  0.00           O  
CONECT    1    2                                                      
CONECT    2    1    5    3                                            
CONECT    3    2    9    4    4                                       
CONECT    4    3    3                                                 
CONECT    5    6    2                                                 
CONECT    6    7    5                                                 
CONECT    7    8    6                                                 
CONECT    8    7                                                      
CONECT    9    3   10                                                 
CONECT   10    9   11                                                 
CONECT   11   10   12   12   13                                       
CONECT   12   11   11                                                 
CONECT   13   11   14                                                 
CONECT   14   13   15   17                                            
CONECT   15   22   14   16   16                                       
CONECT   16   15   15                                                 
CONECT   17   14   18                                                 
CONECT   18   17   19                                                 
CONECT   19   18   20                                                 
CONECT   20   19   21                                                 
CONECT   21   20                                                      
CONECT   22   23   15                                                 
CONECT   23   26   22   24                                            
CONECT   24   23   29   25   25                                       
CONECT   25   24   24                                                 
CONECT   26   28   23   27                                            
CONECT   27   26                                                      
CONECT   28   26                                                      
CONECT   29   24   30                                                 
CONECT   30   29   33   31                                            
CONECT   31   32   32   30   38                                       
CONECT   32   31   31                                                 
CONECT   33   34   30                                                 
CONECT   34   35   33                                                 
CONECT   35   36   36   34   37                                       
CONECT   36   35   35                                                 
CONECT   37   35                                                      
CONECT   38   31   39   44                                            
CONECT   39   38   40   42                                            
CONECT   40   45   41   41   39                                       
CONECT   41   40   40                                                 
CONECT   42   39   43                                                 
CONECT   43   44   42                                                 
CONECT   44   38   43                                                 
CONECT   45   46   40                                                 
CONECT   46   49   45   47                                            
CONECT   47   46   53   48   48                                       
CONECT   48   47   47                                                 
CONECT   49   50   46                                                 
CONECT   50   52   51   49                                            
CONECT   51   50                                                      
CONECT   52   50                                                      
CONECT   53   59   47   54                                            
CONECT   54   53   57   55                                            
CONECT   55   54   56   56   60                                       
CONECT   56   55   55                                                 
CONECT   57   58   54                                                 
CONECT   58   59   57                                                 
CONECT   59   58   53                                                 
CONECT   60   55   61                                                 
CONECT   61   60   62   64                                            
CONECT   62   68   61   63   63                                       
CONECT   63   62   62                                                 
CONECT   64   61   65   66                                            
CONECT   65   64   67                                                 
CONECT   66   64                                                      
CONECT   67   65                                                      
CONECT   68   69   62                                                 
CONECT   69   72   68   70                                            
CONECT   70   69   71   71   76                                       
CONECT   71   70   70                                                 
CONECT   72   73   69                                                 
CONECT   73   75   74   72                                            
CONECT   74   73                                                      
CONECT   75   73                                                      
CONECT   76   70   77                                                 
CONECT   77   76   78   80                                            
CONECT   78   79   79   77   84                                       
CONECT   79   78   78                                                 
CONECT   80   77   81   82                                            
CONECT   81   80   83                                                 
CONECT   82   80                                                      
CONECT   83   81                                                      
CONECT   84   78   85                                                 
CONECT   85   88   84   86                                            
CONECT   86   85   91   87   87                                       
CONECT   87   86   86                                                 
CONECT   88   90   85   89                                            
CONECT   89   88                                                      
CONECT   90   88                                                      
CONECT   91   86   92                                                 
CONECT   92   91   93                                                 
CONECT   93   92   95   94   94                                       
CONECT   94   93   93                                                 
CONECT   95   96   93                                                 
CONECT   96   95   97                                                 
CONECT   97   96   99   98   98                                       
CONECT   98   97   97                                                 
CONECT   99   97  100                                                 
CONECT  100   99  101                                                 
CONECT  101  100  102  102  103                                       
CONECT  102  101  101                                                 
CONECT  103  101  104                                                 
CONECT  104  103  107  105                                            
CONECT  105  106  106  104  114                                       
CONECT  106  105  105                                                 
CONECT  107  104  108                                                 
CONECT  108  107  109                                                 
CONECT  109  108  110                                                 
CONECT  110  109  111  111                                            
CONECT  111  110  110  113  112                                       
CONECT  112  111                                                      
CONECT  113  111                                                      
CONECT  114  105  115                                                 
CONECT  115  114  116  118                                            
CONECT  116  117  117  125  115                                       
CONECT  117  116  116                                                 
CONECT  118  115  119                                                 
CONECT  119  118  120                                                 
CONECT  120  119  121                                                 
CONECT  121  120  122  122                                            
CONECT  122  121  121  123  124                                       
CONECT  123  122                                                      
CONECT  124  122                                                      
CONECT  125  126  116                                                 
CONECT  126  127  129  125                                            
CONECT  127  133  128  128  126                                       
CONECT  128  127  127                                                 
CONECT  129  131  126  130                                            
CONECT  130  129  132                                                 
CONECT  131  129                                                      
CONECT  132  130                                                      
CONECT  133  134  127                                                 
CONECT  134  135  133                                                 
CONECT  135  136  136  134  137                                       
CONECT  136  135  135                                                 
CONECT  137  135  138                                                 
CONECT  138  137  139  141                                            
CONECT  139  140  140  138  145                                       
CONECT  140  139  139                                                 
CONECT  141  138  142                                                 
CONECT  142  143  141  144                                            
CONECT  143  142                                                      
CONECT  144  142                                                      
CONECT  145  139  146                                                 
CONECT  146  147  145  149                                            
CONECT  147  150  148  148  146                                       
CONECT  148  147  147                                                 
CONECT  149  146                                                      
CONECT  150  151  147                                                 
CONECT  151  152  154  150                                            
CONECT  152  153  153  158  151                                       
CONECT  153  152  152                                                 
CONECT  154  151  155                                                 
CONECT  155  154  156  157                                            
CONECT  156  155                                                      
CONECT  157  155                                                      
CONECT  158  159  152                                                 
CONECT  159  162  160  158                                            
CONECT  160  161  161  159  163                                       
CONECT  161  160  160                                                 
CONECT  162  159                                                      
CONECT  163  160  164                                                 
CONECT  164  163  165  167                                            
CONECT  165  166  166  164  177                                       
CONECT  166  165  165                                                 
CONECT  167  164  168                                                 
CONECT  168  170  170  167  169                                       
CONECT  169  168  171                                                 
CONECT  170  173  172  168  168                                       
CONECT  171  172  172  169                                            
CONECT  172  174  170  171  171                                       
CONECT  173  175  175  170                                            
CONECT  174  176  176  172                                            
CONECT  175  176  173  173                                            
CONECT  176  175  174  174                                            
CONECT  177  165  178                                                 
CONECT  178  179  177  181                                            
CONECT  179  187  180  180  178                                       
CONECT  180  179  179                                                 
CONECT  181  178  182                                                 
CONECT  182  184  184  181  183                                       
CONECT  183  182  185                                                 
CONECT  184  186  182  182                                            
CONECT  185  186  186  183                                            
CONECT  186  184  185  185                                            
CONECT  187  188  179                                                 
CONECT  188  191  189  187                                            
CONECT  189  190  190  198  188                                       
CONECT  190  189  189                                                 
CONECT  191  192  188                                                 
CONECT  192  191  193  193  194                                       
CONECT  193  192  192  195                                            
CONECT  194  192  196  196                                            
CONECT  195  193  197  197                                            
CONECT  196  194  194  197                                            
CONECT  197  195  195  196                                            
CONECT  198  199  189                                                 
CONECT  199  202  198  200                                            
CONECT  200  201  201  199  206                                       
CONECT  201  200  200                                                 
CONECT  202  203  199  204                                            
CONECT  203  205  202                                                 
CONECT  204  202                                                      
CONECT  205  203                                                      
CONECT  206  200  207                                                 
CONECT  207  206  208  210                                            
CONECT  208  214  209  209  207                                       
CONECT  209  208  208                                                 
CONECT  210  207  211                                                 
CONECT  211  210  212  212  213                                       
CONECT  212  211  211                                                 
CONECT  213  211                                                      
CONECT  214  215  208                                                 
CONECT  215  216  218  214                                            
CONECT  216  217  217  223  215                                       
CONECT  217  216  216                                                 
CONECT  218  215  219                                                 
CONECT  219  218  220                                                 
CONECT  220  221  221  219  222                                       
CONECT  221  220  220                                                 
CONECT  222  220                                                      
CONECT  223  224  216                                                 
CONECT  224  225  227  223                                            
CONECT  225  226  226  232  224                                       
CONECT  226  225  225                                                 
CONECT  227  224  228                                                 
CONECT  228  227  229                                                 
CONECT  229  228  230                                                 
CONECT  230  229  231                                                 
CONECT  231  230                                                      
CONECT  232  233  225                                                 
CONECT  233  234  232  236                                            
CONECT  234  241  233  235  235                                       
CONECT  235  234  234                                                 
CONECT  236  233  237                                                 
CONECT  237  238  236                                                 
CONECT  238  240  239  239  237                                       
CONECT  239  238  238                                                 
CONECT  240  238                                                      
CONECT  241  247  242  234                                            
CONECT  242  245  243  241                                            
CONECT  243  242  244  244  248                                       
CONECT  244  243  243                                                 
CONECT  245  246  242                                                 
CONECT  246  245  247                                                 
CONECT  247  246  241                                                 
CONECT  248  243  249                                                 
CONECT  249  250  248  252                                            
CONECT  250  255  251  251  249                                       
CONECT  251  250  250                                                 
CONECT  252  249  253  254                                            
CONECT  253  252                                                      
CONECT  254  252                                                      
CONECT  255  256  250                                                 
CONECT  256  259  255  257                                            
CONECT  257  256  263  258  258                                       
CONECT  258  257  257                                                 
CONECT  259  260  261  256                                            
CONECT  260  262  259                                                 
CONECT  261  259                                                      
CONECT  262  260                                                      
CONECT  263  257  264                                                 
CONECT  264  263  265  267                                            
CONECT  265  266  266  270  264                                       
CONECT  266  265  265                                                 
CONECT  267  264  269  268                                            
CONECT  268  267                                                      
CONECT  269  267                                                      
CONECT  270  265  271                                                 
CONECT  271  274  270  272                                            
CONECT  272  271  276  273  273                                       
CONECT  273  272  272                                                 
CONECT  274  271  275                                                 
CONECT  275  274                                                      
CONECT  276  272  277                                                 
CONECT  277  276  278  280                                            
CONECT  278  279  279  277  288                                       
CONECT  279  278  278                                                 
CONECT  280  281  277                                                 
CONECT  281  282  282  283  280                                       
CONECT  282  284  281  281                                            
CONECT  283  285  285  281                                            
CONECT  284  286  286  282                                            
CONECT  285  286  283  283                                            
CONECT  286  287  284  284  285                                       
CONECT  287  286                                                      
CONECT  288  278  289                                                 
CONECT  289  288  290  292                                            
CONECT  290  291  291  289  299                                       
CONECT  291  290  290                                                 
CONECT  292  289  293                                                 
CONECT  293  292  294                                                 
CONECT  294  293  295                                                 
CONECT  295  294  296  296                                            
CONECT  296  295  295  297  298                                       
CONECT  297  296                                                      
CONECT  298  296                                                      
CONECT  299  290  300                                                 
CONECT  300  299  301  303                                            
CONECT  301  306  300  302  302                                       
CONECT  302  301  301                                                 
CONECT  303  300  304  305                                            
CONECT  304  303                                                      
CONECT  305  303                                                      
CONECT  306  307  301                                                 
CONECT  307  310  306  308                                            
CONECT  308  307  316  309  309                                       
CONECT  309  308  308                                                 
CONECT  310  311  307                                                 
CONECT  311  313  313  310  312                                       
CONECT  312  311  314                                                 
CONECT  313  315  311  311                                            
CONECT  314  315  315  312                                            
CONECT  315  313  314  314                                            
CONECT  316  308  317                                                 
CONECT  317  316  318  320                                            
CONECT  318  319  319  317  328                                       
CONECT  319  318  318                                                 
CONECT  320  317  321                                                 
CONECT  321  323  323  320  322                                       
CONECT  322  321  324  324                                            
CONECT  323  325  321  321                                            
CONECT  324  326  322  322                                            
CONECT  325  323  326  326                                            
CONECT  326  325  325  327  324                                       
CONECT  327  326                                                      
CONECT  328  318  329  334                                            
CONECT  329  330  328  332                                            
CONECT  330  331  331  329  335                                       
CONECT  331  330  330                                                 
CONECT  332  329  333                                                 
CONECT  333  334  332                                                 
CONECT  334  328  333                                                 
CONECT  335  330  336                                                 
CONECT  336  337  335  339                                            
CONECT  337  340  338  338  336                                       
CONECT  338  337  337                                                 
CONECT  339  336                                                      
CONECT  340  341  337                                                 
CONECT  341  344  342  340                                            
CONECT  342  343  343  348  341                                       
CONECT  343  342  342                                                 
CONECT  344  346  345  341                                            
CONECT  345  344  347                                                 
CONECT  346  344                                                      
CONECT  347  345                                                      
CONECT  348  349  342                                                 
CONECT  349  350  348  352                                            
CONECT  350  351  351  349  356                                       
CONECT  351  350  350                                                 
CONECT  352  349  353                                                 
CONECT  353  354  354  352  355                                       
CONECT  354  353  353                                                 
CONECT  355  353                                                      
CONECT  356  350  357                                                 
CONECT  357  358  356                                                 
CONECT  358  359  359  360  357                                       
CONECT  359  358  358                                                 
CONECT  360  361  358                                                 
CONECT  361  362  364  360                                            
CONECT  362  363  363  368  361                                       
CONECT  363  362  362                                                 
CONECT  364  361  365                                                 
CONECT  365  364  366  367                                            
CONECT  366  365                                                      
CONECT  367  365                                                      
CONECT  368  369  362                                                 
CONECT  369  372  370  368                                            
CONECT  370  371  371  369  376                                       
CONECT  371  370  370                                                 
CONECT  372  374  373  369                                            
CONECT  373  375  372                                                 
CONECT  374  372                                                      
CONECT  375  373                                                      
CONECT  376  370  377                                                 
CONECT  377  376  378  380                                            
CONECT  378  379  379  377  384                                       
CONECT  379  378  378                                                 
CONECT  380  377  381                                                 
CONECT  381  382  382  380  383                                       
CONECT  382  381  381                                                 
CONECT  383  381                                                      
CONECT  384  378  385                                                 
CONECT  385  386  384  388                                            
CONECT  386  389  387  387  385                                       
CONECT  387  386  386                                                 
CONECT  388  385                                                      
CONECT  389  390  386                                                 
CONECT  390  391  389                                                 
CONECT  391  392  392  390  393                                       
CONECT  392  391  391                                                 
CONECT  393  391  394                                                 
CONECT  394  395  393  397                                            
CONECT  395  398  396  396  394                                       
CONECT  396  395  395                                                 
CONECT  397  394                                                      
CONECT  398  399  395                                                 
CONECT  399  402  400  398                                            
CONECT  400  399  401  401  407                                       
CONECT  401  400  400                                                 
CONECT  402  403  399                                                 
CONECT  403  404  402                                                 
CONECT  404  406  405  405  403                                       
CONECT  405  404  404                                                 
CONECT  406  404                                                      
CONECT  407  400  408                                                 
CONECT  408  409  407  411                                            
CONECT  409  410  410  413  408                                       
CONECT  410  409  409                                                 
CONECT  411  408  412                                                 
CONECT  412  411                                                      
CONECT  413  414  409                                                 
CONECT  414  417  413  415                                            
CONECT  415  414  421  416  416                                       
CONECT  416  415  415                                                 
CONECT  417  419  418  414                                            
CONECT  418  420  417                                                 
CONECT  419  417                                                      
CONECT  420  418                                                      
CONECT  421  415  422                                                 
CONECT  422  421  423  425                                            
CONECT  423  424  424  422  430                                       
CONECT  424  423  423                                                 
CONECT  425  422  426                                                 
CONECT  426  425  427                                                 
CONECT  427  428  428  426  429                                       
CONECT  428  427  427                                                 
CONECT  429  427                                                      
CONECT  430  423  431                                                 
CONECT  431  434  430  432                                            
CONECT  432  431  435  433  433                                       
CONECT  433  432  432                                                 
CONECT  434  431                                                      
CONECT  435  432  436                                                 
CONECT  436  435  437  439                                            
CONECT  437  438  438  436  443                                       
CONECT  438  437  437                                                 
CONECT  439  436  440                                                 
CONECT  440  439  442  442  441                                       
CONECT  441  440                                                      
CONECT  442  440  440                                                 
CONECT  443  437  444                                                 
CONECT  444  443  445  447                                            
CONECT  445  444  446  446  454                                       
CONECT  446  445  445                                                 
CONECT  447  444  448                                                 
CONECT  448  449  449  447  450                                       
CONECT  449  451  448  448                                            
CONECT  450  448  452  452                                            
CONECT  451  449  453  453                                            
CONECT  452  453  450  450                                            
CONECT  453  451  451  452                                            
CONECT  454  445  455                                                 
CONECT  455  456  454  458                                            
CONECT  456  460  457  457  455                                       
CONECT  457  456  456                                                 
CONECT  458  459  455                                                 
CONECT  459  458                                                      
CONECT  460  461  456                                                 
CONECT  461  462  464  460                                            
CONECT  462  467  463  463  461                                       
CONECT  463  462  462                                                 
CONECT  464  465  466  461                                            
CONECT  465  464                                                      
CONECT  466  464                                                      
CONECT  467  468  462                                                 
CONECT  468  469  471  467                                            
CONECT  469  475  470  470  468                                       
CONECT  470  469  469                                                 
CONECT  471  468  472                                                 
CONECT  472  471  474  473  473                                       
CONECT  473  472  472                                                 
CONECT  474  472                                                      
CONECT  475  476  469                                                 
CONECT  476  479  477  475                                            
CONECT  477  478  478  476  483                                       
CONECT  478  477  477                                                 
CONECT  479  480  476                                                 
CONECT  480  481  481  482  479                                       
CONECT  481  480  480                                                 
CONECT  482  480                                                      
CONECT  483  477  484                                                 
CONECT  484  483  485                                                 
CONECT  485  484  486  486  487                                       
CONECT  486  485  485                                                 
CONECT  487  485  488                                                 
CONECT  488  489  487  491                                            
CONECT  489  494  490  490  488                                       
CONECT  490  489  489                                                 
CONECT  491  488  492  493                                            
CONECT  492  491                                                      
CONECT  493  491                                                      
CONECT  494  495  489                                                 
CONECT  495  498  496  494                                            
CONECT  496  497  497  502  495                                       
CONECT  497  496  496                                                 
CONECT  498  499  495                                                 
CONECT  499  498  500                                                 
CONECT  500  501  499                                                 
CONECT  501  500                                                      
CONECT  502  496  503                                                 
CONECT  503  502  506  504                                            
CONECT  504  503  505  505  507                                       
CONECT  505  504  504                                                 
CONECT  506  503                                                      
CONECT  507  504  508                                                 
CONECT  508  509  507  511                                            
CONECT  509  518  510  510  508                                       
CONECT  510  509  509                                                 
CONECT  511  508  512                                                 
CONECT  512  511  514  514  513                                       
CONECT  513  512  515  515                                            
CONECT  514  512  512  516                                            
CONECT  515  513  513  517                                            
CONECT  516  514  517  517                                            
CONECT  517  516  516  515                                            
CONECT  518  519  509                                                 
CONECT  519  520  522  518                                            
CONECT  520  523  521  521  519                                       
CONECT  521  520  520                                                 
CONECT  522  519                                                      
CONECT  523  524  520                                                 
CONECT  524  527  525  523                                            
CONECT  525  526  526  524  531                                       
CONECT  526  525  525                                                 
CONECT  527  528  524                                                 
CONECT  528  530  530  529  527                                       
CONECT  529  528                                                      
CONECT  530  528  528                                                 
CONECT  531  525  532                                                 
CONECT  532  531  533  535                                            
CONECT  533  534  534  532  540                                       
CONECT  534  533  533                                                 
CONECT  535  532  536                                                 
CONECT  536  537  535                                                 
CONECT  537  538  538  539  536                                       
CONECT  538  537  537                                                 
CONECT  539  537                                                      
CONECT  540  533  541                                                 
CONECT  541  542  540  544                                            
CONECT  542  547  543  543  541                                       
CONECT  543  542  542                                                 
CONECT  544  541  545  546                                            
CONECT  545  544                                                      
CONECT  546  544                                                      
CONECT  547  548  542                                                 
CONECT  548  549  551  547                                            
CONECT  549  550  550  555  548                                       
CONECT  550  549  549                                                 
CONECT  551  552  548                                                 
CONECT  552  551  553  554                                            
CONECT  553  552                                                      
CONECT  554  552                                                      
CONECT  555  556  549                                                 
CONECT  556  559  557  555                                            
CONECT  557  558  558  556  564                                       
CONECT  558  557  557                                                 
CONECT  559  560  556                                                 
CONECT  560  561  559                                                 
CONECT  561  562  560                                                 
CONECT  562  561  563                                                 
CONECT  563  562                                                      
CONECT  564  557  565                                                 
CONECT  565  564  566  568                                            
CONECT  566  570  565  567  567                                       
CONECT  567  566  566                                                 
CONECT  568  565  569                                                 
CONECT  569  568                                                      
CONECT  570  571  566                                                 
CONECT  571  572  570  574                                            
CONECT  572  577  573  573  571                                       
CONECT  573  572  572                                                 
CONECT  574  571  575  576                                            
CONECT  575  574                                                      
CONECT  576  574                                                      
CONECT  577  578  572                                                 
CONECT  578  581  579  577                                            
CONECT  579  578  580  580  587                                       
CONECT  580  579  579                                                 
CONECT  581  582  578                                                 
CONECT  582  581  584  584  583                                       
CONECT  583  582  585                                                 
CONECT  584  582  582  586                                            
CONECT  585  583  586  586                                            
CONECT  586  584  585  585                                            
CONECT  587  579  588                                                 
CONECT  588  587  589                                                 
CONECT  589  588  590  590  591                                       
CONECT  590  589  589                                                 
CONECT  591  589  592                                                 
CONECT  592  591  595  593                                            
CONECT  593  592  594  594  599                                       
CONECT  594  593  593                                                 
CONECT  595  592  596                                                 
CONECT  596  595  597  598                                            
CONECT  597  596                                                      
CONECT  598  596                                                      
CONECT  599  593  600                                                 
CONECT  600  599  603  601                                            
CONECT  601  600  602  602  610                                       
CONECT  602  601  601                                                 
CONECT  603  600  604                                                 
CONECT  604  603  605                                                 
CONECT  605  604  606                                                 
CONECT  606  605  607  607                                            
CONECT  607  606  606  608  609                                       
CONECT  608  607                                                      
CONECT  609  607                                                      
CONECT  610  601  611                                                 
CONECT  611  610  612  614                                            
CONECT  612  613  613  611  615                                       
CONECT  613  612  612                                                 
CONECT  614  611                                                      
CONECT  615  612  616                                                 
CONECT  616  619  615  617                                            
CONECT  617  616  618  618  623                                       
CONECT  618  617  617                                                 
CONECT  619  620  621  616                                            
CONECT  620  622  619                                                 
CONECT  621  619                                                      
CONECT  622  620                                                      
CONECT  623  617  624                                                 
CONECT  624  623  625  627                                            
CONECT  625  624  626  626  631                                       
CONECT  626  625  625                                                 
CONECT  627  624  628                                                 
CONECT  628  630  627  629                                            
CONECT  629  628                                                      
CONECT  630  628                                                      
CONECT  631  625  632                                                 
CONECT  632  635  631  633                                            
CONECT  633  632  641  634  634                                       
CONECT  634  633  633                                                 
CONECT  635  636  632                                                 
CONECT  636  637  637  638  635                                       
CONECT  637  639  636  636                                            
CONECT  638  640  636                                                 
CONECT  639  640  640  637                                            
CONECT  640  639  639  638                                            
CONECT  641  633  642                                                 
CONECT  642  641  643  645                                            
CONECT  643  649  642  644  644                                       
CONECT  644  643  643                                                 
CONECT  645  642  646                                                 
CONECT  646  645  648  647  647                                       
CONECT  647  646  646                                                 
CONECT  648  646                                                      
CONECT  649  650  643                                                 
CONECT  650  653  649  651                                            
CONECT  651  650  652  652  654                                       
CONECT  652  651  651                                                 
CONECT  653  650                                                      
CONECT  654  651  655                                                 
CONECT  655  654  656  658                                            
CONECT  656  655  657  657  660                                       
CONECT  657  656  656                                                 
CONECT  658  655  659                                                 
CONECT  659  658                                                      
CONECT  660  656  661                                                 
CONECT  661  664  660  662                                            
CONECT  662  661  663  663  665                                       
CONECT  663  662  662                                                 
CONECT  664  661                                                      
CONECT  665  662  666                                                 
CONECT  666  665  667  669                                            
CONECT  667  666  679  668  668                                       
CONECT  668  667  667                                                 
CONECT  669  666  670                                                 
CONECT  670  669  671  671  672                                       
CONECT  671  670  670  673                                            
CONECT  672  670  675  674                                            
CONECT  673  671  674  674                                            
CONECT  674  672  673  673  676                                       
CONECT  675  672  677  677                                            
CONECT  676  674  678  678                                            
CONECT  677  675  675  678                                            
CONECT  678  677  676  676                                            
CONECT  679  667  680                                                 
CONECT  680  683  679  681                                            
CONECT  681  680  682  682  687                                       
CONECT  682  681  681                                                 
CONECT  683  684  680                                                 
CONECT  684  685  683                                                 
CONECT  685  686  684                                                 
CONECT  686  685                                                      
CONECT  687  681  688                                                 
CONECT  688  687  689  691                                            
CONECT  689  690  690  692  688                                       
CONECT  690  689  689                                                 
CONECT  691  688                                                      
CONECT  692  689  693                                                 
CONECT  693  692  696  694                                            
CONECT  694  693  701  695  695                                       
CONECT  695  694  694                                                 
CONECT  696  697  693                                                 
CONECT  697  698  696                                                 
CONECT  698  699  699  697  700                                       
CONECT  699  698  698                                                 
CONECT  700  698                                                      
CONECT  701  694  702                                                 
CONECT  702  701  703  705                                            
CONECT  703  704  704  702  710                                       
CONECT  704  703  703                                                 
CONECT  705  702  706                                                 
CONECT  706  705  707                                                 
CONECT  707  706  708                                                 
CONECT  708  707  709                                                 
CONECT  709  708                                                      
CONECT  710  703  711  716                                            
CONECT  711  712  710  714                                            
CONECT  712  717  713  713  711                                       
CONECT  713  712  712                                                 
CONECT  714  711  715                                                 
CONECT  715  714  716                                                 
CONECT  716  710  715                                                 
CONECT  717  718  712                                                 
CONECT  718  719  717                                                 
CONECT  719  720  720  721  718                                       
CONECT  720  719  719                                                 
CONECT  721  722  719                                                 
CONECT  722  723  725  721                                            
CONECT  723  726  724  724  722                                       
CONECT  724  723  723                                                 
CONECT  725  722                                                      
CONECT  726  732  727  723                                            
CONECT  727  730  728  726                                            
CONECT  728  729  729  727  733                                       
CONECT  729  728  728                                                 
CONECT  730  731  727                                                 
CONECT  731  730  732                                                 
CONECT  732  731  726                                                 
CONECT  733  728  734                                                 
CONECT  734  735  733  737                                            
CONECT  735  741  736  736  734                                       
CONECT  736  735  735                                                 
CONECT  737  734  738                                                 
CONECT  738  737  739  740                                            
CONECT  739  738                                                      
CONECT  740  738                                                      
CONECT  741  742  735                                                 
CONECT  742  745  743  741                                            
CONECT  743  744  744  742  746                                       
CONECT  744  743  743                                                 
CONECT  745  742                                                      
CONECT  746  743  747                                                 
CONECT  747  746  750  748                                            
CONECT  748  747  749  749  754                                       
CONECT  749  748  748                                                 
CONECT  750  751  747                                                 
CONECT  751  752  752  753  750                                       
CONECT  752  751  751                                                 
CONECT  753  751                                                      
CONECT  754  748  755                                                 
CONECT  755  754  756  758                                            
CONECT  756  761  757  757  755                                       
CONECT  757  756  756                                                 
CONECT  758  755  760  759                                            
CONECT  759  758                                                      
CONECT  760  758                                                      
CONECT  761  762  756                                                 
CONECT  762  763  765  761                                            
CONECT  763  769  764  764  762                                       
CONECT  764  763  763                                                 
CONECT  765  766  762                                                 
CONECT  766  768  765  767                                            
CONECT  767  766                                                      
CONECT  768  766                                                      
CONECT  769  770  763                                                 
CONECT  770  773  771  769                                            
CONECT  771  772  772  770  774                                       
CONECT  772  771  771                                                 
CONECT  773  770                                                      
CONECT  774  771  775                                                 
CONECT  775  774  776  778                                            
CONECT  776  777  777  775  780                                       
CONECT  777  776  776                                                 
CONECT  778  775  779                                                 
CONECT  779  778                                                      
CONECT  780  776  781                                                 
CONECT  781  782  780  784                                            
CONECT  782  788  783  783  781                                       
CONECT  783  782  782                                                 
CONECT  784  781  785                                                 
CONECT  785  784  786                                                 
CONECT  786  787  785                                                 
CONECT  787  786                                                      
CONECT  788  789  782                                                 
CONECT  789  790  792  788                                            
CONECT  790  791  791  796  789                                       
CONECT  791  790  790                                                 
CONECT  792  789  793                                                 
CONECT  793  792  794                                                 
CONECT  794  795  793                                                 
CONECT  795  794                                                      
CONECT  796  797  790                                                 
CONECT  797  800  798  796                                            
CONECT  798  799  799  797  805                                       
CONECT  799  798  798                                                 
CONECT  800  801  797                                                 
CONECT  801  802  800                                                 
CONECT  802  804  803  803  801                                       
CONECT  803  802  802                                                 
CONECT  804  802                                                      
CONECT  805  798  806                                                 
CONECT  806  805  807  809                                            
CONECT  807  808  808  806  813                                       
CONECT  808  807  807                                                 
CONECT  809  806  810  811                                            
CONECT  810  812  809                                                 
CONECT  811  809                                                      
CONECT  812  810                                                      
CONECT  813  807  814                                                 
CONECT  814  815  813  817                                            
CONECT  815  823  816  816  814                                       
CONECT  816  815  815                                                 
CONECT  817  814  818                                                 
CONECT  818  817  820  820  819                                       
CONECT  819  818  821                                                 
CONECT  820  818  818  822                                            
CONECT  821  819  822  822                                            
CONECT  822  820  821  821                                            
CONECT  823  824  815                                                 
CONECT  824  825  827  823                                            
CONECT  825  826  826  830  824                                       
CONECT  826  825  825                                                 
CONECT  827  828  824  829                                            
CONECT  828  827                                                      
CONECT  829  827                                                      
CONECT  830  831  825                                                 
CONECT  831  832  834  830                                            
CONECT  832  833  833  831  838                                       
CONECT  833  832  832                                                 
CONECT  834  835  831                                                 
CONECT  835  837  834  836  836                                       
CONECT  836  835  835                                                 
CONECT  837  835                                                      
CONECT  838  832  839                                                 
CONECT  839  840  838  842                                            
CONECT  840  841  841  839  845                                       
CONECT  841  840  840                                                 
CONECT  842  839  844  843                                            
CONECT  843  842                                                      
CONECT  844  842                                                      
CONECT  845  840  846  851                                            
CONECT  846  847  845  849                                            
CONECT  847  848  848  852  846                                       
CONECT  848  847  847                                                 
CONECT  849  846  850                                                 
CONECT  850  849  851                                                 
CONECT  851  845  850                                                 
CONECT  852  853  847                                                 
CONECT  853  854  856  852                                            
CONECT  854  855  855  864  853                                       
CONECT  855  854  854                                                 
CONECT  856  857  853                                                 
CONECT  857  858  858  859  856                                       
CONECT  858  860  857  857                                            
CONECT  859  861  861  857                                            
CONECT  860  862  862  858                                            
CONECT  861  862  859  859                                            
CONECT  862  863  860  860  861                                       
CONECT  863  862                                                      
CONECT  864  865  854                                                 
CONECT  865  866  868  864                                            
CONECT  866  867  867  865  872                                       
CONECT  867  866  866                                                 
CONECT  868  865  869                                                 
CONECT  869  871  868  870                                            
CONECT  870  869                                                      
CONECT  871  869                                                      
CONECT  872  866  873                                                 
CONECT  873  874  872  876                                            
CONECT  874  875  875  873  880                                       
CONECT  875  874  874                                                 
CONECT  876  873  877                                                 
CONECT  877  879  876  878                                            
CONECT  878  877                                                      
CONECT  879  877                                                      
CONECT  880  874  881                                                 
CONECT  881  882  880  884                                            
CONECT  882  883  883  888  881                                       
CONECT  883  882  882                                                 
CONECT  884  881  885                                                 
CONECT  885  884  886  886  887                                       
CONECT  886  885  885                                                 
CONECT  887  885                                                      
CONECT  888  889  882                                                 
CONECT  889  890  892  888                                            
CONECT  890  891  891  898  889                                       
CONECT  891  890  890                                                 
CONECT  892  889  893                                                 
CONECT  893  894  894  892  895                                       
CONECT  894  896  893  893                                            
CONECT  895  893  897                                                 
CONECT  896  894  897  897                                            
CONECT  897  896  896  895                                            
CONECT  898  899  890                                                 
CONECT  899  900  902  898                                            
CONECT  900  901  901  899  903                                       
CONECT  901  900  900                                                 
CONECT  902  899                                                      
CONECT  903  900  904                                                 
CONECT  904  905  903  907                                            
CONECT  905  911  906  906  904                                       
CONECT  906  905  905                                                 
CONECT  907  904  908                                                 
CONECT  908  910  907  909                                            
CONECT  909  908                                                      
CONECT  910  908                                                      
CONECT  911  912  905                                                 
CONECT  912  913  915  911                                            
CONECT  913  920  914  914  912                                       
CONECT  914  913  913                                                 
CONECT  915  916  912                                                 
CONECT  916  917  915                                                 
CONECT  917  918  918  916  919                                       
CONECT  918  917  917                                                 
CONECT  919  917                                                      
CONECT  920  921  913                                                 
CONECT  921  924  922  920                                            
CONECT  922  923  923  921  931                                       
CONECT  923  922  922                                                 
CONECT  924  925  921                                                 
CONECT  925  926  924                                                 
CONECT  926  927  925                                                 
CONECT  927  928  928  926                                            
CONECT  928  929  930  927  927                                       
CONECT  929  928                                                      
CONECT  930  928                                                      
CONECT  931  922  932                                                 
CONECT  932  931  935  933                                            
CONECT  933  932  934  934  939                                       
CONECT  934  933  933                                                 
CONECT  935  936  932                                                 
CONECT  936  938  937  935                                            
CONECT  937  936                                                      
CONECT  938  936                                                      
CONECT  939  933  940                                                 
CONECT  940  939  941  943                                            
CONECT  941  947  942  942  940                                       
CONECT  942  941  941                                                 
CONECT  943  940  944                                                 
CONECT  944  943  945  946                                            
CONECT  945  944                                                      
CONECT  946  944                                                      
CONECT  947  948  941                                                 
CONECT  948  949  951  947                                            
CONECT  949  958  950  950  948                                       
CONECT  950  949  949                                                 
CONECT  951  952  948                                                 
CONECT  952  953  951                                                 
CONECT  953  954  952                                                 
CONECT  954  953  955  955                                            
CONECT  955  954  954  956  957                                       
CONECT  956  955                                                      
CONECT  957  955                                                      
CONECT  958  959  949                                                 
CONECT  959  960  958                                                 
CONECT  960  961  961  959  962                                       
CONECT  961  960  960                                                 
CONECT  962  960  963                                                 
CONECT  963  962  964  966                                            
CONECT  964  963  972  965  965                                       
CONECT  965  964  964                                                 
CONECT  966  963  967                                                 
CONECT  967  968  968  969  966                                       
CONECT  968  970  967  967                                            
CONECT  969  971  967                                                 
CONECT  970  968  971  971                                            
CONECT  971  970  970  969                                            
CONECT  972  964  973                                                 
CONECT  973  972  974                                                 
CONECT  974  973  975  975  976                                       
CONECT  975  974  974                                                 
CONECT  976  974  977                                                 
CONECT  977  976  980  978                                            
CONECT  978  977  979  979  986                                       
CONECT  979  978  978                                                 
CONECT  980  977  981                                                 
CONECT  981  980  982  982  983                                       
CONECT  982  981  981  984                                            
CONECT  983  981  985                                                 
CONECT  984  982  985  985                                            
CONECT  985  984  984  983                                            
CONECT  986  978  987                                                 
CONECT  987  986  988  990                                            
CONECT  988  991  987  989  989                                       
CONECT  989  988  988                                                 
CONECT  990  987                                                      
CONECT  991  992  988                                                 
CONECT  992  995  991  993                                            
CONECT  993  992  996  994  994                                       
CONECT  994  993  993                                                 
CONECT  995  992                                                      
CONECT  996  993  997                                                 
CONECT  997 1000  996  998                                            
CONECT  998  997  999  999 1002                                       
CONECT  999  998  998                                                 
CONECT 1000 1001  997                                                 
CONECT 1001 1000                                                      
CONECT 1002  998 1003                                                 
CONECT 1003 1002 1004 1006                                            
CONECT 1004 1005 1005 1003 1010                                       
CONECT 1005 1004 1004                                                 
CONECT 1006 1003 1007                                                 
CONECT 1007 1009 1009 1006 1008                                       
CONECT 1008 1007                                                      
CONECT 1009 1007 1007                                                 
CONECT 1010 1004 1011                                                 
CONECT 1011 1014 1010 1012                                            
CONECT 1012 1011 1013 1013 1018                                       
CONECT 1013 1012 1012                                                 
CONECT 1014 1015 1016 1011                                            
CONECT 1015 1017 1014                                                 
CONECT 1016 1014                                                      
CONECT 1017 1015                                                      
CONECT 1018 1012 1019                                                 
CONECT 1019 1018 1020 1022                                            
CONECT 1020 1019 1021 1021 1026                                       
CONECT 1021 1020 1020                                                 
CONECT 1022 1019 1023 1024                                            
CONECT 1023 1022 1025                                                 
CONECT 1024 1022                                                      
CONECT 1025 1023                                                      
CONECT 1026 1020 1027                                                 
CONECT 1027 1026 1030 1028                                            
CONECT 1028 1027 1036 1029 1029                                       
CONECT 1029 1028 1028                                                 
CONECT 1030 1031 1027                                                 
CONECT 1031 1033 1033 1032 1030                                       
CONECT 1032 1034 1031                                                 
CONECT 1033 1035 1031 1031                                            
CONECT 1034 1035 1035 1032                                            
CONECT 1035 1034 1034 1033                                            
CONECT 1036 1028 1037                                                 
CONECT 1037 1036 1040 1038                                            
CONECT 1038 1037 1039 1039 1047                                       
CONECT 1039 1038 1038                                                 
CONECT 1040 1037 1041                                                 
CONECT 1041 1043 1043 1040 1042                                       
CONECT 1042 1041 1044 1044                                            
CONECT 1043 1045 1041 1041                                            
CONECT 1044 1046 1042 1042                                            
CONECT 1045 1043 1046 1046                                            
CONECT 1046 1045 1045 1044                                            
CONECT 1047 1038 1048                                                 
CONECT 1048 1047 1051 1049                                            
CONECT 1049 1048 1050 1050 1054                                       
CONECT 1050 1049 1049                                                 
CONECT 1051 1053 1048 1052                                            
CONECT 1052 1051                                                      
CONECT 1053 1051                                                      
CONECT 1054 1049 1055                                                 
CONECT 1055 1054 1058 1056                                            
CONECT 1056 1055 1057 1057 1062                                       
CONECT 1057 1056 1056                                                 
CONECT 1058 1055 1059                                                 
CONECT 1059 1058 1061 1061 1060                                       
CONECT 1060 1059                                                      
CONECT 1061 1059 1059                                                 
CONECT 1062 1056 1063                                                 
CONECT 1063 1062 1064 1066                                            
CONECT 1064 1074 1063 1065 1065                                       
CONECT 1065 1064 1064                                                 
CONECT 1066 1063 1067                                                 
CONECT 1067 1066 1068 1068 1069                                       
CONECT 1068 1067 1067 1070                                            
CONECT 1069 1067 1071 1071                                            
CONECT 1070 1068 1072 1072                                            
CONECT 1071 1069 1069 1072                                            
CONECT 1072 1070 1070 1071 1073                                       
CONECT 1073 1072                                                      
CONECT 1074 1075 1064                                                 
CONECT 1075 1076 1078 1074                                            
CONECT 1076 1081 1077 1077 1075                                       
CONECT 1077 1076 1076                                                 
CONECT 1078 1080 1075 1079                                            
CONECT 1079 1078                                                      
CONECT 1080 1078                                                      
CONECT 1081 1082 1076                                                 
CONECT 1082 1085 1083 1081                                            
CONECT 1083 1082 1084 1084 1088                                       
CONECT 1084 1083 1083                                                 
CONECT 1085 1086 1087 1082                                            
CONECT 1086 1085                                                      
CONECT 1087 1085                                                      
CONECT 1088 1083 1089                                                 
CONECT 1089 1088 1092 1090                                            
CONECT 1090 1089 1091 1091 1097                                       
CONECT 1091 1090 1090                                                 
CONECT 1092 1093 1089                                                 
CONECT 1093 1094 1092                                                 
CONECT 1094 1095 1095 1093 1096                                       
CONECT 1095 1094 1094                                                 
CONECT 1096 1094                                                      
CONECT 1097 1090 1098                                                 
CONECT 1098 1097 1099 1101                                            
CONECT 1099 1108 1098 1100 1100                                       
CONECT 1100 1099 1099                                                 
CONECT 1101 1098 1102                                                 
CONECT 1102 1101 1103                                                 
CONECT 1103 1102 1104                                                 
CONECT 1104 1103 1105 1105                                            
CONECT 1105 1104 1104 1106 1107                                       
CONECT 1106 1105                                                      
CONECT 1107 1105                                                      
CONECT 1108 1109 1099                                                 
CONECT 1109 1108 1110                                                 
CONECT 1110 1109 1112 1111 1111                                       
CONECT 1111 1110 1110                                                 
CONECT 1112 1110 1113                                                 
CONECT 1113 1112 1116 1114                                            
CONECT 1114 1115 1115 1113 1118                                       
CONECT 1115 1114 1114                                                 
CONECT 1116 1113 1117                                                 
CONECT 1117 1116                                                      
CONECT 1118 1114 1119                                                 
CONECT 1119 1120 1118 1122                                            
CONECT 1120 1121 1121 1126 1119                                       
CONECT 1121 1120 1120                                                 
CONECT 1122 1119 1123                                                 
CONECT 1123 1122 1124 1124 1125                                       
CONECT 1124 1123 1123                                                 
CONECT 1125 1123                                                      
CONECT 1126 1127 1120                                                 
CONECT 1127 1128 1126 1130                                            
CONECT 1128 1135 1129 1129 1127                                       
CONECT 1129 1128 1128                                                 
CONECT 1130 1127 1131                                                 
CONECT 1131 1130 1132                                                 
CONECT 1132 1131 1133                                                 
CONECT 1133 1132 1134                                                 
CONECT 1134 1133                                                      
CONECT 1135 1136 1128                                                 
CONECT 1136 1137 1139 1135                                            
CONECT 1137 1138 1138 1145 1136                                       
CONECT 1138 1137 1137                                                 
CONECT 1139 1136 1140                                                 
CONECT 1140 1139 1142 1142 1141                                       
CONECT 1141 1140 1143                                                 
CONECT 1142 1140 1140 1144                                            
CONECT 1143 1144 1144 1141                                            
CONECT 1144 1142 1143 1143                                            
CONECT 1145 1146 1137                                                 
CONECT 1146 1147 1149 1145                                            
CONECT 1147 1153 1148 1148 1146                                       
CONECT 1148 1147 1147                                                 
CONECT 1149 1151 1146 1150                                            
CONECT 1150 1149 1152                                                 
CONECT 1151 1149                                                      
CONECT 1152 1150                                                      
CONECT 1153 1154 1147                                                 
CONECT 1154 1157 1155 1153                                            
CONECT 1155 1156 1156 1154 1158                                       
CONECT 1156 1155 1155                                                 
CONECT 1157 1154                                                      
CONECT 1158 1155 1159                                                 
CONECT 1159 1158 1160 1162                                            
CONECT 1160 1161 1161 1159 1170                                       
CONECT 1161 1160 1160                                                 
CONECT 1162 1159 1163                                                 
CONECT 1163 1165 1165 1162 1164                                       
CONECT 1164 1163 1166 1166                                            
CONECT 1165 1167 1163 1163                                            
CONECT 1166 1168 1164 1164                                            
CONECT 1167 1165 1168 1168                                            
CONECT 1168 1167 1167 1169 1166                                       
CONECT 1169 1168                                                      
CONECT 1170 1160 1171                                                 
CONECT 1171 1172 1170 1174                                            
CONECT 1172 1175 1173 1173 1171                                       
CONECT 1173 1172 1172                                                 
CONECT 1174 1171                                                      
CONECT 1175 1176 1172                                                 
CONECT 1176 1177 1179 1175                                            
CONECT 1177 1178 1178 1180 1176                                       
CONECT 1178 1177 1177                                                 
CONECT 1179 1176                                                      
CONECT 1180 1181 1177                                                 
CONECT 1181 1184 1182 1180                                            
CONECT 1182 1183 1183 1181 1186                                       
CONECT 1183 1182 1182                                                 
CONECT 1184 1181 1185                                                 
CONECT 1185 1184                                                      
CONECT 1186 1182 1187                                                 
CONECT 1187 1186 1188 1190                                            
CONECT 1188 1189 1189 1187 1195                                       
CONECT 1189 1188 1188                                                 
CONECT 1190 1187 1191                                                 
CONECT 1191 1192 1190                                                 
CONECT 1192 1193 1191                                                 
CONECT 1193 1194 1192                                                 
CONECT 1194 1193                                                      
CONECT 1195 1188 1196                                                 
CONECT 1196 1197 1195 1199                                            
CONECT 1197 1200 1198 1198 1196                                       
CONECT 1198 1197 1197                                                 
CONECT 1199 1196                                                      
CONECT 1200 1201 1197                                                 
CONECT 1201 1202 1204 1200                                            
CONECT 1202 1203 1203 1205 1201                                       
CONECT 1203 1202 1202                                                 
CONECT 1204 1201                                                      
CONECT 1205 1202 1206                                                 
CONECT 1206 1207 1205 1209                                            
CONECT 1207 1208 1208 1206 1213                                       
CONECT 1208 1207 1207                                                 
CONECT 1209 1206 1210                                                 
CONECT 1210 1211 1209 1212                                            
CONECT 1211 1210                                                      
CONECT 1212 1210                                                      
CONECT 1213 1207 1214                                                 
CONECT 1214 1215 1213 1217                                            
CONECT 1215 1216 1216 1221 1214                                       
CONECT 1216 1215 1215                                                 
CONECT 1217 1214 1218                                                 
CONECT 1218 1217 1220 1220 1219                                       
CONECT 1219 1218                                                      
CONECT 1220 1218 1218                                                 
CONECT 1221 1222 1215                                                 
CONECT 1222 1223 1225 1221                                            
CONECT 1223 1224 1224 1229 1222                                       
CONECT 1224 1223 1223                                                 
CONECT 1225 1226 1222                                                 
CONECT 1226 1227 1227 1228 1225                                       
CONECT 1227 1226 1226                                                 
CONECT 1228 1226                                                      
CONECT 1229 1230 1223                                                 
CONECT 1230 1233 1231 1229                                            
CONECT 1231 1232 1232 1230 1237                                       
CONECT 1232 1231 1231                                                 
CONECT 1233 1234 1230                                                 
CONECT 1234 1235 1233                                                 
CONECT 1235 1234 1236                                                 
CONECT 1236 1235                                                      
CONECT 1237 1231 1238                                                 
CONECT 1238 1239 1237 1241                                            
CONECT 1239 1240 1240 1244 1238                                       
CONECT 1240 1239 1239                                                 
CONECT 1241 1238 1243 1242                                            
CONECT 1242 1241                                                      
CONECT 1243 1241                                                      
CONECT 1244 1245 1239                                                 
CONECT 1245 1246 1244 1248                                            
CONECT 1246 1247 1247 1255 1245                                       
CONECT 1247 1246 1246                                                 
CONECT 1248 1245 1249                                                 
CONECT 1249 1248 1250                                                 
CONECT 1250 1249 1251                                                 
CONECT 1251 1250 1252 1252                                            
CONECT 1252 1251 1251 1254 1253                                       
CONECT 1253 1252                                                      
CONECT 1254 1252                                                      
CONECT 1255 1256 1246                                                 
CONECT 1256 1257 1259 1255                                            
CONECT 1257 1258 1258 1261 1256                                       
CONECT 1258 1257 1257                                                 
CONECT 1259 1256 1260                                                 
CONECT 1260 1259                                                      
CONECT 1261 1262 1257                                                 
CONECT 1262 1263 1265 1261                                            
CONECT 1263 1264 1264 1262 1272                                       
CONECT 1264 1263 1263                                                 
CONECT 1265 1266 1262                                                 
CONECT 1266 1267 1267 1265 1268                                       
CONECT 1267 1269 1266 1266                                            
CONECT 1268 1266 1270 1270                                            
CONECT 1269 1267 1271 1271                                            
CONECT 1270 1271 1268 1268                                            
CONECT 1271 1269 1269 1270                                            
CONECT 1272 1263 1273                                                 
CONECT 1273 1274 1272 1276                                            
CONECT 1274 1275 1275 1277 1273                                       
CONECT 1275 1274 1274                                                 
CONECT 1276 1273                                                      
CONECT 1277 1278 1274                                                 
CONECT 1278 1279 1281 1277                                            
CONECT 1279 1280 1280 1288 1278                                       
CONECT 1280 1279 1279                                                 
CONECT 1281 1282 1278                                                 
CONECT 1282 1283 1281                                                 
CONECT 1283 1282 1284                                                 
CONECT 1284 1283 1285 1285                                            
CONECT 1285 1284 1284 1286 1287                                       
CONECT 1286 1285                                                      
CONECT 1287 1285                                                      
CONECT 1288 1289 1279                                                 
CONECT 1289 1290 1292 1288                                            
CONECT 1290 1291 1291 1289 1297                                       
CONECT 1291 1290 1290                                                 
CONECT 1292 1293 1289                                                 
CONECT 1293 1294 1292                                                 
CONECT 1294 1295 1293                                                 
CONECT 1295 1296 1294                                                 
CONECT 1296 1295                                                      
CONECT 1297 1290 1298                                                 
CONECT 1298 1299 1297 1301                                            
CONECT 1299 1300 1300 1298 1305                                       
CONECT 1300 1299 1299                                                 
CONECT 1301 1298 1302                                                 
CONECT 1302 1304 1301 1303                                            
CONECT 1303 1302                                                      
CONECT 1304 1302                                                      
CONECT 1305 1299 1306                                                 
CONECT 1306 1307 1305 1309                                            
CONECT 1307 1308 1308 1310 1306                                       
CONECT 1308 1307 1307                                                 
CONECT 1309 1306                                                      
CONECT 1310 1316 1307 1311                                            
CONECT 1311 1310 1314 1312                                            
CONECT 1312 1317 1311 1313 1313                                       
CONECT 1313 1312 1312                                                 
CONECT 1314 1315 1311                                                 
CONECT 1315 1316 1314                                                 
CONECT 1316 1315 1310                                                 
CONECT 1317 1318 1312                                                 
CONECT 1318 1321 1317 1319                                            
CONECT 1319 1318 1320 1320 1326                                       
CONECT 1320 1319 1319                                                 
CONECT 1321 1322 1318                                                 
CONECT 1322 1323 1321                                                 
CONECT 1323 1324 1324 1325 1322                                       
CONECT 1324 1323 1323                                                 
CONECT 1325 1323                                                      
CONECT 1326 1319 1327                                                 
CONECT 1327 1326 1330 1328                                            
CONECT 1328 1327 1329 1329 1333                                       
CONECT 1329 1328 1328                                                 
CONECT 1330 1332 1327 1331                                            
CONECT 1331 1330                                                      
CONECT 1332 1330                                                      
CONECT 1333 1328 1334                                                 
CONECT 1334 1333 1335 1337                                            
CONECT 1335 1334 1336 1336 1342                                       
CONECT 1336 1335 1335                                                 
CONECT 1337 1334 1338                                                 
CONECT 1338 1337 1339                                                 
CONECT 1339 1338 1340                                                 
CONECT 1340 1339 1341                                                 
CONECT 1341 1340                                                      
CONECT 1342 1335 1343                                                 
CONECT 1343 1346 1342 1344                                            
CONECT 1344 1343 1345 1345 1349                                       
CONECT 1345 1344 1344                                                 
CONECT 1346 1348 1347 1343                                            
CONECT 1347 1346                                                      
CONECT 1348 1346                                                      
CONECT 1349 1344 1350                                                 
CONECT 1350 1349 1353 1351                                            
CONECT 1351 1350 1352 1352 1357                                       
CONECT 1352 1351 1351                                                 
CONECT 1353 1350 1354                                                 
CONECT 1354 1356 1355 1355 1353                                       
CONECT 1355 1354 1354                                                 
CONECT 1356 1354                                                      
CONECT 1357 1351 1358                                                 
CONECT 1358 1357 1361 1359                                            
CONECT 1359 1358 1363 1360 1360                                       
CONECT 1360 1359 1359                                                 
CONECT 1361 1362 1358                                                 
CONECT 1362 1361                                                      
CONECT 1363 1359 1364                                                 
CONECT 1364 1363 1367 1365                                            
CONECT 1365 1364 1366 1366 1371                                       
CONECT 1366 1365 1365                                                 
CONECT 1367 1368 1364 1369                                            
CONECT 1368 1370 1367                                                 
CONECT 1369 1367                                                      
CONECT 1370 1368                                                      
CONECT 1371 1365 1372                                                 
CONECT 1372 1371 1375 1373                                            
CONECT 1373 1372 1376 1374 1374                                       
CONECT 1374 1373 1373                                                 
CONECT 1375 1372                                                      
CONECT 1376 1382 1373 1377                                            
CONECT 1377 1376 1380 1378                                            
CONECT 1378 1377 1379 1379 1383                                       
CONECT 1379 1378 1378                                                 
CONECT 1380 1381 1377                                                 
CONECT 1381 1382 1380                                                 
CONECT 1382 1381 1376                                                 
CONECT 1383 1378 1384                                                 
CONECT 1384 1383 1385 1387                                            
CONECT 1385 1386 1386 1384 1389                                       
CONECT 1386 1385 1385                                                 
CONECT 1387 1384 1388                                                 
CONECT 1388 1387                                                      
CONECT 1389 1385 1390                                                 
CONECT 1390 1389 1391 1393                                            
CONECT 1391 1397 1390 1392 1392                                       
CONECT 1392 1391 1391                                                 
CONECT 1393 1390 1394                                                 
CONECT 1394 1395 1393 1396                                            
CONECT 1395 1394                                                      
CONECT 1396 1394                                                      
CONECT 1397 1398 1391                                                 
CONECT 1398 1401 1397 1399                                            
CONECT 1399 1398 1405 1400 1400                                       
CONECT 1400 1399 1399                                                 
CONECT 1401 1402 1403 1398                                            
CONECT 1402 1404 1401                                                 
CONECT 1403 1401                                                      
CONECT 1404 1402                                                      
CONECT 1405 1399 1406                                                 
CONECT 1406 1409 1405 1407                                            
CONECT 1407 1408 1408 1406 1413                                       
CONECT 1408 1407 1407                                                 
CONECT 1409 1410 1406                                                 
CONECT 1410 1412 1411 1409                                            
CONECT 1411 1410                                                      
CONECT 1412 1410                                                      
CONECT 1413 1407 1414                                                 
CONECT 1414 1415 1413 1417                                            
CONECT 1415 1416 1416 1424 1414                                       
CONECT 1416 1415 1415                                                 
CONECT 1417 1414 1418                                                 
CONECT 1418 1417 1419 1419 1420                                       
CONECT 1419 1418 1418 1421                                            
CONECT 1420 1418 1422 1422                                            
CONECT 1421 1419 1423 1423                                            
CONECT 1422 1420 1420 1423                                            
CONECT 1423 1421 1421 1422                                            
CONECT 1424 1425 1415                                                 
CONECT 1425 1428 1424 1426                                            
CONECT 1426 1425 1432 1427 1427                                       
CONECT 1427 1426 1426                                                 
CONECT 1428 1429 1425                                                 
CONECT 1429 1430 1430 1431 1428                                       
CONECT 1430 1429 1429                                                 
CONECT 1431 1429                                                      
CONECT 1432 1426 1433                                                 
CONECT 1433 1432 1436 1434                                            
CONECT 1434 1433 1441 1435 1435                                       
CONECT 1435 1434 1434                                                 
CONECT 1436 1437 1433                                                 
CONECT 1437 1438 1436                                                 
CONECT 1438 1440 1440 1439 1437                                       
CONECT 1439 1438                                                      
CONECT 1440 1438 1438                                                 
CONECT 1441 1434 1442                                                 
CONECT 1442 1445 1441 1443                                            
CONECT 1443 1442 1451 1444 1444                                       
CONECT 1444 1443 1443                                                 
CONECT 1445 1446 1442                                                 
CONECT 1446 1448 1448 1447 1445                                       
CONECT 1447 1449 1446                                                 
CONECT 1448 1450 1446 1446                                            
CONECT 1449 1450 1450 1447                                            
CONECT 1450 1448 1449 1449                                            
CONECT 1451 1443 1452                                                 
CONECT 1452 1451 1455 1453                                            
CONECT 1453 1452 1454 1454 1459                                       
CONECT 1454 1453 1453                                                 
CONECT 1455 1456 1452                                                 
CONECT 1456 1458 1458 1457 1455                                       
CONECT 1457 1456                                                      
CONECT 1458 1456 1456                                                 
CONECT 1459 1453 1460                                                 
CONECT 1460 1459 1463 1461                                            
CONECT 1461 1460 1462 1462 1467                                       
CONECT 1462 1461 1461                                                 
CONECT 1463 1460 1464                                                 
CONECT 1464 1466 1466 1463 1465                                       
CONECT 1465 1464                                                      
CONECT 1466 1464 1464                                                 
CONECT 1467 1461 1468                                                 
CONECT 1468 1467 1469 1471                                            
CONECT 1469 1468 1470 1470 1472                                       
CONECT 1470 1469 1469                                                 
CONECT 1471 1468                                                      
CONECT 1472 1469 1473                                                 
CONECT 1473 1474 1472 1476                                            
CONECT 1474 1481 1475 1475 1473                                       
CONECT 1475 1474 1474                                                 
CONECT 1476 1473 1477                                                 
CONECT 1477 1476 1478                                                 
CONECT 1478 1477 1480 1480 1479                                       
CONECT 1479 1478                                                      
CONECT 1480 1478 1478                                                 
CONECT 1481 1482 1474                                                 
CONECT 1482 1485 1483 1481                                            
CONECT 1483 1484 1484 1493 1482                                       
CONECT 1484 1483 1483                                                 
CONECT 1485 1486 1482                                                 
CONECT 1486 1487 1487 1488 1485                                       
CONECT 1487 1489 1486 1486                                            
CONECT 1488 1490 1490 1486                                            
CONECT 1489 1491 1491 1487                                            
CONECT 1490 1491 1488 1488                                            
CONECT 1491 1492 1489 1489 1490                                       
CONECT 1492 1491                                                      
CONECT 1493 1494 1483                                                 
CONECT 1494 1493 1497 1495                                            
CONECT 1495 1494 1496 1496 1504                                       
CONECT 1496 1495 1495                                                 
CONECT 1497 1498 1494                                                 
CONECT 1498 1499 1497                                                 
CONECT 1499 1500 1498                                                 
CONECT 1500 1501 1501 1499                                            
CONECT 1501 1503 1502 1500 1500                                       
CONECT 1502 1501                                                      
CONECT 1503 1501                                                      
CONECT 1504 1495 1505                                                 
CONECT 1505 1504 1506 1508                                            
CONECT 1506 1513 1507 1507 1505                                       
CONECT 1507 1506 1506                                                 
CONECT 1508 1505 1509                                                 
CONECT 1509 1508 1510                                                 
CONECT 1510 1512 1511 1511 1509                                       
CONECT 1511 1510 1510                                                 
CONECT 1512 1510                                                      
CONECT 1513 1514 1506                                                 
CONECT 1514 1515 1517 1513                                            
CONECT 1515 1522 1516 1516 1514                                       
CONECT 1516 1515 1515                                                 
CONECT 1517 1514 1518                                                 
CONECT 1518 1517 1519                                                 
CONECT 1519 1520 1520 1518 1521                                       
CONECT 1520 1519 1519                                                 
CONECT 1521 1519                                                      
CONECT 1522 1523 1515                                                 
CONECT 1523 1526 1524 1522                                            
CONECT 1524 1525 1525 1523 1527                                       
CONECT 1525 1524 1524                                                 
CONECT 1526 1523                                                      
CONECT 1527 1524 1528                                                 
CONECT 1528 1527 1529 1531                                            
CONECT 1529 1528 1530 1530 1535                                       
CONECT 1530 1529 1529                                                 
CONECT 1531 1528 1532                                                 
CONECT 1532 1534 1531 1533                                            
CONECT 1533 1532                                                      
CONECT 1534 1532                                                      
CONECT 1535 1529 1536                                                 
CONECT 1536 1537 1535 1539                                            
CONECT 1537 1543 1538 1538 1536                                       
CONECT 1538 1537 1537                                                 
CONECT 1539 1536 1540                                                 
CONECT 1540 1539 1541 1541 1542                                       
CONECT 1541 1540 1540                                                 
CONECT 1542 1540                                                      
CONECT 1543 1544 1537                                                 
CONECT 1544 1547 1545 1543                                            
CONECT 1545 1546 1546 1552 1544                                       
CONECT 1546 1545 1545                                                 
CONECT 1547 1548 1544                                                 
CONECT 1548 1549 1547                                                 
CONECT 1549 1550 1548                                                 
CONECT 1550 1551 1549                                                 
CONECT 1551 1550                                                      
CONECT 1552 1553 1545                                                 
CONECT 1553 1556 1552 1554                                            
CONECT 1554 1553 1558 1555 1555                                       
CONECT 1555 1554 1554                                                 
CONECT 1556 1557 1553                                                 
CONECT 1557 1556                                                      
CONECT 1558 1554 1559                                                 
CONECT 1559 1558 1562 1560                                            
CONECT 1560 1566 1559 1561 1561                                       
CONECT 1561 1560 1560                                                 
CONECT 1562 1563 1559                                                 
CONECT 1563 1564 1562 1565                                            
CONECT 1564 1563                                                      
CONECT 1565 1563                                                      
CONECT 1566 1567 1560                                                 
CONECT 1567 1570 1566 1568                                            
CONECT 1568 1567 1574 1569 1569                                       
CONECT 1569 1568 1568                                                 
CONECT 1570 1571 1567                                                 
CONECT 1571 1570 1572                                                 
CONECT 1572 1571 1573                                                 
CONECT 1573 1572                                                      
CONECT 1574 1568 1575                                                 
CONECT 1575 1574 1576 1578                                            
CONECT 1576 1583 1575 1577 1577                                       
CONECT 1577 1576 1576                                                 
CONECT 1578 1575 1579                                                 
CONECT 1579 1578 1580                                                 
CONECT 1580 1579 1581                                                 
CONECT 1581 1580 1582                                                 
CONECT 1582 1581                                                      
CONECT 1583 1584 1576                                                 
CONECT 1584 1585 1587 1583                                            
CONECT 1585 1586 1586 1590 1584                                       
CONECT 1586 1585 1585                                                 
CONECT 1587 1588 1584 1589                                            
CONECT 1588 1587                                                      
CONECT 1589 1587                                                      
CONECT 1590 1591 1585                                                 
CONECT 1591 1592 1594 1590                                            
CONECT 1592 1595 1593 1593 1591                                       
CONECT 1593 1592 1592                                                 
CONECT 1594 1591                                                      
CONECT 1595 1601 1596 1592                                            
CONECT 1596 1597 1599 1595                                            
CONECT 1597 1602 1598 1598 1596                                       
CONECT 1598 1597 1597                                                 
CONECT 1599 1600 1596                                                 
CONECT 1600 1599 1601                                                 
CONECT 1601 1600 1595                                                 
CONECT 1602 1603 1597                                                 
CONECT 1603 1604 1602                                                 
CONECT 1604 1606 1605 1605 1603                                       
CONECT 1605 1604 1604                                                 
CONECT 1606 1607 1604                                                 
CONECT 1607 1610 1608 1606                                            
CONECT 1608 1609 1609 1607 1615                                       
CONECT 1609 1608 1608                                                 
CONECT 1610 1611 1607                                                 
CONECT 1611 1610 1612                                                 
CONECT 1612 1611 1613 1613 1614                                       
CONECT 1613 1612 1612                                                 
CONECT 1614 1612                                                      
CONECT 1615 1608 1616                                                 
CONECT 1616 1617 1615 1619                                            
CONECT 1617 1618 1618 1616 1624                                       
CONECT 1618 1617 1617                                                 
CONECT 1619 1616 1620                                                 
CONECT 1620 1619 1621                                                 
CONECT 1621 1620 1622                                                 
CONECT 1622 1623 1621                                                 
CONECT 1623 1622                                                      
CONECT 1624 1617 1625                                                 
CONECT 1625 1626 1624 1628                                            
CONECT 1626 1627 1627 1633 1625                                       
CONECT 1627 1626 1626                                                 
CONECT 1628 1625 1629                                                 
CONECT 1629 1628 1630                                                 
CONECT 1630 1632 1632 1629 1631                                       
CONECT 1631 1630                                                      
CONECT 1632 1630 1630                                                 
CONECT 1633 1634 1626                                                 
CONECT 1634 1635 1637 1633                                            
CONECT 1635 1636 1636 1640 1634                                       
CONECT 1636 1635 1635                                                 
CONECT 1637 1638 1634 1639                                            
CONECT 1638 1637                                                      
CONECT 1639 1637                                                      
CONECT 1640 1641 1635                                                 
CONECT 1641 1642 1644 1640                                            
CONECT 1642 1643 1643 1641 1648                                       
CONECT 1643 1642 1642                                                 
CONECT 1644 1646 1641 1645                                            
CONECT 1645 1644 1647                                                 
CONECT 1646 1644                                                      
CONECT 1647 1645                                                      
CONECT 1648 1642 1649                                                 
CONECT 1649 1650 1648 1652                                            
CONECT 1650 1651 1651 1656 1649                                       
CONECT 1651 1650 1650                                                 
CONECT 1652 1649 1653                                                 
CONECT 1653 1652 1654 1654 1655                                       
CONECT 1654 1653 1653                                                 
CONECT 1655 1653                                                      
CONECT 1656 1657 1650                                                 
CONECT 1657 1658 1660 1656                                            
CONECT 1658 1659 1659 1664 1657                                       
CONECT 1659 1658 1658                                                 
CONECT 1660 1657 1661                                                 
CONECT 1661 1662 1660 1663                                            
CONECT 1662 1661                                                      
CONECT 1663 1661                                                      
CONECT 1664 1665 1658                                                 
CONECT 1665 1666 1668 1664                                            
CONECT 1666 1667 1667 1665 1671                                       
CONECT 1667 1666 1666                                                 
CONECT 1668 1669 1665 1670                                            
CONECT 1669 1668                                                      
CONECT 1670 1668                                                      
CONECT 1671 1666 1672                                                 
CONECT 1672 1673 1671 1675                                            
CONECT 1673 1674 1674 1672 1679                                       
CONECT 1674 1673 1673                                                 
CONECT 1675 1672 1676                                                 
CONECT 1676 1677 1677 1675 1678                                       
CONECT 1677 1676 1676                                                 
CONECT 1678 1676                                                      
CONECT 1679 1673 1680                                                 
CONECT 1680 1681 1679 1683                                            
CONECT 1681 1682 1682 1691 1680                                       
CONECT 1682 1681 1681                                                 
CONECT 1683 1680 1684                                                 
CONECT 1684 1685 1685 1686 1683                                       
CONECT 1685 1687 1684 1684                                            
CONECT 1686 1688 1688 1684                                            
CONECT 1687 1689 1689 1685                                            
CONECT 1688 1689 1686 1686                                            
CONECT 1689 1690 1687 1687 1688                                       
CONECT 1690 1689                                                      
CONECT 1691 1692 1681                                                 
CONECT 1692 1693 1695 1691                                            
CONECT 1693 1694 1694 1699 1692                                       
CONECT 1694 1693 1693                                                 
CONECT 1695 1692 1696                                                 
CONECT 1696 1695 1698 1697                                            
CONECT 1697 1696                                                      
CONECT 1698 1696                                                      
CONECT 1699 1700 1693                                                 
CONECT 1700 1701 1703 1699                                            
CONECT 1701 1702 1702 1700 1707                                       
CONECT 1702 1701 1701                                                 
CONECT 1703 1700 1704                                                 
CONECT 1704 1706 1703 1705                                            
CONECT 1705 1704                                                      
CONECT 1706 1704                                                      
CONECT 1707 1701 1708                                                 
CONECT 1708 1709 1707 1711                                            
CONECT 1709 1710 1710 1708 1714                                       
CONECT 1710 1709 1709                                                 
CONECT 1711 1708 1713 1712                                            
CONECT 1712 1711                                                      
CONECT 1713 1711                                                      
CONECT 1714 1709 1715                                                 
CONECT 1715 1716 1714 1718                                            
CONECT 1716 1717 1717 1720 1715                                       
CONECT 1717 1716 1716                                                 
CONECT 1718 1715 1719                                                 
CONECT 1719 1718                                                      
CONECT 1720 1721 1716                                                 
CONECT 1721 1724 1722 1720                                            
CONECT 1722 1723 1723 1721 1726                                       
CONECT 1723 1722 1722                                                 
CONECT 1724 1725 1721                                                 
CONECT 1725 1724                                                      
CONECT 1726 1722 1727                                                 
CONECT 1727 1726 1728 1730                                            
CONECT 1728 1727 1729 1729 1737                                       
CONECT 1729 1728 1728                                                 
CONECT 1730 1727 1731                                                 
CONECT 1731 1733 1733 1730 1732                                       
CONECT 1732 1731 1734 1734                                            
CONECT 1733 1735 1731 1731                                            
CONECT 1734 1736 1732 1732                                            
CONECT 1735 1733 1736 1736                                            
CONECT 1736 1735 1735 1734                                            
CONECT 1737 1728 1738                                                 
CONECT 1738 1739 1737 1741                                            
CONECT 1739 1740 1740 1744 1738                                       
CONECT 1740 1739 1739                                                 
CONECT 1741 1738 1742 1743                                            
CONECT 1742 1741                                                      
CONECT 1743 1741                                                      
CONECT 1744 1745 1739                                                 
CONECT 1745 1748 1746 1744                                            
CONECT 1746 1745 1751 1747 1747                                       
CONECT 1747 1746 1746                                                 
CONECT 1748 1749 1750 1745                                            
CONECT 1749 1748                                                      
CONECT 1750 1748                                                      
CONECT 1751 1746 1752                                                 
CONECT 1752 1751 1753                                                 
CONECT 1753 1752 1754 1754 1755                                       
CONECT 1754 1753 1753                                                 
CONECT 1755 1753 1756                                                 
CONECT 1756 1755 1759 1757                                            
CONECT 1757 1756 1758 1758 1766                                       
CONECT 1758 1757 1757                                                 
CONECT 1759 1756 1760                                                 
CONECT 1760 1759 1761                                                 
CONECT 1761 1760 1762                                                 
CONECT 1762 1761 1763 1763                                            
CONECT 1763 1762 1762 1765 1764                                       
CONECT 1764 1763                                                      
CONECT 1765 1763                                                      
CONECT 1766 1757 1767                                                 
CONECT 1767 1766 1770 1768                                            
CONECT 1768 1767 1772 1769 1769                                       
CONECT 1769 1768 1768                                                 
CONECT 1770 1767 1771                                                 
CONECT 1771 1770                                                      
CONECT 1772 1768 1773                                                 
CONECT 1773 1772 1776 1774                                            
CONECT 1774 1773 1775 1775 1783                                       
CONECT 1775 1774 1774                                                 
CONECT 1776 1777 1773                                                 
CONECT 1777 1779 1779 1778 1776                                       
CONECT 1778 1780 1780 1777                                            
CONECT 1779 1781 1777 1777                                            
CONECT 1780 1782 1778 1778                                            
CONECT 1781 1782 1782 1779                                            
CONECT 1782 1781 1781 1780                                            
CONECT 1783 1774 1789 1784                                            
CONECT 1784 1783 1785 1787                                            
CONECT 1785 1784 1790 1786 1786                                       
CONECT 1786 1785 1785                                                 
CONECT 1787 1784 1788                                                 
CONECT 1788 1789 1787                                                 
CONECT 1789 1783 1788                                                 
CONECT 1790 1785 1791                                                 
CONECT 1791 1790 1794 1792                                            
CONECT 1792 1791 1793 1793 1798                                       
CONECT 1793 1792 1792                                                 
CONECT 1794 1795 1791                                                 
CONECT 1795 1796 1797 1794                                            
CONECT 1796 1795                                                      
CONECT 1797 1795                                                      
CONECT 1798 1792 1799                                                 
CONECT 1799 1798 1802 1800                                            
CONECT 1800 1799 1806 1801 1801                                       
CONECT 1801 1800 1800                                                 
CONECT 1802 1799 1803                                                 
CONECT 1803 1802 1805 1805 1804                                       
CONECT 1804 1803                                                      
CONECT 1805 1803 1803                                                 
CONECT 1806 1800 1807                                                 
CONECT 1807 1806 1808                                                 
CONECT 1808 1807 1810 1809 1809                                       
CONECT 1809 1808 1808                                                 
CONECT 1810 1811 1808                                                 
CONECT 1811 1810 1812                                                 
CONECT 1812 1814 1811 1813 1813                                       
CONECT 1813 1812 1812                                                 
CONECT 1814 1815 1812                                                 
CONECT 1815 1818 1814 1816                                            
CONECT 1816 1825 1815 1817 1817                                       
CONECT 1817 1816 1816                                                 
CONECT 1818 1819 1815                                                 
CONECT 1819 1820 1818                                                 
CONECT 1820 1821 1819                                                 
CONECT 1821 1822 1822 1820                                            
CONECT 1822 1823 1824 1821 1821                                       
CONECT 1823 1822                                                      
CONECT 1824 1822                                                      
CONECT 1825 1826 1816                                                 
CONECT 1826 1829 1825 1827                                            
CONECT 1827 1826 1828 1828 1835                                       
CONECT 1828 1827 1827                                                 
CONECT 1829 1830 1826                                                 
CONECT 1830 1829 1831 1831 1832                                       
CONECT 1831 1830 1830 1833                                            
CONECT 1832 1830 1834                                                 
CONECT 1833 1831 1834 1834                                            
CONECT 1834 1832 1833 1833                                            
CONECT 1835 1827 1836                                                 
CONECT 1836 1835 1839 1837                                            
CONECT 1837 1836 1843 1838 1838                                       
CONECT 1838 1837 1837                                                 
CONECT 1839 1840 1836                                                 
CONECT 1840 1842 1841 1839                                            
CONECT 1841 1840                                                      
CONECT 1842 1840                                                      
CONECT 1843 1837 1844                                                 
CONECT 1844 1843 1845 1847                                            
CONECT 1845 1846 1846 1844 1854                                       
CONECT 1846 1845 1845                                                 
CONECT 1847 1844 1848                                                 
CONECT 1848 1847 1849                                                 
CONECT 1849 1848 1850                                                 
CONECT 1850 1849 1851 1851                                            
CONECT 1851 1850 1850 1852 1853                                       
CONECT 1852 1851                                                      
CONECT 1853 1851                                                      
CONECT 1854 1845                                                      
CONECT 1855 1856                                                      
CONECT 1856 1857 1859 1855                                            
CONECT 1857 1862 1858 1858 1856                                       
CONECT 1858 1857 1857                                                 
CONECT 1859 1860 1856 1861                                            
CONECT 1860 1859                                                      
CONECT 1861 1859                                                      
CONECT 1862 1863 1857                                                 
CONECT 1863 1864 1866 1862                                            
CONECT 1864 1865 1865 1871 1863                                       
CONECT 1865 1864 1864                                                 
CONECT 1866 1867 1863                                                 
CONECT 1867 1868 1866                                                 
CONECT 1868 1869 1867                                                 
CONECT 1869 1870 1868                                                 
CONECT 1870 1869                                                      
CONECT 1871 1872 1864                                                 
CONECT 1872 1873 1875 1871                                            
CONECT 1873 1874 1874 1879 1872                                       
CONECT 1874 1873 1873                                                 
CONECT 1875 1872 1876                                                 
CONECT 1876 1875 1878 1878 1877                                       
CONECT 1877 1876                                                      
CONECT 1878 1876 1876                                                 
CONECT 1879 1880 1873                                                 
CONECT 1880 1881 1883 1879                                            
CONECT 1881 1888 1882 1882 1880                                       
CONECT 1882 1881 1881                                                 
CONECT 1883 1880 1884                                                 
CONECT 1884 1883 1885                                                 
CONECT 1885 1884 1886                                                 
CONECT 1886 1887 1885                                                 
CONECT 1887 1886                                                      
CONECT 1888 1889 1881                                                 
CONECT 1889 1890 1892 1888                                            
CONECT 1890 1891 1891 1895 1889                                       
CONECT 1891 1890 1890                                                 
CONECT 1892 1893 1889 1894                                            
CONECT 1893 1892                                                      
CONECT 1894 1892                                                      
CONECT 1895 1896 1890                                                 
CONECT 1896 1897 1899 1895                                            
CONECT 1897 1907 1898 1898 1896                                       
CONECT 1898 1897 1897                                                 
CONECT 1899 1896 1900                                                 
CONECT 1900 1899 1901 1901 1902                                       
CONECT 1901 1900 1900 1903                                            
CONECT 1902 1900 1904 1904                                            
CONECT 1903 1901 1905 1905                                            
CONECT 1904 1902 1902 1905                                            
CONECT 1905 1903 1903 1904 1906                                       
CONECT 1906 1905                                                      
CONECT 1907 1908 1897                                                 
CONECT 1908 1911 1909 1907                                            
CONECT 1909 1916 1910 1910 1908                                       
CONECT 1910 1909 1909                                                 
CONECT 1911 1912 1908                                                 
CONECT 1912 1913 1911                                                 
CONECT 1913 1914 1912                                                 
CONECT 1914 1915 1913                                                 
CONECT 1915 1914                                                      
CONECT 1916 1917 1909                                                 
CONECT 1917 1918 1920 1916                                            
CONECT 1918 1919 1919 1927 1917                                       
CONECT 1919 1918 1918                                                 
CONECT 1920 1917 1921                                                 
CONECT 1921 1920 1922                                                 
CONECT 1922 1921 1923                                                 
CONECT 1923 1922 1924 1924                                            
CONECT 1924 1925 1923 1923 1926                                       
CONECT 1925 1924                                                      
CONECT 1926 1924                                                      
CONECT 1927 1928 1918 1933                                            
CONECT 1928 1929 1931 1927                                            
CONECT 1929 1930 1930 1934 1928                                       
CONECT 1930 1929 1929                                                 
CONECT 1931 1928 1932                                                 
CONECT 1932 1931 1933                                                 
CONECT 1933 1932 1927                                                 
CONECT 1934 1935 1929                                                 
CONECT 1935 1936 1938 1934                                            
CONECT 1936 1941 1935 1937 1937                                       
CONECT 1937 1936 1936                                                 
CONECT 1938 1939 1935 1940                                            
CONECT 1939 1938                                                      
CONECT 1940 1938                                                      
CONECT 1941 1942 1936                                                 
CONECT 1942 1943 1945 1941                                            
CONECT 1943 1944 1944 1947 1942                                       
CONECT 1944 1943 1943                                                 
CONECT 1945 1946 1942                                                 
CONECT 1946 1945                                                      
CONECT 1947 1948 1943                                                 
CONECT 1948 1949 1951 1947                                            
CONECT 1949 1955 1948 1950 1950                                       
CONECT 1950 1949 1949                                                 
CONECT 1951 1948 1953 1952                                            
CONECT 1952 1951 1954                                                 
CONECT 1953 1951                                                      
CONECT 1954 1952                                                      
CONECT 1955 1956 1949                                                 
CONECT 1956 1959 1957 1955                                            
CONECT 1957 1958 1958 1963 1956                                       
CONECT 1958 1957 1957                                                 
CONECT 1959 1960 1956                                                 
CONECT 1960 1962 1961 1959                                            
CONECT 1961 1960                                                      
CONECT 1962 1960                                                      
CONECT 1963 1964 1957                                                 
CONECT 1964 1965 1963 1967                                            
CONECT 1965 1970 1966 1966 1964                                       
CONECT 1966 1965 1965                                                 
CONECT 1967 1968 1964 1969                                            
CONECT 1968 1967                                                      
CONECT 1969 1967                                                      
CONECT 1970 1971 1965                                                 
CONECT 1971 1974 1972 1970                                            
CONECT 1972 1973 1973 1971 1977                                       
CONECT 1973 1972 1972                                                 
CONECT 1974 1975 1976 1971                                            
CONECT 1975 1974                                                      
CONECT 1976 1974                                                      
CONECT 1977 1972 1978                                                 
CONECT 1978 1979 1977 1981                                            
CONECT 1979 1985 1980 1980 1978                                       
CONECT 1980 1979 1979                                                 
CONECT 1981 1978 1983 1982                                            
CONECT 1982 1981 1984                                                 
CONECT 1983 1981                                                      
CONECT 1984 1982                                                      
CONECT 1985 1986 1979                                                 
CONECT 1986 1989 1987 1985                                            
CONECT 1987 1997 1988 1988 1986                                       
CONECT 1988 1987 1987                                                 
CONECT 1989 1990 1986                                                 
CONECT 1990 1992 1992 1991 1989                                       
CONECT 1991 1993 1993 1990                                            
CONECT 1992 1994 1990 1990                                            
CONECT 1993 1995 1991 1991                                            
CONECT 1994 1995 1995 1992                                            
CONECT 1995 1996 1994 1994 1993                                       
CONECT 1996 1995                                                      
CONECT 1997 1998 1987                                                 
CONECT 1998 1999 2001 1997                                            
CONECT 1999 2000 2000 2002 1998                                       
CONECT 2000 1999 1999                                                 
CONECT 2001 1998                                                      
CONECT 2002 2003 1999                                                 
CONECT 2003 2004 2006 2002                                            
CONECT 2004 2005 2005 2011 2003                                       
CONECT 2005 2004 2004                                                 
CONECT 2006 2007 2003                                                 
CONECT 2007 2008 2006                                                 
CONECT 2008 2010 2007 2009 2009                                       
CONECT 2009 2008 2008                                                 
CONECT 2010 2008                                                      
CONECT 2011 2012 2004                                                 
CONECT 2012 2013 2015 2011                                            
CONECT 2013 2014 2014 2012 2019                                       
CONECT 2014 2013 2013                                                 
CONECT 2015 2012 2016                                                 
CONECT 2016 2015 2018 2018 2017                                       
CONECT 2017 2016                                                      
CONECT 2018 2016 2016                                                 
CONECT 2019 2013 2020                                                 
CONECT 2020 2021 2019 2023                                            
CONECT 2021 2022 2022 2020 2026                                       
CONECT 2022 2021 2021                                                 
CONECT 2023 2020 2025 2024                                            
CONECT 2024 2023                                                      
CONECT 2025 2023                                                      
CONECT 2026 2021 2027                                                 
CONECT 2027 2030 2026 2028                                            
CONECT 2028 2027 2029 2029 2035                                       
CONECT 2029 2028 2028                                                 
CONECT 2030 2031 2027                                                 
CONECT 2031 2032 2030                                                 
CONECT 2032 2033 2031                                                 
CONECT 2033 2034 2032                                                 
CONECT 2034 2033                                                      
CONECT 2035 2028 2036                                                 
CONECT 2036 2035 2039 2037                                            
CONECT 2037 2036 2038 2038 2046                                       
CONECT 2038 2037 2037                                                 
CONECT 2039 2040 2036                                                 
CONECT 2040 2041 2039                                                 
CONECT 2041 2042 2040                                                 
CONECT 2042 2043 2043 2041                                            
CONECT 2043 2045 2042 2042 2044                                       
CONECT 2044 2043                                                      
CONECT 2045 2043                                                      
CONECT 2046 2037 2047                                                 
CONECT 2047 2046 2050 2048                                            
CONECT 2048 2047 2049 2049 2053                                       
CONECT 2049 2048 2048                                                 
CONECT 2050 2052 2047 2051                                            
CONECT 2051 2050                                                      
CONECT 2052 2050                                                      
CONECT 2053 2048 2054                                                 
CONECT 2054 2053 2055 2057                                            
CONECT 2055 2054 2056 2056 2061                                       
CONECT 2056 2055 2055                                                 
CONECT 2057 2054 2058                                                 
CONECT 2058 2057 2059 2060                                            
CONECT 2059 2058                                                      
CONECT 2060 2058                                                      
CONECT 2061 2055 2062                                                 
CONECT 2062 2065 2061 2063                                            
CONECT 2063 2062 2064 2064 2069                                       
CONECT 2064 2063 2063                                                 
CONECT 2065 2066 2062                                                 
CONECT 2066 2067 2065                                                 
CONECT 2067 2066 2068                                                 
CONECT 2068 2067                                                      
CONECT 2069 2063 2070                                                 
CONECT 2070 2069 2071 2073                                            
CONECT 2071 2070 2072 2072 2077                                       
CONECT 2072 2071 2071                                                 
CONECT 2073 2070 2074                                                 
CONECT 2074 2076 2073 2075                                            
CONECT 2075 2074                                                      
CONECT 2076 2074                                                      
CONECT 2077 2071 2078                                                 
CONECT 2078 2077 2081 2079                                            
CONECT 2079 2078 2086 2080 2080                                       
CONECT 2080 2079 2079                                                 
CONECT 2081 2078 2082                                                 
CONECT 2082 2081 2083                                                 
CONECT 2083 2082 2085 2084 2084                                       
CONECT 2084 2083 2083                                                 
CONECT 2085 2083                                                      
CONECT 2086 2079 2087                                                 
CONECT 2087 2086 2090 2088                                            
CONECT 2088 2087 2089 2089 2097                                       
CONECT 2089 2088 2088                                                 
CONECT 2090 2091 2087                                                 
CONECT 2091 2092 2090                                                 
CONECT 2092 2091 2093                                                 
CONECT 2093 2092 2094 2094                                            
CONECT 2094 2095 2093 2093 2096                                       
CONECT 2095 2094                                                      
CONECT 2096 2094                                                      
CONECT 2097 2088 2098                                                 
CONECT 2098 2097 2099 2101                                            
CONECT 2099 2098 2108 2100 2100                                       
CONECT 2100 2099 2099                                                 
CONECT 2101 2098 2102                                                 
CONECT 2102 2101 2103                                                 
CONECT 2103 2102 2104                                                 
CONECT 2104 2103 2105 2105                                            
CONECT 2105 2104 2104 2107 2106                                       
CONECT 2106 2105                                                      
CONECT 2107 2105                                                      
CONECT 2108 2099 2109                                                 
CONECT 2109 2110 2108 2112                                            
CONECT 2110 2116 2111 2111 2109                                       
CONECT 2111 2110 2110                                                 
CONECT 2112 2113 2109                                                 
CONECT 2113 2114 2114 2115 2112                                       
CONECT 2114 2113 2113                                                 
CONECT 2115 2113                                                      
CONECT 2116 2117 2110                                                 
CONECT 2117 2118 2120 2116                                            
CONECT 2118 2119 2119 2124 2117                                       
CONECT 2119 2118 2118                                                 
CONECT 2120 2121 2117                                                 
CONECT 2121 2123 2123 2122 2120                                       
CONECT 2122 2121                                                      
CONECT 2123 2121 2121                                                 
CONECT 2124 2125 2118 2130                                            
CONECT 2125 2126 2128 2124                                            
CONECT 2126 2127 2127 2131 2125                                       
CONECT 2127 2126 2126
[truncated: 67,242 more chars]
