# Supplementary material for: Conserved interfaces mediate multiple protein–protein interactions in a prokaryotic metabolon
Source: Mol Syst Biol. 2025 Sep 3;21(11):1490–521. doi: 10.1038/s44320-025-00139-9 (PMC12583656; doi:10.1038/s44320-025-00139-9)
Supplement: Supplementary file 12 — Source data Fig. 7 [file 44320_2025_139_MOESM12_ESM.zip › Figure7_data/Fig7A/2_8.pdb]

COMPND    346fa816d6f4c13b 
AUTHOR    GENERATED BY OPEN BABEL 3.1.1
ATOM      1  N   MET A   1      20.740  24.514 -22.469  1.00  0.00           N  
ATOM      2  CA  MET A   1      20.311  24.685 -21.068  1.00  0.00           C  
ATOM      3  C   MET A   1      20.020  23.297 -20.539  1.00  0.00           C  
ATOM      4  O   MET A   1      19.192  22.618 -21.132  1.00  0.00           O  
ATOM      5  CB  MET A   1      19.066  25.584 -20.974  1.00  0.00           C  
ATOM      6  CG  MET A   1      19.385  27.039 -21.353  1.00  0.00           C  
ATOM      7  SD  MET A   1      17.907  28.077 -21.451  1.00  0.00           S  
ATOM      8  CE  MET A   1      18.641  29.648 -21.963  1.00  0.00           C  
ATOM      9  N   GLY A   2      20.797  22.833 -19.561  1.00  0.00           N  
ATOM     10  CA  GLY A   2      20.608  21.481 -19.041  1.00  0.00           C  
ATOM     11  C   GLY A   2      19.197  21.367 -18.471  1.00  0.00           C  
ATOM     12  O   GLY A   2      18.794  22.234 -17.709  1.00  0.00           O  
ATOM     13  N   LYS A   3      18.447  20.353 -18.881  1.00  0.00           N  
ATOM     14  CA  LYS A   3      17.167  20.043 -18.245  1.00  0.00           C  
ATOM     15  C   LYS A   3      17.494  19.700 -16.795  1.00  0.00           C  
ATOM     16  O   LYS A   3      18.011  18.617 -16.545  1.00  0.00           O  
ATOM     17  CB  LYS A   3      16.452  18.876 -18.955  1.00  0.00           C  
ATOM     18  CG  LYS A   3      15.823  19.262 -20.306  1.00  0.00           C  
ATOM     19  CD  LYS A   3      15.074  18.064 -20.891  1.00  0.00           C  
ATOM     20  CE  LYS A   3      14.384  18.421 -22.210  1.00  0.00           C  
ATOM     21  NZ  LYS A   3      13.623  17.269 -22.767  1.00  0.00           N  
ATOM     22  N   THR A   4      17.292  20.648 -15.883  1.00  0.00           N  
ATOM     23  CA  THR A   4      17.440  20.402 -14.457  1.00  0.00           C  
ATOM     24  C   THR A   4      16.496  19.266 -14.102  1.00  0.00           C  
ATOM     25  O   THR A   4      15.293  19.358 -14.361  1.00  0.00           O  
ATOM     26  CB  THR A   4      17.101  21.656 -13.633  1.00  0.00           C  
ATOM     27  OG1 THR A   4      15.979  22.317 -14.184  1.00  0.00           O  
ATOM     28  CG2 THR A   4      18.260  22.661 -13.658  1.00  0.00           C  
ATOM     29  N   GLN A   5      17.066  18.172 -13.596  1.00  0.00           N  
ATOM     30  CA  GLN A   5      16.280  17.028 -13.186  1.00  0.00           C  
ATOM     31  C   GLN A   5      15.319  17.493 -12.084  1.00  0.00           C  
ATOM     32  O   GLN A   5      15.754  18.236 -11.195  1.00  0.00           O  
ATOM     33  CB  GLN A   5      17.240  15.917 -12.744  1.00  0.00           C  
ATOM     34  CG  GLN A   5      16.650  14.512 -12.919  1.00  0.00           C  
ATOM     35  CD  GLN A   5      17.709  13.420 -12.737  1.00  0.00           C  
ATOM     36  OE1 GLN A   5      18.867  13.684 -12.447  1.00  0.00           O  
ATOM     37  NE2 GLN A   5      17.364  12.180 -12.935  1.00  0.00           N  
ATOM     38  N   PRO A   6      14.034  17.160 -12.156  1.00  0.00           N  
ATOM     39  CA  PRO A   6      13.090  17.589 -11.142  1.00  0.00           C  
ATOM     40  C   PRO A   6      13.530  17.084  -9.769  1.00  0.00           C  
ATOM     41  O   PRO A   6      14.127  16.016  -9.645  1.00  0.00           O  
ATOM     42  CB  PRO A   6      11.725  17.042 -11.583  1.00  0.00           C  
ATOM     43  CG  PRO A   6      12.080  15.876 -12.510  1.00  0.00           C  
ATOM     44  CD  PRO A   6      13.395  16.299 -13.141  1.00  0.00           C  
ATOM     45  N   LEU A   7      13.262  17.881  -8.737  1.00  0.00           N  
ATOM     46  CA  LEU A   7      13.540  17.479  -7.361  1.00  0.00           C  
ATOM     47  C   LEU A   7      12.601  16.338  -6.951  1.00  0.00           C  
ATOM     48  O   LEU A   7      11.435  16.366  -7.349  1.00  0.00           O  
ATOM     49  CB  LEU A   7      13.383  18.683  -6.425  1.00  0.00           C  
ATOM     50  CG  LEU A   7      14.435  19.786  -6.636  1.00  0.00           C  
ATOM     51  CD1 LEU A   7      14.075  20.985  -5.766  1.00  0.00           C  
ATOM     52  CD2 LEU A   7      15.846  19.324  -6.269  1.00  0.00           C  
ATOM     53  N   PRO A   8      13.060  15.385  -6.159  1.00  0.00           N  
ATOM     54  CA  PRO A   8      12.251  14.232  -5.798  1.00  0.00           C  
ATOM     55  C   PRO A   8      11.095  14.582  -4.861  1.00  0.00           C  
ATOM     56  O   PRO A   8      11.177  15.508  -4.043  1.00  0.00           O  
ATOM     57  CB  PRO A   8      13.224  13.229  -5.174  1.00  0.00           C  
ATOM     58  CG  PRO A   8      14.341  14.111  -4.614  1.00  0.00           C  
ATOM     59  CD  PRO A   8      14.406  15.255  -5.619  1.00  0.00           C  
ATOM     60  N   ILE A   9      10.036  13.794  -4.957  1.00  0.00           N  
ATOM     61  CA  ILE A   9       8.950  13.739  -3.978  1.00  0.00           C  
ATOM     62  C   ILE A   9       9.264  12.635  -2.973  1.00  0.00           C  
ATOM     63  O   ILE A   9       9.480  11.486  -3.355  1.00  0.00           O  
ATOM     64  CB  ILE A   9       7.585  13.545  -4.668  1.00  0.00           C  
ATOM     65  CG1 ILE A   9       7.284  14.765  -5.573  1.00  0.00           C  
ATOM     66  CG2 ILE A   9       6.471  13.351  -3.620  1.00  0.00           C  
ATOM     67  CD1 ILE A   9       5.999  14.643  -6.401  1.00  0.00           C  
ATOM     68  N   LEU A  10       9.277  12.974  -1.701  1.00  0.00           N  
ATOM     69  CA  LEU A  10       9.418  12.011  -0.617  1.00  0.00           C  
ATOM     70  C   LEU A  10       8.042  11.479  -0.208  1.00  0.00           C  
ATOM     71  O   LEU A  10       7.171  12.258   0.157  1.00  0.00           O  
ATOM     72  CB  LEU A  10      10.150  12.684   0.548  1.00  0.00           C  
ATOM     73  CG  LEU A  10      10.287  11.803   1.805  1.00  0.00           C  
ATOM     74  CD1 LEU A  10      11.127  10.564   1.540  1.00  0.00           C  
ATOM     75  CD2 LEU A  10      10.951  12.607   2.921  1.00  0.00           C  
ATOM     76  N   ILE A  11       7.873  10.172  -0.212  1.00  0.00           N  
ATOM     77  CA  ILE A  11       6.659   9.485   0.246  1.00  0.00           C  
ATOM     78  C   ILE A  11       7.023   8.601   1.426  1.00  0.00           C  
ATOM     79  O   ILE A  11       7.813   7.663   1.291  1.00  0.00           O  
ATOM     80  CB  ILE A  11       6.005   8.678  -0.891  1.00  0.00           C  
ATOM     81  CG1 ILE A  11       5.743   9.557  -2.138  1.00  0.00           C  
ATOM     82  CG2 ILE A  11       4.687   8.051  -0.382  1.00  0.00           C  
ATOM     83  CD1 ILE A  11       5.250   8.766  -3.351  1.00  0.00           C  
ATOM     84  N   THR A  12       6.446   8.862   2.588  1.00  0.00           N  
ATOM     85  CA  THR A  12       6.631   7.972   3.740  1.00  0.00           C  
ATOM     86  C   THR A  12       5.620   6.825   3.709  1.00  0.00           C  
ATOM     87  O   THR A  12       4.428   7.052   3.495  1.00  0.00           O  
ATOM     88  CB  THR A  12       6.579   8.719   5.080  1.00  0.00           C  
ATOM     89  OG1 THR A  12       5.325   9.309   5.289  1.00  0.00           O  
ATOM     90  CG2 THR A  12       7.631   9.818   5.164  1.00  0.00           C  
ATOM     91  N   GLY A  13       6.086   5.607   3.937  1.00  0.00           N  
ATOM     92  CA  GLY A  13       5.240   4.412   3.801  1.00  0.00           C  
ATOM     93  C   GLY A  13       4.775   4.198   2.361  1.00  0.00           C  
ATOM     94  O   GLY A  13       3.606   3.900   2.124  1.00  0.00           O  
ATOM     95  N   GLY A  14       5.673   4.414   1.405  1.00  0.00           N  
ATOM     96  CA  GLY A  14       5.354   4.352  -0.019  1.00  0.00           C  
ATOM     97  C   GLY A  14       5.371   2.962  -0.635  1.00  0.00           C  
ATOM     98  O   GLY A  14       5.097   2.827  -1.822  1.00  0.00           O  
ATOM     99  N   GLY A  15       5.672   1.923   0.142  1.00  0.00           N  
ATOM    100  CA  GLY A  15       5.686   0.569  -0.424  1.00  0.00           C  
ATOM    101  C   GLY A  15       4.333  -0.150  -0.443  1.00  0.00           C  
ATOM    102  O   GLY A  15       4.286  -1.315  -0.833  1.00  0.00           O  
ATOM    103  N   ARG A  16       3.275   0.500   0.008  1.00  0.00           N  
ATOM    104  CA  ARG A  16       1.958  -0.132   0.186  1.00  0.00           C  
ATOM    105  C   ARG A  16       0.799   0.852   0.060  1.00  0.00           C  
ATOM    106  O   ARG A  16       0.959   2.035   0.383  1.00  0.00           O  
ATOM    107  CB  ARG A  16       1.929  -0.860   1.539  1.00  0.00           C  
ATOM    108  CG  ARG A  16       2.225   0.054   2.724  1.00  0.00           C  
ATOM    109  CD  ARG A  16       2.313  -0.765   3.998  1.00  0.00           C  
ATOM    110  NE  ARG A  16       2.231   0.099   5.180  1.00  0.00           N  
ATOM    111  CZ  ARG A  16       2.266  -0.343   6.419  1.00  0.00           C  
ATOM    112  NH1 ARG A  16       2.579  -1.564   6.707  1.00  0.00           N  
ATOM    113  NH2 ARG A  16       1.935   0.423   7.408  1.00  0.00           N  
ATOM    114  N   ARG A  17      -0.353   0.352  -0.344  1.00  0.00           N  
ATOM    115  CA  ARG A  17      -1.619   1.090  -0.486  1.00  0.00           C  
ATOM    116  C   ARG A  17      -1.448   2.424  -1.225  1.00  0.00           C  
ATOM    117  O   ARG A  17      -0.711   2.525  -2.215  1.00  0.00           O  
ATOM    118  CB  ARG A  17      -2.314   1.247   0.886  1.00  0.00           C  
ATOM    119  CG  ARG A  17      -2.683  -0.084   1.551  1.00  0.00           C  
ATOM    120  CD  ARG A  17      -3.489   0.191   2.809  1.00  0.00           C  
ATOM    121  NE  ARG A  17      -3.887  -1.049   3.470  1.00  0.00           N  
ATOM    122  CZ  ARG A  17      -4.683  -1.157   4.514  1.00  0.00           C  
ATOM    123  NH1 ARG A  17      -5.218  -0.107   5.085  1.00  0.00           N  
ATOM    124  NH2 ARG A  17      -4.952  -2.327   5.007  1.00  0.00           N  
ATOM    125  N   ILE A  18      -2.092   3.460  -0.714  1.00  0.00           N  
ATOM    126  CA  ILE A  18      -2.033   4.819  -1.258  1.00  0.00           C  
ATOM    127  C   ILE A  18      -0.583   5.288  -1.489  1.00  0.00           C  
ATOM    128  O   ILE A  18      -0.307   5.972  -2.462  1.00  0.00           O  
ATOM    129  CB  ILE A  18      -2.791   5.775  -0.302  1.00  0.00           C  
ATOM    130  CG1 ILE A  18      -4.294   5.424  -0.261  1.00  0.00           C  
ATOM    131  CG2 ILE A  18      -2.595   7.259  -0.704  1.00  0.00           C  
ATOM    132  CD1 ILE A  18      -5.084   6.155   0.844  1.00  0.00           C  
ATOM    133  N   GLY A  19       0.347   4.913  -0.612  1.00  0.00           N  
ATOM    134  CA  GLY A  19       1.758   5.272  -0.781  1.00  0.00           C  
ATOM    135  C   GLY A  19       2.387   4.653  -2.027  1.00  0.00           C  
ATOM    136  O   GLY A  19       3.088   5.349  -2.759  1.00  0.00           O  
ATOM    137  N   LEU A  20       2.110   3.390  -2.288  1.00  0.00           N  
ATOM    138  CA  LEU A  20       2.575   2.676  -3.479  1.00  0.00           C  
ATOM    139  C   LEU A  20       1.936   3.251  -4.747  1.00  0.00           C  
ATOM    140  O   LEU A  20       2.631   3.504  -5.728  1.00  0.00           O  
ATOM    141  CB  LEU A  20       2.295   1.177  -3.309  1.00  0.00           C  
ATOM    142  CG  LEU A  20       2.819   0.302  -4.454  1.00  0.00           C  
ATOM    143  CD1 LEU A  20       4.347   0.338  -4.575  1.00  0.00           C  
ATOM    144  CD2 LEU A  20       2.410  -1.156  -4.226  1.00  0.00           C  
ATOM    145  N   ALA A  21       0.639   3.514  -4.698  1.00  0.00           N  
ATOM    146  CA  ALA A  21      -0.085   4.122  -5.804  1.00  0.00           C  
ATOM    147  C   ALA A  21       0.489   5.486  -6.193  1.00  0.00           C  
ATOM    148  O   ALA A  21       0.786   5.744  -7.363  1.00  0.00           O  
ATOM    149  CB  ALA A  21      -1.562   4.250  -5.406  1.00  0.00           C  
ATOM    150  N   LEU A  22       0.753   6.328  -5.201  1.00  0.00           N  
ATOM    151  CA  LEU A  22       1.390   7.621  -5.404  1.00  0.00           C  
ATOM    152  C   LEU A  22       2.805   7.469  -5.969  1.00  0.00           C  
ATOM    153  O   LEU A  22       3.172   8.209  -6.883  1.00  0.00           O  
ATOM    154  CB  LEU A  22       1.414   8.378  -4.071  1.00  0.00           C  
ATOM    155  CG  LEU A  22       0.043   8.912  -3.627  1.00  0.00           C  
ATOM    156  CD1 LEU A  22       0.123   9.346  -2.163  1.00  0.00           C  
ATOM    157  CD2 LEU A  22      -0.393  10.118  -4.460  1.00  0.00           C  
ATOM    158  N   ALA A  23       3.588   6.522  -5.465  1.00  0.00           N  
ATOM    159  CA  ALA A  23       4.934   6.288  -5.967  1.00  0.00           C  
ATOM    160  C   ALA A  23       4.920   5.921  -7.459  1.00  0.00           C  
ATOM    161  O   ALA A  23       5.605   6.563  -8.256  1.00  0.00           O  
ATOM    162  CB  ALA A  23       5.615   5.212  -5.114  1.00  0.00           C  
ATOM    163  N   TRP A  24       4.072   4.977  -7.855  1.00  0.00           N  
ATOM    164  CA  TRP A  24       3.924   4.575  -9.253  1.00  0.00           C  
ATOM    165  C   TRP A  24       3.359   5.677 -10.141  1.00  0.00           C  
ATOM    166  O   TRP A  24       3.833   5.857 -11.267  1.00  0.00           O  
ATOM    167  CB  TRP A  24       3.051   3.323  -9.322  1.00  0.00           C  
ATOM    168  CG  TRP A  24       3.815   2.070  -9.062  1.00  0.00           C  
ATOM    169  CD1 TRP A  24       3.707   1.267  -7.981  1.00  0.00           C  
ATOM    170  CD2 TRP A  24       4.858   1.495  -9.910  1.00  0.00           C  
ATOM    171  NE1 TRP A  24       4.604   0.216  -8.106  1.00  0.00           N  
ATOM    172  CE2 TRP A  24       5.331   0.329  -9.261  1.00  0.00           C  
ATOM    173  CE3 TRP A  24       5.427   1.859 -11.147  1.00  0.00           C  
ATOM    174  CZ2 TRP A  24       6.367  -0.453  -9.812  1.00  0.00           C  
ATOM    175  CZ3 TRP A  24       6.460   1.077 -11.700  1.00  0.00           C  
ATOM    176  CH2 TRP A  24       6.929  -0.061 -11.040  1.00  0.00           C  
ATOM    177  N   HIS A  25       2.407   6.454  -9.645  1.00  0.00           N  
ATOM    178  CA  HIS A  25       1.878   7.613 -10.354  1.00  0.00           C  
ATOM    179  C   HIS A  25       2.994   8.585 -10.744  1.00  0.00           C  
ATOM    180  O   HIS A  25       3.136   8.942 -11.911  1.00  0.00           O  
ATOM    181  CB  HIS A  25       0.824   8.282  -9.472  1.00  0.00           C  
ATOM    182  CG  HIS A  25       0.281   9.536 -10.092  1.00  0.00           C  
ATOM    183  ND1 HIS A  25      -0.516   9.600 -11.233  1.00  0.00           N  
ATOM    184  CD2 HIS A  25       0.468  10.810  -9.621  1.00  0.00           C  
ATOM    185  CE1 HIS A  25      -0.820  10.880 -11.416  1.00  0.00           C  
ATOM    186  NE2 HIS A  25      -0.235  11.641 -10.472  1.00  0.00           N  
ATOM    187  N   PHE A  26       3.847   8.945  -9.789  1.00  0.00           N  
ATOM    188  CA  PHE A  26       4.964   9.842 -10.057  1.00  0.00           C  
ATOM    189  C   PHE A  26       6.050   9.213 -10.940  1.00  0.00           C  
ATOM    190  O   PHE A  26       6.549   9.870 -11.861  1.00  0.00           O  
ATOM    191  CB  PHE A  26       5.547  10.335  -8.731  1.00  0.00           C  
ATOM    192  CG  PHE A  26       4.606  11.182  -7.906  1.00  0.00           C  
ATOM    193  CD1 PHE A  26       3.896  12.250  -8.486  1.00  0.00           C  
ATOM    194  CD2 PHE A  26       4.432  10.913  -6.533  1.00  0.00           C  
ATOM    195  CE1 PHE A  26       3.004  13.018  -7.728  1.00  0.00           C  
ATOM    196  CE2 PHE A  26       3.549  11.679  -5.765  1.00  0.00           C  
ATOM    197  CZ  PHE A  26       2.827  12.727  -6.362  1.00  0.00           C  
ATOM    198  N   ILE A  27       6.382   7.939 -10.734  1.00  0.00           N  
ATOM    199  CA  ILE A  27       7.334   7.208 -11.577  1.00  0.00           C  
ATOM    200  C   ILE A  27       6.866   7.201 -13.039  1.00  0.00           C  
ATOM    201  O   ILE A  27       7.647   7.501 -13.947  1.00  0.00           O  
ATOM    202  CB  ILE A  27       7.537   5.778 -11.027  1.00  0.00           C  
ATOM    203  CG1 ILE A  27       8.351   5.824  -9.719  1.00  0.00           C  
ATOM    204  CG2 ILE A  27       8.265   4.884 -12.055  1.00  0.00           C  
ATOM    205  CD1 ILE A  27       8.250   4.526  -8.906  1.00  0.00           C  
ATOM    206  N   ASN A  28       5.583   6.928 -13.266  1.00  0.00           N  
ATOM    207  CA  ASN A  28       4.991   6.928 -14.597  1.00  0.00           C  
ATOM    208  C   ASN A  28       5.066   8.302 -15.270  1.00  0.00           C  
ATOM    209  O   ASN A  28       5.269   8.400 -16.481  1.00  0.00           O  
ATOM    210  CB  ASN A  28       3.544   6.413 -14.486  1.00  0.00           C  
ATOM    211  CG  ASN A  28       3.484   4.907 -14.236  1.00  0.00           C  
ATOM    212  OD1 ASN A  28       4.384   4.164 -14.583  1.00  0.00           O  
ATOM    213  ND2 ASN A  28       2.390   4.420 -13.683  1.00  0.00           N  
ATOM    214  N   GLN A  29       5.019   9.375 -14.480  1.00  0.00           N  
ATOM    215  CA  GLN A  29       5.218  10.757 -14.941  1.00  0.00           C  
ATOM    216  C   GLN A  29       6.697  11.172 -15.073  1.00  0.00           C  
ATOM    217  O   GLN A  29       6.997  12.316 -15.422  1.00  0.00           O  
ATOM    218  CB  GLN A  29       4.465  11.714 -14.017  1.00  0.00           C  
ATOM    219  CG  GLN A  29       2.936  11.536 -14.084  1.00  0.00           C  
ATOM    220  CD  GLN A  29       2.221  12.580 -13.240  1.00  0.00           C  
ATOM    221  OE1 GLN A  29       2.804  13.554 -12.778  1.00  0.00           O  
ATOM    222  NE2 GLN A  29       0.933  12.446 -13.022  1.00  0.00           N  
ATOM    223  N   LYS A  30       7.655  10.263 -14.825  1.00  0.00           N  
ATOM    224  CA  LYS A  30       9.093  10.565 -14.767  1.00  0.00           C  
ATOM    225  C   LYS A  30       9.471  11.565 -13.659  1.00  0.00           C  
ATOM    226  O   LYS A  30      10.507  12.222 -13.759  1.00  0.00           O  
ATOM    227  CB  LYS A  30       9.644  10.979 -16.151  1.00  0.00           C  
ATOM    228  CG  LYS A  30       9.320  10.013 -17.302  1.00  0.00           C  
ATOM    229  CD  LYS A  30       9.976   8.657 -17.066  1.00  0.00           C  
ATOM    230  CE  LYS A  30       9.698   7.706 -18.233  1.00  0.00           C  
ATOM    231  NZ  LYS A  30      10.142   6.331 -17.902  1.00  0.00           N  
ATOM    232  N   GLN A  31       8.664  11.657 -12.630  1.00  0.00           N  
ATOM    233  CA  GLN A  31       8.951  12.395 -11.412  1.00  0.00           C  
ATOM    234  C   GLN A  31       9.813  11.519 -10.484  1.00  0.00           C  
ATOM    235  O   GLN A  31       9.368  10.437 -10.114  1.00  0.00           O  
ATOM    236  CB  GLN A  31       7.610  12.812 -10.779  1.00  0.00           C  
ATOM    237  CG  GLN A  31       7.693  13.405  -9.375  1.00  0.00           C  
ATOM    238  CD  GLN A  31       8.605  14.614  -9.282  1.00  0.00           C  
ATOM    239  OE1 GLN A  31       8.446  15.612  -9.953  1.00  0.00           O  
ATOM    240  NE2 GLN A  31       9.603  14.550  -8.427  1.00  0.00           N  
ATOM    241  N   PRO A  32      11.008  11.957 -10.081  1.00  0.00           N  
ATOM    242  CA  PRO A  32      11.805  11.211  -9.116  1.00  0.00           C  
ATOM    243  C   PRO A  32      11.084  11.060  -7.776  1.00  0.00           C  
ATOM    244  O   PRO A  32      10.451  12.001  -7.297  1.00  0.00           O  
ATOM    245  CB  PRO A  32      13.114  11.987  -8.955  1.00  0.00           C  
ATOM    246  CG  PRO A  32      13.194  12.835 -10.219  1.00  0.00           C  
ATOM    247  CD  PRO A  32      11.738  13.119 -10.539  1.00  0.00           C  
ATOM    248  N   VAL A  33      11.229   9.890  -7.177  1.00  0.00           N  
ATOM    249  CA  VAL A  33      10.577   9.553  -5.908  1.00  0.00           C  
ATOM    250  C   VAL A  33      11.602   8.975  -4.932  1.00  0.00           C  
ATOM    251  O   VAL A  33      12.428   8.148  -5.316  1.00  0.00           O  
ATOM    252  CB  VAL A  33       9.398   8.580  -6.109  1.00  0.00           C  
ATOM    253  CG1 VAL A  33       8.620   8.384  -4.809  1.00  0.00           C  
ATOM    254  CG2 VAL A  33       8.399   9.101  -7.143  1.00  0.00           C  
ATOM    255  N   ILE A  34      11.529   9.405  -3.692  1.00  0.00           N  
ATOM    256  CA  ILE A  34      12.167   8.750  -2.555  1.00  0.00           C  
ATOM    257  C   ILE A  34      11.057   8.137  -1.706  1.00  0.00           C  
ATOM    258  O   ILE A  34      10.130   8.832  -1.300  1.00  0.00           O  
ATOM    259  CB  ILE A  34      13.044   9.722  -1.738  1.00  0.00           C  
ATOM    260  CG1 ILE A  34      14.096  10.419  -2.627  1.00  0.00           C  
ATOM    261  CG2 ILE A  34      13.721   8.960  -0.579  1.00  0.00           C  
ATOM    262  CD1 ILE A  34      14.912  11.501  -1.899  1.00  0.00           C  
ATOM    263  N   VAL A  35      11.149   6.854  -1.432  1.00  0.00           N  
ATOM    264  CA  VAL A  35      10.149   6.103  -0.664  1.00  0.00           C  
ATOM    265  C   VAL A  35      10.765   5.630   0.634  1.00  0.00           C  
ATOM    266  O   VAL A  35      11.836   5.036   0.623  1.00  0.00           O  
ATOM    267  CB  VAL A  35       9.600   4.940  -1.506  1.00  0.00           C  
ATOM    268  CG1 VAL A  35       8.724   3.998  -0.688  1.00  0.00           C  
ATOM    269  CG2 VAL A  35       8.764   5.475  -2.674  1.00  0.00           C  
ATOM    270  N   SER A  36      10.094   5.847   1.750  1.00  0.00           N  
ATOM    271  CA  SER A  36      10.415   5.121   2.978  1.00  0.00           C  
ATOM    272  C   SER A  36       9.560   3.865   3.106  1.00  0.00           C  
ATOM    273  O   SER A  36       8.352   3.898   2.870  1.00  0.00           O  
ATOM    274  CB  SER A  36      10.288   5.987   4.237  1.00  0.00           C  
ATOM    275  OG  SER A  36       8.946   6.052   4.692  1.00  0.00           O  
ATOM    276  N   TYR A  37      10.175   2.796   3.568  1.00  0.00           N  
ATOM    277  CA  TYR A  37       9.486   1.568   3.923  1.00  0.00           C  
ATOM    278  C   TYR A  37      10.041   1.014   5.236  1.00  0.00           C  
ATOM    279  O   TYR A  37      11.200   1.255   5.579  1.00  0.00           O  
ATOM    280  CB  TYR A  37       9.610   0.559   2.784  1.00  0.00           C  
ATOM    281  CG  TYR A  37      11.020   0.047   2.540  1.00  0.00           C  
ATOM    282  CD1 TYR A  37      11.928   0.806   1.773  1.00  0.00           C  
ATOM    283  CD2 TYR A  37      11.426  -1.178   3.074  1.00  0.00           C  
ATOM    284  CE1 TYR A  37      13.226   0.327   1.528  1.00  0.00           C  
ATOM    285  CE2 TYR A  37      12.720  -1.668   2.835  1.00  0.00           C  
ATOM    286  CZ  TYR A  37      13.610  -0.918   2.058  1.00  0.00           C  
ATOM    287  OH  TYR A  37      14.871  -1.413   1.810  1.00  0.00           O  
ATOM    288  N   ARG A  38       9.231   0.283   5.986  1.00  0.00           N  
ATOM    289  CA  ARG A  38       9.667  -0.345   7.237  1.00  0.00           C  
ATOM    290  C   ARG A  38      10.194  -1.750   6.993  1.00  0.00           C  
ATOM    291  O   ARG A  38      11.280  -2.089   7.447  1.00  0.00           O  
ATOM    292  CB  ARG A  38       8.501  -0.338   8.243  1.00  0.00           C  
ATOM    293  CG  ARG A  38       8.939  -0.850   9.617  1.00  0.00           C  
ATOM    294  CD  ARG A  38       7.764  -0.914  10.598  1.00  0.00           C  
ATOM    295  NE  ARG A  38       6.799  -1.946  10.181  1.00  0.00           N  
ATOM    296  CZ  ARG A  38       5.752  -2.389  10.867  1.00  0.00           C  
ATOM    297  NH1 ARG A  38       5.474  -1.912  12.050  1.00  0.00           N  
ATOM    298  NH2 ARG A  38       4.977  -3.316  10.366  1.00  0.00           N  
ATOM    299  N   THR A  39       9.415  -2.545   6.279  1.00  0.00           N  
ATOM    300  CA  THR A  39       9.722  -3.936   5.951  1.00  0.00           C  
ATOM    301  C   THR A  39       9.983  -4.049   4.461  1.00  0.00           C  
ATOM    302  O   THR A  39       9.314  -3.398   3.664  1.00  0.00           O  
ATOM    303  CB  THR A  39       8.565  -4.878   6.355  1.00  0.00           C  
ATOM    304  OG1 THR A  39       7.951  -4.496   7.557  1.00  0.00           O  
ATOM    305  CG2 THR A  39       9.087  -6.304   6.536  1.00  0.00           C  
ATOM    306  N   HIS A  40      10.966  -4.848   4.092  1.00  0.00           N  
ATOM    307  CA  HIS A  40      11.225  -5.126   2.684  1.00  0.00           C  
ATOM    308  C   HIS A  40      10.230  -6.158   2.151  1.00  0.00           C  
ATOM    309  O   HIS A  40      10.065  -7.229   2.729  1.00  0.00           O  
ATOM    310  CB  HIS A  40      12.661  -5.612   2.517  1.00  0.00           C  
ATOM    311  CG  HIS A  40      13.105  -5.547   1.081  1.00  0.00           C  
ATOM    312  ND1 HIS A  40      12.791  -6.429   0.070  1.00  0.00           N  
ATOM    313  CD2 HIS A  40      13.888  -4.562   0.527  1.00  0.00           C  
ATOM    314  CE1 HIS A  40      13.378  -5.986  -1.050  1.00  0.00           C  
ATOM    315  NE2 HIS A  40      14.050  -4.856  -0.806  1.00  0.00           N  
ATOM    316  N   TYR A  41       9.570  -5.839   1.045  1.00  0.00           N  
ATOM    317  CA  TYR A  41       8.646  -6.727   0.339  1.00  0.00           C  
ATOM    318  C   TYR A  41       8.730  -6.437  -1.163  1.00  0.00           C  
ATOM    319  O   TYR A  41       9.220  -5.372  -1.545  1.00  0.00           O  
ATOM    320  CB  TYR A  41       7.221  -6.584   0.892  1.00  0.00           C  
ATOM    321  CG  TYR A  41       6.763  -5.174   1.141  1.00  0.00           C  
ATOM    322  CD1 TYR A  41       7.003  -4.598   2.400  1.00  0.00           C  
ATOM    323  CD2 TYR A  41       6.111  -4.435   0.152  1.00  0.00           C  
ATOM    324  CE1 TYR A  41       6.596  -3.290   2.667  1.00  0.00           C  
ATOM    325  CE2 TYR A  41       5.706  -3.126   0.412  1.00  0.00           C  
ATOM    326  CZ  TYR A  41       5.949  -2.555   1.676  1.00  0.00           C  
ATOM    327  OH  TYR A  41       5.556  -1.279   1.940  1.00  0.00           O  
ATOM    328  N   PRO A  42       8.267  -7.342  -2.035  1.00  0.00           N  
ATOM    329  CA  PRO A  42       8.554  -7.243  -3.465  1.00  0.00           C  
ATOM    330  C   PRO A  42       8.067  -5.965  -4.156  1.00  0.00           C  
ATOM    331  O   PRO A  42       8.670  -5.538  -5.130  1.00  0.00           O  
ATOM    332  CB  PRO A  42       7.904  -8.484  -4.082  1.00  0.00           C  
ATOM    333  CG  PRO A  42       7.963  -9.498  -2.958  1.00  0.00           C  
ATOM    334  CD  PRO A  42       7.683  -8.636  -1.733  1.00  0.00           C  
ATOM    335  N   ALA A  43       7.034  -5.311  -3.633  1.00  0.00           N  
ATOM    336  CA  ALA A  43       6.629  -3.997  -4.129  1.00  0.00           C  
ATOM    337  C   ALA A  43       7.768  -2.955  -4.050  1.00  0.00           C  
ATOM    338  O   ALA A  43       7.847  -2.070  -4.898  1.00  0.00           O  
ATOM    339  CB  ALA A  43       5.395  -3.531  -3.355  1.00  0.00           C  
ATOM    340  N   ILE A  44       8.670  -3.080  -3.069  1.00  0.00           N  
ATOM    341  CA  ILE A  44       9.855  -2.230  -2.968  1.00  0.00           C  
ATOM    342  C   ILE A  44      10.842  -2.545  -4.094  1.00  0.00           C  
ATOM    343  O   ILE A  44      11.354  -1.612  -4.701  1.00  0.00           O  
ATOM    344  CB  ILE A  44      10.518  -2.358  -1.577  1.00  0.00           C  
ATOM    345  CG1 ILE A  44       9.566  -1.940  -0.429  1.00  0.00           C  
ATOM    346  CG2 ILE A  44      11.825  -1.563  -1.498  1.00  0.00           C  
ATOM    347  CD1 ILE A  44       9.079  -0.487  -0.480  1.00  0.00           C  
ATOM    348  N   ASP A  45      11.025  -3.819  -4.426  1.00  0.00           N  
ATOM    349  CA  ASP A  45      11.885  -4.213  -5.544  1.00  0.00           C  
ATOM    350  C   ASP A  45      11.369  -3.641  -6.869  1.00  0.00           C  
ATOM    351  O   ASP A  45      12.140  -3.070  -7.643  1.00  0.00           O  
ATOM    352  CB  ASP A  45      11.972  -5.746  -5.655  1.00  0.00           C  
ATOM    353  CG  ASP A  45      12.534  -6.388  -4.401  1.00  0.00           C  
ATOM    354  OD1 ASP A  45      13.500  -5.822  -3.855  1.00  0.00           O  
ATOM    355  OD2 ASP A  45      11.992  -7.441  -3.993  1.00  0.00           O  
ATOM    356  N   GLY A  46      10.065  -3.714  -7.091  1.00  0.00           N  
ATOM    357  CA  GLY A  46       9.429  -3.096  -8.253  1.00  0.00           C  
ATOM    358  C   GLY A  46       9.677  -1.584  -8.330  1.00  0.00           C  
ATOM    359  O   GLY A  46      10.046  -1.067  -9.386  1.00  0.00           O  
ATOM    360  N   LEU A  47       9.563  -0.887  -7.206  1.00  0.00           N  
ATOM    361  CA  LEU A  47       9.864   0.544  -7.135  1.00  0.00           C  
ATOM    362  C   LEU A  47      11.344   0.843  -7.418  1.00  0.00           C  
ATOM    363  O   LEU A  47      11.641   1.759  -8.181  1.00  0.00           O  
ATOM    364  CB  LEU A  47       9.464   1.098  -5.757  1.00  0.00           C  
ATOM    365  CG  LEU A  47       7.952   1.172  -5.473  1.00  0.00           C  
ATOM    366  CD1 LEU A  47       7.743   1.642  -4.037  1.00  0.00           C  
ATOM    367  CD2 LEU A  47       7.224   2.134  -6.400  1.00  0.00           C  
ATOM    368  N   ILE A  48      12.264   0.066  -6.847  1.00  0.00           N  
ATOM    369  CA  ILE A  48      13.705   0.206  -7.079  1.00  0.00           C  
ATOM    370  C   ILE A  48      14.030  -0.036  -8.558  1.00  0.00           C  
ATOM    371  O   ILE A  48      14.710   0.788  -9.182  1.00  0.00           O  
ATOM    372  CB  ILE A  48      14.501  -0.744  -6.156  1.00  0.00           C  
ATOM    373  CG1 ILE A  48      14.392  -0.283  -4.687  1.00  0.00           C  
ATOM    374  CG2 ILE A  48      15.983  -0.812  -6.568  1.00  0.00           C  
ATOM    375  CD1 ILE A  48      14.885  -1.317  -3.667  1.00  0.00           C  
ATOM    376  N   ASN A  49      13.484  -1.095  -9.135  1.00  0.00           N  
ATOM    377  CA  ASN A  49      13.670  -1.432 -10.546  1.00  0.00           C  
ATOM    378  C   ASN A  49      13.117  -0.345 -11.483  1.00  0.00           C  
ATOM    379  O   ASN A  49      13.683  -0.082 -12.544  1.00  0.00           O  
ATOM    380  CB  ASN A  49      12.991  -2.788 -10.815  1.00  0.00           C  
ATOM    381  CG  ASN A  49      13.738  -3.957 -10.190  1.00  0.00           C  
ATOM    382  OD1 ASN A  49      14.928  -3.908  -9.956  1.00  0.00           O  
ATOM    383  ND2 ASN A  49      13.061  -5.064  -9.966  1.00  0.00           N  
ATOM    384  N   ALA A  50      12.059   0.332 -11.065  1.00  0.00           N  
ATOM    385  CA  ALA A  50      11.499   1.472 -11.784  1.00  0.00           C  
ATOM    386  C   ALA A  50      12.262   2.799 -11.560  1.00  0.00           C  
ATOM    387  O   ALA A  50      11.934   3.819 -12.177  1.00  0.00           O  
ATOM    388  CB  ALA A  50      10.018   1.575 -11.439  1.00  0.00           C  
ATOM    389  N   GLY A  51      13.291   2.791 -10.718  1.00  0.00           N  
ATOM    390  CA  GLY A  51      14.176   3.927 -10.466  1.00  0.00           C  
ATOM    391  C   GLY A  51      13.808   4.789  -9.256  1.00  0.00           C  
ATOM    392  O   GLY A  51      14.368   5.879  -9.106  1.00  0.00           O  
ATOM    393  N   ALA A  52      12.903   4.337  -8.397  1.00  0.00           N  
ATOM    394  CA  ALA A  52      12.671   4.990  -7.118  1.00  0.00           C  
ATOM    395  C   ALA A  52      13.839   4.737  -6.158  1.00  0.00           C  
ATOM    396  O   ALA A  52      14.401   3.648  -6.103  1.00  0.00           O  
ATOM    397  CB  ALA A  52      11.347   4.525  -6.508  1.00  0.00           C  
ATOM    398  N   GLN A  53      14.184   5.725  -5.351  1.00  0.00           N  
ATOM    399  CA  GLN A  53      15.088   5.515  -4.233  1.00  0.00           C  
ATOM    400  C   GLN A  53      14.282   5.054  -3.021  1.00  0.00           C  
ATOM    401  O   GLN A  53      13.529   5.826  -2.442  1.00  0.00           O  
ATOM    402  CB  GLN A  53      15.883   6.797  -3.972  1.00  0.00           C  
ATOM    403  CG  GLN A  53      16.909   6.557  -2.858  1.00  0.00           C  
ATOM    404  CD  GLN A  53      17.775   7.778  -2.559  1.00  0.00           C  
ATOM    405  OE1 GLN A  53      17.575   8.877  -3.065  1.00  0.00           O  
ATOM    406  NE2 GLN A  53      18.763   7.605  -1.715  1.00  0.00           N  
ATOM    407  N   CYS A  54      14.456   3.808  -2.620  1.00  0.00           N  
ATOM    408  CA  CYS A  54      13.787   3.247  -1.451  1.00  0.00           C  
ATOM    409  C   CYS A  54      14.743   3.217  -0.252  1.00  0.00           C  
ATOM    410  O   CYS A  54      15.848   2.701  -0.344  1.00  0.00           O  
ATOM    411  CB  CYS A  54      13.216   1.870  -1.807  1.00  0.00           C  
ATOM    412  SG  CYS A  54      11.961   2.055  -3.100  1.00  0.00           S  
ATOM    413  N   ILE A  55      14.320   3.788   0.867  1.00  0.00           N  
ATOM    414  CA  ILE A  55      15.103   3.870   2.104  1.00  0.00           C  
ATOM    415  C   ILE A  55      14.339   3.139   3.208  1.00  0.00           C  
ATOM    416  O   ILE A  55      13.217   3.519   3.545  1.00  0.00           O  
ATOM    417  CB  ILE A  55      15.412   5.335   2.489  1.00  0.00           C  
ATOM    418  CG1 ILE A  55      16.122   6.091   1.339  1.00  0.00           C  
ATOM    419  CG2 ILE A  55      16.261   5.367   3.773  1.00  0.00           C  
ATOM    420  CD1 ILE A  55      16.370   7.582   1.617  1.00  0.00           C  
ATOM    421  N   GLN A  56      14.952   2.123   3.782  1.00  0.00           N  
ATOM    422  CA  GLN A  56      14.375   1.451   4.947  1.00  0.00           C  
ATOM    423  C   GLN A  56      14.436   2.376   6.159  1.00  0.00           C  
ATOM    424  O   GLN A  56      15.480   2.949   6.460  1.00  0.00           O  
ATOM    425  CB  GLN A  56      15.081   0.120   5.200  1.00  0.00           C  
ATOM    426  CG  GLN A  56      14.246  -0.766   6.139  1.00  0.00           C  
ATOM    427  CD  GLN A  56      14.859  -2.161   6.334  1.00  0.00           C  
ATOM    428  OE1 GLN A  56      16.023  -2.394   6.053  1.00  0.00           O  
ATOM    429  NE2 GLN A  56      14.102  -3.108   6.818  1.00  0.00           N  
ATOM    430  N   ALA A  57      13.313   2.514   6.856  1.00  0.00           N  
ATOM    431  CA  ALA A  57      13.210   3.384   8.010  1.00  0.00           C  
ATOM    432  C   ALA A  57      12.265   2.806   9.055  1.00  0.00           C  
ATOM    433  O   ALA A  57      11.164   2.357   8.747  1.00  0.00           O  
ATOM    434  CB  ALA A  57      12.735   4.761   7.539  1.00  0.00           C  
ATOM    435  N   ASP A  58      12.685   2.888  10.315  1.00  0.00           N  
ATOM    436  CA  ASP A  58      11.820   2.580  11.446  1.00  0.00           C  
ATOM    437  C   ASP A  58      11.402   3.875  12.153  1.00  0.00           C  
ATOM    438  O   ASP A  58      12.185   4.520  12.854  1.00  0.00           O  
ATOM    439  CB  ASP A  58      12.502   1.599  12.403  1.00  0.00           C  
ATOM    440  CG  ASP A  58      11.581   1.259  13.586  1.00  0.00           C  
ATOM    441  OD1 ASP A  58      10.370   1.574  13.515  1.00  0.00           O  
ATOM    442  OD2 ASP A  58      12.076   0.720  14.594  1.00  0.00           O  
ATOM    443  N   PHE A  59      10.150   4.254  11.979  1.00  0.00           N  
ATOM    444  CA  PHE A  59       9.573   5.444  12.600  1.00  0.00           C  
ATOM    445  C   PHE A  59       9.009   5.197  14.007  1.00  0.00           C  
ATOM    446  O   PHE A  59       8.432   6.122  14.588  1.00  0.00           O  
ATOM    447  CB  PHE A  59       8.532   6.068  11.666  1.00  0.00           C  
ATOM    448  CG  PHE A  59       9.040   6.506  10.305  1.00  0.00           C  
ATOM    449  CD1 PHE A  59      10.367   6.933  10.112  1.00  0.00           C  
ATOM    450  CD2 PHE A  59       8.149   6.511   9.215  1.00  0.00           C  
ATOM    451  CE1 PHE A  59      10.807   7.351   8.852  1.00  0.00           C  
ATOM    452  CE2 PHE A  59       8.584   6.936   7.946  1.00  0.00           C  
ATOM    453  CZ  PHE A  59       9.914   7.351   7.764  1.00  0.00           C  
ATOM    454  N   SER A  60       9.199   4.009  14.570  1.00  0.00           N  
ATOM    455  CA  SER A  60       8.739   3.692  15.926  1.00  0.00           C  
ATOM    456  C   SER A  60       9.482   4.484  17.010  1.00  0.00           C  
ATOM    457  O   SER A  60       8.964   4.665  18.119  1.00  0.00           O  
ATOM    458  CB  SER A  60       8.866   2.193  16.199  1.00  0.00           C  
ATOM    459  OG  SER A  60      10.217   1.813  16.301  1.00  0.00           O  
ATOM    460  N   THR A  61      10.662   5.021  16.690  1.00  0.00           N  
ATOM    461  CA  THR A  61      11.485   5.825  17.593  1.00  0.00           C  
ATOM    462  C   THR A  61      11.889   7.150  16.949  1.00  0.00           C  
ATOM    463  O   THR A  61      12.022   7.265  15.729  1.00  0.00           O  
ATOM    464  CB  THR A  61      12.733   5.066  18.067  1.00  0.00           C  
ATOM    465  OG1 THR A  61      13.642   4.905  17.014  1.00  0.00           O  
ATOM    466  CG2 THR A  61      12.413   3.680  18.645  1.00  0.00           C  
ATOM    467  N   ASN A  62      12.134   8.166  17.776  1.00  0.00           N  
ATOM    468  CA  ASN A  62      12.625   9.448  17.281  1.00  0.00           C  
ATOM    469  C   ASN A  62      14.002   9.323  16.627  1.00  0.00           C  
ATOM    470  O   ASN A  62      14.253   9.977  15.623  1.00  0.00           O  
ATOM    471  CB  ASN A  62      12.654  10.465  18.435  1.00  0.00           C  
ATOM    472  CG  ASN A  62      11.281  10.818  18.968  1.00  0.00           C  
ATOM    473  OD1 ASN A  62      10.249  10.695  18.323  1.00  0.00           O  
ATOM    474  ND2 ASN A  62      11.218  11.306  20.187  1.00  0.00           N  
ATOM    475  N   ASP A  63      14.867   8.452  17.149  1.00  0.00           N  
ATOM    476  CA  ASP A  63      16.180   8.193  16.563  1.00  0.00           C  
ATOM    477  C   ASP A  63      16.056   7.570  15.164  1.00  0.00           C  
ATOM    478  O   ASP A  63      16.757   7.995  14.245  1.00  0.00           O  
ATOM    479  CB  ASP A  63      17.010   7.300  17.496  1.00  0.00           C  
ATOM    480  CG  ASP A  63      17.383   7.975  18.819  1.00  0.00           C  
ATOM    481  OD1 ASP A  63      17.326   9.226  18.886  1.00  0.00           O  
ATOM    482  OD2 ASP A  63      17.713   7.236  19.770  1.00  0.00           O  
ATOM    483  N   GLY A  64      15.116   6.650  14.971  1.00  0.00           N  
ATOM    484  CA  GLY A  64      14.815   6.077  13.657  1.00  0.00           C  
ATOM    485  C   GLY A  64      14.282   7.119  12.662  1.00  0.00           C  
ATOM    486  O   GLY A  64      14.683   7.132  11.498  1.00  0.00           O  
ATOM    487  N   VAL A  65      13.444   8.042  13.126  1.00  0.00           N  
ATOM    488  CA  VAL A  65      12.966   9.173  12.307  1.00  0.00           C  
ATOM    489  C   VAL A  65      14.130  10.081  11.891  1.00  0.00           C  
ATOM    490  O   VAL A  65      14.219  10.478  10.729  1.00  0.00           O  
ATOM    491  CB  VAL A  65      11.891   9.994  13.041  1.00  0.00           C  
ATOM    492  CG1 VAL A  65      11.437  11.215  12.239  1.00  0.00           C  
ATOM    493  CG2 VAL A  65      10.635   9.155  13.318  1.00  0.00           C  
ATOM    494  N   MET A  66      15.016  10.400  12.834  1.00  0.00           N  
ATOM    495  CA  MET A  66      16.157  11.276  12.554  1.00  0.00           C  
ATOM    496  C   MET A  66      17.200  10.600  11.662  1.00  0.00           C  
ATOM    497  O   MET A  66      17.717  11.247  10.752  1.00  0.00           O  
ATOM    498  CB  MET A  66      16.774  11.770  13.868  1.00  0.00           C  
ATOM    499  CG  MET A  66      15.835  12.699  14.656  1.00  0.00           C  
ATOM    500  SD  MET A  66      15.161  14.149  13.761  1.00  0.00           S  
ATOM    501  CE  MET A  66      16.688  14.957  13.247  1.00  0.00           C  
ATOM    502  N   ALA A  67      17.441   9.302  11.850  1.00  0.00           N  
ATOM    503  CA  ALA A  67      18.306   8.524  10.969  1.00  0.00           C  
ATOM    504  C   ALA A  67      17.785   8.529   9.524  1.00  0.00           C  
ATOM    505  O   ALA A  67      18.554   8.753   8.582  1.00  0.00           O  
ATOM    506  CB  ALA A  67      18.422   7.103  11.528  1.00  0.00           C  
ATOM    507  N   PHE A  68      16.470   8.373   9.337  1.00  0.00           N  
ATOM    508  CA  PHE A  68      15.859   8.508   8.018  1.00  0.00           C  
ATOM    509  C   PHE A  68      16.016   9.919   7.437  1.00  0.00           C  
ATOM    510  O   PHE A  68      16.358  10.064   6.263  1.00  0.00           O  
ATOM    511  CB  PHE A  68      14.384   8.120   8.109  1.00  0.00           C  
ATOM    512  CG  PHE A  68      13.643   8.357   6.811  1.00  0.00           C  
ATOM    513  CD1 PHE A  68      12.739   9.431   6.689  1.00  0.00           C  
ATOM    514  CD2 PHE A  68      13.900   7.530   5.706  1.00  0.00           C  
ATOM    515  CE1 PHE A  68      12.077   9.652   5.469  1.00  0.00           C  
ATOM    516  CE2 PHE A  68      13.236   7.754   4.486  1.00  0.00           C  
ATOM    517  CZ  PHE A  68      12.323   8.812   4.368  1.00  0.00           C  
ATOM    518  N   ALA A  69      15.814  10.950   8.245  1.00  0.00           N  
ATOM    519  CA  ALA A  69      16.032  12.323   7.796  1.00  0.00           C  
ATOM    520  C   ALA A  69      17.470  12.547   7.323  1.00  0.00           C  
ATOM    521  O   ALA A  69      17.678  13.165   6.275  1.00  0.00           O  
ATOM    522  CB  ALA A  69      15.656  13.286   8.935  1.00  0.00           C  
ATOM    523  N   ASP A  70      18.463  12.005   8.032  1.00  0.00           N  
ATOM    524  CA  ASP A  70      19.871  12.090   7.654  1.00  0.00           C  
ATOM    525  C   ASP A  70      20.172  11.372   6.330  1.00  0.00           C  
ATOM    526  O   ASP A  70      20.915  11.911   5.503  1.00  0.00           O  
ATOM    527  CB  ASP A  70      20.757  11.542   8.783  1.00  0.00           C  
ATOM    528  CG  ASP A  70      20.901  12.493   9.977  1.00  0.00           C  
ATOM    529  OD1 ASP A  70      20.657  13.712   9.795  1.00  0.00           O  
ATOM    530  OD2 ASP A  70      21.357  12.018  11.031  1.00  0.00           O  
ATOM    531  N   GLU A  71      19.552  10.217   6.077  1.00  0.00           N  
ATOM    532  CA  GLU A  71      19.675   9.511   4.795  1.00  0.00           C  
ATOM    533  C   GLU A  71      19.058  10.311   3.636  1.00  0.00           C  
ATOM    534  O   GLU A  71      19.674  10.454   2.569  1.00  0.00           O  
ATOM    535  CB  GLU A  71      19.063   8.113   4.889  1.00  0.00           C  
ATOM    536  CG  GLU A  71      19.926   7.130   5.716  1.00  0.00           C  
ATOM    537  CD  GLU A  71      21.365   7.072   5.185  1.00  0.00           C  
ATOM    538  OE1 GLU A  71      22.307   7.338   5.973  1.00  0.00           O  
ATOM    539  OE2 GLU A  71      21.542   6.870   3.973  1.00  0.00           O  
ATOM    540  N   VAL A  72      17.899  10.928   3.845  1.00  0.00           N  
ATOM    541  CA  VAL A  72      17.295  11.814   2.835  1.00  0.00           C  
ATOM    542  C   VAL A  72      18.187  13.030   2.563  1.00  0.00           C  
ATOM    543  O   VAL A  72      18.407  13.396   1.406  1.00  0.00           O  
ATOM    544  CB  VAL A  72      15.876  12.260   3.255  1.00  0.00           C  
ATOM    545  CG1 VAL A  72      15.267  13.255   2.266  1.00  0.00           C  
ATOM    546  CG2 VAL A  72      14.929  11.061   3.321  1.00  0.00           C  
ATOM    547  N   LEU A  73      18.759  13.627   3.610  1.00  0.00           N  
ATOM    548  CA  LEU A  73      19.657  14.782   3.502  1.00  0.00           C  
ATOM    549  C   LEU A  73      20.965  14.457   2.761  1.00  0.00           C  
ATOM    550  O   LEU A  73      21.544  15.359   2.144  1.00  0.00           O  
ATOM    551  CB  LEU A  73      19.963  15.305   4.908  1.00  0.00           C  
ATOM    552  CG  LEU A  73      18.796  16.061   5.555  1.00  0.00           C  
ATOM    553  CD1 LEU A  73      19.061  16.249   7.053  1.00  0.00           C  
ATOM    554  CD2 LEU A  73      18.596  17.439   4.939  1.00  0.00           C  
ATOM    555  N   LYS A  74      21.444  13.218   2.819  1.00  0.00           N  
ATOM    556  CA  LYS A  74      22.589  12.732   2.033  1.00  0.00           C  
ATOM    557  C   LYS A  74      22.205  12.438   0.585  1.00  0.00           C  
ATOM    558  O   LYS A  74      23.030  12.604  -0.307  1.00  0.00           O  
ATOM    559  CB  LYS A  74      23.153  11.462   2.669  1.00  0.00           C  
ATOM    560  CG  LYS A  74      23.831  11.684   4.033  1.00  0.00           C  
ATOM    561  CD  LYS A  74      24.112  10.314   4.654  1.00  0.00           C  
ATOM    562  CE  LYS A  74      24.377  10.389   6.150  1.00  0.00           C  
ATOM    563  NZ  LYS A  74      24.273   9.028   6.740  1.00  0.00           N  
ATOM    564  N   SER A  75      20.966  12.029   0.366  1.00  0.00           N  
ATOM    565  CA  SER A  75      20.485  11.533  -0.927  1.00  0.00           C  
ATOM    566  C   SER A  75      20.111  12.636  -1.914  1.00  0.00           C  
ATOM    567  O   SER A  75      20.178  12.429  -3.126  1.00  0.00           O  
ATOM    568  CB  SER A  75      19.260  10.655  -0.695  1.00  0.00           C  
ATOM    569  OG  SER A  75      19.630   9.520   0.049  1.00  0.00           O  
ATOM    570  N   THR A  76      19.699  13.795  -1.414  1.00  0.00           N  
ATOM    571  CA  THR A  76      19.238  14.889  -2.265  1.00  0.00           C  
ATOM    572  C   THR A  76      19.597  16.259  -1.693  1.00  0.00           C  
ATOM    573  O   THR A  76      19.740  16.452  -0.491  1.00  0.00           O  
ATOM    574  CB  THR A  76      17.729  14.777  -2.545  1.00  0.00           C  
ATOM    575  OG1 THR A  76      17.361  15.770  -3.485  1.00  0.00           O  
ATOM    576  CG2 THR A  76      16.848  14.948  -1.310  1.00  0.00           C  
ATOM    577  N   HIS A  77      19.741  17.236  -2.576  1.00  0.00           N  
ATOM    578  CA  HIS A  77      19.955  18.638  -2.230  1.00  0.00           C  
ATOM    579  C   HIS A  77      18.650  19.444  -2.120  1.00  0.00           C  
ATOM    580  O   HIS A  77      18.682  20.615  -1.733  1.00  0.00           O  
ATOM    581  CB  HIS A  77      20.914  19.250  -3.250  1.00  0.00           C  
ATOM    582  CG  HIS A  77      20.370  19.266  -4.652  1.00  0.00           C  
ATOM    583  ND1 HIS A  77      20.383  18.214  -5.551  1.00  0.00           N  
ATOM    584  CD2 HIS A  77      19.749  20.317  -5.281  1.00  0.00           C  
ATOM    585  CE1 HIS A  77      19.785  18.632  -6.690  1.00  0.00           C  
ATOM    586  NE2 HIS A  77      19.392  19.901  -6.563  1.00  0.00           N  
ATOM    587  N   GLY A  78      17.522  18.841  -2.471  1.00  0.00           N  
ATOM    588  CA  GLY A  78      16.218  19.475  -2.419  1.00  0.00           C  
ATOM    589  C   GLY A  78      15.085  18.462  -2.549  1.00  0.00           C  
ATOM    590  O   GLY A  78      15.286  17.347  -3.027  1.00  0.00           O  
ATOM    591  N   LEU A  79      13.894  18.884  -2.135  1.00  0.00           N  
ATOM    592  CA  LEU A  79      12.666  18.117  -2.284  1.00  0.00           C  
ATOM    593  C   LEU A  79      11.591  18.962  -2.966  1.00  0.00           C  
ATOM    594  O   LEU A  79      11.383  20.128  -2.611  1.00  0.00           O  
ATOM    595  CB  LEU A  79      12.180  17.617  -0.913  1.00  0.00           C  
ATOM    596  CG  LEU A  79      13.012  16.477  -0.289  1.00  0.00           C  
ATOM    597  CD1 LEU A  79      12.505  16.189   1.120  1.00  0.00           C  
ATOM    598  CD2 LEU A  79      12.922  15.185  -1.098  1.00  0.00           C  
ATOM    599  N   ARG A  80      10.869  18.353  -3.895  1.00  0.00           N  
ATOM    600  CA  ARG A  80       9.654  18.931  -4.477  1.00  0.00           C  
ATOM    601  C   ARG A  80       8.499  18.896  -3.477  1.00  0.00           C  
ATOM    602  O   ARG A  80       7.740  19.860  -3.393  1.00  0.00           O  
ATOM    603  CB  ARG A  80       9.315  18.191  -5.779  1.00  0.00           C  
ATOM    604  CG  ARG A  80       7.935  18.552  -6.373  1.00  0.00           C  
ATOM    605  CD  ARG A  80       7.804  20.033  -6.742  1.00  0.00           C  
ATOM    606  NE  ARG A  80       6.421  20.375  -7.107  1.00  0.00           N  
ATOM    607  CZ  ARG A  80       5.464  20.758  -6.266  1.00  0.00           C  
ATOM    608  NH1 ARG A  80       5.658  20.874  -4.986  1.00  0.00           N  
ATOM    609  NH2 ARG A  80       4.281  21.042  -6.694  1.00  0.00           N  
ATOM    610  N   ALA A  81       8.367  17.788  -2.768  1.00  0.00           N  
ATOM    611  CA  ALA A  81       7.297  17.607  -1.792  1.00  0.00           C  
ATOM    612  C   ALA A  81       7.648  16.529  -0.760  1.00  0.00           C  
ATOM    613  O   ALA A  81       8.508  15.681  -0.996  1.00  0.00           O  
ATOM    614  CB  ALA A  81       5.995  17.264  -2.529  1.00  0.00           C  
ATOM    615  N   ILE A  82       6.934  16.560   0.359  1.00  0.00           N  
ATOM    616  CA  ILE A  82       6.872  15.462   1.320  1.00  0.00           C  
ATOM    617  C   ILE A  82       5.412  15.032   1.467  1.00  0.00           C  
ATOM    618  O   ILE A  82       4.562  15.839   1.850  1.00  0.00           O  
ATOM    619  CB  ILE A  82       7.481  15.835   2.688  1.00  0.00           C  
ATOM    620  CG1 ILE A  82       8.927  16.350   2.542  1.00  0.00           C  
ATOM    621  CG2 ILE A  82       7.436  14.614   3.629  1.00  0.00           C  
ATOM    622  CD1 ILE A  82       9.562  16.822   3.860  1.00  0.00           C  
ATOM    623  N   LEU A  83       5.141  13.776   1.216  1.00  0.00           N  
ATOM    624  CA  LEU A  83       3.840  13.151   1.430  1.00  0.00           C  
ATOM    625  C   LEU A  83       3.923  12.255   2.663  1.00  0.00           C  
ATOM    626  O   LEU A  83       4.500  11.163   2.620  1.00  0.00           O  
ATOM    627  CB  LEU A  83       3.397  12.387   0.165  1.00  0.00           C  
ATOM    628  CG  LEU A  83       3.449  13.178  -1.158  1.00  0.00           C  
ATOM    629  CD1 LEU A  83       2.805  12.359  -2.273  1.00  0.00           C  
ATOM    630  CD2 LEU A  83       2.720  14.515  -1.096  1.00  0.00           C  
ATOM    631  N   HIS A  84       3.366  12.701   3.771  1.00  0.00           N  
ATOM    632  CA  HIS A  84       3.326  11.960   5.024  1.00  0.00           C  
ATOM    633  C   HIS A  84       2.190  10.931   5.010  1.00  0.00           C  
ATOM    634  O   HIS A  84       1.145  11.129   5.630  1.00  0.00           O  
ATOM    635  CB  HIS A  84       3.217  12.916   6.211  1.00  0.00           C  
ATOM    636  CG  HIS A  84       4.452  13.727   6.435  1.00  0.00           C  
ATOM    637  ND1 HIS A  84       5.634  13.270   6.997  1.00  0.00           N  
ATOM    638  CD2 HIS A  84       4.611  15.058   6.143  1.00  0.00           C  
ATOM    639  CE1 HIS A  84       6.476  14.312   7.049  1.00  0.00           C  
ATOM    640  NE2 HIS A  84       5.885  15.403   6.542  1.00  0.00           N  
ATOM    641  N   ASN A  85       2.416   9.850   4.288  1.00  0.00           N  
ATOM    642  CA  ASN A  85       1.470   8.743   4.136  1.00  0.00           C  
ATOM    643  C   ASN A  85       1.668   7.631   5.175  1.00  0.00           C  
ATOM    644  O   ASN A  85       0.718   6.912   5.496  1.00  0.00           O  
ATOM    645  CB  ASN A  85       1.589   8.224   2.693  1.00  0.00           C  
ATOM    646  CG  ASN A  85       0.780   6.970   2.478  1.00  0.00           C  
ATOM    647  OD1 ASN A  85      -0.438   6.979   2.407  1.00  0.00           O  
ATOM    648  ND2 ASN A  85       1.434   5.838   2.424  1.00  0.00           N  
ATOM    649  N   ALA A  86       2.873   7.477   5.732  1.00  0.00           N  
ATOM    650  CA  ALA A  86       3.130   6.460   6.742  1.00  0.00           C  
ATOM    651  C   ALA A  86       2.121   6.572   7.894  1.00  0.00           C  
ATOM    652  O   ALA A  86       1.954   7.628   8.506  1.00  0.00           O  
ATOM    653  CB  ALA A  86       4.571   6.563   7.257  1.00  0.00           C  
ATOM    654  N   SER A  87       1.457   5.453   8.175  1.00  0.00           N  
ATOM    655  CA  SER A  87       0.421   5.389   9.192  1.00  0.00           C  
ATOM    656  C   SER A  87       0.434   4.016   9.839  1.00  0.00           C  
ATOM    657  O   SER A  87       0.758   3.018   9.198  1.00  0.00           O  
ATOM    658  CB  SER A  87      -0.946   5.686   8.561  1.00  0.00           C  
ATOM    659  OG  SER A  87      -1.975   5.760   9.531  1.00  0.00           O  
ATOM    660  N   ALA A  88       0.037   3.973  11.095  1.00  0.00           N  
ATOM    661  CA  ALA A  88      -0.349   2.749  11.763  1.00  0.00           C  
ATOM    662  C   ALA A  88      -1.813   2.866  12.191  1.00  0.00           C  
ATOM    663  O   ALA A  88      -2.333   3.956  12.428  1.00  0.00           O  
ATOM    664  CB  ALA A  88       0.597   2.473  12.936  1.00  0.00           C  
ATOM    665  N   TRP A  89      -2.466   1.719  12.268  1.00  0.00           N  
ATOM    666  CA  TRP A  89      -3.825   1.646  12.777  1.00  0.00           C  
ATOM    667  C   TRP A  89      -3.843   0.706  13.968  1.00  0.00           C  
ATOM    668  O   TRP A  89      -3.504  -0.475  13.851  1.00  0.00           O  
ATOM    669  CB  TRP A  89      -4.764   1.215  11.658  1.00  0.00           C  
ATOM    670  CG  TRP A  89      -6.195   1.257  12.047  1.00  0.00           C  
ATOM    671  CD1 TRP A  89      -7.014   2.316  11.896  1.00  0.00           C  
ATOM    672  CD2 TRP A  89      -7.015   0.167  12.585  1.00  0.00           C  
ATOM    673  NE1 TRP A  89      -8.309   1.958  12.262  1.00  0.00           N  
ATOM    674  CE2 TRP A  89      -8.348   0.636  12.646  1.00  0.00           C  
ATOM    675  CE3 TRP A  89      -6.751  -1.165  12.944  1.00  0.00           C  
ATOM    676  CZ2 TRP A  89      -9.412  -0.225  12.988  1.00  0.00           C  
ATOM    677  CZ3 TRP A  89      -7.813  -2.012  13.309  1.00  0.00           C  
ATOM    678  CH2 TRP A  89      -9.127  -1.554  13.312  1.00  0.00           C  
ATOM    679  N   MET A  90      -4.192   1.241  15.120  1.00  0.00           N  
ATOM    680  CA  MET A  90      -4.248   0.476  16.359  1.00  0.00           C  
ATOM    681  C   MET A  90      -5.491   0.889  17.145  1.00  0.00           C  
ATOM    682  O   MET A  90      -5.724   2.075  17.376  1.00  0.00           O  
ATOM    683  CB  MET A  90      -2.944   0.674  17.141  1.00  0.00           C  
ATOM    684  CG  MET A  90      -2.757  -0.377  18.238  1.00  0.00           C  
ATOM    685  SD  MET A  90      -1.212  -0.200  19.171  1.00  0.00           S  
ATOM    686  CE  MET A  90       0.011  -0.627  17.922  1.00  0.00           C  
ATOM    687  N   ALA A  91      -6.286  -0.109  17.511  1.00  0.00           N  
ATOM    688  CA  ALA A  91      -7.469   0.067  18.332  1.00  0.00           C  
ATOM    689  C   ALA A  91      -7.133  -0.128  19.809  1.00  0.00           C  
ATOM    690  O   ALA A  91      -6.239  -0.899  20.152  1.00  0.00           O  
ATOM    691  CB  ALA A  91      -8.538  -0.924  17.875  1.00  0.00           C  
ATOM    692  N   GLU A  92      -7.923   0.467  20.681  1.00  0.00           N  
ATOM    693  CA  GLU A  92      -7.940   0.137  22.101  1.00  0.00           C  
ATOM    694  C   GLU A  92      -8.533  -1.277  22.275  1.00  0.00           C  
ATOM    695  O   GLU A  92      -9.749  -1.468  22.342  1.00  0.00           O  
ATOM    696  CB  GLU A  92      -8.732   1.183  22.900  1.00  0.00           C  
ATOM    697  CG  GLU A  92      -8.091   2.578  22.926  1.00  0.00           C  
ATOM    698  CD  GLU A  92      -8.274   3.414  21.646  1.00  0.00           C  
ATOM    699  OE1 GLU A  92      -7.493   4.377  21.466  1.00  0.00           O  
ATOM    700  OE2 GLU A  92      -9.195   3.138  20.855  1.00  0.00           O  
ATOM    701  N   LYS A  93      -7.662  -2.280  22.336  1.00  0.00           N  
ATOM    702  CA  LYS A  93      -8.053  -3.689  22.496  1.00  0.00           C  
ATOM    703  C   LYS A  93      -7.685  -4.201  23.895  1.00  0.00           C  
ATOM    704  O   LYS A  93      -6.647  -3.812  24.432  1.00  0.00           O  
ATOM    705  CB  LYS A  93      -7.424  -4.566  21.401  1.00  0.00           C  
ATOM    706  CG  LYS A  93      -7.982  -4.268  19.997  1.00  0.00           C  
ATOM    707  CD  LYS A  93      -7.353  -5.201  18.964  1.00  0.00           C  
ATOM    708  CE  LYS A  93      -7.831  -4.878  17.540  1.00  0.00           C  
ATOM    709  NZ  LYS A  93      -7.183  -5.751  16.520  1.00  0.00           N  
ATOM    710  N   PRO A  94      -8.481  -5.121  24.459  1.00  0.00           N  
ATOM    711  CA  PRO A  94      -8.084  -5.822  25.673  1.00  0.00           C  
ATOM    712  C   PRO A  94      -6.721  -6.492  25.508  1.00  0.00           C  
ATOM    713  O   PRO A  94      -6.472  -7.165  24.506  1.00  0.00           O  
ATOM    714  CB  PRO A  94      -9.192  -6.852  25.943  1.00  0.00           C  
ATOM    715  CG  PRO A  94     -10.401  -6.287  25.203  1.00  0.00           C  
ATOM    716  CD  PRO A  94      -9.778  -5.586  23.994  1.00  0.00           C  
ATOM    717  N   GLY A  95      -5.842  -6.327  26.493  1.00  0.00           N  
ATOM    718  CA  GLY A  95      -4.498  -6.906  26.493  1.00  0.00           C  
ATOM    719  C   GLY A  95      -3.410  -6.010  25.885  1.00  0.00           C  
ATOM    720  O   GLY A  95      -2.236  -6.245  26.161  1.00  0.00           O  
ATOM    721  N   ALA A  96      -3.765  -4.980  25.128  1.00  0.00           N  
ATOM    722  CA  ALA A  96      -2.813  -3.956  24.700  1.00  0.00           C  
ATOM    723  C   ALA A  96      -2.776  -2.815  25.733  1.00  0.00           C  
ATOM    724  O   ALA A  96      -3.824  -2.232  26.019  1.00  0.00           O  
ATOM    725  CB  ALA A  96      -3.193  -3.470  23.295  1.00  0.00           C  
ATOM    726  N   PRO A  97      -1.603  -2.466  26.290  1.00  0.00           N  
ATOM    727  CA  PRO A  97      -1.501  -1.338  27.204  1.00  0.00           C  
ATOM    728  C   PRO A  97      -1.935  -0.034  26.513  1.00  0.00           C  
ATOM    729  O   PRO A  97      -1.392   0.339  25.476  1.00  0.00           O  
ATOM    730  CB  PRO A  97      -0.041  -1.295  27.660  1.00  0.00           C  
ATOM    731  CG  PRO A  97       0.477  -2.709  27.387  1.00  0.00           C  
ATOM    732  CD  PRO A  97      -0.321  -3.132  26.160  1.00  0.00           C  
ATOM    733  N   LEU A  98      -2.893   0.682  27.110  1.00  0.00           N  
ATOM    734  CA  LEU A  98      -3.408   1.929  26.526  1.00  0.00           C  
ATOM    735  C   LEU A  98      -2.316   2.989  26.292  1.00  0.00           C  
ATOM    736  O   LEU A  98      -2.377   3.745  25.327  1.00  0.00           O  
ATOM    737  CB  LEU A  98      -4.500   2.510  27.444  1.00  0.00           C  
ATOM    738  CG  LEU A  98      -5.785   1.683  27.556  1.00  0.00           C  
ATOM    739  CD1 LEU A  98      -6.720   2.337  28.569  1.00  0.00           C  
ATOM    740  CD2 LEU A  98      -6.520   1.580  26.218  1.00  0.00           C  
ATOM    741  N   ALA A  99      -1.315   3.021  27.169  1.00  0.00           N  
ATOM    742  CA  ALA A  99      -0.172   3.912  27.025  1.00  0.00           C  
ATOM    743  C   ALA A  99       0.630   3.613  25.751  1.00  0.00           C  
ATOM    744  O   ALA A  99       1.018   4.536  25.047  1.00  0.00           O  
ATOM    745  CB  ALA A  99       0.693   3.805  28.286  1.00  0.00           C  
ATOM    746  N   ASP A 100       0.798   2.325  25.423  1.00  0.00           N  
ATOM    747  CA  ASP A 100       1.544   1.892  24.240  1.00  0.00           C  
ATOM    748  C   ASP A 100       0.752   2.175  22.964  1.00  0.00           C  
ATOM    749  O   ASP A 100       1.315   2.671  21.986  1.00  0.00           O  
ATOM    750  CB  ASP A 100       1.883   0.398  24.337  1.00  0.00           C  
ATOM    751  CG  ASP A 100       2.758   0.029  25.537  1.00  0.00           C  
ATOM    752  OD1 ASP A 100       3.329   0.950  26.167  1.00  0.00           O  
ATOM    753  OD2 ASP A 100       2.818  -1.180  25.839  1.00  0.00           O  
ATOM    754  N   VAL A 101      -0.567   1.958  22.989  1.00  0.00           N  
ATOM    755  CA  VAL A 101      -1.462   2.309  21.875  1.00  0.00           C  
ATOM    756  C   VAL A 101      -1.364   3.807  21.573  1.00  0.00           C  
ATOM    757  O   VAL A 101      -1.120   4.200  20.434  1.00  0.00           O  
ATOM    758  CB  VAL A 101      -2.921   1.906  22.163  1.00  0.00           C  
ATOM    759  CG1 VAL A 101      -3.849   2.291  21.007  1.00  0.00           C  
ATOM    760  CG2 VAL A 101      -3.060   0.392  22.379  1.00  0.00           C  
ATOM    761  N   LEU A 102      -1.497   4.647  22.605  1.00  0.00           N  
ATOM    762  CA  LEU A 102      -1.396   6.088  22.443  1.00  0.00           C  
ATOM    763  C   LEU A 102      -0.003   6.515  21.959  1.00  0.00           C  
ATOM    764  O   LEU A 102       0.099   7.303  21.028  1.00  0.00           O  
ATOM    765  CB  LEU A 102      -1.773   6.776  23.767  1.00  0.00           C  
ATOM    766  CG  LEU A 102      -1.718   8.314  23.707  1.00  0.00           C  
ATOM    767  CD1 LEU A 102      -2.696   8.900  22.690  1.00  0.00           C  
ATOM    768  CD2 LEU A 102      -2.059   8.889  25.081  1.00  0.00           C  
ATOM    769  N   ALA A 103       1.054   5.981  22.568  1.00  0.00           N  
ATOM    770  CA  ALA A 103       2.425   6.295  22.195  1.00  0.00           C  
ATOM    771  C   ALA A 103       2.709   5.933  20.728  1.00  0.00           C  
ATOM    772  O   ALA A 103       3.245   6.762  19.995  1.00  0.00           O  
ATOM    773  CB  ALA A 103       3.383   5.580  23.154  1.00  0.00           C  
ATOM    774  N   CYS A 104       2.278   4.761  20.287  1.00  0.00           N  
ATOM    775  CA  CYS A 104       2.444   4.303  18.905  1.00  0.00           C  
ATOM    776  C   CYS A 104       1.705   5.210  17.905  1.00  0.00           C  
ATOM    777  O   CYS A 104       2.287   5.645  16.909  1.00  0.00           O  
ATOM    778  CB  CYS A 104       1.975   2.840  18.830  1.00  0.00           C  
ATOM    779  SG  CYS A 104       2.258   2.179  17.169  1.00  0.00           S  
ATOM    780  N   MET A 105       0.446   5.568  18.197  1.00  0.00           N  
ATOM    781  CA  MET A 105      -0.330   6.458  17.336  1.00  0.00           C  
ATOM    782  C   MET A 105       0.278   7.865  17.278  1.00  0.00           C  
ATOM    783  O   MET A 105       0.401   8.454  16.198  1.00  0.00           O  
ATOM    784  CB  MET A 105      -1.789   6.518  17.806  1.00  0.00           C  
ATOM    785  CG  MET A 105      -2.567   5.198  17.666  1.00  0.00           C  
ATOM    786  SD  MET A 105      -2.618   4.488  15.999  1.00  0.00           S  
ATOM    787  CE  MET A 105      -1.170   3.423  16.040  1.00  0.00           C  
ATOM    788  N   MET A 106       0.696   8.406  18.419  1.00  0.00           N  
ATOM    789  CA  MET A 106       1.354   9.710  18.475  1.00  0.00           C  
ATOM    790  C   MET A 106       2.716   9.695  17.781  1.00  0.00           C  
ATOM    791  O   MET A 106       3.046  10.645  17.078  1.00  0.00           O  
ATOM    792  CB  MET A 106       1.491  10.158  19.944  1.00  0.00           C  
ATOM    793  CG  MET A 106       0.142  10.476  20.594  1.00  0.00           C  
ATOM    794  SD  MET A 106      -0.797  11.855  19.855  1.00  0.00           S  
ATOM    795  CE  MET A 106       0.238  13.259  20.347  1.00  0.00           C  
ATOM    796  N   GLN A 107       3.481   8.621  17.921  1.00  0.00           N  
ATOM    797  CA  GLN A 107       4.784   8.473  17.276  1.00  0.00           C  
ATOM    798  C   GLN A 107       4.667   8.563  15.755  1.00  0.00           C  
ATOM    799  O   GLN A 107       5.338   9.384  15.124  1.00  0.00           O  
ATOM    800  CB  GLN A 107       5.427   7.150  17.725  1.00  0.00           C  
ATOM    801  CG  GLN A 107       6.840   6.958  17.155  1.00  0.00           C  
ATOM    802  CD  GLN A 107       7.826   8.044  17.606  1.00  0.00           C  
ATOM    803  OE1 GLN A 107       7.683   8.653  18.646  1.00  0.00           O  
ATOM    804  NE2 GLN A 107       8.826   8.327  16.812  1.00  0.00           N  
ATOM    805  N   ILE A 108       3.784   7.770  15.156  1.00  0.00           N  
ATOM    806  CA  ILE A 108       3.709   7.691  13.696  1.00  0.00           C  
ATOM    807  C   ILE A 108       2.974   8.879  13.068  1.00  0.00           C  
ATOM    808  O   ILE A 108       3.364   9.341  11.996  1.00  0.00           O  
ATOM    809  CB  ILE A 108       3.134   6.319  13.266  1.00  0.00           C  
ATOM    810  CG1 ILE A 108       3.354   6.012  11.770  1.00  0.00           C  
ATOM    811  CG2 ILE A 108       1.639   6.191  13.599  1.00  0.00           C  
ATOM    812  CD1 ILE A 108       4.827   5.947  11.367  1.00  0.00           C  
ATOM    813  N   HIS A 109       1.933   9.396  13.712  1.00  0.00           N  
ATOM    814  CA  HIS A 109       1.107  10.467  13.137  1.00  0.00           C  
ATOM    815  C   HIS A 109       1.517  11.874  13.577  1.00  0.00           C  
ATOM    816  O   HIS A 109       1.118  12.843  12.931  1.00  0.00           O  
ATOM    817  CB  HIS A 109      -0.375  10.228  13.454  1.00  0.00           C  
ATOM    818  CG  HIS A 109      -0.905   8.905  12.985  1.00  0.00           C  
ATOM    819  ND1 HIS A 109      -1.714   8.071  13.713  1.00  0.00           N  
ATOM    820  CD2 HIS A 109      -0.689   8.311  11.779  1.00  0.00           C  
ATOM    821  CE1 HIS A 109      -1.973   6.995  12.966  1.00  0.00           C  
ATOM    822  NE2 HIS A 109      -1.373   7.104  11.780  1.00  0.00           N  
ATOM    823  N   VAL A 110       2.284  12.013  14.650  1.00  0.00           N  
ATOM    824  CA  VAL A 110       2.662  13.316  15.209  1.00  0.00           C  
ATOM    825  C   VAL A 110       4.167  13.482  15.238  1.00  0.00           C  
ATOM    826  O   VAL A 110       4.674  14.365  14.549  1.00  0.00           O  
ATOM    827  CB  VAL A 110       2.021  13.587  16.588  1.00  0.00           C  
ATOM    828  CG1 VAL A 110       2.258  15.026  17.040  1.00  0.00           C  
ATOM    829  CG2 VAL A 110       0.509  13.323  16.571  1.00  0.00           C  
ATOM    830  N   ASN A 111       4.895  12.654  15.985  1.00  0.00           N  
ATOM    831  CA  ASN A 111       6.338  12.826  16.130  1.00  0.00           C  
ATOM    832  C   ASN A 111       7.048  12.719  14.773  1.00  0.00           C  
ATOM    833  O   ASN A 111       7.833  13.604  14.434  1.00  0.00           O  
ATOM    834  CB  ASN A 111       6.926  11.794  17.106  1.00  0.00           C  
ATOM    835  CG  ASN A 111       6.484  11.954  18.550  1.00  0.00           C  
ATOM    836  OD1 ASN A 111       5.468  12.524  18.877  1.00  0.00           O  
ATOM    837  ND2 ASN A 111       7.270  11.422  19.466  1.00  0.00           N  
ATOM    838  N   THR A 112       6.723  11.707  13.984  1.00  0.00           N  
ATOM    839  CA  THR A 112       7.344  11.477  12.677  1.00  0.00           C  
ATOM    840  C   THR A 112       7.174  12.668  11.725  1.00  0.00           C  
ATOM    841  O   THR A 112       8.190  13.251  11.346  1.00  0.00           O  
ATOM    842  CB  THR A 112       6.858  10.157  12.054  1.00  0.00           C  
ATOM    843  OG1 THR A 112       7.181   9.092  12.908  1.00  0.00           O  
ATOM    844  CG2 THR A 112       7.488   9.881  10.699  1.00  0.00           C  
ATOM    845  N   PRO A 113       5.960  13.116  11.375  1.00  0.00           N  
ATOM    846  CA  PRO A 113       5.816  14.269  10.488  1.00  0.00           C  
ATOM    847  C   PRO A 113       6.324  15.574  11.110  1.00  0.00           C  
ATOM    848  O   PRO A 113       6.897  16.396  10.403  1.00  0.00           O  
ATOM    849  CB  PRO A 113       4.323  14.334  10.134  1.00  0.00           C  
ATOM    850  CG  PRO A 113       3.645  13.598  11.290  1.00  0.00           C  
ATOM    851  CD  PRO A 113       4.664  12.538  11.673  1.00  0.00           C  
ATOM    852  N   TYR A 114       6.190  15.769  12.427  1.00  0.00           N  
ATOM    853  CA  TYR A 114       6.734  16.948  13.112  1.00  0.00           C  
ATOM    854  C   TYR A 114       8.256  17.032  12.978  1.00  0.00           C  
ATOM    855  O   TYR A 114       8.783  18.076  12.575  1.00  0.00           O  
ATOM    856  CB  TYR A 114       6.315  16.904  14.591  1.00  0.00           C  
ATOM    857  CG  TYR A 114       6.898  18.028  15.433  1.00  0.00           C  
ATOM    858  CD1 TYR A 114       8.050  17.807  16.211  1.00  0.00           C  
ATOM    859  CD2 TYR A 114       6.288  19.291  15.439  1.00  0.00           C  
ATOM    860  CE1 TYR A 114       8.594  18.850  16.982  1.00  0.00           C  
ATOM    861  CE2 TYR A 114       6.818  20.335  16.201  1.00  0.00           C  
ATOM    862  CZ  TYR A 114       7.971  20.115  16.981  1.00  0.00           C  
ATOM    863  OH  TYR A 114       8.492  21.134  17.724  1.00  0.00           O  
ATOM    864  N   LEU A 115       8.960  15.948  13.280  1.00  0.00           N  
ATOM    865  CA  LEU A 115      10.415  15.895  13.205  1.00  0.00           C  
ATOM    866  C   LEU A 115      10.908  15.998  11.758  1.00  0.00           C  
ATOM    867  O   LEU A 115      11.806  16.792  11.486  1.00  0.00           O  
ATOM    868  CB  LEU A 115      10.923  14.608  13.880  1.00  0.00           C  
ATOM    869  CG  LEU A 115      10.726  14.556  15.406  1.00  0.00           C  
ATOM    870  CD1 LEU A 115      11.100  13.172  15.921  1.00  0.00           C  
ATOM    871  CD2 LEU A 115      11.592  15.593  16.140  1.00  0.00           C  
ATOM    872  N   LEU A 116      10.292  15.271  10.834  1.00  0.00           N  
ATOM    873  CA  LEU A 116      10.687  15.289   9.422  1.00  0.00           C  
ATOM    874  C   LEU A 116      10.469  16.667   8.782  1.00  0.00           C  
ATOM    875  O   LEU A 116      11.360  17.152   8.091  1.00  0.00           O  
ATOM    876  CB  LEU A 116       9.946  14.201   8.636  1.00  0.00           C  
ATOM    877  CG  LEU A 116      10.363  12.755   8.974  1.00  0.00           C  
ATOM    878  CD1 LEU A 116       9.552  11.776   8.125  1.00  0.00           C  
ATOM    879  CD2 LEU A 116      11.846  12.495   8.709  1.00  0.00           C  
ATOM    880  N   ASN A 117       9.346  17.328   9.054  1.00  0.00           N  
ATOM    881  CA  ASN A 117       9.111  18.677   8.534  1.00  0.00           C  
ATOM    882  C   ASN A 117      10.169  19.675   9.012  1.00  0.00           C  
ATOM    883  O   ASN A 117      10.575  20.549   8.254  1.00  0.00           O  
ATOM    884  CB  ASN A 117       7.714  19.162   8.941  1.00  0.00           C  
ATOM    885  CG  ASN A 117       6.580  18.490   8.199  1.00  0.00           C  
ATOM    886  OD1 ASN A 117       6.746  17.759   7.240  1.00  0.00           O  
ATOM    887  ND2 ASN A 117       5.355  18.744   8.609  1.00  0.00           N  
ATOM    888  N   HIS A 118      10.628  19.547  10.261  1.00  0.00           N  
ATOM    889  CA  HIS A 118      11.705  20.377  10.780  1.00  0.00           C  
ATOM    890  C   HIS A 118      13.074  20.002  10.205  1.00  0.00           C  
ATOM    891  O   HIS A 118      13.801  20.883   9.743  1.00  0.00           O  
ATOM    892  CB  HIS A 118      11.707  20.322  12.316  1.00  0.00           C  
ATOM    893  CG  HIS A 118      10.709  21.261  12.931  1.00  0.00           C  
ATOM    894  ND1 HIS A 118      10.783  22.630  12.868  1.00  0.00           N  
ATOM    895  CD2 HIS A 118       9.601  20.953  13.674  1.00  0.00           C  
ATOM    896  CE1 HIS A 118       9.740  23.135  13.563  1.00  0.00           C  
ATOM    897  NE2 HIS A 118       8.996  22.143  14.064  1.00  0.00           N  
ATOM    898  N   ALA A 119      13.414  18.729  10.195  1.00  0.00           N  
ATOM    899  CA  ALA A 119      14.716  18.248   9.740  1.00  0.00           C  
ATOM    900  C   ALA A 119      14.939  18.478   8.232  1.00  0.00           C  
ATOM    901  O   ALA A 119      16.044  18.814   7.809  1.00  0.00           O  
ATOM    902  CB  ALA A 119      14.827  16.768  10.107  1.00  0.00           C  
ATOM    903  N   LEU A 120      13.877  18.351   7.440  1.00  0.00           N  
ATOM    904  CA  LEU A 120      13.922  18.443   5.983  1.00  0.00           C  
ATOM    905  C   LEU A 120      13.472  19.811   5.442  1.00  0.00           C  
ATOM    906  O   LEU A 120      13.491  20.018   4.231  1.00  0.00           O  
ATOM    907  CB  LEU A 120      13.109  17.286   5.370  1.00  0.00           C  
ATOM    908  CG  LEU A 120      13.511  15.871   5.842  1.00  0.00           C  
ATOM    909  CD1 LEU A 120      12.644  14.828   5.146  1.00  0.00           C  
ATOM    910  CD2 LEU A 120      14.980  15.553   5.550  1.00  0.00           C  
ATOM    911  N   GLU A 121      13.122  20.754   6.310  1.00  0.00           N  
ATOM    912  CA  GLU A 121      12.669  22.094   5.895  1.00  0.00           C  
ATOM    913  C   GLU A 121      13.606  22.744   4.873  1.00  0.00           C  
ATOM    914  O   GLU A 121      13.157  23.305   3.876  1.00  0.00           O  
ATOM    915  CB  GLU A 121      12.504  22.991   7.139  1.00  0.00           C  
ATOM    916  CG  GLU A 121      12.183  24.460   6.788  1.00  0.00           C  
ATOM    917  CD  GLU A 121      11.832  25.367   7.973  1.00  0.00           C  
ATOM    918  OE1 GLU A 121      11.757  26.603   7.773  1.00  0.00           O  
ATOM    919  OE2 GLU A 121      11.546  24.894   9.084  1.00  0.00           O  
ATOM    920  N   ARG A 122      14.922  22.642   5.086  1.00  0.00           N  
ATOM    921  CA  ARG A 122      15.931  23.223   4.184  1.00  0.00           C  
ATOM    922  C   ARG A 122      15.898  22.651   2.768  1.00  0.00           C  
ATOM    923  O   ARG A 122      16.306  23.352   1.851  1.00  0.00           O  
ATOM    924  CB  ARG A 122      17.326  23.089   4.810  1.00  0.00           C  
ATOM    925  CG  ARG A 122      17.846  21.636   4.860  1.00  0.00           C  
ATOM    926  CD  ARG A 122      19.239  21.603   5.492  1.00  0.00           C  
ATOM    927  NE  ARG A 122      19.794  20.236   5.539  1.00  0.00           N  
ATOM    928  CZ  ARG A 122      20.935  19.881   6.102  1.00  0.00           C  
ATOM    929  NH1 ARG A 122      21.712  20.744   6.691  1.00  0.00           N  
ATOM    930  NH2 ARG A 122      21.318  18.640   6.097  1.00  0.00           N  
ATOM    931  N   LEU A 123      15.422  21.423   2.594  1.00  0.00           N  
ATOM    932  CA  LEU A 123      15.288  20.802   1.269  1.00  0.00           C  
ATOM    933  C   LEU A 123      14.048  21.304   0.525  1.00  0.00           C  
ATOM    934  O   LEU A 123      14.013  21.246  -0.696  1.00  0.00           O  
ATOM    935  CB  LEU A 123      15.225  19.270   1.409  1.00  0.00           C  
ATOM    936  CG  LEU A 123      16.454  18.597   2.050  1.00  0.00           C  
ATOM    937  CD1 LEU A 123      16.234  17.077   2.066  1.00  0.00           C  
ATOM    938  CD2 LEU A 123      17.748  18.882   1.282  1.00  0.00           C  
ATOM    939  N   LEU A 124      13.047  21.810   1.240  1.00  0.00           N  
ATOM    940  CA  LEU A 124      11.814  22.352   0.668  1.00  0.00           C  
ATOM    941  C   LEU A 124      11.928  23.840   0.334  1.00  0.00           C  
ATOM    942  O   LEU A 124      11.175  24.345  -0.491  1.00  0.00           O  
ATOM    943  CB  LEU A 124      10.666  22.114   1.660  1.00  0.00           C  
ATOM    944  CG  LEU A 124      10.316  20.637   1.902  1.00  0.00           C  
ATOM    945  CD1 LEU A 124       9.410  20.542   3.124  1.00  0.00           C  
ATOM    946  CD2 LEU A 124       9.587  20.033   0.707  1.00  0.00           C  
ATOM    947  N   ARG A 125      12.839  24.549   0.986  1.00  0.00           N  
ATOM    948  CA  ARG A 125      13.059  25.985   0.797  1.00  0.00           C  
ATOM    949  C   ARG A 125      14.071  26.282  -0.307  1.00  0.00           C  
ATOM    950  O   ARG A 125      14.875  25.442  -0.687  1.00  0.00           O  
ATOM    951  CB  ARG A 125      13.494  26.635   2.115  1.00  0.00           C  
ATOM    952  CG  ARG A 125      12.364  26.673   3.145  1.00  0.00           C  
ATOM    953  CD  ARG A 125      12.779  27.581   4.297  1.00  0.00           C  
ATOM    954  NE  ARG A 125      11.784  27.668   5.365  1.00  0.00           N  
ATOM    955  CZ  ARG A 125      10.699  28.428   5.423  1.00  0.00           C  
ATOM    956  NH1 ARG A 125      10.307  29.168   4.426  1.00  0.00           N  
ATOM    957  NH2 ARG A 125      10.004  28.432   6.508  1.00  0.00           N  
ATOM    958  N   GLY A 126      14.035  27.518  -0.793  1.00  0.00           N  
ATOM    959  CA  GLY A 126      14.996  28.022  -1.774  1.00  0.00           C  
ATOM    960  C   GLY A 126      14.651  27.700  -3.230  1.00  0.00           C  
ATOM    961  O   GLY A 126      15.438  28.023  -4.123  1.00  0.00           O  
ATOM    962  N   HIS A 127      13.481  27.119  -3.478  1.00  0.00           N  
ATOM    963  CA  HIS A 127      13.027  26.747  -4.827  1.00  0.00           C  
ATOM    964  C   HIS A 127      12.041  27.754  -5.437  1.00  0.00           C  
ATOM    965  O   HIS A 127      11.686  27.642  -6.605  1.00  0.00           O  
ATOM    966  CB  HIS A 127      12.471  25.319  -4.805  1.00  0.00           C  
ATOM    967  CG  HIS A 127      13.443  24.335  -4.212  1.00  0.00           C  
ATOM    968  ND1 HIS A 127      14.791  24.227  -4.531  1.00  0.00           N  
ATOM    969  CD2 HIS A 127      13.191  23.462  -3.184  1.00  0.00           C  
ATOM    970  CE1 HIS A 127      15.324  23.320  -3.709  1.00  0.00           C  
ATOM    971  NE2 HIS A 127      14.386  22.833  -2.883  1.00  0.00           N  
ATOM    972  N   GLY A 128      11.634  28.750  -4.669  1.00  0.00           N  
ATOM    973  CA  GLY A 128      10.741  29.813  -5.108  1.00  0.00           C  
ATOM    974  C   GLY A 128       9.385  29.814  -4.410  1.00  0.00           C  
ATOM    975  O   GLY A 128       9.111  29.048  -3.490  1.00  0.00           O  
ATOM    976  N   HIS A 129       8.524  30.732  -4.845  1.00  0.00           N  
ATOM    977  CA  HIS A 129       7.189  30.910  -4.288  1.00  0.00           C  
ATOM    978  C   HIS A 129       6.276  29.744  -4.650  1.00  0.00           C  
ATOM    979  O   HIS A 129       6.126  29.426  -5.827  1.00  0.00           O  
ATOM    980  CB  HIS A 129       6.628  32.242  -4.811  1.00  0.00           C  
ATOM    981  CG  HIS A 129       5.251  32.554  -4.294  1.00  0.00           C  
ATOM    982  ND1 HIS A 129       4.082  31.977  -4.705  1.00  0.00           N  
ATOM    983  CD2 HIS A 129       4.916  33.475  -3.325  1.00  0.00           C  
ATOM    984  CE1 HIS A 129       3.065  32.511  -4.005  1.00  0.00           C  
ATOM    985  NE2 HIS A 129       3.546  33.430  -3.167  1.00  0.00           N  
ATOM    986  N   ALA A 130       5.654  29.146  -3.654  1.00  0.00           N  
ATOM    987  CA  ALA A 130       4.765  27.991  -3.809  1.00  0.00           C  
ATOM    988  C   ALA A 130       5.399  26.826  -4.595  1.00  0.00           C  
ATOM    989  O   ALA A 130       4.703  26.092  -5.294  1.00  0.00           O  
ATOM    990  CB  ALA A 130       3.409  28.454  -4.363  1.00  0.00           C  
ATOM    991  N   ALA A 131       6.714  26.680  -4.499  1.00  0.00           N  
ATOM    992  CA  ALA A 131       7.456  25.700  -5.284  1.00  0.00           C  
ATOM    993  C   ALA A 131       7.462  24.296  -4.668  1.00  0.00           C  
ATOM    994  O   ALA A 131       7.677  23.315  -5.378  1.00  0.00           O  
ATOM    995  CB  ALA A 131       8.878  26.219  -5.488  1.00  0.00           C  
ATOM    996  N   SER A 132       7.226  24.218  -3.353  1.00  0.00           N  
ATOM    997  CA  SER A 132       7.276  22.965  -2.597  1.00  0.00           C  
ATOM    998  C   SER A 132       5.985  22.726  -1.822  1.00  0.00           C  
ATOM    999  O   SER A 132       5.252  23.652  -1.492  1.00  0.00           O  
ATOM   1000  CB  SER A 132       8.477  22.952  -1.648  1.00  0.00           C  
ATOM   1001  OG  SER A 132       9.674  23.205  -2.353  1.00  0.00           O  
ATOM   1002  N   ASP A 133       5.726  21.465  -1.514  1.00  0.00           N  
ATOM   1003  CA  ASP A 133       4.515  21.029  -0.829  1.00  0.00           C  
ATOM   1004  C   ASP A 133       4.821  20.067   0.315  1.00  0.00           C  
ATOM   1005  O   ASP A 133       5.714  19.228   0.229  1.00  0.00           O  
ATOM   1006  CB  ASP A 133       3.562  20.373  -1.847  1.00  0.00           C  
ATOM   1007  CG  ASP A 133       2.854  21.411  -2.714  1.00  0.00           C  
ATOM   1008  OD1 ASP A 133       1.766  21.863  -2.298  1.00  0.00           O  
ATOM   1009  OD2 ASP A 133       3.347  21.818  -3.782  1.00  0.00           O  
ATOM   1010  N   ILE A 134       4.029  20.158   1.365  1.00  0.00           N  
ATOM   1011  CA  ILE A 134       3.869  19.093   2.352  1.00  0.00           C  
ATOM   1012  C   ILE A 134       2.401  18.679   2.336  1.00  0.00           C  
ATOM   1013  O   ILE A 134       1.514  19.532   2.422  1.00  0.00           O  
ATOM   1014  CB  ILE A 134       4.335  19.536   3.751  1.00  0.00           C  
ATOM   1015  CG1 ILE A 134       5.844  19.887   3.746  1.00  0.00           C  
ATOM   1016  CG2 ILE A 134       4.042  18.428   4.786  1.00  0.00           C  
ATOM   1017  CD1 ILE A 134       6.355  20.484   5.070  1.00  0.00           C  
ATOM   1018  N   ILE A 135       2.141  17.390   2.259  1.00  0.00           N  
ATOM   1019  CA  ILE A 135       0.796  16.835   2.400  1.00  0.00           C  
ATOM   1020  C   ILE A 135       0.786  15.871   3.580  1.00  0.00           C  
ATOM   1021  O   ILE A 135       1.531  14.889   3.616  1.00  0.00           O  
ATOM   1022  CB  ILE A 135       0.287  16.200   1.092  1.00  0.00           C  
ATOM   1023  CG1 ILE A 135       0.289  17.245  -0.051  1.00  0.00           C  
ATOM   1024  CG2 ILE A 135      -1.129  15.628   1.310  1.00  0.00           C  
ATOM   1025  CD1 ILE A 135      -0.176  16.715  -1.420  1.00  0.00           C  
ATOM   1026  N   HIS A 136      -0.072  16.144   4.545  1.00  0.00           N  
ATOM   1027  CA  HIS A 136      -0.337  15.236   5.653  1.00  0.00           C  
ATOM   1028  C   HIS A 136      -1.552  14.369   5.319  1.00  0.00           C  
ATOM   1029  O   HIS A 136      -2.644  14.892   5.088  1.00  0.00           O  
ATOM   1030  CB  HIS A 136      -0.585  16.046   6.934  1.00  0.00           C  
ATOM   1031  CG  HIS A 136       0.574  16.887   7.398  1.00  0.00           C  
ATOM   1032  ND1 HIS A 136       0.476  18.076   8.107  1.00  0.00           N  
ATOM   1033  CD2 HIS A 136       1.906  16.633   7.256  1.00  0.00           C  
ATOM   1034  CE1 HIS A 136       1.711  18.502   8.372  1.00  0.00           C  
ATOM   1035  NE2 HIS A 136       2.612  17.656   7.872  1.00  0.00           N  
ATOM   1036  N   PHE A 137      -1.400  13.063   5.357  1.00  0.00           N  
ATOM   1037  CA  PHE A 137      -2.540  12.150   5.279  1.00  0.00           C  
ATOM   1038  C   PHE A 137      -3.141  11.971   6.671  1.00  0.00           C  
ATOM   1039  O   PHE A 137      -2.578  11.294   7.539  1.00  0.00           O  
ATOM   1040  CB  PHE A 137      -2.132  10.832   4.631  1.00  0.00           C  
ATOM   1041  CG  PHE A 137      -1.979  10.959   3.134  1.00  0.00           C  
ATOM   1042  CD1 PHE A 137      -3.072  10.705   2.288  1.00  0.00           C  
ATOM   1043  CD2 PHE A 137      -0.765  11.378   2.574  1.00  0.00           C  
ATOM   1044  CE1 PHE A 137      -2.949  10.856   0.903  1.00  0.00           C  
ATOM   1045  CE2 PHE A 137      -0.635  11.536   1.191  1.00  0.00           C  
ATOM   1046  CZ  PHE A 137      -1.727  11.270   0.345  1.00  0.00           C  
ATOM   1047  N   THR A 138      -4.286  12.610   6.892  1.00  0.00           N  
ATOM   1048  CA  THR A 138      -5.034  12.516   8.149  1.00  0.00           C  
ATOM   1049  C   THR A 138      -6.069  11.399   8.053  1.00  0.00           C  
ATOM   1050  O   THR A 138      -5.701  10.266   7.720  1.00  0.00           O  
ATOM   1051  CB  THR A 138      -5.607  13.878   8.575  1.00  0.00           C  
ATOM   1052  OG1 THR A 138      -6.461  14.402   7.579  1.00  0.00           O  
ATOM   1053  CG2 THR A 138      -4.500  14.906   8.812  1.00  0.00           C  
ATOM   1054  N   ASP A 139      -7.304  11.670   8.383  1.00  0.00           N  
ATOM   1055  CA  ASP A 139      -8.419  10.728   8.309  1.00  0.00           C  
ATOM   1056  C   ASP A 139      -9.728  11.496   8.492  1.00  0.00           C  
ATOM   1057  O   ASP A 139      -9.770  12.524   9.166  1.00  0.00           O  
ATOM   1058  CB  ASP A 139      -8.249   9.661   9.404  1.00  0.00           C  
ATOM   1059  CG  ASP A 139      -9.133   8.442   9.204  1.00  0.00           C  
ATOM   1060  OD1 ASP A 139     -10.364   8.599   9.292  1.00  0.00           O  
ATOM   1061  OD2 ASP A 139      -8.581   7.339   9.023  1.00  0.00           O  
ATOM   1062  N   TYR A 140     -10.814  10.964   7.956  1.00  0.00           N  
ATOM   1063  CA  TYR A 140     -12.175  11.427   8.223  1.00  0.00           C  
ATOM   1064  C   TYR A 140     -12.498  11.545   9.728  1.00  0.00           C  
ATOM   1065  O   TYR A 140     -13.240  12.422  10.151  1.00  0.00           O  
ATOM   1066  CB  TYR A 140     -13.132  10.433   7.559  1.00  0.00           C  
ATOM   1067  CG  TYR A 140     -14.574  10.590   7.988  1.00  0.00           C  
ATOM   1068  CD1 TYR A 140     -15.102   9.791   9.014  1.00  0.00           C  
ATOM   1069  CD2 TYR A 140     -15.371  11.584   7.396  1.00  0.00           C  
ATOM   1070  CE1 TYR A 140     -16.420   9.981   9.449  1.00  0.00           C  
ATOM   1071  CE2 TYR A 140     -16.687  11.781   7.820  1.00  0.00           C  
ATOM   1072  CZ  TYR A 140     -17.221  10.983   8.853  1.00  0.00           C  
ATOM   1073  OH  TYR A 140     -18.504  11.185   9.272  1.00  0.00           O  
ATOM   1074  N   VAL A 141     -11.919  10.676  10.561  1.00  0.00           N  
ATOM   1075  CA  VAL A 141     -12.186  10.660  12.008  1.00  0.00           C  
ATOM   1076  C   VAL A 141     -11.673  11.900  12.745  1.00  0.00           C  
ATOM   1077  O   VAL A 141     -12.071  12.107  13.880  1.00  0.00           O  
ATOM   1078  CB  VAL A 141     -11.652   9.392  12.698  1.00  0.00           C  
ATOM   1079  CG1 VAL A 141     -12.251   8.136  12.084  1.00  0.00           C  
ATOM   1080  CG2 VAL A 141     -10.120   9.320  12.709  1.00  0.00           C  
ATOM   1081  N   VAL A 142     -10.848  12.729  12.109  1.00  0.00           N  
ATOM   1082  CA  VAL A 142     -10.331  13.968  12.687  1.00  0.00           C  
ATOM   1083  C   VAL A 142     -11.450  14.873  13.215  1.00  0.00           C  
ATOM   1084  O   VAL A 142     -11.342  15.392  14.320  1.00  0.00           O  
ATOM   1085  CB  VAL A 142      -9.486  14.728  11.644  1.00  0.00           C  
ATOM   1086  CG1 VAL A 142      -9.160  16.165  12.051  1.00  0.00           C  
ATOM   1087  CG2 VAL A 142      -8.161  14.002  11.421  1.00  0.00           C  
ATOM   1088  N   GLU A 143     -12.531  15.020  12.458  1.00  0.00           N  
ATOM   1089  CA  GLU A 143     -13.673  15.854  12.859  1.00  0.00           C  
ATOM   1090  C   GLU A 143     -14.749  15.064  13.617  1.00  0.00           C  
ATOM   1091  O   GLU A 143     -15.503  15.625  14.406  1.00  0.00           O  
ATOM   1092  CB  GLU A 143     -14.294  16.516  11.625  1.00  0.00           C  
ATOM   1093  CG  GLU A 143     -13.334  17.489  10.922  1.00  0.00           C  
ATOM   1094  CD  GLU A 143     -14.010  18.313   9.817  1.00  0.00           C  
ATOM   1095  OE1 GLU A 143     -13.380  19.297   9.373  1.00  0.00           O  
ATOM   1096  OE2 GLU A 143     -15.154  17.975   9.424  1.00  0.00           O  
ATOM   1097  N   ARG A 144     -14.835  13.758  13.354  1.00  0.00           N  
ATOM   1098  CA  ARG A 144     -15.946  12.938  13.849  1.00  0.00           C  
ATOM   1099  C   ARG A 144     -15.645  12.202  15.152  1.00  0.00           C  
ATOM   1100  O   ARG A 144     -16.571  11.873  15.892  1.00  0.00           O  
ATOM   1101  CB  ARG A 144     -16.379  11.983  12.726  1.00  0.00           C  
ATOM   1102  CG  ARG A 144     -17.811  11.451  12.901  1.00  0.00           C  
ATOM   1103  CD  ARG A 144     -18.844  12.581  12.779  1.00  0.00           C  
ATOM   1104  NE  ARG A 144     -20.217  12.051  12.767  1.00  0.00           N  
ATOM   1105  CZ  ARG A 144     -21.320  12.766  12.577  1.00  0.00           C  
ATOM   1106  NH1 ARG A 144     -21.271  14.068  12.428  1.00  0.00           N  
ATOM   1107  NH2 ARG A 144     -22.480  12.196  12.547  1.00  0.00           N  
ATOM   1108  N   GLY A 145     -14.377  11.932  15.418  1.00  0.00           N  
ATOM   1109  CA  GLY A 145     -13.944  11.024  16.469  1.00  0.00           C  
ATOM   1110  C   GLY A 145     -14.198   9.548  16.125  1.00  0.00           C  
ATOM   1111  O   GLY A 145     -14.745   9.200  15.077  1.00  0.00           O  
ATOM   1112  N   SER A 146     -13.781   8.685  17.044  1.00  0.00           N  
ATOM   1113  CA  SER A 146     -14.031   7.250  16.987  1.00  0.00           C  
ATOM   1114  C   SER A 146     -14.063   6.692  18.407  1.00  0.00           C  
ATOM   1115  O   SER A 146     -13.182   6.992  19.201  1.00  0.00           O  
ATOM   1116  CB  SER A 146     -12.922   6.559  16.182  1.00  0.00           C  
ATOM   1117  OG  SER A 146     -13.119   5.155  16.169  1.00  0.00           O  
ATOM   1118  N   ASP A 147     -15.060   5.877  18.713  1.00  0.00           N  
ATOM   1119  CA  ASP A 147     -15.174   5.199  20.010  1.00  0.00           C  
ATOM   1120  C   ASP A 147     -14.249   3.982  20.131  1.00  0.00           C  
ATOM   1121  O   ASP A 147     -13.915   3.561  21.239  1.00  0.00           O  
ATOM   1122  CB  ASP A 147     -16.646   4.806  20.231  1.00  0.00           C  
ATOM   1123  CG  ASP A 147     -17.160   3.742  19.245  1.00  0.00           C  
ATOM   1124  OD1 ASP A 147     -16.752   3.800  18.058  1.00  0.00           O  
ATOM   1125  OD2 ASP A 147     -17.934   2.867  19.670  1.00  0.00           O  
ATOM   1126  N   LYS A 148     -13.820   3.428  19.013  1.00  0.00           N  
ATOM   1127  CA  LYS A 148     -12.965   2.234  18.927  1.00  0.00           C  
ATOM   1128  C   LYS A 148     -11.487   2.557  18.744  1.00  0.00           C  
ATOM   1129  O   LYS A 148     -10.643   1.709  19.006  1.00  0.00           O  
ATOM   1130  CB  LYS A 148     -13.447   1.366  17.745  1.00  0.00           C  
ATOM   1131  CG  LYS A 148     -14.861   0.800  17.897  1.00  0.00           C  
ATOM   1132  CD  LYS A 148     -14.912  -0.351  18.914  1.00  0.00           C  
ATOM   1133  CE  LYS A 148     -16.335  -0.891  18.970  1.00  0.00           C  
ATOM   1134  NZ  LYS A 148     -16.440  -2.043  19.887  1.00  0.00           N  
ATOM   1135  N   HIS A 149     -11.177   3.755  18.260  1.00  0.00           N  
ATOM   1136  CA  HIS A 149      -9.837   4.175  17.858  1.00  0.00           C  
ATOM   1137  C   HIS A 149      -9.551   5.592  18.366  1.00  0.00           C  
ATOM   1138  O   HIS A 149      -9.268   6.501  17.590  1.00  0.00           O  
ATOM   1139  CB  HIS A 149      -9.688   4.068  16.331  1.00  0.00           C  
ATOM   1140  CG  HIS A 149     -10.048   2.728  15.784  1.00  0.00           C  
ATOM   1141  ND1 HIS A 149      -9.425   1.546  16.088  1.00  0.00           N  
ATOM   1142  CD2 HIS A 149     -11.133   2.408  15.002  1.00  0.00           C  
ATOM   1143  CE1 HIS A 149     -10.131   0.551  15.537  1.00  0.00           C  
ATOM   1144  NE2 HIS A 149     -11.170   1.032  14.862  1.00  0.00           N  
ATOM   1145  N   ILE A 150      -9.682   5.797  19.672  1.00  0.00           N  
ATOM   1146  CA  ILE A 150      -9.580   7.121  20.294  1.00  0.00           C  
ATOM   1147  C   ILE A 150      -8.172   7.693  20.122  1.00  0.00           C  
ATOM   1148  O   ILE A 150      -8.014   8.837  19.692  1.00  0.00           O  
ATOM   1149  CB  ILE A 150      -9.996   7.069  21.787  1.00  0.00           C  
ATOM   1150  CG1 ILE A 150     -11.423   6.502  21.938  1.00  0.00           C  
ATOM   1151  CG2 ILE A 150      -9.888   8.477  22.411  1.00  0.00           C  
ATOM   1152  CD1 ILE A 150     -11.904   6.344  23.387  1.00  0.00           C  
ATOM   1153  N   ALA A 151      -7.152   6.896  20.418  1.00  0.00           N  
ATOM   1154  CA  ALA A 151      -5.760   7.291  20.250  1.00  0.00           C  
ATOM   1155  C   ALA A 151      -5.423   7.599  18.781  1.00  0.00           C  
ATOM   1156  O   ALA A 151      -4.819   8.638  18.484  1.00  0.00           O  
ATOM   1157  CB  ALA A 151      -4.867   6.179  20.809  1.00  0.00           C  
ATOM   1158  N   TYR A 152      -5.886   6.759  17.869  1.00  0.00           N  
ATOM   1159  CA  TYR A 152      -5.735   6.982  16.432  1.00  0.00           C  
ATOM   1160  C   TYR A 152      -6.381   8.299  15.996  1.00  0.00           C  
ATOM   1161  O   TYR A 152      -5.706   9.151  15.414  1.00  0.00           O  
ATOM   1162  CB  TYR A 152      -6.336   5.793  15.671  1.00  0.00           C  
ATOM   1163  CG  TYR A 152      -6.354   5.993  14.167  1.00  0.00           C  
ATOM   1164  CD1 TYR A 152      -7.500   6.497  13.510  1.00  0.00           C  
ATOM   1165  CD2 TYR A 152      -5.206   5.689  13.404  1.00  0.00           C  
ATOM   1166  CE1 TYR A 152      -7.505   6.697  12.118  1.00  0.00           C  
ATOM   1167  CE2 TYR A 152      -5.202   5.879  12.007  1.00  0.00           C  
ATOM   1168  CZ  TYR A 152      -6.350   6.382  11.374  1.00  0.00           C  
ATOM   1169  OH  TYR A 152      -6.343   6.564  10.010  1.00  0.00           O  
ATOM   1170  N   ALA A 153      -7.653   8.501  16.324  1.00  0.00           N  
ATOM   1171  CA  ALA A 153      -8.382   9.716  15.959  1.00  0.00           C  
ATOM   1172  C   ALA A 153      -7.724  10.981  16.548  1.00  0.00           C  
ATOM   1173  O   ALA A 153      -7.528  11.955  15.826  1.00  0.00           O  
ATOM   1174  CB  ALA A 153      -9.838   9.563  16.412  1.00  0.00           C  
ATOM   1175  N   ALA A 154      -7.315  10.932  17.805  1.00  0.00           N  
ATOM   1176  CA  ALA A 154      -6.625  12.039  18.458  1.00  0.00           C  
ATOM   1177  C   ALA A 154      -5.273  12.356  17.795  1.00  0.00           C  
ATOM   1178  O   ALA A 154      -4.956  13.523  17.567  1.00  0.00           O  
ATOM   1179  CB  ALA A 154      -6.456  11.700  19.947  1.00  0.00           C  
ATOM   1180  N   SER A 155      -4.505  11.333  17.441  1.00  0.00           N  
ATOM   1181  CA  SER A 155      -3.217  11.520  16.762  1.00  0.00           C  
ATOM   1182  C   SER A 155      -3.378  12.120  15.360  1.00  0.00           C  
ATOM   1183  O   SER A 155      -2.670  13.065  15.001  1.00  0.00           O  
ATOM   1184  CB  SER A 155      -2.442  10.206  16.727  1.00  0.00           C  
ATOM   1185  OG  SER A 155      -3.016   9.274  15.832  1.00  0.00           O  
ATOM   1186  N   LYS A 156      -4.375  11.683  14.602  1.00  0.00           N  
ATOM   1187  CA  LYS A 156      -4.696  12.260  13.292  1.00  0.00           C  
ATOM   1188  C   LYS A 156      -5.222  13.696  13.406  1.00  0.00           C  
ATOM   1189  O   LYS A 156      -4.864  14.536  12.579  1.00  0.00           O  
ATOM   1190  CB  LYS A 156      -5.684  11.349  12.554  1.00  0.00           C  
ATOM   1191  CG  LYS A 156      -5.076  10.021  12.058  1.00  0.00           C  
ATOM   1192  CD  LYS A 156      -4.069  10.216  10.917  1.00  0.00           C  
ATOM   1193  CE  LYS A 156      -3.813   8.885  10.195  1.00  0.00           C  
ATOM   1194  NZ  LYS A 156      -2.973   9.040   8.986  1.00  0.00           N  
ATOM   1195  N   ALA A 157      -5.973  14.019  14.456  1.00  0.00           N  
ATOM   1196  CA  ALA A 157      -6.406  15.390  14.729  1.00  0.00           C  
ATOM   1197  C   ALA A 157      -5.232  16.319  15.089  1.00  0.00           C  
ATOM   1198  O   ALA A 157      -5.205  17.475  14.676  1.00  0.00           O  
ATOM   1199  CB  ALA A 157      -7.461  15.356  15.838  1.00  0.00           C  
ATOM   1200  N   ALA A 158      -4.232  15.814  15.816  1.00  0.00           N  
ATOM   1201  CA  ALA A 158      -2.999  16.553  16.064  1.00  0.00           C  
ATOM   1202  C   ALA A 158      -2.237  16.834  14.758  1.00  0.00           C  
ATOM   1203  O   ALA A 158      -1.795  17.966  14.537  1.00  0.00           O  
ATOM   1204  CB  ALA A 158      -2.145  15.782  17.078  1.00  0.00           C  
ATOM   1205  N   LEU A 159      -2.160  15.850  13.862  1.00  0.00           N  
ATOM   1206  CA  LEU A 159      -1.553  16.019  12.544  1.00  0.00           C  
ATOM   1207  C   LEU A 159      -2.299  17.059  11.691  1.00  0.00           C  
ATOM   1208  O   LEU A 159      -1.662  17.909  11.059  1.00  0.00           O  
ATOM   1209  CB  LEU A 159      -1.480  14.646  11.859  1.00  0.00           C  
ATOM   1210  CG  LEU A 159      -0.833  14.668  10.464  1.00  0.00           C  
ATOM   1211  CD1 LEU A 159       0.586  15.230  10.492  1.00  0.00           C  
ATOM   1212  CD2 LEU A 159      -0.772  13.243   9.905  1.00  0.00           C  
ATOM   1213  N   ASP A 160      -3.628  17.052  11.717  1.00  0.00           N  
ATOM   1214  CA  ASP A 160      -4.440  18.062  11.045  1.00  0.00           C  
ATOM   1215  C   ASP A 160      -4.166  19.476  11.602  1.00  0.00           C  
ATOM   1216  O   ASP A 160      -3.999  20.442  10.837  1.00  0.00           O  
ATOM   1217  CB  ASP A 160      -5.931  17.706  11.188  1.00  0.00           C  
ATOM   1218  CG  ASP A 160      -6.803  18.858  10.686  1.00  0.00           C  
ATOM   1219  OD1 ASP A 160      -6.791  19.149   9.480  1.00  0.00           O  
ATOM   1220  OD2 ASP A 160      -7.384  19.576  11.547  1.00  0.00           O  
ATOM   1221  N   ASN A 161      -4.025  19.621  12.914  1.00  0.00           N  
ATOM   1222  CA  ASN A 161      -3.650  20.909  13.496  1.00  0.00           C  
ATOM   1223  C   ASN A 161      -2.268  21.366  13.006  1.00  0.00           C  
ATOM   1224  O   ASN A 161      -2.104  22.525  12.607  1.00  0.00           O  
ATOM   1225  CB  ASN A 161      -3.711  20.823  15.022  1.00  0.00           C  
ATOM   1226  CG  ASN A 161      -3.515  22.210  15.626  1.00  0.00           C  
ATOM   1227  OD1 ASN A 161      -2.427  22.710  15.781  1.00  0.00           O  
ATOM   1228  ND2 ASN A 161      -4.590  22.890  15.935  1.00  0.00           N  
ATOM   1229  N   MET A 162      -1.293  20.452  12.966  1.00  0.00           N  
ATOM   1230  CA  MET A 162       0.047  20.744  12.468  1.00  0.00           C  
ATOM   1231  C   MET A 162       0.050  21.213  11.013  1.00  0.00           C  
ATOM   1232  O   MET A 162       0.891  22.048  10.667  1.00  0.00           O  
ATOM   1233  CB  MET A 162       0.975  19.540  12.632  1.00  0.00           C  
ATOM   1234  CG  MET A 162       1.359  19.309  14.094  1.00  0.00           C  
ATOM   1235  SD  MET A 162       2.752  18.169  14.320  1.00  0.00           S  
ATOM   1236  CE  MET A 162       2.091  16.673  13.567  1.00  0.00           C  
ATOM   1237  N   THR A 163      -0.917  20.806  10.196  1.00  0.00           N  
ATOM   1238  CA  THR A 163      -1.073  21.314   8.827  1.00  0.00           C  
ATOM   1239  C   THR A 163      -1.186  22.834   8.804  1.00  0.00           C  
ATOM   1240  O   THR A 163      -0.480  23.509   8.060  1.00  0.00           O  
ATOM   1241  CB  THR A 163      -2.309  20.703   8.145  1.00  0.00           C  
ATOM   1242  OG1 THR A 163      -2.190  19.301   8.111  1.00  0.00           O  
ATOM   1243  CG2 THR A 163      -2.498  21.176   6.708  1.00  0.00           C  
ATOM   1244  N   ARG A 164      -2.014  23.407   9.675  1.00  0.00           N  
ATOM   1245  CA  ARG A 164      -2.198  24.863   9.774  1.00  0.00           C  
ATOM   1246  C   ARG A 164      -0.962  25.564  10.331  1.00  0.00           C  
ATOM   1247  O   ARG A 164      -0.599  26.636   9.856  1.00  0.00           O  
ATOM   1248  CB  ARG A 164      -3.442  25.157  10.631  1.00  0.00           C  
ATOM   1249  CG  ARG A 164      -4.730  24.681   9.938  1.00  0.00           C  
ATOM   1250  CD  ARG A 164      -5.969  24.956  10.800  1.00  0.00           C  
ATOM   1251  NE  ARG A 164      -6.110  24.018  11.932  1.00  0.00           N  
ATOM   1252  CZ  ARG A 164      -6.591  22.774  11.860  1.00  0.00           C  
ATOM   1253  NH1 ARG A 164      -6.930  22.221  10.737  1.00  0.00           N  
ATOM   1254  NH2 ARG A 164      -6.750  22.055  12.928  1.00  0.00           N  
ATOM   1255  N   SER A 165      -0.307  24.957  11.313  1.00  0.00           N  
ATOM   1256  CA  SER A 165       0.895  25.511  11.934  1.00  0.00           C  
ATOM   1257  C   SER A 165       2.081  25.553  10.960  1.00  0.00           C  
ATOM   1258  O   SER A 165       2.694  26.603  10.781  1.00  0.00           O  
ATOM   1259  CB  SER A 165       1.253  24.715  13.185  1.00  0.00           C  
ATOM   1260  OG  SER A 165       0.196  24.813  14.134  1.00  0.00           O  
ATOM   1261  N   PHE A 166       2.356  24.457  10.285  1.00  0.00           N  
ATOM   1262  CA  PHE A 166       3.412  24.389   9.280  1.00  0.00           C  
ATOM   1263  C   PHE A 166       3.097  25.245   8.057  1.00  0.00           C  
ATOM   1264  O   PHE A 166       3.997  25.920   7.563  1.00  0.00           O  
ATOM   1265  CB  PHE A 166       3.704  22.936   8.894  1.00  0.00           C  
ATOM   1266  CG  PHE A 166       4.560  22.199   9.897  1.00  0.00           C  
ATOM   1267  CD1 PHE A 166       5.907  22.567  10.073  1.00  0.00           C  
ATOM   1268  CD2 PHE A 166       4.038  21.134  10.644  1.00  0.00           C  
ATOM   1269  CE1 PHE A 166       6.713  21.889  10.992  1.00  0.00           C  
ATOM   1270  CE2 PHE A 166       4.839  20.445  11.565  1.00  0.00           C  
ATOM   1271  CZ  PHE A 166       6.181  20.823  11.746  1.00  0.00           C  
ATOM   1272  N   ALA A 167       1.836  25.322   7.621  1.00  0.00           N  
ATOM   1273  CA  ALA A 167       1.447  26.219   6.532  1.00  0.00           C  
ATOM   1274  C   ALA A 167       1.807  27.681   6.836  1.00  0.00           C  
ATOM   1275  O   ALA A 167       2.364  28.367   5.980  1.00  0.00           O  
ATOM   1276  CB  ALA A 167      -0.055  26.069   6.267  1.00  0.00           C  
ATOM   1277  N   ARG A 168       1.560  28.147   8.070  1.00  0.00           N  
ATOM   1278  CA  ARG A 168       1.962  29.496   8.511  1.00  0.00           C  
ATOM   1279  C   ARG A 168       3.476  29.649   8.602  1.00  0.00           C  
ATOM   1280  O   ARG A 168       3.996  30.680   8.205  1.00  0.00           O  
ATOM   1281  CB  ARG A 168       1.336  29.816   9.875  1.00  0.00           C  
ATOM   1282  CG  ARG A 168      -0.165  30.085   9.764  1.00  0.00           C  
ATOM   1283  CD  ARG A 168      -0.739  30.346  11.154  1.00  0.00           C  
ATOM   1284  NE  ARG A 168      -2.167  30.682  11.088  1.00  0.00           N  
ATOM   1285  CZ  ARG A 168      -2.938  30.976  12.126  1.00  0.00           C  
ATOM   1286  NH1 ARG A 168      -2.474  30.979  13.344  1.00  0.00           N  
ATOM   1287  NH2 ARG A 168      -4.197  31.263  11.948  1.00  0.00           N  
ATOM   1288  N   LYS A 169       4.175  28.647   9.118  1.00  0.00           N  
ATOM   1289  CA  LYS A 169       5.629  28.674   9.316  1.00  0.00           C  
ATOM   1290  C   LYS A 169       6.397  28.699   7.994  1.00  0.00           C  
ATOM   1291  O   LYS A 169       7.443  29.347   7.910  1.00  0.00           O  
ATOM   1292  CB  LYS A 169       6.040  27.472  10.174  1.00  0.00           C  
ATOM   1293  CG  LYS A 169       7.544  27.443  10.483  1.00  0.00           C  
ATOM   1294  CD  LYS A 169       7.916  26.229  11.361  1.00  0.00           C  
ATOM   1295  CE  LYS A 169       9.398  26.223  11.720  1.00  0.00           C  
ATOM   1296  NZ  LYS A 169      10.283  25.853  10.591  1.00  0.00           N  
ATOM   1297  N   LEU A 170       5.907  27.972   7.001  1.00  0.00           N  
ATOM   1298  CA  LEU A 170       6.657  27.663   5.778  1.00  0.00           C  
ATOM   1299  C   LEU A 170       6.220  28.488   4.560  1.00  0.00           C  
ATOM   1300  O   LEU A 170       6.935  28.499   3.554  1.00  0.00           O  
ATOM   1301  CB  LEU A 170       6.569  26.152   5.509  1.00  0.00           C  
ATOM   1302  CG  LEU A 170       7.105  25.243   6.635  1.00  0.00           C  
ATOM   1303  CD1 LEU A 170       6.987  23.785   6.210  1.00  0.00           C  
ATOM   1304  CD2 LEU A 170       8.566  25.516   6.971  1.00  0.00           C  
ATOM   1305  N   ALA A 171       5.111  29.208   4.639  1.00  0.00           N  
ATOM   1306  CA  ALA A 171       4.703  30.142   3.601  1.00  0.00           C  
ATOM   1307  C   ALA A 171       5.755  31.251   3.402  1.00  0.00           C  
ATOM   1308  O   ALA A 171       6.413  31.656   4.359  1.00  0.00           O  
ATOM   1309  CB  ALA A 171       3.334  30.730   3.973  1.00  0.00           C  
ATOM   1310  N   PRO A 172       5.915  31.799   2.171  1.00  0.00           N  
ATOM   1311  CA  PRO A 172       5.161  31.454   0.964  1.00  0.00           C  
ATOM   1312  C   PRO A 172       5.814  30.371   0.097  1.00  0.00           C  
ATOM   1313  O   PRO A 172       5.261  30.001  -0.935  1.00  0.00           O  
ATOM   1314  CB  PRO A 172       5.065  32.782   0.210  1.00  0.00           C  
ATOM   1315  CG  PRO A 172       6.423  33.423   0.507  1.00  0.00           C  
ATOM   1316  CD  PRO A 172       6.705  32.997   1.948  1.00  0.00           C  
ATOM   1317  N   GLU A 173       6.989  29.877   0.480  1.00  0.00           N  
ATOM   1318  CA  GLU A 173       7.756  28.947  -0.358  1.00  0.00           C  
ATOM   1319  C   GLU A 173       7.161  27.537  -0.390  1.00  0.00           C  
ATOM   1320  O   GLU A 173       7.204  26.862  -1.419  1.00  0.00           O  
ATOM   1321  CB  GLU A 173       9.203  28.865   0.143  1.00  0.00           C  
ATOM   1322  CG  GLU A 173       9.965  30.191   0.041  1.00  0.00           C  
ATOM   1323  CD  GLU A 173      11.395  30.002   0.561  1.00  0.00           C  
ATOM   1324  OE1 GLU A 173      12.318  29.909  -0.260  1.00  0.00           O  
ATOM   1325  OE2 GLU A 173      11.561  29.876   1.796  1.00  0.00           O  
ATOM   1326  N   VAL A 174       6.619  27.113   0.746  1.00  0.00           N  
ATOM   1327  CA  VAL A 174       6.096  25.770   0.939  1.00  0.00           C  
ATOM   1328  C   VAL A 174       4.618  25.845   1.282  1.00  0.00           C  
ATOM   1329  O   VAL A 174       4.225  26.528   2.229  1.00  0.00           O  
ATOM   1330  CB  VAL A 174       6.860  25.015   2.041  1.00  0.00           C  
ATOM   1331  CG1 VAL A 174       6.498  23.529   2.043  1.00  0.00           C  
ATOM   1332  CG2 VAL A 174       8.382  25.141   1.899  1.00  0.00           C  
ATOM   1333  N   LYS A 175       3.786  25.128   0.530  1.00  0.00           N  
ATOM   1334  CA  LYS A 175       2.383  24.919   0.858  1.00  0.00           C  
ATOM   1335  C   LYS A 175       2.249  23.693   1.750  1.00  0.00           C  
ATOM   1336  O   LYS A 175       2.945  22.706   1.566  1.00  0.00           O  
ATOM   1337  CB  LYS A 175       1.543  24.756  -0.410  1.00  0.00           C  
ATOM   1338  CG  LYS A 175       1.595  26.004  -1.313  1.00  0.00           C  
ATOM   1339  CD  LYS A 175       0.701  25.850  -2.548  1.00  0.00           C  
ATOM   1340  CE  LYS A 175       1.276  24.857  -3.580  1.00  0.00           C  
ATOM   1341  NZ  LYS A 175       0.658  23.526  -3.551  1.00  0.00           N  
ATOM   1342  N   VAL A 176       1.335  23.738   2.713  1.00  0.00           N  
ATOM   1343  CA  VAL A 176       1.081  22.609   3.605  1.00  0.00           C  
ATOM   1344  C   VAL A 176      -0.417  22.371   3.685  1.00  0.00           C  
ATOM   1345  O   VAL A 176      -1.160  23.240   4.134  1.00  0.00           O  
ATOM   1346  CB  VAL A 176       1.681  22.809   5.008  1.00  0.00           C  
ATOM   1347  CG1 VAL A 176       1.603  21.517   5.813  1.00  0.00           C  
ATOM   1348  CG2 VAL A 176       3.150  23.248   4.949  1.00  0.00           C  
ATOM   1349  N   ASN A 177      -0.862  21.201   3.242  1.00  0.00           N  
ATOM   1350  CA  ASN A 177      -2.262  20.805   3.242  1.00  0.00           C  
ATOM   1351  C   ASN A 177      -2.417  19.407   3.840  1.00  0.00           C  
ATOM   1352  O   ASN A 177      -1.439  18.677   3.989  1.00  0.00           O  
ATOM   1353  CB  ASN A 177      -2.814  20.893   1.813  1.00  0.00           C  
ATOM   1354  CG  ASN A 177      -2.851  22.324   1.305  1.00  0.00           C  
ATOM   1355  OD1 ASN A 177      -3.622  23.151   1.774  1.00  0.00           O  
ATOM   1356  ND2 ASN A 177      -2.015  22.662   0.350  1.00  0.00           N  
ATOM   1357  N   SER A 178      -3.642  19.040   4.166  1.00  0.00           N  
ATOM   1358  CA  SER A 178      -3.959  17.668   4.548  1.00  0.00           C  
ATOM   1359  C   SER A 178      -5.055  17.078   3.682  1.00  0.00           C  
ATOM   1360  O   SER A 178      -5.930  17.779   3.184  1.00  0.00           O  
ATOM   1361  CB  SER A 178      -4.269  17.529   6.043  1.00  0.00           C  
ATOM   1362  OG  SER A 178      -5.287  18.400   6.482  1.00  0.00           O  
ATOM   1363  N   ILE A 179      -4.987  15.776   3.501  1.00  0.00           N  
ATOM   1364  CA  ILE A 179      -6.032  14.963   2.887  1.00  0.00           C  
ATOM   1365  C   ILE A 179      -6.608  14.082   3.986  1.00  0.00           C  
ATOM   1366  O   ILE A 179      -5.856  13.405   4.687  1.00  0.00           O  
ATOM   1367  CB  ILE A 179      -5.472  14.164   1.693  1.00  0.00           C  
ATOM   1368  CG1 ILE A 179      -4.938  15.126   0.609  1.00  0.00           C  
ATOM   1369  CG2 ILE A 179      -6.560  13.237   1.125  1.00  0.00           C  
ATOM   1370  CD1 ILE A 179      -4.298  14.435  -0.597  1.00  0.00           C  
ATOM   1371  N   ALA A 180      -7.915  14.110   4.145  1.00  0.00           N  
ATOM   1372  CA  ALA A 180      -8.649  13.378   5.165  1.00  0.00           C  
ATOM   1373  C   ALA A 180      -9.558  12.321   4.512  1.00  0.00           C  
ATOM   1374  O   ALA A 180     -10.765  12.547   4.358  1.00  0.00           O  
ATOM   1375  CB  ALA A 180      -9.411  14.389   6.035  1.00  0.00           C  
ATOM   1376  N   PRO A 181      -9.003  11.185   4.102  1.00  0.00           N  
ATOM   1377  CA  PRO A 181      -9.794  10.134   3.487  1.00  0.00           C  
ATOM   1378  C   PRO A 181     -10.685   9.441   4.519  1.00  0.00           C  
ATOM   1379  O   PRO A 181     -10.382   9.367   5.710  1.00  0.00           O  
ATOM   1380  CB  PRO A 181      -8.778   9.191   2.840  1.00  0.00           C  
ATOM   1381  CG  PRO A 181      -7.549   9.329   3.722  1.00  0.00           C  
ATOM   1382  CD  PRO A 181      -7.608  10.786   4.187  1.00  0.00           C  
ATOM   1383  N   SER A 182     -11.801   8.902   4.046  1.00  0.00           N  
ATOM   1384  CA  SER A 182     -12.548   7.864   4.748  1.00  0.00           C  
ATOM   1385  C   SER A 182     -12.182   6.494   4.172  1.00  0.00           C  
ATOM   1386  O   SER A 182     -11.005   6.178   4.001  1.00  0.00           O  
ATOM   1387  CB  SER A 182     -14.050   8.184   4.744  1.00  0.00           C  
ATOM   1388  OG  SER A 182     -14.635   8.035   3.472  1.00  0.00           O  
ATOM   1389  N   LEU A 183     -13.167   5.682   3.863  1.00  0.00           N  
ATOM   1390  CA  LEU A 183     -12.957   4.442   3.138  1.00  0.00           C  
ATOM   1391  C   LEU A 183     -12.644   4.755   1.667  1.00  0.00           C  
ATOM   1392  O   LEU A 183     -13.549   5.058   0.893  1.00  0.00           O  
ATOM   1393  CB  LEU A 183     -14.215   3.578   3.284  1.00  0.00           C  
ATOM   1394  CG  LEU A 183     -14.089   2.213   2.597  1.00  0.00           C  
ATOM   1395  CD1 LEU A 183     -13.156   1.277   3.369  1.00  0.00           C  
ATOM   1396  CD2 LEU A 183     -15.472   1.584   2.521  1.00  0.00           C  
ATOM   1397  N   ILE A 184     -11.367   4.652   1.314  1.00  0.00           N  
ATOM   1398  CA  ILE A 184     -10.887   4.729  -0.068  1.00  0.00           C  
ATOM   1399  C   ILE A 184     -10.767   3.326  -0.668  1.00  0.00           C  
ATOM   1400  O   ILE A 184     -11.175   3.099  -1.804  1.00  0.00           O  
ATOM   1401  CB  ILE A 184      -9.545   5.490  -0.111  1.00  0.00           C  
ATOM   1402  CG1 ILE A 184      -9.687   6.940   0.400  1.00  0.00           C  
ATOM   1403  CG2 ILE A 184      -8.922   5.478  -1.509  1.00  0.00           C  
ATOM   1404  CD1 ILE A 184     -10.659   7.828  -0.399  1.00  0.00           C  
ATOM   1405  N   LEU A 185     -10.259   2.403   0.141  1.00  0.00           N  
ATOM   1406  CA  LEU A 185     -10.013   1.014  -0.212  1.00  0.00           C  
ATOM   1407  C   LEU A 185     -10.624   0.115   0.855  1.00  0.00           C  
ATOM   1408  O   LEU A 185     -10.522   0.416   2.045  1.00  0.00           O  
ATOM   1409  CB  LEU A 185      -8.494   0.775  -0.278  1.00  0.00           C  
ATOM   1410  CG  LEU A 185      -7.747   1.688  -1.256  1.00  0.00           C  
ATOM   1411  CD1 LEU A 185      -6.241   1.550  -1.060  1.00  0.00           C  
ATOM   1412  CD2 LEU A 185      -8.126   1.366  -2.682  1.00  0.00           C  
ATOM   1413  N   PHE A 186     -11.226  -0.980   0.443  1.00  0.00           N  
ATOM   1414  CA  PHE A 186     -11.588  -2.030   1.391  1.00  0.00           C  
ATOM   1415  C   PHE A 186     -10.338  -2.759   1.870  1.00  0.00           C  
ATOM   1416  O   PHE A 186      -9.377  -2.905   1.124  1.00  0.00           O  
ATOM   1417  CB  PHE A 186     -12.584  -2.996   0.757  1.00  0.00           C  
ATOM   1418  CG  PHE A 186     -13.962  -2.403   0.635  1.00  0.00           C  
ATOM   1419  CD1 PHE A 186     -14.721  -2.178   1.794  1.00  0.00           C  
ATOM   1420  CD2 PHE A 186     -14.490  -2.072  -0.627  1.00  0.00           C  
ATOM   1421  CE1 PHE A 186     -15.997  -1.606   1.701  1.00  0.00           C  
ATOM   1422  CE2 PHE A 186     -15.771  -1.506  -0.723  1.00  0.00           C  
ATOM   1423  CZ  PHE A 186     -16.520  -1.263   0.440  1.00  0.00           C  
ATOM   1424  N   ASN A 187     -10.400  -3.263   3.097  1.00  0.00           N  
ATOM   1425  CA  ASN A 187      -9.416  -4.246   3.508  1.00  0.00           C  
ATOM   1426  C   ASN A 187      -9.740  -5.593   2.856  1.00  0.00           C  
ATOM   1427  O   ASN A 187     -10.880  -5.898   2.516  1.00  0.00           O  
ATOM   1428  CB  ASN A 187      -9.336  -4.347   5.033  1.00  0.00           C  
ATOM   1429  CG  ASN A 187      -8.917  -3.036   5.658  1.00  0.00           C  
ATOM   1430  OD1 ASN A 187      -7.936  -2.408   5.297  1.00  0.00           O  
ATOM   1431  ND2 ASN A 187      -9.685  -2.573   6.630  1.00  0.00           N  
ATOM   1432  N   GLU A 188      -8.720  -6.405   2.704  1.00  0.00           N  
ATOM   1433  CA  GLU A 188      -8.852  -7.698   2.036  1.00  0.00           C  
ATOM   1434  C   GLU A 188      -9.830  -8.638   2.747  1.00  0.00           C  
ATOM   1435  O   GLU A 188     -10.600  -9.343   2.101  1.00  0.00           O  
ATOM   1436  CB  GLU A 188      -7.470  -8.338   1.936  1.00  0.00           C  
ATOM   1437  CG  GLU A 188      -6.543  -7.511   1.065  1.00  0.00           C  
ATOM   1438  CD  GLU A 188      -5.274  -8.278   0.691  1.00  0.00           C  
ATOM   1439  OE1 GLU A 188      -4.841  -8.095  -0.452  1.00  0.00           O  
ATOM   1440  OE2 GLU A 188      -4.783  -9.049   1.534  1.00  0.00           O  
ATOM   1441  N   HIS A 189      -9.843  -8.587   4.070  1.00  0.00           N  
ATOM   1442  CA  HIS A 189     -10.708  -9.427   4.901  1.00  0.00           C  
ATOM   1443  C   HIS A 189     -12.126  -8.906   5.039  1.00  0.00           C  
ATOM   1444  O   HIS A 189     -12.943  -9.539   5.702  1.00  0.00           O  
ATOM   1445  CB  HIS A 189     -10.081  -9.571   6.291  1.00  0.00           C  
ATOM   1446  CG  HIS A 189      -8.633  -9.899   6.215  1.00  0.00           C  
ATOM   1447  ND1 HIS A 189      -8.085 -10.918   5.466  1.00  0.00           N  
ATOM   1448  CD2 HIS A 189      -7.606  -9.166   6.746  1.00  0.00           C  
ATOM   1449  CE1 HIS A 189      -6.759 -10.785   5.529  1.00  0.00           C  
ATOM   1450  NE2 HIS A 189      -6.429  -9.737   6.295  1.00  0.00           N  
ATOM   1451  N   ASP A 190     -12.412  -7.746   4.466  1.00  0.00           N  
ATOM   1452  CA  ASP A 190     -13.735  -7.182   4.577  1.00  0.00           C  
ATOM   1453  C   ASP A 190     -14.714  -8.059   3.786  1.00  0.00           C  
ATOM   1454  O   ASP A 190     -14.710  -8.082   2.554  1.00  0.00           O  
ATOM   1455  CB  ASP A 190     -13.755  -5.724   4.097  1.00  0.00           C  
ATOM   1456  CG  ASP A 190     -13.001  -4.740   4.998  1.00  0.00           C  
ATOM   1457  OD1 ASP A 190     -12.751  -5.054   6.178  1.00  0.00           O  
ATOM   1458  OD2 ASP A 190     -12.724  -3.621   4.518  1.00  0.00           O  
ATOM   1459  N   ASP A 191     -15.565  -8.781   4.506  1.00  0.00           N  
ATOM   1460  CA  ASP A 191     -16.605  -9.580   3.888  1.00  0.00           C  
ATOM   1461  C   ASP A 191     -17.638  -8.704   3.148  1.00  0.00           C  
ATOM   1462  O   ASP A 191     -17.690  -7.473   3.274  1.00  0.00           O  
ATOM   1463  CB  ASP A 191     -17.234 -10.541   4.922  1.00  0.00           C  
ATOM   1464  CG  ASP A 191     -18.067  -9.852   5.997  1.00  0.00           C  
ATOM   1465  OD1 ASP A 191     -18.870  -8.974   5.631  1.00  0.00           O  
ATOM   1466  OD2 ASP A 191     -17.935 -10.224   7.180  1.00  0.00           O  
ATOM   1467  N   ALA A 192     -18.465  -9.350   2.320  1.00  0.00           N  
ATOM   1468  CA  ALA A 192     -19.428  -8.636   1.502  1.00  0.00           C  
ATOM   1469  C   ALA A 192     -20.434  -7.816   2.327  1.00  0.00           C  
ATOM   1470  O   ALA A 192     -20.854  -6.736   1.898  1.00  0.00           O  
ATOM   1471  CB  ALA A 192     -20.152  -9.656   0.613  1.00  0.00           C  
ATOM   1472  N   GLU A 193     -20.792  -8.305   3.511  1.00  0.00           N  
ATOM   1473  CA  GLU A 193     -21.737  -7.623   4.384  1.00  0.00           C  
ATOM   1474  C   GLU A 193     -21.086  -6.386   5.020  1.00  0.00           C  
ATOM   1475  O   GLU A 193     -21.646  -5.283   4.958  1.00  0.00           O  
ATOM   1476  CB  GLU A 193     -22.275  -8.605   5.433  1.00  0.00           C  
ATOM   1477  CG  GLU A 193     -23.456  -7.989   6.203  1.00  0.00           C  
ATOM   1478  CD  GLU A 193     -24.153  -8.944   7.170  1.00  0.00           C  
ATOM   1479  OE1 GLU A 193     -25.175  -8.498   7.732  1.00  0.00           O  
ATOM   1480  OE2 GLU A 193     -23.696 -10.088   7.344  1.00  0.00           O  
ATOM   1481  N   TYR A 194     -19.863  -6.538   5.529  1.00  0.00           N  
ATOM   1482  CA  TYR A 194     -19.075  -5.428   6.044  1.00  0.00           C  
ATOM   1483  C   TYR A 194     -18.801  -4.380   4.958  1.00  0.00           C  
ATOM   1484  O   TYR A 194     -19.012  -3.188   5.187  1.00  0.00           O  
ATOM   1485  CB  TYR A 194     -17.769  -5.945   6.632  1.00  0.00           C  
ATOM   1486  CG  TYR A 194     -16.917  -4.831   7.197  1.00  0.00           C  
ATOM   1487  CD1 TYR A 194     -16.009  -4.138   6.374  1.00  0.00           C  
ATOM   1488  CD2 TYR A 194     -17.047  -4.452   8.554  1.00  0.00           C  
ATOM   1489  CE1 TYR A 194     -15.231  -3.093   6.890  1.00  0.00           C  
ATOM   1490  CE2 TYR A 194     -16.269  -3.415   9.075  1.00  0.00           C  
ATOM   1491  CZ  TYR A 194     -15.351  -2.738   8.251  1.00  0.00           C  
ATOM   1492  OH  TYR A 194     -14.568  -1.737   8.752  1.00  0.00           O  
ATOM   1493  N   ARG A 195     -18.410  -4.817   3.765  1.00  0.00           N  
ATOM   1494  CA  ARG A 195     -18.214  -3.931   2.614  1.00  0.00           C  
ATOM   1495  C   ARG A 195     -19.479  -3.146   2.311  1.00  0.00           C  
ATOM   1496  O   ARG A 195     -19.438  -1.917   2.216  1.00  0.00           O  
ATOM   1497  CB  ARG A 195     -17.772  -4.731   1.374  1.00  0.00           C  
ATOM   1498  CG  ARG A 195     -16.312  -5.206   1.472  1.00  0.00           C  
ATOM   1499  CD  ARG A 195     -15.915  -6.063   0.267  1.00  0.00           C  
ATOM   1500  NE  ARG A 195     -14.576  -6.643   0.446  1.00  0.00           N  
ATOM   1501  CZ  ARG A 195     -13.508  -6.525  -0.323  1.00  0.00           C  
ATOM   1502  NH1 ARG A 195     -13.520  -5.876  -1.451  1.00  0.00           N  
ATOM   1503  NH2 ARG A 195     -12.387  -7.073   0.042  1.00  0.00           N  
ATOM   1504  N   GLN A 196     -20.612  -3.807   2.253  1.00  0.00           N  
ATOM   1505  CA  GLN A 196     -21.879  -3.135   1.992  1.00  0.00           C  
ATOM   1506  C   GLN A 196     -22.267  -2.157   3.115  1.00  0.00           C  
ATOM   1507  O   GLN A 196     -22.740  -1.054   2.842  1.00  0.00           O  
ATOM   1508  CB  GLN A 196     -22.969  -4.190   1.752  1.00  0.00           C  
ATOM   1509  CG  GLN A 196     -24.251  -3.562   1.176  1.00  0.00           C  
ATOM   1510  CD  GLN A 196     -24.007  -2.881  -0.175  1.00  0.00           C  
ATOM   1511  OE1 GLN A 196     -23.456  -3.449  -1.092  1.00  0.00           O  
ATOM   1512  NE2 GLN A 196     -24.386  -1.636  -0.346  1.00  0.00           N  
ATOM   1513  N   GLN A 197     -22.037  -2.525   4.374  1.00  0.00           N  
ATOM   1514  CA  GLN A 197     -22.242  -1.621   5.508  1.00  0.00           C  
ATOM   1515  C   GLN A 197     -21.306  -0.409   5.453  1.00  0.00           C  
ATOM   1516  O   GLN A 197     -21.734   0.714   5.733  1.00  0.00           O  
ATOM   1517  CB  GLN A 197     -22.018  -2.363   6.832  1.00  0.00           C  
ATOM   1518  CG  GLN A 197     -23.152  -3.338   7.195  1.00  0.00           C  
ATOM   1519  CD  GLN A 197     -22.909  -3.991   8.554  1.00  0.00           C  
ATOM   1520  OE1 GLN A 197     -22.102  -3.537   9.356  1.00  0.00           O  
ATOM   1521  NE2 GLN A 197     -23.614  -5.042   8.889  1.00  0.00           N  
ATOM   1522  N   ALA A 198     -20.051  -0.618   5.076  1.00  0.00           N  
ATOM   1523  CA  ALA A 198     -19.072   0.456   4.937  1.00  0.00           C  
ATOM   1524  C   ALA A 198     -19.437   1.414   3.794  1.00  0.00           C  
ATOM   1525  O   ALA A 198     -19.482   2.627   4.017  1.00  0.00           O  
ATOM   1526  CB  ALA A 198     -17.686  -0.170   4.775  1.00  0.00           C  
ATOM   1527  N   LEU A 199     -19.819   0.891   2.631  1.00  0.00           N  
ATOM   1528  CA  LEU A 199     -20.336   1.690   1.512  1.00  0.00           C  
ATOM   1529  C   LEU A 199     -21.583   2.490   1.915  1.00  0.00           C  
ATOM   1530  O   LEU A 199     -21.699   3.675   1.619  1.00  0.00           O  
ATOM   1531  CB  LEU A 199     -20.676   0.764   0.333  1.00  0.00           C  
ATOM   1532  CG  LEU A 199     -19.469   0.117  -0.368  1.00  0.00           C  
ATOM   1533  CD1 LEU A 199     -19.963  -0.831  -1.458  1.00  0.00           C  
ATOM   1534  CD2 LEU A 199     -18.542   1.156  -0.997  1.00  0.00           C  
ATOM   1535  N   ASN A 200     -22.481   1.870   2.674  1.00  0.00           N  
ATOM   1536  CA  ASN A 200     -23.690   2.531   3.150  1.00  0.00           C  
ATOM   1537  C   ASN A 200     -23.421   3.674   4.136  1.00  0.00           C  
ATOM   1538  O   ASN A 200     -24.338   4.463   4.358  1.00  0.00           O  
ATOM   1539  CB  ASN A 200     -24.638   1.488   3.743  1.00  0.00           C  
ATOM   1540  CG  ASN A 200     -25.331   0.647   2.678  1.00  0.00           C  
ATOM   1541  OD1 ASN A 200     -25.494   1.035   1.541  1.00  0.00           O  
ATOM   1542  ND2 ASN A 200     -25.817  -0.517   3.058  1.00  0.00           N  
ATOM   1543  N   LYS A 201     -22.214   3.812   4.693  1.00  0.00           N  
ATOM   1544  CA  LYS A 201     -21.865   4.944   5.561  1.00  0.00           C  
ATOM   1545  C   LYS A 201     -21.703   6.259   4.791  1.00  0.00           C  
ATOM   1546  O   LYS A 201     -21.977   7.310   5.364  1.00  0.00           O  
ATOM   1547  CB  LYS A 201     -20.602   4.637   6.379  1.00  0.00           C  
ATOM   1548  CG  LYS A 201     -20.832   3.543   7.435  1.00  0.00           C  
ATOM   1549  CD  LYS A 201     -19.510   3.086   8.064  1.00  0.00           C  
ATOM   1550  CE  LYS A 201     -19.780   1.907   9.004  1.00  0.00           C  
ATOM   1551  NZ  LYS A 201     -18.527   1.274   9.525  1.00  0.00           N  
ATOM   1552  N   SER A 202     -21.327   6.210   3.514  1.00  0.00           N  
ATOM   1553  CA  SER A 202     -21.215   7.397   2.669  1.00  0.00           C  
ATOM   1554  C   SER A 202     -22.483   7.642   1.838  1.00  0.00           C  
ATOM   1555  O   SER A 202     -23.315   6.751   1.652  1.00  0.00           O  
ATOM   1556  CB  SER A 202     -19.958   7.312   1.785  1.00  0.00           C  
ATOM   1557  OG  SER A 202     -20.139   6.380   0.748  1.00  0.00           O  
ATOM   1558  N   LEU A 203     -22.661   8.863   1.339  1.00  0.00           N  
ATOM   1559  CA  LEU A 203     -23.747   9.177   0.401  1.00  0.00           C  
ATOM   1560  C   LEU A 203     -23.494   8.564  -0.977  1.00  0.00           C  
ATOM   1561  O   LEU A 203     -24.428   8.037  -1.587  1.00  0.00           O  
ATOM   1562  CB  LEU A 203     -23.938  10.699   0.287  1.00  0.00           C  
ATOM   1563  CG  LEU A 203     -24.431  11.401   1.563  1.00  0.00           C  
ATOM   1564  CD1 LEU A 203     -24.571  12.899   1.286  1.00  0.00           C  
ATOM   1565  CD2 LEU A 203     -25.787  10.884   2.035  1.00  0.00           C  
ATOM   1566  N   MET A 204     -22.246   8.592  -1.420  1.00  0.00           N  
ATOM   1567  CA  MET A 204     -21.849   8.094  -2.735  1.00  0.00           C  
ATOM   1568  C   MET A 204     -21.873   6.565  -2.827  1.00  0.00           C  
ATOM   1569  O   MET A 204     -22.049   6.025  -3.917  1.00  0.00           O  
ATOM   1570  CB  MET A 204     -20.460   8.641  -3.098  1.00  0.00           C  
ATOM   1571  CG  MET A 204     -20.419  10.169  -3.150  1.00  0.00           C  
ATOM   1572  SD  MET A 204     -21.679  10.942  -4.208  1.00  0.00           S  
ATOM   1573  CE  MET A 204     -21.070  10.478  -5.838  1.00  0.00           C  
ATOM   1574  N   LYS A 205     -21.790   5.870  -1.689  1.00  0.00           N  
ATOM   1575  CA  LYS A 205     -21.887   4.404  -1.593  1.00  0.00           C  
ATOM   1576  C   LYS A 205     -20.874   3.653  -2.457  1.00  0.00           C  
ATOM   1577  O   LYS A 205     -21.163   2.552  -2.929  1.00  0.00           O  
ATOM   1578  CB  LYS A 205     -23.318   3.917  -1.850  1.00  0.00           C  
ATOM   1579  CG  LYS A 205     -24.364   4.547  -0.923  1.00  0.00           C  
ATOM   1580  CD  LYS A 205     -25.710   3.905  -1.217  1.00  0.00           C  
ATOM   1581  CE  LYS A 205     -26.775   4.482  -0.302  1.00  0.00           C  
ATOM   1582  NZ  LYS A 205     -28.081   3.820  -0.523  1.00  0.00           N  
ATOM   1583  N   THR A 206     -19.710   4.241  -2.640  1.00  0.00           N  
ATOM   1584  CA  THR A 206     -18.602   3.652  -3.376  1.00  0.00           C  
ATOM   1585  C   THR A 206     -17.326   3.722  -2.543  1.00  0.00           C  
ATOM   1586  O   THR A 206     -17.212   4.558  -1.646  1.00  0.00           O  
ATOM   1587  CB  THR A 206     -18.390   4.353  -4.739  1.00  0.00           C  
ATOM   1588  OG1 THR A 206     -18.225   5.742  -4.560  1.00  0.00           O  
ATOM   1589  CG2 THR A 206     -19.582   4.162  -5.669  1.00  0.00           C  
ATOM   1590  N   ALA A 207     -16.396   2.823  -2.821  1.00  0.00           N  
ATOM   1591  CA  ALA A 207     -14.993   2.999  -2.493  1.00  0.00           C  
ATOM   1592  C   ALA A 207     -14.319   3.493  -3.782  1.00  0.00           C  
ATOM   1593  O   ALA A 207     -14.323   2.753  -4.760  1.00  0.00           O  
ATOM   1594  CB  ALA A 207     -14.414   1.679  -1.975  1.00  0.00           C  
ATOM   1595  N   PRO A 208     -13.855   4.746  -3.827  1.00  0.00           N  
ATOM   1596  CA  PRO A 208     -13.424   5.347  -5.090  1.00  0.00           C  
ATOM   1597  C   PRO A 208     -12.097   4.781  -5.614  1.00  0.00           C  
ATOM   1598  O   PRO A 208     -11.811   4.921  -6.794  1.00  0.00           O  
ATOM   1599  CB  PRO A 208     -13.341   6.844  -4.791  1.00  0.00           C  
ATOM   1600  CG  PRO A 208     -13.008   6.891  -3.310  1.00  0.00           C  
ATOM   1601  CD  PRO A 208     -13.782   5.699  -2.739  1.00  0.00           C  
ATOM   1602  N   GLY A 209     -11.324   4.140  -4.738  1.00  0.00           N  
ATOM   1603  CA  GLY A 209      -9.962   3.727  -5.042  1.00  0.00           C  
ATOM   1604  C   GLY A 209      -8.945   4.856  -4.866  1.00  0.00           C  
ATOM   1605  O   GLY A 209      -9.281   5.991  -4.529  1.00  0.00           O  
ATOM   1606  N   GLU A 210      -7.682   4.530  -5.073  1.00  0.00           N  
ATOM   1607  CA  GLU A 210      -6.578   5.471  -4.831  1.00  0.00           C  
ATOM   1608  C   GLU A 210      -6.540   6.625  -5.817  1.00  0.00           C  
ATOM   1609  O   GLU A 210      -6.025   7.690  -5.476  1.00  0.00           O  
ATOM   1610  CB  GLU A 210      -5.258   4.728  -4.907  1.00  0.00           C  
ATOM   1611  CG  GLU A 210      -5.122   3.741  -3.753  1.00  0.00           C  
ATOM   1612  CD  GLU A 210      -4.354   2.496  -4.157  1.00  0.00           C  
ATOM   1613  OE1 GLU A 210      -3.668   1.940  -3.280  1.00  0.00           O  
ATOM   1614  OE2 GLU A 210      -4.508   2.084  -5.325  1.00  0.00           O  
ATOM   1615  N   LYS A 211      -7.132   6.467  -7.004  1.00  0.00           N  
ATOM   1616  CA  LYS A 211      -7.210   7.528  -8.000  1.00  0.00           C  
ATOM   1617  C   LYS A 211      -7.806   8.820  -7.436  1.00  0.00           C  
ATOM   1618  O   LYS A 211      -7.309   9.889  -7.734  1.00  0.00           O  
ATOM   1619  CB  LYS A 211      -7.991   7.028  -9.228  1.00  0.00           C  
ATOM   1620  CG  LYS A 211      -8.112   8.166 -10.246  1.00  0.00           C  
ATOM   1621  CD  LYS A 211      -8.543   7.707 -11.643  1.00  0.00           C  
ATOM   1622  CE  LYS A 211      -8.781   8.933 -12.529  1.00  0.00           C  
ATOM   1623  NZ  LYS A 211      -7.734  10.008 -12.359  1.00  0.00           N  
ATOM   1624  N   GLU A 212      -8.815   8.717  -6.583  1.00  0.00           N  
ATOM   1625  CA  GLU A 212      -9.414   9.897  -5.948  1.00  0.00           C  
ATOM   1626  C   GLU A 212      -8.402  10.658  -5.072  1.00  0.00           C  
ATOM   1627  O   GLU A 212      -8.417  11.889  -5.002  1.00  0.00           O  
ATOM   1628  CB  GLU A 212     -10.607   9.427  -5.099  1.00  0.00           C  
ATOM   1629  CG  GLU A 212     -11.585  10.562  -4.765  1.00  0.00           C  
ATOM   1630  CD  GLU A 212     -12.429  11.028  -5.962  1.00  0.00           C  
ATOM   1631  OE1 GLU A 212     -12.882  12.188  -5.931  1.00  0.00           O  
ATOM   1632  OE2 GLU A 212     -12.666  10.220  -6.884  1.00  0.00           O  
ATOM   1633  N   VAL A 213      -7.503   9.932  -4.421  1.00  0.00           N  
ATOM   1634  CA  VAL A 213      -6.415  10.521  -3.629  1.00  0.00           C  
ATOM   1635  C   VAL A 213      -5.350  11.112  -4.536  1.00  0.00           C  
ATOM   1636  O   VAL A 213      -4.909  12.235  -4.301  1.00  0.00           O  
ATOM   1637  CB  VAL A 213      -5.797   9.489  -2.670  1.00  0.00           C  
ATOM   1638  CG1 VAL A 213      -4.698  10.113  -1.822  1.00  0.00           C  
ATOM   1639  CG2 VAL A 213      -6.850   8.903  -1.729  1.00  0.00           C  
ATOM   1640  N   ILE A 214      -4.968  10.398  -5.580  1.00  0.00           N  
ATOM   1641  CA  ILE A 214      -3.963  10.829  -6.563  1.00  0.00           C  
ATOM   1642  C   ILE A 214      -4.408  12.123  -7.249  1.00  0.00           C  
ATOM   1643  O   ILE A 214      -3.655  13.094  -7.251  1.00  0.00           O  
ATOM   1644  CB  ILE A 214      -3.697   9.694  -7.573  1.00  0.00           C  
ATOM   1645  CG1 ILE A 214      -2.948   8.543  -6.861  1.00  0.00           C  
ATOM   1646  CG2 ILE A 214      -2.894  10.200  -8.781  1.00  0.00           C  
ATOM   1647  CD1 ILE A 214      -2.884   7.251  -7.690  1.00  0.00           C  
ATOM   1648  N   ASP A 215      -5.647  12.183  -7.723  1.00  0.00           N  
ATOM   1649  CA  ASP A 215      -6.198  13.367  -8.387  1.00  0.00           C  
ATOM   1650  C   ASP A 215      -6.185  14.593  -7.458  1.00  0.00           C  
ATOM   1651  O   ASP A 215      -5.878  15.717  -7.875  1.00  0.00           O  
ATOM   1652  CB  ASP A 215      -7.634  13.057  -8.872  1.00  0.00           C  
ATOM   1653  CG  ASP A 215      -7.751  12.083 -10.062  1.00  0.00           C  
ATOM   1654  OD1 ASP A 215      -6.772  11.792 -10.774  1.00  0.00           O  
ATOM   1655  OD2 ASP A 215      -8.879  11.630 -10.367  1.00  0.00           O  
ATOM   1656  N   LEU A 216      -6.458  14.398  -6.160  1.00  0.00           N  
ATOM   1657  CA  LEU A 216      -6.371  15.479  -5.174  1.00  0.00           C  
ATOM   1658  C   LEU A 216      -4.920  15.876  -4.872  1.00  0.00           C  
ATOM   1659  O   LEU A 216      -4.635  17.068  -4.704  1.00  0.00           O  
ATOM   1660  CB  LEU A 216      -7.128  15.071  -3.902  1.00  0.00           C  
ATOM   1661  CG  LEU A 216      -7.095  16.146  -2.796  1.00  0.00           C  
ATOM   1662  CD1 LEU A 216      -7.678  17.492  -3.231  1.00  0.00           C  
ATOM   1663  CD2 LEU A 216      -7.905  15.675  -1.594  1.00  0.00           C  
ATOM   1664  N   VAL A 217      -4.001  14.918  -4.793  1.00  0.00           N  
ATOM   1665  CA  VAL A 217      -2.571  15.199  -4.639  1.00  0.00           C  
ATOM   1666  C   VAL A 217      -2.079  16.028  -5.811  1.00  0.00           C  
ATOM   1667  O   VAL A 217      -1.479  17.087  -5.579  1.00  0.00           O  
ATOM   1668  CB  VAL A 217      -1.759  13.903  -4.461  1.00  0.00           C  
ATOM   1669  CG1 VAL A 217      -0.253  14.138  -4.588  1.00  0.00           C  
ATOM   1670  CG2 VAL A 217      -1.999  13.306  -3.070  1.00  0.00           C  
ATOM   1671  N   ASP A 218      -2.400  15.651  -7.034  1.00  0.00           N  
ATOM   1672  CA  ASP A 218      -2.015  16.394  -8.237  1.00  0.00           C  
ATOM   1673  C   ASP A 218      -2.586  17.819  -8.239  1.00  0.00           C  
ATOM   1674  O   ASP A 218      -1.865  18.785  -8.543  1.00  0.00           O  
ATOM   1675  CB  ASP A 218      -2.481  15.632  -9.486  1.00  0.00           C  
ATOM   1676  CG  ASP A 218      -1.514  14.542  -9.927  1.00  0.00           C  
ATOM   1677  OD1 ASP A 218      -0.385  14.479  -9.387  1.00  0.00           O  
ATOM   1678  OD2 ASP A 218      -1.853  13.845 -10.904  1.00  0.00           O  
ATOM   1679  N   TYR A 219      -3.838  17.985  -7.824  1.00  0.00           N  
ATOM   1680  CA  TYR A 219      -4.428  19.313  -7.645  1.00  0.00           C  
ATOM   1681  C   TYR A 219      -3.642  20.163  -6.639  1.00  0.00           C  
ATOM   1682  O   TYR A 219      -3.324  21.323  -6.909  1.00  0.00           O  
ATOM   1683  CB  TYR A 219      -5.895  19.177  -7.219  1.00  0.00           C  
ATOM   1684  CG  TYR A 219      -6.498  20.494  -6.762  1.00  0.00           C  
ATOM   1685  CD1 TYR A 219      -6.625  20.784  -5.384  1.00  0.00           C  
ATOM   1686  CD2 TYR A 219      -6.869  21.466  -7.711  1.00  0.00           C  
ATOM   1687  CE1 TYR A 219      -7.129  22.023  -4.961  1.00  0.00           C  
ATOM   1688  CE2 TYR A 219      -7.383  22.705  -7.296  1.00  0.00           C  
ATOM   1689  CZ  TYR A 219      -7.509  22.978  -5.920  1.00  0.00           C  
ATOM   1690  OH  TYR A 219      -7.997  24.198  -5.515  1.00  0.00           O  
ATOM   1691  N   LEU A 220      -3.310  19.596  -5.477  1.00  0.00           N  
ATOM   1692  CA  LEU A 220      -2.580  20.314  -4.432  1.00  0.00           C  
ATOM   1693  C   LEU A 220      -1.155  20.668  -4.871  1.00  0.00           C  
ATOM   1694  O   LEU A 220      -0.713  21.795  -4.626  1.00  0.00           O  
ATOM   1695  CB  LEU A 220      -2.569  19.479  -3.139  1.00  0.00           C  
ATOM   1696  CG  LEU A 220      -3.930  19.396  -2.416  1.00  0.00           C  
ATOM   1697  CD1 LEU A 220      -3.808  18.479  -1.201  1.00  0.00           C  
ATOM   1698  CD2 LEU A 220      -4.406  20.769  -1.940  1.00  0.00           C  
ATOM   1699  N   LEU A 221      -0.464  19.770  -5.555  1.00  0.00           N  
ATOM   1700  CA  LEU A 221       0.882  19.992  -6.081  1.00  0.00           C  
ATOM   1701  C   LEU A 221       0.893  21.037  -7.203  1.00  0.00           C  
ATOM   1702  O   LEU A 221       1.819  21.840  -7.297  1.00  0.00           O  
ATOM   1703  CB  LEU A 221       1.465  18.659  -6.584  1.00  0.00           C  
ATOM   1704  CG  LEU A 221       1.765  17.609  -5.490  1.00  0.00           C  
ATOM   1705  CD1 LEU A 221       2.359  16.372  -6.146  1.00  0.00           C  
ATOM   1706  CD2 LEU A 221       2.756  18.113  -4.439  1.00  0.00           C  
ATOM   1707  N   THR A 222      -0.153  21.076  -8.024  1.00  0.00           N  
ATOM   1708  CA  THR A 222      -0.282  22.042  -9.129  1.00  0.00           C  
ATOM   1709  C   THR A 222      -0.712  23.426  -8.639  1.00  0.00           C  
ATOM   1710  O   THR A 222      -0.311  24.448  -9.201  1.00  0.00           O  
ATOM   1711  CB  THR A 222      -1.270  21.522 -10.183  1.00  0.00           C  
ATOM   1712  OG1 THR A 222      -0.852  20.262 -10.638  1.00  0.00           O  
ATOM   1713  CG2 THR A 222      -1.342  22.416 -11.416  1.00  0.00           C  
ATOM   1714  N   SER A 223      -1.499  23.494  -7.571  1.00  0.00           N  
ATOM   1715  CA  SER A 223      -1.947  24.757  -7.000  1.00  0.00           C  
ATOM   1716  C   SER A 223      -0.768  25.598  -6.508  1.00  0.00           C  
ATOM   1717  O   SER A 223       0.105  25.116  -5.792  1.00  0.00           O  
ATOM   1718  CB  SER A 223      -2.930  24.509  -5.853  1.00  0.00           C  
ATOM   1719  OG  SER A 223      -3.362  25.760  -5.327  1.00  0.00           O  
ATOM   1720  N   CYS A 224      -0.779  26.892  -6.806  1.00  0.00           N  
ATOM   1721  CA  CYS A 224       0.161  27.870  -6.246  1.00  0.00           C  
ATOM   1722  C   CYS A 224      -0.474  28.755  -5.163  1.00  0.00           C  
ATOM   1723  O   CYS A 224       0.110  29.775  -4.789  1.00  0.00           O  
ATOM   1724  CB  CYS A 224       0.763  28.695  -7.389  1.00  0.00           C  
ATOM   1725  SG  CYS A 224       1.788  27.646  -8.463  1.00  0.00           S  
ATOM   1726  N   PHE A 225      -1.666  28.409  -4.687  1.00  0.00           N  
ATOM   1727  CA  PHE A 225      -2.466  29.269  -3.817  1.00  0.00           C  
ATOM   1728  C   PHE A 225      -3.042  28.565  -2.587  1.00  0.00           C  
ATOM   1729  O   PHE A 225      -3.150  29.169  -1.516  1.00  0.00           O  
ATOM   1730  CB  PHE A 225      -3.578  29.896  -4.675  1.00  0.00           C  
ATOM   1731  CG  PHE A 225      -4.263  31.066  -4.010  1.00  0.00           C  
ATOM   1732  CD1 PHE A 225      -5.600  30.972  -3.582  1.00  0.00           C  
ATOM   1733  CD2 PHE A 225      -3.556  32.274  -3.817  1.00  0.00           C  
ATOM   1734  CE1 PHE A 225      -6.220  32.071  -2.972  1.00  0.00           C  
ATOM   1735  CE2 PHE A 225      -4.177  33.366  -3.204  1.00  0.00           C  
ATOM   1736  CZ  PHE A 225      -5.509  33.273  -2.780  1.00  0.00           C  
ATOM   1737  N   VAL A 226      -3.417  27.301  -2.709  1.00  0.00           N  
ATOM   1738  CA  VAL A 226      -4.038  26.552  -1.622  1.00  0.00           C  
ATOM   1739  C   VAL A 226      -2.988  26.106  -0.606  1.00  0.00           C  
ATOM   1740  O   VAL A 226      -2.087  25.333  -0.921  1.00  0.00           O  
ATOM   1741  CB  VAL A 226      -4.850  25.363  -2.154  1.00  0.00           C  
ATOM   1742  CG1 VAL A 226      -5.447  24.547  -1.013  1.00  0.00           C  
ATOM   1743  CG2 VAL A 226      -6.011  25.864  -3.023  1.00  0.00           C  
ATOM   1744  N   THR A 227      -3.135  26.583   0.635  1.00  0.00           N  
ATOM   1745  CA  THR A 227      -2.303  26.147   1.760  1.00  0.00           C  
ATOM   1746  C   THR A 227      -3.083  26.197   3.073  1.00  0.00           C  
ATOM   1747  O   THR A 227      -4.043  26.957   3.206  1.00  0.00           O  
ATOM   1748  CB  THR A 227      -1.000  26.963   1.830  1.00  0.00           C  
ATOM   1749  OG1 THR A 227      -0.101  26.363   2.739  1.00  0.00           O  
ATOM   1750  CG2 THR A 227      -1.210  28.416   2.269  1.00  0.00           C  
ATOM   1751  N   GLY A 228      -2.694  25.365   4.038  1.00  0.00           N  
ATOM   1752  CA  GLY A 228      -3.296  25.316   5.366  1.00  0.00           C  
ATOM   1753  C   GLY A 228      -4.718  24.756   5.404  1.00  0.00           C  
ATOM   1754  O   GLY A 228      -5.473  25.068   6.332  1.00  0.00           O  
ATOM   1755  N   ARG A 229      -5.107  23.973   4.409  1.00  0.00           N  
ATOM   1756  CA  ARG A 229      -6.447  23.387   4.289  1.00  0.00           C  
ATOM   1757  C   ARG A 229      -6.428  21.872   4.441  1.00  0.00           C  
ATOM   1758  O   ARG A 229      -5.457  21.216   4.073  1.00  0.00           O  
ATOM   1759  CB  ARG A 229      -7.102  23.811   2.965  1.00  0.00           C  
ATOM   1760  CG  ARG A 229      -7.426  25.312   2.895  1.00  0.00           C  
ATOM   1761  CD  ARG A 229      -8.440  25.727   3.962  1.00  0.00           C  
ATOM   1762  NE  ARG A 229      -8.819  27.137   3.839  1.00  0.00           N  
ATOM   1763  CZ  ARG A 229      -9.745  27.756   4.565  1.00  0.00           C  
ATOM   1764  NH1 ARG A 229     -10.420  27.131   5.500  1.00  0.00           N  
ATOM   1765  NH2 ARG A 229     -10.003  29.019   4.372  1.00  0.00           N  
ATOM   1766  N   SER A 230      -7.527  21.367   4.957  1.00  0.00           N  
ATOM   1767  CA  SER A 230      -7.853  19.944   4.963  1.00  0.00           C  
ATOM   1768  C   SER A 230      -8.886  19.655   3.878  1.00  0.00           C  
ATOM   1769  O   SER A 230      -9.821  20.443   3.695  1.00  0.00           O  
ATOM   1770  CB  SER A 230      -8.373  19.511   6.334  1.00  0.00           C  
ATOM   1771  OG  SER A 230      -8.527  18.120   6.362  1.00  0.00           O  
ATOM   1772  N   PHE A 231      -8.704  18.564   3.170  1.00  0.00           N  
ATOM   1773  CA  PHE A 231      -9.560  18.120   2.075  1.00  0.00           C  
ATOM   1774  C   PHE A 231     -10.158  16.754   2.416  1.00  0.00           C  
ATOM   1775  O   PHE A 231      -9.464  15.742   2.307  1.00  0.00           O  
ATOM   1776  CB  PHE A 231      -8.749  18.087   0.772  1.00  0.00           C  
ATOM   1777  CG  PHE A 231      -8.346  19.451   0.280  1.00  0.00           C  
ATOM   1778  CD1 PHE A 231      -9.135  20.120  -0.672  1.00  0.00           C  
ATOM   1779  CD2 PHE A 231      -7.208  20.087   0.803  1.00  0.00           C  
ATOM   1780  CE1 PHE A 231      -8.788  21.400  -1.104  1.00  0.00           C  
ATOM   1781  CE2 PHE A 231      -6.859  21.373   0.372  1.00  0.00           C  
ATOM   1782  CZ  PHE A 231      -7.649  22.025  -0.577  1.00  0.00           C  
ATOM   1783  N   PRO A 232     -11.428  16.713   2.849  1.00  0.00           N  
ATOM   1784  CA  PRO A 232     -12.118  15.455   3.086  1.00  0.00           C  
ATOM   1785  C   PRO A 232     -12.349  14.686   1.779  1.00  0.00           C  
ATOM   1786  O   PRO A 232     -12.870  15.248   0.815  1.00  0.00           O  
ATOM   1787  CB  PRO A 232     -13.438  15.818   3.773  1.00  0.00           C  
ATOM   1788  CG  PRO A 232     -13.215  17.245   4.288  1.00  0.00           C  
ATOM   1789  CD  PRO A 232     -12.254  17.832   3.264  1.00  0.00           C  
ATOM   1790  N   LEU A 233     -12.021  13.399   1.790  1.00  0.00           N  
ATOM   1791  CA  LEU A 233     -12.398  12.434   0.753  1.00  0.00           C  
ATOM   1792  C   LEU A 233     -13.284  11.363   1.385  1.00  0.00           C  
ATOM   1793  O   LEU A 233     -12.825  10.275   1.740  1.00  0.00           O  
ATOM   1794  CB  LEU A 233     -11.143  11.839   0.098  1.00  0.00           C  
ATOM   1795  CG  LEU A 233     -10.336  12.801  -0.776  1.00  0.00           C  
ATOM   1796  CD1 LEU A 233      -9.148  12.042  -1.369  1.00  0.00           C  
ATOM   1797  CD2 LEU A 233     -11.156  13.371  -1.938  1.00  0.00           C  
ATOM   1798  N   ASP A 234     -14.547  11.698   1.615  1.00  0.00           N  
ATOM   1799  CA  ASP A 234     -15.425  10.908   2.481  1.00  0.00           C  
ATOM   1800  C   ASP A 234     -16.719  10.419   1.818  1.00  0.00           C  
ATOM   1801  O   ASP A 234     -17.546   9.757   2.464  1.00  0.00           O  
ATOM   1802  CB  ASP A 234     -15.695  11.706   3.768  1.00  0.00           C  
ATOM   1803  CG  ASP A 234     -16.689  12.856   3.602  1.00  0.00           C  
ATOM   1804  OD1 ASP A 234     -17.110  13.170   2.468  1.00  0.00           O  
ATOM   1805  OD2 ASP A 234     -17.111  13.400   4.645  1.00  0.00           O  
ATOM   1806  N   GLY A 235     -16.934  10.737   0.547  1.00  0.00           N  
ATOM   1807  CA  GLY A 235     -18.152  10.385  -0.182  1.00  0.00           C  
ATOM   1808  C   GLY A 235     -19.425  10.965   0.444  1.00  0.00           C  
ATOM   1809  O   GLY A 235     -20.498  10.372   0.340  1.00  0.00           O  
ATOM   1810  N   GLY A 236     -19.298  12.086   1.139  1.00  0.00           N  
ATOM   1811  CA  GLY A 236     -20.409  12.709   1.877  1.00  0.00           C  
ATOM   1812  C   GLY A 236     -20.786  11.999   3.178  1.00  0.00           C  
ATOM   1813  O   GLY A 236     -21.877  12.214   3.704  1.00  0.00           O  
ATOM   1814  N   ARG A 237     -19.907  11.168   3.717  1.00  0.00           N  
ATOM   1815  CA  ARG A 237     -20.144  10.417   4.965  1.00  0.00           C  
ATOM   1816  C   ARG A 237     -20.459  11.330   6.156  1.00  0.00           C  
ATOM   1817  O   ARG A 237     -21.246  10.941   7.016  1.00  0.00           O  
ATOM   1818  CB  ARG A 237     -18.925   9.535   5.241  1.00  0.00           C  
ATOM   1819  CG  ARG A 237     -19.076   8.685   6.503  1.00  0.00           C  
ATOM   1820  CD  ARG A 237     -17.881   7.748   6.647  1.00  0.00           C  
ATOM   1821  NE  ARG A 237     -17.898   7.042   7.945  1.00  0.00           N  
ATOM   1822  CZ  ARG A 237     -16.976   6.206   8.376  1.00  0.00           C  
ATOM   1823  NH1 ARG A 237     -15.945   5.876   7.642  1.00  0.00           N  
ATOM   1824  NH2 ARG A 237     -17.065   5.685   9.564  1.00  0.00           N  
ATOM   1825  N   HIS A 238     -19.899  12.528   6.196  1.00  0.00           N  
ATOM   1826  CA  HIS A 238     -20.148  13.499   7.261  1.00  0.00           C  
ATOM   1827  C   HIS A 238     -21.611  13.979   7.344  1.00  0.00           C  
ATOM   1828  O   HIS A 238     -22.033  14.468   8.392  1.00  0.00           O  
ATOM   1829  CB  HIS A 238     -19.201  14.690   7.079  1.00  0.00           C  
ATOM   1830  CG  HIS A 238     -19.509  15.533   5.874  1.00  0.00           C  
ATOM   1831  ND1 HIS A 238     -19.143  15.278   4.574  1.00  0.00           N  
ATOM   1832  CD2 HIS A 238     -20.212  16.723   5.850  1.00  0.00           C  
ATOM   1833  CE1 HIS A 238     -19.603  16.269   3.796  1.00  0.00           C  
ATOM   1834  NE2 HIS A 238     -20.261  17.168   4.530  1.00  0.00           N  
ATOM   1835  N   LEU A 239     -22.374  13.810   6.266  1.00  0.00           N  
ATOM   1836  CA  LEU A 239     -23.789  14.195   6.178  1.00  0.00           C  
ATOM   1837  C   LEU A 239     -24.764  13.087   6.618  1.00  0.00           C  
ATOM   1838  O   LEU A 239     -25.976  13.274   6.522  1.00  0.00           O  
ATOM   1839  CB  LEU A 239     -24.098  14.659   4.746  1.00  0.00           C  
ATOM   1840  CG  LEU A 239     -23.277  15.869   4.258  1.00  0.00           C  
ATOM   1841  CD1 LEU A 239     -23.585  16.136   2.782  1.00  0.00           C  
ATOM   1842  CD2 LEU A 239     -23.602  17.131   5.049  1.00  0.00           C  
ATOM   1843  N   ARG A 240     -24.238  11.929   7.043  1.00  0.00           N  
ATOM   1844  CA  ARG A 240     -25.042  10.793   7.486  1.00  0.00           C  
ATOM   1845  C   ARG A 240     -25.067  10.615   9.009  1.00  0.00           C  
ATOM   1846  O   ARG A 240     -24.074  10.960   9.669  1.00  0.00           O  
ATOM   1847  CB  ARG A 240     -24.603   9.494   6.810  1.00  0.00           C  
ATOM   1848  CG  ARG A 240     -25.161   9.403   5.384  1.00  0.00           C  
ATOM   1849  CD  ARG A 240     -25.024   7.963   4.898  1.00  0.00           C  
ATOM   1850  NE  ARG A 240     -25.771   7.758   3.633  1.00  0.00           N  
ATOM   1851  CZ  ARG A 240     -26.095   6.586   3.124  1.00  0.00           C  
ATOM   1852  NH1 ARG A 240     -25.734   5.474   3.696  1.00  0.00           N  
ATOM   1853  NH2 ARG A 240     -26.797   6.520   2.047  1.00  0.00           N  
ATOM   1854  OXT ARG A 240     -26.105  10.097   9.476  1.00  0.00           O  
ATOM   1855  N   MET B   1      10.652 -24.169 -19.288  1.00  0.00           N  
ATOM   1856  CA  MET B   1      10.861 -23.110 -18.282  1.00  0.00           C  
ATOM   1857  C   MET B   1       9.923 -23.333 -17.118  1.00  0.00           C  
ATOM   1858  O   MET B   1       8.800 -23.777 -17.340  1.00  0.00           O  
ATOM   1859  CB  MET B   1      10.637 -21.734 -18.932  1.00  0.00           C  
ATOM   1860  CG  MET B   1      10.785 -20.566 -17.961  1.00  0.00           C  
ATOM   1861  SD  MET B   1      10.760 -18.945 -18.785  1.00  0.00           S  
ATOM   1862  CE  MET B   1       9.077 -18.885 -19.428  1.00  0.00           C  
ATOM   1863  N   ILE B   2      10.378 -23.063 -15.913  1.00  0.00           N  
ATOM   1864  CA  ILE B   2       9.536 -23.040 -14.713  1.00  0.00           C  
ATOM   1865  C   ILE B   2       9.308 -21.581 -14.339  1.00  0.00           C  
ATOM   1866  O   ILE B   2      10.267 -20.819 -14.263  1.00  0.00           O  
ATOM   1867  CB  ILE B   2      10.166 -23.850 -13.572  1.00  0.00           C  
ATOM   1868  CG1 ILE B   2      10.253 -25.343 -13.959  1.00  0.00           C  
ATOM   1869  CG2 ILE B   2       9.359 -23.680 -12.270  1.00  0.00           C  
ATOM   1870  CD1 ILE B   2      11.095 -26.186 -13.004  1.00  0.00           C  
ATOM   1871  N   SER B   3       8.063 -21.246 -14.106  1.00  0.00           N  
ATOM   1872  CA  SER B   3       7.658 -19.918 -13.660  1.00  0.00           C  
ATOM   1873  C   SER B   3       6.847 -20.023 -12.378  1.00  0.00           C  
ATOM   1874  O   SER B   3       6.030 -20.936 -12.232  1.00  0.00           O  
ATOM   1875  CB  SER B   3       6.852 -19.196 -14.737  1.00  0.00           C  
ATOM   1876  OG  SER B   3       7.593 -19.111 -15.942  1.00  0.00           O  
ATOM   1877  N   LEU B   4       7.062 -19.114 -11.450  1.00  0.00           N  
ATOM   1878  CA  LEU B   4       6.192 -18.955 -10.296  1.00  0.00           C  
ATOM   1879  C   LEU B   4       5.198 -17.835 -10.587  1.00  0.00           C  
ATOM   1880  O   LEU B   4       5.571 -16.833 -11.180  1.00  0.00           O  
ATOM   1881  CB  LEU B   4       7.013 -18.672  -9.019  1.00  0.00           C  
ATOM   1882  CG  LEU B   4       7.641 -19.911  -8.343  1.00  0.00           C  
ATOM   1883  CD1 LEU B   4       8.585 -20.699  -9.247  1.00  0.00           C  
ATOM   1884  CD2 LEU B   4       8.452 -19.478  -7.125  1.00  0.00           C  
ATOM   1885  N   ILE B   5       3.950 -18.006 -10.169  1.00  0.00           N  
ATOM   1886  CA  ILE B   5       2.961 -16.923 -10.179  1.00  0.00           C  
ATOM   1887  C   ILE B   5       2.336 -16.814  -8.797  1.00  0.00           C  
ATOM   1888  O   ILE B   5       1.849 -17.800  -8.258  1.00  0.00           O  
ATOM   1889  CB  ILE B   5       1.938 -17.081 -11.327  1.00  0.00           C  
ATOM   1890  CG1 ILE B   5       1.015 -15.850 -11.391  1.00  0.00           C  
ATOM   1891  CG2 ILE B   5       1.136 -18.390 -11.229  1.00  0.00           C  
ATOM   1892  CD1 ILE B   5       0.216 -15.752 -12.694  1.00  0.00           C  
ATOM   1893  N   ALA B   6       2.390 -15.628  -8.227  1.00  0.00           N  
ATOM   1894  CA  ALA B   6       1.920 -15.366  -6.883  1.00  0.00           C  
ATOM   1895  C   ALA B   6       1.275 -13.984  -6.795  1.00  0.00           C  
ATOM   1896  O   ALA B   6       1.712 -13.044  -7.461  1.00  0.00           O  
ATOM   1897  CB  ALA B   6       3.090 -15.499  -5.909  1.00  0.00           C  
ATOM   1898  N   ALA B   7       0.265 -13.887  -5.952  1.00  0.00           N  
ATOM   1899  CA  ALA B   7      -0.219 -12.615  -5.459  1.00  0.00           C  
ATOM   1900  C   ALA B   7       0.358 -12.415  -4.061  1.00  0.00           C  
ATOM   1901  O   ALA B   7       0.279 -13.315  -3.226  1.00  0.00           O  
ATOM   1902  CB  ALA B   7      -1.747 -12.629  -5.487  1.00  0.00           C  
ATOM   1903  N   LEU B   8       0.972 -11.281  -3.835  1.00  0.00           N  
ATOM   1904  CA  LEU B   8       1.684 -10.958  -2.613  1.00  0.00           C  
ATOM   1905  C   LEU B   8       1.061  -9.715  -1.994  1.00  0.00           C  
ATOM   1906  O   LEU B   8       1.044  -8.660  -2.620  1.00  0.00           O  
ATOM   1907  CB  LEU B   8       3.178 -10.711  -2.882  1.00  0.00           C  
ATOM   1908  CG  LEU B   8       3.971 -11.936  -3.381  1.00  0.00           C  
ATOM   1909  CD1 LEU B   8       3.823 -12.193  -4.876  1.00  0.00           C  
ATOM   1910  CD2 LEU B   8       5.456 -11.723  -3.144  1.00  0.00           C  
ATOM   1911  N   ALA B   9       0.578  -9.851  -0.773  1.00  0.00           N  
ATOM   1912  CA  ALA B   9       0.284  -8.689   0.038  1.00  0.00           C  
ATOM   1913  C   ALA B   9       1.579  -8.028   0.540  1.00  0.00           C  
ATOM   1914  O   ALA B   9       2.700  -8.482   0.266  1.00  0.00           O  
ATOM   1915  CB  ALA B   9      -0.633  -9.131   1.178  1.00  0.00           C  
ATOM   1916  N   VAL B  10       1.418  -6.965   1.281  1.00  0.00           N  
ATOM   1917  CA  VAL B  10       2.511  -6.345   2.030  1.00  0.00           C  
ATOM   1918  C   VAL B  10       3.242  -7.388   2.884  1.00  0.00           C  
ATOM   1919  O   VAL B  10       2.650  -8.352   3.350  1.00  0.00           O  
ATOM   1920  CB  VAL B  10       1.952  -5.187   2.878  1.00  0.00           C  
ATOM   1921  CG1 VAL B  10       2.976  -4.600   3.840  1.00  0.00           C  
ATOM   1922  CG2 VAL B  10       1.456  -4.070   1.957  1.00  0.00           C  
ATOM   1923  N   ASP B  11       4.542  -7.201   3.034  1.00  0.00           N  
ATOM   1924  CA  ASP B  11       5.451  -8.131   3.718  1.00  0.00           C  
ATOM   1925  C   ASP B  11       5.508  -9.534   3.076  1.00  0.00           C  
ATOM   1926  O   ASP B  11       5.859 -10.516   3.713  1.00  0.00           O  
ATOM   1927  CB  ASP B  11       5.196  -8.137   5.238  1.00  0.00           C  
ATOM   1928  CG  ASP B  11       5.428  -6.774   5.912  1.00  0.00           C  
ATOM   1929  OD1 ASP B  11       6.262  -5.987   5.411  1.00  0.00           O  
ATOM   1930  OD2 ASP B  11       4.834  -6.505   6.973  1.00  0.00           O  
ATOM   1931  N   ARG B  12       5.190  -9.608   1.785  1.00  0.00           N  
ATOM   1932  CA  ARG B  12       5.178 -10.850   0.988  1.00  0.00           C  
ATOM   1933  C   ARG B  12       4.197 -11.911   1.479  1.00  0.00           C  
ATOM   1934  O   ARG B  12       4.346 -13.080   1.144  1.00  0.00           O  
ATOM   1935  CB  ARG B  12       6.585 -11.434   0.828  1.00  0.00           C  
ATOM   1936  CG  ARG B  12       7.553 -10.450   0.182  1.00  0.00           C  
ATOM   1937  CD  ARG B  12       8.934 -11.081   0.089  1.00  0.00           C  
ATOM   1938  NE  ARG B  12       9.546 -11.166   1.420  1.00  0.00           N  
ATOM   1939  CZ  ARG B  12      10.743 -11.669   1.638  1.00  0.00           C  
ATOM   1940  NH1 ARG B  12      11.424 -12.188   0.665  1.00  0.00           N  
ATOM   1941  NH2 ARG B  12      11.285 -11.655   2.817  1.00  0.00           N  
ATOM   1942  N   VAL B  13       3.203 -11.519   2.230  1.00  0.00           N  
ATOM   1943  CA  VAL B  13       2.158 -12.433   2.662  1.00  0.00           C  
ATOM   1944  C   VAL B  13       1.399 -12.933   1.437  1.00  0.00           C  
ATOM   1945  O   VAL B  13       0.913 -12.148   0.635  1.00  0.00           O  
ATOM   1946  CB  VAL B  13       1.219 -11.773   3.684  1.00  0.00           C  
ATOM   1947  CG1 VAL B  13       0.113 -12.732   4.097  1.00  0.00           C  
ATOM   1948  CG2 VAL B  13       1.988 -11.364   4.946  1.00  0.00           C  
ATOM   1949  N   ILE B  14       1.307 -14.248   1.284  1.00  0.00           N  
ATOM   1950  CA  ILE B  14       0.625 -14.901   0.164  1.00  0.00           C  
ATOM   1951  C   ILE B  14      -0.649 -15.636   0.573  1.00  0.00           C  
ATOM   1952  O   ILE B  14      -1.366 -16.154  -0.281  1.00  0.00           O  
ATOM   1953  CB  ILE B  14       1.581 -15.837  -0.590  1.00  0.00           C  
ATOM   1954  CG1 ILE B  14       2.186 -16.908   0.343  1.00  0.00           C  
ATOM   1955  CG2 ILE B  14       2.678 -15.025  -1.295  1.00  0.00           C  
ATOM   1956  CD1 ILE B  14       2.953 -18.003  -0.402  1.00  0.00           C  
ATOM   1957  N   GLY B  15      -0.925 -15.704   1.859  1.00  0.00           N  
ATOM   1958  CA  GLY B  15      -2.119 -16.362   2.372  1.00  0.00           C  
ATOM   1959  C   GLY B  15      -2.303 -16.135   3.862  1.00  0.00           C  
ATOM   1960  O   GLY B  15      -1.342 -16.023   4.621  1.00  0.00           O  
ATOM   1961  N   MET B  16      -3.562 -16.113   4.257  1.00  0.00           N  
ATOM   1962  CA  MET B  16      -3.995 -16.062   5.638  1.00  0.00           C  
ATOM   1963  C   MET B  16      -5.108 -17.084   5.806  1.00  0.00           C  
ATOM   1964  O   MET B  16      -6.086 -17.048   5.055  1.00  0.00           O  
ATOM   1965  CB  MET B  16      -4.459 -14.640   5.977  1.00  0.00           C  
ATOM   1966  CG  MET B  16      -4.409 -14.372   7.481  1.00  0.00           C  
ATOM   1967  SD  MET B  16      -5.005 -12.733   7.979  1.00  0.00           S  
ATOM   1968  CE  MET B  16      -6.780 -13.060   7.995  1.00  0.00           C  
ATOM   1969  N   GLU B  17      -4.948 -18.037   6.704  1.00  0.00           N  
ATOM   1970  CA  GLU B  17      -5.922 -19.108   6.955  1.00  0.00           C  
ATOM   1971  C   GLU B  17      -6.435 -19.827   5.673  1.00  0.00           C  
ATOM   1972  O   GLU B  17      -7.612 -20.139   5.538  1.00  0.00           O  
ATOM   1973  CB  GLU B  17      -7.081 -18.602   7.834  1.00  0.00           C  
ATOM   1974  CG  GLU B  17      -6.632 -18.083   9.208  1.00  0.00           C  
ATOM   1975  CD  GLU B  17      -7.820 -17.797  10.141  1.00  0.00           C  
ATOM   1976  OE1 GLU B  17      -7.583 -17.746  11.366  1.00  0.00           O  
ATOM   1977  OE2 GLU B  17      -8.959 -17.670   9.641  1.00  0.00           O  
ATOM   1978  N   ASN B  18      -5.543 -20.094   4.720  1.00  0.00           N  
ATOM   1979  CA  ASN B  18      -5.864 -20.706   3.425  1.00  0.00           C  
ATOM   1980  C   ASN B  18      -6.724 -19.868   2.459  1.00  0.00           C  
ATOM   1981  O   ASN B  18      -7.095 -20.373   1.398  1.00  0.00           O  
ATOM   1982  CB  ASN B  18      -6.450 -22.118   3.598  1.00  0.00           C  
ATOM   1983  CG  ASN B  18      -5.630 -23.030   4.479  1.00  0.00           C  
ATOM   1984  OD1 ASN B  18      -4.425 -23.144   4.353  1.00  0.00           O  
ATOM   1985  ND2 ASN B  18      -6.270 -23.736   5.380  1.00  0.00           N  
ATOM   1986  N   ALA B  19      -7.017 -18.620   2.768  1.00  0.00           N  
ATOM   1987  CA  ALA B  19      -7.670 -17.699   1.849  1.00  0.00           C  
ATOM   1988  C   ALA B  19      -6.679 -16.656   1.324  1.00  0.00           C  
ATOM   1989  O   ALA B  19      -5.790 -16.196   2.039  1.00  0.00           O  
ATOM   1990  CB  ALA B  19      -8.891 -17.081   2.540  1.00  0.00           C  
ATOM   1991  N   MET B  20      -6.866 -16.257   0.062  1.00  0.00           N  
ATOM   1992  CA  MET B  20      -6.394 -14.962  -0.400  1.00  0.00           C  
ATOM   1993  C   MET B  20      -7.498 -13.963  -0.064  1.00  0.00           C  
ATOM   1994  O   MET B  20      -8.597 -14.085  -0.604  1.00  0.00           O  
ATOM   1995  CB  MET B  20      -6.082 -14.975  -1.901  1.00  0.00           C  
ATOM   1996  CG  MET B  20      -4.787 -15.724  -2.198  1.00  0.00           C  
ATOM   1997  SD  MET B  20      -4.253 -15.666  -3.938  1.00  0.00           S  
ATOM   1998  CE  MET B  20      -5.517 -16.677  -4.720  1.00  0.00           C  
ATOM   1999  N   PRO B  21      -7.266 -13.047   0.861  1.00  0.00           N  
ATOM   2000  CA  PRO B  21      -8.366 -12.297   1.459  1.00  0.00           C  
ATOM   2001  C   PRO B  21      -8.866 -11.153   0.571  1.00  0.00           C  
ATOM   2002  O   PRO B  21      -9.965 -10.641   0.769  1.00  0.00           O  
ATOM   2003  CB  PRO B  21      -7.836 -11.850   2.820  1.00  0.00           C  
ATOM   2004  CG  PRO B  21      -6.357 -12.223   2.895  1.00  0.00           C  
ATOM   2005  CD  PRO B  21      -6.014 -12.806   1.542  1.00  0.00           C  
ATOM   2006  N   TRP B  22      -8.097 -10.783  -0.450  1.00  0.00           N  
ATOM   2007  CA  TRP B  22      -8.419  -9.717  -1.388  1.00  0.00           C  
ATOM   2008  C   TRP B  22      -9.444 -10.117  -2.452  1.00  0.00           C  
ATOM   2009  O   TRP B  22      -9.510 -11.251  -2.926  1.00  0.00           O  
ATOM   2010  CB  TRP B  22      -7.134  -9.207  -2.036  1.00  0.00           C  
ATOM   2011  CG  TRP B  22      -6.175 -10.253  -2.503  1.00  0.00           C  
ATOM   2012  CD1 TRP B  22      -6.211 -10.897  -3.681  1.00  0.00           C  
ATOM   2013  CD2 TRP B  22      -5.002 -10.768  -1.785  1.00  0.00           C  
ATOM   2014  NE1 TRP B  22      -5.126 -11.771  -3.757  1.00  0.00           N  
ATOM   2015  CE2 TRP B  22      -4.354 -11.708  -2.625  1.00  0.00           C  
ATOM   2016  CE3 TRP B  22      -4.425 -10.508  -0.529  1.00  0.00           C  
ATOM   2017  CZ2 TRP B  22      -3.158 -12.362  -2.233  1.00  0.00           C  
ATOM   2018  CZ3 TRP B  22      -3.246 -11.163  -0.141  1.00  0.00           C  
ATOM   2019  CH2 TRP B  22      -2.618 -12.076  -0.979  1.00  0.00           C  
ATOM   2020  N   ASN B  23     -10.200  -9.135  -2.897  1.00  0.00           N  
ATOM   2021  CA  ASN B  23     -11.083  -9.258  -4.040  1.00  0.00           C  
ATOM   2022  C   ASN B  23     -10.532  -8.413  -5.194  1.00  0.00           C  
ATOM   2023  O   ASN B  23     -10.829  -7.221  -5.308  1.00  0.00           O  
ATOM   2024  CB  ASN B  23     -12.512  -8.884  -3.632  1.00  0.00           C  
ATOM   2025  CG  ASN B  23     -13.500  -9.163  -4.749  1.00  0.00           C  
ATOM   2026  OD1 ASN B  23     -13.266  -9.941  -5.659  1.00  0.00           O  
ATOM   2027  ND2 ASN B  23     -14.668  -8.563  -4.700  1.00  0.00           N  
ATOM   2028  N   LEU B  24      -9.739  -9.064  -6.036  1.00  0.00           N  
ATOM   2029  CA  LEU B  24      -9.086  -8.458  -7.184  1.00  0.00           C  
ATOM   2030  C   LEU B  24      -9.449  -9.208  -8.475  1.00  0.00           C  
ATOM   2031  O   LEU B  24      -8.704 -10.088  -8.922  1.00  0.00           O  
ATOM   2032  CB  LEU B  24      -7.572  -8.407  -6.948  1.00  0.00           C  
ATOM   2033  CG  LEU B  24      -7.132  -7.444  -5.837  1.00  0.00           C  
ATOM   2034  CD1 LEU B  24      -5.649  -7.632  -5.571  1.00  0.00           C  
ATOM   2035  CD2 LEU B  24      -7.348  -5.982  -6.232  1.00  0.00           C  
ATOM   2036  N   PRO B  25     -10.572  -8.877  -9.116  1.00  0.00           N  
ATOM   2037  CA  PRO B  25     -10.931  -9.462 -10.406  1.00  0.00           C  
ATOM   2038  C   PRO B  25      -9.839  -9.295 -11.475  1.00  0.00           C  
ATOM   2039  O   PRO B  25      -9.660 -10.184 -12.308  1.00  0.00           O  
ATOM   2040  CB  PRO B  25     -12.216  -8.738 -10.825  1.00  0.00           C  
ATOM   2041  CG  PRO B  25     -12.835  -8.319  -9.503  1.00  0.00           C  
ATOM   2042  CD  PRO B  25     -11.630  -8.014  -8.623  1.00  0.00           C  
ATOM   2043  N   ALA B  26      -9.103  -8.194 -11.427  1.00  0.00           N  
ATOM   2044  CA  ALA B  26      -7.982  -7.951 -12.325  1.00  0.00           C  
ATOM   2045  C   ALA B  26      -6.837  -8.947 -12.109  1.00  0.00           C  
ATOM   2046  O   ALA B  26      -6.316  -9.493 -13.090  1.00  0.00           O  
ATOM   2047  CB  ALA B  26      -7.520  -6.512 -12.144  1.00  0.00           C  
ATOM   2048  N   ASP B  27      -6.505  -9.272 -10.855  1.00  0.00           N  
ATOM   2049  CA  ASP B  27      -5.510 -10.297 -10.552  1.00  0.00           C  
ATOM   2050  C   ASP B  27      -5.993 -11.693 -10.979  1.00  0.00           C  
ATOM   2051  O   ASP B  27      -5.252 -12.448 -11.611  1.00  0.00           O  
ATOM   2052  CB  ASP B  27      -5.135 -10.280  -9.065  1.00  0.00           C  
ATOM   2053  CG  ASP B  27      -4.074 -11.349  -8.807  1.00  0.00           C  
ATOM   2054  OD1 ASP B  27      -2.987 -11.254  -9.414  1.00  0.00           O  
ATOM   2055  OD2 ASP B  27      -4.394 -12.334  -8.104  1.00  0.00           O  
ATOM   2056  N   LEU B  28      -7.259 -12.012 -10.777  1.00  0.00           N  
ATOM   2057  CA  LEU B  28      -7.836 -13.257 -11.284  1.00  0.00           C  
ATOM   2058  C   LEU B  28      -7.757 -13.346 -12.816  1.00  0.00           C  
ATOM   2059  O   LEU B  28      -7.498 -14.425 -13.372  1.00  0.00           O  
ATOM   2060  CB  LEU B  28      -9.301 -13.384 -10.821  1.00  0.00           C  
ATOM   2061  CG  LEU B  28      -9.491 -13.551  -9.301  1.00  0.00           C  
ATOM   2062  CD1 LEU B  28     -10.985 -13.570  -8.992  1.00  0.00           C  
ATOM   2063  CD2 LEU B  28      -8.875 -14.855  -8.784  1.00  0.00           C  
ATOM   2064  N   ALA B  29      -7.967 -12.235 -13.508  1.00  0.00           N  
ATOM   2065  CA  ALA B  29      -7.823 -12.165 -14.954  1.00  0.00           C  
ATOM   2066  C   ALA B  29      -6.353 -12.306 -15.389  1.00  0.00           C  
ATOM   2067  O   ALA B  29      -6.064 -13.083 -16.306  1.00  0.00           O  
ATOM   2068  CB  ALA B  29      -8.448 -10.860 -15.460  1.00  0.00           C  
ATOM   2069  N   TRP B  30      -5.432 -11.639 -14.693  1.00  0.00           N  
ATOM   2070  CA  TRP B  30      -3.988 -11.769 -14.883  1.00  0.00           C  
ATOM   2071  C   TRP B  30      -3.515 -13.205 -14.661  1.00  0.00           C  
ATOM   2072  O   TRP B  30      -2.891 -13.802 -15.531  1.00  0.00           O  
ATOM   2073  CB  TRP B  30      -3.274 -10.814 -13.921  1.00  0.00           C  
ATOM   2074  CG  TRP B  30      -1.795 -11.003 -13.832  1.00  0.00           C  
ATOM   2075  CD1 TRP B  30      -1.131 -11.702 -12.885  1.00  0.00           C  
ATOM   2076  CD2 TRP B  30      -0.769 -10.453 -14.721  1.00  0.00           C  
ATOM   2077  NE1 TRP B  30       0.240 -11.610 -13.112  1.00  0.00           N  
ATOM   2078  CE2 TRP B  30       0.499 -10.848 -14.220  1.00  0.00           C  
ATOM   2079  CE3 TRP B  30      -0.799  -9.641 -15.872  1.00  0.00           C  
ATOM   2080  CZ2 TRP B  30       1.710 -10.443 -14.833  1.00  0.00           C  
ATOM   2081  CZ3 TRP B  30       0.401  -9.236 -16.488  1.00  0.00           C  
ATOM   2082  CH2 TRP B  30       1.645  -9.632 -15.970  1.00  0.00           C  
ATOM   2083  N   PHE B  31      -3.900 -13.802 -13.540  1.00  0.00           N  
ATOM   2084  CA  PHE B  31      -3.604 -15.191 -13.208  1.00  0.00           C  
ATOM   2085  C   PHE B  31      -4.136 -16.139 -14.280  1.00  0.00           C  
ATOM   2086  O   PHE B  31      -3.418 -17.006 -14.777  1.00  0.00           O  
ATOM   2087  CB  PHE B  31      -4.223 -15.506 -11.839  1.00  0.00           C  
ATOM   2088  CG  PHE B  31      -4.000 -16.946 -11.424  1.00  0.00           C  
ATOM   2089  CD1 PHE B  31      -4.963 -17.935 -11.696  1.00  0.00           C  
ATOM   2090  CD2 PHE B  31      -2.793 -17.303 -10.793  1.00  0.00           C  
ATOM   2091  CE1 PHE B  31      -4.733 -19.265 -11.327  1.00  0.00           C  
ATOM   2092  CE2 PHE B  31      -2.559 -18.638 -10.414  1.00  0.00           C  
ATOM   2093  CZ  PHE B  31      -3.532 -19.612 -10.686  1.00  0.00           C  
ATOM   2094  N   LYS B  32      -5.385 -15.956 -14.694  1.00  0.00           N  
ATOM   2095  CA  LYS B  32      -5.972 -16.755 -15.769  1.00  0.00           C  
ATOM   2096  C   LYS B  32      -5.202 -16.590 -17.076  1.00  0.00           C  
ATOM   2097  O   LYS B  32      -4.869 -17.591 -17.685  1.00  0.00           O  
ATOM   2098  CB  LYS B  32      -7.454 -16.414 -15.919  1.00  0.00           C  
ATOM   2099  CG  LYS B  32      -8.150 -17.327 -16.950  1.00  0.00           C  
ATOM   2100  CD  LYS B  32      -9.632 -16.971 -17.052  1.00  0.00           C  
ATOM   2101  CE  LYS B  32     -10.307 -17.836 -18.118  1.00  0.00           C  
ATOM   2102  NZ  LYS B  32     -11.734 -17.448 -18.301  1.00  0.00           N  
ATOM   2103  N   ARG B  33      -4.902 -15.369 -17.487  1.00  0.00           N  
ATOM   2104  CA  ARG B  33      -4.177 -15.066 -18.725  1.00  0.00           C  
ATOM   2105  C   ARG B  33      -2.803 -15.725 -18.753  1.00  0.00           C  
ATOM   2106  O   ARG B  33      -2.432 -16.304 -19.773  1.00  0.00           O  
ATOM   2107  CB  ARG B  33      -4.073 -13.529 -18.879  1.00  0.00           C  
ATOM   2108  CG  ARG B  33      -3.416 -13.111 -20.208  1.00  0.00           C  
ATOM   2109  CD  ARG B  33      -3.405 -11.584 -20.367  1.00  0.00           C  
ATOM   2110  NE  ARG B  33      -2.412 -10.915 -19.502  1.00  0.00           N  
ATOM   2111  CZ  ARG B  33      -2.312  -9.608 -19.259  1.00  0.00           C  
ATOM   2112  NH1 ARG B  33      -3.170  -8.755 -19.734  1.00  0.00           N  
ATOM   2113  NH2 ARG B  33      -1.344  -9.126 -18.550  1.00  0.00           N  
ATOM   2114  N   ASN B  34      -2.083 -15.691 -17.647  1.00  0.00           N  
ATOM   2115  CA  ASN B  34      -0.717 -16.205 -17.572  1.00  0.00           C  
ATOM   2116  C   ASN B  34      -0.626 -17.713 -17.309  1.00  0.00           C  
ATOM   2117  O   ASN B  34       0.416 -18.306 -17.561  1.00  0.00           O  
ATOM   2118  CB  ASN B  34       0.066 -15.369 -16.543  1.00  0.00           C  
ATOM   2119  CG  ASN B  34       0.293 -13.966 -17.073  1.00  0.00           C  
ATOM   2120  OD1 ASN B  34       0.718 -13.765 -18.200  1.00  0.00           O  
ATOM   2121  ND2 ASN B  34      -0.045 -12.964 -16.304  1.00  0.00           N  
ATOM   2122  N   THR B  35      -1.705 -18.359 -16.863  1.00  0.00           N  
ATOM   2123  CA  THR B  35      -1.721 -19.804 -16.560  1.00  0.00           C  
ATOM   2124  C   THR B  35      -2.550 -20.638 -17.538  1.00  0.00           C  
ATOM   2125  O   THR B  35      -2.421 -21.861 -17.573  1.00  0.00           O  
ATOM   2126  CB  THR B  35      -2.205 -20.081 -15.133  1.00  0.00           C  
ATOM   2127  OG1 THR B  35      -3.531 -19.625 -14.969  1.00  0.00           O  
ATOM   2128  CG2 THR B  35      -1.331 -19.423 -14.063  1.00  0.00           C  
ATOM   2129  N   LEU B  36      -3.426 -20.020 -18.331  1.00  0.00           N  
ATOM   2130  CA  LEU B  36      -4.302 -20.750 -19.249  1.00  0.00           C  
ATOM   2131  C   LEU B  36      -3.483 -21.537 -20.280  1.00  0.00           C  
ATOM   2132  O   LEU B  36      -2.507 -21.031 -20.809  1.00  0.00           O  
ATOM   2133  CB  LEU B  36      -5.286 -19.770 -19.914  1.00  0.00           C  
ATOM   2134  CG  LEU B  36      -6.474 -20.460 -20.615  1.00  0.00           C  
ATOM   2135  CD1 LEU B  36      -7.449 -21.052 -19.604  1.00  0.00           C  
ATOM   2136  CD2 LEU B  36      -7.239 -19.454 -21.466  1.00  0.00           C  
ATOM   2137  N   ASN B  37      -3.903 -22.769 -20.561  1.00  0.00           N  
ATOM   2138  CA  ASN B  37      -3.221 -23.710 -21.452  1.00  0.00           C  
ATOM   2139  C   ASN B  37      -1.805 -24.112 -21.008  1.00  0.00           C  
ATOM   2140  O   ASN B  37      -1.059 -24.691 -21.803  1.00  0.00           O  
ATOM   2141  CB  ASN B  37      -3.266 -23.209 -22.906  1.00  0.00           C  
ATOM   2142  CG  ASN B  37      -4.676 -22.931 -23.402  1.00  0.00           C  
ATOM   2143  OD1 ASN B  37      -5.627 -23.630 -23.103  1.00  0.00           O  
ATOM   2144  ND2 ASN B  37      -4.845 -21.899 -24.199  1.00  0.00           N  
ATOM   2145  N   LYS B  38      -1.440 -23.862 -19.759  1.00  0.00           N  
ATOM   2146  CA  LYS B  38      -0.174 -24.297 -19.163  1.00  0.00           C  
ATOM   2147  C   LYS B  38      -0.454 -25.269 -18.014  1.00  0.00           C  
ATOM   2148  O   LYS B  38      -1.503 -25.170 -17.383  1.00  0.00           O  
ATOM   2149  CB  LYS B  38       0.643 -23.078 -18.694  1.00  0.00           C  
ATOM   2150  CG  LYS B  38       0.888 -22.028 -19.793  1.00  0.00           C  
ATOM   2151  CD  LYS B  38       1.661 -20.834 -19.228  1.00  0.00           C  
ATOM   2152  CE  LYS B  38       1.711 -19.667 -20.222  1.00  0.00           C  
ATOM   2153  NZ  LYS B  38       2.300 -18.453 -19.596  1.00  0.00           N  
ATOM   2154  N   PRO B  39       0.448 -26.239 -17.747  1.00  0.00           N  
ATOM   2155  CA  PRO B  39       0.338 -27.011 -16.517  1.00  0.00           C  
ATOM   2156  C   PRO B  39       0.543 -26.104 -15.300  1.00  0.00           C  
ATOM   2157  O   PRO B  39       1.403 -25.220 -15.312  1.00  0.00           O  
ATOM   2158  CB  PRO B  39       1.402 -28.105 -16.629  1.00  0.00           C  
ATOM   2159  CG  PRO B  39       2.462 -27.460 -17.515  1.00  0.00           C  
ATOM   2160  CD  PRO B  39       1.660 -26.575 -18.456  1.00  0.00           C  
ATOM   2161  N   VAL B  40      -0.246 -26.360 -14.268  1.00  0.00           N  
ATOM   2162  CA  VAL B  40      -0.143 -25.655 -12.990  1.00  0.00           C  
ATOM   2163  C   VAL B  40       0.211 -26.637 -11.884  1.00  0.00           C  
ATOM   2164  O   VAL B  40      -0.446 -27.662 -11.724  1.00  0.00           O  
ATOM   2165  CB  VAL B  40      -1.406 -24.833 -12.659  1.00  0.00           C  
ATOM   2166  CG1 VAL B  40      -1.611 -23.710 -13.676  1.00  0.00           C  
ATOM   2167  CG2 VAL B  40      -2.700 -25.659 -12.592  1.00  0.00           C  
ATOM   2168  N   ILE B  41       1.256 -26.329 -11.146  1.00  0.00           N  
ATOM   2169  CA  ILE B  41       1.682 -27.093  -9.970  1.00  0.00           C  
ATOM   2170  C   ILE B  41       1.279 -26.313  -8.723  1.00  0.00           C  
ATOM   2171  O   ILE B  41       1.572 -25.125  -8.616  1.00  0.00           O  
ATOM   2172  CB  ILE B  41       3.192 -27.391  -9.995  1.00  0.00           C  
ATOM   2173  CG1 ILE B  41       3.570 -28.222 -11.245  1.00  0.00           C  
ATOM   2174  CG2 ILE B  41       3.615 -28.141  -8.712  1.00  0.00           C  
ATOM   2175  CD1 ILE B  41       5.088 -28.369 -11.466  1.00  0.00           C  
ATOM   2176  N   MET B  42       0.629 -27.000  -7.786  1.00  0.00           N  
ATOM   2177  CA  MET B  42       0.227 -26.408  -6.519  1.00  0.00           C  
ATOM   2178  C   MET B  42       0.412 -27.383  -5.360  1.00  0.00           C  
ATOM   2179  O   MET B  42       0.442 -28.604  -5.542  1.00  0.00           O  
ATOM   2180  CB  MET B  42      -1.223 -25.894  -6.619  1.00  0.00           C  
ATOM   2181  CG  MET B  42      -2.265 -27.007  -6.692  1.00  0.00           C  
ATOM   2182  SD  MET B  42      -3.940 -26.469  -7.168  1.00  0.00           S  
ATOM   2183  CE  MET B  42      -3.736 -26.355  -8.951  1.00  0.00           C  
ATOM   2184  N   GLY B  43       0.514 -26.855  -4.157  1.00  0.00           N  
ATOM   2185  CA  GLY B  43       0.466 -27.638  -2.936  1.00  0.00           C  
ATOM   2186  C   GLY B  43      -0.955 -28.044  -2.565  1.00  0.00           C  
ATOM   2187  O   GLY B  43      -1.934 -27.504  -3.073  1.00  0.00           O  
ATOM   2188  N   ARG B  44      -1.060 -29.004  -1.626  1.00  0.00           N  
ATOM   2189  CA  ARG B  44      -2.353 -29.513  -1.161  1.00  0.00           C  
ATOM   2190  C   ARG B  44      -3.253 -28.437  -0.569  1.00  0.00           C  
ATOM   2191  O   ARG B  44      -4.422 -28.386  -0.920  1.00  0.00           O  
ATOM   2192  CB  ARG B  44      -2.107 -30.657  -0.161  1.00  0.00           C  
ATOM   2193  CG  ARG B  44      -3.408 -31.388   0.178  1.00  0.00           C  
ATOM   2194  CD  ARG B  44      -3.143 -32.501   1.181  1.00  0.00           C  
ATOM   2195  NE  ARG B  44      -4.332 -33.340   1.364  1.00  0.00           N  
ATOM   2196  CZ  ARG B  44      -4.475 -34.608   0.985  1.00  0.00           C  
ATOM   2197  NH1 ARG B  44      -3.503 -35.280   0.440  1.00  0.00           N  
ATOM   2198  NH2 ARG B  44      -5.604 -35.209   1.159  1.00  0.00           N  
ATOM   2199  N   HIS B  45      -2.712 -27.545   0.251  1.00  0.00           N  
ATOM   2200  CA  HIS B  45      -3.508 -26.461   0.841  1.00  0.00           C  
ATOM   2201  C   HIS B  45      -4.062 -25.498  -0.212  1.00  0.00           C  
ATOM   2202  O   HIS B  45      -5.227 -25.125  -0.157  1.00  0.00           O  
ATOM   2203  CB  HIS B  45      -2.664 -25.701   1.875  1.00  0.00           C  
ATOM   2204  CG  HIS B  45      -2.420 -26.497   3.115  1.00  0.00           C  
ATOM   2205  ND1 HIS B  45      -3.390 -26.956   3.977  1.00  0.00           N  
ATOM   2206  CD2 HIS B  45      -1.216 -26.929   3.612  1.00  0.00           C  
ATOM   2207  CE1 HIS B  45      -2.785 -27.645   4.968  1.00  0.00           C  
ATOM   2208  NE2 HIS B  45      -1.460 -27.646   4.764  1.00  0.00           N  
ATOM   2209  N   THR B  46      -3.278 -25.167  -1.227  1.00  0.00           N  
ATOM   2210  CA  THR B  46      -3.742 -24.343  -2.347  1.00  0.00           C  
ATOM   2211  C   THR B  46      -4.840 -25.056  -3.134  1.00  0.00           C  
ATOM   2212  O   THR B  46      -5.827 -24.440  -3.524  1.00  0.00           O  
ATOM   2213  CB  THR B  46      -2.571 -23.995  -3.274  1.00  0.00           C  
ATOM   2214  OG1 THR B  46      -1.517 -23.445  -2.516  1.00  0.00           O  
ATOM   2215  CG2 THR B  46      -2.937 -22.969  -4.345  1.00  0.00           C  
ATOM   2216  N   TRP B  47      -4.702 -26.365  -3.353  1.00  0.00           N  
ATOM   2217  CA  TRP B  47      -5.739 -27.176  -3.974  1.00  0.00           C  
ATOM   2218  C   TRP B  47      -7.046 -27.151  -3.180  1.00  0.00           C  
ATOM   2219  O   TRP B  47      -8.108 -26.925  -3.751  1.00  0.00           O  
ATOM   2220  CB  TRP B  47      -5.235 -28.614  -4.141  1.00  0.00           C  
ATOM   2221  CG  TRP B  47      -6.318 -29.602  -4.418  1.00  0.00           C  
ATOM   2222  CD1 TRP B  47      -6.780 -30.540  -3.569  1.00  0.00           C  
ATOM   2223  CD2 TRP B  47      -7.152 -29.689  -5.609  1.00  0.00           C  
ATOM   2224  NE1 TRP B  47      -7.842 -31.222  -4.153  1.00  0.00           N  
ATOM   2225  CE2 TRP B  47      -8.106 -30.713  -5.397  1.00  0.00           C  
ATOM   2226  CE3 TRP B  47      -7.188 -28.983  -6.835  1.00  0.00           C  
ATOM   2227  CZ2 TRP B  47      -9.084 -31.033  -6.364  1.00  0.00           C  
ATOM   2228  CZ3 TRP B  47      -8.162 -29.301  -7.794  1.00  0.00           C  
ATOM   2229  CH2 TRP B  47      -9.101 -30.312  -7.556  1.00  0.00           C  
ATOM   2230  N   GLU B  48      -6.954 -27.365  -1.865  1.00  0.00           N  
ATOM   2231  CA  GLU B  48      -8.105 -27.366  -0.963  1.00  0.00           C  
ATOM   2232  C   GLU B  48      -8.789 -25.993  -0.917  1.00  0.00           C  
ATOM   2233  O   GLU B  48     -10.023 -25.930  -0.918  1.00  0.00           O  
ATOM   2234  CB  GLU B  48      -7.652 -27.832   0.433  1.00  0.00           C  
ATOM   2235  CG  GLU B  48      -7.364 -29.347   0.455  1.00  0.00           C  
ATOM   2236  CD  GLU B  48      -6.663 -29.869   1.720  1.00  0.00           C  
ATOM   2237  OE1 GLU B  48      -6.393 -31.101   1.750  1.00  0.00           O  
ATOM   2238  OE2 GLU B  48      -6.346 -29.074   2.626  1.00  0.00           O  
ATOM   2239  N   SER B  49      -8.025 -24.916  -0.989  1.00  0.00           N  
ATOM   2240  CA  SER B  49      -8.556 -23.546  -1.072  1.00  0.00           C  
ATOM   2241  C   SER B  49      -9.310 -23.288  -2.385  1.00  0.00           C  
ATOM   2242  O   SER B  49     -10.403 -22.731  -2.383  1.00  0.00           O  
ATOM   2243  CB  SER B  49      -7.403 -22.555  -0.899  1.00  0.00           C  
ATOM   2244  OG  SER B  49      -7.866 -21.230  -1.025  1.00  0.00           O  
ATOM   2245  N   ILE B  50      -8.764 -23.745  -3.516  1.00  0.00           N  
ATOM   2246  CA  ILE B  50      -9.423 -23.599  -4.829  1.00  0.00           C  
ATOM   2247  C   ILE B  50     -10.674 -24.492  -4.922  1.00  0.00           C  
ATOM   2248  O   ILE B  50     -11.660 -24.134  -5.582  1.00  0.00           O  
ATOM   2249  CB  ILE B  50      -8.416 -23.890  -5.958  1.00  0.00           C  
ATOM   2250  CG1 ILE B  50      -7.287 -22.826  -5.981  1.00  0.00           C  
ATOM   2251  CG2 ILE B  50      -9.106 -23.906  -7.337  1.00  0.00           C  
ATOM   2252  CD1 ILE B  50      -6.083 -23.233  -6.836  1.00  0.00           C  
ATOM   2253  N   GLY B  51     -10.625 -25.671  -4.312  1.00  0.00           N  
ATOM   2254  CA  GLY B  51     -11.726 -26.626  -4.179  1.00  0.00           C  
ATOM   2255  C   GLY B  51     -12.154 -27.348  -5.460  1.00  0.00           C  
ATOM   2256  O   GLY B  51     -12.944 -28.293  -5.416  1.00  0.00           O  
ATOM   2257  N   ARG B  52     -11.652 -26.921  -6.620  1.00  0.00           N  
ATOM   2258  CA  ARG B  52     -11.960 -27.528  -7.924  1.00  0.00           C  
ATOM   2259  C   ARG B  52     -10.804 -27.371  -8.906  1.00  0.00           C  
ATOM   2260  O   ARG B  52     -10.047 -26.414  -8.797  1.00  0.00           O  
ATOM   2261  CB  ARG B  52     -13.263 -26.928  -8.478  1.00  0.00           C  
ATOM   2262  CG  ARG B  52     -13.175 -25.422  -8.757  1.00  0.00           C  
ATOM   2263  CD  ARG B  52     -14.506 -24.886  -9.296  1.00  0.00           C  
ATOM   2264  NE  ARG B  52     -14.442 -23.441  -9.536  1.00  0.00           N  
ATOM   2265  CZ  ARG B  52     -15.409 -22.682 -10.020  1.00  0.00           C  
ATOM   2266  NH1 ARG B  52     -16.562 -23.185 -10.369  1.00  0.00           N  
ATOM   2267  NH2 ARG B  52     -15.231 -21.402 -10.152  1.00  0.00           N  
ATOM   2268  N   PRO B  53     -10.704 -28.256  -9.934  1.00  0.00           N  
ATOM   2269  CA  PRO B  53      -9.687 -28.102 -10.958  1.00  0.00           C  
ATOM   2270  C   PRO B  53      -9.817 -26.768 -11.689  1.00  0.00           C  
ATOM   2271  O   PRO B  53     -10.914 -26.361 -12.084  1.00  0.00           O  
ATOM   2272  CB  PRO B  53      -9.863 -29.281 -11.919  1.00  0.00           C  
ATOM   2273  CG  PRO B  53     -10.622 -30.318 -11.089  1.00  0.00           C  
ATOM   2274  CD  PRO B  53     -11.482 -29.458 -10.164  1.00  0.00           C  
ATOM   2275  N   LEU B  54      -8.688 -26.121 -11.909  1.00  0.00           N  
ATOM   2276  CA  LEU B  54      -8.643 -24.937 -12.744  1.00  0.00           C  
ATOM   2277  C   LEU B  54      -8.893 -25.335 -14.210  1.00  0.00           C  
ATOM   2278  O   LEU B  54      -8.131 -26.130 -14.763  1.00  0.00           O  
ATOM   2279  CB  LEU B  54      -7.290 -24.227 -12.575  1.00  0.00           C  
ATOM   2280  CG  LEU B  54      -7.047 -23.622 -11.179  1.00  0.00           C  
ATOM   2281  CD1 LEU B  54      -5.622 -23.078 -11.112  1.00  0.00           C  
ATOM   2282  CD2 LEU B  54      -8.020 -22.481 -10.866  1.00  0.00           C  
ATOM   2283  N   PRO B  55      -9.943 -24.806 -14.855  1.00  0.00           N  
ATOM   2284  CA  PRO B  55     -10.288 -25.204 -16.215  1.00  0.00           C  
ATOM   2285  C   PRO B  55      -9.232 -24.745 -17.228  1.00  0.00           C  
ATOM   2286  O   PRO B  55      -8.592 -23.706 -17.065  1.00  0.00           O  
ATOM   2287  CB  PRO B  55     -11.666 -24.590 -16.476  1.00  0.00           C  
ATOM   2288  CG  PRO B  55     -11.688 -23.364 -15.557  1.00  0.00           C  
ATOM   2289  CD  PRO B  55     -10.883 -23.823 -14.350  1.00  0.00           C  
ATOM   2290  N   GLY B  56      -9.060 -25.534 -18.288  1.00  0.00           N  
ATOM   2291  CA  GLY B  56      -8.111 -25.235 -19.358  1.00  0.00           C  
ATOM   2292  C   GLY B  56      -6.634 -25.375 -18.966  1.00  0.00           C  
ATOM   2293  O   GLY B  56      -5.769 -24.891 -19.686  1.00  0.00           O  
ATOM   2294  N   ARG B  57      -6.359 -26.008 -17.823  1.00  0.00           N  
ATOM   2295  CA  ARG B  57      -5.009 -26.214 -17.292  1.00  0.00           C  
ATOM   2296  C   ARG B  57      -4.864 -27.639 -16.780  1.00  0.00           C  
ATOM   2297  O   ARG B  57      -5.797 -28.182 -16.201  1.00  0.00           O  
ATOM   2298  CB  ARG B  57      -4.743 -25.205 -16.166  1.00  0.00           C  
ATOM   2299  CG  ARG B  57      -4.555 -23.775 -16.701  1.00  0.00           C  
ATOM   2300  CD  ARG B  57      -4.784 -22.718 -15.623  1.00  0.00           C  
ATOM   2301  NE  ARG B  57      -6.223 -22.517 -15.371  1.00  0.00           N  
ATOM   2302  CZ  ARG B  57      -6.771 -21.491 -14.738  1.00  0.00           C  
ATOM   2303  NH1 ARG B  57      -6.050 -20.554 -14.189  1.00  0.00           N  
ATOM   2304  NH2 ARG B  57      -8.060 -21.382 -14.656  1.00  0.00           N  
ATOM   2305  N   LYS B  58      -3.689 -28.243 -16.966  1.00  0.00           N  
ATOM   2306  CA  LYS B  58      -3.359 -29.498 -16.290  1.00  0.00           C  
ATOM   2307  C   LYS B  58      -3.043 -29.187 -14.831  1.00  0.00           C  
ATOM   2308  O   LYS B  58      -2.068 -28.503 -14.561  1.00  0.00           O  
ATOM   2309  CB  LYS B  58      -2.204 -30.197 -17.016  1.00  0.00           C  
ATOM   2310  CG  LYS B  58      -1.934 -31.578 -16.412  1.00  0.00           C  
ATOM   2311  CD  LYS B  58      -0.847 -32.332 -17.209  1.00  0.00           C  
ATOM   2312  CE  LYS B  58      -0.672 -33.730 -16.641  1.00  0.00           C  
ATOM   2313  NZ  LYS B  58       0.353 -34.491 -17.388  1.00  0.00           N  
ATOM   2314  N   ASN B  59      -3.875 -29.669 -13.918  1.00  0.00           N  
ATOM   2315  CA  ASN B  59      -3.699 -29.420 -12.490  1.00  0.00           C  
ATOM   2316  C   ASN B  59      -2.839 -30.539 -11.895  1.00  0.00           C  
ATOM   2317  O   ASN B  59      -3.195 -31.707 -12.016  1.00  0.00           O  
ATOM   2318  CB  ASN B  59      -5.067 -29.323 -11.796  1.00  0.00           C  
ATOM   2319  CG  ASN B  59      -5.888 -28.103 -12.188  1.00  0.00           C  
ATOM   2320  OD1 ASN B  59      -6.204 -27.248 -11.371  1.00  0.00           O  
ATOM   2321  ND2 ASN B  59      -6.298 -27.986 -13.425  1.00  0.00           N  
ATOM   2322  N   ILE B  60      -1.725 -30.179 -11.280  1.00  0.00           N  
ATOM   2323  CA  ILE B  60      -0.783 -31.096 -10.646  1.00  0.00           C  
ATOM   2324  C   ILE B  60      -0.650 -30.684  -9.177  1.00  0.00           C  
ATOM   2325  O   ILE B  60      -0.271 -29.554  -8.886  1.00  0.00           O  
ATOM   2326  CB  ILE B  60       0.571 -31.088 -11.375  1.00  0.00           C  
ATOM   2327  CG1 ILE B  60       0.408 -31.530 -12.849  1.00  0.00           C  
ATOM   2328  CG2 ILE B  60       1.586 -31.994 -10.656  1.00  0.00           C  
ATOM   2329  CD1 ILE B  60       1.619 -31.208 -13.728  1.00  0.00           C  
ATOM   2330  N   ILE B  61      -0.971 -31.623  -8.278  1.00  0.00           N  
ATOM   2331  CA  ILE B  61      -0.950 -31.357  -6.846  1.00  0.00           C  
ATOM   2332  C   ILE B  61       0.257 -32.058  -6.230  1.00  0.00           C  
ATOM   2333  O   ILE B  61       0.346 -33.285  -6.265  1.00  0.00           O  
ATOM   2334  CB  ILE B  61      -2.261 -31.784  -6.163  1.00  0.00           C  
ATOM   2335  CG1 ILE B  61      -3.546 -31.418  -6.945  1.00  0.00           C  
ATOM   2336  CG2 ILE B  61      -2.306 -31.187  -4.743  1.00  0.00           C  
ATOM   2337  CD1 ILE B  61      -3.687 -29.948  -7.333  1.00  0.00           C  
ATOM   2338  N   LEU B  62       1.157 -31.278  -5.658  1.00  0.00           N  
ATOM   2339  CA  LEU B  62       2.300 -31.794  -4.919  1.00  0.00           C  
ATOM   2340  C   LEU B  62       1.882 -32.055  -3.468  1.00  0.00           C  
ATOM   2341  O   LEU B  62       1.618 -31.134  -2.702  1.00  0.00           O  
ATOM   2342  CB  LEU B  62       3.465 -30.797  -5.044  1.00  0.00           C  
ATOM   2343  CG  LEU B  62       4.749 -31.259  -4.337  1.00  0.00           C  
ATOM   2344  CD1 LEU B  62       5.321 -32.542  -4.935  1.00  0.00           C  
ATOM   2345  CD2 LEU B  62       5.830 -30.176  -4.444  1.00  0.00           C  
ATOM   2346  N   SER B  63       1.824 -33.356  -3.084  1.00  0.00           N  
ATOM   2347  CA  SER B  63       1.469 -33.761  -1.731  1.00  0.00           C  
ATOM   2348  C   SER B  63       2.144 -35.074  -1.362  1.00  0.00           C  
ATOM   2349  O   SER B  63       2.150 -36.028  -2.139  1.00  0.00           O  
ATOM   2350  CB  SER B  63      -0.051 -33.909  -1.618  1.00  0.00           C  
ATOM   2351  OG  SER B  63      -0.417 -34.233  -0.293  1.00  0.00           O  
ATOM   2352  N   SER B  64       2.645 -35.167  -0.138  1.00  0.00           N  
ATOM   2353  CA  SER B  64       3.136 -36.435   0.407  1.00  0.00           C  
ATOM   2354  C   SER B  64       2.015 -37.435   0.698  1.00  0.00           C  
ATOM   2355  O   SER B  64       2.266 -38.639   0.795  1.00  0.00           O  
ATOM   2356  CB  SER B  64       3.937 -36.155   1.683  1.00  0.00           C  
ATOM   2357  OG  SER B  64       3.151 -35.429   2.597  1.00  0.00           O  
ATOM   2358  N   GLN B  65       0.780 -36.948   0.832  1.00  0.00           N  
ATOM   2359  CA  GLN B  65      -0.387 -37.764   1.106  1.00  0.00           C  
ATOM   2360  C   GLN B  65      -1.059 -38.252  -0.188  1.00  0.00           C  
ATOM   2361  O   GLN B  65      -0.926 -37.615  -1.231  1.00  0.00           O  
ATOM   2362  CB  GLN B  65      -1.378 -36.995   1.973  1.00  0.00           C  
ATOM   2363  CG  GLN B  65      -0.803 -36.615   3.348  1.00  0.00           C  
ATOM   2364  CD  GLN B  65      -1.870 -36.047   4.289  1.00  0.00           C  
ATOM   2365  OE1 GLN B  65      -3.053 -36.017   3.980  1.00  0.00           O  
ATOM   2366  NE2 GLN B  65      -1.499 -35.596   5.460  1.00  0.00           N  
ATOM   2367  N   PRO B  66      -1.826 -39.351  -0.130  1.00  0.00           N  
ATOM   2368  CA  PRO B  66      -2.598 -39.829  -1.270  1.00  0.00           C  
ATOM   2369  C   PRO B  66      -3.536 -38.756  -1.833  1.00  0.00           C  
ATOM   2370  O   PRO B  66      -4.060 -37.914  -1.094  1.00  0.00           O  
ATOM   2371  CB  PRO B  66      -3.383 -41.043  -0.769  1.00  0.00           C  
ATOM   2372  CG  PRO B  66      -2.571 -41.522   0.428  1.00  0.00           C  
ATOM   2373  CD  PRO B  66      -2.015 -40.230   1.012  1.00  0.00           C  
ATOM   2374  N   GLY B  67      -3.754 -38.809  -3.143  1.00  0.00           N  
ATOM   2375  CA  GLY B  67      -4.729 -37.979  -3.821  1.00  0.00           C  
ATOM   2376  C   GLY B  67      -6.152 -38.273  -3.355  1.00  0.00           C  
ATOM   2377  O   GLY B  67      -6.471 -39.400  -2.980  1.00  0.00           O  
ATOM   2378  N   THR B  68      -6.992 -37.245  -3.365  1.00  0.00           N  
ATOM   2379  CA  THR B  68      -8.396 -37.324  -2.936  1.00  0.00           C  
ATOM   2380  C   THR B  68      -9.377 -36.925  -4.041  1.00  0.00           C  
ATOM   2381  O   THR B  68     -10.583 -36.921  -3.801  1.00  0.00           O  
ATOM   2382  CB  THR B  68      -8.640 -36.440  -1.697  1.00  0.00           C  
ATOM   2383  OG1 THR B  68      -8.227 -35.114  -1.937  1.00  0.00           O  
ATOM   2384  CG2 THR B  68      -7.872 -36.939  -0.485  1.00  0.00           C  
ATOM   2385  N   ASP B  69      -8.879 -36.572  -5.222  1.00  0.00           N  
ATOM   2386  CA  ASP B  69      -9.695 -36.162  -6.359  1.00  0.00           C  
ATOM   2387  C   ASP B  69      -9.030 -36.634  -7.665  1.00  0.00           C  
ATOM   2388  O   ASP B  69      -7.906 -36.242  -7.977  1.00  0.00           O  
ATOM   2389  CB  ASP B  69      -9.872 -34.642  -6.325  1.00  0.00           C  
ATOM   2390  CG  ASP B  69     -10.965 -34.137  -7.274  1.00  0.00           C  
ATOM   2391  OD1 ASP B  69     -11.095 -34.617  -8.414  1.00  0.00           O  
ATOM   2392  OD2 ASP B  69     -11.708 -33.218  -6.875  1.00  0.00           O  
ATOM   2393  N   ASP B  70      -9.739 -37.455  -8.430  1.00  0.00           N  
ATOM   2394  CA  ASP B  70      -9.225 -38.073  -9.658  1.00  0.00           C  
ATOM   2395  C   ASP B  70      -9.176 -37.110 -10.851  1.00  0.00           C  
ATOM   2396  O   ASP B  70      -8.620 -37.427 -11.900  1.00  0.00           O  
ATOM   2397  CB  ASP B  70     -10.084 -39.311  -9.999  1.00  0.00           C  
ATOM   2398  CG  ASP B  70     -10.051 -40.391  -8.920  1.00  0.00           C  
ATOM   2399  OD1 ASP B  70      -9.009 -40.523  -8.240  1.00  0.00           O  
ATOM   2400  OD2 ASP B  70     -11.075 -41.103  -8.799  1.00  0.00           O  
ATOM   2401  N   ARG B  71      -9.742 -35.920 -10.705  1.00  0.00           N  
ATOM   2402  CA  ARG B  71      -9.750 -34.905 -11.768  1.00  0.00           C  
ATOM   2403  C   ARG B  71      -8.403 -34.186 -11.921  1.00  0.00           C  
ATOM   2404  O   ARG B  71      -8.227 -33.420 -12.872  1.00  0.00           O  
ATOM   2405  CB  ARG B  71     -10.862 -33.880 -11.506  1.00  0.00           C  
ATOM   2406  CG  ARG B  71     -12.261 -34.515 -11.406  1.00  0.00           C  
ATOM   2407  CD  ARG B  71     -13.307 -33.470 -11.024  1.00  0.00           C  
ATOM   2408  NE  ARG B  71     -13.112 -32.993  -9.648  1.00  0.00           N  
ATOM   2409  CZ  ARG B  71     -13.758 -31.994  -9.055  1.00  0.00           C  
ATOM   2410  NH1 ARG B  71     -14.673 -31.311  -9.677  1.00  0.00           N  
ATOM   2411  NH2 ARG B  71     -13.493 -31.680  -7.826  1.00  0.00           N  
ATOM   2412  N   VAL B  72      -7.491 -34.412 -10.984  1.00  0.00           N  
ATOM   2413  CA  VAL B  72      -6.180 -33.770 -10.938  1.00  0.00           C  
ATOM   2414  C   VAL B  72      -5.068 -34.806 -10.819  1.00  0.00           C  
ATOM   2415  O   VAL B  72      -5.285 -35.925 -10.365  1.00  0.00           O  
ATOM   2416  CB  VAL B  72      -6.093 -32.714  -9.825  1.00  0.00           C  
ATOM   2417  CG1 VAL B  72      -7.166 -31.635 -10.016  1.00  0.00           C  
ATOM   2418  CG2 VAL B  72      -6.221 -33.296  -8.414  1.00  0.00           C  
ATOM   2419  N   THR B  73      -3.863 -34.449 -11.234  1.00  0.00           N  
ATOM   2420  CA  THR B  73      -2.700 -35.327 -11.114  1.00  0.00           C  
ATOM   2421  C   THR B  73      -2.030 -35.108  -9.767  1.00  0.00           C  
ATOM   2422  O   THR B  73      -1.665 -33.982  -9.440  1.00  0.00           O  
ATOM   2423  CB  THR B  73      -1.709 -35.084 -12.260  1.00  0.00           C  
ATOM   2424  OG1 THR B  73      -2.356 -35.234 -13.508  1.00  0.00           O  
ATOM   2425  CG2 THR B  73      -0.545 -36.067 -12.249  1.00  0.00           C  
ATOM   2426  N   TRP B  74      -1.845 -36.180  -9.011  1.00  0.00           N  
ATOM   2427  CA  TRP B  74      -1.162 -36.130  -7.720  1.00  0.00           C  
ATOM   2428  C   TRP B  74       0.273 -36.627  -7.850  1.00  0.00           C  
ATOM   2429  O   TRP B  74       0.517 -37.662  -8.462  1.00  0.00           O  
ATOM   2430  CB  TRP B  74      -1.949 -36.957  -6.692  1.00  0.00           C  
ATOM   2431  CG  TRP B  74      -3.313 -36.415  -6.411  1.00  0.00           C  
ATOM   2432  CD1 TRP B  74      -4.425 -36.667  -7.140  1.00  0.00           C  
ATOM   2433  CD2 TRP B  74      -3.719 -35.485  -5.353  1.00  0.00           C  
ATOM   2434  NE1 TRP B  74      -5.497 -35.964  -6.605  1.00  0.00           N  
ATOM   2435  CE2 TRP B  74      -5.109 -35.236  -5.514  1.00  0.00           C  
ATOM   2436  CE3 TRP B  74      -3.045 -34.847  -4.291  1.00  0.00           C  
ATOM   2437  CZ2 TRP B  74      -5.813 -34.379  -4.634  1.00  0.00           C  
ATOM   2438  CZ3 TRP B  74      -3.757 -33.992  -3.425  1.00  0.00           C  
ATOM   2439  CH2 TRP B  74      -5.119 -33.765  -3.593  1.00  0.00           C  
ATOM   2440  N   VAL B  75       1.214 -35.891  -7.274  1.00  0.00           N  
ATOM   2441  CA  VAL B  75       2.648 -36.205  -7.278  1.00  0.00           C  
ATOM   2442  C   VAL B  75       3.229 -35.998  -5.880  1.00  0.00           C  
ATOM   2443  O   VAL B  75       2.676 -35.262  -5.064  1.00  0.00           O  
ATOM   2444  CB  VAL B  75       3.411 -35.365  -8.321  1.00  0.00           C  
ATOM   2445  CG1 VAL B  75       2.944 -35.666  -9.740  1.00  0.00           C  
ATOM   2446  CG2 VAL B  75       3.282 -33.852  -8.070  1.00  0.00           C  
ATOM   2447  N   LYS B  76       4.351 -36.662  -5.595  1.00  0.00           N  
ATOM   2448  CA  LYS B  76       4.952 -36.692  -4.253  1.00  0.00           C  
ATOM   2449  C   LYS B  76       6.274 -35.936  -4.140  1.00  0.00           C  
ATOM   2450  O   LYS B  76       6.774 -35.738  -3.038  1.00  0.00           O  
ATOM   2451  CB  LYS B  76       5.131 -38.143  -3.810  1.00  0.00           C  
ATOM   2452  CG  LYS B  76       3.784 -38.864  -3.690  1.00  0.00           C  
ATOM   2453  CD  LYS B  76       4.009 -40.283  -3.176  1.00  0.00           C  
ATOM   2454  CE  LYS B  76       2.663 -40.987  -3.060  1.00  0.00           C  
ATOM   2455  NZ  LYS B  76       2.832 -42.373  -2.576  1.00  0.00           N  
ATOM   2456  N   SER B  77       6.845 -35.527  -5.275  1.00  0.00           N  
ATOM   2457  CA  SER B  77       8.116 -34.811  -5.310  1.00  0.00           C  
ATOM   2458  C   SER B  77       8.109 -33.710  -6.372  1.00  0.00           C  
ATOM   2459  O   SER B  77       7.295 -33.706  -7.296  1.00  0.00           O  
ATOM   2460  CB  SER B  77       9.264 -35.805  -5.547  1.00  0.00           C  
ATOM   2461  OG  SER B  77       9.233 -36.297  -6.867  1.00  0.00           O  
ATOM   2462  N   VAL B  78       9.052 -32.778  -6.243  1.00  0.00           N  
ATOM   2463  CA  VAL B  78       9.288 -31.728  -7.235  1.00  0.00           C  
ATOM   2464  C   VAL B  78       9.606 -32.322  -8.599  1.00  0.00           C  
ATOM   2465  O   VAL B  78       9.046 -31.898  -9.602  1.00  0.00           O  
ATOM   2466  CB  VAL B  78      10.429 -30.808  -6.760  1.00  0.00           C  
ATOM   2467  CG1 VAL B  78      10.862 -29.802  -7.824  1.00  0.00           C  
ATOM   2468  CG2 VAL B  78      10.004 -30.021  -5.521  1.00  0.00           C  
ATOM   2469  N   ASP B  79      10.452 -33.354  -8.642  1.00  0.00           N  
ATOM   2470  CA  ASP B  79      10.856 -33.979  -9.898  1.00  0.00           C  
ATOM   2471  C   ASP B  79       9.690 -34.719 -10.562  1.00  0.00           C  
ATOM   2472  O   ASP B  79       9.491 -34.599 -11.771  1.00  0.00           O  
ATOM   2473  CB  ASP B  79      12.059 -34.890  -9.658  1.00  0.00           C  
ATOM   2474  CG  ASP B  79      13.307 -34.139  -9.174  1.00  0.00           C  
ATOM   2475  OD1 ASP B  79      13.487 -32.937  -9.520  1.00  0.00           O  
ATOM   2476  OD2 ASP B  79      14.091 -34.770  -8.435  1.00  0.00           O  
ATOM   2477  N   GLU B  80       8.843 -35.400  -9.779  1.00  0.00           N  
ATOM   2478  CA  GLU B  80       7.601 -35.988 -10.289  1.00  0.00           C  
ATOM   2479  C   GLU B  80       6.637 -34.916 -10.819  1.00  0.00           C  
ATOM   2480  O   GLU B  80       5.999 -35.126 -11.850  1.00  0.00           O  
ATOM   2481  CB  GLU B  80       6.878 -36.794  -9.195  1.00  0.00           C  
ATOM   2482  CG  GLU B  80       7.465 -38.196  -8.964  1.00  0.00           C  
ATOM   2483  CD  GLU B  80       6.720 -38.967  -7.849  1.00  0.00           C  
ATOM   2484  OE1 GLU B  80       7.099 -40.126  -7.597  1.00  0.00           O  
ATOM   2485  OE2 GLU B  80       5.781 -38.413  -7.234  1.00  0.00           O  
ATOM   2486  N   ALA B  81       6.542 -33.797 -10.149  1.00  0.00           N  
ATOM   2487  CA  ALA B  81       5.700 -32.692 -10.595  1.00  0.00           C  
ATOM   2488  C   ALA B  81       6.154 -32.146 -11.953  1.00  0.00           C  
ATOM   2489  O   ALA B  81       5.331 -31.979 -12.863  1.00  0.00           O  
ATOM   2490  CB  ALA B  81       5.683 -31.601  -9.523  1.00  0.00           C  
ATOM   2491  N   ILE B  82       7.457 -31.940 -12.121  1.00  0.00           N  
ATOM   2492  CA  ILE B  82       8.045 -31.490 -13.384  1.00  0.00           C  
ATOM   2493  C   ILE B  82       7.842 -32.540 -14.477  1.00  0.00           C  
ATOM   2494  O   ILE B  82       7.367 -32.212 -15.560  1.00  0.00           O  
ATOM   2495  CB  ILE B  82       9.541 -31.133 -13.185  1.00  0.00           C  
ATOM   2496  CG1 ILE B  82       9.681 -29.924 -12.238  1.00  0.00           C  
ATOM   2497  CG2 ILE B  82      10.217 -30.827 -14.529  1.00  0.00           C  
ATOM   2498  CD1 ILE B  82      11.118 -29.707 -11.721  1.00  0.00           C  
ATOM   2499  N   ALA B  83       8.118 -33.808 -14.179  1.00  0.00           N  
ATOM   2500  CA  ALA B  83       7.917 -34.903 -15.119  1.00  0.00           C  
ATOM   2501  C   ALA B  83       6.449 -35.027 -15.562  1.00  0.00           C  
ATOM   2502  O   ALA B  83       6.157 -35.228 -16.746  1.00  0.00           O  
ATOM   2503  CB  ALA B  83       8.422 -36.193 -14.476  1.00  0.00           C  
ATOM   2504  N   ALA B  84       5.507 -34.832 -14.641  1.00  0.00           N  
ATOM   2505  CA  ALA B  84       4.084 -34.866 -14.938  1.00  0.00           C  
ATOM   2506  C   ALA B  84       3.639 -33.747 -15.891  1.00  0.00           C  
ATOM   2507  O   ALA B  84       2.628 -33.905 -16.577  1.00  0.00           O  
ATOM   2508  CB  ALA B  84       3.305 -34.815 -13.621  1.00  0.00           C  
ATOM   2509  N   CYS B  85       4.379 -32.638 -15.976  1.00  0.00           N  
ATOM   2510  CA  CYS B  85       4.080 -31.563 -16.928  1.00  0.00           C  
ATOM   2511  C   CYS B  85       4.363 -31.965 -18.384  1.00  0.00           C  
ATOM   2512  O   CYS B  85       3.683 -31.482 -19.286  1.00  0.00           O  
ATOM   2513  CB  CYS B  85       4.857 -30.297 -16.542  1.00  0.00           C  
ATOM   2514  SG  CYS B  85       4.320 -29.689 -14.916  1.00  0.00           S  
ATOM   2515  N   GLY B  86       5.301 -32.874 -18.601  1.00  0.00           N  
ATOM   2516  CA  GLY B  86       5.750 -33.248 -19.931  1.00  0.00           C  
ATOM   2517  C   GLY B  86       6.625 -32.171 -20.584  1.00  0.00           C  
ATOM   2518  O   GLY B  86       7.160 -31.298 -19.910  1.00  0.00           O  
ATOM   2519  N   ASP B  87       6.752 -32.255 -21.909  1.00  0.00           N  
ATOM   2520  CA  ASP B  87       7.529 -31.292 -22.690  1.00  0.00           C  
ATOM   2521  C   ASP B  87       6.636 -30.102 -23.071  1.00  0.00           C  
ATOM   2522  O   ASP B  87       5.878 -30.139 -24.041  1.00  0.00           O  
ATOM   2523  CB  ASP B  87       8.163 -31.995 -23.887  1.00  0.00           C  
ATOM   2524  CG  ASP B  87       9.268 -31.169 -24.550  1.00  0.00           C  
ATOM   2525  OD1 ASP B  87       9.723 -30.183 -23.914  1.00  0.00           O  
ATOM   2526  OD2 ASP B  87       9.689 -31.560 -25.663  1.00  0.00           O  
ATOM   2527  N   VAL B  88       6.671 -29.093 -22.238  1.00  0.00           N  
ATOM   2528  CA  VAL B  88       5.880 -27.870 -22.406  1.00  0.00           C  
ATOM   2529  C   VAL B  88       6.788 -26.636 -22.301  1.00  0.00           C  
ATOM   2530  O   VAL B  88       7.770 -26.665 -21.564  1.00  0.00           O  
ATOM   2531  CB  VAL B  88       4.716 -27.765 -21.402  1.00  0.00           C  
ATOM   2532  CG1 VAL B  88       3.691 -28.871 -21.625  1.00  0.00           C  
ATOM   2533  CG2 VAL B  88       5.182 -27.798 -19.943  1.00  0.00           C  
ATOM   2534  N   PRO B  89       6.456 -25.537 -22.982  1.00  0.00           N  
ATOM   2535  CA  PRO B  89       7.280 -24.333 -22.953  1.00  0.00           C  
ATOM   2536  C   PRO B  89       7.422 -23.717 -21.561  1.00  0.00           C  
ATOM   2537  O   PRO B  89       8.481 -23.215 -21.203  1.00  0.00           O  
ATOM   2538  CB  PRO B  89       6.608 -23.357 -23.930  1.00  0.00           C  
ATOM   2539  CG  PRO B  89       5.796 -24.255 -24.858  1.00  0.00           C  
ATOM   2540  CD  PRO B  89       5.381 -25.409 -23.952  1.00  0.00           C  
ATOM   2541  N   GLU B  90       6.329 -23.760 -20.791  1.00  0.00           N  
ATOM   2542  CA  GLU B  90       6.266 -23.098 -19.490  1.00  0.00           C  
ATOM   2543  C   GLU B  90       5.391 -23.865 -18.495  1.00  0.00           C  
ATOM   2544  O   GLU B  90       4.241 -24.202 -18.781  1.00  0.00           O  
ATOM   2545  CB  GLU B  90       5.781 -21.661 -19.697  1.00  0.00           C  
ATOM   2546  CG  GLU B  90       5.934 -20.796 -18.440  1.00  0.00           C  
ATOM   2547  CD  GLU B  90       5.570 -19.326 -18.714  1.00  0.00           C  
ATOM   2548  OE1 GLU B  90       6.061 -18.452 -17.981  1.00  0.00           O  
ATOM   2549  OE2 GLU B  90       4.763 -19.067 -19.643  1.00  0.00           O  
ATOM   2550  N   ILE B  91       5.946 -24.130 -17.337  1.00  0.00           N  
ATOM   2551  CA  ILE B  91       5.276 -24.719 -16.178  1.00  0.00           C  
ATOM   2552  C   ILE B  91       4.981 -23.590 -15.192  1.00  0.00           C  
ATOM   2553  O   ILE B  91       5.901 -22.873 -14.803  1.00  0.00           O  
ATOM   2554  CB  ILE B  91       6.176 -25.792 -15.536  1.00  0.00           C  
ATOM   2555  CG1 ILE B  91       6.475 -26.947 -16.524  1.00  0.00           C  
ATOM   2556  CG2 ILE B  91       5.524 -26.327 -14.243  1.00  0.00           C  
ATOM   2557  CD1 ILE B  91       7.520 -27.950 -16.030  1.00  0.00           C  
ATOM   2558  N   MET B  92       3.741 -23.484 -14.751  1.00  0.00           N  
ATOM   2559  CA  MET B  92       3.316 -22.473 -13.787  1.00  0.00           C  
ATOM   2560  C   MET B  92       3.190 -23.071 -12.387  1.00  0.00           C  
ATOM   2561  O   MET B  92       2.348 -23.935 -12.146  1.00  0.00           O  
ATOM   2562  CB  MET B  92       1.993 -21.839 -14.228  1.00  0.00           C  
ATOM   2563  CG  MET B  92       2.044 -21.208 -15.625  1.00  0.00           C  
ATOM   2564  SD  MET B  92       3.311 -19.944 -15.893  1.00  0.00           S  
ATOM   2565  CE  MET B  92       2.841 -18.695 -14.679  1.00  0.00           C  
ATOM   2566  N   VAL B  93       3.994 -22.621 -11.465  1.00  0.00           N  
ATOM   2567  CA  VAL B  93       3.871 -22.963 -10.045  1.00  0.00           C  
ATOM   2568  C   VAL B  93       2.980 -21.917  -9.382  1.00  0.00           C  
ATOM   2569  O   VAL B  93       3.330 -20.746  -9.354  1.00  0.00           O  
ATOM   2570  CB  VAL B  93       5.243 -23.049  -9.375  1.00  0.00           C  
ATOM   2571  CG1 VAL B  93       5.122 -23.439  -7.906  1.00  0.00           C  
ATOM   2572  CG2 VAL B  93       6.133 -24.086 -10.076  1.00  0.00           C  
ATOM   2573  N   ILE B  94       1.836 -22.345  -8.867  1.00  0.00           N  
ATOM   2574  CA  ILE B  94       0.773 -21.442  -8.397  1.00  0.00           C  
ATOM   2575  C   ILE B  94       0.613 -21.407  -6.873  1.00  0.00           C  
ATOM   2576  O   ILE B  94      -0.350 -20.832  -6.369  1.00  0.00           O  
ATOM   2577  CB  ILE B  94      -0.560 -21.704  -9.126  1.00  0.00           C  
ATOM   2578  CG1 ILE B  94      -1.200 -23.036  -8.699  1.00  0.00           C  
ATOM   2579  CG2 ILE B  94      -0.352 -21.662 -10.659  1.00  0.00           C  
ATOM   2580  CD1 ILE B  94      -2.669 -23.142  -9.129  1.00  0.00           C  
ATOM   2581  N   GLY B  95       1.544 -22.034  -6.162  1.00  0.00           N  
ATOM   2582  CA  GLY B  95       1.804 -21.702  -4.783  1.00  0.00           C  
ATOM   2583  C   GLY B  95       1.389 -22.677  -3.691  1.00  0.00           C  
ATOM   2584  O   GLY B  95       1.280 -23.886  -3.859  1.00  0.00           O  
ATOM   2585  N   GLY B  96       1.287 -22.085  -2.547  1.00  0.00           N  
ATOM   2586  CA  GLY B  96       1.661 -22.524  -1.226  1.00  0.00           C  
ATOM   2587  C   GLY B  96       3.130 -22.164  -0.958  1.00  0.00           C  
ATOM   2588  O   GLY B  96       4.001 -22.489  -1.766  1.00  0.00           O  
ATOM   2589  N   GLY B  97       3.410 -21.511   0.170  1.00  0.00           N  
ATOM   2590  CA  GLY B  97       4.751 -21.001   0.499  1.00  0.00           C  
ATOM   2591  C   GLY B  97       5.860 -22.038   0.315  1.00  0.00           C  
ATOM   2592  O   GLY B  97       6.802 -21.803  -0.440  1.00  0.00           O  
ATOM   2593  N   ARG B  98       5.697 -23.245   0.869  1.00  0.00           N  
ATOM   2594  CA  ARG B  98       6.651 -24.351   0.702  1.00  0.00           C  
ATOM   2595  C   ARG B  98       6.862 -24.766  -0.758  1.00  0.00           C  
ATOM   2596  O   ARG B  98       7.948 -25.207  -1.111  1.00  0.00           O  
ATOM   2597  CB  ARG B  98       6.189 -25.591   1.481  1.00  0.00           C  
ATOM   2598  CG  ARG B  98       6.633 -25.537   2.939  1.00  0.00           C  
ATOM   2599  CD  ARG B  98       6.306 -26.872   3.609  1.00  0.00           C  
ATOM   2600  NE  ARG B  98       6.836 -26.926   4.980  1.00  0.00           N  
ATOM   2601  CZ  ARG B  98       6.635 -27.891   5.856  1.00  0.00           C  
ATOM   2602  NH1 ARG B  98       5.908 -28.939   5.579  1.00  0.00           N  
ATOM   2603  NH2 ARG B  98       7.168 -27.812   7.050  1.00  0.00           N  
ATOM   2604  N   VAL B  99       5.838 -24.702  -1.582  1.00  0.00           N  
ATOM   2605  CA  VAL B  99       5.944 -25.072  -2.995  1.00  0.00           C  
ATOM   2606  C   VAL B  99       6.740 -24.010  -3.739  1.00  0.00           C  
ATOM   2607  O   VAL B  99       7.666 -24.357  -4.460  1.00  0.00           O  
ATOM   2608  CB  VAL B  99       4.569 -25.323  -3.636  1.00  0.00           C  
ATOM   2609  CG1 VAL B  99       4.691 -25.767  -5.091  1.00  0.00           C  
ATOM   2610  CG2 VAL B  99       3.831 -26.435  -2.883  1.00  0.00           C  
ATOM   2611  N   TYR B 100       6.456 -22.739  -3.500  1.00  0.00           N  
ATOM   2612  CA  TYR B 100       7.277 -21.662  -4.040  1.00  0.00           C  
ATOM   2613  C   TYR B 100       8.739 -21.798  -3.615  1.00  0.00           C  
ATOM   2614  O   TYR B 100       9.614 -21.750  -4.466  1.00  0.00           O  
ATOM   2615  CB  TYR B 100       6.727 -20.305  -3.610  1.00  0.00           C  
ATOM   2616  CG  TYR B 100       5.401 -19.912  -4.223  1.00  0.00           C  
ATOM   2617  CD1 TYR B 100       5.197 -19.992  -5.618  1.00  0.00           C  
ATOM   2618  CD2 TYR B 100       4.387 -19.380  -3.404  1.00  0.00           C  
ATOM   2619  CE1 TYR B 100       3.998 -19.545  -6.189  1.00  0.00           C  
ATOM   2620  CE2 TYR B 100       3.182 -18.928  -3.970  1.00  0.00           C  
ATOM   2621  CZ  TYR B 100       2.990 -19.009  -5.362  1.00  0.00           C  
ATOM   2622  OH  TYR B 100       1.820 -18.551  -5.904  1.00  0.00           O  
ATOM   2623  N   GLU B 101       9.002 -22.062  -2.350  1.00  0.00           N  
ATOM   2624  CA  GLU B 101      10.346 -22.230  -1.806  1.00  0.00           C  
ATOM   2625  C   GLU B 101      11.122 -23.351  -2.524  1.00  0.00           C  
ATOM   2626  O   GLU B 101      12.279 -23.197  -2.893  1.00  0.00           O  
ATOM   2627  CB  GLU B 101      10.195 -22.510  -0.310  1.00  0.00           C  
ATOM   2628  CG  GLU B 101      11.382 -22.052   0.533  1.00  0.00           C  
ATOM   2629  CD  GLU B 101      11.111 -22.251   2.029  1.00  0.00           C  
ATOM   2630  OE1 GLU B 101      11.714 -21.510   2.837  1.00  0.00           O  
ATOM   2631  OE2 GLU B 101      10.313 -23.153   2.382  1.00  0.00           O  
ATOM   2632  N   GLN B 102      10.457 -24.467  -2.795  1.00  0.00           N  
ATOM   2633  CA  GLN B 102      11.056 -25.607  -3.489  1.00  0.00           C  
ATOM   2634  C   GLN B 102      11.302 -25.363  -4.985  1.00  0.00           C  
ATOM   2635  O   GLN B 102      12.219 -25.952  -5.567  1.00  0.00           O  
ATOM   2636  CB  GLN B 102      10.145 -26.824  -3.318  1.00  0.00           C  
ATOM   2637  CG  GLN B 102      10.204 -27.384  -1.894  1.00  0.00           C  
ATOM   2638  CD  GLN B 102       9.221 -28.552  -1.672  1.00  0.00           C  
ATOM   2639  OE1 GLN B 102       8.362 -28.866  -2.485  1.00  0.00           O  
ATOM   2640  NE2 GLN B 102       9.339 -29.243  -0.572  1.00  0.00           N  
ATOM   2641  N   PHE B 103      10.477 -24.556  -5.624  1.00  0.00           N  
ATOM   2642  CA  PHE B 103      10.556 -24.302  -7.060  1.00  0.00           C  
ATOM   2643  C   PHE B 103      11.336 -23.040  -7.433  1.00  0.00           C  
ATOM   2644  O   PHE B 103      11.851 -22.981  -8.543  1.00  0.00           O  
ATOM   2645  CB  PHE B 103       9.147 -24.309  -7.660  1.00  0.00           C  
ATOM   2646  CG  PHE B 103       8.622 -25.697  -7.972  1.00  0.00           C  
ATOM   2647  CD1 PHE B 103       8.886 -26.288  -9.218  1.00  0.00           C  
ATOM   2648  CD2 PHE B 103       7.846 -26.398  -7.033  1.00  0.00           C  
ATOM   2649  CE1 PHE B 103       8.365 -27.556  -9.520  1.00  0.00           C  
ATOM   2650  CE2 PHE B 103       7.324 -27.662  -7.328  1.00  0.00           C  
ATOM   2651  CZ  PHE B 103       7.576 -28.244  -8.573  1.00  0.00           C  
ATOM   2652  N   LEU B 104      11.470 -22.080  -6.517  1.00  0.00           N  
ATOM   2653  CA  LEU B 104      12.195 -20.829  -6.767  1.00  0.00           C  
ATOM   2654  C   LEU B 104      13.624 -21.049  -7.301  1.00  0.00           C  
ATOM   2655  O   LEU B 104      13.963 -20.445  -8.318  1.00  0.00           O  
ATOM   2656  CB  LEU B 104      12.154 -19.953  -5.499  1.00  0.00           C  
ATOM   2657  CG  LEU B 104      12.855 -18.587  -5.653  1.00  0.00           C  
ATOM   2658  CD1 LEU B 104      12.128 -17.690  -6.649  1.00  0.00           C  
ATOM   2659  CD2 LEU B 104      12.897 -17.874  -4.306  1.00  0.00           C  
ATOM   2660  N   PRO B 105      14.439 -21.984  -6.758  1.00  0.00           N  
ATOM   2661  CA  PRO B 105      15.781 -22.246  -7.291  1.00  0.00           C  
ATOM   2662  C   PRO B 105      15.794 -22.784  -8.728  1.00  0.00           C  
ATOM   2663  O   PRO B 105      16.800 -22.680  -9.426  1.00  0.00           O  
ATOM   2664  CB  PRO B 105      16.413 -23.260  -6.326  1.00  0.00           C  
ATOM   2665  CG  PRO B 105      15.622 -23.092  -5.031  1.00  0.00           C  
ATOM   2666  CD  PRO B 105      14.225 -22.750  -5.541  1.00  0.00           C  
ATOM   2667  N   LYS B 106      14.689 -23.376  -9.176  1.00  0.00           N  
ATOM   2668  CA  LYS B 106      14.512 -23.952 -10.514  1.00  0.00           C  
ATOM   2669  C   LYS B 106      13.776 -23.007 -11.468  1.00  0.00           C  
ATOM   2670  O   LYS B 106      13.693 -23.294 -12.666  1.00  0.00           O  
ATOM   2671  CB  LYS B 106      13.768 -25.297 -10.403  1.00  0.00           C  
ATOM   2672  CG  LYS B 106      14.511 -26.362  -9.575  1.00  0.00           C  
ATOM   2673  CD  LYS B 106      13.660 -27.628  -9.431  1.00  0.00           C  
ATOM   2674  CE  LYS B 106      14.330 -28.704  -8.585  1.00  0.00           C  
ATOM   2675  NZ  LYS B 106      15.120 -29.679  -9.375  1.00  0.00           N  
ATOM   2676  N   ALA B 107      13.215 -21.923 -10.961  1.00  0.00           N  
ATOM   2677  CA  ALA B 107      12.440 -20.983 -11.742  1.00  0.00           C  
ATOM   2678  C   ALA B 107      13.345 -20.062 -12.568  1.00  0.00           C  
ATOM   2679  O   ALA B 107      14.434 -19.678 -12.144  1.00  0.00           O  
ATOM   2680  CB  ALA B 107      11.500 -20.204 -10.823  1.00  0.00           C  
ATOM   2681  N   GLN B 108      12.863 -19.699 -13.754  1.00  0.00           N  
ATOM   2682  CA  GLN B 108      13.466 -18.697 -14.629  1.00  0.00           C  
ATOM   2683  C   GLN B 108      12.615 -17.435 -14.740  1.00  0.00           C  
ATOM   2684  O   GLN B 108      13.077 -16.444 -15.295  1.00  0.00           O  
ATOM   2685  CB  GLN B 108      13.691 -19.294 -16.014  1.00  0.00           C  
ATOM   2686  CG  GLN B 108      14.743 -20.406 -15.991  1.00  0.00           C  
ATOM   2687  CD  GLN B 108      15.089 -20.925 -17.386  1.00  0.00           C  
ATOM   2688  OE1 GLN B 108      14.433 -20.656 -18.381  1.00  0.00           O  
ATOM   2689  NE2 GLN B 108      16.139 -21.702 -17.514  1.00  0.00           N  
ATOM   2690  N   LYS B 109      11.379 -17.478 -14.246  1.00  0.00           N  
ATOM   2691  CA  LYS B 109      10.453 -16.357 -14.349  1.00  0.00           C  
ATOM   2692  C   LYS B 109       9.538 -16.283 -13.130  1.00  0.00           C  
ATOM   2693  O   LYS B 109       9.075 -17.317 -12.637  1.00  0.00           O  
ATOM   2694  CB  LYS B 109       9.678 -16.503 -15.661  1.00  0.00           C  
ATOM   2695  CG  LYS B 109       9.144 -15.165 -16.182  1.00  0.00           C  
ATOM   2696  CD  LYS B 109       8.719 -15.300 -17.648  1.00  0.00           C  
ATOM   2697  CE  LYS B 109       8.337 -13.923 -18.198  1.00  0.00           C  
ATOM   2698  NZ  LYS B 109       8.604 -13.812 -19.644  1.00  0.00           N  
ATOM   2699  N   LEU B 110       9.283 -15.087 -12.669  1.00  0.00           N  
ATOM   2700  CA  LEU B 110       8.306 -14.794 -11.627  1.00  0.00           C  
ATOM   2701  C   LEU B 110       7.231 -13.883 -12.204  1.00  0.00           C  
ATOM   2702  O   LEU B 110       7.549 -12.899 -12.861  1.00  0.00           O  
ATOM   2703  CB  LEU B 110       8.985 -14.149 -10.408  1.00  0.00           C  
ATOM   2704  CG  LEU B 110      10.183 -14.913  -9.814  1.00  0.00           C  
ATOM   2705  CD1 LEU B 110      10.769 -14.140  -8.631  1.00  0.00           C  
ATOM   2706  CD2 LEU B 110       9.785 -16.304  -9.325  1.00  0.00           C  
ATOM   2707  N   TYR B 111       5.976 -14.225 -11.968  1.00  0.00           N  
ATOM   2708  CA  TYR B 111       4.829 -13.368 -12.225  1.00  0.00           C  
ATOM   2709  C   TYR B 111       4.253 -12.982 -10.870  1.00  0.00           C  
ATOM   2710  O   TYR B 111       3.620 -13.804 -10.208  1.00  0.00           O  
ATOM   2711  CB  TYR B 111       3.776 -14.101 -13.061  1.00  0.00           C  
ATOM   2712  CG  TYR B 111       4.203 -14.520 -14.446  1.00  0.00           C  
ATOM   2713  CD1 TYR B 111       3.768 -13.798 -15.572  1.00  0.00           C  
ATOM   2714  CD2 TYR B 111       4.997 -15.671 -14.631  1.00  0.00           C  
ATOM   2715  CE1 TYR B 111       4.113 -14.203 -16.861  1.00  0.00           C  
ATOM   2716  CE2 TYR B 111       5.353 -16.086 -15.920  1.00  0.00           C  
ATOM   2717  CZ  TYR B 111       4.909 -15.353 -17.043  1.00  0.00           C  
ATOM   2718  OH  TYR B 111       5.241 -15.762 -18.306  1.00  0.00           O  
ATOM   2719  N   LEU B 112       4.508 -11.769 -10.455  1.00  0.00           N  
ATOM   2720  CA  LEU B 112       4.094 -11.295  -9.144  1.00  0.00           C  
ATOM   2721  C   LEU B 112       2.999 -10.250  -9.306  1.00  0.00           C  
ATOM   2722  O   LEU B 112       3.088  -9.371 -10.147  1.00  0.00           O  
ATOM   2723  CB  LEU B 112       5.307 -10.771  -8.353  1.00  0.00           C  
ATOM   2724  CG  LEU B 112       6.484 -11.771  -8.235  1.00  0.00           C  
ATOM   2725  CD1 LEU B 112       7.591 -11.172  -7.378  1.00  0.00           C  
ATOM   2726  CD2 LEU B 112       6.062 -13.100  -7.604  1.00  0.00           C  
ATOM   2727  N   THR B 113       1.962 -10.378  -8.498  1.00  0.00           N  
ATOM   2728  CA  THR B 113       1.010  -9.295  -8.284  1.00  0.00           C  
ATOM   2729  C   THR B 113       1.278  -8.740  -6.902  1.00  0.00           C  
ATOM   2730  O   THR B 113       0.975  -9.388  -5.907  1.00  0.00           O  
ATOM   2731  CB  THR B 113      -0.444  -9.753  -8.407  1.00  0.00           C  
ATOM   2732  OG1 THR B 113      -0.636 -10.444  -9.623  1.00  0.00           O  
ATOM   2733  CG2 THR B 113      -1.397  -8.559  -8.398  1.00  0.00           C  
ATOM   2734  N   HIS B 114       1.869  -7.569  -6.843  1.00  0.00           N  
ATOM   2735  CA  HIS B 114       2.058  -6.856  -5.597  1.00  0.00           C  
ATOM   2736  C   HIS B 114       0.751  -6.162  -5.237  1.00  0.00           C  
ATOM   2737  O   HIS B 114       0.352  -5.219  -5.911  1.00  0.00           O  
ATOM   2738  CB  HIS B 114       3.200  -5.846  -5.743  1.00  0.00           C  
ATOM   2739  CG  HIS B 114       4.479  -6.504  -6.153  1.00  0.00           C  
ATOM   2740  ND1 HIS B 114       5.220  -7.389  -5.386  1.00  0.00           N  
ATOM   2741  CD2 HIS B 114       5.101  -6.384  -7.372  1.00  0.00           C  
ATOM   2742  CE1 HIS B 114       6.270  -7.772  -6.118  1.00  0.00           C  
ATOM   2743  NE2 HIS B 114       6.220  -7.184  -7.332  1.00  0.00           N  
ATOM   2744  N   ILE B 115       0.089  -6.662  -4.222  1.00  0.00           N  
ATOM   2745  CA  ILE B 115      -1.195  -6.140  -3.761  1.00  0.00           C  
ATOM   2746  C   ILE B 115      -0.938  -5.224  -2.593  1.00  0.00           C  
ATOM   2747  O   ILE B 115      -0.279  -5.592  -1.619  1.00  0.00           O  
ATOM   2748  CB  ILE B 115      -2.168  -7.273  -3.397  1.00  0.00           C  
ATOM   2749  CG1 ILE B 115      -2.350  -8.211  -4.603  1.00  0.00           C  
ATOM   2750  CG2 ILE B 115      -3.509  -6.673  -2.948  1.00  0.00           C  
ATOM   2751  CD1 ILE B 115      -3.122  -9.484  -4.272  1.00  0.00           C  
ATOM   2752  N   ASP B 116      -1.489  -4.034  -2.692  1.00  0.00           N  
ATOM   2753  CA  ASP B 116      -1.284  -3.020  -1.685  1.00  0.00           C  
ATOM   2754  C   ASP B 116      -2.245  -3.191  -0.496  1.00  0.00           C  
ATOM   2755  O   ASP B 116      -3.092  -2.344  -0.197  1.00  0.00           O  
ATOM   2756  CB  ASP B 116      -1.331  -1.659  -2.348  1.00  0.00           C  
ATOM   2757  CG  ASP B 116      -0.721  -0.629  -1.436  1.00  0.00           C  
ATOM   2758  OD1 ASP B 116       0.146  -1.012  -0.628  1.00  0.00           O  
ATOM   2759  OD2 ASP B 116      -1.108   0.541  -1.562  1.00  0.00           O  
ATOM   2760  N   ALA B 117      -2.111  -4.324   0.155  1.00  0.00           N  
ATOM   2761  CA  ALA B 117      -2.930  -4.704   1.289  1.00  0.00           C  
ATOM   2762  C   ALA B 117      -2.068  -5.204   2.443  1.00  0.00           C  
ATOM   2763  O   ALA B 117      -1.249  -6.108   2.306  1.00  0.00           O  
ATOM   2764  CB  ALA B 117      -3.926  -5.745   0.824  1.00  0.00           C  
ATOM   2765  N   GLU B 118      -2.289  -4.608   3.598  1.00  0.00           N  
ATOM   2766  CA  GLU B 118      -1.756  -5.138   4.846  1.00  0.00           C  
ATOM   2767  C   GLU B 118      -2.651  -6.256   5.348  1.00  0.00           C  
ATOM   2768  O   GLU B 118      -3.768  -6.017   5.818  1.00  0.00           O  
ATOM   2769  CB  GLU B 118      -1.624  -4.057   5.923  1.00  0.00           C  
ATOM   2770  CG  GLU B 118      -0.302  -3.330   5.798  1.00  0.00           C  
ATOM   2771  CD  GLU B 118      -0.002  -2.482   7.033  1.00  0.00           C  
ATOM   2772  OE1 GLU B 118       1.054  -2.707   7.646  1.00  0.00           O  
ATOM   2773  OE2 GLU B 118      -0.742  -1.534   7.326  1.00  0.00           O  
ATOM   2774  N   VAL B 119      -2.120  -7.449   5.298  1.00  0.00           N  
ATOM   2775  CA  VAL B 119      -2.733  -8.622   5.894  1.00  0.00           C  
ATOM   2776  C   VAL B 119      -1.746  -9.268   6.850  1.00  0.00           C  
ATOM   2777  O   VAL B 119      -0.573  -9.432   6.544  1.00  0.00           O  
ATOM   2778  CB  VAL B 119      -3.240  -9.606   4.832  1.00  0.00           C  
ATOM   2779  CG1 VAL B 119      -4.435  -8.990   4.135  1.00  0.00           C  
ATOM   2780  CG2 VAL B 119      -2.207  -9.985   3.780  1.00  0.00           C  
ATOM   2781  N   GLU B 120      -2.246  -9.642   8.011  1.00  0.00           N  
ATOM   2782  CA  GLU B 120      -1.509 -10.566   8.855  1.00  0.00           C  
ATOM   2783  C   GLU B 120      -1.607 -11.957   8.220  1.00  0.00           C  
ATOM   2784  O   GLU B 120      -2.697 -12.453   7.957  1.00  0.00           O  
ATOM   2785  CB  GLU B 120      -2.057 -10.553  10.291  1.00  0.00           C  
ATOM   2786  CG  GLU B 120      -1.729  -9.238  11.023  1.00  0.00           C  
ATOM   2787  CD  GLU B 120      -2.184  -9.215  12.495  1.00  0.00           C  
ATOM   2788  OE1 GLU B 120      -1.813  -8.246  13.203  1.00  0.00           O  
ATOM   2789  OE2 GLU B 120      -2.910 -10.129  12.928  1.00  0.00           O  
ATOM   2790  N   GLY B 121      -0.464 -12.560   7.956  1.00  0.00           N  
ATOM   2791  CA  GLY B 121      -0.415 -13.898   7.395  1.00  0.00           C  
ATOM   2792  C   GLY B 121       0.773 -14.668   7.939  1.00  0.00           C  
ATOM   2793  O   GLY B 121       1.792 -14.098   8.316  1.00  0.00           O  
ATOM   2794  N   ASP B 122       0.630 -15.980   7.974  1.00  0.00           N  
ATOM   2795  CA  ASP B 122       1.660 -16.912   8.419  1.00  0.00           C  
ATOM   2796  C   ASP B 122       2.485 -17.474   7.256  1.00  0.00           C  
ATOM   2797  O   ASP B 122       3.556 -18.055   7.447  1.00  0.00           O  
ATOM   2798  CB  ASP B 122       0.983 -18.034   9.223  1.00  0.00           C  
ATOM   2799  CG  ASP B 122       0.000 -18.901   8.405  1.00  0.00           C  
ATOM   2800  OD1 ASP B 122      -0.374 -18.508   7.273  1.00  0.00           O  
ATOM   2801  OD2 ASP B 122      -0.358 -19.985   8.909  1.00  0.00           O  
ATOM   2802  N   THR B 123       2.005 -17.286   6.022  1.00  0.00           N  
ATOM   2803  CA  THR B 123       2.628 -17.792   4.812  1.00  0.00           C  
ATOM   2804  C   THR B 123       3.136 -16.644   3.958  1.00  0.00           C  
ATOM   2805  O   THR B 123       2.367 -15.789   3.527  1.00  0.00           O  
ATOM   2806  CB  THR B 123       1.655 -18.684   4.026  1.00  0.00           C  
ATOM   2807  OG1 THR B 123       1.099 -19.675   4.861  1.00  0.00           O  
ATOM   2808  CG2 THR B 123       2.365 -19.442   2.919  1.00  0.00           C  
ATOM   2809  N   HIS B 124       4.431 -16.665   3.671  1.00  0.00           N  
ATOM   2810  CA  HIS B 124       5.111 -15.652   2.877  1.00  0.00           C  
ATOM   2811  C   HIS B 124       5.641 -16.251   1.570  1.00  0.00           C  
ATOM   2812  O   HIS B 124       5.992 -17.432   1.508  1.00  0.00           O  
ATOM   2813  CB  HIS B 124       6.221 -14.998   3.706  1.00  0.00           C  
ATOM   2814  CG  HIS B 124       5.712 -14.341   4.966  1.00  0.00           C  
ATOM   2815  ND1 HIS B 124       5.331 -14.982   6.131  1.00  0.00           N  
ATOM   2816  CD2 HIS B 124       5.502 -12.998   5.170  1.00  0.00           C  
ATOM   2817  CE1 HIS B 124       4.902 -14.058   7.000  1.00  0.00           C  
ATOM   2818  NE2 HIS B 124       4.991 -12.839   6.457  1.00  0.00           N  
ATOM   2819  N   PHE B 125       5.707 -15.437   0.532  1.00  0.00           N  
ATOM   2820  CA  PHE B 125       6.490 -15.754  -0.649  1.00  0.00           C  
ATOM   2821  C   PHE B 125       7.972 -15.833  -0.253  1.00  0.00           C  
ATOM   2822  O   PHE B 125       8.409 -14.994   0.549  1.00  0.00           O  
ATOM   2823  CB  PHE B 125       6.244 -14.706  -1.745  1.00  0.00           C  
ATOM   2824  CG  PHE B 125       6.780 -15.125  -3.100  1.00  0.00           C  
ATOM   2825  CD1 PHE B 125       8.007 -14.617  -3.572  1.00  0.00           C  
ATOM   2826  CD2 PHE B 125       6.063 -16.039  -3.883  1.00  0.00           C  
ATOM   2827  CE1 PHE B 125       8.504 -15.029  -4.812  1.00  0.00           C  
ATOM   2828  CE2 PHE B 125       6.562 -16.446  -5.129  1.00  0.00           C  
ATOM   2829  CZ  PHE B 125       7.785 -15.944  -5.604  1.00  0.00           C  
ATOM   2830  N   PRO B 126       8.727 -16.815  -0.743  1.00  0.00           N  
ATOM   2831  CA  PRO B 126      10.121 -16.964  -0.354  1.00  0.00           C  
ATOM   2832  C   PRO B 126      10.944 -15.720  -0.711  1.00  0.00           C  
ATOM   2833  O   PRO B 126      10.671 -15.045  -1.708  1.00  0.00           O  
ATOM   2834  CB  PRO B 126      10.623 -18.211  -1.079  1.00  0.00           C  
ATOM   2835  CG  PRO B 126       9.677 -18.334  -2.277  1.00  0.00           C  
ATOM   2836  CD  PRO B 126       8.362 -17.828  -1.712  1.00  0.00           C  
ATOM   2837  N   ASP B 127      11.972 -15.471   0.078  1.00  0.00           N  
ATOM   2838  CA  ASP B 127      13.002 -14.500  -0.272  1.00  0.00           C  
ATOM   2839  C   ASP B 127      13.671 -14.901  -1.590  1.00  0.00           C  
ATOM   2840  O   ASP B 127      14.000 -16.069  -1.811  1.00  0.00           O  
ATOM   2841  CB  ASP B 127      14.053 -14.387   0.847  1.00  0.00           C  
ATOM   2842  CG  ASP B 127      13.758 -13.206   1.757  1.00  0.00           C  
ATOM   2843  OD1 ASP B 127      13.736 -12.074   1.240  1.00  0.00           O  
ATOM   2844  OD2 ASP B 127      13.435 -13.391   2.951  1.00  0.00           O  
ATOM   2845  N   TYR B 128      13.878 -13.921  -2.449  1.00  0.00           N  
ATOM   2846  CA  TYR B 128      14.713 -14.057  -3.627  1.00  0.00           C  
ATOM   2847  C   TYR B 128      15.732 -12.910  -3.620  1.00  0.00           C  
ATOM   2848  O   TYR B 128      15.418 -11.810  -3.210  1.00  0.00           O  
ATOM   2849  CB  TYR B 128      13.861 -14.095  -4.904  1.00  0.00           C  
ATOM   2850  CG  TYR B 128      12.962 -12.898  -5.129  1.00  0.00           C  
ATOM   2851  CD1 TYR B 128      11.639 -12.897  -4.627  1.00  0.00           C  
ATOM   2852  CD2 TYR B 128      13.428 -11.773  -5.826  1.00  0.00           C  
ATOM   2853  CE1 TYR B 128      10.808 -11.787  -4.794  1.00  0.00           C  
ATOM   2854  CE2 TYR B 128      12.608 -10.646  -6.002  1.00  0.00           C  
ATOM   2855  CZ  TYR B 128      11.300 -10.652  -5.478  1.00  0.00           C  
ATOM   2856  OH  TYR B 128      10.504  -9.546  -5.627  1.00  0.00           O  
ATOM   2857  N   GLU B 129      16.952 -13.219  -4.054  1.00  0.00           N  
ATOM   2858  CA  GLU B 129      18.008 -12.219  -4.220  1.00  0.00           C  
ATOM   2859  C   GLU B 129      17.629 -11.288  -5.379  1.00  0.00           C  
ATOM   2860  O   GLU B 129      17.526 -11.756  -6.511  1.00  0.00           O  
ATOM   2861  CB  GLU B 129      19.342 -12.933  -4.499  1.00  0.00           C  
ATOM   2862  CG  GLU B 129      20.071 -13.403  -3.230  1.00  0.00           C  
ATOM   2863  CD  GLU B 129      20.950 -12.320  -2.562  1.00  0.00           C  
ATOM   2864  OE1 GLU B 129      21.330 -12.534  -1.383  1.00  0.00           O  
ATOM   2865  OE2 GLU B 129      21.249 -11.301  -3.223  1.00  0.00           O  
ATOM   2866  N   PRO B 130      17.419  -9.988  -5.142  1.00  0.00           N  
ATOM   2867  CA  PRO B 130      17.017  -9.075  -6.213  1.00  0.00           C  
ATOM   2868  C   PRO B 130      18.023  -9.025  -7.363  1.00  0.00           C  
ATOM   2869  O   PRO B 130      17.643  -8.901  -8.521  1.00  0.00           O  
ATOM   2870  CB  PRO B 130      16.870  -7.704  -5.533  1.00  0.00           C  
ATOM   2871  CG  PRO B 130      16.563  -8.052  -4.086  1.00  0.00           C  
ATOM   2872  CD  PRO B 130      17.387  -9.324  -3.857  1.00  0.00           C  
ATOM   2873  N   ASP B 131      19.316  -9.190  -7.060  1.00  0.00           N  
ATOM   2874  CA  ASP B 131      20.394  -9.175  -8.046  1.00  0.00           C  
ATOM   2875  C   ASP B 131      20.334 -10.359  -9.028  1.00  0.00           C  
ATOM   2876  O   ASP B 131      20.826 -10.250 -10.155  1.00  0.00           O  
ATOM   2877  CB  ASP B 131      21.749  -9.143  -7.319  1.00  0.00           C  
ATOM   2878  CG  ASP B 131      22.069  -7.785  -6.674  1.00  0.00           C  
ATOM   2879  OD1 ASP B 131      21.481  -6.761  -7.096  1.00  0.00           O  
ATOM   2880  OD2 ASP B 131      22.976  -7.755  -5.805  1.00  0.00           O  
ATOM   2881  N   ASP B 132      19.672 -11.455  -8.636  1.00  0.00           N  
ATOM   2882  CA  ASP B 132      19.470 -12.632  -9.490  1.00  0.00           C  
ATOM   2883  C   ASP B 132      18.302 -12.468 -10.465  1.00  0.00           C  
ATOM   2884  O   ASP B 132      18.091 -13.320 -11.341  1.00  0.00           O  
ATOM   2885  CB  ASP B 132      19.223 -13.874  -8.618  1.00  0.00           C  
ATOM   2886  CG  ASP B 132      20.457 -14.434  -7.905  1.00  0.00           C  
ATOM   2887  OD1 ASP B 132      21.590 -14.071  -8.280  1.00  0.00           O  
ATOM   2888  OD2 ASP B 132      20.230 -15.357  -7.079  1.00  0.00           O  
ATOM   2889  N   TRP B 133      17.520 -11.395 -10.323  1.00  0.00           N  
ATOM   2890  CA  TRP B 133      16.289 -11.187 -11.070  1.00  0.00           C  
ATOM   2891  C   TRP B 133      16.254  -9.807 -11.737  1.00  0.00           C  
ATOM   2892  O   TRP B 133      16.619  -8.790 -11.155  1.00  0.00           O  
ATOM   2893  CB  TRP B 133      15.080 -11.409 -10.161  1.00  0.00           C  
ATOM   2894  CG  TRP B 133      14.938 -12.806  -9.626  1.00  0.00           C  
ATOM   2895  CD1 TRP B 133      15.439 -13.253  -8.452  1.00  0.00           C  
ATOM   2896  CD2 TRP B 133      14.278 -13.952 -10.250  1.00  0.00           C  
ATOM   2897  NE1 TRP B 133      15.139 -14.603  -8.307  1.00  0.00           N  
ATOM   2898  CE2 TRP B 133      14.430 -15.064  -9.388  1.00  0.00           C  
ATOM   2899  CE3 TRP B 133      13.577 -14.149 -11.460  1.00  0.00           C  
ATOM   2900  CZ2 TRP B 133      13.908 -16.346  -9.710  1.00  0.00           C  
ATOM   2901  CZ3 TRP B 133      13.054 -15.415 -11.777  1.00  0.00           C  
ATOM   2902  CH2 TRP B 133      13.225 -16.499 -10.914  1.00  0.00           C  
ATOM   2903  N   GLU B 134      15.771  -9.780 -12.971  1.00  0.00           N  
ATOM   2904  CA  GLU B 134      15.532  -8.551 -13.714  1.00  0.00           C  
ATOM   2905  C   GLU B 134      14.028  -8.346 -13.900  1.00  0.00           C  
ATOM   2906  O   GLU B 134      13.350  -9.204 -14.466  1.00  0.00           O  
ATOM   2907  CB  GLU B 134      16.283  -8.607 -15.055  1.00  0.00           C  
ATOM   2908  CG  GLU B 134      16.124  -7.309 -15.856  1.00  0.00           C  
ATOM   2909  CD  GLU B 134      17.016  -7.254 -17.113  1.00  0.00           C  
ATOM   2910  OE1 GLU B 134      17.211  -6.126 -17.628  1.00  0.00           O  
ATOM   2911  OE2 GLU B 134      17.537  -8.310 -17.541  1.00  0.00           O  
ATOM   2912  N   SER B 135      13.525  -7.215 -13.466  1.00  0.00           N  
ATOM   2913  CA  SER B 135      12.139  -6.820 -13.746  1.00  0.00           C  
ATOM   2914  C   SER B 135      12.021  -6.419 -15.217  1.00  0.00           C  
ATOM   2915  O   SER B 135      12.557  -5.399 -15.644  1.00  0.00           O  
ATOM   2916  CB  SER B 135      11.704  -5.687 -12.813  1.00  0.00           C  
ATOM   2917  OG  SER B 135      10.312  -5.473 -12.923  1.00  0.00           O  
ATOM   2918  N   VAL B 136      11.325  -7.237 -16.001  1.00  0.00           N  
ATOM   2919  CA  VAL B 136      11.145  -7.034 -17.445  1.00  0.00           C  
ATOM   2920  C   VAL B 136       9.781  -6.443 -17.803  1.00  0.00           C  
ATOM   2921  O   VAL B 136       9.570  -5.978 -18.921  1.00  0.00           O  
ATOM   2922  CB  VAL B 136      11.387  -8.336 -18.244  1.00  0.00           C  
ATOM   2923  CG1 VAL B 136      12.825  -8.834 -18.058  1.00  0.00           C  
ATOM   2924  CG2 VAL B 136      10.410  -9.460 -17.861  1.00  0.00           C  
ATOM   2925  N   PHE B 137       8.851  -6.469 -16.856  1.00  0.00           N  
ATOM   2926  CA  PHE B 137       7.524  -5.878 -16.997  1.00  0.00           C  
ATOM   2927  C   PHE B 137       7.025  -5.442 -15.630  1.00  0.00           C  
ATOM   2928  O   PHE B 137       7.106  -6.212 -14.679  1.00  0.00           O  
ATOM   2929  CB  PHE B 137       6.574  -6.904 -17.626  1.00  0.00           C  
ATOM   2930  CG  PHE B 137       5.137  -6.441 -17.723  1.00  0.00           C  
ATOM   2931  CD1 PHE B 137       4.218  -6.742 -16.699  1.00  0.00           C  
ATOM   2932  CD2 PHE B 137       4.703  -5.701 -18.833  1.00  0.00           C  
ATOM   2933  CE1 PHE B 137       2.889  -6.299 -16.784  1.00  0.00           C  
ATOM   2934  CE2 PHE B 137       3.378  -5.265 -18.930  1.00  0.00           C  
ATOM   2935  CZ  PHE B 137       2.466  -5.561 -17.903  1.00  0.00           C  
ATOM   2936  N   SER B 138       6.480  -4.249 -15.576  1.00  0.00           N  
ATOM   2937  CA  SER B 138       5.812  -3.749 -14.389  1.00  0.00           C  
ATOM   2938  C   SER B 138       4.650  -2.852 -14.812  1.00  0.00           C  
ATOM   2939  O   SER B 138       4.818  -1.961 -15.646  1.00  0.00           O  
ATOM   2940  CB  SER B 138       6.808  -3.013 -13.497  1.00  0.00           C  
ATOM   2941  OG  SER B 138       6.225  -2.794 -12.231  1.00  0.00           O  
ATOM   2942  N   GLU B 139       3.466  -3.137 -14.285  1.00  0.00           N  
ATOM   2943  CA  GLU B 139       2.233  -2.428 -14.610  1.00  0.00           C  
ATOM   2944  C   GLU B 139       1.430  -2.187 -13.332  1.00  0.00           C  
ATOM   2945  O   GLU B 139       0.882  -3.119 -12.740  1.00  0.00           O  
ATOM   2946  CB  GLU B 139       1.437  -3.217 -15.666  1.00  0.00           C  
ATOM   2947  CG  GLU B 139       0.148  -2.506 -16.111  1.00  0.00           C  
ATOM   2948  CD  GLU B 139      -0.620  -3.331 -17.171  1.00  0.00           C  
ATOM   2949  OE1 GLU B 139      -0.820  -2.841 -18.289  1.00  0.00           O  
ATOM   2950  OE2 GLU B 139      -1.030  -4.484 -16.866  1.00  0.00           O  
ATOM   2951  N   PHE B 140       1.373  -0.937 -12.941  1.00  0.00           N  
ATOM   2952  CA  PHE B 140       0.616  -0.512 -11.772  1.00  0.00           C  
ATOM   2953  C   PHE B 140      -0.821  -0.155 -12.149  1.00  0.00           C  
ATOM   2954  O   PHE B 140      -1.064   0.518 -13.149  1.00  0.00           O  
ATOM   2955  CB  PHE B 140       1.338   0.659 -11.104  1.00  0.00           C  
ATOM   2956  CG  PHE B 140       0.632   1.109  -9.850  1.00  0.00           C  
ATOM   2957  CD1 PHE B 140      -0.310   2.144  -9.905  1.00  0.00           C  
ATOM   2958  CD2 PHE B 140       0.848   0.411  -8.647  1.00  0.00           C  
ATOM   2959  CE1 PHE B 140      -1.051   2.472  -8.760  1.00  0.00           C  
ATOM   2960  CE2 PHE B 140       0.110   0.738  -7.507  1.00  0.00           C  
ATOM   2961  CZ  PHE B 140      -0.852   1.763  -7.567  1.00  0.00           C  
ATOM   2962  N   HIS B 141      -1.738  -0.568 -11.292  1.00  0.00           N  
ATOM   2963  CA  HIS B 141      -3.151  -0.234 -11.381  1.00  0.00           C  
ATOM   2964  C   HIS B 141      -3.655   0.255 -10.032  1.00  0.00           C  
ATOM   2965  O   HIS B 141      -3.508  -0.434  -9.023  1.00  0.00           O  
ATOM   2966  CB  HIS B 141      -3.949  -1.456 -11.829  1.00  0.00           C  
ATOM   2967  CG  HIS B 141      -3.637  -1.916 -13.219  1.00  0.00           C  
ATOM   2968  ND1 HIS B 141      -4.280  -1.497 -14.389  1.00  0.00           N  
ATOM   2969  CD2 HIS B 141      -2.669  -2.818 -13.579  1.00  0.00           C  
ATOM   2970  CE1 HIS B 141      -3.706  -2.139 -15.403  1.00  0.00           C  
ATOM   2971  NE2 HIS B 141      -2.734  -2.952 -14.950  1.00  0.00           N  
ATOM   2972  N   ASP B 142      -4.300   1.402 -10.046  1.00  0.00           N  
ATOM   2973  CA  ASP B 142      -5.062   1.869  -8.897  1.00  0.00           C  
ATOM   2974  C   ASP B 142      -6.220   0.915  -8.589  1.00  0.00           C  
ATOM   2975  O   ASP B 142      -6.774   0.257  -9.472  1.00  0.00           O  
ATOM   2976  CB  ASP B 142      -5.596   3.282  -9.164  1.00  0.00           C  
ATOM   2977  CG  ASP B 142      -4.480   4.323  -9.190  1.00  0.00           C  
ATOM   2978  OD1 ASP B 142      -3.654   4.301  -8.256  1.00  0.00           O  
ATOM   2979  OD2 ASP B 142      -4.455   5.144 -10.133  1.00  0.00           O  
ATOM   2980  N   ALA B 143      -6.614   0.880  -7.315  1.00  0.00           N  
ATOM   2981  CA  ALA B 143      -7.884   0.285  -6.958  1.00  0.00           C  
ATOM   2982  C   ALA B 143      -9.029   1.026  -7.663  1.00  0.00           C  
ATOM   2983  O   ALA B 143      -8.990   2.232  -7.900  1.00  0.00           O  
ATOM   2984  CB  ALA B 143      -8.064   0.302  -5.444  1.00  0.00           C  
ATOM   2985  N   ASP B 144     -10.071   0.297  -7.981  1.00  0.00           N  
ATOM   2986  CA  ASP B 144     -11.244   0.833  -8.650  1.00  0.00           C  
ATOM   2987  C   ASP B 144     -12.529   0.242  -8.045  1.00  0.00           C  
ATOM   2988  O   ASP B 144     -12.517  -0.422  -6.998  1.00  0.00           O  
ATOM   2989  CB  ASP B 144     -11.088   0.627 -10.173  1.00  0.00           C  
ATOM   2990  CG  ASP B 144     -11.066  -0.840 -10.633  1.00  0.00           C  
ATOM   2991  OD1 ASP B 144     -11.752  -1.667 -10.004  1.00  0.00           O  
ATOM   2992  OD2 ASP B 144     -10.434  -1.143 -11.659  1.00  0.00           O  
ATOM   2993  N   ALA B 145     -13.661   0.479  -8.696  1.00  0.00           N  
ATOM   2994  CA  ALA B 145     -14.940  -0.042  -8.223  1.00  0.00           C  
ATOM   2995  C   ALA B 145     -15.018  -1.581  -8.174  1.00  0.00           C  
ATOM   2996  O   ALA B 145     -15.923  -2.130  -7.544  1.00  0.00           O  
ATOM   2997  CB  ALA B 145     -16.035   0.538  -9.132  1.00  0.00           C  
ATOM   2998  N   GLN B 146     -14.131  -2.290  -8.871  1.00  0.00           N  
ATOM   2999  CA  GLN B 146     -14.115  -3.742  -8.966  1.00  0.00           C  
ATOM   3000  C   GLN B 146     -12.967  -4.361  -8.170  1.00  0.00           C  
ATOM   3001  O   GLN B 146     -13.114  -5.481  -7.664  1.00  0.00           O  
ATOM   3002  CB  GLN B 146     -14.023  -4.170 -10.435  1.00  0.00           C  
ATOM   3003  CG  GLN B 146     -15.206  -3.650 -11.272  1.00  0.00           C  
ATOM   3004  CD  GLN B 146     -15.201  -4.156 -12.714  1.00  0.00           C  
ATOM   3005  OE1 GLN B 146     -14.467  -5.041 -13.121  1.00  0.00           O  
ATOM   3006  NE2 GLN B 146     -16.053  -3.613 -13.556  1.00  0.00           N  
ATOM   3007  N   ASN B 147     -11.843  -3.656  -8.062  1.00  0.00           N  
ATOM   3008  CA  ASN B 147     -10.623  -4.121  -7.426  1.00  0.00           C  
ATOM   3009  C   ASN B 147     -10.431  -3.380  -6.103  1.00  0.00           C  
ATOM   3010  O   ASN B 147     -10.224  -2.172  -6.085  1.00  0.00           O  
ATOM   3011  CB  ASN B 147      -9.452  -3.926  -8.396  1.00  0.00           C  
ATOM   3012  CG  ASN B 147      -9.654  -4.716  -9.673  1.00  0.00           C  
ATOM   3013  OD1 ASN B 147      -9.491  -5.929  -9.717  1.00  0.00           O  
ATOM   3014  ND2 ASN B 147     -10.066  -4.066 -10.740  1.00  0.00           N  
ATOM   3015  N   SER B 148     -10.513  -4.117  -5.009  1.00  0.00           N  
ATOM   3016  CA  SER B 148     -10.560  -3.543  -3.667  1.00  0.00           C  
ATOM   3017  C   SER B 148      -9.283  -2.818  -3.226  1.00  0.00           C  
ATOM   3018  O   SER B 148      -9.330  -2.066  -2.264  1.00  0.00           O  
ATOM   3019  CB  SER B 148     -10.885  -4.631  -2.644  1.00  0.00           C  
ATOM   3020  OG  SER B 148      -9.991  -5.720  -2.726  1.00  0.00           O  
ATOM   3021  N   HIS B 149      -8.164  -3.094  -3.893  1.00  0.00           N  
ATOM   3022  CA  HIS B 149      -6.840  -2.589  -3.563  1.00  0.00           C  
ATOM   3023  C   HIS B 149      -6.109  -2.238  -4.854  1.00  0.00           C  
ATOM   3024  O   HIS B 149      -6.417  -2.812  -5.904  1.00  0.00           O  
ATOM   3025  CB  HIS B 149      -6.057  -3.655  -2.787  1.00  0.00           C  
ATOM   3026  CG  HIS B 149      -6.706  -4.047  -1.496  1.00  0.00           C  
ATOM   3027  ND1 HIS B 149      -7.713  -4.969  -1.332  1.00  0.00           N  
ATOM   3028  CD2 HIS B 149      -6.453  -3.511  -0.250  1.00  0.00           C  
ATOM   3029  CE1 HIS B 149      -8.064  -4.979  -0.038  1.00  0.00           C  
ATOM   3030  NE2 HIS B 149      -7.319  -4.111   0.657  1.00  0.00           N  
ATOM   3031  N   SER B 150      -5.138  -1.343  -4.763  1.00  0.00           N  
ATOM   3032  CA  SER B 150      -4.179  -1.186  -5.840  1.00  0.00           C  
ATOM   3033  C   SER B 150      -3.302  -2.425  -5.975  1.00  0.00           C  
ATOM   3034  O   SER B 150      -3.113  -3.196  -5.026  1.00  0.00           O  
ATOM   3035  CB  SER B 150      -3.295   0.031  -5.657  1.00  0.00           C  
ATOM   3036  OG  SER B 150      -2.608  -0.042  -4.430  1.00  0.00           O  
ATOM   3037  N   TYR B 151      -2.781  -2.618  -7.152  1.00  0.00           N  
ATOM   3038  CA  TYR B 151      -1.920  -3.751  -7.436  1.00  0.00           C  
ATOM   3039  C   TYR B 151      -0.926  -3.393  -8.529  1.00  0.00           C  
ATOM   3040  O   TYR B 151      -1.213  -2.627  -9.449  1.00  0.00           O  
ATOM   3041  CB  TYR B 151      -2.768  -4.986  -7.793  1.00  0.00           C  
ATOM   3042  CG  TYR B 151      -3.771  -4.758  -8.908  1.00  0.00           C  
ATOM   3043  CD1 TYR B 151      -5.046  -4.212  -8.608  1.00  0.00           C  
ATOM   3044  CD2 TYR B 151      -3.435  -5.019 -10.242  1.00  0.00           C  
ATOM   3045  CE1 TYR B 151      -5.944  -3.900  -9.630  1.00  0.00           C  
ATOM   3046  CE2 TYR B 151      -4.336  -4.704 -11.274  1.00  0.00           C  
ATOM   3047  CZ  TYR B 151      -5.583  -4.126 -10.971  1.00  0.00           C  
ATOM   3048  OH  TYR B 151      -6.432  -3.762 -11.977  1.00  0.00           O  
ATOM   3049  N   CYS B 152       0.241  -3.995  -8.442  1.00  0.00           N  
ATOM   3050  CA  CYS B 152       1.262  -3.908  -9.467  1.00  0.00           C  
ATOM   3051  C   CYS B 152       1.534  -5.308 -10.012  1.00  0.00           C  
ATOM   3052  O   CYS B 152       1.934  -6.197  -9.265  1.00  0.00           O  
ATOM   3053  CB  CYS B 152       2.506  -3.244  -8.870  1.00  0.00           C  
ATOM   3054  SG  CYS B 152       3.730  -2.969 -10.167  1.00  0.00           S  
ATOM   3055  N   PHE B 153       1.307  -5.508 -11.301  1.00  0.00           N  
ATOM   3056  CA  PHE B 153       1.786  -6.701 -11.972  1.00  0.00           C  
ATOM   3057  C   PHE B 153       3.263  -6.534 -12.278  1.00  0.00           C  
ATOM   3058  O   PHE B 153       3.659  -5.547 -12.895  1.00  0.00           O  
ATOM   3059  CB  PHE B 153       0.995  -6.967 -13.259  1.00  0.00           C  
ATOM   3060  CG  PHE B 153      -0.478  -7.199 -13.051  1.00  0.00           C  
ATOM   3061  CD1 PHE B 153      -0.937  -8.175 -12.141  1.00  0.00           C  
ATOM   3062  CD2 PHE B 153      -1.432  -6.424 -13.758  1.00  0.00           C  
ATOM   3063  CE1 PHE B 153      -2.303  -8.366 -11.911  1.00  0.00           C  
ATOM   3064  CE2 PHE B 153      -2.804  -6.614 -13.535  1.00  0.00           C  
ATOM   3065  CZ  PHE B 153      -3.235  -7.583 -12.606  1.00  0.00           C  
ATOM   3066  N   GLU B 154       4.047  -7.525 -11.917  1.00  0.00           N  
ATOM   3067  CA  GLU B 154       5.463  -7.565 -12.240  1.00  0.00           C  
ATOM   3068  C   GLU B 154       5.830  -8.912 -12.851  1.00  0.00           C  
ATOM   3069  O   GLU B 154       5.339  -9.970 -12.441  1.00  0.00           O  
ATOM   3070  CB  GLU B 154       6.291  -7.229 -10.992  1.00  0.00           C  
ATOM   3071  CG  GLU B 154       7.770  -7.036 -11.342  1.00  0.00           C  
ATOM   3072  CD  GLU B 154       8.616  -6.639 -10.145  1.00  0.00           C  
ATOM   3073  OE1 GLU B 154       9.608  -5.905 -10.381  1.00  0.00           O  
ATOM   3074  OE2 GLU B 154       8.316  -7.082  -9.018  1.00  0.00           O  
ATOM   3075  N   ILE B 155       6.691  -8.876 -13.851  1.00  0.00           N  
ATOM   3076  CA  ILE B 155       7.340 -10.072 -14.376  1.00  0.00           C  
ATOM   3077  C   ILE B 155       8.831  -9.894 -14.182  1.00  0.00           C  
ATOM   3078  O   ILE B 155       9.416  -8.950 -14.721  1.00  0.00           O  
ATOM   3079  CB  ILE B 155       6.967 -10.348 -15.848  1.00  0.00           C  
ATOM   3080  CG1 ILE B 155       5.435 -10.442 -16.039  1.00  0.00           C  
ATOM   3081  CG2 ILE B 155       7.660 -11.638 -16.311  1.00  0.00           C  
ATOM   3082  CD1 ILE B 155       4.986 -10.602 -17.501  1.00  0.00           C  
ATOM   3083  N   LEU B 156       9.447 -10.827 -13.470  1.00  0.00           N  
ATOM   3084  CA  LEU B 156      10.886 -10.904 -13.324  1.00  0.00           C  
ATOM   3085  C   LEU B 156      11.420 -12.101 -14.102  1.00  0.00           C  
ATOM   3086  O   LEU B 156      10.825 -13.181 -14.093  1.00  0.00           O  
ATOM   3087  CB  LEU B 156      11.311 -10.950 -11.844  1.00  0.00           C  
ATOM   3088  CG  LEU B 156      10.773  -9.789 -10.980  1.00  0.00           C  
ATOM   3089  CD1 LEU B 156       9.568 -10.235 -10.145  1.00  0.00           C  
ATOM   3090  CD2 LEU B 156      11.845  -9.293 -10.021  1.00  0.00           C  
ATOM   3091  N   GLU B 157      12.559 -11.930 -14.757  1.00  0.00           N  
ATOM   3092  CA  GLU B 157      13.328 -13.003 -15.387  1.00  0.00           C  
ATOM   3093  C   GLU B 157      14.652 -13.184 -14.656  1.00  0.00           C  
ATOM   3094  O   GLU B 157      15.283 -12.206 -14.253  1.00  0.00           O  
ATOM   3095  CB  GLU B 157      13.510 -12.734 -16.890  1.00  0.00           C  
ATOM   3096  CG  GLU B 157      12.167 -12.849 -17.610  1.00  0.00           C  
ATOM   3097  CD  GLU B 157      12.210 -12.795 -19.149  1.00  0.00           C  
ATOM   3098  OE1 GLU B 157      11.124 -13.044 -19.745  1.00  0.00           O  
ATOM   3099  OE2 GLU B 157      13.288 -12.565 -19.738  1.00  0.00           O  
ATOM   3100  N   ARG B 158      15.069 -14.433 -14.447  1.00  0.00           N  
ATOM   3101  CA  ARG B 158      16.354 -14.730 -13.825  1.00  0.00           C  
ATOM   3102  C   ARG B 158      17.477 -14.279 -14.755  1.00  0.00           C  
ATOM   3103  O   ARG B 158      17.450 -14.589 -15.941  1.00  0.00           O  
ATOM   3104  CB  ARG B 158      16.440 -16.218 -13.450  1.00  0.00           C  
ATOM   3105  CG  ARG B 158      17.689 -16.499 -12.609  1.00  0.00           C  
ATOM   3106  CD  ARG B 158      17.774 -17.981 -12.194  1.00  0.00           C  
ATOM   3107  NE  ARG B 158      16.771 -18.358 -11.180  1.00  0.00           N  
ATOM   3108  CZ  ARG B 158      16.869 -18.184  -9.863  1.00  0.00           C  
ATOM   3109  NH1 ARG B 158      17.887 -17.576  -9.314  1.00  0.00           N  
ATOM   3110  NH2 ARG B 158      15.952 -18.628  -9.075  1.00  0.00           N  
ATOM   3111  N   ARG B 159      18.442 -13.575 -14.192  1.00  0.00           N  
ATOM   3112  CA  ARG B 159      19.637 -13.103 -14.889  1.00  0.00           C  
ATOM   3113  C   ARG B 159      20.596 -14.247 -15.235  1.00  0.00           C  
ATOM   3114  O   ARG B 159      20.637 -15.247 -14.489  1.00  0.00           O  
ATOM   3115  CB  ARG B 159      20.362 -12.027 -14.079  1.00  0.00           C  
ATOM   3116  CG  ARG B 159      19.517 -10.753 -13.893  1.00  0.00           C  
ATOM   3117  CD  ARG B 159      20.346  -9.702 -13.136  1.00  0.00           C  
ATOM   3118  NE  ARG B 159      19.535  -8.515 -12.791  1.00  0.00           N  
ATOM   3119  CZ  ARG B 159      19.886  -7.251 -12.965  1.00  0.00           C  
ATOM   3120  NH1 ARG B 159      21.006  -6.921 -13.534  1.00  0.00           N  
ATOM   3121  NH2 ARG B 159      19.103  -6.307 -12.557  1.00  0.00           N  
ATOM   3122  OXT ARG B 159      21.332 -14.096 -16.246  1.00  0.00           O  
CONECT    1    2                                                      
CONECT    2    1    5    3                                            
CONECT    3    4    4    2    9                                       
CONECT    4    3    3                                                 
CONECT    5    6    2                                                 
CONECT    6    7    5                                                 
CONECT    7    8    6                                                 
CONECT    8    7                                                      
CONECT    9    3   10                                                 
CONECT   10    9   11                                                 
CONECT   11   10   13   12   12                                       
CONECT   12   11   11                                                 
CONECT   13   11   14                                                 
CONECT   14   17   13   15                                            
CONECT   15   14   16   16   22                                       
CONECT   16   15   15                                                 
CONECT   17   18   14                                                 
CONECT   18   19   17                                                 
CONECT   19   20   18                                                 
CONECT   20   21   19                                                 
CONECT   21   20                                                      
CONECT   22   15   23                                                 
CONECT   23   22   24   26                                            
CONECT   24   23   25   25   29                                       
CONECT   25   24   24                                                 
CONECT   26   23   27   28                                            
CONECT   27   26                                                      
CONECT   28   26                                                      
CONECT   29   24   30                                                 
CONECT   30   29   33   31                                            
CONECT   31   30   38   32   32                                       
CONECT   32   31   31                                                 
CONECT   33   30   34                                                 
CONECT   34   33   35                                                 
CONECT   35   37   34   36   36                                       
CONECT   36   35   35                                                 
CONECT   37   35                                                      
CONECT   38   44   31   39                                            
CONECT   39   38   42   40                                            
CONECT   40   39   41   41   45                                       
CONECT   41   40   40                                                 
CONECT   42   43   39                                                 
CONECT   43   44   42                                                 
CONECT   44   43   38                                                 
CONECT   45   40   46                                                 
CONECT   46   45   47   49                                            
CONECT   47   46   48   48   53                                       
CONECT   48   47   47                                                 
CONECT   49   46   50                                                 
CONECT   50   49   52   51                                            
CONECT   51   50                                                      
CONECT   52   50                                                      
CONECT   53   47   54   59                                            
CONECT   54   53   57   55                                            
CONECT   55   54   60   56   56                                       
CONECT   56   55   55                                                 
CONECT   57   54   58                                                 
CONECT   58   59   57                                                 
CONECT   59   53   58                                                 
CONECT   60   55   61                                                 
CONECT   61   60   64   62                                            
CONECT   62   61   63   63   68                                       
CONECT   63   62   62                                                 
CONECT   64   65   61   66                                            
CONECT   65   67   64                                                 
CONECT   66   64                                                      
CONECT   67   65                                                      
CONECT   68   62   69                                                 
CONECT   69   68   70   72                                            
CONECT   70   69   76   71   71                                       
CONECT   71   70   70                                                 
CONECT   72   69   73                                                 
CONECT   73   72   74   75                                            
CONECT   74   73                                                      
CONECT   75   73                                                      
CONECT   76   70   77                                                 
CONECT   77   80   76   78                                            
CONECT   78   77   79   79   84                                       
CONECT   79   78   78                                                 
CONECT   80   81   82   77                                            
CONECT   81   83   80                                                 
CONECT   82   80                                                      
CONECT   83   81                                                      
CONECT   84   78   85                                                 
CONECT   85   84   86   88                                            
CONECT   86   87   87   85   91                                       
CONECT   87   86   86                                                 
CONECT   88   85   90   89                                            
CONECT   89   88                                                      
CONECT   90   88                                                      
CONECT   91   86   92                                                 
CONECT   92   93   91                                                 
CONECT   93   95   94   94   92                                       
CONECT   94   93   93                                                 
CONECT   95   96   93                                                 
CONECT   96   97   95                                                 
CONECT   97   98   98   96   99                                       
CONECT   98   97   97                                                 
CONECT   99   97  100                                                 
CONECT  100  101   99                                                 
CONECT  101  102  102  100  103                                       
CONECT  102  101  101                                                 
CONECT  103  101  104                                                 
CONECT  104  103  105  107                                            
CONECT  105  114  104  106  106                                       
CONECT  106  105  105                                                 
CONECT  107  104  108                                                 
CONECT  108  107  109                                                 
CONECT  109  108  110                                                 
CONECT  110  109  111  111                                            
CONECT  111  110  110  112  113                                       
CONECT  112  111                                                      
CONECT  113  111                                                      
CONECT  114 2758  115  105                                            
CONECT  115 2759  116  114  118                                       
CONECT  116  117  117  125  115                                       
CONECT  117  116  116                                                 
CONECT  118  115  119                                                 
CONECT  119  118  120                                                 
CONECT  120  119  121                                                 
CONECT  121  120  122  122                                            
CONECT  122  121  121  124  123                                       
CONECT  123  122                                                      
CONECT  124  122                                                      
CONECT  125  126  116                                                 
CONECT  126  127  125  129                                            
CONECT  127  128  128  126  133                                       
CONECT  128  127  127                                                 
CONECT  129  126  131  130                                            
CONECT  130  129  132                                                 
CONECT  131  129                                                      
CONECT  132  130                                                      
CONECT  133  127  134                                                 
CONECT  134  135  133                                                 
CONECT  135  136  136  137  134                                       
CONECT  136  135  135                                                 
CONECT  137  138  135                                                 
CONECT  138  139  141  137                                            
CONECT  139  140  140  145  138                                       
CONECT  140  139  139                                                 
CONECT  141  142  138                                                 
CONECT  142  143  144  141                                            
CONECT  143  142                                                      
CONECT  144  142                                                      
CONECT  145  146  139                                                 
CONECT  146  147  149  145                                            
CONECT  147  148  148  146  150                                       
CONECT  148  147  147                                                 
CONECT  149  146                                                      
CONECT  150  147  151                                                 
CONECT  151  152  150  154                                            
CONECT  152  153  153  158  151                                       
CONECT  153  152  152                                                 
CONECT  154  151  155                                                 
CONECT  155  157  154  156                                            
CONECT  156  155                                                      
CONECT  157  155                                                      
CONECT  158  152  159                                                 
CONECT  159  160  158  162                                            
CONECT  160  161  161  163  159                                       
CONECT  161  160  160                                                 
CONECT  162  159                                                      
CONECT  163  164  160                                                 
CONECT  164  165  167  163                                            
CONECT  165  166  166  177  164                                       
CONECT  166  165  165                                                 
CONECT  167  164  168                                                 
CONECT  168  170  170  167  169                                       
CONECT  169  168  171                                                 
CONECT  170  173  172  168  168                                       
CONECT  171  172  172  169                                            
CONECT  172  170  174  171  171                                       
CONECT  173  175  175  170                                            
CONECT  174  176  176  172                                            
CONECT  175  173  173  176                                            
CONECT  176  175  174  174                                            
CONECT  177  178  165                                                 
CONECT  178  179  177  181                                            
CONECT  179  180  180  178  187                                       
CONECT  180  179  179                                                 
CONECT  181  178  182                                                 
CONECT  182  183  183  184  181                                       
CONECT  183  185  182  182                                            
CONECT  184  186  182                                                 
CONECT  185  183  186  186                                            
CONECT  186  185  185  184                                            
CONECT  187  179  188                                                 
CONECT  188  189  187  191                                            
CONECT  189  190  190  198  188                                       
CONECT  190  189  189                                                 
CONECT  191  188  192                                                 
CONECT  192  191  193  193  194                                       
CONECT  193  192  192  195                                            
CONECT  194  192  196  196                                            
CONECT  195  193  197  197                                            
CONECT  196  194  194  197                                            
CONECT  197  195  195  196                                            
CONECT  198  199  189                                                 
CONECT  199  200  202  198                                            
CONECT  200  201  201  206  199                                       
CONECT  201  200  200                                                 
CONECT  202  204  199  203                                            
CONECT  203  202  205                                                 
CONECT  204  202                                                      
CONECT  205  203                                                      
CONECT  206  207  200                                                 
CONECT  207  208  210  206                                            
CONECT  208  209  209  207  214                                       
CONECT  209  208  208                                                 
CONECT  210  207  211                                                 
CONECT  211  212  212  210  213                                       
CONECT  212  211  211                                                 
CONECT  213  211                                                      
CONECT  214  208  215                                                 
CONECT  215  216  214  218                                            
CONECT  216  217  217  215  223                                       
CONECT  217  216  216                                                 
CONECT  218  215  219                                                 
CONECT  219  218  220                                                 
CONECT  220  219  222  221  221                                       
CONECT  221  220  220                                                 
CONECT  222  220                                                      
CONECT  223  216  224                                                 
CONECT  224  227  223  225                                            
CONECT  225  224  226  226  232                                       
CONECT  226  225  225                                                 
CONECT  227  228  224                                                 
CONECT  228  229  227                                                 
CONECT  229  230  228                                                 
CONECT  230  231  229                                                 
CONECT  231  230                                                      
CONECT  232  225  233                                                 
CONECT  233  232  236  234                                            
CONECT  234  233  235  235  241                                       
CONECT  235  234  234                                                 
CONECT  236  233  237                                                 
CONECT  237  236  238                                                 
CONECT  238  239  239  237  240                                       
CONECT  239  238  238                                                 
CONECT  240  238                                                      
CONECT  241  247  234  242                                            
CONECT  242  241  245  243                                            
CONECT  243  242  244  244  248                                       
CONECT  244  243  243                                                 
CONECT  245  246  242                                                 
CONECT  246  247  245                                                 
CONECT  247  246  241                                                 
CONECT  248  243  249                                                 
CONECT  249  248  252  250                                            
CONECT  250  249  251  251  255                                       
CONECT  251  250  250                                                 
CONECT  252  254  249  253                                            
CONECT  253  252                                                      
CONECT  254  252                                                      
CONECT  255  250  256                                                 
CONECT  256  255  259  257                                            
CONECT  257  256  263  258  258                                       
CONECT  258  257  257                                                 
CONECT  259  260  256  261                                            
CONECT  260  262  259                                                 
CONECT  261  259                                                      
CONECT  262  260                                                      
CONECT  263  257  264                                                 
CONECT  264  267  263  265                                            
CONECT  265  264  266  266  270                                       
CONECT  266  265  265                                                 
CONECT  267  269  268  264                                            
CONECT  268  267                                                      
CONECT  269  267                                                      
CONECT  270  265  271                                                 
CONECT  271  270  272  274                                            
CONECT  272  273  273  271  276                                       
CONECT  273  272  272                                                 
CONECT  274  271  275                                                 
CONECT  275  274                                                      
CONECT  276  272  277                                                 
CONECT  277  280  276  278                                            
CONECT  278  277  279  279  288                                       
CONECT  279  278  278                                                 
CONECT  280  281  277                                                 
CONECT  281  282  282  280  283                                       
CONECT  282  284  281  281                                            
CONECT  283  281  285  285                                            
CONECT  284  282  286  286                                            
CONECT  285  286  283  283                                            
CONECT  286  284  284  287  285                                       
CONECT  287  286                                                      
CONECT  288  278  289                                                 
CONECT  289  288  290  292                                            
CONECT  290  299  289  291  291                                       
CONECT  291  290  290                                                 
CONECT  292  289  293                                                 
CONECT  293  292  294                                                 
CONECT  294  293  295                                                 
CONECT  295  294  296  296                                            
CONECT  296  295  295  298  297                                       
CONECT  297  296                                                      
CONECT  298  296                                                      
CONECT  299  300  290                                                 
CONECT  300  301  299  303                                            
CONECT  301  302  302  306  300                                       
CONECT  302  301  301                                                 
CONECT  303  300  305  304                                            
CONECT  304  303                                                      
CONECT  305  303                                                      
CONECT  306  307  301                                                 
CONECT  307  308  310  306                                            
CONECT  308  316  307  309  309                                       
CONECT  309  308  308                                                 
CONECT  310  311  307                                                 
CONECT  311  312  312  313  310                                       
CONECT  312  314  311  311                                            
CONECT  313  315  311                                                 
CONECT  314  315  315  312                                            
CONECT  315  314  314  313                                            
CONECT  316  317  308                                                 
CONECT  317  318  320  316                                            
CONECT  318  328  319  319  317                                       
CONECT  319  318  318                                                 
CONECT  320  317  321                                                 
CONECT  321  323  323  320  322                                       
CONECT  322  321  324  324                                            
CONECT  323  325  321  321                                            
CONECT  324  326  322  322                                            
CONECT  325  323  326  326                                            
CONECT  326  325  325  327  324                                       
CONECT  327  326                                                      
CONECT  328  329  334  318                                            
CONECT  329  330  332  328                                            
CONECT  330  331  331  335  329                                       
CONECT  331  330  330                                                 
CONECT  332  329  333                                                 
CONECT  333  332  334                                                 
CONECT  334  333  328                                                 
CONECT  335  330  336                                                 
CONECT  336  337  335  339                                            
CONECT  337  338  338  336  340                                       
CONECT  338  337  337                                                 
CONECT  339  336                                                      
CONECT  340  337  341                                                 
CONECT  341  342  340  344                                            
CONECT  342  343  343  348  341                                       
CONECT  343  342  342                                                 
CONECT  344  341  346  345                                            
CONECT  345  344  347                                                 
CONECT  346  344                                                      
CONECT  347  345                                                      
CONECT  348  349  342                                                 
CONECT  349  350  352  348                                            
CONECT  350  351  351  356  349                                       
CONECT  351  350  350                                                 
CONECT  352  349  353                                                 
CONECT  353  352  355  355  354                                       
CONECT  354  353                                                      
CONECT  355  353  353                                                 
CONECT  356  357  350                                                 
CONECT  357  358  356                                                 
CONECT  358  359  359  357  360                                       
CONECT  359  358  358                                                 
CONECT  360  358  361                                                 
CONECT  361  362  360  364                                            
CONECT  362  363  363  361  368                                       
CONECT  363  362  362                                                 
CONECT  364  361  365                                                 
CONECT  365  367  364  366                                            
CONECT  366  365                                                      
CONECT  367  365                                                      
CONECT  368  362  369                                                 
CONECT  369  370  368  372                                            
CONECT  370  371  371  376  369                                       
CONECT  371  370  370                                                 
CONECT  372  369  374  373                                            
CONECT  373  372  375                                                 
CONECT  374  372                                                      
CONECT  375  373                                                      
CONECT  376  377  370                                                 
CONECT  377  378  380  376                                            
CONECT  378  379  379  384  377                                       
CONECT  379  378  378                                                 
CONECT  380  377  381                                                 
CONECT  381  380  383  382  382                                       
CONECT  382  381  381                                                 
CONECT  383  381                                                      
CONECT  384  385  378                                                 
CONECT  385  386  388  384                                            
CONECT  386  387  387  385  389                                       
CONECT  387  386  386                                                 
CONECT  388  385                                                      
CONECT  389  386  390                                                 
CONECT  390  389  391                                                 
CONECT  391  390  392  392  393                                       
CONECT  392  391  391                                                 
CONECT  393  391  394                                                 
CONECT  394  393  397  395                                            
CONECT  395  394  396  396  398                                       
CONECT  396  395  395                                                 
CONECT  397  394                                                      
CONECT  398  395  399                                                 
CONECT  399  398  402  400                                            
CONECT  400  399  407  401  401                                       
CONECT  401  400  400                                                 
CONECT  402  399  403                                                 
CONECT  403  402  404                                                 
CONECT  404  405  405  403  406                                       
CONECT  405  404  404                                                 
CONECT  406  404                                                      
CONECT  407  400  408                                                 
CONECT  408  407  411  409                                            
CONECT  409  408  410  410  413                                       
CONECT  410  409  409                                                 
CONECT  411  412  408                                                 
CONECT  412  411                                                      
CONECT  413  409  414                                                 
CONECT  414  413  417  415                                            
CONECT  415  414  416  416  421                                       
CONECT  416  415  415                                                 
CONECT  417  418  414  419                                            
CONECT  418  420  417                                                 
CONECT  419  417                                                      
CONECT  420  418                                                      
CONECT  421  415  422                                                 
CONECT  422  421  425  423                                            
CONECT  423  422  424  424  430                                       
CONECT  424  423  423                                                 
CONECT  425  422  426                                                 
CONECT  426  425  427                                                 
CONECT  427  428  428  426  429                                       
CONECT  428  427  427                                                 
CONECT  429  427                                                      
CONECT  430  423  431                                                 
CONECT  431  430  434  432                                            
CONECT  432  431  433  433  435                                       
CONECT  433  432  432                                                 
CONECT  434  431                                                      
CONECT  435  432  436                                                 
CONECT  436  435  437  439                                            
CONECT  437  436  443  438  438                                       
CONECT  438  437  437                                                 
CONECT  439  436  440                                                 
CONECT  440  439  441  441  442                                       
CONECT  441  440  440                                                 
CONECT  442  440                                                      
CONECT  443  437  444                                                 
CONECT  444  447  443  445                                            
CONECT  445  444  454  446  446                                       
CONECT  446  445  445                                                 
CONECT  447  448  444                                                 
CONECT  448  450  450  449  447                                       
CONECT  449  451  451  448                                            
CONECT  450  452  448  448                                            
CONECT  451  453  449  449                                            
CONECT  452  453  453  450                                            
CONECT  453  452  452  451                                            
CONECT  454  445  455                                                 
CONECT  455  454  458  456                                            
CONECT  456  455  460  457  457                                       
CONECT  457  456  456                                                 
CONECT  458  455  459                                                 
CONECT  459  458                                                      
CONECT  460  456  461                                                 
CONECT  461  460  462  464                                            
CONECT  462  463  463  461  467                                       
CONECT  463  462  462                                                 
CONECT  464  465  461  466                                            
CONECT  465  464                                                      
CONECT  466  464                                                      
CONECT  467  462  468                                                 
CONECT  468  469  467  471                                            
CONECT  469  470  470  475  468                                       
CONECT  470  469  469                                                 
CONECT  471  468  472                                                 
CONECT  472  473  473  471  474                                       
CONECT  473  472  472                                                 
CONECT  474  472                                                      
CONECT  475  476  469                                                 
CONECT  476  477  475  479                                            
CONECT  477  478  478  483  476                                       
CONECT  478  477  477                                                 
CONECT  479  476  480                                                 
CONECT  480  479  481  481  482                                       
CONECT  481  480  480                                                 
CONECT  482  480                                                      
CONECT  483  484  477                                                 
CONECT  484  485  483                                                 
CONECT  485  486  486  487  484                                       
CONECT  486  485  485                                                 
CONECT  487  488  485                                                 
CONECT  488  489  491  487                                            
CONECT  489  490  490  488  494                                       
CONECT  490  489  489                                                 
CONECT  491  492  488  493                                            
CONECT  492  491                                                      
CONECT  493  491                                                      
CONECT  494  489  495                                                 
CONECT  495  496  494  498                                            
CONECT  496  497  497  502  495                                       
CONECT  497  496  496                                                 
CONECT  498  495  499                                                 
CONECT  499  500  498                                                 
CONECT  500  501  499                                                 
CONECT  501  500                                                      
CONECT  502  503  496                                                 
CONECT  503  504  506  502                                            
CONECT  504  505  505  507  503                                       
CONECT  505  504  504                                                 
CONECT  506  503                                                      
CONECT  507  508  504                                                 
CONECT  508  509  511  507                                            
CONECT  509  510  510  508  518                                       
CONECT  510  509  509                                                 
CONECT  511  512  508                                                 
CONECT  512  514  514  513  511                                       
CONECT  513  515  515  512                                            
CONECT  514  516  512  512                                            
CONECT  515  517  513  513                                            
CONECT  516  517  517  514                                            
CONECT  517  516  516  515                                            
CONECT  518  509  519                                                 
CONECT  519  520  518  522                                            
CONECT  520  521  521  519  523                                       
CONECT  521  520  520                                                 
CONECT  522  519                                                      
CONECT  523  520  524                                                 
CONECT  524  525  523  527                                            
CONECT  525  526  526  531  524                                       
CONECT  526  525  525                                                 
CONECT  527  524  528                                                 
CONECT  528  527  529  529  530                                       
CONECT  529  528  528                                                 
CONECT  530  528                                                      
CONECT  531  532  525                                                 
CONECT  532  533  535  531                                            
CONECT  533  534  534  540  532                                       
CONECT  534  533  533                                                 
CONECT  535  532  536                                                 
CONECT  536  535  537                                                 
CONECT  537  539  539  536  538                                       
CONECT  538  537                                                      
CONECT  539  537  537                                                 
CONECT  540  541  533                                                 
CONECT  541  542  544  540                                            
CONECT  542  543  543  541  547                                       
CONECT  543  542  542                                                 
CONECT  544  545  541  546                                            
CONECT  545  544                                                      
CONECT  546  544                                                      
CONECT  547  542  548                                                 
CONECT  548  549  547  551                                            
CONECT  549  550  550  555  548                                       
CONECT  550  549  549                                                 
CONECT  551  548  552                                                 
CONECT  552  551  554  553                                            
CONECT  553  552                                                      
CONECT  554  552                                                      
CONECT  555  556  549                                                 
CONECT  556  557  559  555                                            
CONECT  557  558  558  564  556                                       
CONECT  558  557  557                                                 
CONECT  559  556  560                                                 
CONECT  560  559  561                                                 
CONECT  561  560  562                                                 
CONECT  562  561  563                                                 
CONECT  563  562                                                      
CONECT  564  565  557                                                 
CONECT  565  566  568  564                                            
CONECT  566  567  567  570  565                                       
CONECT  567  566  566                                                 
CONECT  568  565  569                                                 
CONECT  569  568                                                      
CONECT  570  571  566                                                 
CONECT  571  574  572  570                                            
CONECT  572  577  571  573  573                                       
CONECT  573  572  572                                                 
CONECT  574  575  571  576                                            
CONECT  575  574                                                      
CONECT  576  574                                                      
CONECT  577  578  572                                                 
CONECT  578  581  577  579                                            
CONECT  579  587  578  580  580                                       
CONECT  580  579  579                                                 
CONECT  581  582  578                                                 
CONECT  582  583  583  584  581                                       
CONECT  583  585  582  582                                            
CONECT  584  586  582                                                 
CONECT  585  586  586  583                                            
CONECT  586  585  585  584                                            
CONECT  587  588  579                                                 
CONECT  588  589  587                                                 
CONECT  589  590  590  588  591                                       
CONECT  590  589  589                                                 
CONECT  591  589  592                                                 
CONECT  592  593  591  595                                            
CONECT  593  599  594  594  592                                       
CONECT  594  593  593                                                 
CONECT  595  592  596                                                 
CONECT  596  598  595  597                                            
CONECT  597  596                                                      
CONECT  598  596                                                      
CONECT  599  600  593                                                 
CONECT  600  603  599  601                                            
CONECT  601  600  602  602  610                                       
CONECT  602  601  601                                                 
CONECT  603  604  600                                                 
CONECT  604  605  603                                                 
CONECT  605  606  604                                                 
CONECT  606  605  607  607                                            
CONECT  607  606  606  609  608                                       
CONECT  608  607                                                      
CONECT  609  607                                                      
CONECT  610  601  611                                                 
CONECT  611  610  614  612                                            
CONECT  612  611  613  613  615                                       
CONECT  613  612  612                                                 
CONECT  614  611                                                      
CONECT  615  612  616                                                 
CONECT  616  615  617  619                                            
CONECT  617  623  616  618  618                                       
CONECT  618  617  617                                                 
CONECT  619  616  620  621                                            
CONECT  620  619  622                                                 
CONECT  621  619                                                      
CONECT  622  620                                                      
CONECT  623  624  617                                                 
CONECT  624  627  623  625                                            
CONECT  625  624  626  626  631                                       
CONECT  626  625  625                                                 
CONECT  627  628  624                                                 
CONECT  628  629  630  627                                            
CONECT  629  628                                                      
CONECT  630  628                                                      
CONECT  631  625  632                                                 
CONECT  632  631  633  635                                            
CONECT  633  641  632  634  634                                       
CONECT  634  633  633                                                 
CONECT  635  632  636                                                 
CONECT  636  638  638  635  637                                       
CONECT  637  636  639                                                 
CONECT  638  636  636  640                                            
CONECT  639  640  640  637                                            
CONECT  640  638  639  639                                            
CONECT  641  642  633                                                 
CONECT  642  645  641  643                                            
CONECT  643  642  644  644  649                                       
CONECT  644  643  643                                                 
CONECT  645  646  642                                                 
CONECT  646  647  647  648  645                                       
CONECT  647  646  646                                                 
CONECT  648  646                                                      
CONECT  649  643  650                                                 
CONECT  650  649  653  651                                            
CONECT  651  650  654  652  652                                       
CONECT  652  651  651                                                 
CONECT  653  650                                                      
CONECT  654  651  655                                                 
CONECT  655  654  658  656                                            
CONECT  656  655  657  657  660                                       
CONECT  657  656  656                                                 
CONECT  658  655  659                                                 
CONECT  659  658                                                      
CONECT  660  656  661                                                 
CONECT  661  660  662  664                                            
CONECT  662  661  665  663  663                                       
CONECT  663  662  662                                                 
CONECT  664  661                                                      
CONECT  665  662  666                                                 
CONECT  666  669  665  667                                            
CONECT  667  666  668  668  679                                       
CONECT  668  667  667                                                 
CONECT  669  670  666                                                 
CONECT  670  669  671  671  672                                       
CONECT  671  670  670  673                                            
CONECT  672  670  674  675                                            
CONECT  673  671  674  674                                            
CONECT  674  673  673  672  676                                       
CONECT  675  672  677  677                                            
CONECT  676  674  678  678                                            
CONECT  677  675  675  678                                            
CONECT  678  676  676  677                                            
CONECT  679  667  680                                                 
CONECT  680  679  683  681                                            
CONECT  681  680  682  682  687                                       
CONECT  682  681  681                                                 
CONECT  683  680  684                                                 
CONECT  684  683  685                                                 
CONECT  685  686  684                                                 
CONECT  686  685                                                      
CONECT  687  681  688                                                 
CONECT  688  687  691  689                                            
CONECT  689  688  690  690  692                                       
CONECT  690  689  689                                                 
CONECT  691  688                                                      
CONECT  692  689  693                                                 
CONECT  693  692  694  696                                            
CONECT  694  693  701  695  695                                       
CONECT  695  694  694                                                 
CONECT  696  693  697                                                 
CONECT  697  698  696                                                 
CONECT  698  700  700  699  697                                       
CONECT  699  698                                                      
CONECT  700  698  698                                                 
CONECT  701  694  702                                                 
CONECT  702  705  701  703                                            
CONECT  703  702  704  704  710                                       
CONECT  704  703  703                                                 
CONECT  705  706  702                                                 
CONECT  706  707  705                                                 
CONECT  707  708  706                                                 
CONECT  708  709  707                                                 
CONECT  709  708                                                      
CONECT  710  703  716  711                                            
CONECT  711  710  712  714                                            
CONECT  712  713  713  711  717                                       
CONECT  713  712  712                                                 
CONECT  714  715  711                                                 
CONECT  715  716  714                                                 
CONECT  716  710  715                                                 
CONECT  717  712  718                                                 
CONECT  718  719  717                                                 
CONECT  719  721  720  720  718                                       
CONECT  720  719  719                                                 
CONECT  721  722  719                                                 
CONECT  722  725  721  723                                            
CONECT  723  722  724  724  726                                       
CONECT  724  723  723                                                 
CONECT  725  722                                                      
CONECT  726  723  732  727                                            
CONECT  727  726  728  730                                            
CONECT  728  729  729  733  727                                       
CONECT  729  728  728                                                 
CONECT  730  727  731                                                 
CONECT  731  732  730                                                 
CONECT  732  726  731                                                 
CONECT  733  728  734                                                 
CONECT  734  735  733  737                                            
CONECT  735  736  736  734  741                                       
CONECT  736  735  735                                                 
CONECT  737  734  738                                                 
CONECT  738  740  737  739                                            
CONECT  739  738                                                      
CONECT  740  738                                                      
CONECT  741  735  742                                                 
CONECT  742  743  741  745                                            
CONECT  743  744  744  746  742                                       
CONECT  744  743  743                                                 
CONECT  745  742                                                      
CONECT  746  747  743                                                 
CONECT  747  748  750  746                                            
CONECT  748  749  749  754  747                                       
CONECT  749  748  748                                                 
CONECT  750  747  751                                                 
CONECT  751  750  753  753  752                                       
CONECT  752  751                                                      
CONECT  753  751  751                                                 
CONECT  754  755  748                                                 
CONECT  755  756  758  754                                            
CONECT  756  757  757  755  761                                       
CONECT  757  756  756                                                 
CONECT  758  759  755  760                                            
CONECT  759  758                                                      
CONECT  760  758                                                      
CONECT  761  756  762                                                 
CONECT  762  763  761  765                                            
CONECT  763  764  764  762  769                                       
CONECT  764  763  763                                                 
CONECT  765  762  766                                                 
CONECT  766  767  765  768                                            
CONECT  767  766                                                      
CONECT  768  766                                                      
CONECT  769  763  770                                                 
CONECT  770  771  769  773                                            
CONECT  771  772  772  774  770                                       
CONECT  772  771  771                                                 
CONECT  773  770                                                      
CONECT  774  775  771                                                 
CONECT  775  776  778  774                                            
CONECT  776  777  777  780  775                                       
CONECT  777  776  776                                                 
CONECT  778  779  775                                                 
CONECT  779  778                                                      
CONECT  780  781  776                                                 
CONECT  781  782  784  780                                            
CONECT  782  783  783  781  788                                       
CONECT  783  782  782                                                 
CONECT  784  781  785                                                 
CONECT  785  786  784                                                 
CONECT  786  787  785                                                 
CONECT  787  786                                                      
CONECT  788  782  789                                                 
CONECT  789  790  788  792                                            
CONECT  790  791  791  796  789                                       
CONECT  791  790  790                                                 
CONECT  792  789  793                                                 
CONECT  793  794  792                                                 
CONECT  794  795  793                                                 
CONECT  795  794                                                      
CONECT  796  797  790                                                 
CONECT  797  798  800  796                                            
CONECT  798  799  799  805  797                                       
CONECT  799  798  798                                                 
CONECT  800  801  797                                                 
CONECT  801  802  800                                                 
CONECT  802  804  801  803  803                                       
CONECT  803  802  802                                                 
CONECT  804  802                                                      
CONECT  805  806  798                                                 
CONECT  806  807  809  805                                            
CONECT  807  808  808  806  813                                       
CONECT  808  807  807                                                 
CONECT  809  810  811  806                                            
CONECT  810  812  809                                                 
CONECT  811  809                                                      
CONECT  812  810                                                      
CONECT  813  807  814                                                 
CONECT  814  817  815  813                                            
CONECT  815  816  816  814  823                                       
CONECT  816  815  815                                                 
CONECT  817  818  814                                                 
CONECT  818  820  820  817  819                                       
CONECT  819  821  818                                                 
CONECT  820  822  818  818                                            
CONECT  821  822  822  819                                            
CONECT  822  820  821  821                                            
CONECT  823  815  824                                                 
CONECT  824  823  825  827                                            
CONECT  825  826  826  824  830                                       
CONECT  826  825  825                                                 
CONECT  827  824  829  828                                            
CONECT  828  827                                                      
CONECT  829  827                                                      
CONECT  830  825  831                                                 
CONECT  831  832  830  834                                            
CONECT  832  838  833  833  831                                       
CONECT  833  832  832                                                 
CONECT  834  831  835                                                 
CONECT  835  834  836  836  837                                       
CONECT  836  835  835                                                 
CONECT  837  835                                                      
CONECT  838  839  832                                                 
CONECT  839  840  842  838                                            
CONECT  840  841  841  845  839                                       
CONECT  841  840  840                                                 
CONECT  842  844  839  843                                            
CONECT  843  842                                                      
CONECT  844  842                                                      
CONECT  845  846  851  840                                            
CONECT  846  849  847  845                                            
CONECT  847  848  848  846  852                                       
CONECT  848  847  847                                                 
CONECT  849  846  850                                                 
CONECT  850  849  851                                                 
CONECT  851  850  845                                                 
CONECT  852  847  853                                                 
CONECT  853  852  854  856                                            
CONECT  854  855  855  853  864                                       
CONECT  855  854  854                                                 
CONECT  856  853  857                                                 
CONECT  857  856  859  859  858                                       
CONECT  858  857  860  860                                            
CONECT  859  857  857  861                                            
CONECT  860  858  858  862                                            
CONECT  861  859  862  862                                            
CONECT  862  861  861  860  863                                       
CONECT  863  862                                                      
CONECT  864  854  865                                                 
CONECT  865  866  864  868                                            
CONECT  866  872  867  867  865                                       
CONECT  867  866  866                                                 
CONECT  868  865  869                                                 
CONECT  869  868  870  871                                            
CONECT  870  869                                                      
CONECT  871  869                                                      
CONECT  872  873  866                                                 
CONECT  873  876  874  872                                            
CONECT  874  875  875  880  873                                       
CONECT  875  874  874                                                 
CONECT  876  877  873                                                 
CONECT  877  878  876  879                                            
CONECT  878  877                                                      
CONECT  879  877                                                      
CONECT  880  881  874                                                 
CONECT  881  884  882  880                                            
CONECT  882  883  883  881  888                                       
CONECT  883  882  882                                                 
CONECT  884  885  881                                                 
CONECT  885  886  886  887  884                                       
CONECT  886  885  885                                                 
CONECT  887  885                                                      
CONECT  888  882  889                                                 
CONECT  889  890  888  892                                            
CONECT  890  891  891  898  889                                       
CONECT  891  890  890                                                 
CONECT  892  889  893                                                 
CONECT  893  892  894  894  895                                       
CONECT  894  893  893  896                                            
CONECT  895  893  897                                                 
CONECT  896  894  897  897                                            
CONECT  897  896  896  895                                            
CONECT  898  899  890                                                 
CONECT  899  900  902  898                                            
CONECT  900  903  901  901  899                                       
CONECT  901  900  900                                                 
CONECT  902  899                                                      
CONECT  903  904  900                                                 
CONECT  904  907  905  903                                            
CONECT  905  906  906  904  911                                       
CONECT  906  905  905                                                 
CONECT  907  908  904                                                 
CONECT  908  909  907  910                                            
CONECT  909  908                                                      
CONECT  910  908                                                      
CONECT  911  905  912                                                 
CONECT  912  913  911  915                                            
CONECT  913  914  914  920  912                                       
CONECT  914  913  913                                                 
CONECT  915  912  916                                                 
CONECT  916  915  917                                                 
CONECT  917  916  918  918  919                                       
CONECT  918  917  917                                                 
CONECT  919  917                                                      
CONECT  920  921  913                                                 
CONECT  921  922  924  920                                            
CONECT  922  923  923  931  921                                       
CONECT  923  922  922                                                 
CONECT  924  921  925                                                 
CONECT  925  924  926                                                 
CONECT  926  925  927                                                 
CONECT  927  926  928  928                                            
CONECT  928  927  927  930  929                                       
CONECT  929  928                                                      
CONECT  930  928                                                      
CONECT  931  932  922                                                 
CONECT  932  933  935  931                                            
CONECT  933  934  934  939  932                                       
CONECT  934  933  933                                                 
CONECT  935  932  936                                                 
CONECT  936  938  935  937                                            
CONECT  937  936                                                      
CONECT  938  936                                                      
CONECT  939  933  940                                                 
CONECT  940  941  939  943                                            
CONECT  941  942  942  940  947                                       
CONECT  942  941  941                                                 
CONECT  943  940  944                                                 
CONECT  944  946  943  945                                            
CONECT  945  944                                                      
CONECT  946  944                                                      
CONECT  947  941  948                                                 
CONECT  948  949  947  951                                            
CONECT  949  958  950  950  948                                       
CONECT  950  949  949                                                 
CONECT  951  948  952                                                 
CONECT  952  951  953                                                 
CONECT  953  952  954                                                 
CONECT  954  953  955  955                                            
CONECT  955  956  954  954  957                                       
CONECT  956  955                                                      
CONECT  957  955                                                      
CONECT  958  959  949                                                 
CONECT  959  960  958                                                 
CONECT  960  961  961  962  959                                       
CONECT  961  960  960                                                 
CONECT  962  963  960                                                 
CONECT  963  964  966  962                                            
CONECT  964  965  965  963  972                                       
CONECT  965  964  964                                                 
CONECT  966  963  967                                                 
CONECT  967  966  968  968  969                                       
CONECT  968  967  967  970                                            
CONECT  969  967  971                                                 
CONECT  970  968  971  971                                            
CONECT  971  970  970  969                                            
CONECT  972  964  973                                                 
CONECT  973  972  974                                                 
CONECT  974  973  976  975  975                                       
CONECT  975  974  974                                                 
CONECT  976  974  977                                                 
CONECT  977  976  980  978                                            
CONECT  978  979  979  977  986                                       
CONECT  979  978  978                                                 
CONECT  980  981  977                                                 
CONECT  981  980  982  982  983                                       
CONECT  982  981  981  984                                            
CONECT  983  981  985                                                 
CONECT  984  982  985  985                                            
CONECT  985  984  984  983                                            
CONECT  986  978  987                                                 
CONECT  987  988  990  986                                            
CONECT  988  989  989  991  987                                       
CONECT  989  988  988                                                 
CONECT  990  987                                                      
CONECT  991  992  988                                                 
CONECT  992  995  993  991                                            
CONECT  993  994  994  992  996                                       
CONECT  994  993  993                                                 
CONECT  995  992                                                      
CONECT  996  993  997                                                 
CONECT  997  996  998 1000                                            
CONECT  998  997 1002  999  999                                       
CONECT  999  998  998                                                 
CONECT 1000  997 1001                                                 
CONECT 1001 1000                                                      
CONECT 1002  998 1003                                                 
CONECT 1003 1006 1002 1004                                            
CONECT 1004 1003 1005 1005 1010                                       
CONECT 1005 1004 1004                                                 
CONECT 1006 1007 1003                                                 
CONECT 1007 1009 1009 1008 1006                                       
CONECT 1008 1007                                                      
CONECT 1009 1007 1007                                                 
CONECT 1010 1004 1011                                                 
CONECT 1011 1010 1012 1014                                            
CONECT 1012 1018 1011 1013 1013                                       
CONECT 1013 1012 1012                                                 
CONECT 1014 1011 1015 1016                                            
CONECT 1015 1014 1017                                                 
CONECT 1016 1014                                                      
CONECT 1017 1015                                                      
CONECT 1018 1012 1019                                                 
CONECT 1019 1022 1018 1020                                            
CONECT 1020 1019 1021 1021 1026                                       
CONECT 1021 1020 1020                                                 
CONECT 1022 1023 1024 1019                                            
CONECT 1023 1025 1022                                                 
CONECT 1024 1022                                                      
CONECT 1025 1023                                                      
CONECT 1026 1020 1027                                                 
CONECT 1027 1026 1028 1030                                            
CONECT 1028 1029 1029 1036 1027                                       
CONECT 1029 1028 1028                                                 
CONECT 1030 1027 1031                                                 
CONECT 1031 1030 1033 1033 1032                                       
CONECT 1032 1031 1034                                                 
CONECT 1033 1031 1031 1035                                            
CONECT 1034 1035 1035 1032                                            
CONECT 1035 1033 1034 1034                                            
CONECT 1036 1037 1028                                                 
CONECT 1037 1040 1036 1038                                            
CONECT 1038 1037 1047 1039 1039                                       
CONECT 1039 1038 1038                                                 
CONECT 1040 1041 1037                                                 
CONECT 1041 1042 1042 1043 1040                                       
CONECT 1042 1044 1041 1041                                            
CONECT 1043 1045 1045 1041                                            
CONECT 1044 1046 1046 1042                                            
CONECT 1045 1046 1043 1043                                            
CONECT 1046 1044 1044 1045                                            
CONECT 1047 1038 1048                                                 
CONECT 1048 1047 1049 1051                                            
CONECT 1049 1050 1050 1048 1054                                       
CONECT 1050 1049 1049                                                 
CONECT 1051 1052 1048 1053                                            
CONECT 1052 1051                                                      
CONECT 1053 1051                                                      
CONECT 1054 1049 1055                                                 
CONECT 1055 1054 1056 1058                                            
CONECT 1056 1062 1055 1057 1057                                       
CONECT 1057 1056 1056                                                 
CONECT 1058 1055 1059                                                 
CONECT 1059 1061 1061 1060 1058                                       
CONECT 1060 1059                                                      
CONECT 1061 1059 1059                                                 
CONECT 1062 1063 1056                                                 
CONECT 1063 1066 1062 1064                                            
CONECT 1064 1063 1065 1065 1074                                       
CONECT 1065 1064 1064                                                 
CONECT 1066 1067 1063                                                 
CONECT 1067 1069 1069 1066 1068                                       
CONECT 1068 1067 1070 1070                                            
CONECT 1069 1071 1067 1067                                            
CONECT 1070 1072 1068 1068                                            
CONECT 1071 1069 1072 1072                                            
CONECT 1072 1071 1071 1073 1070                                       
CONECT 1073 1072                                                      
CONECT 1074 1064 1075                                                 
CONECT 1075 1074 1078 1076                                            
CONECT 1076 1075 1081 1077 1077                                       
CONECT 1077 1076 1076                                                 
CONECT 1078 1075 1079 1080                                            
CONECT 1079 1078                                                      
CONECT 1080 1078                                                      
CONECT 1081 1082 1076                                                 
CONECT 1082 1085 1081 1083                                            
CONECT 1083 1088 1082 1084 1084                                       
CONECT 1084 1083 1083                                                 
CONECT 1085 1087 1086 1082                                            
CONECT 1086 1085                                                      
CONECT 1087 1085                                                      
CONECT 1088 1089 1083                                                 
CONECT 1089 1092 1088 1090                                            
CONECT 1090 1089 1097 1091 1091                                       
CONECT 1091 1090 1090                                                 
CONECT 1092 1093 1089                                                 
CONECT 1093 1094 1092                                                 
CONECT 1094 1095 1095 1096 1093                                       
CONECT 1095 1094 1094                                                 
CONECT 1096 1094                                                      
CONECT 1097 1090 1098                                                 
CONECT 1098 1101 1097 1099                                            
CONECT 1099 1098 1108 1100 1100                                       
CONECT 1100 1099 1099                                                 
CONECT 1101 1102 1098                                                 
CONECT 1102 1101 1103                                                 
CONECT 1103 1104 1102                                                 
CONECT 1104 1105 1105 1103                                            
CONECT 1105 1106 1107 1104 1104                                       
CONECT 1106 1105                                                      
CONECT 1107 1105                                                      
CONECT 1108 1099 1109                                                 
CONECT 1109 1108 1110                                                 
CONECT 1110 1111 1111 1109 1112                                       
CONECT 1111 1110 1110                                                 
CONECT 1112 1110 1113                                                 
CONECT 1113 1116 1112 1114                                            
CONECT 1114 1113 1118 1115 1115                                       
CONECT 1115 1114 1114                                                 
CONECT 1116 1117 1113                                                 
CONECT 1117 1116                                                      
CONECT 1118 1114 1119                                                 
CONECT 1119 1118 1120 1122                                            
CONECT 1120 1126 1119 1121 1121                                       
CONECT 1121 1120 1120                                                 
CONECT 1122 1123 1119                                                 
CONECT 1123 1124 1124 1125 1122                                       
CONECT 1124 1123 1123                                                 
CONECT 1125 1123                                                      
CONECT 1126 1127 1120                                                 
CONECT 1127 1130 1128 1126                                            
CONECT 1128 1135 1127 1129 1129                                       
CONECT 1129 1128 1128                                                 
CONECT 1130 1131 1127                                                 
CONECT 1131 1130 1132                                                 
CONECT 1132 1131 1133                                                 
CONECT 1133 1132 1134                                                 
CONECT 1134 1133                                                      
CONECT 1135 1136 1128                                                 
CONECT 1136 1139 1135 1137                                            
CONECT 1137 1138 1138 1136 1145                                       
CONECT 1138 1137 1137                                                 
CONECT 1139 1140 1136                                                 
CONECT 1140 1142 1142 1141 1139                                       
CONECT 1141 1143 1140                                                 
CONECT 1142 1144 1140 1140                                            
CONECT 1143 1144 1144 1141                                            
CONECT 1144 1142 1143 1143                                            
CONECT 1145 1137 1146                                                 
CONECT 1146 1145 1147 1149                                            
CONECT 1147 1148 1148 1146 1153                                       
CONECT 1148 1147 1147                                                 
CONECT 1149 1146 1150 1151                                            
CONECT 1150 1149 1152                                                 
CONECT 1151 1149                                                      
CONECT 1152 1150                                                      
CONECT 1153 1147 1154                                                 
CONECT 1154 1155 1153 1157                                            
CONECT 1155 1158 1156 1156 1154                                       
CONECT 1156 1155 1155                                                 
CONECT 1157 1154                                                      
CONECT 1158 1159 1155                                                 
CONECT 1159 1162 1160 1158                                            
CONECT 1160 1161 1161 1170 1159                                       
CONECT 1161 1160 1160                                                 
CONECT 1162 1163 1159                                                 
CONECT 1163 1165 1165 1164 1162                                       
CONECT 1164 1166 1166 1163                                            
CONECT 1165 1167 1163 1163                                            
CONECT 1166 1168 1164 1164                                            
CONECT 1167 1168 1168 1165                                            
CONECT 1168 1169 1167 1167 1166                                       
CONECT 1169 1168                                                      
CONECT 1170 1171 1160                                                 
CONECT 1171 1170 1174 1172                                            
CONECT 1172 1173 1173 1171 1175                                       
CONECT 1173 1172 1172                                                 
CONECT 1174 1171                                                      
CONECT 1175 1172 1176                                                 
CONECT 1176 1177 1175 1179                                            
CONECT 1177 1180 1178 1178 1176                                       
CONECT 1178 1177 1177                                                 
CONECT 1179 1176                                                      
CONECT 1180 1181 1177                                                 
CONECT 1181 1182 1184 1180                                            
CONECT 1182 1186 1183 1183 1181                                       
CONECT 1183 1182 1182                                                 
CONECT 1184 1185 1181                                                 
CONECT 1185 1184                                                      
CONECT 1186 1187 1182                                                 
CONECT 1187 1190 1188 1186                                            
CONECT 1188 1189 1189 1187 1195                                       
CONECT 1189 1188 1188                                                 
CONECT 1190 1191 1187                                                 
CONECT 1191 1192 1190                                                 
CONECT 1192 1193 1191                                                 
CONECT 1193 1194 1192                                                 
CONECT 1194 1193                                                      
CONECT 1195 1188 1196                                                 
CONECT 1196 1195 1197 1199                                            
CONECT 1197 1198 1198 1196 1200                                       
CONECT 1198 1197 1197                                                 
CONECT 1199 1196                                                      
CONECT 1200 1197 1201                                                 
CONECT 1201 1202 1200 1204                                            
CONECT 1202 1205 1203 1203 1201                                       
CONECT 1203 1202 1202                                                 
CONECT 1204 1201                                                      
CONECT 1205 1206 1202                                                 
CONECT 1206 1207 1209 1205                                            
CONECT 1207 1208 1208 1213 1206                                       
CONECT 1208 1207 1207                                                 
CONECT 1209 1210 1206                                                 
CONECT 1210 1212 1211 1209                                            
CONECT 1211 1210                                                      
CONECT 1212 1210                                                      
CONECT 1213 1214 1207                                                 
CONECT 1214 1217 1215 1213                                            
CONECT 1215 1216 1216 1214 1221                                       
CONECT 1216 1215 1215                                                 
CONECT 1217 1218 1214                                                 
CONECT 1218 1219 1219 1217 1220                                       
CONECT 1219 1218 1218                                                 
CONECT 1220 1218                                                      
CONECT 1221 1215 1222                                                 
CONECT 1222 1221 1223 1225                                            
CONECT 1223 1224 1224 1229 1222                                       
CONECT 1224 1223 1223                                                 
CONECT 1225 1222 1226                                                 
CONECT 1226 1225 1227 1227 1228                                       
CONECT 1227 1226 1226                                                 
CONECT 1228 1226                                                      
CONECT 1229 1230 1223                                                 
CONECT 1230 1231 1233 1229                                            
CONECT 1231 1237 1232 1232 1230                                       
CONECT 1232 1231 1231                                                 
CONECT 1233 1230 1234                                                 
CONECT 1234 1233 1235                                                 
CONECT 1235 1236 1234                                                 
CONECT 1236 1235                                                      
CONECT 1237 1238 1231                                                 
CONECT 1238 1241 1239 1237                                            
CONECT 1239 1240 1240 1238 1244                                       
CONECT 1240 1239 1239                                                 
CONECT 1241 1243 1242 1238                                            
CONECT 1242 1241                                                      
CONECT 1243 1241                                                      
CONECT 1244 1239 1245                                                 
CONECT 1245 1244 1246 1248                                            
CONECT 1246 1245 1247 1247 1255                                       
CONECT 1247 1246 1246                                                 
CONECT 1248 1245 1249                                                 
CONECT 1249 1248 1250                                                 
CONECT 1250 1249 1251                                                 
CONECT 1251 1250 1252 1252                                            
CONECT 1252 1253 1251 1251 1254                                       
CONECT 1253 1252                                                      
CONECT 1254 1252                                                      
CONECT 1255 1246 1256                                                 
CONECT 1256 1257 1255 1259                                            
CONECT 1257 1261 1258 1258 1256                                       
CONECT 1258 1257 1257                                                 
CONECT 1259 1256 1260                                                 
CONECT 1260 1259                                                      
CONECT 1261 1262 1257                                                 
CONECT 1262 1263 1265 1261                                            
CONECT 1263 1264 1264 1272 1262                                       
CONECT 1264 1263 1263                                                 
CONECT 1265 1262 1266                                                 
CONECT 1266 1265 1267 1267 1268                                       
CONECT 1267 1266 1266 1269                                            
CONECT 1268 1266 1270 1270                                            
CONECT 1269 1267 1271 1271                                            
CONECT 1270 1268 1268 1271                                            
CONECT 1271 1269 1269 1270                                            
CONECT 1272 1273 1263                                                 
CONECT 1273 1276 1274 1272                                            
CONECT 1274 1275 1275 1273 1277                                       
CONECT 1275 1274 1274                                                 
CONECT 1276 1273                                                      
CONECT 1277 1274 1278                                                 
CONECT 1278 1277 1279 1281                                            
CONECT 1279 1280 1280 1278 1288                                       
CONECT 1280 1279 1279                                                 
CONECT 1281 1278 1282                                                 
CONECT 1282 1281 1283                                                 
CONECT 1283 1282 1284                                                 
CONECT 1284 1283 1285 1285                                            
CONECT 1285 1284 1284 1287 1286                                       
CONECT 1286 1285                                                      
CONECT 1287 1285                                                      
CONECT 1288 1279 1289                                                 
CONECT 1289 1290 1288 1292                                            
CONECT 1290 1297 1291 1291 1289                                       
CONECT 1291 1290 1290                                                 
CONECT 1292 1289 1293                                                 
CONECT 1293 1292 1294                                                 
CONECT 1294 1293 1295                                                 
CONECT 1295 1296 1294                                                 
CONECT 1296 1295                                                      
CONECT 1297 1298 1290                                                 
CONECT 1298 1299 1301 1297                                            
CONECT 1299 1300 1300 1305 1298                                       
CONECT 1300 1299 1299                                                 
CONECT 1301 1298 1302                                                 
CONECT 1302 1301 1303 1304                                            
CONECT 1303 1302                                                      
CONECT 1304 1302                                                      
CONECT 1305 1306 1299                                                 
CONECT 1306 1307 1309 1305                                            
CONECT 1307 1310 1306 1308 1308                                       
CONECT 1308 1307 1307                                                 
CONECT 1309 1306                                                      
CONECT 1310 1311 1316 1307                                            
CONECT 1311 1312 1314 1310                                            
CONECT 1312 1313 1313 1317 1311                                       
CONECT 1313 1312 1312                                                 
CONECT 1314 1315 1311                                                 
CONECT 1315 1314 1316                                                 
CONECT 1316 1315 1310                                                 
CONECT 1317 1318 1312                                                 
CONECT 1318 1319 1321 1317                                            
CONECT 1319 1320 1320 1318 1326                                       
CONECT 1320 1319 1319                                                 
CONECT 1321 1318 1322                                                 
CONECT 1322 1321 1323                                                 
CONECT 1323 1324 1324 1322 1325                                       
CONECT 1324 1323 1323                                                 
CONECT 1325 1323                                                      
CONECT 1326 1319 1327                                                 
CONECT 1327 1326 1328 1330                                            
CONECT 1328 1333 1327 1329 1329                                       
CONECT 1329 1328 1328                                                 
CONECT 1330 1327 1332 1331                                            
CONECT 1331 1330                                                      
CONECT 1332 1330                                                      
CONECT 1333 1334 1328                                                 
CONECT 1334 1337 1333 1335                                            
CONECT 1335 1334 1336 1336 1342                                       
CONECT 1336 1335 1335                                                 
CONECT 1337 1338 1334                                                 
CONECT 1338 1339 1337                                                 
CONECT 1339 1340 1338                                                 
CONECT 1340 1341 1339                                                 
CONECT 1341 1340                                                      
CONECT 1342 1335 1343                                                 
CONECT 1343 1342 1344 1346                                            
CONECT 1344 1349 1343 1345 1345                                       
CONECT 1345 1344 1344                                                 
CONECT 1346 1343 1348 1347                                            
CONECT 1347 1346                                                      
CONECT 1348 1346                                                      
CONECT 1349 1350 1344                                                 
CONECT 1350 1353 1349 1351                                            
CONECT 1351 1350 1352 1352 1357                                       
CONECT 1352 1351 1351                                                 
CONECT 1353 1354 1350                                                 
CONECT 1354 1356 1355 1355 1353                                       
CONECT 1355 1354 1354                                                 
CONECT 1356 1354                                                      
CONECT 1357 1351 1358                                                 
CONECT 1358 1359 1357 1361                                            
CONECT 1359 1360 1360 1363 1358                                       
CONECT 1360 1359 1359                                                 
CONECT 1361 1358 1362                                                 
CONECT 1362 1361                                                      
CONECT 1363 1364 1359                                                 
CONECT 1364 1367 1363 1365                                            
CONECT 1365 1364 1371 1366 1366                                       
CONECT 1366 1365 1365                                                 
CONECT 1367 1368 1369 1364                                            
CONECT 1368 1370 1367                                                 
CONECT 1369 1367                                                      
CONECT 1370 1368                                                      
CONECT 1371 1365 1372                                                 
CONECT 1372 1371 1373 1375                                            
CONECT 1373 1376 1374 1374 1372                                       
CONECT 1374 1373 1373                                                 
CONECT 1375 1372                                                      
CONECT 1376 1377 1382 1373                                            
CONECT 1377 1380 1376 1378                                            
CONECT 1378 1377 1383 1379 1379                                       
CONECT 1379 1378 1378                                                 
CONECT 1380 1377 1381                                                 
CONECT 1381 1380 1382                                                 
CONECT 1382 1381 1376                                                 
CONECT 1383 1378 1384                                                 
CONECT 1384 1383 1385 1387                                            
CONECT 1385 1389 1386 1386 1384                                       
CONECT 1386 1385 1385                                                 
CONECT 1387 1388 1384                                                 
CONECT 1388 1387                                                      
CONECT 1389 1390 1385                                                 
CONECT 1390 1391 1393 1389                                            
CONECT 1391 1392 1392 1397 1390                                       
CONECT 1392 1391 1391                                                 
CONECT 1393 1394 1390                                                 
CONECT 1394 1396 1393 1395                                            
CONECT 1395 1394                                                      
CONECT 1396 1394                                                      
CONECT 1397 1398 1391                                                 
CONECT 1398 1399 1401 1397                                            
CONECT 1399 1400 1400 1398 1405                                       
CONECT 1400 1399 1399                                                 
CONECT 1401 1403 1398 1402                                            
CONECT 1402 1404 1401                                                 
CONECT 1403 1401                                                      
CONECT 1404 1402                                                      
CONECT 1405 1399 1406                                                 
CONECT 1406 1409 1405 1407                                            
CONECT 1407 1406 1413 1408 1408                                       
CONECT 1408 1407 1407                                                 
CONECT 1409 1410 1406                                                 
CONECT 1410 1412 1411 1409                                            
CONECT 1411 1410                                                      
CONECT 1412 1410                                                      
CONECT 1413 1407 1414                                                 
CONECT 1414 1413 1417 1415                                            
CONECT 1415 1416 1416 1414 1424                                       
CONECT 1416 1415 1415                                                 
CONECT 1417 1418 1414                                                 
CONECT 1418 1420 1420 1417 1419                                       
CONECT 1419 1418 1421 1421                                            
CONECT 1420 1422 1418 1418                                            
CONECT 1421 1423 1419 1419                                            
CONECT 1422 1420 1423 1423                                            
CONECT 1423 1422 1422 1421                                            
CONECT 1424 1415 1425                                                 
CONECT 1425 1426 1424 1428                                            
CONECT 1426 1427 1427 1432 1425                                       
CONECT 1427 1426 1426                                                 
CONECT 1428 1425 1429                                                 
CONECT 1429 1428 1430 1430 1431                                       
CONECT 1430 1429 1429                                                 
CONECT 1431 1429                                                      
CONECT 1432 1433 1426                                                 
CONECT 1433 1436 1432 1434                                            
CONECT 1434 1433 1435 1435 1441                                       
CONECT 1435 1434 1434                                                 
CONECT 1436 1437 1433                                                 
CONECT 1437 1438 1436                                                 
CONECT 1438 1439 1439 1437 1440                                       
CONECT 1439 1438 1438                                                 
CONECT 1440 1438                                                      
CONECT 1441 1434 1442                                                 
CONECT 1442 1441 1443 1445                                            
CONECT 1443 1451 1442 1444 1444                                       
CONECT 1444 1443 1443                                                 
CONECT 1445 1442 1446                                                 
CONECT 1446 1447 1447 1445 1448                                       
CONECT 1447 1449 1446 1446                                            
CONECT 1448 1446 1450                                                 
CONECT 1449 1447 1450 1450                                            
CONECT 1450 1449 1449 1448                                            
CONECT 1451 1452 1443                                                 
CONECT 1452 1453 1455 1451                                            
CONECT 1453 1454 1454 1459 1452                                       
CONECT 1454 1453 1453                                                 
CONECT 1455 1452 1456                                                 
CONECT 1456 1455 1458 1458 1457                                       
CONECT 1457 1456                                                      
CONECT 1458 1456 1456                                                 
CONECT 1459 1453 1460                                                 
CONECT 1460 1461 1459 1463                                            
CONECT 1461 1467 1462 1462 1460                                       
CONECT 1462 1461 1461                                                 
CONECT 1463 1460 1464                                                 
CONECT 1464 1463 1465 1465 1466                                       
CONECT 1465 1464 1464                                                 
CONECT 1466 1464                                                      
CONECT 1467 1468 1461                                                 
CONECT 1468 1471 1467 1469                                            
CONECT 1469 1468 1470 1470 1472                                       
CONECT 1470 1469 1469                                                 
CONECT 1471 1468                                                      
CONECT 1472 1469 1473                                                 
CONECT 1473 1472 1474 1476                                            
CONECT 1474 1473 1475 1475 1481                                       
CONECT 1475 1474 1474                                                 
CONECT 1476 1473 1477                                                 
CONECT 1477 1476 1478                                                 
CONECT 1478 1477 1480 1480 1479                                       
CONECT 1479 1478                                                      
CONECT 1480 1478 1478                                                 
CONECT 1481 1474 1482                                                 
CONECT 1482 1483 1481 1485                                            
CONECT 1483 1493 1484 1484 1482                                       
CONECT 1484 1483 1483                                                 
CONECT 1485 1482 1486                                                 
CONECT 1486 1487 1487 1485 1488                                       
CONECT 1487 1489 1486 1486                                            
CONECT 1488 1486 1490 1490                                            
CONECT 1489 1487 1491 1491                                            
CONECT 1490 1491 1488 1488                                            
CONECT 1491 1489 1489 1492 1490                                       
CONECT 1492 1491                                                      
CONECT 1493 1494 1483                                                 
CONECT 1494 1497 1495 1493                                            
CONECT 1495 1496 1496 1504 1494                                       
CONECT 1496 1495 1495                                                 
CONECT 1497 1498 1494                                                 
CONECT 1498 1499 1497                                                 
CONECT 1499 1500 1498                                                 
CONECT 1500 1501 1501 1499                                            
CONECT 1501 1502 1503 1500 1500                                       
CONECT 1502 1501                                                      
CONECT 1503 1501                                                      
CONECT 1504 1505 1495                                                 
CONECT 1505 1508 1504 1506                                            
CONECT 1506 1505 1507 1507 1513                                       
CONECT 1507 1506 1506                                                 
CONECT 1508 1509 1505                                                 
CONECT 1509 1510 1508                                                 
CONECT 1510 1511 1511 1512 1509                                       
CONECT 1511 1510 1510                                                 
CONECT 1512 1510                                                      
CONECT 1513 1506 1514                                                 
CONECT 1514 1513 1515 1517                                            
CONECT 1515 1522 1514 1516 1516                                       
CONECT 1516 1515 1515                                                 
CONECT 1517 1514 1518                                                 
CONECT 1518 1517 1519                                                 
CONECT 1519 1518 1521 1520 1520                                       
CONECT 1520 1519 1519                                                 
CONECT 1521 1519                                                      
CONECT 1522 1523 1515                                                 
CONECT 1523 1524 1526 1522                                            
CONECT 1524 1527 1525 1525 1523                                       
CONECT 1525 1524 1524                                                 
CONECT 1526 1523                                                      
CONECT 1527 1528 1524                                                 
CONECT 1528 1531 1529 1527                                            
CONECT 1529 1528 1530 1530 1535                                       
CONECT 1530 1529 1529                                                 
CONECT 1531 1532 1528                                                 
CONECT 1532 1533 1534 1531                                            
CONECT 1533 1532                                                      
CONECT 1534 1532                                                      
CONECT 1535 1529 1536                                                 
CONECT 1536 1535 1539 1537                                            
CONECT 1537 1536 1538 1538 1543                                       
CONECT 1538 1537 1537                                                 
CONECT 1539 1540 1536                                                 
CONECT 1540 1541 1541 1542 1539                                       
CONECT 1541 1540 1540                                                 
CONECT 1542 1540                                                      
CONECT 1543 1537 1544                                                 
CONECT 1544 1543 1545 1547                                            
CONECT 1545 1552 1546 1546 1544                                       
CONECT 1546 1545 1545                                                 
CONECT 1547 1544 1548                                                 
CONECT 1548 1547 1549                                                 
CONECT 1549 1548 1550                                                 
CONECT 1550 1549 1551                                                 
CONECT 1551 1550                                                      
CONECT 1552 1553 1545                                                 
CONECT 1553 1556 1554 1552                                            
CONECT 1554 1558 1555 1555 1553                                       
CONECT 1555 1554 1554                                                 
CONECT 1556 1557 1553                                                 
CONECT 1557 1556                                                      
CONECT 1558 1559 1554                                                 
CONECT 1559 1560 1562 1558                                            
CONECT 1560 1561 1561 1566 1559                                       
CONECT 1561 1560 1560                                                 
CONECT 1562 1559 1563                                                 
CONECT 1563 1562 1564 1565                                            
CONECT 1564 1563                                                      
CONECT 1565 1563                                                      
CONECT 1566 1567 1560                                                 
CONECT 1567 1570 1568 1566                                            
CONECT 1568 1569 1569 1567 1574                                       
CONECT 1569 1568 1568                                                 
CONECT 1570 1571 1567                                                 
CONECT 1571 1572 1570                                                 
CONECT 1572 1573 1571                                                 
CONECT 1573 1572                                                      
CONECT 1574 1568 1575                                                 
CONECT 1575 1576 1578 1574                                            
CONECT 1576 1577 1577 1583 1575                                       
CONECT 1577 1576 1576                                                 
CONECT 1578 1575 1579                                                 
CONECT 1579 1578 1580                                                 
CONECT 1580 1579 1581                                                 
CONECT 1581 1580 1582                                                 
CONECT 1582 1581                                                      
CONECT 1583 1584 1576                                                 
CONECT 1584 1587 1583 1585                                            
CONECT 1585 1584 1590 1586 1586                                       
CONECT 1586 1585 1585                                                 
CONECT 1587 1589 1588 1584                                            
CONECT 1588 1587                                                      
CONECT 1589 1587                                                      
CONECT 1590 1585 1591                                                 
CONECT 1591 1592 1590 1594                                            
CONECT 1592 1593 1593 1595 1591                                       
CONECT 1593 1592 1592                                                 
CONECT 1594 1591                                                      
CONECT 1595 1596 1592 1601                                            
CONECT 1596 1597 1599 1595                                            
CONECT 1597 1598 1598 1596 1602                                       
CONECT 1598 1597 1597                                                 
CONECT 1599 1596 1600                                                 
CONECT 1600 1599 1601                                                 
CONECT 1601 1595 1600                                                 
CONECT 1602 1597 1603                                                 
CONECT 1603 1604 1602                                                 
CONECT 1604 1606 1603 1605 1605                                       
CONECT 1605 1604 1604                                                 
CONECT 1606 1604 1607                                                 
CONECT 1607 1608 1606 1610                                            
CONECT 1608 1615 1609 1609 1607                                       
CONECT 1609 1608 1608                                                 
CONECT 1610 1607 1611                                                 
CONECT 1611 1610 1612                                                 
CONECT 1612 1614 1614 1611 1613                                       
CONECT 1613 1612                                                      
CONECT 1614 1612 1612                                                 
CONECT 1615 1616 1608                                                 
CONECT 1616 1619 1617 1615                                            
CONECT 1617 1616 1618 1618 1624                                       
CONECT 1618 1617 1617                                                 
CONECT 1619 1620 1616                                                 
CONECT 1620 1621 1619                                                 
CONECT 1621 1622 1620                                                 
CONECT 1622 1623 1621                                                 
CONECT 1623 1622                                                      
CONECT 1624 1617 1625                                                 
CONECT 1625 1624 1628 1626                                            
CONECT 1626 1625 1627 1627 1633                                       
CONECT 1627 1626 1626                                                 
CONECT 1628 1625 1629                                                 
CONECT 1629 1630 1628                                                 
CONECT 1630 1632 1632 1631 1629                                       
CONECT 1631 1630                                                      
CONECT 1632 1630 1630                                                 
CONECT 1633 1626 1634                                                 
CONECT 1634 1635 1633 1637                                            
CONECT 1635 1640 1636 1636 1634                                       
CONECT 1636 1635 1635                                                 
CONECT 1637 1634 1638 1639                                            
CONECT 1638 1637                                                      
CONECT 1639 1637                                                      
CONECT 1640 1641 1635                                                 
CONECT 1641 1644 1642 1640                                            
CONECT 1642 1648 1643 1643 1641                                       
CONECT 1643 1642 1642                                                 
CONECT 1644 1646 1645 1641                                            
CONECT 1645 1647 1644                                                 
CONECT 1646 1644                                                      
CONECT 1647 1645                                                      
CONECT 1648 1649 1642                                                 
CONECT 1649 1652 1648 1650                                            
CONECT 1650 1649 1651 1651 1656                                       
CONECT 1651 1650 1650                                                 
CONECT 1652 1653 1649                                                 
CONECT 1653 1654 1654 1655 1652                                       
CONECT 1654 1653 1653                                                 
CONECT 1655 1653                                                      
CONECT 1656 1650 1657                                                 
CONECT 1657 1656 1658 1660                                            
CONECT 1658 1657 1664 1659 1659                                       
CONECT 1659 1658 1658                                                 
CONECT 1660 1657 1661                                                 
CONECT 1661 1660 1662 1663                                            
CONECT 1662 1661                                                      
CONECT 1663 1661                                                      
CONECT 1664 1658 1665                                                 
CONECT 1665 1666 1664 1668                                            
CONECT 1666 1671 1667 1667 1665                                       
CONECT 1667 1666 1666                                                 
CONECT 1668 1665 1669 1670                                            
CONECT 1669 1668                                                      
CONECT 1670 1668                                                      
CONECT 1671 1672 1666                                                 
CONECT 1672 1675 1673 1671                                            
CONECT 1673 1674 1674 1672 1679                                       
CONECT 1674 1673 1673                                                 
CONECT 1675 1676 1672                                                 
CONECT 1676 1678 1678 1675 1677                                       
CONECT 1677 1676                                                      
CONECT 1678 1676 1676                                                 
CONECT 1679 1673 1680                                                 
CONECT 1680 1679 1683 1681                                            
CONECT 1681 1680 1682 1682 1691                                       
CONECT 1682 1681 1681                                                 
CONECT 1683 1680 1684                                                 
CONECT 1684 1686 1686 1683 1685                                       
CONECT 1685 1684 1687 1687                                            
CONECT 1686 1688 1684 1684                                            
CONECT 1687 1689 1685 1685                                            
CONECT 1688 1686 1689 1689                                            
CONECT 1689 1688 1688 1690 1687                                       
CONECT 1690 1689                                                      
CONECT 1691 1681 1692                                                 
CONECT 1692 1691 1693 1695                                            
CONECT 1693 1699 1694 1694 1692                                       
CONECT 1694 1693 1693                                                 
CONECT 1695 1692 1696                                                 
CONECT 1696 1695 1698 1697                                            
CONECT 1697 1696                                                      
CONECT 1698 1696                                                      
CONECT 1699 1700 1693                                                 
CONECT 1700 1701 1703 1699                                            
CONECT 1701 1707 1702 1702 1700                                       
CONECT 1702 1701 1701                                                 
CONECT 1703 1700 1704                                                 
CONECT 1704 1703 1705 1706                                            
CONECT 1705 1704                                                      
CONECT 1706 1704                                                      
CONECT 1707 1708 1701                                                 
CONECT 1708 1711 1709 1707                                            
CONECT 1709 1710 1710 1708 1714                                       
CONECT 1710 1709 1709                                                 
CONECT 1711 1713 1712 1708                                            
CONECT 1712 1711                                                      
CONECT 1713 1711                                                      
CONECT 1714 1709 1715                                                 
CONECT 1715 1714 1716 1718                                            
CONECT 1716 1715 1720 1717 1717                                       
CONECT 1717 1716 1716                                                 
CONECT 1718 1715 1719                                                 
CONECT 1719 1718                                                      
CONECT 1720 1716 1721                                                 
CONECT 1721 1724 1720 1722                                            
CONECT 1722 1721 1723 1723 1726                                       
CONECT 1723 1722 1722                                                 
CONECT 1724 1725 1721                                                 
CONECT 1725 1724                                                      
CONECT 1726 1722 1727                                                 
CONECT 1727 1726 1730 1728                                            
CONECT 1728 1727 1737 1729 1729                                       
CONECT 1729 1728 1728                                                 
CONECT 1730 1731 1727                                                 
CONECT 1731 1730 1733 1733 1732                                       
CONECT 1732 1731 1734 1734                                            
CONECT 1733 1731 1731 1735                                            
CONECT 1734 1732 1732 1736                                            
CONECT 1735 1733 1736 1736                                            
CONECT 1736 1735 1735 1734                                            
CONECT 1737 1728 1738                                                 
CONECT 1738 1737 1741 1739                                            
CONECT 1739 1738 1740 1740 1744                                       
CONECT 1740 1739 1739                                                 
CONECT 1741 1743 1738 1742                                            
CONECT 1742 1741                                                      
CONECT 1743 1741                                                      
CONECT 1744 1739 1745                                                 
CONECT 1745 1744 1748 1746                                            
CONECT 1746 1745 1747 1747 1751                                       
CONECT 1747 1746 1746                                                 
CONECT 1748 1745 1750 1749                                            
CONECT 1749 1748                                                      
CONECT 1750 1748                                                      
CONECT 1751 1746 1752                                                 
CONECT 1752 1751 1753                                                 
CONECT 1753 1755 1752 1754 1754                                       
CONECT 1754 1753 1753                                                 
CONECT 1755 1756 1753                                                 
CONECT 1756 1759 1755 1757                                            
CONECT 1757 1758 1758 1756 1766                                       
CONECT 1758 1757 1757                                                 
CONECT 1759 1760 1756                                                 
CONECT 1760 1759 1761                                                 
CONECT 1761 1760 1762                                                 
CONECT 1762 1761 1763 1763                                            
CONECT 1763 1762 1762 1765 1764                                       
CONECT 1764 1763                                                      
CONECT 1765 1763                                                      
CONECT 1766 1757 1767                                                 
CONECT 1767 1768 1766 1770                                            
CONECT 1768 1772 1769 1769 1767                                       
CONECT 1769 1768 1768                                                 
CONECT 1770 1767 1771                                                 
CONECT 1771 1770                                                      
CONECT 1772 1773 1768                                                 
CONECT 1773 1776 1774 1772                                            
CONECT 1774 1773 1775 1775 1783                                       
CONECT 1775 1774 1774                                                 
CONECT 1776 1777 1773                                                 
CONECT 1777 1778 1778 1776 1779                                       
CONECT 1778 1780 1777 1777                                            
CONECT 1779 1777 1781 1781                                            
CONECT 1780 1778 1782 1782                                            
CONECT 1781 1782 1779 1779                                            
CONECT 1782 1780 1780 1781                                            
CONECT 1783 1774 1784 1789                                            
CONECT 1784 1785 1783 1787                                            
CONECT 1785 1786 1786 1790 1784                                       
CONECT 1786 1785 1785                                                 
CONECT 1787 1784 1788                                                 
CONECT 1788 1789 1787                                                 
CONECT 1789 1783 1788                                                 
CONECT 1790 1791 1785                                                 
CONECT 1791 1794 1792 1790                                            
CONECT 1792 1791 1798 1793 1793                                       
CONECT 1793 1792 1792                                                 
CONECT 1794 1795 1791                                                 
CONECT 1795 1797 1796 1794                                            
CONECT 1796 1795                                                      
CONECT 1797 1795                                                      
CONECT 1798 1792 1799                                                 
CONECT 1799 1798 1800 1802                                            
CONECT 1800 1806 1801 1801 1799                                       
CONECT 1801 1800 1800                                                 
CONECT 1802 1799 1803                                                 
CONECT 1803 1804 1804 1802 1805                                       
CONECT 1804 1803 1803                                                 
CONECT 1805 1803                                                      
CONECT 1806 1807 1800                                                 
CONECT 1807 1808 1806                                                 
CONECT 1808 1807 1809 1809 1810                                       
CONECT 1809 1808 1808                                                 
CONECT 1810 1808 1811                                                 
CONECT 1811 1810 1812                                                 
CONECT 1812 1811 1813 1813 1814                                       
CONECT 1813 1812 1812                                                 
CONECT 1814 1812 1815                                                 
CONECT 1815 1814 1818 1816                                            
CONECT 1816 1815 1825 1817 1817                                       
CONECT 1817 1816 1816                                                 
CONECT 1818 1815 1819                                                 
CONECT 1819 1818 1820                                                 
CONECT 1820 1819 1821                                                 
CONECT 1821 1820 1822 1822                                            
CONECT 1822 1823 1821 1821 1824                                       
CONECT 1823 1822                                                      
CONECT 1824 1822                                                      
CONECT 1825 1816 1826                                                 
CONECT 1826 1825 1829 1827                                            
CONECT 1827 1835 1826 1828 1828                                       
CONECT 1828 1827 1827                                                 
CONECT 1829 1830 1826                                                 
CONECT 1830 1831 1831 1832 1829                                       
CONECT 1831 1833 1830 1830                                            
CONECT 1832 1834 1830                                                 
CONECT 1833 1834 1834 1831                                            
CONECT 1834 1833 1833 1832                                            
CONECT 1835 1836 1827                                                 
CONECT 1836 1839 1835 1837                                            
CONECT 1837 1836 1838 1838 1843                                       
CONECT 1838 1837 1837                                                 
CONECT 1839 1840 1836                                                 
CONECT 1840 1841 1839 1842                                            
CONECT 1841 1840                                                      
CONECT 1842 1840                                                      
CONECT 1843 1837 1844                                                 
CONECT 1844 1847 1843 1845                                            
CONECT 1845 1844 1854 1854 1846                                       
CONECT 1846 1845                                                      
CONECT 1847 1848 1844                                                 
CONECT 1848 1849 1847                                                 
CONECT 1849 1850 1848                                                 
CONECT 1850 1851 1851 1849                                            
CONECT 1851 1853 1850 1850 1852                                       
CONECT 1852 1851                                                      
CONECT 1853 1851                                                      
CONECT 1854 1845 1845                                                 
CONECT 1855 1856                                                      
CONECT 1856 1855 1859 1857                                            
CONECT 1857 1856 1858 1858 1863                                       
CONECT 1858 1857 1857                                                 
CONECT 1859 1856 1860                                                 
CONECT 1860 1859 1861                                                 
CONECT 1861 1862 1860                                                 
CONECT 1862 1861                                                      
CONECT 1863 1857 1864                                                 
CONECT 1864 1863 1865 1867                                            
CONECT 1865 1864 1866 1866 1871                                       
CONECT 1866 1865 1865                                                 
CONECT 1867 1864 1868 1869                                            
CONECT 1868 1867 1870                                                 
CONECT 1869 1867                                                      
CONECT 1870 1868                                                      
CONECT 1871 1865 1872                                                 
CONECT 1872 1875 1871 1873                                            
CONECT 1873 1872 1874 1874 1877                                       
CONECT 1874 1873 1873                                                 
CONECT 1875 1876 1872                                                 
CONECT 1876 1875                                                      
CONECT 1877 1873 1878                                                 
CONECT 1878 1877 1879 1881                                            
CONECT 1879 1880 1880 1878 1885                                       
CONECT 1880 1879 1879                                                 
CONECT 1881 1878 1882                                                 
CONECT 1882 1883 1881 1884                                            
CONECT 1883 1882                                                      
CONECT 1884 1882                                                      
CONECT 1885 1879 1886                                                 
CONECT 1886 1889 1885 1887                                            
CONECT 1887 1886 1888 1888 1893                                       
CONECT 1888 1887 1887                                                 
CONECT 1889 1890 1891 1886                                            
CONECT 1890 1892 1889                                                 
CONECT 1891 1889                                                      
CONECT 1892 1890                                                      
CONECT 1893 1887 1894                                                 
CONECT 1894 1893 1895 1897                                            
CONECT 1895 1896 1896 1894 1898                                       
CONECT 1896 1895 1895                                                 
CONECT 1897 1894                                                      
CONECT 1898 1895 1899                                                 
CONECT 1899 1898 1902 1900                                            
CONECT 1900 1899 1903 1901 1901                                       
CONECT 1901 1900 1900                                                 
CONECT 1902 1899                                                      
CONECT 1903 1900 1904                                                 
CONECT 1904 1903 1907 1905                                            
CONECT 1905 1906 1906 1904 1911                                       
CONECT 1906 1905 1905                                                 
CONECT 1907 1908 1904                                                 
CONECT 1908 1909 1910 1907                                            
CONECT 1909 1908                                                      
CONECT 1910 1908                                                      
CONECT 1911 1905 1912                                                 
CONECT 1912 1911 1913 1915                                            
CONECT 1913 1912 1914 1914 1916                                       
CONECT 1914 1913 1913                                                 
CONECT 1915 1912                                                      
CONECT 1916 1913 1917                                                 
CONECT 1917 1916 1920 1918                                            
CONECT 1918 1917 1923 1919 1919                                       
CONECT 1919 1918 1918                                                 
CONECT 1920 1922 1917 1921                                            
CONECT 1921 1920                                                      
CONECT 1922 1920                                                      
CONECT 1923 1918 1924                                                 
CONECT 1924 1923 1925 1927                                            
CONECT 1925 1931 1926 1926 1924                                       
CONECT 1926 1925 1925                                                 
CONECT 1927 1924 1928                                                 
CONECT 1928 1927 1929 1929 1930                                       
CONECT 1929 1928 1928                                                 
CONECT 1930 1928                                                      
CONECT 1931 1932 1925                                                 
CONECT 1932 1935 1933 1931                                            
CONECT 1933 1932 1934 1934 1942                                       
CONECT 1934 1933 1933                                                 
CONECT 1935 1936 1932                                                 
CONECT 1936 1937 1935                                                 
CONECT 1937 1936 1938                                                 
CONECT 1938 1937 1939 1939                                            
CONECT 1939 1940 1938 1938 1941                                       
CONECT 1940 1939                                                      
CONECT 1941 1939                                                      
CONECT 1942 1933 1943                                                 
CONECT 1943 1944 1942 1946                                            
CONECT 1944 1945 1945 1949 1943                                       
CONECT 1945 1944 1944                                                 
CONECT 1946 1943 1947 1948                                            
CONECT 1947 1946                                                      
CONECT 1948 1946                                                      
CONECT 1949 1950 1944                                                 
CONECT 1950 1953 1951 1949                                            
CONECT 1951 1952 1952 1950 1957                                       
CONECT 1952 1951 1951                                                 
CONECT 1953 1955 1950 1954                                            
CONECT 1954 1953 1956                                                 
CONECT 1955 1953                                                      
CONECT 1956 1954                                                      
CONECT 1957 1951 1958                                                 
CONECT 1958 1957 1959                                                 
CONECT 1959 1958 1961 1960 1960                                       
CONECT 1960 1959 1959                                                 
CONECT 1961 1959 1962                                                 
CONECT 1962 1961 1963 1965                                            
CONECT 1963 1964 1964 1962 1969                                       
CONECT 1964 1963 1963                                                 
CONECT 1965 1962 1966                                                 
CONECT 1966 1965 1967                                                 
CONECT 1967 1966 1968                                                 
CONECT 1968 1967                                                      
CONECT 1969 1963 1970                                                 
CONECT 1970 1971 1969 1973                                            
CONECT 1971 1978 1972 1972 1970                                       
CONECT 1972 1971 1971                                                 
CONECT 1973 1970 1974                                                 
CONECT 1974 1973 1975                                                 
CONECT 1975 1974 1977 1977 1976                                       
CONECT 1976 1975                                                      
CONECT 1977 1975 1975                                                 
CONECT 1978 1979 1971                                                 
CONECT 1979 1980 1982 1978                                            
CONECT 1980 1981 1981 1986 1979                                       
CONECT 1981 1980 1980                                                 
CONECT 1982 1979 1983                                                 
CONECT 1983 1982 1984 1984 1985                                       
CONECT 1984 1983 1983                                                 
CONECT 1985 1983                                                      
CONECT 1986 1987 1980                                                 
CONECT 1987 1988 1990 1986                                            
CONECT 1988 1991 1987 1989 1989                                       
CONECT 1989 1988 1988                                                 
CONECT 1990 1987                                                      
CONECT 1991 1992 1988                                                 
CONECT 1992 1995 1993 1991                                            
CONECT 1993 1994 1994 1992 1999                                       
CONECT 1994 1993 1993                                                 
CONECT 1995 1996 1992                                                 
CONECT 1996 1997 1995                                                 
CONECT 1997 1998 1996                                                 
CONECT 1998 1997                                                      
CONECT 1999 1993 2000 2005                                            
CONECT 2000 2001 1999 2003                                            
CONECT 2001 2006 2002 2002 2000                                       
CONECT 2002 2001 2001                                                 
CONECT 2003 2000 2004                                                 
CONECT 2004 2005 2003                                                 
CONECT 2005 1999 2004                                                 
CONECT 2006 2007 2001                                                 
CONECT 2007 2008 2010 2006                                            
CONECT 2008 2009 2009 2020 2007                                       
CONECT 2009 2008 2008                                                 
CONECT 2010 2011 2007                                                 
CONECT 2011 2012 2012 2010 2013                                       
CONECT 2012 2014 2011 2011                                            
CONECT 2013 2015 2011 2016 2016                                       
CONECT 2014 2012 2015 2015                                            
CONECT 2015 2014 2014 2017 2013                                       
CONECT 2016 2013 2013 2018                                            
CONECT 2017 2015 2019                                                 
CONECT 2018 2019 2019 2016                                            
CONECT 2019 2017 2018 2018                                            
CONECT 2020 2021 2008                                                 
CONECT 2021 2022 2024 2020                                            
CONECT 2022 2028 2023 2023 2021                                       
CONECT 2023 2022 2022                                                 
CONECT 2024 2025 2021                                                 
CONECT 2025 2026 2026 2027 2024                                       
CONECT 2026 2025 2025                                                 
CONECT 2027 2025                                                      
CONECT 2028 2029 2022                                                 
CONECT 2029 2030 2032 2028                                            
CONECT 2030 2036 2031 2031 2029                                       
CONECT 2031 2030 2030                                                 
CONECT 2032 2029 2033                                                 
CONECT 2033 2032 2035 2034                                            
CONECT 2034 2033                                                      
CONECT 2035 2033                                                      
CONECT 2036 2037 2042 2030                                            
CONECT 2037 2038 2040 2036                                            
CONECT 2038 2039 2039 2043 2037                                       
CONECT 2039 2038 2038                                                 
CONECT 2040 2037 2041                                                 
CONECT 2041 2040 2042                                                 
CONECT 2042 2041 2036                                                 
CONECT 2043 2044 2038                                                 
CONECT 2044 2047 2045 2043                                            
CONECT 2045 2046 2046 2044 2048                                       
CONECT 2046 2045 2045                                                 
CONECT 2047 2044                                                      
CONECT 2048 2045 2049                                                 
CONECT 2049 2050 2048 2052                                            
CONECT 2050 2051 2051 2056 2049                                       
CONECT 2051 2050 2050                                                 
CONECT 2052 2049 2053                                                 
CONECT 2053 2054 2054 2052 2055                                       
CONECT 2054 2053 2053                                                 
CONECT 2055 2053                                                      
CONECT 2056 2057 2050                                                 
CONECT 2057 2058 2060 2056                                            
CONECT 2058 2064 2059 2059 2057                                       
CONECT 2059 2058 2058                                                 
CONECT 2060 2057 2061                                                 
CONECT 2061 2060 2062 2063                                            
CONECT 2062 2061                                                      
CONECT 2063 2061                                                      
CONECT 2064 2065 2058                                                 
CONECT 2065 2068 2066 2064                                            
CONECT 2066 2067 2067 2065 2069                                       
CONECT 2067 2066 2066                                                 
CONECT 2068 2065                                                      
CONECT 2069 2066 2070                                                 
CONECT 2070 2069 2071 2073                                            
CONECT 2071 2072 2072 2070 2083
[truncated: 74,697 more chars]
