# Supplementary material for: Conserved interfaces mediate multiple protein–protein interactions in a prokaryotic metabolon
Source: Mol Syst Biol. 2025 Sep 3;21(11):1490–521. doi: 10.1038/s44320-025-00139-9 (PMC12583656; doi:10.1038/s44320-025-00139-9)
Supplement: Supplementary file 12 — Source data Fig. 7 [file 44320_2025_139_MOESM12_ESM.zip › Figure7_data/Fig7A/2_7.pdb]

COMPND    43fef316e3f0f9b7 
AUTHOR    GENERATED BY OPEN BABEL 3.1.1
ATOM      1  N   MET A   1      -2.405  13.555 -38.319  1.00  0.00           N  
ATOM      2  CA  MET A   1      -2.077  14.279 -37.070  1.00  0.00           C  
ATOM      3  C   MET A   1      -1.516  13.246 -36.112  1.00  0.00           C  
ATOM      4  O   MET A   1      -2.229  12.296 -35.816  1.00  0.00           O  
ATOM      5  CB  MET A   1      -3.319  14.964 -36.489  1.00  0.00           C  
ATOM      6  CG  MET A   1      -3.775  16.140 -37.346  1.00  0.00           C  
ATOM      7  SD  MET A   1      -5.354  16.850 -36.799  1.00  0.00           S  
ATOM      8  CE  MET A   1      -5.558  18.188 -37.994  1.00  0.00           C  
ATOM      9  N   GLY A   2      -0.229  13.344 -35.744  1.00  0.00           N  
ATOM     10  CA  GLY A   2       0.369  12.363 -34.846  1.00  0.00           C  
ATOM     11  C   GLY A   2      -0.399  12.375 -33.531  1.00  0.00           C  
ATOM     12  O   GLY A   2      -0.656  13.449 -33.004  1.00  0.00           O  
ATOM     13  N   LYS A   3      -0.813  11.210 -33.039  1.00  0.00           N  
ATOM     14  CA  LYS A   3      -1.396  11.104 -31.695  1.00  0.00           C  
ATOM     15  C   LYS A   3      -0.322  11.607 -30.734  1.00  0.00           C  
ATOM     16  O   LYS A   3       0.657  10.903 -30.509  1.00  0.00           O  
ATOM     17  CB  LYS A   3      -1.807   9.659 -31.368  1.00  0.00           C  
ATOM     18  CG  LYS A   3      -3.089   9.214 -32.086  1.00  0.00           C  
ATOM     19  CD  LYS A   3      -3.474   7.791 -31.640  1.00  0.00           C  
ATOM     20  CE  LYS A   3      -4.784   7.339 -32.288  1.00  0.00           C  
ATOM     21  NZ  LYS A   3      -5.188   5.973 -31.825  1.00  0.00           N  
ATOM     22  N   THR A   4      -0.452  12.850 -30.271  1.00  0.00           N  
ATOM     23  CA  THR A   4       0.480  13.450 -29.325  1.00  0.00           C  
ATOM     24  C   THR A   4       0.485  12.561 -28.094  1.00  0.00           C  
ATOM     25  O   THR A   4      -0.570  12.309 -27.503  1.00  0.00           O  
ATOM     26  CB  THR A   4       0.070  14.887 -28.958  1.00  0.00           C  
ATOM     27  OG1 THR A   4      -1.331  14.988 -28.837  1.00  0.00           O  
ATOM     28  CG2 THR A   4       0.490  15.871 -30.054  1.00  0.00           C  
ATOM     29  N   GLN A   5       1.657  12.025 -27.764  1.00  0.00           N  
ATOM     30  CA  GLN A   5       1.816  11.150 -26.620  1.00  0.00           C  
ATOM     31  C   GLN A   5       1.385  11.931 -25.371  1.00  0.00           C  
ATOM     32  O   GLN A   5       1.783  13.094 -25.236  1.00  0.00           O  
ATOM     33  CB  GLN A   5       3.265  10.674 -26.580  1.00  0.00           C  
ATOM     34  CG  GLN A   5       3.462   9.411 -25.724  1.00  0.00           C  
ATOM     35  CD  GLN A   5       4.863   8.807 -25.913  1.00  0.00           C  
ATOM     36  OE1 GLN A   5       5.708   9.330 -26.621  1.00  0.00           O  
ATOM     37  NE2 GLN A   5       5.141   7.679 -25.306  1.00  0.00           N  
ATOM     38  N   PRO A   6       0.537  11.367 -24.506  1.00  0.00           N  
ATOM     39  CA  PRO A   6       0.091  12.071 -23.319  1.00  0.00           C  
ATOM     40  C   PRO A   6       1.291  12.505 -22.476  1.00  0.00           C  
ATOM     41  O   PRO A   6       2.315  11.816 -22.427  1.00  0.00           O  
ATOM     42  CB  PRO A   6      -0.850  11.102 -22.581  1.00  0.00           C  
ATOM     43  CG  PRO A   6      -0.456   9.729 -23.114  1.00  0.00           C  
ATOM     44  CD  PRO A   6       0.011  10.014 -24.538  1.00  0.00           C  
ATOM     45  N   LEU A   7       1.178  13.670 -21.846  1.00  0.00           N  
ATOM     46  CA  LEU A   7       2.227  14.177 -20.970  1.00  0.00           C  
ATOM     47  C   LEU A   7       2.335  13.292 -19.718  1.00  0.00           C  
ATOM     48  O   LEU A   7       1.301  12.871 -19.201  1.00  0.00           O  
ATOM     49  CB  LEU A   7       1.925  15.632 -20.590  1.00  0.00           C  
ATOM     50  CG  LEU A   7       2.001  16.615 -21.767  1.00  0.00           C  
ATOM     51  CD1 LEU A   7       1.547  17.991 -21.281  1.00  0.00           C  
ATOM     52  CD2 LEU A   7       3.422  16.738 -22.326  1.00  0.00           C  
ATOM     53  N   PRO A   8       3.538  13.043 -19.212  1.00  0.00           N  
ATOM     54  CA  PRO A   8       3.726  12.140 -18.083  1.00  0.00           C  
ATOM     55  C   PRO A   8       3.186  12.704 -16.766  1.00  0.00           C  
ATOM     56  O   PRO A   8       3.178  13.916 -16.529  1.00  0.00           O  
ATOM     57  CB  PRO A   8       5.229  11.868 -18.026  1.00  0.00           C  
ATOM     58  CG  PRO A   8       5.846  13.114 -18.656  1.00  0.00           C  
ATOM     59  CD  PRO A   8       4.820  13.502 -19.720  1.00  0.00           C  
ATOM     60  N   ILE A   9       2.789  11.795 -15.882  1.00  0.00           N  
ATOM     61  CA  ILE A   9       2.516  12.068 -14.471  1.00  0.00           C  
ATOM     62  C   ILE A   9       3.790  11.798 -13.674  1.00  0.00           C  
ATOM     63  O   ILE A   9       4.347  10.706 -13.727  1.00  0.00           O  
ATOM     64  CB  ILE A   9       1.313  11.252 -13.966  1.00  0.00           C  
ATOM     65  CG1 ILE A   9       0.038  11.683 -14.728  1.00  0.00           C  
ATOM     66  CG2 ILE A   9       1.139  11.438 -12.448  1.00  0.00           C  
ATOM     67  CD1 ILE A   9      -1.219  10.877 -14.374  1.00  0.00           C  
ATOM     68  N   LEU A  10       4.241  12.777 -12.911  1.00  0.00           N  
ATOM     69  CA  LEU A  10       5.357  12.631 -11.992  1.00  0.00           C  
ATOM     70  C   LEU A  10       4.866  12.154 -10.624  1.00  0.00           C  
ATOM     71  O   LEU A  10       4.042  12.812  -9.993  1.00  0.00           O  
ATOM     72  CB  LEU A  10       6.103  13.978 -11.907  1.00  0.00           C  
ATOM     73  CG  LEU A  10       7.261  13.999 -10.897  1.00  0.00           C  
ATOM     74  CD1 LEU A  10       8.363  13.014 -11.280  1.00  0.00           C  
ATOM     75  CD2 LEU A  10       7.868  15.398 -10.841  1.00  0.00           C  
ATOM     76  N   ILE A  11       5.407  11.057 -10.130  1.00  0.00           N  
ATOM     77  CA  ILE A  11       5.114  10.515  -8.797  1.00  0.00           C  
ATOM     78  C   ILE A  11       6.399  10.518  -7.973  1.00  0.00           C  
ATOM     79  O   ILE A  11       7.365   9.833  -8.296  1.00  0.00           O  
ATOM     80  CB  ILE A  11       4.502   9.102  -8.883  1.00  0.00           C  
ATOM     81  CG1 ILE A  11       3.256   9.075  -9.792  1.00  0.00           C  
ATOM     82  CG2 ILE A  11       4.150   8.602  -7.459  1.00  0.00           C  
ATOM     83  CD1 ILE A  11       2.719   7.664 -10.047  1.00  0.00           C  
ATOM     84  N   THR A  12       6.408  11.257  -6.870  1.00  0.00           N  
ATOM     85  CA  THR A  12       7.542  11.206  -5.945  1.00  0.00           C  
ATOM     86  C   THR A  12       7.393  10.055  -4.939  1.00  0.00           C  
ATOM     87  O   THR A  12       6.326   9.844  -4.363  1.00  0.00           O  
ATOM     88  CB  THR A  12       7.795  12.547  -5.239  1.00  0.00           C  
ATOM     89  OG1 THR A  12       6.717  12.903  -4.419  1.00  0.00           O  
ATOM     90  CG2 THR A  12       8.033  13.694  -6.229  1.00  0.00           C  
ATOM     91  N   GLY A  13       8.460   9.310  -4.719  1.00  0.00           N  
ATOM     92  CA  GLY A  13       8.432   8.148  -3.819  1.00  0.00           C  
ATOM     93  C   GLY A  13       7.594   6.985  -4.364  1.00  0.00           C  
ATOM     94  O   GLY A  13       6.862   6.347  -3.603  1.00  0.00           O  
ATOM     95  N   GLY A  14       7.699   6.711  -5.649  1.00  0.00           N  
ATOM     96  CA  GLY A  14       6.938   5.655  -6.326  1.00  0.00           C  
ATOM     97  C   GLY A  14       7.468   4.232  -6.158  1.00  0.00           C  
ATOM     98  O   GLY A  14       6.884   3.293  -6.678  1.00  0.00           O  
ATOM     99  N   GLY A  15       8.559   4.035  -5.415  1.00  0.00           N  
ATOM    100  CA  GLY A  15       9.191   2.709  -5.285  1.00  0.00           C  
ATOM    101  C   GLY A  15       8.517   1.723  -4.327  1.00  0.00           C  
ATOM    102  O   GLY A  15       8.982   0.585  -4.196  1.00  0.00           O  
ATOM    103  N   ARG A  16       7.477   2.132  -3.606  1.00  0.00           N  
ATOM    104  CA  ARG A  16       6.792   1.292  -2.618  1.00  0.00           C  
ATOM    105  C   ARG A  16       5.374   1.787  -2.325  1.00  0.00           C  
ATOM    106  O   ARG A  16       5.070   2.964  -2.515  1.00  0.00           O  
ATOM    107  CB  ARG A  16       7.624   1.208  -1.322  1.00  0.00           C  
ATOM    108  CG  ARG A  16       7.824   2.569  -0.632  1.00  0.00           C  
ATOM    109  CD  ARG A  16       8.624   2.403   0.668  1.00  0.00           C  
ATOM    110  NE  ARG A  16       8.769   3.686   1.382  1.00  0.00           N  
ATOM    111  CZ  ARG A  16       9.241   3.849   2.609  1.00  0.00           C  
ATOM    112  NH1 ARG A  16       9.668   2.841   3.310  1.00  0.00           N  
ATOM    113  NH2 ARG A  16       9.283   5.032   3.146  1.00  0.00           N  
ATOM    114  N   ARG A  17       4.549   0.904  -1.761  1.00  0.00           N  
ATOM    115  CA  ARG A  17       3.218   1.190  -1.186  1.00  0.00           C  
ATOM    116  C   ARG A  17       2.337   2.004  -2.144  1.00  0.00           C  
ATOM    117  O   ARG A  17       2.274   1.696  -3.340  1.00  0.00           O  
ATOM    118  CB  ARG A  17       3.366   1.822   0.225  1.00  0.00           C  
ATOM    119  CG  ARG A  17       4.189   0.979   1.212  1.00  0.00           C  
ATOM    120  CD  ARG A  17       4.236   1.613   2.606  1.00  0.00           C  
ATOM    121  NE  ARG A  17       2.944   1.500   3.309  1.00  0.00           N  
ATOM    122  CZ  ARG A  17       2.674   1.896   4.545  1.00  0.00           C  
ATOM    123  NH1 ARG A  17       3.557   2.509   5.269  1.00  0.00           N  
ATOM    124  NH2 ARG A  17       1.508   1.663   5.082  1.00  0.00           N  
ATOM    125  N   ILE A  18       1.671   3.054  -1.647  1.00  0.00           N  
ATOM    126  CA  ILE A  18       0.748   3.899  -2.409  1.00  0.00           C  
ATOM    127  C   ILE A  18       1.392   4.470  -3.679  1.00  0.00           C  
ATOM    128  O   ILE A  18       0.781   4.449  -4.739  1.00  0.00           O  
ATOM    129  CB  ILE A  18       0.210   5.036  -1.499  1.00  0.00           C  
ATOM    130  CG1 ILE A  18      -0.633   4.454  -0.336  1.00  0.00           C  
ATOM    131  CG2 ILE A  18      -0.619   6.056  -2.302  1.00  0.00           C  
ATOM    132  CD1 ILE A  18      -0.951   5.471   0.772  1.00  0.00           C  
ATOM    133  N   GLY A  19       2.636   4.954  -3.599  1.00  0.00           N  
ATOM    134  CA  GLY A  19       3.318   5.508  -4.771  1.00  0.00           C  
ATOM    135  C   GLY A  19       3.561   4.470  -5.865  1.00  0.00           C  
ATOM    136  O   GLY A  19       3.426   4.780  -7.048  1.00  0.00           O  
ATOM    137  N   LEU A  20       3.879   3.243  -5.483  1.00  0.00           N  
ATOM    138  CA  LEU A  20       4.061   2.125  -6.415  1.00  0.00           C  
ATOM    139  C   LEU A  20       2.721   1.696  -7.037  1.00  0.00           C  
ATOM    140  O   LEU A  20       2.654   1.491  -8.242  1.00  0.00           O  
ATOM    141  CB  LEU A  20       4.751   0.973  -5.665  1.00  0.00           C  
ATOM    142  CG  LEU A  20       5.049  -0.260  -6.536  1.00  0.00           C  
ATOM    143  CD1 LEU A  20       6.028   0.059  -7.662  1.00  0.00           C  
ATOM    144  CD2 LEU A  20       5.665  -1.347  -5.662  1.00  0.00           C  
ATOM    145  N   ALA A  21       1.667   1.609  -6.233  1.00  0.00           N  
ATOM    146  CA  ALA A  21       0.329   1.278  -6.718  1.00  0.00           C  
ATOM    147  C   ALA A  21      -0.194   2.321  -7.722  1.00  0.00           C  
ATOM    148  O   ALA A  21      -0.705   1.953  -8.771  1.00  0.00           O  
ATOM    149  CB  ALA A  21      -0.600   1.131  -5.507  1.00  0.00           C  
ATOM    150  N   LEU A  22       0.009   3.614  -7.438  1.00  0.00           N  
ATOM    151  CA  LEU A  22      -0.321   4.696  -8.364  1.00  0.00           C  
ATOM    152  C   LEU A  22       0.479   4.596  -9.672  1.00  0.00           C  
ATOM    153  O   LEU A  22      -0.098   4.770 -10.746  1.00  0.00           O  
ATOM    154  CB  LEU A  22      -0.049   6.054  -7.691  1.00  0.00           C  
ATOM    155  CG  LEU A  22      -1.076   6.442  -6.613  1.00  0.00           C  
ATOM    156  CD1 LEU A  22      -0.544   7.632  -5.807  1.00  0.00           C  
ATOM    157  CD2 LEU A  22      -2.420   6.854  -7.231  1.00  0.00           C  
ATOM    158  N   ALA A  23       1.770   4.296  -9.597  1.00  0.00           N  
ATOM    159  CA  ALA A  23       2.596   4.141 -10.791  1.00  0.00           C  
ATOM    160  C   ALA A  23       2.069   3.015 -11.695  1.00  0.00           C  
ATOM    161  O   ALA A  23       1.861   3.234 -12.884  1.00  0.00           O  
ATOM    162  CB  ALA A  23       4.049   3.910 -10.376  1.00  0.00           C  
ATOM    163  N   TRP A  24       1.764   1.842 -11.118  1.00  0.00           N  
ATOM    164  CA  TRP A  24       1.195   0.721 -11.857  1.00  0.00           C  
ATOM    165  C   TRP A  24      -0.192   1.018 -12.422  1.00  0.00           C  
ATOM    166  O   TRP A  24      -0.476   0.641 -13.561  1.00  0.00           O  
ATOM    167  CB  TRP A  24       1.162  -0.519 -10.966  1.00  0.00           C  
ATOM    168  CG  TRP A  24       2.480  -1.225 -10.898  1.00  0.00           C  
ATOM    169  CD1 TRP A  24       3.232  -1.415  -9.795  1.00  0.00           C  
ATOM    170  CD2 TRP A  24       3.196  -1.844 -12.008  1.00  0.00           C  
ATOM    171  NE1 TRP A  24       4.376  -2.122 -10.135  1.00  0.00           N  
ATOM    172  CE2 TRP A  24       4.394  -2.389 -11.484  1.00  0.00           C  
ATOM    173  CE3 TRP A  24       2.952  -1.988 -13.397  1.00  0.00           C  
ATOM    174  CZ2 TRP A  24       5.333  -3.055 -12.305  1.00  0.00           C  
ATOM    175  CZ3 TRP A  24       3.891  -2.650 -14.216  1.00  0.00           C  
ATOM    176  CH2 TRP A  24       5.064  -3.175 -13.675  1.00  0.00           C  
ATOM    177  N   HIS A  25      -1.043   1.716 -11.670  1.00  0.00           N  
ATOM    178  CA  HIS A  25      -2.362   2.135 -12.142  1.00  0.00           C  
ATOM    179  C   HIS A  25      -2.266   2.947 -13.440  1.00  0.00           C  
ATOM    180  O   HIS A  25      -2.906   2.612 -14.433  1.00  0.00           O  
ATOM    181  CB  HIS A  25      -3.051   2.931 -11.033  1.00  0.00           C  
ATOM    182  CG  HIS A  25      -4.379   3.462 -11.460  1.00  0.00           C  
ATOM    183  ND1 HIS A  25      -5.504   2.702 -11.778  1.00  0.00           N  
ATOM    184  CD2 HIS A  25      -4.709   4.793 -11.602  1.00  0.00           C  
ATOM    185  CE1 HIS A  25      -6.480   3.563 -12.089  1.00  0.00           C  
ATOM    186  NE2 HIS A  25      -6.028   4.832 -11.996  1.00  0.00           N  
ATOM    187  N   PHE A  26      -1.401   3.955 -13.465  1.00  0.00           N  
ATOM    188  CA  PHE A  26      -1.213   4.771 -14.666  1.00  0.00           C  
ATOM    189  C   PHE A  26      -0.546   4.011 -15.818  1.00  0.00           C  
ATOM    190  O   PHE A  26      -0.952   4.173 -16.969  1.00  0.00           O  
ATOM    191  CB  PHE A  26      -0.422   6.027 -14.309  1.00  0.00           C  
ATOM    192  CG  PHE A  26      -1.137   6.971 -13.368  1.00  0.00           C  
ATOM    193  CD1 PHE A  26      -2.453   7.387 -13.639  1.00  0.00           C  
ATOM    194  CD2 PHE A  26      -0.488   7.435 -12.212  1.00  0.00           C  
ATOM    195  CE1 PHE A  26      -3.125   8.239 -12.761  1.00  0.00           C  
ATOM    196  CE2 PHE A  26      -1.152   8.295 -11.326  1.00  0.00           C  
ATOM    197  CZ  PHE A  26      -2.478   8.690 -11.591  1.00  0.00           C  
ATOM    198  N   ILE A  27       0.436   3.150 -15.531  1.00  0.00           N  
ATOM    199  CA  ILE A  27       1.072   2.293 -16.541  1.00  0.00           C  
ATOM    200  C   ILE A  27       0.028   1.385 -17.205  1.00  0.00           C  
ATOM    201  O   ILE A  27      -0.009   1.290 -18.431  1.00  0.00           O  
ATOM    202  CB  ILE A  27       2.222   1.481 -15.913  1.00  0.00           C  
ATOM    203  CG1 ILE A  27       3.409   2.411 -15.579  1.00  0.00           C  
ATOM    204  CG2 ILE A  27       2.698   0.361 -16.862  1.00  0.00           C  
ATOM    205  CD1 ILE A  27       4.422   1.780 -14.611  1.00  0.00           C  
ATOM    206  N   ASN A  28      -0.857   0.774 -16.415  1.00  0.00           N  
ATOM    207  CA  ASN A  28      -1.925  -0.078 -16.919  1.00  0.00           C  
ATOM    208  C   ASN A  28      -2.905   0.689 -17.821  1.00  0.00           C  
ATOM    209  O   ASN A  28      -3.360   0.159 -18.839  1.00  0.00           O  
ATOM    210  CB  ASN A  28      -2.638  -0.724 -15.714  1.00  0.00           C  
ATOM    211  CG  ASN A  28      -1.803  -1.796 -15.024  1.00  0.00           C  
ATOM    212  OD1 ASN A  28      -0.842  -2.326 -15.556  1.00  0.00           O  
ATOM    213  ND2 ASN A  28      -2.182  -2.178 -13.817  1.00  0.00           N  
ATOM    214  N   GLN A  29      -3.141   1.968 -17.534  1.00  0.00           N  
ATOM    215  CA  GLN A  29      -3.923   2.874 -18.383  1.00  0.00           C  
ATOM    216  C   GLN A  29      -3.139   3.448 -19.587  1.00  0.00           C  
ATOM    217  O   GLN A  29      -3.650   4.288 -20.327  1.00  0.00           O  
ATOM    218  CB  GLN A  29      -4.504   3.998 -17.519  1.00  0.00           C  
ATOM    219  CG  GLN A  29      -5.532   3.484 -16.498  1.00  0.00           C  
ATOM    220  CD  GLN A  29      -6.209   4.629 -15.737  1.00  0.00           C  
ATOM    221  OE1 GLN A  29      -5.938   5.802 -15.950  1.00  0.00           O  
ATOM    222  NE2 GLN A  29      -7.110   4.328 -14.840  1.00  0.00           N  
ATOM    223  N   LYS A  30      -1.888   3.013 -19.798  1.00  0.00           N  
ATOM    224  CA  LYS A  30      -0.973   3.550 -20.818  1.00  0.00           C  
ATOM    225  C   LYS A  30      -0.673   5.049 -20.653  1.00  0.00           C  
ATOM    226  O   LYS A  30      -0.327   5.722 -21.630  1.00  0.00           O  
ATOM    227  CB  LYS A  30      -1.452   3.195 -22.236  1.00  0.00           C  
ATOM    228  CG  LYS A  30      -1.716   1.693 -22.404  1.00  0.00           C  
ATOM    229  CD  LYS A  30      -2.198   1.405 -23.829  1.00  0.00           C  
ATOM    230  CE  LYS A  30      -2.474  -0.090 -23.919  1.00  0.00           C  
ATOM    231  NZ  LYS A  30      -3.026  -0.479 -25.233  1.00  0.00           N  
ATOM    232  N   GLN A  31      -0.801   5.559 -19.450  1.00  0.00           N  
ATOM    233  CA  GLN A  31      -0.391   6.898 -19.063  1.00  0.00           C  
ATOM    234  C   GLN A  31       1.119   6.894 -18.760  1.00  0.00           C  
ATOM    235  O   GLN A  31       1.545   6.165 -17.874  1.00  0.00           O  
ATOM    236  CB  GLN A  31      -1.256   7.322 -17.861  1.00  0.00           C  
ATOM    237  CG  GLN A  31      -0.813   8.607 -17.159  1.00  0.00           C  
ATOM    238  CD  GLN A  31      -0.729   9.802 -18.086  1.00  0.00           C  
ATOM    239  OE1 GLN A  31      -1.679  10.217 -18.731  1.00  0.00           O  
ATOM    240  NE2 GLN A  31       0.435  10.401 -18.182  1.00  0.00           N  
ATOM    241  N   PRO A  32       1.935   7.695 -19.451  1.00  0.00           N  
ATOM    242  CA  PRO A  32       3.354   7.794 -19.136  1.00  0.00           C  
ATOM    243  C   PRO A  32       3.592   8.269 -17.699  1.00  0.00           C  
ATOM    244  O   PRO A  32       2.906   9.162 -17.208  1.00  0.00           O  
ATOM    245  CB  PRO A  32       3.947   8.772 -20.155  1.00  0.00           C  
ATOM    246  CG  PRO A  32       2.959   8.727 -21.316  1.00  0.00           C  
ATOM    247  CD  PRO A  32       1.622   8.482 -20.623  1.00  0.00           C  
ATOM    248  N   VAL A  33       4.587   7.678 -17.049  1.00  0.00           N  
ATOM    249  CA  VAL A  33       4.912   7.969 -15.655  1.00  0.00           C  
ATOM    250  C   VAL A  33       6.402   8.240 -15.502  1.00  0.00           C  
ATOM    251  O   VAL A  33       7.240   7.514 -16.039  1.00  0.00           O  
ATOM    252  CB  VAL A  33       4.455   6.827 -14.717  1.00  0.00           C  
ATOM    253  CG1 VAL A  33       4.689   7.188 -13.251  1.00  0.00           C  
ATOM    254  CG2 VAL A  33       2.961   6.526 -14.856  1.00  0.00           C  
ATOM    255  N   ILE A  34       6.734   9.265 -14.730  1.00  0.00           N  
ATOM    256  CA  ILE A  34       8.070   9.501 -14.188  1.00  0.00           C  
ATOM    257  C   ILE A  34       7.999   9.258 -12.682  1.00  0.00           C  
ATOM    258  O   ILE A  34       7.159   9.830 -11.993  1.00  0.00           O  
ATOM    259  CB  ILE A  34       8.597  10.912 -14.513  1.00  0.00           C  
ATOM    260  CG1 ILE A  34       8.554  11.201 -16.031  1.00  0.00           C  
ATOM    261  CG2 ILE A  34      10.033  11.074 -13.966  1.00  0.00           C  
ATOM    262  CD1 ILE A  34       8.942  12.639 -16.412  1.00  0.00           C  
ATOM    263  N   VAL A  35       8.878   8.426 -12.163  1.00  0.00           N  
ATOM    264  CA  VAL A  35       8.899   8.044 -10.746  1.00  0.00           C  
ATOM    265  C   VAL A  35      10.209   8.477 -10.116  1.00  0.00           C  
ATOM    266  O   VAL A  35      11.280   8.159 -10.628  1.00  0.00           O  
ATOM    267  CB  VAL A  35       8.672   6.529 -10.596  1.00  0.00           C  
ATOM    268  CG1 VAL A  35       8.837   6.065  -9.151  1.00  0.00           C  
ATOM    269  CG2 VAL A  35       7.263   6.138 -11.055  1.00  0.00           C  
ATOM    270  N   SER A  36      10.152   9.150  -8.975  1.00  0.00           N  
ATOM    271  CA  SER A  36      11.334   9.288  -8.128  1.00  0.00           C  
ATOM    272  C   SER A  36      11.404   8.169  -7.091  1.00  0.00           C  
ATOM    273  O   SER A  36      10.398   7.777  -6.494  1.00  0.00           O  
ATOM    274  CB  SER A  36      11.436  10.669  -7.461  1.00  0.00           C  
ATOM    275  OG  SER A  36      10.698  10.716  -6.252  1.00  0.00           O  
ATOM    276  N   TYR A  37      12.617   7.723  -6.814  1.00  0.00           N  
ATOM    277  CA  TYR A  37      12.895   6.793  -5.728  1.00  0.00           C  
ATOM    278  C   TYR A  37      14.198   7.169  -5.027  1.00  0.00           C  
ATOM    279  O   TYR A  37      15.130   7.676  -5.645  1.00  0.00           O  
ATOM    280  CB  TYR A  37      12.935   5.357  -6.263  1.00  0.00           C  
ATOM    281  CG  TYR A  37      14.090   5.063  -7.197  1.00  0.00           C  
ATOM    282  CD1 TYR A  37      14.017   5.403  -8.568  1.00  0.00           C  
ATOM    283  CD2 TYR A  37      15.248   4.439  -6.710  1.00  0.00           C  
ATOM    284  CE1 TYR A  37      15.075   5.113  -9.437  1.00  0.00           C  
ATOM    285  CE2 TYR A  37      16.323   4.146  -7.571  1.00  0.00           C  
ATOM    286  CZ  TYR A  37      16.231   4.478  -8.938  1.00  0.00           C  
ATOM    287  OH  TYR A  37      17.268   4.172  -9.774  1.00  0.00           O  
ATOM    288  N   ARG A  38      14.289   6.898  -3.718  1.00  0.00           N  
ATOM    289  CA  ARG A  38      15.516   7.131  -2.947  1.00  0.00           C  
ATOM    290  C   ARG A  38      16.425   5.904  -2.962  1.00  0.00           C  
ATOM    291  O   ARG A  38      17.620   6.002  -3.188  1.00  0.00           O  
ATOM    292  CB  ARG A  38      15.164   7.542  -1.515  1.00  0.00           C  
ATOM    293  CG  ARG A  38      16.414   7.964  -0.728  1.00  0.00           C  
ATOM    294  CD  ARG A  38      16.097   8.316   0.723  1.00  0.00           C  
ATOM    295  NE  ARG A  38      15.729   7.108   1.494  1.00  0.00           N  
ATOM    296  CZ  ARG A  38      15.586   7.033   2.813  1.00  0.00           C  
ATOM    297  NH1 ARG A  38      15.738   8.093   3.566  1.00  0.00           N  
ATOM    298  NH2 ARG A  38      15.298   5.899   3.392  1.00  0.00           N  
ATOM    299  N   THR A  39      15.834   4.757  -2.692  1.00  0.00           N  
ATOM    300  CA  THR A  39      16.517   3.462  -2.636  1.00  0.00           C  
ATOM    301  C   THR A  39      16.040   2.628  -3.808  1.00  0.00           C  
ATOM    302  O   THR A  39      14.839   2.559  -4.058  1.00  0.00           O  
ATOM    303  CB  THR A  39      16.217   2.741  -1.310  1.00  0.00           C  
ATOM    304  OG1 THR A  39      16.476   3.593  -0.209  1.00  0.00           O  
ATOM    305  CG2 THR A  39      17.074   1.491  -1.118  1.00  0.00           C  
ATOM    306  N   HIS A  40      16.978   1.985  -4.503  1.00  0.00           N  
ATOM    307  CA  HIS A  40      16.640   1.061  -5.566  1.00  0.00           C  
ATOM    308  C   HIS A  40      16.024  -0.201  -4.961  1.00  0.00           C  
ATOM    309  O   HIS A  40      16.709  -1.025  -4.362  1.00  0.00           O  
ATOM    310  CB  HIS A  40      17.886   0.767  -6.408  1.00  0.00           C  
ATOM    311  CG  HIS A  40      17.516   0.233  -7.756  1.00  0.00           C  
ATOM    312  ND1 HIS A  40      17.334   1.007  -8.890  1.00  0.00           N  
ATOM    313  CD2 HIS A  40      17.266  -1.066  -8.085  1.00  0.00           C  
ATOM    314  CE1 HIS A  40      16.987   0.176  -9.884  1.00  0.00           C  
ATOM    315  NE2 HIS A  40      16.934  -1.082  -9.427  1.00  0.00           N  
ATOM    316  N   TYR A  41      14.704  -0.324  -5.083  1.00  0.00           N  
ATOM    317  CA  TYR A  41      13.992  -1.549  -4.758  1.00  0.00           C  
ATOM    318  C   TYR A  41      13.777  -2.356  -6.043  1.00  0.00           C  
ATOM    319  O   TYR A  41      13.586  -1.743  -7.091  1.00  0.00           O  
ATOM    320  CB  TYR A  41      12.645  -1.229  -4.094  1.00  0.00           C  
ATOM    321  CG  TYR A  41      12.750  -0.461  -2.797  1.00  0.00           C  
ATOM    322  CD1 TYR A  41      13.203  -1.106  -1.623  1.00  0.00           C  
ATOM    323  CD2 TYR A  41      12.407   0.905  -2.744  1.00  0.00           C  
ATOM    324  CE1 TYR A  41      13.313  -0.392  -0.423  1.00  0.00           C  
ATOM    325  CE2 TYR A  41      12.515   1.623  -1.543  1.00  0.00           C  
ATOM    326  CZ  TYR A  41      12.970   0.967  -0.385  1.00  0.00           C  
ATOM    327  OH  TYR A  41      13.099   1.675   0.796  1.00  0.00           O  
ATOM    328  N   PRO A  42      13.675  -3.697  -5.972  1.00  0.00           N  
ATOM    329  CA  PRO A  42      13.337  -4.517  -7.139  1.00  0.00           C  
ATOM    330  C   PRO A  42      12.046  -4.109  -7.856  1.00  0.00           C  
ATOM    331  O   PRO A  42      11.909  -4.266  -9.064  1.00  0.00           O  
ATOM    332  CB  PRO A  42      13.235  -5.940  -6.594  1.00  0.00           C  
ATOM    333  CG  PRO A  42      14.209  -5.937  -5.421  1.00  0.00           C  
ATOM    334  CD  PRO A  42      14.012  -4.538  -4.838  1.00  0.00           C  
ATOM    335  N   ALA A  43      11.101  -3.512  -7.127  1.00  0.00           N  
ATOM    336  CA  ALA A  43       9.903  -2.923  -7.723  1.00  0.00           C  
ATOM    337  C   ALA A  43      10.214  -1.823  -8.758  1.00  0.00           C  
ATOM    338  O   ALA A  43       9.433  -1.629  -9.684  1.00  0.00           O  
ATOM    339  CB  ALA A  43       9.035  -2.381  -6.593  1.00  0.00           C  
ATOM    340  N   ILE A  44      11.338  -1.126  -8.631  1.00  0.00           N  
ATOM    341  CA  ILE A  44      11.776  -0.112  -9.601  1.00  0.00           C  
ATOM    342  C   ILE A  44      12.146  -0.762 -10.931  1.00  0.00           C  
ATOM    343  O   ILE A  44      11.744  -0.238 -11.964  1.00  0.00           O  
ATOM    344  CB  ILE A  44      12.948   0.723  -9.037  1.00  0.00           C  
ATOM    345  CG1 ILE A  44      12.555   1.505  -7.763  1.00  0.00           C  
ATOM    346  CG2 ILE A  44      13.536   1.682 -10.090  1.00  0.00           C  
ATOM    347  CD1 ILE A  44      11.447   2.550  -7.950  1.00  0.00           C  
ATOM    348  N   ASP A  45      12.796  -1.918 -10.917  1.00  0.00           N  
ATOM    349  CA  ASP A  45      13.126  -2.642 -12.147  1.00  0.00           C  
ATOM    350  C   ASP A  45      11.860  -3.058 -12.896  1.00  0.00           C  
ATOM    351  O   ASP A  45      11.773  -2.908 -14.113  1.00  0.00           O  
ATOM    352  CB  ASP A  45      13.987  -3.876 -11.824  1.00  0.00           C  
ATOM    353  CG  ASP A  45      15.277  -3.489 -11.113  1.00  0.00           C  
ATOM    354  OD1 ASP A  45      15.935  -2.525 -11.567  1.00  0.00           O  
ATOM    355  OD2 ASP A  45      15.578  -4.109 -10.062  1.00  0.00           O  
ATOM    356  N   GLY A  46      10.834  -3.491 -12.159  1.00  0.00           N  
ATOM    357  CA  GLY A  46       9.525  -3.776 -12.732  1.00  0.00           C  
ATOM    358  C   GLY A  46       8.889  -2.551 -13.401  1.00  0.00           C  
ATOM    359  O   GLY A  46       8.382  -2.656 -14.519  1.00  0.00           O  
ATOM    360  N   LEU A  47       8.970  -1.383 -12.764  1.00  0.00           N  
ATOM    361  CA  LEU A  47       8.465  -0.129 -13.348  1.00  0.00           C  
ATOM    362  C   LEU A  47       9.246   0.269 -14.609  1.00  0.00           C  
ATOM    363  O   LEU A  47       8.633   0.652 -15.603  1.00  0.00           O  
ATOM    364  CB  LEU A  47       8.530   1.003 -12.305  1.00  0.00           C  
ATOM    365  CG  LEU A  47       7.585   0.874 -11.100  1.00  0.00           C  
ATOM    366  CD1 LEU A  47       7.839   2.035 -10.139  1.00  0.00           C  
ATOM    367  CD2 LEU A  47       6.113   0.917 -11.504  1.00  0.00           C  
ATOM    368  N   ILE A  48      10.571   0.147 -14.591  1.00  0.00           N  
ATOM    369  CA  ILE A  48      11.428   0.434 -15.745  1.00  0.00           C  
ATOM    370  C   ILE A  48      11.078  -0.502 -16.909  1.00  0.00           C  
ATOM    371  O   ILE A  48      10.863  -0.036 -18.028  1.00  0.00           O  
ATOM    372  CB  ILE A  48      12.921   0.328 -15.360  1.00  0.00           C  
ATOM    373  CG1 ILE A  48      13.307   1.465 -14.384  1.00  0.00           C  
ATOM    374  CG2 ILE A  48      13.826   0.390 -16.604  1.00  0.00           C  
ATOM    375  CD1 ILE A  48      14.663   1.261 -13.692  1.00  0.00           C  
ATOM    376  N   ASN A  49      10.947  -1.794 -16.638  1.00  0.00           N  
ATOM    377  CA  ASN A  49      10.578  -2.796 -17.640  1.00  0.00           C  
ATOM    378  C   ASN A  49       9.180  -2.548 -18.229  1.00  0.00           C  
ATOM    379  O   ASN A  49       8.941  -2.845 -19.399  1.00  0.00           O  
ATOM    380  CB  ASN A  49      10.662  -4.187 -16.995  1.00  0.00           C  
ATOM    381  CG  ASN A  49      12.096  -4.628 -16.721  1.00  0.00           C  
ATOM    382  OD1 ASN A  49      13.054  -4.148 -17.298  1.00  0.00           O  
ATOM    383  ND2 ASN A  49      12.279  -5.596 -15.850  1.00  0.00           N  
ATOM    384  N   ALA A  50       8.274  -1.959 -17.452  1.00  0.00           N  
ATOM    385  CA  ALA A  50       6.949  -1.554 -17.907  1.00  0.00           C  
ATOM    386  C   ALA A  50       6.917  -0.184 -18.627  1.00  0.00           C  
ATOM    387  O   ALA A  50       5.857   0.273 -19.050  1.00  0.00           O  
ATOM    388  CB  ALA A  50       5.999  -1.611 -16.714  1.00  0.00           C  
ATOM    389  N   GLY A  51       8.063   0.471 -18.773  1.00  0.00           N  
ATOM    390  CA  GLY A  51       8.207   1.729 -19.517  1.00  0.00           C  
ATOM    391  C   GLY A  51       8.118   3.001 -18.674  1.00  0.00           C  
ATOM    392  O   GLY A  51       8.084   4.098 -19.243  1.00  0.00           O  
ATOM    393  N   ALA A  52       8.094   2.905 -17.344  1.00  0.00           N  
ATOM    394  CA  ALA A  52       8.205   4.080 -16.492  1.00  0.00           C  
ATOM    395  C   ALA A  52       9.637   4.630 -16.512  1.00  0.00           C  
ATOM    396  O   ALA A  52      10.617   3.891 -16.443  1.00  0.00           O  
ATOM    397  CB  ALA A  52       7.775   3.741 -15.064  1.00  0.00           C  
ATOM    398  N   GLN A  53       9.775   5.957 -16.533  1.00  0.00           N  
ATOM    399  CA  GLN A  53      11.054   6.590 -16.296  1.00  0.00           C  
ATOM    400  C   GLN A  53      11.289   6.706 -14.790  1.00  0.00           C  
ATOM    401  O   GLN A  53      10.622   7.475 -14.108  1.00  0.00           O  
ATOM    402  CB  GLN A  53      11.097   7.939 -17.015  1.00  0.00           C  
ATOM    403  CG  GLN A  53      12.493   8.560 -16.871  1.00  0.00           C  
ATOM    404  CD  GLN A  53      12.649   9.879 -17.612  1.00  0.00           C  
ATOM    405  OE1 GLN A  53      11.711  10.437 -18.174  1.00  0.00           O  
ATOM    406  NE2 GLN A  53      13.841  10.415 -17.630  1.00  0.00           N  
ATOM    407  N   CYS A  54      12.257   5.966 -14.266  1.00  0.00           N  
ATOM    408  CA  CYS A  54      12.596   5.999 -12.852  1.00  0.00           C  
ATOM    409  C   CYS A  54      13.880   6.808 -12.620  1.00  0.00           C  
ATOM    410  O   CYS A  54      14.917   6.508 -13.204  1.00  0.00           O  
ATOM    411  CB  CYS A  54      12.700   4.560 -12.323  1.00  0.00           C  
ATOM    412  SG  CYS A  54      11.067   3.760 -12.398  1.00  0.00           S  
ATOM    413  N   ILE A  55      13.809   7.822 -11.765  1.00  0.00           N  
ATOM    414  CA  ILE A  55      14.924   8.718 -11.448  1.00  0.00           C  
ATOM    415  C   ILE A  55      15.264   8.581  -9.969  1.00  0.00           C  
ATOM    416  O   ILE A  55      14.424   8.830  -9.099  1.00  0.00           O  
ATOM    417  CB  ILE A  55      14.596  10.182 -11.839  1.00  0.00           C  
ATOM    418  CG1 ILE A  55      14.188  10.304 -13.327  1.00  0.00           C  
ATOM    419  CG2 ILE A  55      15.806  11.087 -11.530  1.00  0.00           C  
ATOM    420  CD1 ILE A  55      13.733  11.711 -13.752  1.00  0.00           C  
ATOM    421  N   GLN A  56      16.503   8.200  -9.671  1.00  0.00           N  
ATOM    422  CA  GLN A  56      16.965   8.183  -8.289  1.00  0.00           C  
ATOM    423  C   GLN A  56      17.141   9.616  -7.784  1.00  0.00           C  
ATOM    424  O   GLN A  56      17.777  10.436  -8.439  1.00  0.00           O  
ATOM    425  CB  GLN A  56      18.259   7.365  -8.168  1.00  0.00           C  
ATOM    426  CG  GLN A  56      18.562   7.051  -6.691  1.00  0.00           C  
ATOM    427  CD  GLN A  56      19.757   6.098  -6.517  1.00  0.00           C  
ATOM    428  OE1 GLN A  56      20.482   5.785  -7.440  1.00  0.00           O  
ATOM    429  NE2 GLN A  56      19.984   5.624  -5.322  1.00  0.00           N  
ATOM    430  N   ALA A  57      16.580   9.900  -6.607  1.00  0.00           N  
ATOM    431  CA  ALA A  57      16.636  11.228  -6.021  1.00  0.00           C  
ATOM    432  C   ALA A  57      16.753  11.158  -4.501  1.00  0.00           C  
ATOM    433  O   ALA A  57      16.082  10.358  -3.836  1.00  0.00           O  
ATOM    434  CB  ALA A  57      15.384  12.000  -6.448  1.00  0.00           C  
ATOM    435  N   ASP A  58      17.574  12.034  -3.946  1.00  0.00           N  
ATOM    436  CA  ASP A  58      17.638  12.261  -2.511  1.00  0.00           C  
ATOM    437  C   ASP A  58      17.056  13.630  -2.171  1.00  0.00           C  
ATOM    438  O   ASP A  58      17.640  14.674  -2.464  1.00  0.00           O  
ATOM    439  CB  ASP A  58      19.064  12.091  -1.981  1.00  0.00           C  
ATOM    440  CG  ASP A  58      19.104  12.207  -0.444  1.00  0.00           C  
ATOM    441  OD1 ASP A  58      18.024  12.268   0.184  1.00  0.00           O  
ATOM    442  OD2 ASP A  58      20.207  12.224   0.124  1.00  0.00           O  
ATOM    443  N   PHE A  59      15.900  13.633  -1.528  1.00  0.00           N  
ATOM    444  CA  PHE A  59      15.207  14.852  -1.113  1.00  0.00           C  
ATOM    445  C   PHE A  59      15.611  15.337   0.284  1.00  0.00           C  
ATOM    446  O   PHE A  59      15.004  16.282   0.788  1.00  0.00           O  
ATOM    447  CB  PHE A  59      13.695  14.647  -1.237  1.00  0.00           C  
ATOM    448  CG  PHE A  59      13.194  14.278  -2.620  1.00  0.00           C  
ATOM    449  CD1 PHE A  59      13.820  14.755  -3.785  1.00  0.00           C  
ATOM    450  CD2 PHE A  59      12.044  13.472  -2.745  1.00  0.00           C  
ATOM    451  CE1 PHE A  59      13.316  14.424  -5.054  1.00  0.00           C  
ATOM    452  CE2 PHE A  59      11.538  13.144  -4.009  1.00  0.00           C  
ATOM    453  CZ  PHE A  59      12.175  13.618  -5.166  1.00  0.00           C  
ATOM    454  N   SER A  60      16.627  14.740   0.908  1.00  0.00           N  
ATOM    455  CA  SER A  60      17.112  15.164   2.226  1.00  0.00           C  
ATOM    456  C   SER A  60      17.798  16.541   2.204  1.00  0.00           C  
ATOM    457  O   SER A  60      17.892  17.194   3.242  1.00  0.00           O  
ATOM    458  CB  SER A  60      18.062  14.119   2.811  1.00  0.00           C  
ATOM    459  OG  SER A  60      19.258  14.043   2.065  1.00  0.00           O  
ATOM    460  N   THR A  61      18.204  17.007   1.027  1.00  0.00           N  
ATOM    461  CA  THR A  61      18.825  18.320   0.828  1.00  0.00           C  
ATOM    462  C   THR A  61      18.135  19.088  -0.294  1.00  0.00           C  
ATOM    463  O   THR A  61      17.571  18.508  -1.226  1.00  0.00           O  
ATOM    464  CB  THR A  61      20.329  18.210   0.548  1.00  0.00           C  
ATOM    465  OG1 THR A  61      20.561  17.644  -0.717  1.00  0.00           O  
ATOM    466  CG2 THR A  61      21.078  17.374   1.583  1.00  0.00           C  
ATOM    467  N   ASN A  62      18.206  20.420  -0.245  1.00  0.00           N  
ATOM    468  CA  ASN A  62      17.670  21.259  -1.310  1.00  0.00           C  
ATOM    469  C   ASN A  62      18.399  21.033  -2.638  1.00  0.00           C  
ATOM    470  O   ASN A  62      17.744  20.992  -3.678  1.00  0.00           O  
ATOM    471  CB  ASN A  62      17.742  22.739  -0.892  1.00  0.00           C  
ATOM    472  CG  ASN A  62      16.828  23.082   0.271  1.00  0.00           C  
ATOM    473  OD1 ASN A  62      15.865  22.402   0.598  1.00  0.00           O  
ATOM    474  ND2 ASN A  62      17.094  24.184   0.938  1.00  0.00           N  
ATOM    475  N   ASP A  63      19.702  20.784  -2.608  1.00  0.00           N  
ATOM    476  CA  ASP A  63      20.484  20.481  -3.808  1.00  0.00           C  
ATOM    477  C   ASP A  63      20.030  19.170  -4.453  1.00  0.00           C  
ATOM    478  O   ASP A  63      19.868  19.108  -5.675  1.00  0.00           O  
ATOM    479  CB  ASP A  63      21.977  20.420  -3.458  1.00  0.00           C  
ATOM    480  CG  ASP A  63      22.553  21.764  -3.002  1.00  0.00           C  
ATOM    481  OD1 ASP A  63      21.930  22.810  -3.279  1.00  0.00           O  
ATOM    482  OD2 ASP A  63      23.619  21.729  -2.331  1.00  0.00           O  
ATOM    483  N   GLY A  64      19.721  18.148  -3.656  1.00  0.00           N  
ATOM    484  CA  GLY A  64      19.158  16.890  -4.148  1.00  0.00           C  
ATOM    485  C   GLY A  64      17.766  17.060  -4.770  1.00  0.00           C  
ATOM    486  O   GLY A  64      17.455  16.434  -5.789  1.00  0.00           O  
ATOM    487  N   VAL A  65      16.932  17.935  -4.205  1.00  0.00           N  
ATOM    488  CA  VAL A  65      15.625  18.285  -4.787  1.00  0.00           C  
ATOM    489  C   VAL A  65      15.799  19.003  -6.125  1.00  0.00           C  
ATOM    490  O   VAL A  65      15.111  18.670  -7.094  1.00  0.00           O  
ATOM    491  CB  VAL A  65      14.792  19.157  -3.822  1.00  0.00           C  
ATOM    492  CG1 VAL A  65      13.468  19.603  -4.439  1.00  0.00           C  
ATOM    493  CG2 VAL A  65      14.451  18.402  -2.530  1.00  0.00           C  
ATOM    494  N   MET A  66      16.719  19.963  -6.202  1.00  0.00           N  
ATOM    495  CA  MET A  66      16.954  20.724  -7.423  1.00  0.00           C  
ATOM    496  C   MET A  66      17.606  19.875  -8.523  1.00  0.00           C  
ATOM    497  O   MET A  66      17.183  19.958  -9.665  1.00  0.00           O  
ATOM    498  CB  MET A  66      17.794  21.975  -7.115  1.00  0.00           C  
ATOM    499  CG  MET A  66      17.039  22.992  -6.239  1.00  0.00           C  
ATOM    500  SD  MET A  66      15.392  23.531  -6.829  1.00  0.00           S  
ATOM    501  CE  MET A  66      15.817  24.180  -8.470  1.00  0.00           C  
ATOM    502  N   ALA A  67      18.531  18.986  -8.162  1.00  0.00           N  
ATOM    503  CA  ALA A  67      19.114  18.030  -9.099  1.00  0.00           C  
ATOM    504  C   ALA A  67      18.037  17.116  -9.720  1.00  0.00           C  
ATOM    505  O   ALA A  67      18.028  16.878 -10.926  1.00  0.00           O  
ATOM    506  CB  ALA A  67      20.180  17.213  -8.361  1.00  0.00           C  
ATOM    507  N   PHE A  68      17.080  16.666  -8.912  1.00  0.00           N  
ATOM    508  CA  PHE A  68      15.937  15.917  -9.431  1.00  0.00           C  
ATOM    509  C   PHE A  68      15.052  16.749 -10.356  1.00  0.00           C  
ATOM    510  O   PHE A  68      14.644  16.267 -11.412  1.00  0.00           O  
ATOM    511  CB  PHE A  68      15.125  15.363  -8.253  1.00  0.00           C  
ATOM    512  CG  PHE A  68      13.851  14.678  -8.694  1.00  0.00           C  
ATOM    513  CD1 PHE A  68      12.605  15.303  -8.504  1.00  0.00           C  
ATOM    514  CD2 PHE A  68      13.919  13.437  -9.359  1.00  0.00           C  
ATOM    515  CE1 PHE A  68      11.433  14.678  -8.947  1.00  0.00           C  
ATOM    516  CE2 PHE A  68      12.752  12.810  -9.806  1.00  0.00           C  
ATOM    517  CZ  PHE A  68      11.510  13.430  -9.596  1.00  0.00           C  
ATOM    518  N   ALA A  69      14.771  17.992 -10.007  1.00  0.00           N  
ATOM    519  CA  ALA A  69      14.010  18.889 -10.867  1.00  0.00           C  
ATOM    520  C   ALA A  69      14.686  19.074 -12.236  1.00  0.00           C  
ATOM    521  O   ALA A  69      14.019  19.003 -13.261  1.00  0.00           O  
ATOM    522  CB  ALA A  69      13.802  20.227 -10.154  1.00  0.00           C  
ATOM    523  N   ASP A  70      16.016  19.230 -12.261  1.00  0.00           N  
ATOM    524  CA  ASP A  70      16.787  19.360 -13.494  1.00  0.00           C  
ATOM    525  C   ASP A  70      16.719  18.107 -14.373  1.00  0.00           C  
ATOM    526  O   ASP A  70      16.571  18.217 -15.595  1.00  0.00           O  
ATOM    527  CB  ASP A  70      18.252  19.708 -13.162  1.00  0.00           C  
ATOM    528  CG  ASP A  70      18.457  21.156 -12.704  1.00  0.00           C  
ATOM    529  OD1 ASP A  70      17.586  22.007 -13.013  1.00  0.00           O  
ATOM    530  OD2 ASP A  70      19.542  21.424 -12.137  1.00  0.00           O  
ATOM    531  N   GLU A  71      16.749  16.921 -13.781  1.00  0.00           N  
ATOM    532  CA  GLU A  71      16.566  15.660 -14.518  1.00  0.00           C  
ATOM    533  C   GLU A  71      15.153  15.540 -15.113  1.00  0.00           C  
ATOM    534  O   GLU A  71      14.996  15.158 -16.278  1.00  0.00           O  
ATOM    535  CB  GLU A  71      16.901  14.458 -13.621  1.00  0.00           C  
ATOM    536  CG  GLU A  71      18.410  14.310 -13.353  1.00  0.00           C  
ATOM    537  CD  GLU A  71      19.218  14.243 -14.661  1.00  0.00           C  
ATOM    538  OE1 GLU A  71      20.122  15.094 -14.858  1.00  0.00           O  
ATOM    539  OE2 GLU A  71      18.885  13.416 -15.519  1.00  0.00           O  
ATOM    540  N   VAL A  72      14.118  15.946 -14.385  1.00  0.00           N  
ATOM    541  CA  VAL A  72      12.747  15.978 -14.919  1.00  0.00           C  
ATOM    542  C   VAL A  72      12.631  16.979 -16.071  1.00  0.00           C  
ATOM    543  O   VAL A  72      12.038  16.667 -17.102  1.00  0.00           O  
ATOM    544  CB  VAL A  72      11.720  16.287 -13.808  1.00  0.00           C  
ATOM    545  CG1 VAL A  72      10.298  16.416 -14.362  1.00  0.00           C  
ATOM    546  CG2 VAL A  72      11.689  15.167 -12.763  1.00  0.00           C  
ATOM    547  N   LEU A  73      13.235  18.165 -15.939  1.00  0.00           N  
ATOM    548  CA  LEU A  73      13.225  19.208 -16.966  1.00  0.00           C  
ATOM    549  C   LEU A  73      13.953  18.789 -18.257  1.00  0.00           C  
ATOM    550  O   LEU A  73      13.587  19.274 -19.332  1.00  0.00           O  
ATOM    551  CB  LEU A  73      13.878  20.479 -16.392  1.00  0.00           C  
ATOM    552  CG  LEU A  73      12.995  21.226 -15.372  1.00  0.00           C  
ATOM    553  CD1 LEU A  73      13.834  22.264 -14.621  1.00  0.00           C  
ATOM    554  CD2 LEU A  73      11.845  21.961 -16.047  1.00  0.00           C  
ATOM    555  N   LYS A  74      14.957  17.911 -18.170  1.00  0.00           N  
ATOM    556  CA  LYS A  74      15.626  17.306 -19.326  1.00  0.00           C  
ATOM    557  C   LYS A  74      14.798  16.182 -19.954  1.00  0.00           C  
ATOM    558  O   LYS A  74      14.899  15.947 -21.153  1.00  0.00           O  
ATOM    559  CB  LYS A  74      16.987  16.738 -18.901  1.00  0.00           C  
ATOM    560  CG  LYS A  74      18.019  17.810 -18.515  1.00  0.00           C  
ATOM    561  CD  LYS A  74      19.226  17.108 -17.878  1.00  0.00           C  
ATOM    562  CE  LYS A  74      20.113  18.057 -17.082  1.00  0.00           C  
ATOM    563  NZ  LYS A  74      21.016  17.266 -16.205  1.00  0.00           N  
ATOM    564  N   SER A  75      13.987  15.510 -19.150  1.00  0.00           N  
ATOM    565  CA  SER A  75      13.279  14.291 -19.536  1.00  0.00           C  
ATOM    566  C   SER A  75      11.975  14.545 -20.288  1.00  0.00           C  
ATOM    567  O   SER A  75      11.521  13.679 -21.039  1.00  0.00           O  
ATOM    568  CB  SER A  75      12.967  13.484 -18.284  1.00  0.00           C  
ATOM    569  OG  SER A  75      14.164  13.065 -17.680  1.00  0.00           O  
ATOM    570  N   THR A  76      11.339  15.695 -20.064  1.00  0.00           N  
ATOM    571  CA  THR A  76      10.035  16.001 -20.657  1.00  0.00           C  
ATOM    572  C   THR A  76       9.875  17.491 -20.951  1.00  0.00           C  
ATOM    573  O   THR A  76      10.463  18.354 -20.303  1.00  0.00           O  
ATOM    574  CB  THR A  76       8.894  15.468 -19.780  1.00  0.00           C  
ATOM    575  OG1 THR A  76       7.669  15.678 -20.451  1.00  0.00           O  
ATOM    576  CG2 THR A  76       8.800  16.130 -18.408  1.00  0.00           C  
ATOM    577  N   HIS A  77       9.044  17.800 -21.942  1.00  0.00           N  
ATOM    578  CA  HIS A  77       8.643  19.164 -22.282  1.00  0.00           C  
ATOM    579  C   HIS A  77       7.374  19.627 -21.552  1.00  0.00           C  
ATOM    580  O   HIS A  77       6.994  20.796 -21.660  1.00  0.00           O  
ATOM    581  CB  HIS A  77       8.484  19.254 -23.809  1.00  0.00           C  
ATOM    582  CG  HIS A  77       7.407  18.349 -24.351  1.00  0.00           C  
ATOM    583  ND1 HIS A  77       7.541  17.008 -24.659  1.00  0.00           N  
ATOM    584  CD2 HIS A  77       6.102  18.688 -24.616  1.00  0.00           C  
ATOM    585  CE1 HIS A  77       6.353  16.563 -25.104  1.00  0.00           C  
ATOM    586  NE2 HIS A  77       5.454  17.549 -25.091  1.00  0.00           N  
ATOM    587  N   GLY A  78       6.714  18.739 -20.828  1.00  0.00           N  
ATOM    588  CA  GLY A  78       5.505  19.024 -20.081  1.00  0.00           C  
ATOM    589  C   GLY A  78       5.163  17.918 -19.086  1.00  0.00           C  
ATOM    590  O   GLY A  78       5.680  16.805 -19.180  1.00  0.00           O  
ATOM    591  N   LEU A  79       4.287  18.237 -18.146  1.00  0.00           N  
ATOM    592  CA  LEU A  79       3.738  17.289 -17.178  1.00  0.00           C  
ATOM    593  C   LEU A  79       2.212  17.372 -17.156  1.00  0.00           C  
ATOM    594  O   LEU A  79       1.639  18.464 -17.122  1.00  0.00           O  
ATOM    595  CB  LEU A  79       4.310  17.561 -15.775  1.00  0.00           C  
ATOM    596  CG  LEU A  79       5.786  17.168 -15.579  1.00  0.00           C  
ATOM    597  CD1 LEU A  79       6.257  17.619 -14.195  1.00  0.00           C  
ATOM    598  CD2 LEU A  79       6.001  15.654 -15.670  1.00  0.00           C  
ATOM    599  N   ARG A  80       1.561  16.218 -17.108  1.00  0.00           N  
ATOM    600  CA  ARG A  80       0.124  16.115 -16.850  1.00  0.00           C  
ATOM    601  C   ARG A  80      -0.200  16.402 -15.389  1.00  0.00           C  
ATOM    602  O   ARG A  80      -1.192  17.065 -15.097  1.00  0.00           O  
ATOM    603  CB  ARG A  80      -0.376  14.724 -17.288  1.00  0.00           C  
ATOM    604  CG  ARG A  80      -1.829  14.413 -16.879  1.00  0.00           C  
ATOM    605  CD  ARG A  80      -2.853  15.371 -17.489  1.00  0.00           C  
ATOM    606  NE  ARG A  80      -4.197  15.163 -16.931  1.00  0.00           N  
ATOM    607  CZ  ARG A  80      -4.687  15.726 -15.832  1.00  0.00           C  
ATOM    608  NH1 ARG A  80      -3.998  16.556 -15.106  1.00  0.00           N  
ATOM    609  NH2 ARG A  80      -5.900  15.479 -15.436  1.00  0.00           N  
ATOM    610  N   ALA A  81       0.621  15.882 -14.483  1.00  0.00           N  
ATOM    611  CA  ALA A  81       0.420  16.059 -13.048  1.00  0.00           C  
ATOM    612  C   ALA A  81       1.711  15.844 -12.256  1.00  0.00           C  
ATOM    613  O   ALA A  81       2.642  15.187 -12.730  1.00  0.00           O  
ATOM    614  CB  ALA A  81      -0.693  15.113 -12.565  1.00  0.00           C  
ATOM    615  N   ILE A  82       1.727  16.338 -11.024  1.00  0.00           N  
ATOM    616  CA  ILE A  82       2.711  15.982  -9.999  1.00  0.00           C  
ATOM    617  C   ILE A  82       1.975  15.425  -8.781  1.00  0.00           C  
ATOM    618  O   ILE A  82       1.155  16.117  -8.172  1.00  0.00           O  
ATOM    619  CB  ILE A  82       3.606  17.186  -9.610  1.00  0.00           C  
ATOM    620  CG1 ILE A  82       4.293  17.803 -10.844  1.00  0.00           C  
ATOM    621  CG2 ILE A  82       4.662  16.723  -8.573  1.00  0.00           C  
ATOM    622  CD1 ILE A  82       5.136  19.048 -10.533  1.00  0.00           C  
ATOM    623  N   LEU A  83       2.311  14.217  -8.385  1.00  0.00           N  
ATOM    624  CA  LEU A  83       1.811  13.571  -7.178  1.00  0.00           C  
ATOM    625  C   LEU A  83       2.928  13.550  -6.127  1.00  0.00           C  
ATOM    626  O   LEU A  83       3.859  12.742  -6.192  1.00  0.00           O  
ATOM    627  CB  LEU A  83       1.277  12.159  -7.498  1.00  0.00           C  
ATOM    628  CG  LEU A  83       0.251  12.066  -8.650  1.00  0.00           C  
ATOM    629  CD1 LEU A  83      -0.332  10.658  -8.699  1.00  0.00           C  
ATOM    630  CD2 LEU A  83      -0.916  13.034  -8.508  1.00  0.00           C  
ATOM    631  N   HIS A  84       2.843  14.430  -5.142  1.00  0.00           N  
ATOM    632  CA  HIS A  84       3.804  14.535  -4.047  1.00  0.00           C  
ATOM    633  C   HIS A  84       3.529  13.487  -2.965  1.00  0.00           C  
ATOM    634  O   HIS A  84       3.010  13.795  -1.893  1.00  0.00           O  
ATOM    635  CB  HIS A  84       3.816  15.955  -3.477  1.00  0.00           C  
ATOM    636  CG  HIS A  84       4.407  16.969  -4.404  1.00  0.00           C  
ATOM    637  ND1 HIS A  84       5.756  17.141  -4.666  1.00  0.00           N  
ATOM    638  CD2 HIS A  84       3.712  17.920  -5.107  1.00  0.00           C  
ATOM    639  CE1 HIS A  84       5.863  18.181  -5.502  1.00  0.00           C  
ATOM    640  NE2 HIS A  84       4.644  18.671  -5.780  1.00  0.00           N  
ATOM    641  N   ASN A  85       3.894  12.247  -3.263  1.00  0.00           N  
ATOM    642  CA  ASN A  85       3.723  11.097  -2.366  1.00  0.00           C  
ATOM    643  C   ASN A  85       4.958  10.814  -1.492  1.00  0.00           C  
ATOM    644  O   ASN A  85       4.853  10.126  -0.474  1.00  0.00           O  
ATOM    645  CB  ASN A  85       3.313   9.894  -3.233  1.00  0.00           C  
ATOM    646  CG  ASN A  85       3.338   8.589  -2.476  1.00  0.00           C  
ATOM    647  OD1 ASN A  85       2.466   8.247  -1.697  1.00  0.00           O  
ATOM    648  ND2 ASN A  85       4.387   7.826  -2.648  1.00  0.00           N  
ATOM    649  N   ALA A  86       6.136  11.317  -1.850  1.00  0.00           N  
ATOM    650  CA  ALA A  86       7.328  11.138  -1.030  1.00  0.00           C  
ATOM    651  C   ALA A  86       7.094  11.689   0.389  1.00  0.00           C  
ATOM    652  O   ALA A  86       6.671  12.828   0.576  1.00  0.00           O  
ATOM    653  CB  ALA A  86       8.546  11.796  -1.692  1.00  0.00           C  
ATOM    654  N   SER A  87       7.367  10.848   1.387  1.00  0.00           N  
ATOM    655  CA  SER A  87       7.131  11.175   2.786  1.00  0.00           C  
ATOM    656  C   SER A  87       8.149  10.461   3.668  1.00  0.00           C  
ATOM    657  O   SER A  87       8.682   9.410   3.309  1.00  0.00           O  
ATOM    658  CB  SER A  87       5.691  10.779   3.163  1.00  0.00           C  
ATOM    659  OG  SER A  87       5.379  11.053   4.516  1.00  0.00           O  
ATOM    660  N   ALA A  88       8.380  11.019   4.844  1.00  0.00           N  
ATOM    661  CA  ALA A  88       9.044  10.350   5.944  1.00  0.00           C  
ATOM    662  C   ALA A  88       8.181  10.465   7.203  1.00  0.00           C  
ATOM    663  O   ALA A  88       7.317  11.336   7.314  1.00  0.00           O  
ATOM    664  CB  ALA A  88      10.444  10.940   6.125  1.00  0.00           C  
ATOM    665  N   TRP A  89       8.421   9.549   8.134  1.00  0.00           N  
ATOM    666  CA  TRP A  89       7.770   9.567   9.436  1.00  0.00           C  
ATOM    667  C   TRP A  89       8.842   9.481  10.508  1.00  0.00           C  
ATOM    668  O   TRP A  89       9.700   8.600  10.471  1.00  0.00           O  
ATOM    669  CB  TRP A  89       6.769   8.421   9.514  1.00  0.00           C  
ATOM    670  CG  TRP A  89       6.045   8.341  10.812  1.00  0.00           C  
ATOM    671  CD1 TRP A  89       4.847   8.916  11.076  1.00  0.00           C  
ATOM    672  CD2 TRP A  89       6.425   7.602  12.016  1.00  0.00           C  
ATOM    673  NE1 TRP A  89       4.438   8.556  12.352  1.00  0.00           N  
ATOM    674  CE2 TRP A  89       5.363   7.723  12.944  1.00  0.00           C  
ATOM    675  CE3 TRP A  89       7.525   6.799  12.368  1.00  0.00           C  
ATOM    676  CZ2 TRP A  89       5.373   7.030  14.178  1.00  0.00           C  
ATOM    677  CZ3 TRP A  89       7.545   6.127  13.603  1.00  0.00           C  
ATOM    678  CH2 TRP A  89       6.477   6.235  14.487  1.00  0.00           C  
ATOM    679  N   MET A  90       8.811  10.417  11.436  1.00  0.00           N  
ATOM    680  CA  MET A  90       9.746  10.475  12.551  1.00  0.00           C  
ATOM    681  C   MET A  90       9.022  11.021  13.774  1.00  0.00           C  
ATOM    682  O   MET A  90       8.319  12.030  13.689  1.00  0.00           O  
ATOM    683  CB  MET A  90      10.958  11.334  12.150  1.00  0.00           C  
ATOM    684  CG  MET A  90      12.142  11.149  13.098  1.00  0.00           C  
ATOM    685  SD  MET A  90      13.623  12.094  12.617  1.00  0.00           S  
ATOM    686  CE  MET A  90      14.123  11.272  11.099  1.00  0.00           C  
ATOM    687  N   ALA A  91       9.164  10.310  14.895  1.00  0.00           N  
ATOM    688  CA  ALA A  91       8.614  10.708  16.181  1.00  0.00           C  
ATOM    689  C   ALA A  91       9.656  11.479  16.987  1.00  0.00           C  
ATOM    690  O   ALA A  91      10.857  11.217  16.877  1.00  0.00           O  
ATOM    691  CB  ALA A  91       8.157   9.455  16.929  1.00  0.00           C  
ATOM    692  N   GLU A  92       9.202  12.333  17.892  1.00  0.00           N  
ATOM    693  CA  GLU A  92      10.017  12.884  18.966  1.00  0.00           C  
ATOM    694  C   GLU A  92      10.385  11.745  19.925  1.00  0.00           C  
ATOM    695  O   GLU A  92       9.585  11.302  20.746  1.00  0.00           O  
ATOM    696  CB  GLU A  92       9.273  14.016  19.695  1.00  0.00           C  
ATOM    697  CG  GLU A  92       9.024  15.276  18.844  1.00  0.00           C  
ATOM    698  CD  GLU A  92       7.887  15.156  17.805  1.00  0.00           C  
ATOM    699  OE1 GLU A  92       7.885  15.952  16.840  1.00  0.00           O  
ATOM    700  OE2 GLU A  92       7.007  14.280  17.956  1.00  0.00           O  
ATOM    701  N   LYS A  93      11.617  11.231  19.809  1.00  0.00           N  
ATOM    702  CA  LYS A  93      12.130  10.174  20.685  1.00  0.00           C  
ATOM    703  C   LYS A  93      13.184  10.739  21.640  1.00  0.00           C  
ATOM    704  O   LYS A  93      13.989  11.573  21.225  1.00  0.00           O  
ATOM    705  CB  LYS A  93      12.686   9.000  19.871  1.00  0.00           C  
ATOM    706  CG  LYS A  93      11.573   8.226  19.140  1.00  0.00           C  
ATOM    707  CD  LYS A  93      12.140   6.984  18.452  1.00  0.00           C  
ATOM    708  CE  LYS A  93      11.022   6.228  17.747  1.00  0.00           C  
ATOM    709  NZ  LYS A  93      11.509   4.964  17.122  1.00  0.00           N  
ATOM    710  N   PRO A  94      13.251  10.236  22.880  1.00  0.00           N  
ATOM    711  CA  PRO A  94      14.340  10.576  23.785  1.00  0.00           C  
ATOM    712  C   PRO A  94      15.708  10.318  23.134  1.00  0.00           C  
ATOM    713  O   PRO A  94      15.931   9.261  22.551  1.00  0.00           O  
ATOM    714  CB  PRO A  94      14.132   9.707  25.030  1.00  0.00           C  
ATOM    715  CG  PRO A  94      12.642   9.386  25.007  1.00  0.00           C  
ATOM    716  CD  PRO A  94      12.329   9.310  23.520  1.00  0.00           C  
ATOM    717  N   GLY A  95      16.612  11.286  23.230  1.00  0.00           N  
ATOM    718  CA  GLY A  95      17.963  11.215  22.670  1.00  0.00           C  
ATOM    719  C   GLY A  95      18.088  11.639  21.205  1.00  0.00           C  
ATOM    720  O   GLY A  95      19.202  11.887  20.757  1.00  0.00           O  
ATOM    721  N   ALA A  96      16.989  11.762  20.456  1.00  0.00           N  
ATOM    722  CA  ALA A  96      17.038  12.348  19.117  1.00  0.00           C  
ATOM    723  C   ALA A  96      17.018  13.888  19.216  1.00  0.00           C  
ATOM    724  O   ALA A  96      16.139  14.430  19.888  1.00  0.00           O  
ATOM    725  CB  ALA A  96      15.873  11.805  18.281  1.00  0.00           C  
ATOM    726  N   PRO A  97      17.934  14.602  18.546  1.00  0.00           N  
ATOM    727  CA  PRO A  97      17.901  16.061  18.529  1.00  0.00           C  
ATOM    728  C   PRO A  97      16.588  16.559  17.913  1.00  0.00           C  
ATOM    729  O   PRO A  97      16.295  16.307  16.745  1.00  0.00           O  
ATOM    730  CB  PRO A  97      19.131  16.500  17.728  1.00  0.00           C  
ATOM    731  CG  PRO A  97      20.060  15.284  17.768  1.00  0.00           C  
ATOM    732  CD  PRO A  97      19.087  14.107  17.816  1.00  0.00           C  
ATOM    733  N   LEU A  98      15.786  17.299  18.688  1.00  0.00           N  
ATOM    734  CA  LEU A  98      14.488  17.801  18.230  1.00  0.00           C  
ATOM    735  C   LEU A  98      14.604  18.708  16.995  1.00  0.00           C  
ATOM    736  O   LEU A  98      13.723  18.708  16.138  1.00  0.00           O  
ATOM    737  CB  LEU A  98      13.802  18.576  19.374  1.00  0.00           C  
ATOM    738  CG  LEU A  98      13.404  17.723  20.596  1.00  0.00           C  
ATOM    739  CD1 LEU A  98      12.822  18.639  21.676  1.00  0.00           C  
ATOM    740  CD2 LEU A  98      12.356  16.670  20.236  1.00  0.00           C  
ATOM    741  N   ALA A  99      15.698  19.457  16.890  1.00  0.00           N  
ATOM    742  CA  ALA A  99      15.983  20.291  15.728  1.00  0.00           C  
ATOM    743  C   ALA A  99      16.131  19.455  14.448  1.00  0.00           C  
ATOM    744  O   ALA A  99      15.587  19.837  13.413  1.00  0.00           O  
ATOM    745  CB  ALA A  99      17.235  21.119  16.020  1.00  0.00           C  
ATOM    746  N   ASP A 100      16.779  18.292  14.542  1.00  0.00           N  
ATOM    747  CA  ASP A 100      16.981  17.401  13.402  1.00  0.00           C  
ATOM    748  C   ASP A 100      15.672  16.724  12.995  1.00  0.00           C  
ATOM    749  O   ASP A 100      15.361  16.643  11.808  1.00  0.00           O  
ATOM    750  CB  ASP A 100      18.041  16.331  13.733  1.00  0.00           C  
ATOM    751  CG  ASP A 100      19.430  16.889  14.051  1.00  0.00           C  
ATOM    752  OD1 ASP A 100      19.664  18.088  13.794  1.00  0.00           O  
ATOM    753  OD2 ASP A 100      20.247  16.102  14.571  1.00  0.00           O  
ATOM    754  N   VAL A 101      14.861  16.309  13.977  1.00  0.00           N  
ATOM    755  CA  VAL A 101      13.522  15.754  13.717  1.00  0.00           C  
ATOM    756  C   VAL A 101      12.670  16.768  12.954  1.00  0.00           C  
ATOM    757  O   VAL A 101      12.105  16.431  11.910  1.00  0.00           O  
ATOM    758  CB  VAL A 101      12.816  15.325  15.021  1.00  0.00           C  
ATOM    759  CG1 VAL A 101      11.414  14.775  14.753  1.00  0.00           C  
ATOM    760  CG2 VAL A 101      13.607  14.240  15.754  1.00  0.00           C  
ATOM    761  N   LEU A 102      12.615  18.007  13.428  1.00  0.00           N  
ATOM    762  CA  LEU A 102      11.862  19.071  12.767  1.00  0.00           C  
ATOM    763  C   LEU A 102      12.415  19.361  11.366  1.00  0.00           C  
ATOM    764  O   LEU A 102      11.638  19.434  10.411  1.00  0.00           O  
ATOM    765  CB  LEU A 102      11.863  20.320  13.661  1.00  0.00           C  
ATOM    766  CG  LEU A 102      11.069  21.504  13.073  1.00  0.00           C  
ATOM    767  CD1 LEU A 102       9.590  21.178  12.877  1.00  0.00           C  
ATOM    768  CD2 LEU A 102      11.173  22.704  14.016  1.00  0.00           C  
ATOM    769  N   ALA A 103      13.736  19.498  11.227  1.00  0.00           N  
ATOM    770  CA  ALA A 103      14.382  19.777   9.953  1.00  0.00           C  
ATOM    771  C   ALA A 103      14.079  18.685   8.913  1.00  0.00           C  
ATOM    772  O   ALA A 103      13.676  19.005   7.795  1.00  0.00           O  
ATOM    773  CB  ALA A 103      15.884  19.957  10.180  1.00  0.00           C  
ATOM    774  N   CYS A 104      14.187  17.408   9.291  1.00  0.00           N  
ATOM    775  CA  CYS A 104      13.889  16.286   8.404  1.00  0.00           C  
ATOM    776  C   CYS A 104      12.418  16.265   7.956  1.00  0.00           C  
ATOM    777  O   CYS A 104      12.135  16.029   6.781  1.00  0.00           O  
ATOM    778  CB  CYS A 104      14.237  14.973   9.120  1.00  0.00           C  
ATOM    779  SG  CYS A 104      16.036  14.776   9.286  1.00  0.00           S  
ATOM    780  N   MET A 105      11.473  16.528   8.870  1.00  0.00           N  
ATOM    781  CA  MET A 105      10.049  16.561   8.534  1.00  0.00           C  
ATOM    782  C   MET A 105       9.708  17.745   7.623  1.00  0.00           C  
ATOM    783  O   MET A 105       9.000  17.579   6.626  1.00  0.00           O  
ATOM    784  CB  MET A 105       9.190  16.588   9.810  1.00  0.00           C  
ATOM    785  CG  MET A 105       9.254  15.302  10.654  1.00  0.00           C  
ATOM    786  SD  MET A 105       8.839  13.756   9.789  1.00  0.00           S  
ATOM    787  CE  MET A 105      10.461  13.268   9.172  1.00  0.00           C  
ATOM    788  N   MET A 106      10.265  18.923   7.914  1.00  0.00           N  
ATOM    789  CA  MET A 106      10.081  20.111   7.077  1.00  0.00           C  
ATOM    790  C   MET A 106      10.730  19.929   5.697  1.00  0.00           C  
ATOM    791  O   MET A 106      10.117  20.294   4.693  1.00  0.00           O  
ATOM    792  CB  MET A 106      10.655  21.343   7.788  1.00  0.00           C  
ATOM    793  CG  MET A 106       9.835  21.740   9.023  1.00  0.00           C  
ATOM    794  SD  MET A 106       8.107  22.232   8.702  1.00  0.00           S  
ATOM    795  CE  MET A 106       8.375  23.812   7.867  1.00  0.00           C  
ATOM    796  N   GLN A 107      11.905  19.315   5.628  1.00  0.00           N  
ATOM    797  CA  GLN A 107      12.599  19.069   4.364  1.00  0.00           C  
ATOM    798  C   GLN A 107      11.746  18.239   3.401  1.00  0.00           C  
ATOM    799  O   GLN A 107      11.516  18.647   2.262  1.00  0.00           O  
ATOM    800  CB  GLN A 107      13.943  18.392   4.659  1.00  0.00           C  
ATOM    801  CG  GLN A 107      14.779  18.148   3.386  1.00  0.00           C  
ATOM    802  CD  GLN A 107      15.120  19.436   2.643  1.00  0.00           C  
ATOM    803  OE1 GLN A 107      15.212  20.509   3.210  1.00  0.00           O  
ATOM    804  NE2 GLN A 107      15.290  19.372   1.349  1.00  0.00           N  
ATOM    805  N   ILE A 108      11.230  17.102   3.854  1.00  0.00           N  
ATOM    806  CA  ILE A 108      10.531  16.182   2.956  1.00  0.00           C  
ATOM    807  C   ILE A 108       9.086  16.607   2.658  1.00  0.00           C  
ATOM    808  O   ILE A 108       8.601  16.375   1.552  1.00  0.00           O  
ATOM    809  CB  ILE A 108      10.631  14.734   3.485  1.00  0.00           C  
ATOM    810  CG1 ILE A 108      10.221  13.673   2.440  1.00  0.00           C  
ATOM    811  CG2 ILE A 108       9.803  14.528   4.768  1.00  0.00           C  
ATOM    812  CD1 ILE A 108      11.075  13.702   1.168  1.00  0.00           C  
ATOM    813  N   HIS A 109       8.393  17.223   3.614  1.00  0.00           N  
ATOM    814  CA  HIS A 109       6.976  17.578   3.449  1.00  0.00           C  
ATOM    815  C   HIS A 109       6.745  19.022   3.004  1.00  0.00           C  
ATOM    816  O   HIS A 109       5.649  19.327   2.532  1.00  0.00           O  
ATOM    817  CB  HIS A 109       6.202  17.292   4.745  1.00  0.00           C  
ATOM    818  CG  HIS A 109       6.297  15.875   5.223  1.00  0.00           C  
ATOM    819  ND1 HIS A 109       6.577  15.481   6.506  1.00  0.00           N  
ATOM    820  CD2 HIS A 109       6.120  14.737   4.494  1.00  0.00           C  
ATOM    821  CE1 HIS A 109       6.569  14.146   6.546  1.00  0.00           C  
ATOM    822  NE2 HIS A 109       6.288  13.656   5.345  1.00  0.00           N  
ATOM    823  N   VAL A 110       7.729  19.906   3.147  1.00  0.00           N  
ATOM    824  CA  VAL A 110       7.587  21.334   2.838  1.00  0.00           C  
ATOM    825  C   VAL A 110       8.594  21.771   1.788  1.00  0.00           C  
ATOM    826  O   VAL A 110       8.170  22.156   0.702  1.00  0.00           O  
ATOM    827  CB  VAL A 110       7.641  22.226   4.096  1.00  0.00           C  
ATOM    828  CG1 VAL A 110       7.296  23.681   3.763  1.00  0.00           C  
ATOM    829  CG2 VAL A 110       6.671  21.732   5.177  1.00  0.00           C  
ATOM    830  N   ASN A 111       9.891  21.674   2.063  1.00  0.00           N  
ATOM    831  CA  ASN A 111      10.912  22.159   1.134  1.00  0.00           C  
ATOM    832  C   ASN A 111      10.824  21.435  -0.216  1.00  0.00           C  
ATOM    833  O   ASN A 111      10.774  22.094  -1.257  1.00  0.00           O  
ATOM    834  CB  ASN A 111      12.320  22.003   1.716  1.00  0.00           C  
ATOM    835  CG  ASN A 111      12.614  22.856   2.935  1.00  0.00           C  
ATOM    836  OD1 ASN A 111      11.749  23.318   3.653  1.00  0.00           O  
ATOM    837  ND2 ASN A 111      13.880  23.078   3.207  1.00  0.00           N  
ATOM    838  N   THR A 112      10.721  20.120  -0.207  1.00  0.00           N  
ATOM    839  CA  THR A 112      10.646  19.310  -1.424  1.00  0.00           C  
ATOM    840  C   THR A 112       9.466  19.693  -2.321  1.00  0.00           C  
ATOM    841  O   THR A 112       9.713  20.116  -3.448  1.00  0.00           O  
ATOM    842  CB  THR A 112      10.659  17.807  -1.103  1.00  0.00           C  
ATOM    843  OG1 THR A 112      11.844  17.474  -0.426  1.00  0.00           O  
ATOM    844  CG2 THR A 112      10.585  16.930  -2.349  1.00  0.00           C  
ATOM    845  N   PRO A 113       8.188  19.627  -1.880  1.00  0.00           N  
ATOM    846  CA  PRO A 113       7.073  20.030  -2.742  1.00  0.00           C  
ATOM    847  C   PRO A 113       7.080  21.522  -3.076  1.00  0.00           C  
ATOM    848  O   PRO A 113       6.728  21.882  -4.192  1.00  0.00           O  
ATOM    849  CB  PRO A 113       5.804  19.599  -1.990  1.00  0.00           C  
ATOM    850  CG  PRO A 113       6.249  19.538  -0.535  1.00  0.00           C  
ATOM    851  CD  PRO A 113       7.701  19.094  -0.628  1.00  0.00           C  
ATOM    852  N   TYR A 114       7.524  22.394  -2.168  1.00  0.00           N  
ATOM    853  CA  TYR A 114       7.650  23.827  -2.446  1.00  0.00           C  
ATOM    854  C   TYR A 114       8.617  24.102  -3.603  1.00  0.00           C  
ATOM    855  O   TYR A 114       8.261  24.794  -4.558  1.00  0.00           O  
ATOM    856  CB  TYR A 114       8.101  24.554  -1.166  1.00  0.00           C  
ATOM    857  CG  TYR A 114       8.367  26.031  -1.355  1.00  0.00           C  
ATOM    858  CD1 TYR A 114       9.679  26.503  -1.562  1.00  0.00           C  
ATOM    859  CD2 TYR A 114       7.298  26.951  -1.322  1.00  0.00           C  
ATOM    860  CE1 TYR A 114       9.922  27.872  -1.746  1.00  0.00           C  
ATOM    861  CE2 TYR A 114       7.537  28.325  -1.502  1.00  0.00           C  
ATOM    862  CZ  TYR A 114       8.851  28.770  -1.717  1.00  0.00           C  
ATOM    863  OH  TYR A 114       9.080  30.129  -1.898  1.00  0.00           O  
ATOM    864  N   LEU A 115       9.823  23.543  -3.536  1.00  0.00           N  
ATOM    865  CA  LEU A 115      10.854  23.725  -4.559  1.00  0.00           C  
ATOM    866  C   LEU A 115      10.446  23.076  -5.884  1.00  0.00           C  
ATOM    867  O   LEU A 115      10.557  23.722  -6.922  1.00  0.00           O  
ATOM    868  CB  LEU A 115      12.190  23.160  -4.052  1.00  0.00           C  
ATOM    869  CG  LEU A 115      12.821  23.946  -2.890  1.00  0.00           C  
ATOM    870  CD1 LEU A 115      14.034  23.184  -2.366  1.00  0.00           C  
ATOM    871  CD2 LEU A 115      13.283  25.341  -3.307  1.00  0.00           C  
ATOM    872  N   LEU A 116       9.924  21.854  -5.861  1.00  0.00           N  
ATOM    873  CA  LEU A 116       9.500  21.148  -7.070  1.00  0.00           C  
ATOM    874  C   LEU A 116       8.348  21.855  -7.789  1.00  0.00           C  
ATOM    875  O   LEU A 116       8.398  22.014  -8.997  1.00  0.00           O  
ATOM    876  CB  LEU A 116       9.132  19.689  -6.758  1.00  0.00           C  
ATOM    877  CG  LEU A 116      10.325  18.792  -6.369  1.00  0.00           C  
ATOM    878  CD1 LEU A 116       9.820  17.378  -6.073  1.00  0.00           C  
ATOM    879  CD2 LEU A 116      11.378  18.704  -7.472  1.00  0.00           C  
ATOM    880  N   ASN A 117       7.330  22.333  -7.053  1.00  0.00           N  
ATOM    881  CA  ASN A 117       6.223  23.064  -7.664  1.00  0.00           C  
ATOM    882  C   ASN A 117       6.698  24.343  -8.363  1.00  0.00           C  
ATOM    883  O   ASN A 117       6.190  24.679  -9.433  1.00  0.00           O  
ATOM    884  CB  ASN A 117       5.163  23.407  -6.608  1.00  0.00           C  
ATOM    885  CG  ASN A 117       4.355  22.217  -6.128  1.00  0.00           C  
ATOM    886  OD1 ASN A 117       4.434  21.112  -6.622  1.00  0.00           O  
ATOM    887  ND2 ASN A 117       3.502  22.435  -5.137  1.00  0.00           N  
ATOM    888  N   HIS A 118       7.674  25.047  -7.786  1.00  0.00           N  
ATOM    889  CA  HIS A 118       8.256  26.223  -8.425  1.00  0.00           C  
ATOM    890  C   HIS A 118       9.148  25.865  -9.618  1.00  0.00           C  
ATOM    891  O   HIS A 118       8.990  26.451 -10.693  1.00  0.00           O  
ATOM    892  CB  HIS A 118       9.025  27.044  -7.382  1.00  0.00           C  
ATOM    893  CG  HIS A 118       8.129  27.941  -6.578  1.00  0.00           C  
ATOM    894  ND1 HIS A 118       7.402  29.005  -7.071  1.00  0.00           N  
ATOM    895  CD2 HIS A 118       7.902  27.905  -5.229  1.00  0.00           C  
ATOM    896  CE1 HIS A 118       6.764  29.586  -6.057  1.00  0.00           C  
ATOM    897  NE2 HIS A 118       7.033  28.947  -4.915  1.00  0.00           N  
ATOM    898  N   ALA A 119      10.048  24.904  -9.473  1.00  0.00           N  
ATOM    899  CA  ALA A 119      10.989  24.514 -10.514  1.00  0.00           C  
ATOM    900  C   ALA A 119      10.301  23.900 -11.743  1.00  0.00           C  
ATOM    901  O   ALA A 119      10.720  24.140 -12.882  1.00  0.00           O  
ATOM    902  CB  ALA A 119      12.004  23.542  -9.895  1.00  0.00           C  
ATOM    903  N   LEU A 120       9.215  23.159 -11.524  1.00  0.00           N  
ATOM    904  CA  LEU A 120       8.478  22.433 -12.559  1.00  0.00           C  
ATOM    905  C   LEU A 120       7.207  23.157 -13.031  1.00  0.00           C  
ATOM    906  O   LEU A 120       6.517  22.648 -13.910  1.00  0.00           O  
ATOM    907  CB  LEU A 120       8.187  21.000 -12.078  1.00  0.00           C  
ATOM    908  CG  LEU A 120       9.424  20.196 -11.596  1.00  0.00           C  
ATOM    909  CD1 LEU A 120       8.990  18.799 -11.153  1.00  0.00           C  
ATOM    910  CD2 LEU A 120      10.479  20.048 -12.691  1.00  0.00           C  
ATOM    911  N   GLU A 121       6.908  24.350 -12.515  1.00  0.00           N  
ATOM    912  CA  GLU A 121       5.709  25.124 -12.889  1.00  0.00           C  
ATOM    913  C   GLU A 121       5.547  25.255 -14.410  1.00  0.00           C  
ATOM    914  O   GLU A 121       4.457  25.058 -14.945  1.00  0.00           O  
ATOM    915  CB  GLU A 121       5.748  26.518 -12.216  1.00  0.00           C  
ATOM    916  CG  GLU A 121       4.591  27.438 -12.655  1.00  0.00           C  
ATOM    917  CD  GLU A 121       4.456  28.765 -11.880  1.00  0.00           C  
ATOM    918  OE1 GLU A 121       3.665  29.633 -12.320  1.00  0.00           O  
ATOM    919  OE2 GLU A 121       5.054  28.968 -10.795  1.00  0.00           O  
ATOM    920  N   ARG A 122       6.646  25.526 -15.131  1.00  0.00           N  
ATOM    921  CA  ARG A 122       6.625  25.676 -16.588  1.00  0.00           C  
ATOM    922  C   ARG A 122       6.188  24.416 -17.342  1.00  0.00           C  
ATOM    923  O   ARG A 122       5.689  24.547 -18.451  1.00  0.00           O  
ATOM    924  CB  ARG A 122       7.995  26.175 -17.089  1.00  0.00           C  
ATOM    925  CG  ARG A 122       9.107  25.109 -17.002  1.00  0.00           C  
ATOM    926  CD  ARG A 122      10.424  25.669 -17.543  1.00  0.00           C  
ATOM    927  NE  ARG A 122      11.487  24.653 -17.548  1.00  0.00           N  
ATOM    928  CZ  ARG A 122      12.721  24.805 -18.024  1.00  0.00           C  
ATOM    929  NH1 ARG A 122      13.107  25.933 -18.539  1.00  0.00           N  
ATOM    930  NH2 ARG A 122      13.564  23.826 -17.982  1.00  0.00           N  
ATOM    931  N   LEU A 123       6.388  23.235 -16.764  1.00  0.00           N  
ATOM    932  CA  LEU A 123       5.965  21.971 -17.375  1.00  0.00           C  
ATOM    933  C   LEU A 123       4.464  21.718 -17.191  1.00  0.00           C  
ATOM    934  O   LEU A 123       3.872  20.974 -17.967  1.00  0.00           O  
ATOM    935  CB  LEU A 123       6.772  20.801 -16.777  1.00  0.00           C  
ATOM    936  CG  LEU A 123       8.298  20.855 -16.972  1.00  0.00           C  
ATOM    937  CD1 LEU A 123       8.918  19.600 -16.362  1.00  0.00           C  
ATOM    938  CD2 LEU A 123       8.698  20.918 -18.451  1.00  0.00           C  
ATOM    939  N   LEU A 124       3.839  22.329 -16.180  1.00  0.00           N  
ATOM    940  CA  LEU A 124       2.412  22.202 -15.890  1.00  0.00           C  
ATOM    941  C   LEU A 124       1.567  23.243 -16.636  1.00  0.00           C  
ATOM    942  O   LEU A 124       0.372  23.029 -16.838  1.00  0.00           O  
ATOM    943  CB  LEU A 124       2.205  22.344 -14.375  1.00  0.00           C  
ATOM    944  CG  LEU A 124       2.830  21.220 -13.528  1.00  0.00           C  
ATOM    945  CD1 LEU A 124       2.832  21.648 -12.057  1.00  0.00           C  
ATOM    946  CD2 LEU A 124       2.030  19.920 -13.652  1.00  0.00           C  
ATOM    947  N   ARG A 125       2.159  24.361 -17.035  1.00  0.00           N  
ATOM    948  CA  ARG A 125       1.489  25.454 -17.745  1.00  0.00           C  
ATOM    949  C   ARG A 125       1.510  25.281 -19.259  1.00  0.00           C  
ATOM    950  O   ARG A 125       2.321  24.547 -19.807  1.00  0.00           O  
ATOM    951  CB  ARG A 125       2.107  26.799 -17.354  1.00  0.00           C  
ATOM    952  CG  ARG A 125       1.789  27.195 -15.909  1.00  0.00           C  
ATOM    953  CD  ARG A 125       2.168  28.656 -15.707  1.00  0.00           C  
ATOM    954  NE  ARG A 125       1.939  29.134 -14.350  1.00  0.00           N  
ATOM    955  CZ  ARG A 125       0.807  29.561 -13.811  1.00  0.00           C  
ATOM    956  NH1 ARG A 125      -0.332  29.540 -14.437  1.00  0.00           N  
ATOM    957  NH2 ARG A 125       0.842  30.040 -12.610  1.00  0.00           N  
ATOM    958  N   GLY A 126       0.614  26.004 -19.929  1.00  0.00           N  
ATOM    959  CA  GLY A 126       0.553  26.064 -21.386  1.00  0.00           C  
ATOM    960  C   GLY A 126      -0.227  24.922 -22.042  1.00  0.00           C  
ATOM    961  O   GLY A 126      -0.251  24.833 -23.271  1.00  0.00           O  
ATOM    962  N   HIS A 127      -0.888  24.083 -21.247  1.00  0.00           N  
ATOM    963  CA  HIS A 127      -1.665  22.933 -21.743  1.00  0.00           C  
ATOM    964  C   HIS A 127      -3.175  23.184 -21.781  1.00  0.00           C  
ATOM    965  O   HIS A 127      -3.935  22.343 -22.242  1.00  0.00           O  
ATOM    966  CB  HIS A 127      -1.287  21.685 -20.939  1.00  0.00           C  
ATOM    967  CG  HIS A 127       0.192  21.444 -20.906  1.00  0.00           C  
ATOM    968  ND1 HIS A 127       1.047  21.443 -21.998  1.00  0.00           N  
ATOM    969  CD2 HIS A 127       0.978  21.302 -19.789  1.00  0.00           C  
ATOM    970  CE1 HIS A 127       2.301  21.323 -21.542  1.00  0.00           C  
ATOM    971  NE2 HIS A 127       2.302  21.223 -20.207  1.00  0.00           N  
ATOM    972  N   GLY A 128      -3.615  24.346 -21.321  1.00  0.00           N  
ATOM    973  CA  GLY A 128      -5.010  24.762 -21.325  1.00  0.00           C  
ATOM    974  C   GLY A 128      -5.642  24.857 -19.932  1.00  0.00           C  
ATOM    975  O   GLY A 128      -4.994  24.695 -18.904  1.00  0.00           O  
ATOM    976  N   HIS A 129      -6.939  25.166 -19.924  1.00  0.00           N  
ATOM    977  CA  HIS A 129      -7.715  25.344 -18.700  1.00  0.00           C  
ATOM    978  C   HIS A 129      -7.924  24.004 -17.981  1.00  0.00           C  
ATOM    979  O   HIS A 129      -8.404  23.055 -18.595  1.00  0.00           O  
ATOM    980  CB  HIS A 129      -9.056  25.985 -19.062  1.00  0.00           C  
ATOM    981  CG  HIS A 129      -9.898  26.326 -17.864  1.00  0.00           C  
ATOM    982  ND1 HIS A 129      -9.943  27.543 -17.216  1.00  0.00           N  
ATOM    983  CD2 HIS A 129     -10.773  25.505 -17.207  1.00  0.00           C  
ATOM    984  CE1 HIS A 129     -10.811  27.459 -16.203  1.00  0.00           C  
ATOM    985  NE2 HIS A 129     -11.339  26.234 -16.163  1.00  0.00           N  
ATOM    986  N   ALA A 130      -7.589  23.953 -16.701  1.00  0.00           N  
ATOM    987  CA  ALA A 130      -7.686  22.755 -15.868  1.00  0.00           C  
ATOM    988  C   ALA A 130      -6.991  21.513 -16.470  1.00  0.00           C  
ATOM    989  O   ALA A 130      -7.417  20.386 -16.224  1.00  0.00           O  
ATOM    990  CB  ALA A 130      -9.149  22.522 -15.472  1.00  0.00           C  
ATOM    991  N   ALA A 131      -5.942  21.730 -17.273  1.00  0.00           N  
ATOM    992  CA  ALA A 131      -5.288  20.649 -18.002  1.00  0.00           C  
ATOM    993  C   ALA A 131      -4.261  19.870 -17.163  1.00  0.00           C  
ATOM    994  O   ALA A 131      -3.942  18.730 -17.488  1.00  0.00           O  
ATOM    995  CB  ALA A 131      -4.639  21.242 -19.251  1.00  0.00           C  
ATOM    996  N   SER A 132      -3.757  20.488 -16.083  1.00  0.00           N  
ATOM    997  CA  SER A 132      -2.727  19.908 -15.224  1.00  0.00           C  
ATOM    998  C   SER A 132      -3.162  19.881 -13.761  1.00  0.00           C  
ATOM    999  O   SER A 132      -4.004  20.664 -13.324  1.00  0.00           O  
ATOM   1000  CB  SER A 132      -1.403  20.666 -15.364  1.00  0.00           C  
ATOM   1001  OG  SER A 132      -1.043  20.835 -16.704  1.00  0.00           O  
ATOM   1002  N   ASP A 133      -2.556  18.990 -12.988  1.00  0.00           N  
ATOM   1003  CA  ASP A 133      -2.872  18.783 -11.579  1.00  0.00           C  
ATOM   1004  C   ASP A 133      -1.610  18.705 -10.716  1.00  0.00           C  
ATOM   1005  O   ASP A 133      -0.590  18.144 -11.113  1.00  0.00           O  
ATOM   1006  CB  ASP A 133      -3.712  17.506 -11.427  1.00  0.00           C  
ATOM   1007  CG  ASP A 133      -5.165  17.728 -11.832  1.00  0.00           C  
ATOM   1008  OD1 ASP A 133      -5.965  18.094 -10.943  1.00  0.00           O  
ATOM   1009  OD2 ASP A 133      -5.558  17.563 -13.009  1.00  0.00           O  
ATOM   1010  N   ILE A 134      -1.705  19.214  -9.495  1.00  0.00           N  
ATOM   1011  CA  ILE A 134      -0.790  18.885  -8.401  1.00  0.00           C  
ATOM   1012  C   ILE A 134      -1.621  18.251  -7.287  1.00  0.00           C  
ATOM   1013  O   ILE A 134      -2.643  18.809  -6.877  1.00  0.00           O  
ATOM   1014  CB  ILE A 134      -0.006  20.120  -7.916  1.00  0.00           C  
ATOM   1015  CG1 ILE A 134       0.879  20.696  -9.040  1.00  0.00           C  
ATOM   1016  CG2 ILE A 134       0.846  19.752  -6.682  1.00  0.00           C  
ATOM   1017  CD1 ILE A 134       1.586  22.011  -8.680  1.00  0.00           C  
ATOM   1018  N   ILE A 135      -1.176  17.116  -6.771  1.00  0.00           N  
ATOM   1019  CA  ILE A 135      -1.770  16.486  -5.591  1.00  0.00           C  
ATOM   1020  C   ILE A 135      -0.707  16.377  -4.504  1.00  0.00           C  
ATOM   1021  O   ILE A 135       0.332  15.737  -4.678  1.00  0.00           O  
ATOM   1022  CB  ILE A 135      -2.443  15.136  -5.925  1.00  0.00           C  
ATOM   1023  CG1 ILE A 135      -3.538  15.330  -7.004  1.00  0.00           C  
ATOM   1024  CG2 ILE A 135      -3.036  14.522  -4.640  1.00  0.00           C  
ATOM   1025  CD1 ILE A 135      -4.255  14.047  -7.434  1.00  0.00           C  
ATOM   1026  N   HIS A 136      -0.983  16.986  -3.359  1.00  0.00           N  
ATOM   1027  CA  HIS A 136      -0.172  16.827  -2.157  1.00  0.00           C  
ATOM   1028  C   HIS A 136      -0.751  15.711  -1.285  1.00  0.00           C  
ATOM   1029  O   HIS A 136      -1.914  15.769  -0.894  1.00  0.00           O  
ATOM   1030  CB  HIS A 136      -0.141  18.153  -1.381  1.00  0.00           C  
ATOM   1031  CG  HIS A 136       0.495  19.298  -2.119  1.00  0.00           C  
ATOM   1032  ND1 HIS A 136       0.096  20.623  -2.061  1.00  0.00           N  
ATOM   1033  CD2 HIS A 136       1.589  19.268  -2.940  1.00  0.00           C  
ATOM   1034  CE1 HIS A 136       0.934  21.343  -2.814  1.00  0.00           C  
ATOM   1035  NE2 HIS A 136       1.849  20.565  -3.364  1.00  0.00           N  
ATOM   1036  N   PHE A 137       0.055  14.735  -0.909  1.00  0.00           N  
ATOM   1037  CA  PHE A 137      -0.328  13.752   0.099  1.00  0.00           C  
ATOM   1038  C   PHE A 137       0.004  14.294   1.493  1.00  0.00           C  
ATOM   1039  O   PHE A 137       1.166  14.344   1.898  1.00  0.00           O  
ATOM   1040  CB  PHE A 137       0.312  12.394  -0.181  1.00  0.00           C  
ATOM   1041  CG  PHE A 137      -0.367  11.668  -1.321  1.00  0.00           C  
ATOM   1042  CD1 PHE A 137      -1.437  10.796  -1.061  1.00  0.00           C  
ATOM   1043  CD2 PHE A 137       0.036  11.891  -2.649  1.00  0.00           C  
ATOM   1044  CE1 PHE A 137      -2.093  10.145  -2.118  1.00  0.00           C  
ATOM   1045  CE2 PHE A 137      -0.620  11.247  -3.713  1.00  0.00           C  
ATOM   1046  CZ  PHE A 137      -1.680  10.373  -3.438  1.00  0.00           C  
ATOM   1047  N   THR A 138      -1.039  14.715   2.221  1.00  0.00           N  
ATOM   1048  CA  THR A 138      -0.926  15.206   3.601  1.00  0.00           C  
ATOM   1049  C   THR A 138      -1.160  14.064   4.580  1.00  0.00           C  
ATOM   1050  O   THR A 138      -0.530  13.005   4.445  1.00  0.00           O  
ATOM   1051  CB  THR A 138      -1.813  16.447   3.830  1.00  0.00           C  
ATOM   1052  OG1 THR A 138      -3.158  16.146   3.569  1.00  0.00           O  
ATOM   1053  CG2 THR A 138      -1.411  17.613   2.926  1.00  0.00           C  
ATOM   1054  N   ASP A 139      -1.981  14.255   5.592  1.00  0.00           N  
ATOM   1055  CA  ASP A 139      -2.336  13.266   6.607  1.00  0.00           C  
ATOM   1056  C   ASP A 139      -3.556  13.775   7.379  1.00  0.00           C  
ATOM   1057  O   ASP A 139      -3.749  14.981   7.511  1.00  0.00           O  
ATOM   1058  CB  ASP A 139      -1.126  13.067   7.544  1.00  0.00           C  
ATOM   1059  CG  ASP A 139      -1.223  11.839   8.444  1.00  0.00           C  
ATOM   1060  OD1 ASP A 139      -2.167  11.787   9.252  1.00  0.00           O  
ATOM   1061  OD2 ASP A 139      -0.314  10.990   8.375  1.00  0.00           O  
ATOM   1062  N   TYR A 140      -4.349  12.876   7.963  1.00  0.00           N  
ATOM   1063  CA  TYR A 140      -5.462  13.263   8.843  1.00  0.00           C  
ATOM   1064  C   TYR A 140      -5.013  14.112  10.048  1.00  0.00           C  
ATOM   1065  O   TYR A 140      -5.786  14.894  10.586  1.00  0.00           O  
ATOM   1066  CB  TYR A 140      -6.207  12.001   9.321  1.00  0.00           C  
ATOM   1067  CG  TYR A 140      -5.676  11.422  10.612  1.00  0.00           C  
ATOM   1068  CD1 TYR A 140      -4.513  10.625  10.621  1.00  0.00           C  
ATOM   1069  CD2 TYR A 140      -6.263  11.787  11.844  1.00  0.00           C  
ATOM   1070  CE1 TYR A 140      -3.926  10.225  11.829  1.00  0.00           C  
ATOM   1071  CE2 TYR A 140      -5.684  11.397  13.059  1.00  0.00           C  
ATOM   1072  CZ  TYR A 140      -4.504  10.628  13.044  1.00  0.00           C  
ATOM   1073  OH  TYR A 140      -3.899  10.296  14.233  1.00  0.00           O  
ATOM   1074  N   VAL A 141      -3.758  13.991  10.486  1.00  0.00           N  
ATOM   1075  CA  VAL A 141      -3.204  14.761  11.614  1.00  0.00           C  
ATOM   1076  C   VAL A 141      -3.141  16.258  11.354  1.00  0.00           C  
ATOM   1077  O   VAL A 141      -3.003  17.017  12.303  1.00  0.00           O  
ATOM   1078  CB  VAL A 141      -1.813  14.266  12.054  1.00  0.00           C  
ATOM   1079  CG1 VAL A 141      -1.841  12.808  12.500  1.00  0.00           C  
ATOM   1080  CG2 VAL A 141      -0.734  14.480  10.988  1.00  0.00           C  
ATOM   1081  N   VAL A 142      -3.290  16.692  10.101  1.00  0.00           N  
ATOM   1082  CA  VAL A 142      -3.364  18.113   9.744  1.00  0.00           C  
ATOM   1083  C   VAL A 142      -4.459  18.836  10.529  1.00  0.00           C  
ATOM   1084  O   VAL A 142      -4.234  19.945  11.005  1.00  0.00           O  
ATOM   1085  CB  VAL A 142      -3.596  18.262   8.228  1.00  0.00           C  
ATOM   1086  CG1 VAL A 142      -3.927  19.695   7.819  1.00  0.00           C  
ATOM   1087  CG2 VAL A 142      -2.344  17.832   7.462  1.00  0.00           C  
ATOM   1088  N   GLU A 143      -5.623  18.208  10.731  1.00  0.00           N  
ATOM   1089  CA  GLU A 143      -6.744  18.797  11.466  1.00  0.00           C  
ATOM   1090  C   GLU A 143      -6.700  18.503  12.975  1.00  0.00           C  
ATOM   1091  O   GLU A 143      -7.217  19.280  13.775  1.00  0.00           O  
ATOM   1092  CB  GLU A 143      -8.069  18.272  10.903  1.00  0.00           C  
ATOM   1093  CG  GLU A 143      -8.319  18.699   9.452  1.00  0.00           C  
ATOM   1094  CD  GLU A 143      -9.725  18.308   8.949  1.00  0.00           C  
ATOM   1095  OE1 GLU A 143     -10.120  18.827   7.889  1.00  0.00           O  
ATOM   1096  OE2 GLU A 143     -10.410  17.506   9.631  1.00  0.00           O  
ATOM   1097  N   ARG A 144      -6.120  17.359  13.368  1.00  0.00           N  
ATOM   1098  CA  ARG A 144      -6.200  16.868  14.752  1.00  0.00           C  
ATOM   1099  C   ARG A 144      -4.940  17.080  15.576  1.00  0.00           C  
ATOM   1100  O   ARG A 144      -5.011  17.023  16.811  1.00  0.00           O  
ATOM   1101  CB  ARG A 144      -6.609  15.388  14.750  1.00  0.00           C  
ATOM   1102  CG  ARG A 144      -8.110  15.178  14.488  1.00  0.00           C  
ATOM   1103  CD  ARG A 144      -8.946  15.661  15.681  1.00  0.00           C  
ATOM   1104  NE  ARG A 144     -10.373  15.321  15.527  1.00  0.00           N  
ATOM   1105  CZ  ARG A 144     -11.279  15.293  16.487  1.00  0.00           C  
ATOM   1106  NH1 ARG A 144     -10.985  15.594  17.723  1.00  0.00           N  
ATOM   1107  NH2 ARG A 144     -12.508  14.968  16.216  1.00  0.00           N  
ATOM   1108  N   GLY A 145      -3.804  17.290  14.940  1.00  0.00           N  
ATOM   1109  CA  GLY A 145      -2.500  17.249  15.584  1.00  0.00           C  
ATOM   1110  C   GLY A 145      -2.085  15.826  15.993  1.00  0.00           C  
ATOM   1111  O   GLY A 145      -2.768  14.833  15.732  1.00  0.00           O  
ATOM   1112  N   SER A 146      -0.919  15.737  16.635  1.00  0.00           N  
ATOM   1113  CA  SER A 146      -0.403  14.509  17.231  1.00  0.00           C  
ATOM   1114  C   SER A 146       0.547  14.870  18.368  1.00  0.00           C  
ATOM   1115  O   SER A 146       1.479  15.645  18.162  1.00  0.00           O  
ATOM   1116  CB  SER A 146       0.328  13.689  16.170  1.00  0.00           C  
ATOM   1117  OG  SER A 146       0.867  12.502  16.740  1.00  0.00           O  
ATOM   1118  N   ASP A 147       0.329  14.292  19.538  1.00  0.00           N  
ATOM   1119  CA  ASP A 147       1.176  14.498  20.718  1.00  0.00           C  
ATOM   1120  C   ASP A 147       2.549  13.831  20.594  1.00  0.00           C  
ATOM   1121  O   ASP A 147       3.531  14.307  21.153  1.00  0.00           O  
ATOM   1122  CB  ASP A 147       0.421  13.983  21.960  1.00  0.00           C  
ATOM   1123  CG  ASP A 147       0.103  12.477  21.921  1.00  0.00           C  
ATOM   1124  OD1 ASP A 147      -0.098  11.931  20.813  1.00  0.00           O  
ATOM   1125  OD2 ASP A 147       0.076  11.850  22.994  1.00  0.00           O  
ATOM   1126  N   LYS A 148       2.649  12.754  19.808  1.00  0.00           N  
ATOM   1127  CA  LYS A 148       3.877  11.966  19.614  1.00  0.00           C  
ATOM   1128  C   LYS A 148       4.639  12.296  18.328  1.00  0.00           C  
ATOM   1129  O   LYS A 148       5.755  11.821  18.144  1.00  0.00           O  
ATOM   1130  CB  LYS A 148       3.539  10.469  19.644  1.00  0.00           C  
ATOM   1131  CG  LYS A 148       2.984  10.051  21.008  1.00  0.00           C  
ATOM   1132  CD  LYS A 148       2.755   8.542  21.057  1.00  0.00           C  
ATOM   1133  CE  LYS A 148       2.169   8.181  22.419  1.00  0.00           C  
ATOM   1134  NZ  LYS A 148       1.930   6.723  22.537  1.00  0.00           N  
ATOM   1135  N   HIS A 149       4.024  13.050  17.427  1.00  0.00           N  
ATOM   1136  CA  HIS A 149       4.550  13.344  16.098  1.00  0.00           C  
ATOM   1137  C   HIS A 149       4.313  14.818  15.751  1.00  0.00           C  
ATOM   1138  O   HIS A 149       3.715  15.138  14.719  1.00  0.00           O  
ATOM   1139  CB  HIS A 149       3.935  12.395  15.055  1.00  0.00           C  
ATOM   1140  CG  HIS A 149       4.116  10.940  15.384  1.00  0.00           C  
ATOM   1141  ND1 HIS A 149       5.319  10.314  15.585  1.00  0.00           N  
ATOM   1142  CD2 HIS A 149       3.144  10.010  15.647  1.00  0.00           C  
ATOM   1143  CE1 HIS A 149       5.074   9.051  15.985  1.00  0.00           C  
ATOM   1144  NE2 HIS A 149       3.761   8.825  16.027  1.00  0.00           N  
ATOM   1145  N   ILE A 150       4.736  15.719  16.633  1.00  0.00           N  
ATOM   1146  CA  ILE A 150       4.439  17.150  16.543  1.00  0.00           C  
ATOM   1147  C   ILE A 150       5.080  17.761  15.291  1.00  0.00           C  
ATOM   1148  O   ILE A 150       4.403  18.417  14.506  1.00  0.00           O  
ATOM   1149  CB  ILE A 150       4.878  17.892  17.828  1.00  0.00           C  
ATOM   1150  CG1 ILE A 150       4.212  17.271  19.077  1.00  0.00           C  
ATOM   1151  CG2 ILE A 150       4.547  19.387  17.713  1.00  0.00           C  
ATOM   1152  CD1 ILE A 150       4.631  17.891  20.414  1.00  0.00           C  
ATOM   1153  N   ALA A 151       6.371  17.486  15.073  1.00  0.00           N  
ATOM   1154  CA  ALA A 151       7.091  17.946  13.889  1.00  0.00           C  
ATOM   1155  C   ALA A 151       6.476  17.399  12.591  1.00  0.00           C  
ATOM   1156  O   ALA A 151       6.256  18.144  11.634  1.00  0.00           O  
ATOM   1157  CB  ALA A 151       8.564  17.535  14.026  1.00  0.00           C  
ATOM   1158  N   TYR A 152       6.125  16.116  12.577  1.00  0.00           N  
ATOM   1159  CA  TYR A 152       5.443  15.490  11.444  1.00  0.00           C  
ATOM   1160  C   TYR A 152       4.100  16.167  11.153  1.00  0.00           C  
ATOM   1161  O   TYR A 152       3.871  16.610  10.030  1.00  0.00           O  
ATOM   1162  CB  TYR A 152       5.262  13.989  11.723  1.00  0.00           C  
ATOM   1163  CG  TYR A 152       4.431  13.281  10.674  1.00  0.00           C  
ATOM   1164  CD1 TYR A 152       3.048  13.074  10.872  1.00  0.00           C  
ATOM   1165  CD2 TYR A 152       5.032  12.829   9.482  1.00  0.00           C  
ATOM   1166  CE1 TYR A 152       2.274  12.436   9.882  1.00  0.00           C  
ATOM   1167  CE2 TYR A 152       4.265  12.188   8.486  1.00  0.00           C  
ATOM   1168  CZ  TYR A 152       2.887  11.991   8.697  1.00  0.00           C  
ATOM   1169  OH  TYR A 152       2.139  11.372   7.729  1.00  0.00           O  
ATOM   1170  N   ALA A 153       3.236  16.305  12.161  1.00  0.00           N  
ATOM   1171  CA  ALA A 153       1.923  16.926  12.009  1.00  0.00           C  
ATOM   1172  C   ALA A 153       2.030  18.384  11.540  1.00  0.00           C  
ATOM   1173  O   ALA A 153       1.336  18.783  10.600  1.00  0.00           O  
ATOM   1174  CB  ALA A 153       1.166  16.799  13.342  1.00  0.00           C  
ATOM   1175  N   ALA A 154       2.943  19.150  12.124  1.00  0.00           N  
ATOM   1176  CA  ALA A 154       3.191  20.535  11.722  1.00  0.00           C  
ATOM   1177  C   ALA A 154       3.674  20.643  10.267  1.00  0.00           C  
ATOM   1178  O   ALA A 154       3.191  21.485   9.517  1.00  0.00           O  
ATOM   1179  CB  ALA A 154       4.202  21.150  12.704  1.00  0.00           C  
ATOM   1180  N   SER A 155       4.579  19.763   9.843  1.00  0.00           N  
ATOM   1181  CA  SER A 155       5.069  19.744   8.462  1.00  0.00           C  
ATOM   1182  C   SER A 155       3.970  19.382   7.455  1.00  0.00           C  
ATOM   1183  O   SER A 155       3.843  20.026   6.415  1.00  0.00           O  
ATOM   1184  CB  SER A 155       6.279  18.809   8.335  1.00  0.00           C  
ATOM   1185  OG  SER A 155       5.912  17.447   8.426  1.00  0.00           O  
ATOM   1186  N   LYS A 156       3.095  18.439   7.793  1.00  0.00           N  
ATOM   1187  CA  LYS A 156       1.938  18.090   6.966  1.00  0.00           C  
ATOM   1188  C   LYS A 156       0.888  19.209   6.921  1.00  0.00           C  
ATOM   1189  O   LYS A 156       0.325  19.456   5.863  1.00  0.00           O  
ATOM   1190  CB  LYS A 156       1.337  16.763   7.455  1.00  0.00           C  
ATOM   1191  CG  LYS A 156       2.204  15.529   7.156  1.00  0.00           C  
ATOM   1192  CD  LYS A 156       2.301  15.224   5.654  1.00  0.00           C  
ATOM   1193  CE  LYS A 156       2.800  13.789   5.409  1.00  0.00           C  
ATOM   1194  NZ  LYS A 156       2.711  13.417   3.983  1.00  0.00           N  
ATOM   1195  N   ALA A 157       0.700  19.937   8.016  1.00  0.00           N  
ATOM   1196  CA  ALA A 157      -0.170  21.110   8.051  1.00  0.00           C  
ATOM   1197  C   ALA A 157       0.368  22.266   7.192  1.00  0.00           C  
ATOM   1198  O   ALA A 157      -0.402  22.951   6.516  1.00  0.00           O  
ATOM   1199  CB  ALA A 157      -0.374  21.533   9.512  1.00  0.00           C  
ATOM   1200  N   ALA A 158       1.691  22.458   7.162  1.00  0.00           N  
ATOM   1201  CA  ALA A 158       2.320  23.411   6.251  1.00  0.00           C  
ATOM   1202  C   ALA A 158       2.087  23.023   4.778  1.00  0.00           C  
ATOM   1203  O   ALA A 158       1.727  23.875   3.965  1.00  0.00           O  
ATOM   1204  CB  ALA A 158       3.812  23.513   6.593  1.00  0.00           C  
ATOM   1205  N   LEU A 159       2.205  21.737   4.437  1.00  0.00           N  
ATOM   1206  CA  LEU A 159       1.908  21.225   3.096  1.00  0.00           C  
ATOM   1207  C   LEU A 159       0.438  21.425   2.703  1.00  0.00           C  
ATOM   1208  O   LEU A 159       0.155  21.841   1.580  1.00  0.00           O  
ATOM   1209  CB  LEU A 159       2.332  19.744   3.031  1.00  0.00           C  
ATOM   1210  CG  LEU A 159       2.093  19.083   1.660  1.00  0.00           C  
ATOM   1211  CD1 LEU A 159       2.827  19.801   0.524  1.00  0.00           C  
ATOM   1212  CD2 LEU A 159       2.593  17.634   1.696  1.00  0.00           C  
ATOM   1213  N   ASP A 160      -0.495  21.203   3.632  1.00  0.00           N  
ATOM   1214  CA  ASP A 160      -1.919  21.478   3.417  1.00  0.00           C  
ATOM   1215  C   ASP A 160      -2.174  22.975   3.140  1.00  0.00           C  
ATOM   1216  O   ASP A 160      -2.895  23.329   2.207  1.00  0.00           O  
ATOM   1217  CB  ASP A 160      -2.720  21.002   4.643  1.00  0.00           C  
ATOM   1218  CG  ASP A 160      -4.174  21.470   4.544  1.00  0.00           C  
ATOM   1219  OD1 ASP A 160      -4.913  20.971   3.682  1.00  0.00           O  
ATOM   1220  OD2 ASP A 160      -4.525  22.451   5.249  1.00  0.00           O  
ATOM   1221  N   ASN A 161      -1.524  23.863   3.878  1.00  0.00           N  
ATOM   1222  CA  ASN A 161      -1.634  25.293   3.604  1.00  0.00           C  
ATOM   1223  C   ASN A 161      -1.113  25.647   2.207  1.00  0.00           C  
ATOM   1224  O   ASN A 161      -1.774  26.370   1.463  1.00  0.00           O  
ATOM   1225  CB  ASN A 161      -0.908  26.081   4.704  1.00  0.00           C  
ATOM   1226  CG  ASN A 161      -1.244  27.560   4.589  1.00  0.00           C  
ATOM   1227  OD1 ASN A 161      -0.743  28.286   3.763  1.00  0.00           O  
ATOM   1228  ND2 ASN A 161      -2.164  28.039   5.399  1.00  0.00           N  
ATOM   1229  N   MET A 162       0.027  25.062   1.810  1.00  0.00           N  
ATOM   1230  CA  MET A 162       0.589  25.258   0.473  1.00  0.00           C  
ATOM   1231  C   MET A 162      -0.344  24.796  -0.642  1.00  0.00           C  
ATOM   1232  O   MET A 162      -0.326  25.398  -1.710  1.00  0.00           O  
ATOM   1233  CB  MET A 162       1.944  24.564   0.334  1.00  0.00           C  
ATOM   1234  CG  MET A 162       3.047  25.288   1.108  1.00  0.00           C  
ATOM   1235  SD  MET A 162       4.734  24.800   0.629  1.00  0.00           S  
ATOM   1236  CE  MET A 162       4.685  23.024   0.931  1.00  0.00           C  
ATOM   1237  N   THR A 163      -1.229  23.831  -0.395  1.00  0.00           N  
ATOM   1238  CA  THR A 163      -2.256  23.421  -1.370  1.00  0.00           C  
ATOM   1239  C   THR A 163      -3.126  24.599  -1.782  1.00  0.00           C  
ATOM   1240  O   THR A 163      -3.326  24.844  -2.967  1.00  0.00           O  
ATOM   1241  CB  THR A 163      -3.140  22.301  -0.798  1.00  0.00           C  
ATOM   1242  OG1 THR A 163      -2.353  21.196  -0.440  1.00  0.00           O  
ATOM   1243  CG2 THR A 163      -4.187  21.812  -1.802  1.00  0.00           C  
ATOM   1244  N   ARG A 164      -3.592  25.394  -0.823  1.00  0.00           N  
ATOM   1245  CA  ARG A 164      -4.414  26.580  -1.086  1.00  0.00           C  
ATOM   1246  C   ARG A 164      -3.618  27.695  -1.772  1.00  0.00           C  
ATOM   1247  O   ARG A 164      -4.131  28.347  -2.686  1.00  0.00           O  
ATOM   1248  CB  ARG A 164      -5.041  27.069   0.230  1.00  0.00           C  
ATOM   1249  CG  ARG A 164      -6.060  26.061   0.783  1.00  0.00           C  
ATOM   1250  CD  ARG A 164      -6.672  26.535   2.115  1.00  0.00           C  
ATOM   1251  NE  ARG A 164      -5.757  26.362   3.255  1.00  0.00           N  
ATOM   1252  CZ  ARG A 164      -5.559  25.227   3.932  1.00  0.00           C  
ATOM   1253  NH1 ARG A 164      -6.154  24.117   3.625  1.00  0.00           N  
ATOM   1254  NH2 ARG A 164      -4.756  25.185   4.943  1.00  0.00           N  
ATOM   1255  N   SER A 165      -2.370  27.883  -1.372  1.00  0.00           N  
ATOM   1256  CA  SER A 165      -1.488  28.907  -1.951  1.00  0.00           C  
ATOM   1257  C   SER A 165      -1.131  28.612  -3.412  1.00  0.00           C  
ATOM   1258  O   SER A 165      -1.302  29.483  -4.267  1.00  0.00           O  
ATOM   1259  CB  SER A 165      -0.219  29.041  -1.101  1.00  0.00           C  
ATOM   1260  OG  SER A 165      -0.558  29.463   0.212  1.00  0.00           O  
ATOM   1261  N   PHE A 166      -0.717  27.389  -3.707  1.00  0.00           N  
ATOM   1262  CA  PHE A 166      -0.423  26.971  -5.076  1.00  0.00           C  
ATOM   1263  C   PHE A 166      -1.681  26.902  -5.945  1.00  0.00           C  
ATOM   1264  O   PHE A 166      -1.630  27.357  -7.082  1.00  0.00           O  
ATOM   1265  CB  PHE A 166       0.343  25.645  -5.091  1.00  0.00           C  
ATOM   1266  CG  PHE A 166       1.818  25.786  -4.782  1.00  0.00           C  
ATOM   1267  CD1 PHE A 166       2.667  26.431  -5.695  1.00  0.00           C  
ATOM   1268  CD2 PHE A 166       2.354  25.256  -3.596  1.00  0.00           C  
ATOM   1269  CE1 PHE A 166       4.039  26.565  -5.422  1.00  0.00           C  
ATOM   1270  CE2 PHE A 166       3.723  25.390  -3.317  1.00  0.00           C  
ATOM   1271  CZ  PHE A 166       4.571  26.047  -4.225  1.00  0.00           C  
ATOM   1272  N   ALA A 167      -2.825  26.458  -5.417  1.00  0.00           N  
ATOM   1273  CA  ALA A 167      -4.088  26.492  -6.145  1.00  0.00           C  
ATOM   1274  C   ALA A 167      -4.437  27.909  -6.610  1.00  0.00           C  
ATOM   1275  O   ALA A 167      -4.794  28.124  -7.765  1.00  0.00           O  
ATOM   1276  CB  ALA A 167      -5.203  25.924  -5.253  1.00  0.00           C  
ATOM   1277  N   ARG A 168      -4.261  28.909  -5.727  1.00  0.00           N  
ATOM   1278  CA  ARG A 168      -4.471  30.318  -6.056  1.00  0.00           C  
ATOM   1279  C   ARG A 168      -3.461  30.842  -7.080  1.00  0.00           C  
ATOM   1280  O   ARG A 168      -3.845  31.598  -7.974  1.00  0.00           O  
ATOM   1281  CB  ARG A 168      -4.434  31.138  -4.755  1.00  0.00           C  
ATOM   1282  CG  ARG A 168      -4.805  32.610  -4.987  1.00  0.00           C  
ATOM   1283  CD  ARG A 168      -4.635  33.419  -3.679  1.00  0.00           C  
ATOM   1284  NE  ARG A 168      -5.543  32.951  -2.617  1.00  0.00           N  
ATOM   1285  CZ  ARG A 168      -6.745  33.418  -2.330  1.00  0.00           C  
ATOM   1286  NH1 ARG A 168      -7.256  34.433  -2.966  1.00  0.00           N  
ATOM   1287  NH2 ARG A 168      -7.438  32.895  -1.366  1.00  0.00           N  
ATOM   1288  N   LYS A 169      -2.191  30.456  -6.954  1.00  0.00           N  
ATOM   1289  CA  LYS A 169      -1.104  30.902  -7.839  1.00  0.00           C  
ATOM   1290  C   LYS A 169      -1.226  30.335  -9.254  1.00  0.00           C  
ATOM   1291  O   LYS A 169      -0.892  31.027 -10.217  1.00  0.00           O  
ATOM   1292  CB  LYS A 169       0.240  30.531  -7.194  1.00  0.00           C  
ATOM   1293  CG  LYS A 169       1.454  30.795  -8.112  1.00  0.00           C  
ATOM   1294  CD  LYS A 169       2.797  30.556  -7.383  1.00  0.00           C  
ATOM   1295  CE  LYS A 169       3.944  30.305  -8.368  1.00  0.00           C  
ATOM   1296  NZ  LYS A 169       4.135  31.342  -9.405  1.00  0.00           N  
ATOM   1297  N   LEU A 170      -1.650  29.077  -9.364  1.00  0.00           N  
ATOM   1298  CA  LEU A 170      -1.551  28.296 -10.597  1.00  0.00           C  
ATOM   1299  C   LEU A 170      -2.871  28.173 -11.369  1.00  0.00           C  
ATOM   1300  O   LEU A 170      -2.853  27.759 -12.535  1.00  0.00           O  
ATOM   1301  CB  LEU A 170      -0.949  26.913 -10.270  1.00  0.00           C  
ATOM   1302  CG  LEU A 170       0.446  26.932  -9.619  1.00  0.00           C  
ATOM   1303  CD1 LEU A 170       0.911  25.497  -9.360  1.00  0.00           C  
ATOM   1304  CD2 LEU A 170       1.496  27.607 -10.493  1.00  0.00           C  
ATOM   1305  N   ALA A 171      -3.994  28.564 -10.781  1.00  0.00           N  
ATOM   1306  CA  ALA A 171      -5.266  28.657 -11.486  1.00  0.00           C  
ATOM   1307  C   ALA A 171      -5.187  29.655 -12.660  1.00  0.00           C  
ATOM   1308  O   ALA A 171      -4.473  30.656 -12.563  1.00  0.00           O  
ATOM   1309  CB  ALA A 171      -6.359  29.049 -10.486  1.00  0.00           C  
ATOM   1310  N   PRO A 172      -5.945  29.436 -13.772  1.00  0.00           N  
ATOM   1311  CA  PRO A 172      -6.876  28.314 -13.970  1.00  0.00           C  
ATOM   1312  C   PRO A 172      -6.258  27.089 -14.656  1.00  0.00           C  
ATOM   1313  O   PRO A 172      -6.939  26.088 -14.846  1.00  0.00           O  
ATOM   1314  CB  PRO A 172      -7.985  28.927 -14.818  1.00  0.00           C  
ATOM   1315  CG  PRO A 172      -7.212  29.890 -15.730  1.00  0.00           C  
ATOM   1316  CD  PRO A 172      -6.111  30.429 -14.814  1.00  0.00           C  
ATOM   1317  N   GLU A 173      -4.982  27.144 -15.044  1.00  0.00           N  
ATOM   1318  CA  GLU A 173      -4.352  26.090 -15.844  1.00  0.00           C  
ATOM   1319  C   GLU A 173      -4.075  24.816 -15.035  1.00  0.00           C  
ATOM   1320  O   GLU A 173      -4.201  23.700 -15.558  1.00  0.00           O  
ATOM   1321  CB  GLU A 173      -3.035  26.601 -16.440  1.00  0.00           C  
ATOM   1322  CG  GLU A 173      -3.211  27.775 -17.399  1.00  0.00           C  
ATOM   1323  CD  GLU A 173      -1.857  28.178 -18.007  1.00  0.00           C  
ATOM   1324  OE1 GLU A 173      -1.729  28.128 -19.237  1.00  0.00           O  
ATOM   1325  OE2 GLU A 173      -0.923  28.479 -17.230  1.00  0.00           O  
ATOM   1326  N   VAL A 174      -3.703  24.996 -13.767  1.00  0.00           N  
ATOM   1327  CA  VAL A 174      -3.296  23.911 -12.877  1.00  0.00           C  
ATOM   1328  C   VAL A 174      -4.222  23.871 -11.676  1.00  0.00           C  
ATOM   1329  O   VAL A 174      -4.369  24.861 -10.953  1.00  0.00           O  
ATOM   1330  CB  VAL A 174      -1.829  24.061 -12.426  1.00  0.00           C  
ATOM   1331  CG1 VAL A 174      -1.332  22.783 -11.758  1.00  0.00           C  
ATOM   1332  CG2 VAL A 174      -0.875  24.407 -13.582  1.00  0.00           C  
ATOM   1333  N   LYS A 175      -4.828  22.706 -11.416  1.00  0.00           N  
ATOM   1334  CA  LYS A 175      -5.557  22.439 -10.179  1.00  0.00           C  
ATOM   1335  C   LYS A 175      -4.584  21.927  -9.116  1.00  0.00           C  
ATOM   1336  O   LYS A 175      -3.685  21.156  -9.414  1.00  0.00           O  
ATOM   1337  CB  LYS A 175      -6.681  21.426 -10.412  1.00  0.00           C  
ATOM   1338  CG  LYS A 175      -7.739  21.934 -11.403  1.00  0.00           C  
ATOM   1339  CD  LYS A 175      -8.903  20.950 -11.558  1.00  0.00           C  
ATOM   1340  CE  LYS A 175      -8.513  19.668 -12.332  1.00  0.00           C  
ATOM   1341  NZ  LYS A 175      -8.254  18.500 -11.473  1.00  0.00           N  
ATOM   1342  N   VAL A 176      -4.787  22.335  -7.874  1.00  0.00           N  
ATOM   1343  CA  VAL A 176      -3.944  21.888  -6.762  1.00  0.00           C  
ATOM   1344  C   VAL A 176      -4.836  21.439  -5.612  1.00  0.00           C  
ATOM   1345  O   VAL A 176      -5.565  22.251  -5.046  1.00  0.00           O  
ATOM   1346  CB  VAL A 176      -2.944  22.959  -6.296  1.00  0.00           C  
ATOM   1347  CG1 VAL A 176      -1.948  22.372  -5.297  1.00  0.00           C  
ATOM   1348  CG2 VAL A 176      -2.147  23.553  -7.469  1.00  0.00           C  
ATOM   1349  N   ASN A 177      -4.782  20.164  -5.272  1.00  0.00           N  
ATOM   1350  CA  ASN A 177      -5.574  19.565  -4.199  1.00  0.00           C  
ATOM   1351  C   ASN A 177      -4.678  18.752  -3.264  1.00  0.00           C  
ATOM   1352  O   ASN A 177      -3.537  18.435  -3.593  1.00  0.00           O  
ATOM   1353  CB  ASN A 177      -6.703  18.725  -4.804  1.00  0.00           C  
ATOM   1354  CG  ASN A 177      -7.716  19.576  -5.550  1.00  0.00           C  
ATOM   1355  OD1 ASN A 177      -8.452  20.359  -4.969  1.00  0.00           O  
ATOM   1356  ND2 ASN A 177      -7.764  19.470  -6.863  1.00  0.00           N  
ATOM   1357  N   SER A 178      -5.194  18.396  -2.100  1.00  0.00           N  
ATOM   1358  CA  SER A 178      -4.526  17.460  -1.204  1.00  0.00           C  
ATOM   1359  C   SER A 178      -5.411  16.279  -0.842  1.00  0.00           C  
ATOM   1360  O   SER A 178      -6.634  16.385  -0.789  1.00  0.00           O  
ATOM   1361  CB  SER A 178      -3.954  18.144   0.043  1.00  0.00           C  
ATOM   1362  OG  SER A 178      -4.889  18.959   0.717  1.00  0.00           O  
ATOM   1363  N   ILE A 179      -4.778  15.151  -0.601  1.00  0.00           N  
ATOM   1364  CA  ILE A 179      -5.389  13.952  -0.042  1.00  0.00           C  
ATOM   1365  C   ILE A 179      -4.809  13.772   1.356  1.00  0.00           C  
ATOM   1366  O   ILE A 179      -3.587  13.766   1.518  1.00  0.00           O  
ATOM   1367  CB  ILE A 179      -5.152  12.736  -0.959  1.00  0.00           C  
ATOM   1368  CG1 ILE A 179      -5.805  12.975  -2.339  1.00  0.00           C  
ATOM   1369  CG2 ILE A 179      -5.710  11.465  -0.300  1.00  0.00           C  
ATOM   1370  CD1 ILE A 179      -5.571  11.848  -3.372  1.00  0.00           C  
ATOM   1371  N   ALA A 180      -5.665  13.648   2.358  1.00  0.00           N  
ATOM   1372  CA  ALA A 180      -5.316  13.535   3.764  1.00  0.00           C  
ATOM   1373  C   ALA A 180      -5.681  12.137   4.303  1.00  0.00           C  
ATOM   1374  O   ALA A 180      -6.722  11.970   4.947  1.00  0.00           O  
ATOM   1375  CB  ALA A 180      -5.994  14.682   4.526  1.00  0.00           C  
ATOM   1376  N   PRO A 181      -4.859  11.120   4.032  1.00  0.00           N  
ATOM   1377  CA  PRO A 181      -5.150   9.770   4.479  1.00  0.00           C  
ATOM   1378  C   PRO A 181      -4.875   9.606   5.973  1.00  0.00           C  
ATOM   1379  O   PRO A 181      -4.004  10.246   6.564  1.00  0.00           O  
ATOM   1380  CB  PRO A 181      -4.279   8.861   3.607  1.00  0.00           C  
ATOM   1381  CG  PRO A 181      -3.065   9.729   3.320  1.00  0.00           C  
ATOM   1382  CD  PRO A 181      -3.632  11.145   3.253  1.00  0.00           C  
ATOM   1383  N   SER A 182      -5.598   8.681   6.594  1.00  0.00           N  
ATOM   1384  CA  SER A 182      -5.159   8.023   7.815  1.00  0.00           C  
ATOM   1385  C   SER A 182      -4.415   6.726   7.465  1.00  0.00           C  
ATOM   1386  O   SER A 182      -3.577   6.705   6.553  1.00  0.00           O  
ATOM   1387  CB  SER A 182      -6.348   7.849   8.786  1.00  0.00           C  
ATOM   1388  OG  SER A 182      -7.261   6.863   8.358  1.00  0.00           O  
ATOM   1389  N   LEU A 183      -4.694   5.651   8.161  1.00  0.00           N  
ATOM   1390  CA  LEU A 183      -4.176   4.334   7.815  1.00  0.00           C  
ATOM   1391  C   LEU A 183      -4.874   3.807   6.552  1.00  0.00           C  
ATOM   1392  O   LEU A 183      -6.068   3.523   6.594  1.00  0.00           O  
ATOM   1393  CB  LEU A 183      -4.401   3.409   9.013  1.00  0.00           C  
ATOM   1394  CG  LEU A 183      -3.891   1.976   8.778  1.00  0.00           C  
ATOM   1395  CD1 LEU A 183      -2.364   1.921   8.791  1.00  0.00           C  
ATOM   1396  CD2 LEU A 183      -4.441   1.092   9.882  1.00  0.00           C  
ATOM   1397  N   ILE A 184      -4.114   3.635   5.473  1.00  0.00           N  
ATOM   1398  CA  ILE A 184      -4.578   3.042   4.217  1.00  0.00           C  
ATOM   1399  C   ILE A 184      -4.170   1.577   4.104  1.00  0.00           C  
ATOM   1400  O   ILE A 184      -4.987   0.732   3.746  1.00  0.00           O  
ATOM   1401  CB  ILE A 184      -4.055   3.874   3.023  1.00  0.00           C  
ATOM   1402  CG1 ILE A 184      -4.568   5.333   3.050  1.00  0.00           C  
ATOM   1403  CG2 ILE A 184      -4.392   3.223   1.678  1.00  0.00           C  
ATOM   1404  CD1 ILE A 184      -6.102   5.485   3.011  1.00  0.00           C  
ATOM   1405  N   LEU A 185      -2.922   1.274   4.436  1.00  0.00           N  
ATOM   1406  CA  LEU A 185      -2.380  -0.083   4.469  1.00  0.00           C  
ATOM   1407  C   LEU A 185      -1.328  -0.201   5.570  1.00  0.00           C  
ATOM   1408  O   LEU A 185      -0.579   0.744   5.838  1.00  0.00           O  
ATOM   1409  CB  LEU A 185      -1.805  -0.492   3.093  1.00  0.00           C  
ATOM   1410  CG  LEU A 185      -0.567   0.289   2.617  1.00  0.00           C  
ATOM   1411  CD1 LEU A 185       0.169  -0.512   1.551  1.00  0.00           C  
ATOM   1412  CD2 LEU A 185      -0.933   1.639   1.992  1.00  0.00           C  
ATOM   1413  N   PHE A 186      -1.267  -1.364   6.177  1.00  0.00           N  
ATOM   1414  CA  PHE A 186      -0.230  -1.695   7.145  1.00  0.00           C  
ATOM   1415  C   PHE A 186       1.129  -1.895   6.460  1.00  0.00           C  
ATOM   1416  O   PHE A 186       1.205  -2.232   5.282  1.00  0.00           O  
ATOM   1417  CB  PHE A 186      -0.660  -2.912   7.952  1.00  0.00           C  
ATOM   1418  CG  PHE A 186      -1.872  -2.646   8.824  1.00  0.00           C  
ATOM   1419  CD1 PHE A 186      -1.758  -1.785   9.933  1.00  0.00           C  
ATOM   1420  CD2 PHE A 186      -3.118  -3.226   8.524  1.00  0.00           C  
ATOM   1421  CE1 PHE A 186      -2.871  -1.510  10.737  1.00  0.00           C  
ATOM   1422  CE2 PHE A 186      -4.235  -2.955   9.330  1.00  0.00           C  
ATOM   1423  CZ  PHE A 186      -4.113  -2.094  10.435  1.00  0.00           C  
ATOM   1424  N   ASN A 187       2.199  -1.705   7.228  1.00  0.00           N  
ATOM   1425  CA  ASN A 187       3.489  -2.247   6.839  1.00  0.00           C  
ATOM   1426  C   ASN A 187       3.538  -3.733   7.191  1.00  0.00           C  
ATOM   1427  O   ASN A 187       2.819  -4.203   8.069  1.00  0.00           O  
ATOM   1428  CB  ASN A 187       4.636  -1.486   7.508  1.00  0.00           C  
ATOM   1429  CG  ASN A 187       4.623  -0.016   7.179  1.00  0.00           C  
ATOM   1430  OD1 ASN A 187       4.856   0.409   6.059  1.00  0.00           O  
ATOM   1431  ND2 ASN A 187       4.329   0.814   8.160  1.00  0.00           N  
ATOM   1432  N   GLU A 188       4.408  -4.460   6.528  1.00  0.00           N  
ATOM   1433  CA  GLU A 188       4.599  -5.886   6.796  1.00  0.00           C  
ATOM   1434  C   GLU A 188       4.949  -6.163   8.263  1.00  0.00           C  
ATOM   1435  O   GLU A 188       4.348  -7.022   8.896  1.00  0.00           O  
ATOM   1436  CB  GLU A 188       5.695  -6.386   5.864  1.00  0.00           C  
ATOM   1437  CG  GLU A 188       5.814  -7.892   5.933  1.00  0.00           C  
ATOM   1438  CD  GLU A 188       6.903  -8.416   4.996  1.00  0.00           C  
ATOM   1439  OE1 GLU A 188       7.248  -9.586   5.177  1.00  0.00           O  
ATOM   1440  OE2 GLU A 188       7.365  -7.678   4.103  1.00  0.00           O  
ATOM   1441  N   HIS A 189       5.867  -5.364   8.809  1.00  0.00           N  
ATOM   1442  CA  HIS A 189       6.340  -5.496  10.184  1.00  0.00           C  
ATOM   1443  C   HIS A 189       5.474  -4.753  11.209  1.00  0.00           C  
ATOM   1444  O   HIS A 189       5.848  -4.688  12.381  1.00  0.00           O  
ATOM   1445  CB  HIS A 189       7.793  -5.021  10.267  1.00  0.00           C  
ATOM   1446  CG  HIS A 189       8.682  -5.635   9.229  1.00  0.00           C  
ATOM   1447  ND1 HIS A 189       8.995  -6.973   9.094  1.00  0.00           N  
ATOM   1448  CD2 HIS A 189       9.320  -4.968   8.209  1.00  0.00           C  
ATOM   1449  CE1 HIS A 189       9.801  -7.104   8.026  1.00  0.00           C  
ATOM   1450  NE2 HIS A 189      10.016  -5.900   7.469  1.00  0.00           N  
ATOM   1451  N   ASP A 190       4.360  -4.154  10.802  1.00  0.00           N  
ATOM   1452  CA  ASP A 190       3.447  -3.540  11.752  1.00  0.00           C  
ATOM   1453  C   ASP A 190       2.891  -4.640  12.639  1.00  0.00           C  
ATOM   1454  O   ASP A 190       2.249  -5.577  12.148  1.00  0.00           O  
ATOM   1455  CB  ASP A 190       2.313  -2.766  11.088  1.00  0.00           C  
ATOM   1456  CG  ASP A 190       2.715  -1.419  10.466  1.00  0.00           C  
ATOM   1457  OD1 ASP A 190       3.803  -0.892  10.772  1.00  0.00           O  
ATOM   1458  OD2 ASP A 190       1.912  -0.891   9.673  1.00  0.00           O  
ATOM   1459  N   ASP A 191       3.131  -4.522  13.935  1.00  0.00           N  
ATOM   1460  CA  ASP A 191       2.620  -5.457  14.897  1.00  0.00           C  
ATOM   1461  C   ASP A 191       1.077  -5.374  14.966  1.00  0.00           C  
ATOM   1462  O   ASP A 191       0.470  -4.361  14.603  1.00  0.00           O  
ATOM   1463  CB  ASP A 191       3.438  -5.351  16.203  1.00  0.00           C  
ATOM   1464  CG  ASP A 191       2.984  -4.276  17.177  1.00  0.00           C  
ATOM   1465  OD1 ASP A 191       1.792  -4.298  17.552  1.00  0.00           O  
ATOM   1466  OD2 ASP A 191       3.824  -3.478  17.592  1.00  0.00           O  
ATOM   1467  N   ALA A 192       0.377  -6.472  15.299  1.00  0.00           N  
ATOM   1468  CA  ALA A 192      -1.084  -6.503  15.245  1.00  0.00           C  
ATOM   1469  C   ALA A 192      -1.739  -5.780  16.424  1.00  0.00           C  
ATOM   1470  O   ALA A 192      -2.904  -5.395  16.297  1.00  0.00           O  
ATOM   1471  CB  ALA A 192      -1.656  -7.922  15.017  1.00  0.00           C  
ATOM   1472  N   GLU A 193      -1.038  -5.534  17.550  1.00  0.00           N  
ATOM   1473  CA  GLU A 193      -1.533  -4.601  18.564  1.00  0.00           C  
ATOM   1474  C   GLU A 193      -1.625  -3.204  17.972  1.00  0.00           C  
ATOM   1475  O   GLU A 193      -2.677  -2.563  18.033  1.00  0.00           O  
ATOM   1476  CB  GLU A 193      -0.652  -4.613  19.828  1.00  0.00           C  
ATOM   1477  CG  GLU A 193      -1.326  -3.811  20.946  1.00  0.00           C  
ATOM   1478  CD  GLU A 193      -0.562  -3.774  22.268  1.00  0.00           C  
ATOM   1479  OE1 GLU A 193      -1.012  -2.981  23.120  1.00  0.00           O  
ATOM   1480  OE2 GLU A 193       0.445  -4.491  22.414  1.00  0.00           O  
ATOM   1481  N   TYR A 194      -0.570  -2.772  17.289  1.00  0.00           N  
ATOM   1482  CA  TYR A 194      -0.591  -1.550  16.508  1.00  0.00           C  
ATOM   1483  C   TYR A 194      -1.671  -1.594  15.426  1.00  0.00           C  
ATOM   1484  O   TYR A 194      -2.472  -0.654  15.335  1.00  0.00           O  
ATOM   1485  CB  TYR A 194       0.789  -1.289  15.905  1.00  0.00           C  
ATOM   1486  CG  TYR A 194       0.799  -0.119  14.965  1.00  0.00           C  
ATOM   1487  CD1 TYR A 194       0.640  -0.311  13.569  1.00  0.00           C  
ATOM   1488  CD2 TYR A 194       0.898   1.198  15.471  1.00  0.00           C  
ATOM   1489  CE1 TYR A 194       0.598   0.772  12.703  1.00  0.00           C  
ATOM   1490  CE2 TYR A 194       0.865   2.291  14.606  1.00  0.00           C  
ATOM   1491  CZ  TYR A 194       0.707   2.083  13.221  1.00  0.00           C  
ATOM   1492  OH  TYR A 194       0.672   3.154  12.375  1.00  0.00           O  
ATOM   1493  N   ARG A 195      -1.775  -2.678  14.656  1.00  0.00           N  
ATOM   1494  CA  ARG A 195      -2.807  -2.840  13.618  1.00  0.00           C  
ATOM   1495  C   ARG A 195      -4.201  -2.695  14.214  1.00  0.00           C  
ATOM   1496  O   ARG A 195      -4.995  -1.893  13.735  1.00  0.00           O  
ATOM   1497  CB  ARG A 195      -2.672  -4.194  12.900  1.00  0.00           C  
ATOM   1498  CG  ARG A 195      -1.453  -4.271  11.964  1.00  0.00           C  
ATOM   1499  CD  ARG A 195      -1.386  -5.614  11.247  1.00  0.00           C  
ATOM   1500  NE  ARG A 195      -0.115  -5.778  10.515  1.00  0.00           N  
ATOM   1501  CZ  ARG A 195       0.121  -6.566   9.468  1.00  0.00           C  
ATOM   1502  NH1 ARG A 195      -0.800  -7.311   8.929  1.00  0.00           N  
ATOM   1503  NH2 ARG A 195       1.313  -6.617   8.968  1.00  0.00           N  
ATOM   1504  N   GLN A 196      -4.487  -3.397  15.302  1.00  0.00           N  
ATOM   1505  CA  GLN A 196      -5.797  -3.343  15.937  1.00  0.00           C  
ATOM   1506  C   GLN A 196      -6.110  -1.969  16.522  1.00  0.00           C  
ATOM   1507  O   GLN A 196      -7.215  -1.446  16.341  1.00  0.00           O  
ATOM   1508  CB  GLN A 196      -5.869  -4.414  17.037  1.00  0.00           C  
ATOM   1509  CG  GLN A 196      -7.273  -4.496  17.656  1.00  0.00           C  
ATOM   1510  CD  GLN A 196      -8.346  -4.787  16.606  1.00  0.00           C  
ATOM   1511  OE1 GLN A 196      -8.114  -5.379  15.567  1.00  0.00           O  
ATOM   1512  NE2 GLN A 196      -9.565  -4.368  16.822  1.00  0.00           N  
ATOM   1513  N   GLN A 197      -5.152  -1.361  17.201  1.00  0.00           N  
ATOM   1514  CA  GLN A 197      -5.316  -0.004  17.713  1.00  0.00           C  
ATOM   1515  C   GLN A 197      -5.545   0.991  16.573  1.00  0.00           C  
ATOM   1516  O   GLN A 197      -6.381   1.885  16.703  1.00  0.00           O  
ATOM   1517  CB  GLN A 197      -4.083   0.414  18.514  1.00  0.00           C  
ATOM   1518  CG  GLN A 197      -3.964  -0.268  19.889  1.00  0.00           C  
ATOM   1519  CD  GLN A 197      -2.775   0.282  20.681  1.00  0.00           C  
ATOM   1520  OE1 GLN A 197      -2.239   1.339  20.373  1.00  0.00           O  
ATOM   1521  NE2 GLN A 197      -2.356  -0.364  21.738  1.00  0.00           N  
ATOM   1522  N   ALA A 198      -4.849   0.838  15.458  1.00  0.00           N  
ATOM   1523  CA  ALA A 198      -4.993   1.700  14.302  1.00  0.00           C  
ATOM   1524  C   ALA A 198      -6.368   1.530  13.625  1.00  0.00           C  
ATOM   1525  O   ALA A 198      -7.041   2.534  13.380  1.00  0.00           O  
ATOM   1526  CB  ALA A 198      -3.827   1.444  13.351  1.00  0.00           C  
ATOM   1527  N   LEU A 199      -6.846   0.301  13.437  1.00  0.00           N  
ATOM   1528  CA  LEU A 199      -8.195   0.014  12.925  1.00  0.00           C  
ATOM   1529  C   LEU A 199      -9.277   0.580  13.854  1.00  0.00           C  
ATOM   1530  O   LEU A 199     -10.216   1.232  13.400  1.00  0.00           O  
ATOM   1531  CB  LEU A 199      -8.373  -1.506  12.759  1.00  0.00           C  
ATOM   1532  CG  LEU A 199      -7.530  -2.150  11.641  1.00  0.00           C  
ATOM   1533  CD1 LEU A 199      -7.730  -3.658  11.675  1.00  0.00           C  
ATOM   1534  CD2 LEU A 199      -7.904  -1.632  10.264  1.00  0.00           C  
ATOM   1535  N   ASN A 200      -9.117   0.410  15.168  1.00  0.00           N  
ATOM   1536  CA  ASN A 200     -10.067   0.918  16.146  1.00  0.00           C  
ATOM   1537  C   ASN A 200     -10.150   2.447  16.193  1.00  0.00           C  
ATOM   1538  O   ASN A 200     -11.149   2.965  16.698  1.00  0.00           O  
ATOM   1539  CB  ASN A 200      -9.714   0.349  17.529  1.00  0.00           C  
ATOM   1540  CG  ASN A 200     -10.174  -1.085  17.695  1.00  0.00           C  
ATOM   1541  OD1 ASN A 200     -11.098  -1.555  17.053  1.00  0.00           O  
ATOM   1542  ND2 ASN A 200      -9.582  -1.805  18.629  1.00  0.00           N  
ATOM   1543  N   LYS A 201      -9.169   3.174  15.668  1.00  0.00           N  
ATOM   1544  CA  LYS A 201      -9.197   4.641  15.633  1.00  0.00           C  
ATOM   1545  C   LYS A 201     -10.208   5.199  14.625  1.00  0.00           C  
ATOM   1546  O   LYS A 201     -10.691   6.309  14.842  1.00  0.00           O  
ATOM   1547  CB  LYS A 201      -7.788   5.190  15.361  1.00  0.00           C  
ATOM   1548  CG  LYS A 201      -6.871   5.090  16.599  1.00  0.00           C  
ATOM   1549  CD  LYS A 201      -5.401   5.321  16.218  1.00  0.00           C  
ATOM   1550  CE  LYS A 201      -4.511   5.070  17.439  1.00  0.00           C  
ATOM   1551  NZ  LYS A 201      -3.055   5.141  17.135  1.00  0.00           N  
ATOM   1552  N   SER A 202     -10.562   4.465  13.567  1.00  0.00           N  
ATOM   1553  CA  SER A 202     -11.564   4.902  12.587  1.00  0.00           C  
ATOM   1554  C   SER A 202     -12.966   4.380  12.911  1.00  0.00           C  
ATOM   1555  O   SER A 202     -13.133   3.428  13.672  1.00  0.00           O  
ATOM   1556  CB  SER A 202     -11.119   4.534  11.164  1.00  0.00           C  
ATOM   1557  OG  SER A 202     -11.250   3.148  10.947  1.00  0.00           O  
ATOM   1558  N   LEU A 203     -14.011   5.013  12.364  1.00  0.00           N  
ATOM   1559  CA  LEU A 203     -15.383   4.491  12.457  1.00  0.00           C  
ATOM   1560  C   LEU A 203     -15.556   3.237  11.603  1.00  0.00           C  
ATOM   1561  O   LEU A 203     -16.154   2.267  12.065  1.00  0.00           O  
ATOM   1562  CB  LEU A 203     -16.403   5.561  12.029  1.00  0.00           C  
ATOM   1563  CG  LEU A 203     -16.526   6.769  12.971  1.00  0.00           C  
ATOM   1564  CD1 LEU A 203     -17.572   7.724  12.416  1.00  0.00           C  
ATOM   1565  CD2 LEU A 203     -16.946   6.382  14.387  1.00  0.00           C  
ATOM   1566  N   MET A 204     -14.988   3.250  10.407  1.00  0.00           N  
ATOM   1567  CA  MET A 204     -15.089   2.145   9.455  1.00  0.00           C  
ATOM   1568  C   MET A 204     -14.274   0.916   9.874  1.00  0.00           C  
ATOM   1569  O   MET A 204     -14.618  -0.199   9.494  1.00  0.00           O  
ATOM   1570  CB  MET A 204     -14.681   2.626   8.056  1.00  0.00           C  
ATOM   1571  CG  MET A 204     -15.553   3.776   7.544  1.00  0.00           C  
ATOM   1572  SD  MET A 204     -17.343   3.466   7.593  1.00  0.00           S  
ATOM   1573  CE  MET A 204     -17.504   2.280   6.241  1.00  0.00           C  
ATOM   1574  N   LYS A 205     -13.251   1.101  10.723  1.00  0.00           N  
ATOM   1575  CA  LYS A 205     -12.397   0.029  11.261  1.00  0.00           C  
ATOM   1576  C   LYS A 205     -11.753  -0.848  10.177  1.00  0.00           C  
ATOM   1577  O   LYS A 205     -11.580  -2.039  10.383  1.00  0.00           O  
ATOM   1578  CB  LYS A 205     -13.146  -0.822  12.295  1.00  0.00           C  
ATOM   1579  CG  LYS A 205     -13.730  -0.025  13.462  1.00  0.00           C  
ATOM   1580  CD  LYS A 205     -14.344  -1.010  14.458  1.00  0.00           C  
ATOM   1581  CE  LYS A 205     -14.907  -0.284  15.666  1.00  0.00           C  
ATOM   1582  NZ  LYS A 205     -15.394  -1.241  16.676  1.00  0.00           N  
ATOM   1583  N   THR A 206     -11.415  -0.239   9.056  1.00  0.00           N  
ATOM   1584  CA  THR A 206     -10.786  -0.912   7.926  1.00  0.00           C  
ATOM   1585  C   THR A 206      -9.450  -0.255   7.595  1.00  0.00           C  
ATOM   1586  O   THR A 206      -9.237   0.915   7.906  1.00  0.00           O  
ATOM   1587  CB  THR A 206     -11.703  -0.912   6.685  1.00  0.00           C  
ATOM   1588  OG1 THR A 206     -11.936   0.393   6.242  1.00  0.00           O  
ATOM   1589  CG2 THR A 206     -13.091  -1.492   6.946  1.00  0.00           C  
ATOM   1590  N   ALA A 207      -8.565  -1.009   6.968  1.00  0.00           N  
ATOM   1591  CA  ALA A 207      -7.487  -0.470   6.145  1.00  0.00           C  
ATOM   1592  C   ALA A 207      -7.927  -0.696   4.691  1.00  0.00           C  
ATOM   1593  O   ALA A 207      -7.977  -1.843   4.268  1.00  0.00           O  
ATOM   1594  CB  ALA A 207      -6.168  -1.166   6.510  1.00  0.00           C  
ATOM   1595  N   PRO A 208      -8.344   0.358   3.961  1.00  0.00           N  
ATOM   1596  CA  PRO A 208      -9.041   0.184   2.685  1.00  0.00           C  
ATOM   1597  C   PRO A 208      -8.137  -0.297   1.545  1.00  0.00           C  
ATOM   1598  O   PRO A 208      -8.643  -0.765   0.531  1.00  0.00           O  
ATOM   1599  CB  PRO A 208      -9.646   1.561   2.395  1.00  0.00           C  
ATOM   1600  CG  PRO A 208      -8.681   2.522   3.091  1.00  0.00           C  
ATOM   1601  CD  PRO A 208      -8.276   1.749   4.339  1.00  0.00           C  
ATOM   1602  N   GLY A 209      -6.812  -0.197   1.723  1.00  0.00           N  
ATOM   1603  CA  GLY A 209      -5.852  -0.502   0.673  1.00  0.00           C  
ATOM   1604  C   GLY A 209      -5.653   0.653  -0.318  1.00  0.00           C  
ATOM   1605  O   GLY A 209      -6.266   1.717  -0.226  1.00  0.00           O  
ATOM   1606  N   GLU A 210      -4.760   0.437  -1.260  1.00  0.00           N  
ATOM   1607  CA  GLU A 210      -4.320   1.471  -2.201  1.00  0.00           C  
ATOM   1608  C   GLU A 210      -5.431   1.927  -3.161  1.00  0.00           C  
ATOM   1609  O   GLU A 210      -5.414   3.067  -3.606  1.00  0.00           O  
ATOM   1610  CB  GLU A 210      -3.111   0.968  -2.995  1.00  0.00           C  
ATOM   1611  CG  GLU A 210      -1.859   0.664  -2.150  1.00  0.00           C  
ATOM   1612  CD  GLU A 210      -1.736  -0.784  -1.645  1.00  0.00           C  
ATOM   1613  OE1 GLU A 210      -0.569  -1.241  -1.482  1.00  0.00           O  
ATOM   1614  OE2 GLU A 210      -2.759  -1.457  -1.414  1.00  0.00           O  
ATOM   1615  N   LYS A 211      -6.425   1.065  -3.437  1.00  0.00           N  
ATOM   1616  CA  LYS A 211      -7.534   1.371  -4.346  1.00  0.00           C  
ATOM   1617  C   LYS A 211      -8.304   2.620  -3.924  1.00  0.00           C  
ATOM   1618  O   LYS A 211      -8.652   3.422  -4.770  1.00  0.00           O  
ATOM   1619  CB  LYS A 211      -8.469   0.158  -4.464  1.00  0.00           C  
ATOM   1620  CG  LYS A 211      -9.500   0.390  -5.585  1.00  0.00           C  
ATOM   1621  CD  LYS A 211     -10.544  -0.729  -5.688  1.00  0.00           C  
ATOM   1622  CE  LYS A 211     -11.517  -0.427  -6.839  1.00  0.00           C  
ATOM   1623  NZ  LYS A 211     -12.192   0.895  -6.713  1.00  0.00           N  
ATOM   1624  N   GLU A 212      -8.542   2.812  -2.625  1.00  0.00           N  
ATOM   1625  CA  GLU A 212      -9.256   3.993  -2.115  1.00  0.00           C  
ATOM   1626  C   GLU A 212      -8.531   5.302  -2.478  1.00  0.00           C  
ATOM   1627  O   GLU A 212      -9.151   6.326  -2.765  1.00  0.00           O  
ATOM   1628  CB  GLU A 212      -9.366   3.857  -0.588  1.00  0.00           C  
ATOM   1629  CG  GLU A 212     -10.396   4.809   0.034  1.00  0.00           C  
ATOM   1630  CD  GLU A 212     -11.851   4.418  -0.274  1.00  0.00           C  
ATOM   1631  OE1 GLU A 212     -12.706   5.322  -0.260  1.00  0.00           O  
ATOM   1632  OE2 GLU A 212     -12.120   3.212  -0.466  1.00  0.00           O  
ATOM   1633  N   VAL A 213      -7.202   5.270  -2.487  1.00  0.00           N  
ATOM   1634  CA  VAL A 213      -6.383   6.415  -2.897  1.00  0.00           C  
ATOM   1635  C   VAL A 213      -6.415   6.596  -4.408  1.00  0.00           C  
ATOM   1636  O   VAL A 213      -6.557   7.723  -4.874  1.00  0.00           O  
ATOM   1637  CB  VAL A 213      -4.932   6.269  -2.407  1.00  0.00           C  
ATOM   1638  CG1 VAL A 213      -4.082   7.468  -2.804  1.00  0.00           C  
ATOM   1639  CG2 VAL A 213      -4.877   6.139  -0.880  1.00  0.00           C  
ATOM   1640  N   ILE A 214      -6.314   5.510  -5.169  1.00  0.00           N  
ATOM   1641  CA  ILE A 214      -6.363   5.525  -6.629  1.00  0.00           C  
ATOM   1642  C   ILE A 214      -7.683   6.131  -7.119  1.00  0.00           C  
ATOM   1643  O   ILE A 214      -7.660   7.075  -7.898  1.00  0.00           O  
ATOM   1644  CB  ILE A 214      -6.130   4.096  -7.182  1.00  0.00           C  
ATOM   1645  CG1 ILE A 214      -4.664   3.658  -6.942  1.00  0.00           C  
ATOM   1646  CG2 ILE A 214      -6.470   4.020  -8.684  1.00  0.00           C  
ATOM   1647  CD1 ILE A 214      -4.431   2.147  -7.148  1.00  0.00           C  
ATOM   1648  N   ASP A 215      -8.814   5.666  -6.585  1.00  0.00           N  
ATOM   1649  CA  ASP A 215     -10.150   6.145  -6.970  1.00  0.00           C  
ATOM   1650  C   ASP A 215     -10.297   7.666  -6.736  1.00  0.00           C  
ATOM   1651  O   ASP A 215     -10.866   8.393  -7.562  1.00  0.00           O  
ATOM   1652  CB  ASP A 215     -11.217   5.382  -6.154  1.00  0.00           C  
ATOM   1653  CG  ASP A 215     -11.395   3.888  -6.465  1.00  0.00           C  
ATOM   1654  OD1 ASP A 215     -10.919   3.347  -7.487  1.00  0.00           O  
ATOM   1655  OD2 ASP A 215     -12.096   3.195  -5.687  1.00  0.00           O  
ATOM   1656  N   LEU A 216      -9.759   8.184  -5.628  1.00  0.00           N  
ATOM   1657  CA  LEU A 216      -9.780   9.620  -5.349  1.00  0.00           C  
ATOM   1658  C   LEU A 216      -8.824  10.416  -6.254  1.00  0.00           C  
ATOM   1659  O   LEU A 216      -9.156  11.525  -6.666  1.00  0.00           O  
ATOM   1660  CB  LEU A 216      -9.490   9.860  -3.858  1.00  0.00           C  
ATOM   1661  CG  LEU A 216      -9.491  11.346  -3.456  1.00  0.00           C  
ATOM   1662  CD1 LEU A 216     -10.816  12.058  -3.749  1.00  0.00           C  
ATOM   1663  CD2 LEU A 216      -9.241  11.468  -1.953  1.00  0.00           C  
ATOM   1664  N   VAL A 217      -7.651   9.871  -6.550  1.00  0.00           N  
ATOM   1665  CA  VAL A 217      -6.716  10.486  -7.503  1.00  0.00           C  
ATOM   1666  C   VAL A 217      -7.376  10.607  -8.878  1.00  0.00           C  
ATOM   1667  O   VAL A 217      -7.378  11.704  -9.431  1.00  0.00           O  
ATOM   1668  CB  VAL A 217      -5.379   9.718  -7.566  1.00  0.00           C  
ATOM   1669  CG1 VAL A 217      -4.512  10.142  -8.749  1.00  0.00           C  
ATOM   1670  CG2 VAL A 217      -4.562   9.980  -6.297  1.00  0.00           C  
ATOM   1671  N   ASP A 218      -8.014   9.557  -9.368  1.00  0.00           N  
ATOM   1672  CA  ASP A 218      -8.715   9.572 -10.651  1.00  0.00           C  
ATOM   1673  C   ASP A 218      -9.846  10.600 -10.685  1.00  0.00           C  
ATOM   1674  O   ASP A 218      -9.979  11.361 -11.643  1.00  0.00           O  
ATOM   1675  CB  ASP A 218      -9.264   8.172 -10.961  1.00  0.00           C  
ATOM   1676  CG  ASP A 218      -8.202   7.215 -11.522  1.00  0.00           C  
ATOM   1677  OD1 ASP A 218      -7.095   7.688 -11.865  1.00  0.00           O  
ATOM   1678  OD2 ASP A 218      -8.539   6.026 -11.683  1.00  0.00           O  
ATOM   1679  N   TYR A 219     -10.626  10.712  -9.600  1.00  0.00           N  
ATOM   1680  CA  TYR A 219     -11.638  11.757  -9.460  1.00  0.00           C  
ATOM   1681  C   TYR A 219     -11.030  13.167  -9.571  1.00  0.00           C  
ATOM   1682  O   TYR A 219     -11.548  14.017 -10.298  1.00  0.00           O  
ATOM   1683  CB  TYR A 219     -12.380  11.585  -8.127  1.00  0.00           C  
ATOM   1684  CG  TYR A 219     -13.257  12.784  -7.790  1.00  0.00           C  
ATOM   1685  CD1 TYR A 219     -12.818  13.745  -6.846  1.00  0.00           C  
ATOM   1686  CD2 TYR A 219     -14.479  12.974  -8.459  1.00  0.00           C  
ATOM   1687  CE1 TYR A 219     -13.606  14.879  -6.576  1.00  0.00           C  
ATOM   1688  CE2 TYR A 219     -15.271  14.112  -8.192  1.00  0.00           C  
ATOM   1689  CZ  TYR A 219     -14.824  15.052  -7.247  1.00  0.00           C  
ATOM   1690  OH  TYR A 219     -15.595  16.165  -6.989  1.00  0.00           O  
ATOM   1691  N   LEU A 220      -9.927  13.423  -8.861  1.00  0.00           N  
ATOM   1692  CA  LEU A 220      -9.275  14.733  -8.871  1.00  0.00           C  
ATOM   1693  C   LEU A 220      -8.671  15.069 -10.238  1.00  0.00           C  
ATOM   1694  O   LEU A 220      -8.802  16.208 -10.694  1.00  0.00           O  
ATOM   1695  CB  LEU A 220      -8.202  14.793  -7.769  1.00  0.00           C  
ATOM   1696  CG  LEU A 220      -8.760  14.837  -6.336  1.00  0.00           C  
ATOM   1697  CD1 LEU A 220      -7.604  14.814  -5.334  1.00  0.00           C  
ATOM   1698  CD2 LEU A 220      -9.588  16.106  -6.080  1.00  0.00           C  
ATOM   1699  N   LEU A 221      -8.064  14.105 -10.916  1.00  0.00           N  
ATOM   1700  CA  LEU A 221      -7.489  14.272 -12.248  1.00  0.00           C  
ATOM   1701  C   LEU A 221      -8.563  14.474 -13.323  1.00  0.00           C  
ATOM   1702  O   LEU A 221      -8.372  15.252 -14.256  1.00  0.00           O  
ATOM   1703  CB  LEU A 221      -6.611  13.051 -12.586  1.00  0.00           C  
ATOM   1704  CG  LEU A 221      -5.329  12.891 -11.737  1.00  0.00           C  
ATOM   1705  CD1 LEU A 221      -4.566  11.665 -12.225  1.00  0.00           C  
ATOM   1706  CD2 LEU A 221      -4.397  14.096 -11.832  1.00  0.00           C  
ATOM   1707  N   THR A 222      -9.722  13.835 -13.170  1.00  0.00           N  
ATOM   1708  CA  THR A 222     -10.858  13.965 -14.099  1.00  0.00           C  
ATOM   1709  C   THR A 222     -11.619  15.280 -13.905  1.00  0.00           C  
ATOM   1710  O   THR A 222     -12.136  15.855 -14.858  1.00  0.00           O  
ATOM   1711  CB  THR A 222     -11.814  12.770 -13.947  1.00  0.00           C  
ATOM   1712  OG1 THR A 222     -11.105  11.572 -14.138  1.00  0.00           O  
ATOM   1713  CG2 THR A 222     -12.932  12.771 -14.987  1.00  0.00           C  
ATOM   1714  N   SER A 223     -11.673  15.793 -12.677  1.00  0.00           N  
ATOM   1715  CA  SER A 223     -12.353  17.048 -12.380  1.00  0.00           C  
ATOM   1716  C   SER A 223     -11.713  18.225 -13.120  1.00  0.00           C  
ATOM   1717  O   SER A 223     -10.505  18.422 -13.074  1.00  0.00           O  
ATOM   1718  CB  SER A 223     -12.346  17.305 -10.869  1.00  0.00           C  
ATOM   1719  OG  SER A 223     -13.019  18.528 -10.602  1.00  0.00           O  
ATOM   1720  N   CYS A 224     -12.540  19.078 -13.722  1.00  0.00           N  
ATOM   1721  CA  CYS A 224     -12.107  20.356 -14.310  1.00  0.00           C  
ATOM   1722  C   CYS A 224     -12.448  21.567 -13.428  1.00  0.00           C  
ATOM   1723  O   CYS A 224     -12.330  22.706 -13.882  1.00  0.00           O  
ATOM   1724  CB  CYS A 224     -12.706  20.485 -15.714  1.00  0.00           C  
ATOM   1725  SG  CYS A 224     -12.000  19.209 -16.806  1.00  0.00           S  
ATOM   1726  N   PHE A 225     -12.914  21.359 -12.191  1.00  0.00           N  
ATOM   1727  CA  PHE A 225     -13.470  22.411 -11.342  1.00  0.00           C  
ATOM   1728  C   PHE A 225     -12.935  22.424  -9.906  1.00  0.00           C  
ATOM   1729  O   PHE A 225     -12.799  23.487  -9.296  1.00  0.00           O  
ATOM   1730  CB  PHE A 225     -15.001  22.272 -11.362  1.00  0.00           C  
ATOM   1731  CG  PHE A 225     -15.721  23.506 -10.874  1.00  0.00           C  
ATOM   1732  CD1 PHE A 225     -16.467  23.481  -9.686  1.00  0.00           C  
ATOM   1733  CD2 PHE A 225     -15.648  24.698 -11.629  1.00  0.00           C  
ATOM   1734  CE1 PHE A 225     -17.140  24.637  -9.245  1.00  0.00           C  
ATOM   1735  CE2 PHE A 225     -16.317  25.855 -11.193  1.00  0.00           C  
ATOM   1736  CZ  PHE A 225     -17.056  25.822 -10.005  1.00  0.00           C  
ATOM   1737  N   VAL A 226     -12.626  21.266  -9.345  1.00  0.00           N  
ATOM   1738  CA  VAL A 226     -12.158  21.147  -7.959  1.00  0.00           C  
ATOM   1739  C   VAL A 226     -10.689  21.556  -7.849  1.00  0.00           C  
ATOM   1740  O   VAL A 226      -9.809  20.920  -8.424  1.00  0.00           O  
ATOM   1741  CB  VAL A 226     -12.396  19.734  -7.415  1.00  0.00           C  
ATOM   1742  CG1 VAL A 226     -11.830  19.575  -6.009  1.00  0.00           C  
ATOM   1743  CG2 VAL A 226     -13.898  19.434  -7.346  1.00  0.00           C  
ATOM   1744  N   THR A 227     -10.422  22.612  -7.072  1.00  0.00           N  
ATOM   1745  CA  THR A 227      -9.065  23.055  -6.756  1.00  0.00           C  
ATOM   1746  C   THR A 227      -8.990  23.668  -5.360  1.00  0.00           C  
ATOM   1747  O   THR A 227      -9.988  24.165  -4.839  1.00  0.00           O  
ATOM   1748  CB  THR A 227      -8.528  24.009  -7.845  1.00  0.00           C  
ATOM   1749  OG1 THR A 227      -7.145  24.217  -7.670  1.00  0.00           O  
ATOM   1750  CG2 THR A 227      -9.214  25.378  -7.846  1.00  0.00           C  
ATOM   1751  N   GLY A 228      -7.816  23.624  -4.735  1.00  0.00           N  
ATOM   1752  CA  GLY A 228      -7.562  24.207  -3.419  1.00  0.00           C  
ATOM   1753  C   GLY A 228      -8.246  23.488  -2.252  1.00  0.00           C  
ATOM   1754  O   GLY A 228      -8.445  24.093  -1.196  1.00  0.00           O  
ATOM   1755  N   ARG A 229      -8.635  22.231  -2.420  1.00  0.00           N  
ATOM   1756  CA  ARG A 229      -9.357  21.439  -1.413  1.00  0.00           C  
ATOM   1757  C   ARG A 229      -8.495  20.315  -0.857  1.00  0.00           C  
ATOM   1758  O   ARG A 229      -7.646  19.766  -1.545  1.00  0.00           O  
ATOM   1759  CB  ARG A 229     -10.678  20.892  -2.001  1.00  0.00           C  
ATOM   1760  CG  ARG A 229     -11.645  22.002  -2.449  1.00  0.00           C  
ATOM   1761  CD  ARG A 229     -12.091  22.918  -1.311  1.00  0.00           C  
ATOM   1762  NE  ARG A 229     -13.143  22.300  -0.483  1.00  0.00           N  
ATOM   1763  CZ  ARG A 229     -14.419  22.645  -0.423  1.00  0.00           C  
ATOM   1764  NH1 ARG A 229     -14.884  23.621  -1.142  1.00  0.00           N  
ATOM   1765  NH2 ARG A 229     -15.243  22.033   0.371  1.00  0.00           N  
ATOM   1766  N   SER A 230      -8.767  19.973   0.392  1.00  0.00           N  
ATOM   1767  CA  SER A 230      -8.253  18.779   1.054  1.00  0.00           C  
ATOM   1768  C   SER A 230      -9.358  17.723   1.128  1.00  0.00           C  
ATOM   1769  O   SER A 230     -10.505  18.051   1.431  1.00  0.00           O  
ATOM   1770  CB  SER A 230      -7.723  19.112   2.445  1.00  0.00           C  
ATOM   1771  OG  SER A 230      -7.062  17.994   2.975  1.00  0.00           O  
ATOM   1772  N   PHE A 231      -9.013  16.482   0.839  1.00  0.00           N  
ATOM   1773  CA  PHE A 231      -9.913  15.340   0.825  1.00  0.00           C  
ATOM   1774  C   PHE A 231      -9.454  14.316   1.866  1.00  0.00           C  
ATOM   1775  O   PHE A 231      -8.427  13.665   1.664  1.00  0.00           O  
ATOM   1776  CB  PHE A 231      -9.970  14.729  -0.576  1.00  0.00           C  
ATOM   1777  CG  PHE A 231     -10.630  15.625  -1.594  1.00  0.00           C  
ATOM   1778  CD1 PHE A 231     -11.992  15.459  -1.894  1.00  0.00           C  
ATOM   1779  CD2 PHE A 231      -9.902  16.657  -2.212  1.00  0.00           C  
ATOM   1780  CE1 PHE A 231     -12.627  16.320  -2.808  1.00  0.00           C  
ATOM   1781  CE2 PHE A 231     -10.533  17.517  -3.117  1.00  0.00           C  
ATOM   1782  CZ  PHE A 231     -11.892  17.351  -3.412  1.00  0.00           C  
ATOM   1783  N   PRO A 232     -10.173  14.175   2.992  1.00  0.00           N  
ATOM   1784  CA  PRO A 232      -9.837  13.187   4.004  1.00  0.00           C  
ATOM   1785  C   PRO A 232     -10.164  11.767   3.521  1.00  0.00           C  
ATOM   1786  O   PRO A 232     -11.269  11.506   3.044  1.00  0.00           O  
ATOM   1787  CB  PRO A 232     -10.641  13.593   5.241  1.00  0.00           C  
ATOM   1788  CG  PRO A 232     -11.875  14.294   4.654  1.00  0.00           C  
ATOM   1789  CD  PRO A 232     -11.335  14.955   3.388  1.00  0.00           C  
ATOM   1790  N   LEU A 233      -9.222  10.851   3.711  1.00  0.00           N  
ATOM   1791  CA  LEU A 233      -9.408   9.402   3.589  1.00  0.00           C  
ATOM   1792  C   LEU A 233      -9.099   8.750   4.939  1.00  0.00           C  
ATOM   1793  O   LEU A 233      -8.027   8.182   5.146  1.00  0.00           O  
ATOM   1794  CB  LEU A 233      -8.523   8.833   2.463  1.00  0.00           C  
ATOM   1795  CG  LEU A 233      -8.947   9.195   1.032  1.00  0.00           C  
ATOM   1796  CD1 LEU A 233      -7.990   8.507   0.058  1.00  0.00           C  
ATOM   1797  CD2 LEU A 233     -10.362   8.734   0.707  1.00  0.00           C  
ATOM   1798  N   ASP A 234     -10.014   8.901   5.893  1.00  0.00           N  
ATOM   1799  CA  ASP A 234      -9.740   8.610   7.303  1.00  0.00           C  
ATOM   1800  C   ASP A 234     -10.692   7.597   7.943  1.00  0.00           C  
ATOM   1801  O   ASP A 234     -10.566   7.294   9.133  1.00  0.00           O  
ATOM   1802  CB  ASP A 234      -9.676   9.938   8.073  1.00  0.00           C  
ATOM   1803  CG  ASP A 234     -11.038  10.580   8.346  1.00  0.00           C  
ATOM   1804  OD1 ASP A 234     -12.068  10.090   7.829  1.00  0.00           O  
ATOM   1805  OD2 ASP A 234     -11.075  11.523   9.166  1.00  0.00           O  
ATOM   1806  N   GLY A 235     -11.658   7.073   7.197  1.00  0.00           N  
ATOM   1807  CA  GLY A 235     -12.663   6.144   7.707  1.00  0.00           C  
ATOM   1808  C   GLY A 235     -13.497   6.723   8.857  1.00  0.00           C  
ATOM   1809  O   GLY A 235     -13.935   5.980   9.737  1.00  0.00           O  
ATOM   1810  N   GLY A 236     -13.668   8.041   8.890  1.00  0.00           N  
ATOM   1811  CA  GLY A 236     -14.369   8.744   9.969  1.00  0.00           C  
ATOM   1812  C   GLY A 236     -13.564   8.870  11.272  1.00  0.00           C  
ATOM   1813  O   GLY A 236     -14.141   9.109  12.332  1.00  0.00           O  
ATOM   1814  N   ARG A 237     -12.240   8.721  11.207  1.00  0.00           N  
ATOM   1815  CA  ARG A 237     -11.357   8.830  12.381  1.00  0.00           C  
ATOM   1816  C   ARG A 237     -11.486  10.163  13.110  1.00  0.00           C  
ATOM   1817  O   ARG A 237     -11.370  10.205  14.332  1.00  0.00           O  
ATOM   1818  CB  ARG A 237      -9.915   8.579  11.931  1.00  0.00           C  
ATOM   1819  CG  ARG A 237      -8.930   8.616  13.099  1.00  0.00           C  
ATOM   1820  CD  ARG A 237      -7.544   8.191  12.625  1.00  0.00           C  
ATOM   1821  NE  ARG A 237      -6.564   8.243  13.720  1.00  0.00           N  
ATOM   1822  CZ  ARG A 237      -5.320   7.799  13.661  1.00  0.00           C  
ATOM   1823  NH1 ARG A 237      -4.840   7.263  12.574  1.00  0.00           N  
ATOM   1824  NH2 ARG A 237      -4.545   7.898  14.693  1.00  0.00           N  
ATOM   1825  N   HIS A 238     -11.757  11.250  12.394  1.00  0.00           N  
ATOM   1826  CA  HIS A 238     -11.939  12.580  12.970  1.00  0.00           C  
ATOM   1827  C   HIS A 238     -13.134  12.690  13.926  1.00  0.00           C  
ATOM   1828  O   HIS A 238     -13.180  13.615  14.744  1.00  0.00           O  
ATOM   1829  CB  HIS A 238     -12.059  13.596  11.826  1.00  0.00           C  
ATOM   1830  CG  HIS A 238     -13.336  13.468  11.041  1.00  0.00           C  
ATOM   1831  ND1 HIS A 238     -13.601  12.559  10.041  1.00  0.00           N  
ATOM   1832  CD2 HIS A 238     -14.476  14.236  11.177  1.00  0.00           C  
ATOM   1833  CE1 HIS A 238     -14.854  12.785   9.592  1.00  0.00           C  
ATOM   1834  NE2 HIS A 238     -15.407  13.787  10.265  1.00  0.00           N  
ATOM   1835  N   LEU A 239     -14.076  11.744  13.878  1.00  0.00           N  
ATOM   1836  CA  LEU A 239     -15.270  11.689  14.735  1.00  0.00           C  
ATOM   1837  C   LEU A 239     -15.084  10.837  16.004  1.00  0.00           C  
ATOM   1838  O   LEU A 239     -16.041  10.667  16.761  1.00  0.00           O  
ATOM   1839  CB  LEU A 239     -16.460  11.191  13.903  1.00  0.00           C  
ATOM   1840  CG  LEU A 239     -16.824  12.060  12.692  1.00  0.00           C  
ATOM   1841  CD1 LEU A 239     -17.947  11.392  11.892  1.00  0.00           C  
ATOM   1842  CD2 LEU A 239     -17.301  13.452  13.112  1.00  0.00           C  
ATOM   1843  N   ARG A 240     -13.888  10.258  16.220  1.00  0.00           N  
ATOM   1844  CA  ARG A 240     -13.583   9.419  17.379  1.00  0.00           C  
ATOM   1845  C   ARG A 240     -12.778  10.140  18.456  1.00  0.00           C  
ATOM   1846  O   ARG A 240     -11.975  11.017  18.115  1.00  0.00           O  
ATOM   1847  CB  ARG A 240     -12.894   8.125  16.977  1.00  0.00           C  
ATOM   1848  CG  ARG A 240     -13.906   7.122  16.420  1.00  0.00           C  
ATOM   1849  CD  ARG A 240     -13.308   5.710  16.498  1.00  0.00           C  
ATOM   1850  NE  ARG A 240     -14.318   4.711  16.130  1.00  0.00           N  
ATOM   1851  CZ  ARG A 240     -14.306   3.441  16.467  1.00  0.00           C  
ATOM   1852  NH1 ARG A 240     -13.338   2.913  17.162  1.00  0.00           N  
ATOM   1853  NH2 ARG A 240     -15.294   2.686  16.113  1.00  0.00           N  
ATOM   1854  OXT ARG A 240     -12.947   9.732  19.634  1.00  0.00           O  
ATOM   1855  N   MET B   1       0.199 -25.622 -20.562  1.00  0.00           N  
ATOM   1856  CA  MET B   1      -0.245 -25.277 -19.196  1.00  0.00           C  
ATOM   1857  C   MET B   1       0.807 -24.396 -18.571  1.00  0.00           C  
ATOM   1858  O   MET B   1       1.985 -24.542 -18.880  1.00  0.00           O  
ATOM   1859  CB  MET B   1      -0.517 -26.523 -18.346  1.00  0.00           C  
ATOM   1860  CG  MET B   1      -1.757 -27.251 -18.840  1.00  0.00           C  
ATOM   1861  SD  MET B   1      -2.138 -28.759 -17.912  1.00  0.00           S  
ATOM   1862  CE  MET B   1      -3.475 -28.165 -16.857  1.00  0.00           C  
ATOM   1863  N   THR B   2       0.372 -23.479 -17.742  1.00  0.00           N  
ATOM   1864  CA  THR B   2       1.220 -22.490 -17.086  1.00  0.00           C  
ATOM   1865  C   THR B   2       1.088 -22.665 -15.576  1.00  0.00           C  
ATOM   1866  O   THR B   2       0.005 -22.961 -15.087  1.00  0.00           O  
ATOM   1867  CB  THR B   2       0.816 -21.071 -17.521  1.00  0.00           C  
ATOM   1868  OG1 THR B   2       0.951 -20.969 -18.920  1.00  0.00           O  
ATOM   1869  CG2 THR B   2       1.706 -19.994 -16.914  1.00  0.00           C  
ATOM   1870  N   VAL B   3       2.169 -22.501 -14.838  1.00  0.00           N  
ATOM   1871  CA  VAL B   3       2.123 -22.511 -13.373  1.00  0.00           C  
ATOM   1872  C   VAL B   3       1.914 -21.087 -12.876  1.00  0.00           C  
ATOM   1873  O   VAL B   3       2.794 -20.237 -13.024  1.00  0.00           O  
ATOM   1874  CB  VAL B   3       3.378 -23.151 -12.765  1.00  0.00           C  
ATOM   1875  CG1 VAL B   3       3.271 -23.199 -11.237  1.00  0.00           C  
ATOM   1876  CG2 VAL B   3       3.557 -24.591 -13.265  1.00  0.00           C  
ATOM   1877  N   ALA B   4       0.763 -20.846 -12.266  1.00  0.00           N  
ATOM   1878  CA  ALA B   4       0.493 -19.625 -11.526  1.00  0.00           C  
ATOM   1879  C   ALA B   4       0.832 -19.827 -10.046  1.00  0.00           C  
ATOM   1880  O   ALA B   4       0.563 -20.880  -9.473  1.00  0.00           O  
ATOM   1881  CB  ALA B   4      -0.967 -19.221 -11.740  1.00  0.00           C  
ATOM   1882  N   TYR B   5       1.389 -18.811  -9.417  1.00  0.00           N  
ATOM   1883  CA  TYR B   5       1.602 -18.781  -7.973  1.00  0.00           C  
ATOM   1884  C   TYR B   5       0.640 -17.790  -7.342  1.00  0.00           C  
ATOM   1885  O   TYR B   5       0.647 -16.607  -7.685  1.00  0.00           O  
ATOM   1886  CB  TYR B   5       3.058 -18.460  -7.648  1.00  0.00           C  
ATOM   1887  CG  TYR B   5       4.028 -19.532  -8.084  1.00  0.00           C  
ATOM   1888  CD1 TYR B   5       4.235 -20.663  -7.281  1.00  0.00           C  
ATOM   1889  CD2 TYR B   5       4.716 -19.413  -9.307  1.00  0.00           C  
ATOM   1890  CE1 TYR B   5       5.134 -21.671  -7.672  1.00  0.00           C  
ATOM   1891  CE2 TYR B   5       5.621 -20.413  -9.714  1.00  0.00           C  
ATOM   1892  CZ  TYR B   5       5.824 -21.543  -8.891  1.00  0.00           C  
ATOM   1893  OH  TYR B   5       6.708 -22.519  -9.284  1.00  0.00           O  
ATOM   1894  N   ILE B   6      -0.186 -18.267  -6.426  1.00  0.00           N  
ATOM   1895  CA  ILE B   6      -1.233 -17.492  -5.766  1.00  0.00           C  
ATOM   1896  C   ILE B   6      -0.881 -17.348  -4.290  1.00  0.00           C  
ATOM   1897  O   ILE B   6      -0.614 -18.343  -3.613  1.00  0.00           O  
ATOM   1898  CB  ILE B   6      -2.623 -18.134  -5.990  1.00  0.00           C  
ATOM   1899  CG1 ILE B   6      -2.923 -18.275  -7.497  1.00  0.00           C  
ATOM   1900  CG2 ILE B   6      -3.718 -17.302  -5.294  1.00  0.00           C  
ATOM   1901  CD1 ILE B   6      -4.203 -19.052  -7.817  1.00  0.00           C  
ATOM   1902  N   ALA B   7      -0.882 -16.136  -3.788  1.00  0.00           N  
ATOM   1903  CA  ALA B   7      -0.814 -15.872  -2.358  1.00  0.00           C  
ATOM   1904  C   ALA B   7      -2.221 -15.957  -1.765  1.00  0.00           C  
ATOM   1905  O   ALA B   7      -3.168 -15.408  -2.318  1.00  0.00           O  
ATOM   1906  CB  ALA B   7      -0.175 -14.510  -2.103  1.00  0.00           C  
ATOM   1907  N   ILE B   8      -2.341 -16.623  -0.627  1.00  0.00           N  
ATOM   1908  CA  ILE B   8      -3.556 -16.630   0.185  1.00  0.00           C  
ATOM   1909  C   ILE B   8      -3.250 -15.875   1.463  1.00  0.00           C  
ATOM   1910  O   ILE B   8      -2.310 -16.226   2.172  1.00  0.00           O  
ATOM   1911  CB  ILE B   8      -4.047 -18.063   0.476  1.00  0.00           C  
ATOM   1912  CG1 ILE B   8      -4.192 -18.881  -0.827  1.00  0.00           C  
ATOM   1913  CG2 ILE B   8      -5.377 -17.992   1.246  1.00  0.00           C  
ATOM   1914  CD1 ILE B   8      -4.748 -20.289  -0.613  1.00  0.00           C  
ATOM   1915  N   GLY B   9      -4.079 -14.892   1.788  1.00  0.00           N  
ATOM   1916  CA  GLY B   9      -4.080 -14.204   3.061  1.00  0.00           C  
ATOM   1917  C   GLY B   9      -5.454 -14.282   3.708  1.00  0.00           C  
ATOM   1918  O   GLY B   9      -6.462 -14.069   3.052  1.00  0.00           O  
ATOM   1919  N   SER B  10      -5.523 -14.595   5.004  1.00  0.00           N  
ATOM   1920  CA  SER B  10      -6.789 -14.547   5.728  1.00  0.00           C  
ATOM   1921  C   SER B  10      -6.591 -14.118   7.174  1.00  0.00           C  
ATOM   1922  O   SER B  10      -5.841 -14.739   7.914  1.00  0.00           O  
ATOM   1923  CB  SER B  10      -7.498 -15.896   5.668  1.00  0.00           C  
ATOM   1924  OG  SER B  10      -8.706 -15.846   6.398  1.00  0.00           O  
ATOM   1925  N   ASN B  11      -7.347 -13.101   7.597  1.00  0.00           N  
ATOM   1926  CA  ASN B  11      -7.485 -12.706   8.996  1.00  0.00           C  
ATOM   1927  C   ASN B  11      -8.909 -12.943   9.511  1.00  0.00           C  
ATOM   1928  O   ASN B  11      -9.411 -12.226  10.379  1.00  0.00           O  
ATOM   1929  CB  ASN B  11      -6.982 -11.263   9.189  1.00  0.00           C  
ATOM   1930  CG  ASN B  11      -7.918 -10.216   8.624  1.00  0.00           C  
ATOM   1931  OD1 ASN B  11      -8.841 -10.481   7.890  1.00  0.00           O  
ATOM   1932  ND2 ASN B  11      -7.707  -8.965   8.962  1.00  0.00           N  
ATOM   1933  N   LEU B  12      -9.590 -13.928   8.959  1.00  0.00           N  
ATOM   1934  CA  LEU B  12     -10.954 -14.277   9.329  1.00  0.00           C  
ATOM   1935  C   LEU B  12     -10.984 -15.071  10.644  1.00  0.00           C  
ATOM   1936  O   LEU B  12      -9.961 -15.505  11.143  1.00  0.00           O  
ATOM   1937  CB  LEU B  12     -11.617 -14.951   8.132  1.00  0.00           C  
ATOM   1938  CG  LEU B  12     -11.856 -13.922   7.003  1.00  0.00           C  
ATOM   1939  CD1 LEU B  12     -11.813 -14.502   5.631  1.00  0.00           C  
ATOM   1940  CD2 LEU B  12     -13.199 -13.211   7.192  1.00  0.00           C  
ATOM   1941  N   ALA B  13     -12.173 -15.229  11.232  1.00  0.00           N  
ATOM   1942  CA  ALA B  13     -12.321 -15.830  12.568  1.00  0.00           C  
ATOM   1943  C   ALA B  13     -11.777 -17.251  12.681  1.00  0.00           C  
ATOM   1944  O   ALA B  13     -11.222 -17.636  13.701  1.00  0.00           O  
ATOM   1945  CB  ALA B  13     -13.808 -15.870  12.951  1.00  0.00           C  
ATOM   1946  N   SER B  14     -11.978 -18.011  11.623  1.00  0.00           N  
ATOM   1947  CA  SER B  14     -11.497 -19.373  11.480  1.00  0.00           C  
ATOM   1948  C   SER B  14     -10.569 -19.420  10.264  1.00  0.00           C  
ATOM   1949  O   SER B  14     -10.944 -19.955   9.227  1.00  0.00           O  
ATOM   1950  CB  SER B  14     -12.685 -20.333  11.328  1.00  0.00           C  
ATOM   1951  OG  SER B  14     -13.549 -20.253  12.432  1.00  0.00           O  
ATOM   1952  N   PRO B  15      -9.374 -18.828  10.360  1.00  0.00           N  
ATOM   1953  CA  PRO B  15      -8.522 -18.652   9.199  1.00  0.00           C  
ATOM   1954  C   PRO B  15      -8.138 -19.987   8.576  1.00  0.00           C  
ATOM   1955  O   PRO B  15      -8.127 -20.108   7.358  1.00  0.00           O  
ATOM   1956  CB  PRO B  15      -7.311 -17.848   9.691  1.00  0.00           C  
ATOM   1957  CG  PRO B  15      -7.279 -18.127  11.186  1.00  0.00           C  
ATOM   1958  CD  PRO B  15      -8.748 -18.297  11.548  1.00  0.00           C  
ATOM   1959  N   LEU B  16      -7.943 -21.034   9.384  1.00  0.00           N  
ATOM   1960  CA  LEU B  16      -7.696 -22.399   8.917  1.00  0.00           C  
ATOM   1961  C   LEU B  16      -8.851 -22.955   8.076  1.00  0.00           C  
ATOM   1962  O   LEU B  16      -8.625 -23.476   6.992  1.00  0.00           O  
ATOM   1963  CB  LEU B  16      -7.448 -23.302  10.140  1.00  0.00           C  
ATOM   1964  CG  LEU B  16      -5.953 -23.567  10.363  1.00  0.00           C  
ATOM   1965  CD1 LEU B  16      -5.708 -23.940  11.826  1.00  0.00           C  
ATOM   1966  CD2 LEU B  16      -5.460 -24.704   9.486  1.00  0.00           C  
ATOM   1967  N   GLU B  17     -10.088 -22.816   8.543  1.00  0.00           N  
ATOM   1968  CA  GLU B  17     -11.267 -23.254   7.777  1.00  0.00           C  
ATOM   1969  C   GLU B  17     -11.405 -22.449   6.495  1.00  0.00           C  
ATOM   1970  O   GLU B  17     -11.694 -23.007   5.440  1.00  0.00           O  
ATOM   1971  CB  GLU B  17     -12.549 -23.101   8.599  1.00  0.00           C  
ATOM   1972  CG  GLU B  17     -12.717 -24.195   9.659  1.00  0.00           C  
ATOM   1973  CD  GLU B  17     -14.039 -24.065  10.424  1.00  0.00           C  
ATOM   1974  OE1 GLU B  17     -14.515 -25.105  10.926  1.00  0.00           O  
ATOM   1975  OE2 GLU B  17     -14.559 -22.935  10.546  1.00  0.00           O  
ATOM   1976  N   GLN B  18     -11.172 -21.147   6.582  1.00  0.00           N  
ATOM   1977  CA  GLN B  18     -11.332 -20.263   5.449  1.00  0.00           C  
ATOM   1978  C   GLN B  18     -10.276 -20.492   4.372  1.00  0.00           C  
ATOM   1979  O   GLN B  18     -10.608 -20.550   3.189  1.00  0.00           O  
ATOM   1980  CB  GLN B  18     -11.292 -18.830   5.948  1.00  0.00           C  
ATOM   1981  CG  GLN B  18     -11.935 -17.905   4.925  1.00  0.00           C  
ATOM   1982  CD  GLN B  18     -12.960 -17.003   5.580  1.00  0.00           C  
ATOM   1983  OE1 GLN B  18     -13.013 -16.866   6.791  1.00  0.00           O  
ATOM   1984  NE2 GLN B  18     -13.817 -16.369   4.811  1.00  0.00           N  
ATOM   1985  N   VAL B  19      -9.018 -20.672   4.773  1.00  0.00           N  
ATOM   1986  CA  VAL B  19      -7.931 -20.997   3.855  1.00  0.00           C  
ATOM   1987  C   VAL B  19      -8.134 -22.384   3.262  1.00  0.00           C  
ATOM   1988  O   VAL B  19      -7.968 -22.543   2.059  1.00  0.00           O  
ATOM   1989  CB  VAL B  19      -6.569 -20.841   4.533  1.00  0.00           C  
ATOM   1990  CG1 VAL B  19      -5.426 -21.367   3.668  1.00  0.00           C  
ATOM   1991  CG2 VAL B  19      -6.308 -19.358   4.803  1.00  0.00           C  
ATOM   1992  N   ASN B  20      -8.587 -23.370   4.034  1.00  0.00           N  
ATOM   1993  CA  ASN B  20      -8.923 -24.684   3.485  1.00  0.00           C  
ATOM   1994  C   ASN B  20     -10.093 -24.623   2.498  1.00  0.00           C  
ATOM   1995  O   ASN B  20     -10.062 -25.291   1.466  1.00  0.00           O  
ATOM   1996  CB  ASN B  20      -9.217 -25.655   4.631  1.00  0.00           C  
ATOM   1997  CG  ASN B  20      -7.946 -26.150   5.308  1.00  0.00           C  
ATOM   1998  OD1 ASN B  20      -6.964 -26.487   4.682  1.00  0.00           O  
ATOM   1999  ND2 ASN B  20      -7.938 -26.239   6.612  1.00  0.00           N  
ATOM   2000  N   ALA B  21     -11.110 -23.794   2.770  1.00  0.00           N  
ATOM   2001  CA  ALA B  21     -12.203 -23.564   1.837  1.00  0.00           C  
ATOM   2002  C   ALA B  21     -11.722 -22.850   0.563  1.00  0.00           C  
ATOM   2003  O   ALA B  21     -12.141 -23.213  -0.536  1.00  0.00           O  
ATOM   2004  CB  ALA B  21     -13.309 -22.785   2.557  1.00  0.00           C  
ATOM   2005  N   ALA B  22     -10.804 -21.887   0.697  1.00  0.00           N  
ATOM   2006  CA  ALA B  22     -10.187 -21.213  -0.438  1.00  0.00           C  
ATOM   2007  C   ALA B  22      -9.341 -22.173  -1.280  1.00  0.00           C  
ATOM   2008  O   ALA B  22      -9.499 -22.211  -2.497  1.00  0.00           O  
ATOM   2009  CB  ALA B  22      -9.362 -20.033   0.062  1.00  0.00           C  
ATOM   2010  N   LEU B  23      -8.529 -23.015  -0.645  1.00  0.00           N  
ATOM   2011  CA  LEU B  23      -7.747 -24.049  -1.317  1.00  0.00           C  
ATOM   2012  C   LEU B  23      -8.638 -25.020  -2.085  1.00  0.00           C  
ATOM   2013  O   LEU B  23      -8.351 -25.335  -3.234  1.00  0.00           O  
ATOM   2014  CB  LEU B  23      -6.932 -24.834  -0.272  1.00  0.00           C  
ATOM   2015  CG  LEU B  23      -5.714 -24.073   0.259  1.00  0.00           C  
ATOM   2016  CD1 LEU B  23      -5.099 -24.859   1.415  1.00  0.00           C  
ATOM   2017  CD2 LEU B  23      -4.646 -23.907  -0.820  1.00  0.00           C  
ATOM   2018  N   LYS B  24      -9.746 -25.457  -1.487  1.00  0.00           N  
ATOM   2019  CA  LYS B  24     -10.706 -26.311  -2.166  1.00  0.00           C  
ATOM   2020  C   LYS B  24     -11.312 -25.609  -3.380  1.00  0.00           C  
ATOM   2021  O   LYS B  24     -11.351 -26.195  -4.454  1.00  0.00           O  
ATOM   2022  CB  LYS B  24     -11.774 -26.770  -1.166  1.00  0.00           C  
ATOM   2023  CG  LYS B  24     -12.673 -27.824  -1.808  1.00  0.00           C  
ATOM   2024  CD  LYS B  24     -13.709 -28.343  -0.806  1.00  0.00           C  
ATOM   2025  CE  LYS B  24     -14.560 -29.368  -1.542  1.00  0.00           C  
ATOM   2026  NZ  LYS B  24     -15.643 -29.894  -0.676  1.00  0.00           N  
ATOM   2027  N   ALA B  25     -11.703 -24.350  -3.238  1.00  0.00           N  
ATOM   2028  CA  ALA B  25     -12.257 -23.567  -4.342  1.00  0.00           C  
ATOM   2029  C   ALA B  25     -11.226 -23.290  -5.448  1.00  0.00           C  
ATOM   2030  O   ALA B  25     -11.599 -23.286  -6.616  1.00  0.00           O  
ATOM   2031  CB  ALA B  25     -12.845 -22.281  -3.780  1.00  0.00           C  
ATOM   2032  N   LEU B  26      -9.957 -23.102  -5.112  1.00  0.00           N  
ATOM   2033  CA  LEU B  26      -8.870 -23.000  -6.084  1.00  0.00           C  
ATOM   2034  C   LEU B  26      -8.683 -24.310  -6.856  1.00  0.00           C  
ATOM   2035  O   LEU B  26      -8.510 -24.274  -8.069  1.00  0.00           O  
ATOM   2036  CB  LEU B  26      -7.557 -22.598  -5.385  1.00  0.00           C  
ATOM   2037  CG  LEU B  26      -7.477 -21.128  -4.927  1.00  0.00           C  
ATOM   2038  CD1 LEU B  26      -6.218 -20.935  -4.070  1.00  0.00           C  
ATOM   2039  CD2 LEU B  26      -7.385 -20.155  -6.098  1.00  0.00           C  
ATOM   2040  N   GLY B  27      -8.753 -25.454  -6.172  1.00  0.00           N  
ATOM   2041  CA  GLY B  27      -8.686 -26.770  -6.810  1.00  0.00           C  
ATOM   2042  C   GLY B  27      -9.881 -27.082  -7.717  1.00  0.00           C  
ATOM   2043  O   GLY B  27      -9.743 -27.873  -8.648  1.00  0.00           O  
ATOM   2044  N   ASP B  28     -11.026 -26.422  -7.479  1.00  0.00           N  
ATOM   2045  CA  ASP B  28     -12.241 -26.554  -8.282  1.00  0.00           C  
ATOM   2046  C   ASP B  28     -12.298 -25.554  -9.468  1.00  0.00           C  
ATOM   2047  O   ASP B  28     -13.309 -25.488 -10.179  1.00  0.00           O  
ATOM   2048  CB  ASP B  28     -13.487 -26.407  -7.375  1.00  0.00           C  
ATOM   2049  CG  ASP B  28     -13.718 -27.530  -6.345  1.00  0.00           C  
ATOM   2050  OD1 ASP B  28     -13.261 -28.668  -6.555  1.00  0.00           O  
ATOM   2051  OD2 ASP B  28     -14.451 -27.276  -5.346  1.00  0.00           O  
ATOM   2052  N   ILE B  29     -11.259 -24.752  -9.680  1.00  0.00           N  
ATOM   2053  CA  ILE B  29     -11.183 -23.844 -10.838  1.00  0.00           C  
ATOM   2054  C   ILE B  29     -11.075 -24.684 -12.120  1.00  0.00           C  
ATOM   2055  O   ILE B  29     -10.212 -25.555 -12.205  1.00  0.00           O  
ATOM   2056  CB  ILE B  29     -10.034 -22.826 -10.708  1.00  0.00           C  
ATOM   2057  CG1 ILE B  29     -10.332 -21.827  -9.569  1.00  0.00           C  
ATOM   2058  CG2 ILE B  29      -9.829 -22.041 -12.025  1.00  0.00           C  
ATOM   2059  CD1 ILE B  29      -9.199 -20.832  -9.278  1.00  0.00           C  
ATOM   2060  N   PRO B  30     -11.918 -24.404 -13.146  1.00  0.00           N  
ATOM   2061  CA  PRO B  30     -11.851 -25.107 -14.422  1.00  0.00           C  
ATOM   2062  C   PRO B  30     -10.456 -25.058 -15.031  1.00  0.00           C  
ATOM   2063  O   PRO B  30      -9.737 -24.078 -14.862  1.00  0.00           O  
ATOM   2064  CB  PRO B  30     -12.873 -24.412 -15.334  1.00  0.00           C  
ATOM   2065  CG  PRO B  30     -13.854 -23.797 -14.357  1.00  0.00           C  
ATOM   2066  CD  PRO B  30     -12.984 -23.420 -13.166  1.00  0.00           C  
ATOM   2067  N   GLU B  31     -10.091 -26.089 -15.767  1.00  0.00           N  
ATOM   2068  CA  GLU B  31      -8.811 -26.181 -16.488  1.00  0.00           C  
ATOM   2069  C   GLU B  31      -7.573 -25.940 -15.613  1.00  0.00           C  
ATOM   2070  O   GLU B  31      -6.517 -25.522 -16.095  1.00  0.00           O  
ATOM   2071  CB  GLU B  31      -8.827 -25.259 -17.716  1.00  0.00           C  
ATOM   2072  CG  GLU B  31      -9.945 -25.590 -18.708  1.00  0.00           C  
ATOM   2073  CD  GLU B  31      -9.888 -24.681 -19.933  1.00  0.00           C  
ATOM   2074  OE1 GLU B  31     -10.971 -24.297 -20.408  1.00  0.00           O  
ATOM   2075  OE2 GLU B  31      -8.761 -24.386 -20.394  1.00  0.00           O  
ATOM   2076  N   SER B  32      -7.711 -26.182 -14.323  1.00  0.00           N  
ATOM   2077  CA  SER B  32      -6.682 -25.883 -13.343  1.00  0.00           C  
ATOM   2078  C   SER B  32      -6.608 -26.977 -12.280  1.00  0.00           C  
ATOM   2079  O   SER B  32      -7.600 -27.605 -11.938  1.00  0.00           O  
ATOM   2080  CB  SER B  32      -6.957 -24.535 -12.664  1.00  0.00           C  
ATOM   2081  OG  SER B  32      -7.178 -23.510 -13.609  1.00  0.00           O  
ATOM   2082  N   HIS B  33      -5.414 -27.177 -11.713  1.00  0.00           N  
ATOM   2083  CA  HIS B  33      -5.226 -28.074 -10.583  1.00  0.00           C  
ATOM   2084  C   HIS B  33      -4.079 -27.599  -9.692  1.00  0.00           C  
ATOM   2085  O   HIS B  33      -3.106 -27.012 -10.151  1.00  0.00           O  
ATOM   2086  CB  HIS B  33      -5.020 -29.513 -11.062  1.00  0.00           C  
ATOM   2087  CG  HIS B  33      -3.853 -29.691 -11.979  1.00  0.00           C  
ATOM   2088  ND1 HIS B  33      -3.853 -29.470 -13.339  1.00  0.00           N  
ATOM   2089  CD2 HIS B  33      -2.611 -30.185 -11.654  1.00  0.00           C  
ATOM   2090  CE1 HIS B  33      -2.640 -29.814 -13.808  1.00  0.00           C  
ATOM   2091  NE2 HIS B  33      -1.867 -30.257 -12.819  1.00  0.00           N  
ATOM   2092  N   ILE B  34      -4.211 -27.865  -8.414  1.00  0.00           N  
ATOM   2093  CA  ILE B  34      -3.182 -27.516  -7.438  1.00  0.00           C  
ATOM   2094  C   ILE B  34      -2.007 -28.498  -7.578  1.00  0.00           C  
ATOM   2095  O   ILE B  34      -2.187 -29.700  -7.425  1.00  0.00           O  
ATOM   2096  CB  ILE B  34      -3.759 -27.480  -6.014  1.00  0.00           C  
ATOM   2097  CG1 ILE B  34      -4.818 -26.356  -5.902  1.00  0.00           C  
ATOM   2098  CG2 ILE B  34      -2.638 -27.283  -4.982  1.00  0.00           C  
ATOM   2099  CD1 ILE B  34      -5.556 -26.306  -4.551  1.00  0.00           C  
ATOM   2100  N   LEU B  35      -0.811 -27.964  -7.809  1.00  0.00           N  
ATOM   2101  CA  LEU B  35       0.431 -28.736  -7.798  1.00  0.00           C  
ATOM   2102  C   LEU B  35       0.959 -28.907  -6.379  1.00  0.00           C  
ATOM   2103  O   LEU B  35       1.329 -30.008  -5.964  1.00  0.00           O  
ATOM   2104  CB  LEU B  35       1.493 -28.018  -8.655  1.00  0.00           C  
ATOM   2105  CG  LEU B  35       1.194 -27.953 -10.162  1.00  0.00           C  
ATOM   2106  CD1 LEU B  35       2.284 -27.137 -10.843  1.00  0.00           C  
ATOM   2107  CD2 LEU B  35       1.165 -29.342 -10.787  1.00  0.00           C  
ATOM   2108  N   THR B  36       1.022 -27.813  -5.637  1.00  0.00           N  
ATOM   2109  CA  THR B  36       1.503 -27.821  -4.260  1.00  0.00           C  
ATOM   2110  C   THR B  36       0.971 -26.625  -3.476  1.00  0.00           C  
ATOM   2111  O   THR B  36       0.602 -25.600  -4.041  1.00  0.00           O  
ATOM   2112  CB  THR B  36       3.040 -27.905  -4.235  1.00  0.00           C  
ATOM   2113  OG1 THR B  36       3.480 -28.285  -2.951  1.00  0.00           O  
ATOM   2114  CG2 THR B  36       3.760 -26.626  -4.617  1.00  0.00           C  
ATOM   2115  N   VAL B  37       0.934 -26.771  -2.163  1.00  0.00           N  
ATOM   2116  CA  VAL B  37       0.530 -25.745  -1.200  1.00  0.00           C  
ATOM   2117  C   VAL B  37       1.638 -25.630  -0.168  1.00  0.00           C  
ATOM   2118  O   VAL B  37       2.135 -26.655   0.305  1.00  0.00           O  
ATOM   2119  CB  VAL B  37      -0.808 -26.098  -0.530  1.00  0.00           C  
ATOM   2120  CG1 VAL B  37      -1.294 -24.970   0.381  1.00  0.00           C  
ATOM   2121  CG2 VAL B  37      -1.909 -26.382  -1.564  1.00  0.00           C  
ATOM   2122  N   SER B  38       2.023 -24.422   0.176  1.00  0.00           N  
ATOM   2123  CA  SER B  38       2.981 -24.180   1.246  1.00  0.00           C  
ATOM   2124  C   SER B  38       2.426 -24.608   2.601  1.00  0.00           C  
ATOM   2125  O   SER B  38       1.224 -24.811   2.786  1.00  0.00           O  
ATOM   2126  CB  SER B  38       3.392 -22.705   1.278  1.00  0.00           C  
ATOM   2127  OG  SER B  38       2.377 -21.885   1.833  1.00  0.00           O  
ATOM   2128  N   SER B  39       3.305 -24.652   3.607  1.00  0.00           N  
ATOM   2129  CA  SER B  39       2.849 -24.567   4.987  1.00  0.00           C  
ATOM   2130  C   SER B  39       2.005 -23.310   5.195  1.00  0.00           C  
ATOM   2131  O   SER B  39       2.133 -22.323   4.471  1.00  0.00           O  
ATOM   2132  CB  SER B  39       4.038 -24.547   5.949  1.00  0.00           C  
ATOM   2133  OG  SER B  39       4.877 -25.669   5.754  1.00  0.00           O  
ATOM   2134  N   PHE B  40       1.165 -23.344   6.216  1.00  0.00           N  
ATOM   2135  CA  PHE B  40       0.483 -22.155   6.682  1.00  0.00           C  
ATOM   2136  C   PHE B  40       1.389 -21.399   7.641  1.00  0.00           C  
ATOM   2137  O   PHE B  40       1.984 -21.982   8.548  1.00  0.00           O  
ATOM   2138  CB  PHE B  40      -0.868 -22.515   7.299  1.00  0.00           C  
ATOM   2139  CG  PHE B  40      -1.856 -23.227   6.387  1.00  0.00           C  
ATOM   2140  CD1 PHE B  40      -1.729 -23.187   4.990  1.00  0.00           C  
ATOM   2141  CD2 PHE B  40      -2.928 -23.935   6.953  1.00  0.00           C  
ATOM   2142  CE1 PHE B  40      -2.650 -23.859   4.165  1.00  0.00           C  
ATOM   2143  CE2 PHE B  40      -3.854 -24.599   6.132  1.00  0.00           C  
ATOM   2144  CZ  PHE B  40      -3.711 -24.568   4.737  1.00  0.00           C  
ATOM   2145  N   TYR B  41       1.508 -20.113   7.412  1.00  0.00           N  
ATOM   2146  CA  TYR B  41       2.343 -19.215   8.187  1.00  0.00           C  
ATOM   2147  C   TYR B  41       1.475 -18.254   8.975  1.00  0.00           C  
ATOM   2148  O   TYR B  41       0.508 -17.699   8.453  1.00  0.00           O  
ATOM   2149  CB  TYR B  41       3.302 -18.478   7.267  1.00  0.00           C  
ATOM   2150  CG  TYR B  41       4.353 -19.380   6.665  1.00  0.00           C  
ATOM   2151  CD1 TYR B  41       5.576 -19.577   7.329  1.00  0.00           C  
ATOM   2152  CD2 TYR B  41       4.111 -20.042   5.445  1.00  0.00           C  
ATOM   2153  CE1 TYR B  41       6.554 -20.409   6.787  1.00  0.00           C  
ATOM   2154  CE2 TYR B  41       5.095 -20.886   4.898  1.00  0.00           C  
ATOM   2155  CZ  TYR B  41       6.322 -21.062   5.573  1.00  0.00           C  
ATOM   2156  OH  TYR B  41       7.288 -21.875   5.054  1.00  0.00           O  
ATOM   2157  N   ARG B  42       1.841 -18.058  10.230  1.00  0.00           N  
ATOM   2158  CA  ARG B  42       1.164 -17.161  11.140  1.00  0.00           C  
ATOM   2159  C   ARG B  42       1.909 -15.836  11.181  1.00  0.00           C  
ATOM   2160  O   ARG B  42       3.048 -15.782  11.636  1.00  0.00           O  
ATOM   2161  CB  ARG B  42       1.080 -17.839  12.512  1.00  0.00           C  
ATOM   2162  CG  ARG B  42       0.237 -17.039  13.497  1.00  0.00           C  
ATOM   2163  CD  ARG B  42       0.166 -17.746  14.856  1.00  0.00           C  
ATOM   2164  NE  ARG B  42      -0.549 -19.036  14.763  1.00  0.00           N  
ATOM   2165  CZ  ARG B  42      -1.419 -19.517  15.632  1.00  0.00           C  
ATOM   2166  NH1 ARG B  42      -1.735 -18.866  16.720  1.00  0.00           N  
ATOM   2167  NH2 ARG B  42      -1.992 -20.663  15.444  1.00  0.00           N  
ATOM   2168  N   THR B  43       1.237 -14.799  10.756  1.00  0.00           N  
ATOM   2169  CA  THR B  43       1.572 -13.446  11.183  1.00  0.00           C  
ATOM   2170  C   THR B  43       0.697 -13.175  12.395  1.00  0.00           C  
ATOM   2171  O   THR B  43      -0.520 -13.065  12.233  1.00  0.00           O  
ATOM   2172  CB  THR B  43       1.349 -12.424  10.062  1.00  0.00           C  
ATOM   2173  OG1 THR B  43       1.978 -12.849   8.885  1.00  0.00           O  
ATOM   2174  CG2 THR B  43       1.948 -11.073  10.434  1.00  0.00           C  
ATOM   2175  N   PRO B  44       1.279 -13.151  13.605  1.00  0.00           N  
ATOM   2176  CA  PRO B  44       0.477 -13.029  14.814  1.00  0.00           C  
ATOM   2177  C   PRO B  44      -0.366 -11.752  14.757  1.00  0.00           C  
ATOM   2178  O   PRO B  44       0.063 -10.758  14.164  1.00  0.00           O  
ATOM   2179  CB  PRO B  44       1.464 -13.039  15.980  1.00  0.00           C  
ATOM   2180  CG  PRO B  44       2.774 -12.598  15.344  1.00  0.00           C  
ATOM   2181  CD  PRO B  44       2.680 -13.142  13.918  1.00  0.00           C  
ATOM   2182  N   PRO B  45      -1.574 -11.767  15.346  1.00  0.00           N  
ATOM   2183  CA  PRO B  45      -2.364 -10.571  15.459  1.00  0.00           C  
ATOM   2184  C   PRO B  45      -1.673  -9.707  16.494  1.00  0.00           C  
ATOM   2185  O   PRO B  45      -1.369 -10.149  17.601  1.00  0.00           O  
ATOM   2186  CB  PRO B  45      -3.747 -11.044  15.876  1.00  0.00           C  
ATOM   2187  CG  PRO B  45      -3.452 -12.232  16.766  1.00  0.00           C  
ATOM   2188  CD  PRO B  45      -2.120 -12.773  16.230  1.00  0.00           C  
ATOM   2189  N   LEU B  46      -1.383  -8.492  16.134  1.00  0.00           N  
ATOM   2190  CA  LEU B  46      -0.642  -7.582  16.982  1.00  0.00           C  
ATOM   2191  C   LEU B  46      -1.571  -6.552  17.633  1.00  0.00           C  
ATOM   2192  O   LEU B  46      -1.198  -5.425  17.915  1.00  0.00           O  
ATOM   2193  CB  LEU B  46       0.555  -7.011  16.211  1.00  0.00           C  
ATOM   2194  CG  LEU B  46       1.408  -7.911  15.280  1.00  0.00           C  
ATOM   2195  CD1 LEU B  46       1.409  -7.461  13.820  1.00  0.00           C  
ATOM   2196  CD2 LEU B  46       2.859  -7.932  15.741  1.00  0.00           C  
ATOM   2197  N   GLY B  47      -2.814  -6.951  17.857  1.00  0.00           N  
ATOM   2198  CA  GLY B  47      -3.764  -6.205  18.649  1.00  0.00           C  
ATOM   2199  C   GLY B  47      -4.073  -6.942  19.948  1.00  0.00           C  
ATOM   2200  O   GLY B  47      -3.310  -7.807  20.357  1.00  0.00           O  
ATOM   2201  N   PRO B  48      -5.215  -6.640  20.571  1.00  0.00           N  
ATOM   2202  CA  PRO B  48      -5.748  -7.497  21.600  1.00  0.00           C  
ATOM   2203  C   PRO B  48      -5.722  -8.937  21.110  1.00  0.00           C  
ATOM   2204  O   PRO B  48      -6.067  -9.191  19.955  1.00  0.00           O  
ATOM   2205  CB  PRO B  48      -7.185  -7.017  21.843  1.00  0.00           C  
ATOM   2206  CG  PRO B  48      -7.190  -5.589  21.321  1.00  0.00           C  
ATOM   2207  CD  PRO B  48      -6.156  -5.609  20.200  1.00  0.00           C  
ATOM   2208  N   GLN B  49      -5.336  -9.866  21.981  1.00  0.00           N  
ATOM   2209  CA  GLN B  49      -5.162 -11.292  21.652  1.00  0.00           C  
ATOM   2210  C   GLN B  49      -6.373 -11.940  20.958  1.00  0.00           C  
ATOM   2211  O   GLN B  49      -6.233 -12.971  20.313  1.00  0.00           O  
ATOM   2212  CB  GLN B  49      -4.867 -12.060  22.947  1.00  0.00           C  
ATOM   2213  CG  GLN B  49      -3.483 -11.748  23.526  1.00  0.00           C  
ATOM   2214  CD  GLN B  49      -3.191 -12.547  24.793  1.00  0.00           C  
ATOM   2215  OE1 GLN B  49      -4.051 -13.120  25.437  1.00  0.00           O  
ATOM   2216  NE2 GLN B  49      -1.949 -12.614  25.204  1.00  0.00           N  
ATOM   2217  N   ASP B  50      -7.549 -11.307  21.068  1.00  0.00           N  
ATOM   2218  CA  ASP B  50      -8.795 -11.744  20.457  1.00  0.00           C  
ATOM   2219  C   ASP B  50      -8.853 -11.489  18.942  1.00  0.00           C  
ATOM   2220  O   ASP B  50      -9.812 -11.906  18.285  1.00  0.00           O  
ATOM   2221  CB  ASP B  50      -9.970 -11.015  21.136  1.00  0.00           C  
ATOM   2222  CG  ASP B  50     -10.043 -11.127  22.651  1.00  0.00           C  
ATOM   2223  OD1 ASP B  50      -9.403 -12.033  23.220  1.00  0.00           O  
ATOM   2224  OD2 ASP B  50     -10.744 -10.275  23.240  1.00  0.00           O  
ATOM   2225  N   GLN B  51      -7.873 -10.789  18.348  1.00  0.00           N  
ATOM   2226  CA  GLN B  51      -7.774 -10.752  16.896  1.00  0.00           C  
ATOM   2227  C   GLN B  51      -7.279 -12.092  16.381  1.00  0.00           C  
ATOM   2228  O   GLN B  51      -6.294 -12.617  16.888  1.00  0.00           O  
ATOM   2229  CB  GLN B  51      -6.903  -9.612  16.364  1.00  0.00           C  
ATOM   2230  CG  GLN B  51      -7.734  -8.354  16.149  1.00  0.00           C  
ATOM   2231  CD  GLN B  51      -7.146  -7.450  15.068  1.00  0.00           C  
ATOM   2232  OE1 GLN B  51      -5.962  -7.274  14.920  1.00  0.00           O  
ATOM   2233  NE2 GLN B  51      -7.970  -6.839  14.252  1.00  0.00           N  
ATOM   2234  N   PRO B  52      -7.930 -12.643  15.347  1.00  0.00           N  
ATOM   2235  CA  PRO B  52      -7.423 -13.841  14.722  1.00  0.00           C  
ATOM   2236  C   PRO B  52      -6.077 -13.549  14.066  1.00  0.00           C  
ATOM   2237  O   PRO B  52      -5.890 -12.503  13.430  1.00  0.00           O  
ATOM   2238  CB  PRO B  52      -8.492 -14.258  13.720  1.00  0.00           C  
ATOM   2239  CG  PRO B  52      -9.165 -12.943  13.363  1.00  0.00           C  
ATOM   2240  CD  PRO B  52      -9.097 -12.138  14.656  1.00  0.00           C  
ATOM   2241  N   ASP B  53      -5.159 -14.501  14.196  1.00  0.00           N  
ATOM   2242  CA  ASP B  53      -3.896 -14.472  13.489  1.00  0.00           C  
ATOM   2243  C   ASP B  53      -4.135 -14.342  11.982  1.00  0.00           C  
ATOM   2244  O   ASP B  53      -5.070 -14.923  11.432  1.00  0.00           O  
ATOM   2245  CB  ASP B  53      -3.093 -15.749  13.761  1.00  0.00           C  
ATOM   2246  CG  ASP B  53      -2.763 -15.928  15.238  1.00  0.00           C  
ATOM   2247  OD1 ASP B  53      -2.071 -15.050  15.795  1.00  0.00           O  
ATOM   2248  OD2 ASP B  53      -3.141 -16.973  15.806  1.00  0.00           O  
ATOM   2249  N   TYR B  54      -3.255 -13.606  11.324  1.00  0.00           N  
ATOM   2250  CA  TYR B  54      -3.273 -13.559   9.874  1.00  0.00           C  
ATOM   2251  C   TYR B  54      -2.547 -14.787   9.340  1.00  0.00           C  
ATOM   2252  O   TYR B  54      -1.355 -14.974   9.586  1.00  0.00           O  
ATOM   2253  CB  TYR B  54      -2.678 -12.245   9.371  1.00  0.00           C  
ATOM   2254  CG  TYR B  54      -3.114 -11.894   7.964  1.00  0.00           C  
ATOM   2255  CD1 TYR B  54      -2.314 -12.209   6.853  1.00  0.00           C  
ATOM   2256  CD2 TYR B  54      -4.338 -11.232   7.766  1.00  0.00           C  
ATOM   2257  CE1 TYR B  54      -2.727 -11.861   5.557  1.00  0.00           C  
ATOM   2258  CE2 TYR B  54      -4.765 -10.880   6.474  1.00  0.00           C  
ATOM   2259  CZ  TYR B  54      -3.959 -11.194   5.377  1.00  0.00           C  
ATOM   2260  OH  TYR B  54      -4.370 -10.840   4.101  1.00  0.00           O  
ATOM   2261  N   LEU B  55      -3.270 -15.633   8.643  1.00  0.00           N  
ATOM   2262  CA  LEU B  55      -2.717 -16.816   8.004  1.00  0.00           C  
ATOM   2263  C   LEU B  55      -2.301 -16.458   6.588  1.00  0.00           C  
ATOM   2264  O   LEU B  55      -3.119 -15.966   5.816  1.00  0.00           O  
ATOM   2265  CB  LEU B  55      -3.736 -17.962   8.106  1.00  0.00           C  
ATOM   2266  CG  LEU B  55      -3.169 -19.346   7.724  1.00  0.00           C  
ATOM   2267  CD1 LEU B  55      -4.068 -20.449   8.296  1.00  0.00           C  
ATOM   2268  CD2 LEU B  55      -3.078 -19.572   6.218  1.00  0.00           C  
ATOM   2269  N   ASN B  56      -1.058 -16.749   6.253  1.00  0.00           N  
ATOM   2270  CA  ASN B  56      -0.540 -16.624   4.905  1.00  0.00           C  
ATOM   2271  C   ASN B  56      -0.110 -17.990   4.370  1.00  0.00           C  
ATOM   2272  O   ASN B  56       0.468 -18.802   5.095  1.00  0.00           O  
ATOM   2273  CB  ASN B  56       0.618 -15.621   4.862  1.00  0.00           C  
ATOM   2274  CG  ASN B  56       0.169 -14.222   5.219  1.00  0.00           C  
ATOM   2275  OD1 ASN B  56      -0.406 -13.493   4.427  1.00  0.00           O  
ATOM   2276  ND2 ASN B  56       0.421 -13.793   6.433  1.00  0.00           N  
ATOM   2277  N   ALA B  57      -0.352 -18.226   3.088  1.00  0.00           N  
ATOM   2278  CA  ALA B  57       0.117 -19.393   2.365  1.00  0.00           C  
ATOM   2279  C   ALA B  57       0.400 -19.031   0.905  1.00  0.00           C  
ATOM   2280  O   ALA B  57      -0.030 -17.994   0.415  1.00  0.00           O  
ATOM   2281  CB  ALA B  57      -0.933 -20.514   2.489  1.00  0.00           C  
ATOM   2282  N   ALA B  58       1.114 -19.906   0.202  1.00  0.00           N  
ATOM   2283  CA  ALA B  58       1.281 -19.839  -1.235  1.00  0.00           C  
ATOM   2284  C   ALA B  58       0.819 -21.142  -1.886  1.00  0.00           C  
ATOM   2285  O   ALA B  58       0.974 -22.220  -1.314  1.00  0.00           O  
ATOM   2286  CB  ALA B  58       2.738 -19.498  -1.574  1.00  0.00           C  
ATOM   2287  N   VAL B  59       0.265 -21.032  -3.079  1.00  0.00           N  
ATOM   2288  CA  VAL B  59      -0.236 -22.149  -3.872  1.00  0.00           C  
ATOM   2289  C   VAL B  59       0.412 -22.088  -5.249  1.00  0.00           C  
ATOM   2290  O   VAL B  59       0.403 -21.044  -5.879  1.00  0.00           O  
ATOM   2291  CB  VAL B  59      -1.765 -22.101  -3.997  1.00  0.00           C  
ATOM   2292  CG1 VAL B  59      -2.316 -23.295  -4.777  1.00  0.00           C  
ATOM   2293  CG2 VAL B  59      -2.416 -22.115  -2.615  1.00  0.00           C  
ATOM   2294  N   ALA B  60       0.934 -23.226  -5.717  1.00  0.00           N  
ATOM   2295  CA  ALA B  60       1.248 -23.419  -7.118  1.00  0.00           C  
ATOM   2296  C   ALA B  60       0.040 -24.074  -7.795  1.00  0.00           C  
ATOM   2297  O   ALA B  60      -0.370 -25.178  -7.414  1.00  0.00           O  
ATOM   2298  CB  ALA B  60       2.523 -24.254  -7.250  1.00  0.00           C  
ATOM   2299  N   LEU B  61      -0.541 -23.379  -8.763  1.00  0.00           N  
ATOM   2300  CA  LEU B  61      -1.696 -23.821  -9.530  1.00  0.00           C  
ATOM   2301  C   LEU B  61      -1.277 -23.986 -10.993  1.00  0.00           C  
ATOM   2302  O   LEU B  61      -0.912 -23.006 -11.639  1.00  0.00           O  
ATOM   2303  CB  LEU B  61      -2.818 -22.779  -9.370  1.00  0.00           C  
ATOM   2304  CG  LEU B  61      -4.164 -23.225  -9.970  1.00  0.00           C  
ATOM   2305  CD1 LEU B  61      -4.906 -24.156  -9.020  1.00  0.00           C  
ATOM   2306  CD2 LEU B  61      -5.058 -22.013 -10.228  1.00  0.00           C  
ATOM   2307  N   GLU B  62      -1.339 -25.196 -11.514  1.00  0.00           N  
ATOM   2308  CA  GLU B  62      -1.195 -25.393 -12.947  1.00  0.00           C  
ATOM   2309  C   GLU B  62      -2.532 -25.070 -13.622  1.00  0.00           C  
ATOM   2310  O   GLU B  62      -3.581 -25.532 -13.171  1.00  0.00           O  
ATOM   2311  CB  GLU B  62      -0.678 -26.791 -13.266  1.00  0.00           C  
ATOM   2312  CG  GLU B  62      -0.265 -26.909 -14.744  1.00  0.00           C  
ATOM   2313  CD  GLU B  62       0.459 -28.232 -15.060  1.00  0.00           C  
ATOM   2314  OE1 GLU B  62       1.466 -28.187 -15.795  1.00  0.00           O  
ATOM   2315  OE2 GLU B  62      -0.011 -29.288 -14.604  1.00  0.00           O  
ATOM   2316  N   THR B  63      -2.517 -24.278 -14.691  1.00  0.00           N  
ATOM   2317  CA  THR B  63      -3.717 -23.829 -15.392  1.00  0.00           C  
ATOM   2318  C   THR B  63      -3.483 -23.673 -16.886  1.00  0.00           C  
ATOM   2319  O   THR B  63      -2.384 -23.340 -17.326  1.00  0.00           O  
ATOM   2320  CB  THR B  63      -4.263 -22.535 -14.758  1.00  0.00           C  
ATOM   2321  OG1 THR B  63      -5.502 -22.197 -15.332  1.00  0.00           O  
ATOM   2322  CG2 THR B  63      -3.336 -21.332 -14.908  1.00  0.00           C  
ATOM   2323  N   SER B  64      -4.532 -23.905 -17.670  1.00  0.00           N  
ATOM   2324  CA  SER B  64      -4.609 -23.538 -19.086  1.00  0.00           C  
ATOM   2325  C   SER B  64      -5.436 -22.277 -19.329  1.00  0.00           C  
ATOM   2326  O   SER B  64      -5.513 -21.819 -20.468  1.00  0.00           O  
ATOM   2327  CB  SER B  64      -5.129 -24.693 -19.951  1.00  0.00           C  
ATOM   2328  OG  SER B  64      -6.208 -25.385 -19.363  1.00  0.00           O  
ATOM   2329  N   LEU B  65      -6.017 -21.690 -18.288  1.00  0.00           N  
ATOM   2330  CA  LEU B  65      -6.758 -20.443 -18.377  1.00  0.00           C  
ATOM   2331  C   LEU B  65      -5.843 -19.281 -18.757  1.00  0.00           C  
ATOM   2332  O   LEU B  65      -4.661 -19.250 -18.404  1.00  0.00           O  
ATOM   2333  CB  LEU B  65      -7.471 -20.132 -17.053  1.00  0.00           C  
ATOM   2334  CG  LEU B  65      -8.531 -21.154 -16.614  1.00  0.00           C  
ATOM   2335  CD1 LEU B  65      -9.101 -20.728 -15.264  1.00  0.00           C  
ATOM   2336  CD2 LEU B  65      -9.678 -21.271 -17.606  1.00  0.00           C  
ATOM   2337  N   ALA B  66      -6.426 -18.282 -19.417  1.00  0.00           N  
ATOM   2338  CA  ALA B  66      -5.770 -16.998 -19.562  1.00  0.00           C  
ATOM   2339  C   ALA B  66      -5.627 -16.296 -18.192  1.00  0.00           C  
ATOM   2340  O   ALA B  66      -6.443 -16.508 -17.292  1.00  0.00           O  
ATOM   2341  CB  ALA B  66      -6.559 -16.153 -20.571  1.00  0.00           C  
ATOM   2342  N   PRO B  67      -4.640 -15.405 -18.024  1.00  0.00           N  
ATOM   2343  CA  PRO B  67      -4.410 -14.725 -16.742  1.00  0.00           C  
ATOM   2344  C   PRO B  67      -5.637 -13.977 -16.202  1.00  0.00           C  
ATOM   2345  O   PRO B  67      -5.941 -14.048 -15.016  1.00  0.00           O  
ATOM   2346  CB  PRO B  67      -3.255 -13.759 -17.024  1.00  0.00           C  
ATOM   2347  CG  PRO B  67      -2.507 -14.393 -18.188  1.00  0.00           C  
ATOM   2348  CD  PRO B  67      -3.601 -15.090 -18.980  1.00  0.00           C  
ATOM   2349  N   GLU B  68      -6.386 -13.293 -17.077  1.00  0.00           N  
ATOM   2350  CA  GLU B  68      -7.599 -12.570 -16.672  1.00  0.00           C  
ATOM   2351  C   GLU B  68      -8.765 -13.510 -16.319  1.00  0.00           C  
ATOM   2352  O   GLU B  68      -9.596 -13.164 -15.482  1.00  0.00           O  
ATOM   2353  CB  GLU B  68      -8.039 -11.582 -17.750  1.00  0.00           C  
ATOM   2354  CG  GLU B  68      -7.017 -10.452 -17.975  1.00  0.00           C  
ATOM   2355  CD  GLU B  68      -7.589  -9.259 -18.749  1.00  0.00           C  
ATOM   2356  OE1 GLU B  68      -6.974  -8.165 -18.622  1.00  0.00           O  
ATOM   2357  OE2 GLU B  68      -8.640  -9.395 -19.415  1.00  0.00           O  
ATOM   2358  N   GLU B  69      -8.836 -14.696 -16.922  1.00  0.00           N  
ATOM   2359  CA  GLU B  69      -9.827 -15.709 -16.556  1.00  0.00           C  
ATOM   2360  C   GLU B  69      -9.514 -16.283 -15.175  1.00  0.00           C  
ATOM   2361  O   GLU B  69     -10.411 -16.391 -14.341  1.00  0.00           O  
ATOM   2362  CB  GLU B  69      -9.888 -16.829 -17.593  1.00  0.00           C  
ATOM   2363  CG  GLU B  69     -10.433 -16.343 -18.942  1.00  0.00           C  
ATOM   2364  CD  GLU B  69     -10.470 -17.481 -19.975  1.00  0.00           C  
ATOM   2365  OE1 GLU B  69     -11.434 -17.483 -20.769  1.00  0.00           O  
ATOM   2366  OE2 GLU B  69      -9.541 -18.316 -19.966  1.00  0.00           O  
ATOM   2367  N   LEU B  70      -8.244 -16.562 -14.893  1.00  0.00           N  
ATOM   2368  CA  LEU B  70      -7.823 -16.956 -13.561  1.00  0.00           C  
ATOM   2369  C   LEU B  70      -8.164 -15.875 -12.530  1.00  0.00           C  
ATOM   2370  O   LEU B  70      -8.739 -16.190 -11.492  1.00  0.00           O  
ATOM   2371  CB  LEU B  70      -6.316 -17.300 -13.567  1.00  0.00           C  
ATOM   2372  CG  LEU B  70      -5.800 -17.758 -12.194  1.00  0.00           C  
ATOM   2373  CD1 LEU B  70      -6.480 -19.042 -11.711  1.00  0.00           C  
ATOM   2374  CD2 LEU B  70      -4.298 -18.018 -12.266  1.00  0.00           C  
ATOM   2375  N   LEU B  71      -7.916 -14.604 -12.844  1.00  0.00           N  
ATOM   2376  CA  LEU B  71      -8.299 -13.480 -11.989  1.00  0.00           C  
ATOM   2377  C   LEU B  71      -9.810 -13.420 -11.744  1.00  0.00           C  
ATOM   2378  O   LEU B  71     -10.245 -13.158 -10.619  1.00  0.00           O  
ATOM   2379  CB  LEU B  71      -7.788 -12.174 -12.624  1.00  0.00           C  
ATOM   2380  CG  LEU B  71      -8.111 -10.913 -11.800  1.00  0.00           C  
ATOM   2381  CD1 LEU B  71      -7.380 -10.889 -10.462  1.00  0.00           C  
ATOM   2382  CD2 LEU B  71      -7.720  -9.670 -12.598  1.00  0.00           C  
ATOM   2383  N   ASN B  72     -10.635 -13.683 -12.741  1.00  0.00           N  
ATOM   2384  CA  ASN B  72     -12.083 -13.747 -12.557  1.00  0.00           C  
ATOM   2385  C   ASN B  72     -12.470 -14.841 -11.544  1.00  0.00           C  
ATOM   2386  O   ASN B  72     -13.393 -14.649 -10.751  1.00  0.00           O  
ATOM   2387  CB  ASN B  72     -12.785 -14.001 -13.898  1.00  0.00           C  
ATOM   2388  CG  ASN B  72     -12.693 -12.853 -14.878  1.00  0.00           C  
ATOM   2389  OD1 ASN B  72     -12.631 -11.688 -14.524  1.00  0.00           O  
ATOM   2390  ND2 ASN B  72     -12.742 -13.152 -16.160  1.00  0.00           N  
ATOM   2391  N   HIS B  73     -11.779 -15.977 -11.569  1.00  0.00           N  
ATOM   2392  CA  HIS B  73     -12.016 -17.063 -10.632  1.00  0.00           C  
ATOM   2393  C   HIS B  73     -11.537 -16.735  -9.214  1.00  0.00           C  
ATOM   2394  O   HIS B  73     -12.315 -16.949  -8.281  1.00  0.00           O  
ATOM   2395  CB  HIS B  73     -11.402 -18.367 -11.162  1.00  0.00           C  
ATOM   2396  CG  HIS B  73     -12.240 -18.997 -12.237  1.00  0.00           C  
ATOM   2397  ND1 HIS B  73     -13.443 -19.654 -12.047  1.00  0.00           N  
ATOM   2398  CD2 HIS B  73     -11.990 -19.014 -13.582  1.00  0.00           C  
ATOM   2399  CE1 HIS B  73     -13.890 -20.052 -13.249  1.00  0.00           C  
ATOM   2400  NE2 HIS B  73     -13.043 -19.676 -14.205  1.00  0.00           N  
ATOM   2401  N   THR B  74     -10.351 -16.152  -9.042  1.00  0.00           N  
ATOM   2402  CA  THR B  74      -9.848 -15.769  -7.713  1.00  0.00           C  
ATOM   2403  C   THR B  74     -10.731 -14.695  -7.083  1.00  0.00           C  
ATOM   2404  O   THR B  74     -11.195 -14.887  -5.957  1.00  0.00           O  
ATOM   2405  CB  THR B  74      -8.378 -15.323  -7.724  1.00  0.00           C  
ATOM   2406  OG1 THR B  74      -8.183 -14.234  -8.593  1.00  0.00           O  
ATOM   2407  CG2 THR B  74      -7.444 -16.450  -8.173  1.00  0.00           C  
ATOM   2408  N   GLN B  75     -11.114 -13.660  -7.818  1.00  0.00           N  
ATOM   2409  CA  GLN B  75     -12.037 -12.625  -7.349  1.00  0.00           C  
ATOM   2410  C   GLN B  75     -13.418 -13.185  -6.988  1.00  0.00           C  
ATOM   2411  O   GLN B  75     -14.048 -12.760  -6.011  1.00  0.00           O  
ATOM   2412  CB  GLN B  75     -12.200 -11.544  -8.432  1.00  0.00           C  
ATOM   2413  CG  GLN B  75     -10.944 -10.672  -8.556  1.00  0.00           C  
ATOM   2414  CD  GLN B  75     -11.070  -9.551  -9.583  1.00  0.00           C  
ATOM   2415  OE1 GLN B  75     -11.977  -9.487 -10.409  1.00  0.00           O  
ATOM   2416  NE2 GLN B  75     -10.159  -8.604  -9.548  1.00  0.00           N  
ATOM   2417  N   ARG B  76     -13.921 -14.160  -7.753  1.00  0.00           N  
ATOM   2418  CA  ARG B  76     -15.173 -14.844  -7.418  1.00  0.00           C  
ATOM   2419  C   ARG B  76     -15.070 -15.600  -6.092  1.00  0.00           C  
ATOM   2420  O   ARG B  76     -16.017 -15.568  -5.311  1.00  0.00           O  
ATOM   2421  CB  ARG B  76     -15.564 -15.780  -8.576  1.00  0.00           C  
ATOM   2422  CG  ARG B  76     -16.838 -16.593  -8.307  1.00  0.00           C  
ATOM   2423  CD  ARG B  76     -17.141 -17.556  -9.463  1.00  0.00           C  
ATOM   2424  NE  ARG B  76     -16.052 -18.527  -9.696  1.00  0.00           N  
ATOM   2425  CZ  ARG B  76     -15.779 -19.637  -9.018  1.00  0.00           C  
ATOM   2426  NH1 ARG B  76     -16.498 -20.016  -7.990  1.00  0.00           N  
ATOM   2427  NH2 ARG B  76     -14.786 -20.392  -9.365  1.00  0.00           N  
ATOM   2428  N   ILE B  77     -13.959 -16.280  -5.850  1.00  0.00           N  
ATOM   2429  CA  ILE B  77     -13.715 -17.019  -4.606  1.00  0.00           C  
ATOM   2430  C   ILE B  77     -13.643 -16.053  -3.426  1.00  0.00           C  
ATOM   2431  O   ILE B  77     -14.356 -16.262  -2.447  1.00  0.00           O  
ATOM   2432  CB  ILE B  77     -12.457 -17.903  -4.726  1.00  0.00           C  
ATOM   2433  CG1 ILE B  77     -12.680 -19.030  -5.763  1.00  0.00           C  
ATOM   2434  CG2 ILE B  77     -12.097 -18.516  -3.367  1.00  0.00           C  
ATOM   2435  CD1 ILE B  77     -11.369 -19.684  -6.237  1.00  0.00           C  
ATOM   2436  N   GLU B  78     -12.898 -14.956  -3.539  1.00  0.00           N  
ATOM   2437  CA  GLU B  78     -12.855 -13.895  -2.521  1.00  0.00           C  
ATOM   2438  C   GLU B  78     -14.251 -13.364  -2.197  1.00  0.00           C  
ATOM   2439  O   GLU B  78     -14.646 -13.256  -1.039  1.00  0.00           O  
ATOM   2440  CB  GLU B  78     -12.016 -12.717  -3.015  1.00  0.00           C  
ATOM   2441  CG  GLU B  78     -10.525 -13.013  -3.082  1.00  0.00           C  
ATOM   2442  CD  GLU B  78      -9.756 -11.816  -3.663  1.00  0.00           C  
ATOM   2443  OE1 GLU B  78      -8.663 -11.532  -3.149  1.00  0.00           O  
ATOM   2444  OE2 GLU B  78     -10.282 -11.190  -4.619  1.00  0.00           O  
ATOM   2445  N   LEU B  79     -15.062 -13.073  -3.222  1.00  0.00           N  
ATOM   2446  CA  LEU B  79     -16.410 -12.539  -3.042  1.00  0.00           C  
ATOM   2447  C   LEU B  79     -17.359 -13.536  -2.362  1.00  0.00           C  
ATOM   2448  O   LEU B  79     -18.246 -13.134  -1.610  1.00  0.00           O  
ATOM   2449  CB  LEU B  79     -16.963 -12.108  -4.412  1.00  0.00           C  
ATOM   2450  CG  LEU B  79     -17.846 -10.850  -4.302  1.00  0.00           C  
ATOM   2451  CD1 LEU B  79     -17.072  -9.623  -4.782  1.00  0.00           C  
ATOM   2452  CD2 LEU B  79     -19.113 -10.982  -5.142  1.00  0.00           C  
ATOM   2453  N   GLN B  80     -17.196 -14.820  -2.668  1.00  0.00           N  
ATOM   2454  CA  GLN B  80     -18.040 -15.888  -2.131  1.00  0.00           C  
ATOM   2455  C   GLN B  80     -17.637 -16.293  -0.708  1.00  0.00           C  
ATOM   2456  O   GLN B  80     -18.516 -16.546   0.117  1.00  0.00           O  
ATOM   2457  CB  GLN B  80     -17.989 -17.106  -3.065  1.00  0.00           C  
ATOM   2458  CG  GLN B  80     -18.820 -16.877  -4.335  1.00  0.00           C  
ATOM   2459  CD  GLN B  80     -18.740 -18.038  -5.332  1.00  0.00           C  
ATOM   2460  OE1 GLN B  80     -17.955 -18.965  -5.230  1.00  0.00           O  
ATOM   2461  NE2 GLN B  80     -19.582 -18.046  -6.343  1.00  0.00           N  
ATOM   2462  N   GLN B  81     -16.338 -16.348  -0.430  1.00  0.00           N  
ATOM   2463  CA  GLN B  81     -15.806 -16.863   0.836  1.00  0.00           C  
ATOM   2464  C   GLN B  81     -15.332 -15.759   1.782  1.00  0.00           C  
ATOM   2465  O   GLN B  81     -15.489 -15.893   2.999  1.00  0.00           O  
ATOM   2466  CB  GLN B  81     -14.682 -17.857   0.558  1.00  0.00           C  
ATOM   2467  CG  GLN B  81     -15.147 -19.043  -0.300  1.00  0.00           C  
ATOM   2468  CD  GLN B  81     -14.117 -20.162  -0.380  1.00  0.00           C  
ATOM   2469  OE1 GLN B  81     -13.110 -20.171   0.301  1.00  0.00           O  
ATOM   2470  NE2 GLN B  81     -14.354 -21.161  -1.197  1.00  0.00           N  
ATOM   2471  N   GLY B  82     -14.805 -14.666   1.265  1.00  0.00           N  
ATOM   2472  CA  GLY B  82     -14.273 -13.559   2.059  1.00  0.00           C  
ATOM   2473  C   GLY B  82     -15.336 -12.776   2.814  1.00  0.00           C  
ATOM   2474  O   GLY B  82     -15.094 -12.245   3.898  1.00  0.00           O  
ATOM   2475  N   ARG B  83     -16.577 -12.765   2.314  1.00  0.00           N  
ATOM   2476  CA  ARG B  83     -17.726 -12.223   3.041  1.00  0.00           C  
ATOM   2477  C   ARG B  83     -18.201 -13.170   4.149  1.00  0.00           C  
ATOM   2478  O   ARG B  83     -19.357 -13.595   4.154  1.00  0.00           O  
ATOM   2479  CB  ARG B  83     -18.865 -11.818   2.090  1.00  0.00           C  
ATOM   2480  CG  ARG B  83     -18.575 -10.514   1.345  1.00  0.00           C  
ATOM   2481  CD  ARG B  83     -19.832 -10.115   0.565  1.00  0.00           C  
ATOM   2482  NE  ARG B  83     -19.665  -8.820  -0.106  1.00  0.00           N  
ATOM   2483  CZ  ARG B  83     -20.591  -8.156  -0.786  1.00  0.00           C  
ATOM   2484  NH1 ARG B  83     -21.804  -8.621  -0.912  1.00  0.00           N  
ATOM   2485  NH2 ARG B  83     -20.300  -7.022  -1.348  1.00  0.00           N  
ATOM   2486  N   VAL B  84     -17.380 -13.422   5.147  1.00  0.00           N  
ATOM   2487  CA  VAL B  84     -17.904 -13.887   6.430  1.00  0.00           C  
ATOM   2488  C   VAL B  84     -18.712 -12.742   7.023  1.00  0.00           C  
ATOM   2489  O   VAL B  84     -18.187 -11.824   7.649  1.00  0.00           O  
ATOM   2490  CB  VAL B  84     -16.834 -14.424   7.392  1.00  0.00           C  
ATOM   2491  CG1 VAL B  84     -17.467 -14.923   8.683  1.00  0.00           C  
ATOM   2492  CG2 VAL B  84     -16.131 -15.607   6.748  1.00  0.00           C  
ATOM   2493  N   ARG B  85     -20.033 -12.786   6.817  1.00  0.00           N  
ATOM   2494  CA  ARG B  85     -20.993 -11.772   7.288  1.00  0.00           C  
ATOM   2495  C   ARG B  85     -21.026 -11.596   8.799  1.00  0.00           C  
ATOM   2496  O   ARG B  85     -21.696 -10.676   9.251  1.00  0.00           O  
ATOM   2497  CB  ARG B  85     -22.419 -12.141   6.837  1.00  0.00           C  
ATOM   2498  CG  ARG B  85     -22.751 -11.785   5.394  1.00  0.00           C  
ATOM   2499  CD  ARG B  85     -24.238 -12.098   5.166  1.00  0.00           C  
ATOM   2500  NE  ARG B  85     -24.691 -11.697   3.828  1.00  0.00           N  
ATOM   2501  CZ  ARG B  85     -25.929 -11.801   3.354  1.00  0.00           C  
ATOM   2502  NH1 ARG B  85     -26.894 -12.312   4.074  1.00  0.00           N  
ATOM   2503  NH2 ARG B  85     -26.210 -11.395   2.160  1.00  0.00           N  
ATOM   2504  N   LYS B  86     -20.454 -12.493   9.583  1.00  0.00           N  
ATOM   2505  CA  LYS B  86     -20.634 -12.425  11.030  1.00  0.00           C  
ATOM   2506  C   LYS B  86     -19.987 -11.158  11.567  1.00  0.00           C  
ATOM   2507  O   LYS B  86     -18.823 -10.880  11.342  1.00  0.00           O  
ATOM   2508  CB  LYS B  86     -20.178 -13.692  11.756  1.00  0.00           C  
ATOM   2509  CG  LYS B  86     -21.305 -14.736  11.800  1.00  0.00           C  
ATOM   2510  CD  LYS B  86     -20.925 -15.906  12.713  1.00  0.00           C  
ATOM   2511  CE  LYS B  86     -22.072 -16.905  12.843  1.00  0.00           C  
ATOM   2512  NZ  LYS B  86     -21.722 -18.030  13.755  1.00  0.00           N  
ATOM   2513  N   ALA B  87     -20.821 -10.405  12.280  1.00  0.00           N  
ATOM   2514  CA  ALA B  87     -20.598  -9.084  12.830  1.00  0.00           C  
ATOM   2515  C   ALA B  87     -19.608  -9.060  14.006  1.00  0.00           C  
ATOM   2516  O   ALA B  87     -19.815  -8.308  14.960  1.00  0.00           O  
ATOM   2517  CB  ALA B  87     -21.972  -8.533  13.236  1.00  0.00           C  
ATOM   2518  N   GLU B  88     -18.570  -9.884  14.011  1.00  0.00           N  
ATOM   2519  CA  GLU B  88     -17.565  -9.743  15.057  1.00  0.00           C  
ATOM   2520  C   GLU B  88     -16.864  -8.399  14.918  1.00  0.00           C  
ATOM   2521  O   GLU B  88     -16.496  -7.950  13.840  1.00  0.00           O  
ATOM   2522  CB  GLU B  88     -16.625 -10.937  15.145  1.00  0.00           C  
ATOM   2523  CG  GLU B  88     -17.324 -12.076  15.893  1.00  0.00           C  
ATOM   2524  CD  GLU B  88     -16.387 -13.233  16.250  1.00  0.00           C  
ATOM   2525  OE1 GLU B  88     -16.859 -14.147  16.956  1.00  0.00           O  
ATOM   2526  OE2 GLU B  88     -15.221 -13.232  15.798  1.00  0.00           O  
ATOM   2527  N   ARG B  89     -16.759  -7.725  16.084  1.00  0.00           N  
ATOM   2528  CA  ARG B  89     -16.537  -6.282  16.224  1.00  0.00           C  
ATOM   2529  C   ARG B  89     -15.211  -5.755  15.689  1.00  0.00           C  
ATOM   2530  O   ARG B  89     -15.062  -4.533  15.655  1.00  0.00           O  
ATOM   2531  CB  ARG B  89     -16.592  -5.915  17.714  1.00  0.00           C  
ATOM   2532  CG  ARG B  89     -18.005  -5.815  18.284  1.00  0.00           C  
ATOM   2533  CD  ARG B  89     -17.885  -5.427  19.760  1.00  0.00           C  
ATOM   2534  NE  ARG B  89     -19.194  -5.142  20.354  1.00  0.00           N  
ATOM   2535  CZ  ARG B  89     -19.419  -4.837  21.634  1.00  0.00           C  
ATOM   2536  NH1 ARG B  89     -18.446  -4.793  22.497  1.00  0.00           N  
ATOM   2537  NH2 ARG B  89     -20.618  -4.588  22.047  1.00  0.00           N  
ATOM   2538  N   TRP B  90     -14.240  -6.615  15.407  1.00  0.00           N  
ATOM   2539  CA  TRP B  90     -12.907  -6.190  15.019  1.00  0.00           C  
ATOM   2540  C   TRP B  90     -12.861  -5.811  13.540  1.00  0.00           C  
ATOM   2541  O   TRP B  90     -13.922  -5.631  12.919  1.00  0.00           O  
ATOM   2542  CB  TRP B  90     -11.900  -7.243  15.484  1.00  0.00           C  
ATOM   2543  CG  TRP B  90     -11.947  -7.527  16.961  1.00  0.00           C  
ATOM   2544  CD1 TRP B  90     -12.518  -8.607  17.516  1.00  0.00           C  
ATOM   2545  CD2 TRP B  90     -11.409  -6.731  18.062  1.00  0.00           C  
ATOM   2546  NE1 TRP B  90     -12.359  -8.554  18.898  1.00  0.00           N  
ATOM   2547  CE2 TRP B  90     -11.678  -7.430  19.271  1.00  0.00           C  
ATOM   2548  CE3 TRP B  90     -10.692  -5.529  18.153  1.00  0.00           C  
ATOM   2549  CZ2 TRP B  90     -11.257  -6.941  20.520  1.00  0.00           C  
ATOM   2550  CZ3 TRP B  90     -10.278  -5.040  19.401  1.00  0.00           C  
ATOM   2551  CH2 TRP B  90     -10.548  -5.741  20.570  1.00  0.00           C  
ATOM   2552  N   GLY B  91     -11.700  -5.575  12.974  1.00  0.00           N  
ATOM   2553  CA  GLY B  91     -11.596  -5.124  11.586  1.00  0.00           C  
ATOM   2554  C   GLY B  91     -12.280  -6.078  10.597  1.00  0.00           C  
ATOM   2555  O   GLY B  91     -12.535  -7.240  10.927  1.00  0.00           O  
ATOM   2556  N   PRO B  92     -12.607  -5.598   9.379  1.00  0.00           N  
ATOM   2557  CA  PRO B  92     -13.184  -6.449   8.362  1.00  0.00           C  
ATOM   2558  C   PRO B  92     -12.212  -7.589   8.110  1.00  0.00           C  
ATOM   2559  O   PRO B  92     -11.027  -7.389   7.834  1.00  0.00           O  
ATOM   2560  CB  PRO B  92     -13.365  -5.573   7.125  1.00  0.00           C  
ATOM   2561  CG  PRO B  92     -12.253  -4.555   7.304  1.00  0.00           C  
ATOM   2562  CD  PRO B  92     -12.186  -4.360   8.821  1.00  0.00           C  
ATOM   2563  N   ARG B  93     -12.744  -8.779   8.248  1.00  0.00           N  
ATOM   2564  CA  ARG B  93     -11.997  -9.986   8.025  1.00  0.00           C  
ATOM   2565  C   ARG B  93     -12.031 -10.255   6.540  1.00  0.00           C  
ATOM   2566  O   ARG B  93     -13.114 -10.312   5.960  1.00  0.00           O  
ATOM   2567  CB  ARG B  93     -12.608 -11.098   8.860  1.00  0.00           C  
ATOM   2568  CG  ARG B  93     -12.402 -10.833  10.362  1.00  0.00           C  
ATOM   2569  CD  ARG B  93     -13.021 -11.970  11.144  1.00  0.00           C  
ATOM   2570  NE  ARG B  93     -12.777 -11.868  12.587  1.00  0.00           N  
ATOM   2571  CZ  ARG B  93     -13.333 -12.669  13.477  1.00  0.00           C  
ATOM   2572  NH1 ARG B  93     -14.138 -13.617  13.126  1.00  0.00           N  
ATOM   2573  NH2 ARG B  93     -13.102 -12.534  14.737  1.00  0.00           N  
ATOM   2574  N   THR B  94     -10.871 -10.375   5.943  1.00  0.00           N  
ATOM   2575  CA  THR B  94     -10.713 -10.558   4.507  1.00  0.00           C  
ATOM   2576  C   THR B  94     -10.085 -11.907   4.207  1.00  0.00           C  
ATOM   2577  O   THR B  94      -9.367 -12.480   5.035  1.00  0.00           O  
ATOM   2578  CB  THR B  94      -9.914  -9.397   3.872  1.00  0.00           C  
ATOM   2579  OG1 THR B  94      -8.675  -9.217   4.518  1.00  0.00           O  
ATOM   2580  CG2 THR B  94     -10.680  -8.076   3.997  1.00  0.00           C  
ATOM   2581  N   LEU B  95     -10.444 -12.432   3.066  1.00  0.00           N  
ATOM   2582  CA  LEU B  95      -9.705 -13.461   2.365  1.00  0.00           C  
ATOM   2583  C   LEU B  95      -9.157 -12.779   1.117  1.00  0.00           C  
ATOM   2584  O   LEU B  95      -9.950 -12.300   0.317  1.00  0.00           O  
ATOM   2585  CB  LEU B  95     -10.649 -14.616   2.001  1.00  0.00           C  
ATOM   2586  CG  LEU B  95     -10.025 -15.661   1.057  1.00  0.00           C  
ATOM   2587  CD1 LEU B  95      -8.955 -16.483   1.765  1.00  0.00           C  
ATOM   2588  CD2 LEU B  95     -11.108 -16.618   0.552  1.00  0.00           C  
ATOM   2589  N   ASP B  96      -7.855 -12.759   1.001  1.00  0.00           N  
ATOM   2590  CA  ASP B  96      -7.162 -12.160  -0.125  1.00  0.00           C  
ATOM   2591  C   ASP B  96      -6.531 -13.284  -0.951  1.00  0.00           C  
ATOM   2592  O   ASP B  96      -5.866 -14.172  -0.400  1.00  0.00           O  
ATOM   2593  CB  ASP B  96      -6.125 -11.133   0.378  1.00  0.00           C  
ATOM   2594  CG  ASP B  96      -6.710 -10.077   1.339  1.00  0.00           C  
ATOM   2595  OD1 ASP B  96      -7.760  -9.480   1.028  1.00  0.00           O  
ATOM   2596  OD2 ASP B  96      -6.137  -9.903   2.439  1.00  0.00           O  
ATOM   2597  N   LEU B  97      -6.771 -13.273  -2.251  1.00  0.00           N  
ATOM   2598  CA  LEU B  97      -6.207 -14.195  -3.232  1.00  0.00           C  
ATOM   2599  C   LEU B  97      -5.493 -13.405  -4.322  1.00  0.00           C  
ATOM   2600  O   LEU B  97      -6.095 -12.979  -5.308  1.00  0.00           O  
ATOM   2601  CB  LEU B  97      -7.298 -15.088  -3.843  1.00  0.00           C  
ATOM   2602  CG  LEU B  97      -8.030 -16.026  -2.871  1.00  0.00           C  
ATOM   2603  CD1 LEU B  97      -9.065 -16.846  -3.646  1.00  0.00           C  
ATOM   2604  CD2 LEU B  97      -7.093 -17.017  -2.190  1.00  0.00           C  
ATOM   2605  N   ASP B  98      -4.188 -13.245  -4.167  1.00  0.00           N  
ATOM   2606  CA  ASP B  98      -3.367 -12.473  -5.089  1.00  0.00           C  
ATOM   2607  C   ASP B  98      -2.606 -13.388  -6.049  1.00  0.00           C  
ATOM   2608  O   ASP B  98      -1.843 -14.256  -5.633  1.00  0.00           O  
ATOM   2609  CB  ASP B  98      -2.398 -11.592  -4.299  1.00  0.00           C  
ATOM   2610  CG  ASP B  98      -3.057 -10.383  -3.637  1.00  0.00           C  
ATOM   2611  OD1 ASP B  98      -3.738  -9.630  -4.366  1.00  0.00           O  
ATOM   2612  OD2 ASP B  98      -2.754 -10.141  -2.446  1.00  0.00           O  
ATOM   2613  N   ILE B  99      -2.735 -13.156  -7.360  1.00  0.00           N  
ATOM   2614  CA  ILE B  99      -1.870 -13.786  -8.355  1.00  0.00           C  
ATOM   2615  C   ILE B  99      -0.489 -13.133  -8.258  1.00  0.00           C  
ATOM   2616  O   ILE B  99      -0.285 -12.008  -8.718  1.00  0.00           O  
ATOM   2617  CB  ILE B  99      -2.467 -13.714  -9.779  1.00  0.00           C  
ATOM   2618  CG1 ILE B  99      -3.864 -14.364  -9.827  1.00  0.00           C  
ATOM   2619  CG2 ILE B  99      -1.511 -14.406 -10.770  1.00  0.00           C  
ATOM   2620  CD1 ILE B  99      -4.600 -14.168 -11.164  1.00  0.00           C  
ATOM   2621  N   MET B 100       0.460 -13.832  -7.658  1.00  0.00           N  
ATOM   2622  CA  MET B 100       1.839 -13.359  -7.526  1.00  0.00           C  
ATOM   2623  C   MET B 100       2.590 -13.442  -8.849  1.00  0.00           C  
ATOM   2624  O   MET B 100       3.262 -12.493  -9.244  1.00  0.00           O  
ATOM   2625  CB  MET B 100       2.596 -14.174  -6.472  1.00  0.00           C  
ATOM   2626  CG  MET B 100       2.067 -13.968  -5.055  1.00  0.00           C  
ATOM   2627  SD  MET B 100       3.112 -14.756  -3.786  1.00  0.00           S  
ATOM   2628  CE  MET B 100       2.666 -16.483  -4.028  1.00  0.00           C  
ATOM   2629  N   LEU B 101       2.504 -14.587  -9.502  1.00  0.00           N  
ATOM   2630  CA  LEU B 101       3.210 -14.901 -10.743  1.00  0.00           C  
ATOM   2631  C   LEU B 101       2.302 -15.735 -11.647  1.00  0.00           C  
ATOM   2632  O   LEU B 101       1.514 -16.540 -11.163  1.00  0.00           O  
ATOM   2633  CB  LEU B 101       4.500 -15.679 -10.423  1.00  0.00           C  
ATOM   2634  CG  LEU B 101       5.583 -14.866  -9.708  1.00  0.00           C  
ATOM   2635  CD1 LEU B 101       6.652 -15.792  -9.157  1.00  0.00           C  
ATOM   2636  CD2 LEU B 101       6.267 -13.886 -10.665  1.00  0.00           C  
ATOM   2637  N   PHE B 102       2.471 -15.578 -12.957  1.00  0.00           N  
ATOM   2638  CA  PHE B 102       1.794 -16.382 -13.968  1.00  0.00           C  
ATOM   2639  C   PHE B 102       2.832 -16.891 -14.972  1.00  0.00           C  
ATOM   2640  O   PHE B 102       3.186 -16.206 -15.928  1.00  0.00           O  
ATOM   2641  CB  PHE B 102       0.666 -15.558 -14.599  1.00  0.00           C  
ATOM   2642  CG  PHE B 102      -0.300 -16.400 -15.389  1.00  0.00           C  
ATOM   2643  CD1 PHE B 102      -0.022 -16.777 -16.713  1.00  0.00           C  
ATOM   2644  CD2 PHE B 102      -1.496 -16.847 -14.784  1.00  0.00           C  
ATOM   2645  CE1 PHE B 102      -0.917 -17.586 -17.426  1.00  0.00           C  
ATOM   2646  CE2 PHE B 102      -2.398 -17.648 -15.490  1.00  0.00           C  
ATOM   2647  CZ  PHE B 102      -2.104 -18.019 -16.814  1.00  0.00           C  
ATOM   2648  N   GLY B 103       3.368 -18.076 -14.702  1.00  0.00           N  
ATOM   2649  CA  GLY B 103       4.521 -18.576 -15.430  1.00  0.00           C  
ATOM   2650  C   GLY B 103       5.684 -17.588 -15.372  1.00  0.00           C  
ATOM   2651  O   GLY B 103       6.050 -17.101 -14.299  1.00  0.00           O  
ATOM   2652  N   ASN B 104       6.237 -17.276 -16.540  1.00  0.00           N  
ATOM   2653  CA  ASN B 104       7.277 -16.270 -16.705  1.00  0.00           C  
ATOM   2654  C   ASN B 104       6.740 -14.993 -17.398  1.00  0.00           C  
ATOM   2655  O   ASN B 104       7.499 -14.244 -18.001  1.00  0.00           O  
ATOM   2656  CB  ASN B 104       8.465 -16.907 -17.439  1.00  0.00           C  
ATOM   2657  CG  ASN B 104       9.757 -16.131 -17.221  1.00  0.00           C  
ATOM   2658  OD1 ASN B 104      10.099 -15.760 -16.116  1.00  0.00           O  
ATOM   2659  ND2 ASN B 104      10.529 -15.901 -18.251  1.00  0.00           N  
ATOM   2660  N   GLU B 105       5.429 -14.770 -17.348  1.00  0.00           N  
ATOM   2661  CA  GLU B 105       4.790 -13.652 -18.028  1.00  0.00           C  
ATOM   2662  C   GLU B 105       4.881 -12.360 -17.211  1.00  0.00           C  
ATOM   2663  O   GLU B 105       4.765 -12.340 -15.987  1.00  0.00           O  
ATOM   2664  CB  GLU B 105       3.335 -13.973 -18.397  1.00  0.00           C  
ATOM   2665  CG  GLU B 105       3.240 -15.130 -19.410  1.00  0.00           C  
ATOM   2666  CD  GLU B 105       1.805 -15.421 -19.861  1.00  0.00           C  
ATOM   2667  OE1 GLU B 105       1.516 -16.608 -20.142  1.00  0.00           O  
ATOM   2668  OE2 GLU B 105       0.992 -14.470 -19.942  1.00  0.00           O  
ATOM   2669  N   VAL B 106       5.054 -11.257 -17.939  1.00  0.00           N  
ATOM   2670  CA  VAL B 106       4.880  -9.908 -17.409  1.00  0.00           C  
ATOM   2671  C   VAL B 106       3.567  -9.377 -17.963  1.00  0.00           C  
ATOM   2672  O   VAL B 106       3.422  -9.190 -19.172  1.00  0.00           O  
ATOM   2673  CB  VAL B 106       6.066  -8.995 -17.771  1.00  0.00           C  
ATOM   2674  CG1 VAL B 106       5.861  -7.578 -17.210  1.00  0.00           C  
ATOM   2675  CG2 VAL B 106       7.377  -9.536 -17.201  1.00  0.00           C  
ATOM   2676  N   ILE B 107       2.597  -9.157 -17.086  1.00  0.00           N  
ATOM   2677  CA  ILE B 107       1.237  -8.770 -17.445  1.00  0.00           C  
ATOM   2678  C   ILE B 107       0.955  -7.407 -16.822  1.00  0.00           C  
ATOM   2679  O   ILE B 107       1.088  -7.232 -15.618  1.00  0.00           O  
ATOM   2680  CB  ILE B 107       0.221  -9.830 -16.982  1.00  0.00           C  
ATOM   2681  CG1 ILE B 107       0.565 -11.239 -17.527  1.00  0.00           C  
ATOM   2682  CG2 ILE B 107      -1.199  -9.420 -17.410  1.00  0.00           C  
ATOM   2683  CD1 ILE B 107      -0.163 -12.361 -16.797  1.00  0.00           C  
ATOM   2684  N   ASN B 108       0.544  -6.466 -17.663  1.00  0.00           N  
ATOM   2685  CA  ASN B 108       0.196  -5.120 -17.252  1.00  0.00           C  
ATOM   2686  C   ASN B 108      -1.106  -4.713 -17.952  1.00  0.00           C  
ATOM   2687  O   ASN B 108      -1.097  -4.053 -18.993  1.00  0.00           O  
ATOM   2688  CB  ASN B 108       1.365  -4.164 -17.566  1.00  0.00           C  
ATOM   2689  CG  ASN B 108       2.606  -4.473 -16.748  1.00  0.00           C  
ATOM   2690  OD1 ASN B 108       2.562  -4.679 -15.553  1.00  0.00           O  
ATOM   2691  ND2 ASN B 108       3.762  -4.494 -17.363  1.00  0.00           N  
ATOM   2692  N   THR B 109      -2.221  -5.162 -17.406  1.00  0.00           N  
ATOM   2693  CA  THR B 109      -3.562  -4.777 -17.849  1.00  0.00           C  
ATOM   2694  C   THR B 109      -4.229  -3.903 -16.790  1.00  0.00           C  
ATOM   2695  O   THR B 109      -3.757  -3.796 -15.668  1.00  0.00           O  
ATOM   2696  CB  THR B 109      -4.438  -5.985 -18.206  1.00  0.00           C  
ATOM   2697  OG1 THR B 109      -4.894  -6.676 -17.076  1.00  0.00           O  
ATOM   2698  CG2 THR B 109      -3.740  -6.975 -19.135  1.00  0.00           C  
ATOM   2699  N   GLU B 110      -5.355  -3.288 -17.134  1.00  0.00           N  
ATOM   2700  CA  GLU B 110      -6.113  -2.430 -16.216  1.00  0.00           C  
ATOM   2701  C   GLU B 110      -6.556  -3.159 -14.928  1.00  0.00           C  
ATOM   2702  O   GLU B 110      -6.777  -2.544 -13.891  1.00  0.00           O  
ATOM   2703  CB  GLU B 110      -7.315  -1.900 -17.003  1.00  0.00           C  
ATOM   2704  CG  GLU B 110      -8.026  -0.713 -16.340  1.00  0.00           C  
ATOM   2705  CD  GLU B 110      -9.187  -0.171 -17.201  1.00  0.00           C  
ATOM   2706  OE1 GLU B 110      -9.648   0.952 -16.917  1.00  0.00           O  
ATOM   2707  OE2 GLU B 110      -9.620  -0.886 -18.135  1.00  0.00           O  
ATOM   2708  N   ARG B 111      -6.689  -4.485 -15.000  1.00  0.00           N  
ATOM   2709  CA  ARG B 111      -7.169  -5.310 -13.885  1.00  0.00           C  
ATOM   2710  C   ARG B 111      -6.075  -6.136 -13.208  1.00  0.00           C  
ATOM   2711  O   ARG B 111      -6.288  -6.575 -12.075  1.00  0.00           O  
ATOM   2712  CB  ARG B 111      -8.270  -6.248 -14.390  1.00  0.00           C  
ATOM   2713  CG  ARG B 111      -9.535  -5.490 -14.832  1.00  0.00           C  
ATOM   2714  CD  ARG B 111     -10.618  -6.468 -15.300  1.00  0.00           C  
ATOM   2715  NE  ARG B 111     -11.029  -7.374 -14.218  1.00  0.00           N  
ATOM   2716  CZ  ARG B 111     -11.426  -8.638 -14.333  1.00  0.00           C  
ATOM   2717  NH1 ARG B 111     -11.602  -9.207 -15.488  1.00  0.00           N  
ATOM   2718  NH2 ARG B 111     -11.628  -9.358 -13.277  1.00  0.00           N  
ATOM   2719  N   LEU B 112      -4.983  -6.419 -13.905  1.00  0.00           N  
ATOM   2720  CA  LEU B 112      -3.995  -7.387 -13.470  1.00  0.00           C  
ATOM   2721  C   LEU B 112      -2.578  -6.877 -13.716  1.00  0.00           C  
ATOM   2722  O   LEU B 112      -2.212  -6.554 -14.841  1.00  0.00           O  
ATOM   2723  CB  LEU B 112      -4.268  -8.725 -14.187  1.00  0.00           C  
ATOM   2724  CG  LEU B 112      -3.324  -9.865 -13.776  1.00  0.00           C  
ATOM   2725  CD1 LEU B 112      -3.448 -10.223 -12.294  1.00  0.00           C  
ATOM   2726  CD2 LEU B 112      -3.651 -11.115 -14.597  1.00  0.00           C  
ATOM   2727  N   THR B 113      -1.788  -6.870 -12.655  1.00  0.00           N  
ATOM   2728  CA  THR B 113      -0.346  -6.631 -12.707  1.00  0.00           C  
ATOM   2729  C   THR B 113       0.368  -7.871 -12.203  1.00  0.00           C  
ATOM   2730  O   THR B 113       0.227  -8.239 -11.039  1.00  0.00           O  
ATOM   2731  CB  THR B 113       0.041  -5.400 -11.876  1.00  0.00           C  
ATOM   2732  OG1 THR B 113      -0.657  -4.257 -12.307  1.00  0.00           O  
ATOM   2733  CG2 THR B 113       1.528  -5.088 -11.979  1.00  0.00           C  
ATOM   2734  N   VAL B 114       1.135  -8.511 -13.082  1.00  0.00           N  
ATOM   2735  CA  VAL B 114       1.953  -9.688 -12.748  1.00  0.00           C  
ATOM   2736  C   VAL B 114       3.374  -9.450 -13.263  1.00  0.00           C  
ATOM   2737  O   VAL B 114       3.535  -9.092 -14.421  1.00  0.00           O  
ATOM   2738  CB  VAL B 114       1.358 -10.971 -13.344  1.00  0.00           C  
ATOM   2739  CG1 VAL B 114       2.245 -12.190 -13.099  1.00  0.00           C  
ATOM   2740  CG2 VAL B 114      -0.014 -11.284 -12.727  1.00  0.00           C  
ATOM   2741  N   PRO B 115       4.416  -9.656 -12.439  1.00  0.00           N  
ATOM   2742  CA  PRO B 115       4.384 -10.069 -11.033  1.00  0.00           C  
ATOM   2743  C   PRO B 115       3.623  -9.095 -10.128  1.00  0.00           C  
ATOM   2744  O   PRO B 115       3.565  -7.906 -10.414  1.00  0.00           O  
ATOM   2745  CB  PRO B 115       5.851 -10.180 -10.609  1.00  0.00           C  
ATOM   2746  CG  PRO B 115       6.600 -10.378 -11.919  1.00  0.00           C  
ATOM   2747  CD  PRO B 115       5.779  -9.562 -12.904  1.00  0.00           C  
ATOM   2748  N   HIS B 116       3.071  -9.605  -9.022  1.00  0.00           N  
ATOM   2749  CA  HIS B 116       2.376  -8.756  -8.045  1.00  0.00           C  
ATOM   2750  C   HIS B 116       3.269  -7.587  -7.619  1.00  0.00           C  
ATOM   2751  O   HIS B 116       4.395  -7.785  -7.163  1.00  0.00           O  
ATOM   2752  CB  HIS B 116       1.956  -9.597  -6.831  1.00  0.00           C  
ATOM   2753  CG  HIS B 116       1.245  -8.778  -5.775  1.00  0.00           C  
ATOM   2754  ND1 HIS B 116       1.847  -8.030  -4.790  1.00  0.00           N  
ATOM   2755  CD2 HIS B 116      -0.111  -8.579  -5.659  1.00  0.00           C  
ATOM   2756  CE1 HIS B 116       0.877  -7.406  -4.094  1.00  0.00           C  
ATOM   2757  NE2 HIS B 116      -0.314  -7.717  -4.594  1.00  0.00           N  
ATOM   2758  N   TYR B 117       2.746  -6.364  -7.747  1.00  0.00           N  
ATOM   2759  CA  TYR B 117       3.533  -5.122  -7.709  1.00  0.00           C  
ATOM   2760  C   TYR B 117       4.389  -4.937  -6.445  1.00  0.00           C  
ATOM   2761  O   TYR B 117       5.403  -4.251  -6.488  1.00  0.00           O  
ATOM   2762  CB  TYR B 117       2.593  -3.916  -7.883  1.00  0.00           C  
ATOM   2763  CG  TYR B 117       1.690  -3.647  -6.691  1.00  0.00           C  
ATOM   2764  CD1 TYR B 117       0.450  -4.305  -6.569  1.00  0.00           C  
ATOM   2765  CD2 TYR B 117       2.089  -2.754  -5.674  1.00  0.00           C  
ATOM   2766  CE1 TYR B 117      -0.361  -4.105  -5.444  1.00  0.00           C  
ATOM   2767  CE2 TYR B 117       1.281  -2.544  -4.543  1.00  0.00           C  
ATOM   2768  CZ  TYR B 117       0.063  -3.229  -4.433  1.00  0.00           C  
ATOM   2769  OH  TYR B 117      -0.728  -3.064  -3.315  1.00  0.00           O  
ATOM   2770  N   ASP B 118       3.994  -5.530  -5.320  1.00  0.00           N  
ATOM   2771  CA  ASP B 118       4.685  -5.360  -4.037  1.00  0.00           C  
ATOM   2772  C   ASP B 118       5.182  -6.682  -3.437  1.00  0.00           C  
ATOM   2773  O   ASP B 118       5.699  -6.692  -2.323  1.00  0.00           O  
ATOM   2774  CB  ASP B 118       3.766  -4.567  -3.083  1.00  0.00           C  
ATOM   2775  CG  ASP B 118       4.504  -3.905  -1.910  1.00  0.00           C  
ATOM   2776  OD1 ASP B 118       5.570  -3.289  -2.134  1.00  0.00           O  
ATOM   2777  OD2 ASP B 118       3.967  -3.968  -0.777  1.00  0.00           O  
ATOM   2778  N   MET B 119       5.063  -7.805  -4.142  1.00  0.00           N  
ATOM   2779  CA  MET B 119       5.412  -9.119  -3.583  1.00  0.00           C  
ATOM   2780  C   MET B 119       6.875  -9.209  -3.139  1.00  0.00           C  
ATOM   2781  O   MET B 119       7.169  -9.791  -2.101  1.00  0.00           O  
ATOM   2782  CB  MET B 119       5.068 -10.251  -4.562  1.00  0.00           C  
ATOM   2783  CG  MET B 119       6.011 -10.352  -5.770  1.00  0.00           C  
ATOM   2784  SD  MET B 119       5.655 -11.730  -6.897  1.00  0.00           S  
ATOM   2785  CE  MET B 119       6.115 -13.127  -5.848  1.00  0.00           C  
ATOM   2786  N   LYS B 120       7.775  -8.563  -3.862  1.00  0.00           N  
ATOM   2787  CA  LYS B 120       9.209  -8.520  -3.534  1.00  0.00           C  
ATOM   2788  C   LYS B 120       9.511  -7.747  -2.231  1.00  0.00           C  
ATOM   2789  O   LYS B 120      10.629  -7.838  -1.728  1.00  0.00           O  
ATOM   2790  CB  LYS B 120       9.999  -7.946  -4.721  1.00  0.00           C  
ATOM   2791  CG  LYS B 120      10.034  -8.872  -5.956  1.00  0.00           C  
ATOM   2792  CD  LYS B 120      10.962  -8.304  -7.049  1.00  0.00           C  
ATOM   2793  CE  LYS B 120      11.081  -9.240  -8.248  1.00  0.00           C  
ATOM   2794  NZ  LYS B 120      12.054  -8.735  -9.274  1.00  0.00           N  
ATOM   2795  N   ASN B 121       8.531  -7.014  -1.685  1.00  0.00           N  
ATOM   2796  CA  ASN B 121       8.629  -6.310  -0.405  1.00  0.00           C  
ATOM   2797  C   ASN B 121       7.907  -7.031   0.745  1.00  0.00           C  
ATOM   2798  O   ASN B 121       7.964  -6.551   1.877  1.00  0.00           O  
ATOM   2799  CB  ASN B 121       8.073  -4.885  -0.557  1.00  0.00           C  
ATOM   2800  CG  ASN B 121       8.797  -4.059  -1.600  1.00  0.00           C  
ATOM   2801  OD1 ASN B 121      10.015  -3.990  -1.638  1.00  0.00           O  
ATOM   2802  ND2 ASN B 121       8.073  -3.387  -2.458  1.00  0.00           N  
ATOM   2803  N   ARG B 122       7.216  -8.143   0.478  1.00  0.00           N  
ATOM   2804  CA  ARG B 122       6.320  -8.804   1.417  1.00  0.00           C  
ATOM   2805  C   ARG B 122       6.851 -10.202   1.763  1.00  0.00           C  
ATOM   2806  O   ARG B 122       6.591 -11.160   1.049  1.00  0.00           O  
ATOM   2807  CB  ARG B 122       4.907  -8.849   0.825  1.00  0.00           C  
ATOM   2808  CG  ARG B 122       4.264  -7.458   0.650  1.00  0.00           C  
ATOM   2809  CD  ARG B 122       2.856  -7.598   0.062  1.00  0.00           C  
ATOM   2810  NE  ARG B 122       2.228  -6.299  -0.202  1.00  0.00           N  
ATOM   2811  CZ  ARG B 122       0.983  -6.100  -0.607  1.00  0.00           C  
ATOM   2812  NH1 ARG B 122       0.150  -7.091  -0.782  1.00  0.00           N  
ATOM   2813  NH2 ARG B 122       0.564  -4.901  -0.857  1.00  0.00           N  
ATOM   2814  N   GLY B 123       7.564 -10.334   2.869  1.00  0.00           N  
ATOM   2815  CA  GLY B 123       8.078 -11.630   3.330  1.00  0.00           C  
ATOM   2816  C   GLY B 123       6.970 -12.651   3.566  1.00  0.00           C  
ATOM   2817  O   GLY B 123       7.168 -13.837   3.301  1.00  0.00           O  
ATOM   2818  N   PHE B 124       5.755 -12.224   3.951  1.00  0.00           N  
ATOM   2819  CA  PHE B 124       4.588 -13.103   4.076  1.00  0.00           C  
ATOM   2820  C   PHE B 124       4.075 -13.666   2.738  1.00  0.00           C  
ATOM   2821  O   PHE B 124       3.307 -14.622   2.745  1.00  0.00           O  
ATOM   2822  CB  PHE B 124       3.473 -12.379   4.844  1.00  0.00           C  
ATOM   2823  CG  PHE B 124       2.860 -11.203   4.123  1.00  0.00           C  
ATOM   2824  CD1 PHE B 124       3.220  -9.884   4.466  1.00  0.00           C  
ATOM   2825  CD2 PHE B 124       1.896 -11.409   3.121  1.00  0.00           C  
ATOM   2826  CE1 PHE B 124       2.641  -8.793   3.817  1.00  0.00           C  
ATOM   2827  CE2 PHE B 124       1.308 -10.316   2.457  1.00  0.00           C  
ATOM   2828  CZ  PHE B 124       1.682  -9.008   2.807  1.00  0.00           C  
ATOM   2829  N   MET B 125       4.494 -13.099   1.605  1.00  0.00           N  
ATOM   2830  CA  MET B 125       4.301 -13.700   0.275  1.00  0.00           C  
ATOM   2831  C   MET B 125       5.538 -14.504  -0.136  1.00  0.00           C  
ATOM   2832  O   MET B 125       5.420 -15.627  -0.615  1.00  0.00           O  
ATOM   2833  CB  MET B 125       3.987 -12.620  -0.773  1.00  0.00           C  
ATOM   2834  CG  MET B 125       2.690 -11.851  -0.486  1.00  0.00           C  
ATOM   2835  SD  MET B 125       2.341 -10.525  -1.684  1.00  0.00           S  
ATOM   2836  CE  MET B 125       1.203 -11.371  -2.809  1.00  0.00           C  
ATOM   2837  N   LEU B 126       6.733 -13.951   0.088  1.00  0.00           N  
ATOM   2838  CA  LEU B 126       7.979 -14.536  -0.380  1.00  0.00           C  
ATOM   2839  C   LEU B 126       8.381 -15.813   0.375  1.00  0.00           C  
ATOM   2840  O   LEU B 126       8.850 -16.753  -0.266  1.00  0.00           O  
ATOM   2841  CB  LEU B 126       9.113 -13.502  -0.287  1.00  0.00           C  
ATOM   2842  CG  LEU B 126       8.961 -12.256  -1.177  1.00  0.00           C  
ATOM   2843  CD1 LEU B 126      10.188 -11.359  -0.963  1.00  0.00           C  
ATOM   2844  CD2 LEU B 126       8.856 -12.586  -2.662  1.00  0.00           C  
ATOM   2845  N   TRP B 127       8.211 -15.872   1.705  1.00  0.00           N  
ATOM   2846  CA  TRP B 127       8.586 -17.068   2.476  1.00  0.00           C  
ATOM   2847  C   TRP B 127       7.740 -18.300   2.127  1.00  0.00           C  
ATOM   2848  O   TRP B 127       8.336 -19.345   1.845  1.00  0.00           O  
ATOM   2849  CB  TRP B 127       8.579 -16.777   3.979  1.00  0.00           C  
ATOM   2850  CG  TRP B 127       9.795 -16.065   4.491  1.00  0.00           C  
ATOM   2851  CD1 TRP B 127       9.808 -14.856   5.089  1.00  0.00           C  
ATOM   2852  CD2 TRP B 127      11.181 -16.531   4.461  1.00  0.00           C  
ATOM   2853  NE1 TRP B 127      11.102 -14.529   5.437  1.00  0.00           N  
ATOM   2854  CE2 TRP B 127      11.981 -15.521   5.059  1.00  0.00           C  
ATOM   2855  CE3 TRP B 127      11.820 -17.693   3.986  1.00  0.00           C  
ATOM   2856  CZ2 TRP B 127      13.389 -15.651   5.169  1.00  0.00           C  
ATOM   2857  CZ3 TRP B 127      13.226 -17.816   4.093  1.00  0.00           C  
ATOM   2858  CH2 TRP B 127      13.996 -16.805   4.674  1.00  0.00           C  
ATOM   2859  N   PRO B 128       6.398 -18.207   2.065  1.00  0.00           N  
ATOM   2860  CA  PRO B 128       5.578 -19.316   1.591  1.00  0.00           C  
ATOM   2861  C   PRO B 128       5.902 -19.712   0.147  1.00  0.00           C  
ATOM   2862  O   PRO B 128       5.975 -20.900  -0.162  1.00  0.00           O  
ATOM   2863  CB  PRO B 128       4.127 -18.849   1.737  1.00  0.00           C  
ATOM   2864  CG  PRO B 128       4.189 -17.773   2.816  1.00  0.00           C  
ATOM   2865  CD  PRO B 128       5.542 -17.126   2.550  1.00  0.00           C  
ATOM   2866  N   LEU B 129       6.164 -18.740  -0.721  1.00  0.00           N  
ATOM   2867  CA  LEU B 129       6.560 -19.001  -2.103  1.00  0.00           C  
ATOM   2868  C   LEU B 129       7.906 -19.726  -2.184  1.00  0.00           C  
ATOM   2869  O   LEU B 129       8.049 -20.674  -2.950  1.00  0.00           O  
ATOM   2870  CB  LEU B 129       6.577 -17.669  -2.869  1.00  0.00           C  
ATOM   2871  CG  LEU B 129       6.895 -17.808  -4.373  1.00  0.00           C  
ATOM   2872  CD1 LEU B 129       5.849 -18.646  -5.110  1.00  0.00           C  
ATOM   2873  CD2 LEU B 129       6.941 -16.416  -5.008  1.00  0.00           C  
ATOM   2874  N   PHE B 130       8.864 -19.333  -1.353  1.00  0.00           N  
ATOM   2875  CA  PHE B 130      10.174 -19.969  -1.296  1.00  0.00           C  
ATOM   2876  C   PHE B 130      10.112 -21.419  -0.795  1.00  0.00           C  
ATOM   2877  O   PHE B 130      10.902 -22.246  -1.235  1.00  0.00           O  
ATOM   2878  CB  PHE B 130      11.106 -19.134  -0.407  1.00  0.00           C  
ATOM   2879  CG  PHE B 130      12.511 -19.673  -0.315  1.00  0.00           C  
ATOM   2880  CD1 PHE B 130      12.955 -20.350   0.845  1.00  0.00           C  
ATOM   2881  CD2 PHE B 130      13.390 -19.531  -1.407  1.00  0.00           C  
ATOM   2882  CE1 PHE B 130      14.254 -20.865   0.906  1.00  0.00           C  
ATOM   2883  CE2 PHE B 130      14.694 -20.049  -1.344  1.00  0.00           C  
ATOM   2884  CZ  PHE B 130      15.120 -20.717  -0.184  1.00  0.00           C  
ATOM   2885  N   GLU B 131       9.166 -21.740   0.078  1.00  0.00           N  
ATOM   2886  CA  GLU B 131       8.970 -23.126   0.519  1.00  0.00           C  
ATOM   2887  C   GLU B 131       8.578 -24.047  -0.647  1.00  0.00           C  
ATOM   2888  O   GLU B 131       9.084 -25.157  -0.748  1.00  0.00           O  
ATOM   2889  CB  GLU B 131       7.919 -23.172   1.638  1.00  0.00           C  
ATOM   2890  CG  GLU B 131       7.717 -24.593   2.193  1.00  0.00           C  
ATOM   2891  CD  GLU B 131       6.649 -24.674   3.305  1.00  0.00           C  
ATOM   2892  OE1 GLU B 131       6.226 -25.794   3.674  1.00  0.00           O  
ATOM   2893  OE2 GLU B 131       6.255 -23.641   3.869  1.00  0.00           O  
ATOM   2894  N   ILE B 132       7.702 -23.573  -1.539  1.00  0.00           N  
ATOM   2895  CA  ILE B 132       7.173 -24.389  -2.641  1.00  0.00           C  
ATOM   2896  C   ILE B 132       7.944 -24.237  -3.955  1.00  0.00           C  
ATOM   2897  O   ILE B 132       7.865 -25.116  -4.810  1.00  0.00           O  
ATOM   2898  CB  ILE B 132       5.666 -24.127  -2.847  1.00  0.00           C  
ATOM   2899  CG1 ILE B 132       5.361 -22.670  -3.251  1.00  0.00           C  
ATOM   2900  CG2 ILE B 132       4.898 -24.531  -1.574  1.00  0.00           C  
ATOM   2901  CD1 ILE B 132       3.904 -22.448  -3.692  1.00  0.00           C  
ATOM   2902  N   ALA B 133       8.697 -23.137  -4.115  1.00  0.00           N  
ATOM   2903  CA  ALA B 133       9.459 -22.822  -5.314  1.00  0.00           C  
ATOM   2904  C   ALA B 133      10.834 -22.215  -4.970  1.00  0.00           C  
ATOM   2905  O   ALA B 133      11.107 -21.053  -5.287  1.00  0.00           O  
ATOM   2906  CB  ALA B 133       8.594 -21.937  -6.217  1.00  0.00           C  
ATOM   2907  N   PRO B 134      11.730 -22.972  -4.307  1.00  0.00           N  
ATOM   2908  CA  PRO B 134      12.996 -22.425  -3.809  1.00  0.00           C  
ATOM   2909  C   PRO B 134      13.966 -21.987  -4.908  1.00  0.00           C  
ATOM   2910  O   PRO B 134      14.829 -21.146  -4.658  1.00  0.00           O  
ATOM   2911  CB  PRO B 134      13.589 -23.548  -2.945  1.00  0.00           C  
ATOM   2912  CG  PRO B 134      12.979 -24.821  -3.530  1.00  0.00           C  
ATOM   2913  CD  PRO B 134      11.582 -24.363  -3.935  1.00  0.00           C  
ATOM   2914  N   GLU B 135      13.827 -22.528  -6.103  1.00  0.00           N  
ATOM   2915  CA  GLU B 135      14.640 -22.183  -7.278  1.00  0.00           C  
ATOM   2916  C   GLU B 135      13.931 -21.202  -8.230  1.00  0.00           C  
ATOM   2917  O   GLU B 135      14.322 -21.061  -9.389  1.00  0.00           O  
ATOM   2918  CB  GLU B 135      15.081 -23.458  -8.009  1.00  0.00           C  
ATOM   2919  CG  GLU B 135      15.859 -24.471  -7.149  1.00  0.00           C  
ATOM   2920  CD  GLU B 135      17.132 -23.906  -6.474  1.00  0.00           C  
ATOM   2921  OE1 GLU B 135      17.525 -24.428  -5.406  1.00  0.00           O  
ATOM   2922  OE2 GLU B 135      17.719 -22.913  -6.953  1.00  0.00           O  
ATOM   2923  N   LEU B 136      12.873 -20.551  -7.765  1.00  0.00           N  
ATOM   2924  CA  LEU B 136      12.090 -19.638  -8.586  1.00  0.00           C  
ATOM   2925  C   LEU B 136      12.931 -18.447  -9.056  1.00  0.00           C  
ATOM   2926  O   LEU B 136      13.634 -17.800  -8.274  1.00  0.00           O  
ATOM   2927  CB  LEU B 136      10.821 -19.227  -7.826  1.00  0.00           C  
ATOM   2928  CG  LEU B 136       9.843 -18.366  -8.650  1.00  0.00           C  
ATOM   2929  CD1 LEU B 136       8.412 -18.735  -8.261  1.00  0.00           C  
ATOM   2930  CD2 LEU B 136      10.035 -16.870  -8.391  1.00  0.00           C  
ATOM   2931  N   VAL B 137      12.796 -18.165 -10.346  1.00  0.00           N  
ATOM   2932  CA  VAL B 137      13.363 -16.995 -11.011  1.00  0.00           C  
ATOM   2933  C   VAL B 137      12.205 -16.136 -11.507  1.00  0.00           C  
ATOM   2934  O   VAL B 137      11.282 -16.645 -12.146  1.00  0.00           O  
ATOM   2935  CB  VAL B 137      14.302 -17.396 -12.159  1.00  0.00           C  
ATOM   2936  CG1 VAL B 137      15.003 -16.179 -12.759  1.00  0.00           C  
ATOM   2937  CG2 VAL B 137      15.402 -18.363 -11.682  1.00  0.00           C  
ATOM   2938  N   PHE B 138      12.223 -14.856 -11.180  1.00  0.00           N  
ATOM   2939  CA  PHE B 138      11.231 -13.904 -11.640  1.00  0.00           C  
ATOM   2940  C   PHE B 138      11.403 -13.618 -13.136  1.00  0.00           C  
ATOM   2941  O   PHE B 138      12.489 -13.839 -13.686  1.00  0.00           O  
ATOM   2942  CB  PHE B 138      11.342 -12.616 -10.809  1.00  0.00           C  
ATOM   2943  CG  PHE B 138      10.817 -12.749  -9.403  1.00  0.00           C  
ATOM   2944  CD1 PHE B 138       9.489 -12.381  -9.105  1.00  0.00           C  
ATOM   2945  CD2 PHE B 138      11.630 -13.262  -8.379  1.00  0.00           C  
ATOM   2946  CE1 PHE B 138       8.986 -12.521  -7.803  1.00  0.00           C  
ATOM   2947  CE2 PHE B 138      11.129 -13.415  -7.072  1.00  0.00           C  
ATOM   2948  CZ  PHE B 138       9.803 -13.042  -6.795  1.00  0.00           C  
ATOM   2949  N   PRO B 139      10.381 -13.069 -13.814  1.00  0.00           N  
ATOM   2950  CA  PRO B 139      10.481 -12.703 -15.231  1.00  0.00           C  
ATOM   2951  C   PRO B 139      11.625 -11.740 -15.570  1.00  0.00           C  
ATOM   2952  O   PRO B 139      12.141 -11.762 -16.679  1.00  0.00           O  
ATOM   2953  CB  PRO B 139       9.126 -12.070 -15.571  1.00  0.00           C  
ATOM   2954  CG  PRO B 139       8.164 -12.737 -14.595  1.00  0.00           C  
ATOM   2955  CD  PRO B 139       9.018 -12.894 -13.340  1.00  0.00           C  
ATOM   2956  N   ASP B 140      12.051 -10.915 -14.601  1.00  0.00           N  
ATOM   2957  CA  ASP B 140      13.195 -10.003 -14.730  1.00  0.00           C  
ATOM   2958  C   ASP B 140      14.561 -10.688 -14.532  1.00  0.00           C  
ATOM   2959  O   ASP B 140      15.595 -10.035 -14.641  1.00  0.00           O  
ATOM   2960  CB  ASP B 140      13.003  -8.810 -13.773  1.00  0.00           C  
ATOM   2961  CG  ASP B 140      12.918  -9.172 -12.289  1.00  0.00           C  
ATOM   2962  OD1 ASP B 140      13.130 -10.343 -11.914  1.00  0.00           O  
ATOM   2963  OD2 ASP B 140      12.558  -8.285 -11.476  1.00  0.00           O  
ATOM   2964  N   GLY B 141      14.584 -11.982 -14.247  1.00  0.00           N  
ATOM   2965  CA  GLY B 141      15.790 -12.764 -13.999  1.00  0.00           C  
ATOM   2966  C   GLY B 141      16.267 -12.780 -12.545  1.00  0.00           C  
ATOM   2967  O   GLY B 141      17.236 -13.480 -12.229  1.00  0.00           O  
ATOM   2968  N   GLU B 142      15.611 -12.049 -11.634  1.00  0.00           N  
ATOM   2969  CA  GLU B 142      15.975 -12.052 -10.223  1.00  0.00           C  
ATOM   2970  C   GLU B 142      15.558 -13.370  -9.547  1.00  0.00           C  
ATOM   2971  O   GLU B 142      14.443 -13.853  -9.713  1.00  0.00           O  
ATOM   2972  CB  GLU B 142      15.388 -10.818  -9.521  1.00  0.00           C  
ATOM   2973  CG  GLU B 142      16.087 -10.522  -8.184  1.00  0.00           C  
ATOM   2974  CD  GLU B 142      15.526  -9.286  -7.450  1.00  0.00           C  
ATOM   2975  OE1 GLU B 142      16.173  -8.822  -6.490  1.00  0.00           O  
ATOM   2976  OE2 GLU B 142      14.424  -8.816  -7.799  1.00  0.00           O  
ATOM   2977  N   MET B 143      16.457 -13.971  -8.777  1.00  0.00           N  
ATOM   2978  CA  MET B 143      16.156 -15.209  -8.060  1.00  0.00           C  
ATOM   2979  C   MET B 143      15.479 -14.916  -6.720  1.00  0.00           C  
ATOM   2980  O   MET B 143      16.007 -14.155  -5.912  1.00  0.00           O  
ATOM   2981  CB  MET B 143      17.432 -16.030  -7.823  1.00  0.00           C  
ATOM   2982  CG  MET B 143      18.130 -16.467  -9.117  1.00  0.00           C  
ATOM   2983  SD  MET B 143      19.616 -17.480  -8.823  1.00  0.00           S  
ATOM   2984  CE  MET B 143      18.865 -19.037  -8.278  1.00  0.00           C  
ATOM   2985  N   LEU B 144      14.391 -15.625  -6.411  1.00  0.00           N  
ATOM   2986  CA  LEU B 144      13.680 -15.503  -5.138  1.00  0.00           C  
ATOM   2987  C   LEU B 144      14.608 -15.696  -3.923  1.00  0.00           C  
ATOM   2988  O   LEU B 144      14.573 -14.916  -2.972  1.00  0.00           O  
ATOM   2989  CB  LEU B 144      12.537 -16.530  -5.125  1.00  0.00           C  
ATOM   2990  CG  LEU B 144      11.765 -16.618  -3.792  1.00  0.00           C  
ATOM   2991  CD1 LEU B 144      11.149 -15.287  -3.380  1.00  0.00           C  
ATOM   2992  CD2 LEU B 144      10.642 -17.644  -3.925  1.00  0.00           C  
ATOM   2993  N   ARG B 145      15.504 -16.700  -3.991  1.00  0.00           N  
ATOM   2994  CA  ARG B 145      16.513 -16.960  -2.950  1.00  0.00           C  
ATOM   2995  C   ARG B 145      17.399 -15.739  -2.700  1.00  0.00           C  
ATOM   2996  O   ARG B 145      17.753 -15.462  -1.554  1.00  0.00           O  
ATOM   2997  CB  ARG B 145      17.344 -18.187  -3.372  1.00  0.00           C  
ATOM   2998  CG  ARG B 145      18.381 -18.581  -2.316  1.00  0.00           C  
ATOM   2999  CD  ARG B 145      19.190 -19.817  -2.739  1.00  0.00           C  
ATOM   3000  NE  ARG B 145      18.390 -21.055  -2.649  1.00  0.00           N  
ATOM   3001  CZ  ARG B 145      18.461 -22.135  -3.408  1.00  0.00           C  
ATOM   3002  NH1 ARG B 145      19.364 -22.293  -4.326  1.00  0.00           N  
ATOM   3003  NH2 ARG B 145      17.611 -23.090  -3.258  1.00  0.00           N  
ATOM   3004  N   GLN B 146      17.750 -15.021  -3.753  1.00  0.00           N  
ATOM   3005  CA  GLN B 146      18.630 -13.868  -3.674  1.00  0.00           C  
ATOM   3006  C   GLN B 146      17.918 -12.644  -3.084  1.00  0.00           C  
ATOM   3007  O   GLN B 146      18.492 -11.946  -2.260  1.00  0.00           O  
ATOM   3008  CB  GLN B 146      19.223 -13.624  -5.066  1.00  0.00           C  
ATOM   3009  CG  GLN B 146      20.467 -12.718  -5.034  1.00  0.00           C  
ATOM   3010  CD  GLN B 146      21.318 -12.856  -6.305  1.00  0.00           C  
ATOM   3011  OE1 GLN B 146      21.013 -13.590  -7.226  1.00  0.00           O  
ATOM   3012  NE2 GLN B 146      22.443 -12.179  -6.370  1.00  0.00           N  
ATOM   3013  N   ILE B 147      16.631 -12.457  -3.408  1.00  0.00           N  
ATOM   3014  CA  ILE B 147      15.786 -11.417  -2.795  1.00  0.00           C  
ATOM   3015  C   ILE B 147      15.696 -11.631  -1.281  1.00  0.00           C  
ATOM   3016  O   ILE B 147      15.972 -10.712  -0.508  1.00  0.00           O  
ATOM   3017  CB  ILE B 147      14.376 -11.393  -3.423  1.00  0.00           C  
ATOM   3018  CG1 ILE B 147      14.450 -11.106  -4.937  1.00  0.00           C  
ATOM   3019  CG2 ILE B 147      13.492 -10.332  -2.728  1.00  0.00           C  
ATOM   3020  CD1 ILE B 147      13.115 -11.271  -5.653  1.00  0.00           C  
ATOM   3021  N   LEU B 148      15.364 -12.848  -0.842  1.00  0.00           N  
ATOM   3022  CA  LEU B 148      15.247 -13.187   0.579  1.00  0.00           C  
ATOM   3023  C   LEU B 148      16.576 -12.996   1.320  1.00  0.00           C  
ATOM   3024  O   LEU B 148      16.584 -12.466   2.425  1.00  0.00           O  
ATOM   3025  CB  LEU B 148      14.758 -14.632   0.724  1.00  0.00           C  
ATOM   3026  CG  LEU B 148      13.263 -14.815   0.408  1.00  0.00           C  
ATOM   3027  CD1 LEU B 148      12.939 -16.299   0.382  1.00  0.00           C  
ATOM   3028  CD2 LEU B 148      12.378 -14.153   1.460  1.00  0.00           C  
ATOM   3029  N   HIS B 149      17.688 -13.388   0.699  1.00  0.00           N  
ATOM   3030  CA  HIS B 149      19.011 -13.213   1.291  1.00  0.00           C  
ATOM   3031  C   HIS B 149      19.408 -11.737   1.403  1.00  0.00           C  
ATOM   3032  O   HIS B 149      19.945 -11.312   2.426  1.00  0.00           O  
ATOM   3033  CB  HIS B 149      20.030 -14.001   0.448  1.00  0.00           C  
ATOM   3034  CG  HIS B 149      21.420 -13.950   1.020  1.00  0.00           C  
ATOM   3035  ND1 HIS B 149      22.316 -12.920   0.891  1.00  0.00           N  
ATOM   3036  CD2 HIS B 149      22.030 -14.901   1.804  1.00  0.00           C  
ATOM   3037  CE1 HIS B 149      23.427 -13.225   1.573  1.00  0.00           C  
ATOM   3038  NE2 HIS B 149      23.287 -14.431   2.137  1.00  0.00           N  
ATOM   3039  N   THR B 150      19.139 -10.950   0.373  1.00  0.00           N  
ATOM   3040  CA  THR B 150      19.576  -9.546   0.311  1.00  0.00           C  
ATOM   3041  C   THR B 150      18.730  -8.642   1.204  1.00  0.00           C  
ATOM   3042  O   THR B 150      19.246  -7.698   1.802  1.00  0.00           O  
ATOM   3043  CB  THR B 150      19.527  -9.028  -1.134  1.00  0.00           C  
ATOM   3044  OG1 THR B 150      20.206  -9.916  -1.989  1.00  0.00           O  
ATOM   3045  CG2 THR B 150      20.223  -7.668  -1.293  1.00  0.00           C  
ATOM   3046  N   ARG B 151      17.434  -8.938   1.320  1.00  0.00           N  
ATOM   3047  CA  ARG B 151      16.497  -8.118   2.112  1.00  0.00           C  
ATOM   3048  C   ARG B 151      16.388  -8.558   3.569  1.00  0.00           C  
ATOM   3049  O   ARG B 151      15.855  -7.795   4.368  1.00  0.00           O  
ATOM   3050  CB  ARG B 151      15.128  -8.092   1.437  1.00  0.00           C  
ATOM   3051  CG  ARG B 151      15.206  -7.342   0.109  1.00  0.00           C  
ATOM   3052  CD  ARG B 151      13.794  -7.175  -0.450  1.00  0.00           C  
ATOM   3053  NE  ARG B 151      13.783  -6.209  -1.547  1.00  0.00           N  
ATOM   3054  CZ  ARG B 151      12.774  -5.430  -1.851  1.00  0.00           C  
ATOM   3055  NH1 ARG B 151      11.612  -5.543  -1.273  1.00  0.00           N  
ATOM   3056  NH2 ARG B 151      12.914  -4.495  -2.731  1.00  0.00           N  
ATOM   3057  N   ALA B 152      16.889  -9.735   3.895  1.00  0.00           N  
ATOM   3058  CA  ALA B 152      16.915 -10.274   5.252  1.00  0.00           C  
ATOM   3059  C   ALA B 152      15.546 -10.195   5.972  1.00  0.00           C  
ATOM   3060  O   ALA B 152      15.466  -9.789   7.130  1.00  0.00           O  
ATOM   3061  CB  ALA B 152      18.073  -9.622   6.030  1.00  0.00           C  
ATOM   3062  N   PHE B 153      14.468 -10.570   5.278  1.00  0.00           N  
ATOM   3063  CA  PHE B 153      13.141 -10.640   5.886  1.00  0.00           C  
ATOM   3064  C   PHE B 153      13.137 -11.624   7.052  1.00  0.00           C  
ATOM   3065  O   PHE B 153      13.672 -12.736   6.943  1.00  0.00           O  
ATOM   3066  CB  PHE B 153      12.101 -11.075   4.853  1.00  0.00           C  
ATOM   3067  CG  PHE B 153      11.879 -10.105   3.734  1.00  0.00           C  
ATOM   3068  CD1 PHE B 153      11.129  -8.937   3.954  1.00  0.00           C  
ATOM   3069  CD2 PHE B 153      12.386 -10.373   2.449  1.00  0.00           C  
ATOM   3070  CE1 PHE B 153      10.885  -8.046   2.902  1.00  0.00           C  
ATOM   3071  CE2 PHE B 153      12.136  -9.484   1.387  1.00  0.00           C  
ATOM   3072  CZ  PHE B 153      11.381  -8.319   1.619  1.00  0.00           C  
ATOM   3073  N   ASP B 154      12.463 -11.251   8.140  1.00  0.00           N  
ATOM   3074  CA  ASP B 154      12.255 -12.156   9.253  1.00  0.00           C  
ATOM   3075  C   ASP B 154      11.507 -13.403   8.793  1.00  0.00           C  
ATOM   3076  O   ASP B 154      10.523 -13.335   8.052  1.00  0.00           O  
ATOM   3077  CB  ASP B 154      11.502 -11.455  10.393  1.00  0.00           C  
ATOM   3078  CG  ASP B 154      12.381 -10.441  11.144  1.00  0.00           C  
ATOM   3079  OD1 ASP B 154      13.585 -10.741  11.324  1.00  0.00           O  
ATOM   3080  OD2 ASP B 154      11.832  -9.410  11.572  1.00  0.00           O  
ATOM   3081  N   LYS B 155      11.979 -14.573   9.235  1.00  0.00           N  
ATOM   3082  CA  LYS B 155      11.277 -15.820   8.974  1.00  0.00           C  
ATOM   3083  C   LYS B 155       9.922 -15.805   9.665  1.00  0.00           C  
ATOM   3084  O   LYS B 155       9.826 -15.540  10.860  1.00  0.00           O  
ATOM   3085  CB  LYS B 155      12.087 -17.045   9.397  1.00  0.00           C  
ATOM   3086  CG  LYS B 155      13.174 -17.367   8.371  1.00  0.00           C  
ATOM   3087  CD  LYS B 155      13.826 -18.707   8.699  1.00  0.00           C  
ATOM   3088  CE  LYS B 155      14.837 -19.059   7.614  1.00  0.00           C  
ATOM   3089  NZ  LYS B 155      15.448 -20.385   7.837  1.00  0.00           N  
ATOM   3090  N   LEU B 156       8.898 -16.191   8.923  1.00  0.00           N  
ATOM   3091  CA  LEU B 156       7.562 -16.349   9.467  1.00  0.00           C  
ATOM   3092  C   LEU B 156       7.493 -17.612  10.334  1.00  0.00           C  
ATOM   3093  O   LEU B 156       8.063 -18.656  10.006  1.00  0.00           O  
ATOM   3094  CB  LEU B 156       6.538 -16.407   8.330  1.00  0.00           C  
ATOM   3095  CG  LEU B 156       6.546 -15.174   7.408  1.00  0.00           C  
ATOM   3096  CD1 LEU B 156       5.549 -15.407   6.282  1.00  0.00           C  
ATOM   3097  CD2 LEU B 156       6.164 -13.887   8.141  1.00  0.00           C  
ATOM   3098  N   ASN B 157       6.727 -17.524  11.413  1.00  0.00           N  
ATOM   3099  CA  ASN B 157       6.359 -18.703  12.185  1.00  0.00           C  
ATOM   3100  C   ASN B 157       5.325 -19.522  11.405  1.00  0.00           C  
ATOM   3101  O   ASN B 157       4.419 -18.967  10.783  1.00  0.00           O  
ATOM   3102  CB  ASN B 157       5.862 -18.271  13.566  1.00  0.00           C  
ATOM   3103  CG  ASN B 157       6.996 -17.698  14.411  1.00  0.00           C  
ATOM   3104  OD1 ASN B 157       8.095 -18.210  14.432  1.00  0.00           O  
ATOM   3105  ND2 ASN B 157       6.746 -16.624  15.135  1.00  0.00           N  
ATOM   3106  N   LYS B 158       5.440 -20.854  11.451  1.00  0.00           N  
ATOM   3107  CA  LYS B 158       4.388 -21.732  10.941  1.00  0.00           C  
ATOM   3108  C   LYS B 158       3.152 -21.623  11.824  1.00  0.00           C  
ATOM   3109  O   LYS B 158       3.259 -21.283  13.014  1.00  0.00           O  
ATOM   3110  CB  LYS B 158       4.873 -23.176  10.775  1.00  0.00           C  
ATOM   3111  CG  LYS B 158       5.933 -23.262   9.671  1.00  0.00           C  
ATOM   3112  CD  LYS B 158       6.232 -24.716   9.242  1.00  0.00           C  
ATOM   3113  CE  LYS B 158       7.238 -24.687   8.092  1.00  0.00           C  
ATOM   3114  NZ  LYS B 158       7.245 -25.941   7.293  1.00  0.00           N  
ATOM   3115  N   TRP B 159       1.993 -21.875  11.234  1.00  0.00           N  
ATOM   3116  CA  TRP B 159       0.696 -21.797  11.896  1.00  0.00           C  
ATOM   3117  C   TRP B 159       0.606 -22.730  13.106  1.00  0.00           C  
ATOM   3118  O   TRP B 159       0.922 -23.928  12.953  1.00  0.00           O  
ATOM   3119  CB  TRP B 159      -0.432 -22.058  10.900  1.00  0.00           C  
ATOM   3120  CG  TRP B 159      -1.780 -21.767  11.473  1.00  0.00           C  
ATOM   3121  CD1 TRP B 159      -2.609 -22.660  12.047  1.00  0.00           C  
ATOM   3122  CD2 TRP B 159      -2.433 -20.466  11.590  1.00  0.00           C  
ATOM   3123  NE1 TRP B 159      -3.749 -22.010  12.523  1.00  0.00           N  
ATOM   3124  CE2 TRP B 159      -3.665 -20.669  12.264  1.00  0.00           C  
ATOM   3125  CE3 TRP B 159      -2.107 -19.155  11.199  1.00  0.00           C  
ATOM   3126  CZ2 TRP B 159      -4.532 -19.598  12.551  1.00  0.00           C  
ATOM   3127  CZ3 TRP B 159      -2.967 -18.098  11.474  1.00  0.00           C  
ATOM   3128  CH2 TRP B 159      -4.171 -18.314  12.148  1.00  0.00           C  
ATOM   3129  OXT TRP B 159       0.208 -22.230  14.174  1.00  0.00           O  
CONECT    1    2                                                      
CONECT    2    1    5    3                                            
CONECT    3    2    4    4    9                                       
CONECT    4    3    3                                                 
CONECT    5    6    2                                                 
CONECT    6    7    5                                                 
CONECT    7    8    6                                                 
CONECT    8    7                                                      
CONECT    9    3   10                                                 
CONECT   10    9   11                                                 
CONECT   11   10   13   12   12                                       
CONECT   12   11   11                                                 
CONECT   13   11   14                                                 
CONECT   14   13   17   15                                            
CONECT   15   14   16   16   22                                       
CONECT   16   15   15                                                 
CONECT   17   18   14                                                 
CONECT   18   19   17                                                 
CONECT   19   20   18                                                 
CONECT   20   21   19                                                 
CONECT   21   20                                                      
CONECT   22   15   23                                                 
CONECT   23   22   26   24                                            
CONECT   24   23   29   25   25                                       
CONECT   25   24   24                                                 
CONECT   26   28   23   27                                            
CONECT   27   26                                                      
CONECT   28   26                                                      
CONECT   29   24   30                                                 
CONECT   30   29   33   31                                            
CONECT   31   30   32   32   38                                       
CONECT   32   31   31                                                 
CONECT   33   30   34                                                 
CONECT   34   33   35                                                 
CONECT   35   36   36   34   37                                       
CONECT   36   35   35                                                 
CONECT   37   35                                                      
CONECT   38   31   44   39                                            
CONECT   39   38   42   40                                            
CONECT   40   39   41   41   45                                       
CONECT   41   40   40                                                 
CONECT   42   39   43                                                 
CONECT   43   44   42                                                 
CONECT   44   38   43                                                 
CONECT   45   40   46                                                 
CONECT   46   45   49   47                                            
CONECT   47   46   53   48   48                                       
CONECT   48   47   47                                                 
CONECT   49   50   46                                                 
CONECT   50   52   51   49                                            
CONECT   51   50                                                      
CONECT   52   50                                                      
CONECT   53   59   47   54                                            
CONECT   54   53   57   55                                            
CONECT   55   54   56   56   60                                       
CONECT   56   55   55                                                 
CONECT   57   58   54                                                 
CONECT   58   59   57                                                 
CONECT   59   53   58                                                 
CONECT   60   55   61                                                 
CONECT   61   60   64   62                                            
CONECT   62   61   63   63   68                                       
CONECT   63   62   62                                                 
CONECT   64   65   61   66                                            
CONECT   65   67   64                                                 
CONECT   66   64                                                      
CONECT   67   65                                                      
CONECT   68   62   69                                                 
CONECT   69   68   72   70                                            
CONECT   70   69   76   71   71                                       
CONECT   71   70   70                                                 
CONECT   72   69   73                                                 
CONECT   73   72   74   75                                            
CONECT   74   73                                                      
CONECT   75   73                                                      
CONECT   76   70   77                                                 
CONECT   77   76   80   78                                            
CONECT   78   77   79   79   84                                       
CONECT   79   78   78                                                 
CONECT   80   81   77   82                                            
CONECT   81   83   80                                                 
CONECT   82   80                                                      
CONECT   83   81                                                      
CONECT   84   78   85                                                 
CONECT   85   84   88   86                                            
CONECT   86   85   91   87   87                                       
CONECT   87   86   86                                                 
CONECT   88   90   85   89                                            
CONECT   89   88                                                      
CONECT   90   88                                                      
CONECT   91   86   92                                                 
CONECT   92   91   93                                                 
CONECT   93   95   92   94   94                                       
CONECT   94   93   93                                                 
CONECT   95   96   93                                                 
CONECT   96   97   95                                                 
CONECT   97   98   98   96   99                                       
CONECT   98   97   97                                                 
CONECT   99   97  100                                                 
CONECT  100   99  101                                                 
CONECT  101  100  102  102  103                                       
CONECT  102  101  101                                                 
CONECT  103  101  104                                                 
CONECT  104  103  105  107                                            
CONECT  105  104  106  106  114                                       
CONECT  106  105  105                                                 
CONECT  107  104  108                                                 
CONECT  108  107  109                                                 
CONECT  109  108  110                                                 
CONECT  110  109  111  111                                            
CONECT  111  110  110  113  112                                       
CONECT  112  111                                                      
CONECT  113  111                                                      
CONECT  114  105  115                                                 
CONECT  115  116  114  118                                            
CONECT  116  117  117  125  115                                       
CONECT  117  116  116                                                 
CONECT  118  115  119                                                 
CONECT  119  118  120                                                 
CONECT  120  119  121                                                 
CONECT  121  120  122  122                                            
CONECT  122  121  121  124  123                                       
CONECT  123  122                                                      
CONECT  124  122                                                      
CONECT  125  126  116                                                 
CONECT  126  127  125  129                                            
CONECT  127  128  128  133  126                                       
CONECT  128  127  127                                                 
CONECT  129  126  131  130                                            
CONECT  130  129  132                                                 
CONECT  131  129                                                      
CONECT  132  130                                                      
CONECT  133  134  127                                                 
CONECT  134  135  133                                                 
CONECT  135  136  136  137  134                                       
CONECT  136  135  135                                                 
CONECT  137  138  135                                                 
CONECT  138  139  141  137                                            
CONECT  139  140  140  138  145                                       
CONECT  140  139  139                                                 
CONECT  141  142  138                                                 
CONECT  142  143  141  144                                            
CONECT  143  142                                                      
CONECT  144  142                                                      
CONECT  145  139  146                                                 
CONECT  146  147  145  149                                            
CONECT  147  148  148  150  146                                       
CONECT  148  147  147                                                 
CONECT  149  146                                                      
CONECT  150  151  147                                                 
CONECT  151  152  154  150                                            
CONECT  152  153  153  158  151                                       
CONECT  153  152  152                                                 
CONECT  154  151  155                                                 
CONECT  155  154  157  156                                            
CONECT  156  155                                                      
CONECT  157  155                                                      
CONECT  158  159  152                                                 
CONECT  159  160  162  158                                            
CONECT  160  161  161  163  159                                       
CONECT  161  160  160                                                 
CONECT  162  159                                                      
CONECT  163  164  160                                                 
CONECT  164  165  163  167                                            
CONECT  165  166  166  164  177                                       
CONECT  166  165  165                                                 
CONECT  167  164  168                                                 
CONECT  168  170  170  167  169                                       
CONECT  169  168  171                                                 
CONECT  170  173  172  168  168                                       
CONECT  171  172  172  169                                            
CONECT  172  174  170  171  171                                       
CONECT  173  175  175  170                                            
CONECT  174  176  176  172                                            
CONECT  175  176  173  173                                            
CONECT  176  175  174  174                                            
CONECT  177  165  178                                                 
CONECT  178  179  177  181                                            
CONECT  179  180  180  187  178                                       
CONECT  180  179  179                                                 
CONECT  181  178  182                                                 
CONECT  182  183  183  184  181                                       
CONECT  183  185  182  182                                            
CONECT  184  186  182                                                 
CONECT  185  186  186  183                                            
CONECT  186  185  185  184                                            
CONECT  187  188  179                                                 
CONECT  188  189  191  187                                            
CONECT  189  190  190  198  188                                       
CONECT  190  189  189                                                 
CONECT  191  188  192                                                 
CONECT  192  191  193  193  194                                       
CONECT  193  192  192  195                                            
CONECT  194  192  196  196                                            
CONECT  195  193  197  197                                            
CONECT  196  194  194  197                                            
CONECT  197  195  195  196                                            
CONECT  198  199  189                                                 
CONECT  199  200  202  198                                            
CONECT  200  201  201  199  206                                       
CONECT  201  200  200                                                 
CONECT  202  204  199  203                                            
CONECT  203  202  205                                                 
CONECT  204  202                                                      
CONECT  205  203                                                      
CONECT  206  200  207                                                 
CONECT  207  208  206  210                                            
CONECT  208  209  209  214  207                                       
CONECT  209  208  208                                                 
CONECT  210  207  211                                                 
CONECT  211  210  212  212  213                                       
CONECT  212  211  211                                                 
CONECT  213  211                                                      
CONECT  214  215  208                                                 
CONECT  215  216  214  218                                            
CONECT  216  217  217  223  215                                       
CONECT  217  216  216                                                 
CONECT  218  215  219                                                 
CONECT  219  218  220                                                 
CONECT  220  219  221  221  222                                       
CONECT  221  220  220                                                 
CONECT  222  220                                                      
CONECT  223  224  216                                                 
CONECT  224  227  225  223                                            
CONECT  225  226  226  224  232                                       
CONECT  226  225  225                                                 
CONECT  227  228  224                                                 
CONECT  228  229  227                                                 
CONECT  229  230  228                                                 
CONECT  230  231  229                                                 
CONECT  231  230                                                      
CONECT  232  225  233                                                 
CONECT  233  232  234  236                                            
CONECT  234  241  233  235  235                                       
CONECT  235  234  234                                                 
CONECT  236  233  237                                                 
CONECT  237  238  236                                                 
CONECT  238  239  239  240  237                                       
CONECT  239  238  238                                                 
CONECT  240  238                                                      
CONECT  241  247  242  234                                            
CONECT  242  245  241  243                                            
CONECT  243  242  244  244  248                                       
CONECT  244  243  243                                                 
CONECT  245  246  242                                                 
CONECT  246  247  245                                                 
CONECT  247  246  241                                                 
CONECT  248  243  249                                                 
CONECT  249  248  250  252                                            
CONECT  250  251  251  249  255                                       
CONECT  251  250  250                                                 
CONECT  252  249  254  253                                            
CONECT  253  252                                                      
CONECT  254  252                                                      
CONECT  255  250  256                                                 
CONECT  256  255  259  257                                            
CONECT  257  256  263  258  258                                       
CONECT  258  257  257                                                 
CONECT  259  260  256  261                                            
CONECT  260  262  259                                                 
CONECT  261  259                                                      
CONECT  262  260                                                      
CONECT  263  257  264                                                 
CONECT  264  263  267  265                                            
CONECT  265  264  266  266  270                                       
CONECT  266  265  265                                                 
CONECT  267  269  264  268                                            
CONECT  268  267                                                      
CONECT  269  267                                                      
CONECT  270  265  271                                                 
CONECT  271  270  274  272                                            
CONECT  272  271  276  273  273                                       
CONECT  273  272  272                                                 
CONECT  274  271  275                                                 
CONECT  275  274                                                      
CONECT  276  272  277                                                 
CONECT  277  276  280  278                                            
CONECT  278  277  279  279  288                                       
CONECT  279  278  278                                                 
CONECT  280  281  277                                                 
CONECT  281  282  282  283  280                                       
CONECT  282  284  281  281                                            
CONECT  283  285  285  281                                            
CONECT  284  286  286  282                                            
CONECT  285  286  283  283                                            
CONECT  286  287  284  284  285                                       
CONECT  287  286                                                      
CONECT  288  278  289                                                 
CONECT  289  288  290  292                                            
CONECT  290  291  291  289  299                                       
CONECT  291  290  290                                                 
CONECT  292  289  293                                                 
CONECT  293  292  294                                                 
CONECT  294  293  295                                                 
CONECT  295  294  296  296                                            
CONECT  296  295  295  298  297                                       
CONECT  297  296                                                      
CONECT  298  296                                                      
CONECT  299  290  300                                                 
CONECT  300  301  299  303                                            
CONECT  301  306  302  302  300                                       
CONECT  302  301  301                                                 
CONECT  303  300  305  304                                            
CONECT  304  303                                                      
CONECT  305  303                                                      
CONECT  306  307  301                                                 
CONECT  307  310  308  306                                            
CONECT  308  307  316  309  309                                       
CONECT  309  308  308                                                 
CONECT  310  311  307                                                 
CONECT  311  312  312  313  310                                       
CONECT  312  314  311  311                                            
CONECT  313  315  311                                                 
CONECT  314  315  315  312                                            
CONECT  315  314  314  313                                            
CONECT  316  308  317                                                 
CONECT  317  318  316  320                                            
CONECT  318  319  319  328  317                                       
CONECT  319  318  318                                                 
CONECT  320  317  321                                                 
CONECT  321  320  323  323  322                                       
CONECT  322  321  324  324                                            
CONECT  323  321  321  325                                            
CONECT  324  322  322  326                                            
CONECT  325  323  326  326                                            
CONECT  326  325  325  324  327                                       
CONECT  327  326                                                      
CONECT  328  329  318  334                                            
CONECT  329  330  332  328                                            
CONECT  330  331  331  329  335                                       
CONECT  331  330  330                                                 
CONECT  332  329  333                                                 
CONECT  333  332  334                                                 
CONECT  334  328  333                                                 
CONECT  335  330  336                                                 
CONECT  336  337  335  339                                            
CONECT  337  338  338  340  336                                       
CONECT  338  337  337                                                 
CONECT  339  336                                                      
CONECT  340  341  337                                                 
CONECT  341  342  344  340                                            
CONECT  342  343  343  348  341                                       
CONECT  343  342  342                                                 
CONECT  344  346  341  345                                            
CONECT  345  344  347                                                 
CONECT  346  344                                                      
CONECT  347  345                                                      
CONECT  348  349  342                                                 
CONECT  349  350  352  348                                            
CONECT  350  351  351  356  349                                       
CONECT  351  350  350                                                 
CONECT  352  349  353                                                 
CONECT  353  352  354  354  355                                       
CONECT  354  353  353                                                 
CONECT  355  353                                                      
CONECT  356  350  357                                                 
CONECT  357  358  356                                                 
CONECT  358  359  359  360  357                                       
CONECT  359  358  358                                                 
CONECT  360  358  361                                                 
CONECT  361  362  360  364                                            
CONECT  362  363  363  368  361                                       
CONECT  363  362  362                                                 
CONECT  364  361  365                                                 
CONECT  365  364  367  366                                            
CONECT  366  365                                                      
CONECT  367  365                                                      
CONECT  368  369  362                                                 
CONECT  369  370  372  368                                            
CONECT  370  371  371  376  369                                       
CONECT  371  370  370                                                 
CONECT  372  374  369  373                                            
CONECT  373  372  375                                                 
CONECT  374  372                                                      
CONECT  375  373                                                      
CONECT  376  377  370                                                 
CONECT  377  378  380  376                                            
CONECT  378  379  379  377  384                                       
CONECT  379  378  378                                                 
CONECT  380  377  381                                                 
CONECT  381  382  382  380  383                                       
CONECT  382  381  381                                                 
CONECT  383  381                                                      
CONECT  384  378  385                                                 
CONECT  385  386  384  388                                            
CONECT  386  387  387  389  385                                       
CONECT  387  386  386                                                 
CONECT  388  385                                                      
CONECT  389  390  386                                                 
CONECT  390  389  391                                                 
CONECT  391  390  392  392  393                                       
CONECT  392  391  391                                                 
CONECT  393  391  394                                                 
CONECT  394  393  395  397                                            
CONECT  395  398  394  396  396                                       
CONECT  396  395  395                                                 
CONECT  397  394                                                      
CONECT  398  395  399                                                 
CONECT  399  402  398  400                                            
CONECT  400  399  407  401  401                                       
CONECT  401  400  400                                                 
CONECT  402  403  399                                                 
CONECT  403  404  402                                                 
CONECT  404  405  405  406  403                                       
CONECT  405  404  404                                                 
CONECT  406  404                                                      
CONECT  407  400  408                                                 
CONECT  408  407  409  411                                            
CONECT  409  410  410  408  413                                       
CONECT  410  409  409                                                 
CONECT  411  408  412                                                 
CONECT  412  411                                                      
CONECT  413  409  414                                                 
CONECT  414  417  413  415                                            
CONECT  415  414  421  416  416                                       
CONECT  416  415  415                                                 
CONECT  417  418  419  414                                            
CONECT  418  420  417                                                 
CONECT  419  417                                                      
CONECT  420  418                                                      
CONECT  421  415  422                                                 
CONECT  422  421  425  423                                            
CONECT  423  424  424  422  430                                       
CONECT  424  423  423                                                 
CONECT  425  422  426                                                 
CONECT  426  425  427                                                 
CONECT  427  428  428  426  429                                       
CONECT  428  427  427                                                 
CONECT  429  427                                                      
CONECT  430  423  431                                                 
CONECT  431  430  434  432                                            
CONECT  432  431  435  433  433                                       
CONECT  433  432  432                                                 
CONECT  434  431                                                      
CONECT  435  432  436                                                 
CONECT  436  435  437  439                                            
CONECT  437  436  438  438  443                                       
CONECT  438  437  437                                                 
CONECT  439  436  440                                                 
CONECT  440  439  442  442  441                                       
CONECT  441  440                                                      
CONECT  442  440  440                                                 
CONECT  443  437  444                                                 
CONECT  444  443  447  445                                            
CONECT  445  444  446  446  454                                       
CONECT  446  445  445                                                 
CONECT  447  448  444                                                 
CONECT  448  449  449  450  447                                       
CONECT  449  451  448  448                                            
CONECT  450  452  452  448                                            
CONECT  451  453  453  449                                            
CONECT  452  453  450  450                                            
CONECT  453  451  451  452                                            
CONECT  454  445  455                                                 
CONECT  455  454  456  458                                            
CONECT  456  460  455  457  457                                       
CONECT  457  456  456                                                 
CONECT  458  459  455                                                 
CONECT  459  458                                                      
CONECT  460  461  456                                                 
CONECT  461  462  464  460                                            
CONECT  462  463  463  467  461                                       
CONECT  463  462  462                                                 
CONECT  464  465  461  466                                            
CONECT  465  464                                                      
CONECT  466  464                                                      
CONECT  467  468  462                                                 
CONECT  468  469  471  467                                            
CONECT  469  470  470  475  468                                       
CONECT  470  469  469                                                 
CONECT  471  468  472                                                 
CONECT  472  471  473  473  474                                       
CONECT  473  472  472                                                 
CONECT  474  472                                                      
CONECT  475  476  469                                                 
CONECT  476  477  479  475                                            
CONECT  477  478  478  476  483                                       
CONECT  478  477  477                                                 
CONECT  479  476  480                                                 
CONECT  480  479  481  481  482                                       
CONECT  481  480  480                                                 
CONECT  482  480                                                      
CONECT  483  477  484                                                 
CONECT  484  485  483                                                 
CONECT  485  486  486  487  484                                       
CONECT  486  485  485                                                 
CONECT  487  488  485                                                 
CONECT  488  489  487  491                                            
CONECT  489  490  490  494  488                                       
CONECT  490  489  489                                                 
CONECT  491  488  492  493                                            
CONECT  492  491                                                      
CONECT  493  491                                                      
CONECT  494  495  489                                                 
CONECT  495  496  498  494                                            
CONECT  496  497  497  502  495                                       
CONECT  497  496  496                                                 
CONECT  498  495  499                                                 
CONECT  499  498  500                                                 
CONECT  500  501  499                                                 
CONECT  501  500                                                      
CONECT  502  503  496                                                 
CONECT  503  504  506  502                                            
CONECT  504  505  505  503  507                                       
CONECT  505  504  504                                                 
CONECT  506  503                                                      
CONECT  507  504  508                                                 
CONECT  508  509  507  511                                            
CONECT  509  510  510  518  508                                       
CONECT  510  509  509                                                 
CONECT  511  508  512                                                 
CONECT  512  514  514  513  511                                       
CONECT  513  515  515  512                                            
CONECT  514  516  512  512                                            
CONECT  515  517  513  513                                            
CONECT  516  517  517  514                                            
CONECT  517  516  516  515                                            
CONECT  518  519  509                                                 
CONECT  519  520  522  518                                            
CONECT  520  521  521  523  519                                       
CONECT  521  520  520                                                 
CONECT  522  519                                                      
CONECT  523  524  520                                                 
CONECT  524  525  527  523                                            
CONECT  525  526  526  531  524                                       
CONECT  526  525  525                                                 
CONECT  527  524  528                                                 
CONECT  528  527  529  529  530                                       
CONECT  529  528  528                                                 
CONECT  530  528                                                      
CONECT  531  532  525                                                 
CONECT  532  533  531  535                                            
CONECT  533  534  534  532  540                                       
CONECT  534  533  533                                                 
CONECT  535  532  536                                                 
CONECT  536  537  535                                                 
CONECT  537  539  539  538  536                                       
CONECT  538  537                                                      
CONECT  539  537  537                                                 
CONECT  540  533  541                                                 
CONECT  541  542  540  544                                            
CONECT  542  543  543  547  541                                       
CONECT  543  542  542                                                 
CONECT  544  541  545  546                                            
CONECT  545  544                                                      
CONECT  546  544                                                      
CONECT  547  548  542                                                 
CONECT  548  549  551  547                                            
CONECT  549  550  550  555  548                                       
CONECT  550  549  549                                                 
CONECT  551  548  552                                                 
CONECT  552  551  554  553                                            
CONECT  553  552                                                      
CONECT  554  552                                                      
CONECT  555  556  549                                                 
CONECT  556  557  559  555                                            
CONECT  557  558  558  556  564                                       
CONECT  558  557  557                                                 
CONECT  559  556  560                                                 
CONECT  560  559  561                                                 
CONECT  561  560  562                                                 
CONECT  562  561  563                                                 
CONECT  563  562                                                      
CONECT  564  557  565                                                 
CONECT  565  566  564  568                                            
CONECT  566  567  567  570  565                                       
CONECT  567  566  566                                                 
CONECT  568  565  569                                                 
CONECT  569  568                                                      
CONECT  570  571  566                                                 
CONECT  571  572  570  574                                            
CONECT  572  577  571  573  573                                       
CONECT  573  572  572                                                 
CONECT  574  571  575  576                                            
CONECT  575  574                                                      
CONECT  576  574                                                      
CONECT  577  578  572                                                 
CONECT  578  581  577  579                                            
CONECT  579  578  580  580  587                                       
CONECT  580  579  579                                                 
CONECT  581  582  578                                                 
CONECT  582  583  583  584  581                                       
CONECT  583  585  582  582                                            
CONECT  584  586  582                                                 
CONECT  585  586  586  583                                            
CONECT  586  585  585  584                                            
CONECT  587  579  588                                                 
CONECT  588  587  589                                                 
CONECT  589  588  590  590  591                                       
CONECT  590  589  589                                                 
CONECT  591  589  592                                                 
CONECT  592  591  593  595                                            
CONECT  593  592  594  594  599                                       
CONECT  594  593  593                                                 
CONECT  595  592  596                                                 
CONECT  596  595  598  597                                            
CONECT  597  596                                                      
CONECT  598  596                                                      
CONECT  599  593  600                                                 
CONECT  600  603  599  601                                            
CONECT  601  600  602  602  610                                       
CONECT  602  601  601                                                 
CONECT  603  604  600                                                 
CONECT  604  605  603                                                 
CONECT  605  606  604                                                 
CONECT  606  605  607  607                                            
CONECT  607  606  606  609  608                                       
CONECT  608  607                                                      
CONECT  609  607                                                      
CONECT  610  601  611                                                 
CONECT  611  610  614  612                                            
CONECT  612  611  613  613  615                                       
CONECT  613  612  612                                                 
CONECT  614  611                                                      
CONECT  615  612  616                                                 
CONECT  616  615  619  617                                            
CONECT  617  616  623  618  618                                       
CONECT  618  617  617                                                 
CONECT  619  620  616  621                                            
CONECT  620  622  619                                                 
CONECT  621  619                                                      
CONECT  622  620                                                      
CONECT  623  617  624                                                 
CONECT  624  623  627  625                                            
CONECT  625  624  626  626  631                                       
CONECT  626  625  625                                                 
CONECT  627  628  624                                                 
CONECT  628  629  630  627                                            
CONECT  629  628                                                      
CONECT  630  628                                                      
CONECT  631  625  632                                                 
CONECT  632  631  635  633                                            
CONECT  633  632  641  634  634                                       
CONECT  634  633  633                                                 
CONECT  635  636  632                                                 
CONECT  636  638  638  637  635                                       
CONECT  637  639  636                                                 
CONECT  638  640  636  636                                            
CONECT  639  640  640  637                                            
CONECT  640  639  639  638                                            
CONECT  641  633  642                                                 
CONECT  642  641  645  643                                            
CONECT  643  642  649  644  644                                       
CONECT  644  643  643                                                 
CONECT  645  646  642                                                 
CONECT  646  645  648  647  647                                       
CONECT  647  646  646                                                 
CONECT  648  646                                                      
CONECT  649  643  650                                                 
CONECT  650  649  653  651                                            
CONECT  651  650  652  652  654                                       
CONECT  652  651  651                                                 
CONECT  653  650                                                      
CONECT  654  651  655                                                 
CONECT  655  654  658  656                                            
CONECT  656  655  657  657  660                                       
CONECT  657  656  656                                                 
CONECT  658  655  659                                                 
CONECT  659  658                                                      
CONECT  660  656  661                                                 
CONECT  661  660  664  662                                            
CONECT  662  661  663  663  665                                       
CONECT  663  662  662                                                 
CONECT  664  661                                                      
CONECT  665  662  666                                                 
CONECT  666  665  669  667                                            
CONECT  667  666  668  668  679                                       
CONECT  668  667  667                                                 
CONECT  669  666  670                                                 
CONECT  670  669  671  671  672                                       
CONECT  671  670  670  673                                            
CONECT  672  670  675  674                                            
CONECT  673  671  674  674                                            
CONECT  674  672  673  673  676                                       
CONECT  675  672  677  677                                            
CONECT  676  674  678  678                                            
CONECT  677  675  675  678                                            
CONECT  678  677  676  676                                            
CONECT  679  667  680                                                 
CONECT  680  679  683  681                                            
CONECT  681  680  682  682  687                                       
CONECT  682  681  681                                                 
CONECT  683  680  684                                                 
CONECT  684  683  685                                                 
CONECT  685  686  684                                                 
CONECT  686  685                                                      
CONECT  687  681  688                                                 
CONECT  688  687  691  689                                            
CONECT  689  688  690  690  692                                       
CONECT  690  689  689                                                 
CONECT  691  688                                                      
CONECT  692  689  693                                                 
CONECT  693  692  696  694                                            
CONECT  694  693  701  695  695                                       
CONECT  695  694  694                                                 
CONECT  696  697  693                                                 
CONECT  697  698  696                                                 
CONECT  698  699  699  700  697                                       
CONECT  699  698  698                                                 
CONECT  700  698                                                      
CONECT  701  694  702                                                 
CONECT  702  701  705  703                                            
CONECT  703  702  704  704  710                                       
CONECT  704  703  703                                                 
CONECT  705  706  702                                                 
CONECT  706  707  705                                                 
CONECT  707  708  706                                                 
CONECT  708  709  707                                                 
CONECT  709  708                                                      
CONECT  710  703  716  711                                            
CONECT  711  710  712  714                                            
CONECT  712  713  713  717  711                                       
CONECT  713  712  712                                                 
CONECT  714  711  715                                                 
CONECT  715  716  714                                                 
CONECT  716  710  715                                                 
CONECT  717  718  712                                                 
CONECT  718  719  717                                                 
CONECT  719  721  720  720  718                                       
CONECT  720  719  719                                                 
CONECT  721  722  719                                                 
CONECT  722  725  723  721                                            
CONECT  723  726  722  724  724                                       
CONECT  724  723  723                                                 
CONECT  725  722                                                      
CONECT  726  732  727  723                                            
CONECT  727  730  728  726                                            
CONECT  728  729  729  727  733                                       
CONECT  729  728  728                                                 
CONECT  730  731  727                                                 
CONECT  731  730  732                                                 
CONECT  732  731  726                                                 
CONECT  733  728  734                                                 
CONECT  734  735  733  737                                            
CONECT  735  736  736  741  734                                       
CONECT  736  735  735                                                 
CONECT  737  734  738                                                 
CONECT  738  737  740  739                                            
CONECT  739  738                                                      
CONECT  740  738                                                      
CONECT  741  742  735                                                 
CONECT  742  743  745  741                                            
CONECT  743  744  744  746  742                                       
CONECT  744  743  743                                                 
CONECT  745  742                                                      
CONECT  746  747  743                                                 
CONECT  747  748  750  746                                            
CONECT  748  749  749  747  754                                       
CONECT  749  748  748                                                 
CONECT  750  747  751                                                 
CONECT  751  750  752  752  753                                       
CONECT  752  751  751                                                 
CONECT  753  751                                                      
CONECT  754  748  755                                                 
CONECT  755  756  754  758                                            
CONECT  756  757  757  761  755                                       
CONECT  757  756  756                                                 
CONECT  758  755  759  760                                            
CONECT  759  758                                                      
CONECT  760  758                                                      
CONECT  761  762  756                                                 
CONECT  762  763  761  765                                            
CONECT  763  764  764  769  762                                       
CONECT  764  763  763                                                 
CONECT  765  762  766                                                 
CONECT  766  767  765  768                                            
CONECT  767  766                                                      
CONECT  768  766                                                      
CONECT  769  770  763                                                 
CONECT  770  771  773  769                                            
CONECT  771  772  772  774  770                                       
CONECT  772  771  771                                                 
CONECT  773  770                                                      
CONECT  774  775  771                                                 
CONECT  775  776  778  774                                            
CONECT  776  777  777  775  780                                       
CONECT  777  776  776                                                 
CONECT  778  775  779                                                 
CONECT  779  778                                                      
CONECT  780  776  781                                                 
CONECT  781  782  780  784                                            
CONECT  782  783  783  788  781                                       
CONECT  783  782  782                                                 
CONECT  784  781  785                                                 
CONECT  785  786  784                                                 
CONECT  786  787  785                                                 
CONECT  787  786                                                      
CONECT  788  789  782                                                 
CONECT  789  790  792  788                                            
CONECT  790  791  791  796  789                                       
CONECT  791  790  790                                                 
CONECT  792  789  793                                                 
CONECT  793  792  794                                                 
CONECT  794  795  793                                                 
CONECT  795  794                                                      
CONECT  796  797  790                                                 
CONECT  797  798  800  796                                            
CONECT  798  799  799  805  797                                       
CONECT  799  798  798                                                 
CONECT  800  801  797                                                 
CONECT  801  802  800                                                 
CONECT  802  804  803  803  801                                       
CONECT  803  802  802                                                 
CONECT  804  802                                                      
CONECT  805  806  798                                                 
CONECT  806  807  809  805                                            
CONECT  807  808  808  806  813                                       
CONECT  808  807  807                                                 
CONECT  809  810  806  811                                            
CONECT  810  812  809                                                 
CONECT  811  809                                                      
CONECT  812  810                                                      
CONECT  813  807  814                                                 
CONECT  814  815  813  817                                            
CONECT  815  816  816  823  814                                       
CONECT  816  815  815                                                 
CONECT  817  814  818                                                 
CONECT  818  820  820  817  819                                       
CONECT  819  818  821                                                 
CONECT  820  818  818  822                                            
CONECT  821  822  822  819                                            
CONECT  822  820  821  821                                            
CONECT  823  824  815                                                 
CONECT  824  825  823  827                                            
CONECT  825  826  826  830  824                                       
CONECT  826  825  825                                                 
CONECT  827  824  828  829                                            
CONECT  828  827                                                      
CONECT  829  827                                                      
CONECT  830  831  825                                                 
CONECT  831  832  834  830                                            
CONECT  832  833  833  838  831                                       
CONECT  833  832  832                                                 
CONECT  834  831  835                                                 
CONECT  835  834  837  836  836                                       
CONECT  836  835  835                                                 
CONECT  837  835                                                      
CONECT  838  839  832                                                 
CONECT  839  840  842  838                                            
CONECT  840  841  841  845  839                                       
CONECT  841  840  840                                                 
CONECT  842  844  839  843                                            
CONECT  843  842                                                      
CONECT  844  842                                                      
CONECT  845  846  840  851                                            
CONECT  846  847  849  845                                            
CONECT  847  848  848  846  852                                       
CONECT  848  847  847                                                 
CONECT  849  846  850                                                 
CONECT  850  849  851                                                 
CONECT  851  845  850                                                 
CONECT  852  847  853                                                 
CONECT  853  854  852  856                                            
CONECT  854  855  855  864  853                                       
CONECT  855  854  854                                                 
CONECT  856  853  857                                                 
CONECT  857  858  858  859  856                                       
CONECT  858  860  857  857                                            
CONECT  859  861  861  857                                            
CONECT  860  862  862  858                                            
CONECT  861  862  859  859                                            
CONECT  862  863  860  860  861                                       
CONECT  863  862                                                      
CONECT  864  865  854                                                 
CONECT  865  866  868  864                                            
CONECT  866  867  867  872  865                                       
CONECT  867  866  866                                                 
CONECT  868  865  869                                                 
CONECT  869  868  871  870                                            
CONECT  870  869                                                      
CONECT  871  869                                                      
CONECT  872  873  866                                                 
CONECT  873  874  876  872                                            
CONECT  874  875  875  873  880                                       
CONECT  875  874  874                                                 
CONECT  876  873  877                                                 
CONECT  877  879  876  878                                            
CONECT  878  877                                                      
CONECT  879  877                                                      
CONECT  880  874  881                                                 
CONECT  881  882  880  884                                            
CONECT  882  883  883  888  881                                       
CONECT  883  882  882                                                 
CONECT  884  881  885                                                 
CONECT  885  886  886  884  887                                       
CONECT  886  885  885                                                 
CONECT  887  885                                                      
CONECT  888  889  882                                                 
CONECT  889  890  888  892                                            
CONECT  890  891  891  898  889                                       
CONECT  891  890  890                                                 
CONECT  892  889  893                                                 
CONECT  893  892  894  894  895                                       
CONECT  894  893  893  896                                            
CONECT  895  893  897                                                 
CONECT  896  894  897  897                                            
CONECT  897  896  896  895                                            
CONECT  898  899  890                                                 
CONECT  899  900  902  898                                            
CONECT  900  901  901  903  899                                       
CONECT  901  900  900                                                 
CONECT  902  899                                                      
CONECT  903  904  900                                                 
CONECT  904  905  907  903                                            
CONECT  905  906  906  904  911                                       
CONECT  906  905  905                                                 
CONECT  907  904  908                                                 
CONECT  908  910  907  909                                            
CONECT  909  908                                                      
CONECT  910  908                                                      
CONECT  911  905  912                                                 
CONECT  912  913  911  915                                            
CONECT  913  920  914  914  912                                       
CONECT  914  913  913                                                 
CONECT  915  912  916                                                 
CONECT  916  915  917                                                 
CONECT  917  916  918  918  919                                       
CONECT  918  917  917                                                 
CONECT  919  917                                                      
CONECT  920  921  913                                                 
CONECT  921  922  924  920                                            
CONECT  922  923  923  931  921                                       
CONECT  923  922  922                                                 
CONECT  924  925  921                                                 
CONECT  925  926  924                                                 
CONECT  926  927  925                                                 
CONECT  927  928  928  926                                            
CONECT  928  929  930  927  927                                       
CONECT  929  928                                                      
CONECT  930  928                                                      
CONECT  931  932  922                                                 
CONECT  932  933  935  931                                            
CONECT  933  934  934  932  939                                       
CONECT  934  933  933                                                 
CONECT  935  932  936                                                 
CONECT  936  938  935  937                                            
CONECT  937  936                                                      
CONECT  938  936                                                      
CONECT  939  933  940                                                 
CONECT  940  941  939  943                                            
CONECT  941  947  942  942  940                                       
CONECT  942  941  941                                                 
CONECT  943  940  944                                                 
CONECT  944  943  946  945                                            
CONECT  945  944                                                      
CONECT  946  944                                                      
CONECT  947  948  941                                                 
CONECT  948  949  951  947                                            
CONECT  949  958  950  950  948                                       
CONECT  950  949  949                                                 
CONECT  951  948  952                                                 
CONECT  952  951  953                                                 
CONECT  953  952  954                                                 
CONECT  954  953  955  955                                            
CONECT  955  956  954  954  957                                       
CONECT  956  955                                                      
CONECT  957  955                                                      
CONECT  958  959  949                                                 
CONECT  959  960  958                                                 
CONECT  960  961  961  959  962                                       
CONECT  961  960  960                                                 
CONECT  962  960  963                                                 
CONECT  963  964  962  966                                            
CONECT  964  965  965  963  972                                       
CONECT  965  964  964                                                 
CONECT  966  963  967                                                 
CONECT  967  968  968  966  969                                       
CONECT  968  970  967  967                                            
CONECT  969  967  971                                                 
CONECT  970  968  971  971                                            
CONECT  971  970  970  969                                            
CONECT  972  964  973                                                 
CONECT  973  972  974                                                 
CONECT  974  973  976  975  975                                       
CONECT  975  974  974                                                 
CONECT  976  974  977                                                 
CONECT  977  976  980  978                                            
CONECT  978  977  979  979  986                                       
CONECT  979  978  978                                                 
CONECT  980  977  981                                                 
CONECT  981  980  982  982  983                                       
CONECT  982  981  981  984                                            
CONECT  983  981  985                                                 
CONECT  984  982  985  985                                            
CONECT  985  983  984  984                                            
CONECT  986  978  987                                                 
CONECT  987  986  988  990                                            
CONECT  988  991  989  989  987                                       
CONECT  989  988  988                                                 
CONECT  990  987                                                      
CONECT  991  992  988                                                 
CONECT  992  995  991  993                                            
CONECT  993  992  994  994  996                                       
CONECT  994  993  993                                                 
CONECT  995  992                                                      
CONECT  996  993  997                                                 
CONECT  997  996 1000  998                                            
CONECT  998  997  999  999 1002                                       
CONECT  999  998  998                                                 
CONECT 1000 1001  997                                                 
CONECT 1001 1000                                                      
CONECT 1002  998 1003                                                 
CONECT 1003 1002 1006 1004                                            
CONECT 1004 1003 1005 1005 1010                                       
CONECT 1005 1004 1004                                                 
CONECT 1006 1007 1003                                                 
CONECT 1007 1009 1009 1006 1008                                       
CONECT 1008 1007                                                      
CONECT 1009 1007 1007                                                 
CONECT 1010 1004 1011                                                 
CONECT 1011 1010 1014 1012                                            
CONECT 1012 1011 1013 1013 1018                                       
CONECT 1013 1012 1012                                                 
CONECT 1014 1015 1011 1016                                            
CONECT 1015 1017 1014                                                 
CONECT 1016 1014                                                      
CONECT 1017 1015                                                      
CONECT 1018 1012 1019                                                 
CONECT 1019 1018 1022 1020                                            
CONECT 1020 1019 1021 1021 1026                                       
CONECT 1021 1020 1020                                                 
CONECT 1022 1023 1019 1024                                            
CONECT 1023 1025 1022                                                 
CONECT 1024 1022                                                      
CONECT 1025 1023                                                      
CONECT 1026 1020 1027                                                 
CONECT 1027 1026 1030 1028                                            
CONECT 1028 1027 1036 1029 1029                                       
CONECT 1029 1028 1028                                                 
CONECT 1030 1027 1031                                                 
CONECT 1031 1033 1033 1032 1030                                       
CONECT 1032 1034 1031                                                 
CONECT 1033 1035 1031 1031                                            
CONECT 1034 1035 1035 1032                                            
CONECT 1035 1033 1034 1034                                            
CONECT 1036 1028 1037                                                 
CONECT 1037 1036 1040 1038                                            
CONECT 1038 1037 1039 1039 1047                                       
CONECT 1039 1038 1038                                                 
CONECT 1040 1041 1037                                                 
CONECT 1041 1043 1043 1042 1040                                       
CONECT 1042 1044 1044 1041                                            
CONECT 1043 1045 1041 1041                                            
CONECT 1044 1046 1042 1042                                            
CONECT 1045 1046 1046 1043                                            
CONECT 1046 1045 1045 1044                                            
CONECT 1047 1038 1048                                                 
CONECT 1048 1047 1051 1049                                            
CONECT 1049 1048 1050 1050 1054                                       
CONECT 1050 1049 1049                                                 
CONECT 1051 1053 1052 1048                                            
CONECT 1052 1051                                                      
CONECT 1053 1051                                                      
CONECT 1054 1049 1055                                                 
CONECT 1055 1054 1056 1058                                            
CONECT 1056 1055 1057 1057 1062                                       
CONECT 1057 1056 1056                                                 
CONECT 1058 1055 1059                                                 
CONECT 1059 1058 1061 1061 1060                                       
CONECT 1060 1059                                                      
CONECT 1061 1059 1059                                                 
CONECT 1062 1056 1063                                                 
CONECT 1063 1062 1066 1064                                            
CONECT 1064 1063 1074 1065 1065                                       
CONECT 1065 1064 1064                                                 
CONECT 1066 1063 1067                                                 
CONECT 1067 1066 1068 1068 1069                                       
CONECT 1068 1067 1067 1070                                            
CONECT 1069 1067 1071 1071                                            
CONECT 1070 1068 1072 1072                                            
CONECT 1071 1069 1069 1072                                            
CONECT 1072 1070 1070 1071 1073                                       
CONECT 1073 1072                                                      
CONECT 1074 1064 1075                                                 
CONECT 1075 1074 1076 1078                                            
CONECT 1076 1081 1075 1077 1077                                       
CONECT 1077 1076 1076                                                 
CONECT 1078 1080 1075 1079                                            
CONECT 1079 1078                                                      
CONECT 1080 1078                                                      
CONECT 1081 1082 1076                                                 
CONECT 1082 1085 1081 1083                                            
CONECT 1083 1082 1088 1084 1084                                       
CONECT 1084 1083 1083                                                 
CONECT 1085 1087 1086 1082                                            
CONECT 1086 1085                                                      
CONECT 1087 1085                                                      
CONECT 1088 1083 1089                                                 
CONECT 1089 1088 1092 1090                                            
CONECT 1090 1089 1097 1091 1091                                       
CONECT 1091 1090 1090                                                 
CONECT 1092 1093 1089                                                 
CONECT 1093 1094 1092                                                 
CONECT 1094 1095 1095 1093 1096                                       
CONECT 1095 1094 1094                                                 
CONECT 1096 1094                                                      
CONECT 1097 1090 1098                                                 
CONECT 1098 1097 1101 1099                                            
CONECT 1099 1098 1108 1100 1100                                       
CONECT 1100 1099 1099                                                 
CONECT 1101 1102 1098                                                 
CONECT 1102 1101 1103                                                 
CONECT 1103 1102 1104                                                 
CONECT 1104 1103 1105 1105                                            
CONECT 1105 1104 1104 1107 1106                                       
CONECT 1106 1105                                                      
CONECT 1107 1105                                                      
CONECT 1108 1099 1109                                                 
CONECT 1109 1108 1110                                                 
CONECT 1110 1109 1111 1111 1112                                       
CONECT 1111 1110 1110                                                 
CONECT 1112 1110 1113                                                 
CONECT 1113 1116 1112 1114                                            
CONECT 1114 1113 1115 1115 1118                                       
CONECT 1115 1114 1114                                                 
CONECT 1116 1117 1113                                                 
CONECT 1117 1116                                                      
CONECT 1118 1114 1119                                                 
CONECT 1119 1118 1120 1122                                            
CONECT 1120 1126 1119 1121 1121                                       
CONECT 1121 1120 1120                                                 
CONECT 1122 1119 1123                                                 
CONECT 1123 1124 1124 1122 1125                                       
CONECT 1124 1123 1123                                                 
CONECT 1125 1123                                                      
CONECT 1126 1127 1120                                                 
CONECT 1127 1128 1130 1126                                            
CONECT 1128 1135 1129 1129 1127                                       
CONECT 1129 1128 1128                                                 
CONECT 1130 1127 1131                                                 
CONECT 1131 1130 1132                                                 
CONECT 1132 1131 1133                                                 
CONECT 1133 1132 1134                                                 
CONECT 1134 1133                                                      
CONECT 1135 1136 1128                                                 
CONECT 1136 1139 1137 1135                                            
CONECT 1137 1138 1138 1136 1145                                       
CONECT 1138 1137 1137                                                 
CONECT 1139 1140 1136                                                 
CONECT 1140 1139 1141 1141 1142                                       
CONECT 1141 1140 1140 1143                                            
CONECT 1142 1140 1144                                                 
CONECT 1143 1141 1144 1144                                            
CONECT 1144 1142 1143 1143                                            
CONECT 1145 1137 1146                                                 
CONECT 1146 1147 1145 1149                                            
CONECT 1147 1148 1148 1153 1146                                       
CONECT 1148 1147 1147                                                 
CONECT 1149 1146 1151 1150                                            
CONECT 1150 1149 1152                                                 
CONECT 1151 1149                                                      
CONECT 1152 1150                                                      
CONECT 1153 1154 1147                                                 
CONECT 1154 1155 1157 1153                                            
CONECT 1155 1156 1156 1158 1154                                       
CONECT 1156 1155 1155                                                 
CONECT 1157 1154                                                      
CONECT 1158 1159 1155                                                 
CONECT 1159 1160 1162 1158                                            
CONECT 1160 1161 1161 1159 1170                                       
CONECT 1161 1160 1160                                                 
CONECT 1162 1163 1159                                                 
CONECT 1163 1165 1165 1164 1162                                       
CONECT 1164 1166 1166 1163                                            
CONECT 1165 1167 1163 1163                                            
CONECT 1166 1168 1164 1164                                            
CONECT 1167 1168 1168 1165                                            
CONECT 1168 1169 1167 1167 1166                                       
CONECT 1169 1168                                                      
CONECT 1170 1160 1171                                                 
CONECT 1171 1172 1170 1174                                            
CONECT 1172 1173 1173 1171 1175                                       
CONECT 1173 1172 1172                                                 
CONECT 1174 1171                                                      
CONECT 1175 1172 1176                                                 
CONECT 1176 1177 1175 1179                                            
CONECT 1177 1178 1178 1180 1176                                       
CONECT 1178 1177 1177                                                 
CONECT 1179 1176                                                      
CONECT 1180 1181 1177                                                 
CONECT 1181 1182 1184 1180                                            
CONECT 1182 1183 1183 1186 1181                                       
CONECT 1183 1182 1182                                                 
CONECT 1184 1185 1181                                                 
CONECT 1185 1184                                                      
CONECT 1186 1187 1182                                                 
CONECT 1187 1188 1190 1186                                            
CONECT 1188 1189 1189 1187 1195                                       
CONECT 1189 1188 1188                                                 
CONECT 1190 1187 1191                                                 
CONECT 1191 1192 1190                                                 
CONECT 1192 1193 1191                                                 
CONECT 1193 1194 1192                                                 
CONECT 1194 1193                                                      
CONECT 1195 1188 1196                                                 
CONECT 1196 1197 1195 1199                                            
CONECT 1197 1198 1198 1200 1196                                       
CONECT 1198 1197 1197                                                 
CONECT 1199 1196                                                      
CONECT 1200 1201 1197                                                 
CONECT 1201 1202 1204 1200                                            
CONECT 1202 1203 1203 1205 1201                                       
CONECT 1203 1202 1202                                                 
CONECT 1204 1201                                                      
CONECT 1205 1206 1202                                                 
CONECT 1206 1207 1209 1205                                            
CONECT 1207 1208 1208 1206 1213                                       
CONECT 1208 1207 1207                                                 
CONECT 1209 1210 1206                                                 
CONECT 1210 1211 1212 1209                                            
CONECT 1211 1210                                                      
CONECT 1212 1210                                                      
CONECT 1213 1207 1214                                                 
CONECT 1214 1215 1213 1217                                            
CONECT 1215 1216 1216 1214 1221                                       
CONECT 1216 1215 1215                                                 
CONECT 1217 1214 1218                                                 
CONECT 1218 1219 1219 1217 1220                                       
CONECT 1219 1218 1218                                                 
CONECT 1220 1218                                                      
CONECT 1221 1215 1222                                                 
CONECT 1222 1223 1221 1225                                            
CONECT 1223 1224 1224 1229 1222                                       
CONECT 1224 1223 1223                                                 
CONECT 1225 1222 1226                                                 
CONECT 1226 1227 1227 1225 1228                                       
CONECT 1227 1226 1226                                                 
CONECT 1228 1226                                                      
CONECT 1229 1230 1223                                                 
CONECT 1230 1231 1233 1229                                            
CONECT 1231 1232 1232 1237 1230                                       
CONECT 1232 1231 1231                                                 
CONECT 1233 1230 1234                                                 
CONECT 1234 1233 1235                                                 
CONECT 1235 1236 1234                                                 
CONECT 1236 1235                                                      
CONECT 1237 1238 1231                                                 
CONECT 1238 1239 1241 1237                                            
CONECT 1239 1240 1240 1238 1244                                       
CONECT 1240 1239 1239                                                 
CONECT 1241 1243 1238 1242                                            
CONECT 1242 1241                                                      
CONECT 1243 1241                                                      
CONECT 1244 1239 1245                                                 
CONECT 1245 1246 1244 1248                                            
CONECT 1246 1247 1247 1255 1245                                       
CONECT 1247 1246 1246                                                 
CONECT 1248 1245 1249                                                 
CONECT 1249 1248 1250                                                 
CONECT 1250 1249 1251                                                 
CONECT 1251 1250 1252 1252                                            
CONECT 1252 1251 1251 1253 1254                                       
CONECT 1253 1252                                                      
CONECT 1254 1252                                                      
CONECT 1255 1256 1246                                                 
CONECT 1256 1257 1255 1259                                            
CONECT 1257 1258 1258 1261 1256                                       
CONECT 1258 1257 1257                                                 
CONECT 1259 1256 1260                                                 
CONECT 1260 1259                                                      
CONECT 1261 1262 1257                                                 
CONECT 1262 1263 1265 1261                                            
CONECT 1263 1264 1264 1272 1262                                       
CONECT 1264 1263 1263                                                 
CONECT 1265 1262 1266                                                 
CONECT 1266 1267 1267 1265 1268                                       
CONECT 1267 1269 1266 1266                                            
CONECT 1268 1266 1270 1270                                            
CONECT 1269 1267 1271 1271                                            
CONECT 1270 1271 1268 1268                                            
CONECT 1271 1269 1269 1270                                            
CONECT 1272 1273 1263                                                 
CONECT 1273 1274 1272 1276                                            
CONECT 1274 1275 1275 1273 1277                                       
CONECT 1275 1274 1274                                                 
CONECT 1276 1273                                                      
CONECT 1277 1274 1278                                                 
CONECT 1278 1279 1277 1281                                            
CONECT 1279 1280 1280 1288 1278                                       
CONECT 1280 1279 1279                                                 
CONECT 1281 1278 1282                                                 
CONECT 1282 1281 1283                                                 
CONECT 1283 1282 1284                                                 
CONECT 1284 1283 1285 1285                                            
CONECT 1285 1286 1284 1284 1287                                       
CONECT 1286 1285                                                      
CONECT 1287 1285                                                      
CONECT 1288 1289 1279                                                 
CONECT 1289 1290 1292 1288                                            
CONECT 1290 1291 1291 1297 1289                                       
CONECT 1291 1290 1290                                                 
CONECT 1292 1293 1289                                                 
CONECT 1293 1294 1292                                                 
CONECT 1294 1295 1293                                                 
CONECT 1295 1296 1294                                                 
CONECT 1296 1295                                                      
CONECT 1297 1298 1290                                                 
CONECT 1298 1299 1301 1297                                            
CONECT 1299 1300 1300 1305 1298                                       
CONECT 1300 1299 1299                                                 
CONECT 1301 1298 1302                                                 
CONECT 1302 1304 1301 1303                                            
CONECT 1303 1302                                                      
CONECT 1304 1302                                                      
CONECT 1305 1306 1299                                                 
CONECT 1306 1307 1305 1309                                            
CONECT 1307 1310 1308 1308 1306                                       
CONECT 1308 1307 1307                                                 
CONECT 1309 1306                                                      
CONECT 1310 1316 1311 1307                                            
CONECT 1311 1314 1312 1310                                            
CONECT 1312 1317 1313 1313 1311                                       
CONECT 1313 1312 1312                                                 
CONECT 1314 1315 1311                                                 
CONECT 1315 1314 1316                                                 
CONECT 1316 1315 1310                                                 
CONECT 1317 1318 1312                                                 
CONECT 1318 1321 1317 1319                                            
CONECT 1319 1318 1320 1320 1326                                       
CONECT 1320 1319 1319                                                 
CONECT 1321 1322 1318                                                 
CONECT 1322 1323 1321                                                 
CONECT 1323 1324 1324 1322 1325                                       
CONECT 1324 1323 1323                                                 
CONECT 1325 1323                                                      
CONECT 1326 1319 1327                                                 
CONECT 1327 1326 1330 1328                                            
CONECT 1328 1327 1333 1329 1329                                       
CONECT 1329 1328 1328                                                 
CONECT 1330 1332 1327 1331                                            
CONECT 1331 1330                                                      
CONECT 1332 1330                                                      
CONECT 1333 1328 1334                                                 
CONECT 1334 1333 1337 1335                                            
CONECT 1335 1334 1336 1336 1342                                       
CONECT 1336 1335 1335                                                 
CONECT 1337 1338 1334                                                 
CONECT 1338 1339 1337                                                 
CONECT 1339 1340 1338                                                 
CONECT 1340 1339 1341                                                 
CONECT 1341 1340                                                      
CONECT 1342 1335 1343                                                 
CONECT 1343 1342 1346 1344                                            
CONECT 1344 1343 1349 1345 1345                                       
CONECT 1345 1344 1344                                                 
CONECT 1346 1348 1343 1347                                            
CONECT 1347 1346                                                      
CONECT 1348 1346                                                      
CONECT 1349 1344 1350                                                 
CONECT 1350 1349 1353 1351                                            
CONECT 1351 1350 1352 1352 1357                                       
CONECT 1352 1351 1351                                                 
CONECT 1353 1354 1350                                                 
CONECT 1354 1356 1355 1355 1353                                       
CONECT 1355 1354 1354                                                 
CONECT 1356 1354                                                      
CONECT 1357 1351 1358                                                 
CONECT 1358 1357 1359 1361                                            
CONECT 1359 1358 1360 1360 1363                                       
CONECT 1360 1359 1359                                                 
CONECT 1361 1358 1362                                                 
CONECT 1362 1361                                                      
CONECT 1363 1359 1364                                                 
CONECT 1364 1367 1363 1365                                            
CONECT 1365 1364 1366 1366 1371                                       
CONECT 1366 1365 1365                                                 
CONECT 1367 1368 1369 1364                                            
CONECT 1368 1370 1367                                                 
CONECT 1369 1367                                                      
CONECT 1370 1368                                                      
CONECT 1371 1365 1372                                                 
CONECT 1372 1371 1373 1375                                            
CONECT 1373 1372 1376 1374 1374                                       
CONECT 1374 1373 1373                                                 
CONECT 1375 1372                                                      
CONECT 1376 1382 1373 1377                                            
CONECT 1377 1380 1376 1378                                            
CONECT 1378 1377 1379 1379 1383                                       
CONECT 1379 1378 1378                                                 
CONECT 1380 1381 1377                                                 
CONECT 1381 1382 1380                                                 
CONECT 1382 1381 1376                                                 
CONECT 1383 1378 1384                                                 
CONECT 1384 1383 1385 1387                                            
CONECT 1385 1386 1386 1384 1389                                       
CONECT 1386 1385 1385                                                 
CONECT 1387 1384 1388                                                 
CONECT 1388 1387                                                      
CONECT 1389 1385 1390                                                 
CONECT 1390 1391 1389 1393                                            
CONECT 1391 1397 1392 1392 1390                                       
CONECT 1392 1391 1391                                                 
CONECT 1393 1390 1394                                                 
CONECT 1394 1395 1393 1396                                            
CONECT 1395 1394                                                      
CONECT 1396 1394                                                      
CONECT 1397 1398 1391                                                 
CONECT 1398 1401 1399 1397                                            
CONECT 1399 1400 1400 1398 1405                                       
CONECT 1400 1399 1399                                                 
CONECT 1401 1403 1402 1398                                            
CONECT 1402 1404 1401                                                 
CONECT 1403 1401                                                      
CONECT 1404 1402                                                      
CONECT 1405 1399 1406                                                 
CONECT 1406 1409 1405 1407                                            
CONECT 1407 1406 1408 1408 1413                                       
CONECT 1408 1407 1407                                                 
CONECT 1409 1410 1406                                                 
CONECT 1410 1411 1412 1409                                            
CONECT 1411 1410                                                      
CONECT 1412 1410                                                      
CONECT 1413 1407 1414                                                 
CONECT 1414 1413 1415 1417                                            
CONECT 1415 1416 1416 1414 1424                                       
CONECT 1416 1415 1415                                                 
CONECT 1417 1414 1418                                                 
CONECT 1418 1417 1420 1420 1419                                       
CONECT 1419 1418 1421 1421                                            
CONECT 1420 1418 1418 1422                                            
CONECT 1421 1419 1419 1423                                            
CONECT 1422 1420 1423 1423                                            
CONECT 1423 1422 1422 1421                                            
CONECT 1424 1415 1425                                                 
CONECT 1425 1426 1424 1428                                            
CONECT 1426 1432 1425 1427 1427                                       
CONECT 1427 1426 1426                                                 
CONECT 1428 1425 1429                                                 
CONECT 1429 1430 1430 1428 1431                                       
CONECT 1430 1429 1429                                                 
CONECT 1431 1429                                                      
CONECT 1432 1433 1426                                                 
CONECT 1433 1436 1432 1434                                            
CONECT 1434 1433 1441 1435 1435                                       
CONECT 1435 1434 1434                                                 
CONECT 1436 1437 1433                                                 
CONECT 1437 1438 1436                                                 
CONECT 1438 1440 1440 1439 1437                                       
CONECT 1439 1438                                                      
CONECT 1440 1438 1438                                                 
CONECT 1441 1434 1442                                                 
CONECT 1442 1441 1445 1443                                            
CONECT 1443 1442 1451 1444 1444                                       
CONECT 1444 1443 1443                                                 
CONECT 1445 1446 1442                                                 
CONECT 1446 1448 1448 1447 1445                                       
CONECT 1447 1449 1446                                                 
CONECT 1448 1450 1446 1446                                            
CONECT 1449 1450 1450 1447                                            
CONECT 1450 1449 1449 1448                                            
CONECT 1451 1443 1452                                                 
CONECT 1452 1451 1455 1453                                            
CONECT 1453 1452 1454 1454 1459                                       
CONECT 1454 1453 1453                                                 
CONECT 1455 1456 1452                                                 
CONECT 1456 1458 1458 1457 1455                                       
CONECT 1457 1456                                                      
CONECT 1458 1456 1456                                                 
CONECT 1459 1453 1460                                                 
CONECT 1460 1459 1461 1463                                            
CONECT 1461 1462 1462 1460 1467                                       
CONECT 1462 1461 1461                                                 
CONECT 1463 1460 1464                                                 
CONECT 1464 1463 1465 1465 1466                                       
CONECT 1465 1464 1464                                                 
CONECT 1466 1464                                                      
CONECT 1467 1461 1468 2193                                            
CONECT 1468 1471 1467 1469                                            
CONECT 1469 1468 1470 1470 1472                                       
CONECT 1470 1469 1469                                                 
CONECT 1471 1468 2189                                                 
CONECT 1472 1469 2191 2192                                            
CONECT 1473 2192 1474 1476                                            
CONECT 1474 1481 1475 1475 1473                                       
CONECT 1475 1474 1474                                                 
CONECT 1476 1473 1477                                                 
CONECT 1477 1476 1478                                                 
CONECT 1478 1477 1480 1480 1479                                       
CONECT 1479 1478                                                      
CONECT 1480 1478 1478                                                 
CONECT 1481 1482 1474                                                 
CONECT 1482 1483 1485 1481                                            
CONECT 1483 1493 1484 1484 1482                                       
CONECT 1484 1483 1483                                                 
CONECT 1485 1486 1482                                                 
CONECT 1486 1487 1487 1488 1485                                       
CONECT 1487 1489 1486 1486                                            
CONECT 1488 1490 1490 1486                                            
CONECT 1489 1491 1491 1487                                            
CONECT 1490 1491 1488 1488                                            
CONECT 1491 1492 1489 1489 1490                                       
CONECT 1492 1491                                                      
CONECT 1493 1494 1483                                                 
CONECT 1494 1497 1495 1493                                            
CONECT 1495 1494 1496 1496 1504                                       
CONECT 1496 1495 1495                                                 
CONECT 1497 1498 1494                                                 
CONECT 1498 1499 1497                                                 
CONECT 1499 1500 1498                                                 
CONECT 1500 1501 1501 1499                                            
CONECT 1501 1502 1503 1500 1500                                       
CONECT 1502 1501                                                      
CONECT 1503 1501                                                      
CONECT 1504 1495 1505                                                 
CONECT 1505 1504 1506 1508                                            
CONECT 1506 1505 1507 1507 1513                                       
CONECT 1507 1506 1506                                                 
CONECT 1508 1505 1509                                                 
CONECT 1509 1510 1508                                                 
CONECT 1510 1511 1511 1512 1509                                       
CONECT 1511 1510 1510                                                 
CONECT 1512 1510                                                      
CONECT 1513 1506 1514                                                 
CONECT 1514 1515 1513 1517                                            
CONECT 1515 1522 1516 1516 1514                                       
CONECT 1516 1515 1515                                                 
CONECT 1517 1514 1518                                                 
CONECT 1518 1517 1519                                                 
CONECT 1519 1518 1520 1520 1521                                       
CONECT 1520 1519 1519                                                 
CONECT 1521 1519                                                      
CONECT 1522 1523 1515                                                 
CONECT 1523 1526 1524 1522                                            
CONECT 1524 1525 1525 1527 1523                                       
CONECT 1525 1524 1524                                                 
CONECT 1526 1523                                                      
CONECT 1527 1528 1524                                                 
CONECT 1528 1531 1527 1529                                            
CONECT 1529 1528 1530 1530 1535                                       
CONECT 1530 1529 1529                                                 
CONECT 1531 1532 1528                                                 
CONECT 1532 1534 1533 1531                                            
CONECT 1533 1532                                                      
CONECT 1534 1532                                                      
CONECT 1535 1529 1536                                                 
CONECT 1536 1535 1537 1539                                            
CONECT 1537 1543 1536 1538 1538                                       
CONECT 1538 1537 1537                                                 
CONECT 1539 1536 1540                                                 
CONECT 1540 1541 1541 1539 1542                                       
CONECT 1541 1540 1540                                                 
CONECT 1542 1540                                                      
CONECT 1543 1544 1537                                                 
CONECT 1544 1545 1547 1543                                            
CONECT 1545 1552 1546 1546 1544                                       
CONECT 1546 1545 1545                                                 
CONECT 1547 1544 1548                                                 
CONECT 1548 1547 1549                                                 
CONECT 1549 1548 1550                                                 
CONECT 1550 1549 1551                                                 
CONECT 1551 1550                                                      
CONECT 1552 1553 1545                                                 
CONECT 1553 1556 1554 1552                                            
CONECT 1554 1558 1553 1555 1555                                       
CONECT 1555 1554 1554                                                 
CONECT 1556 1557 1553                                                 
CONECT 1557 1556                                                      
CONECT 1558 1559 1554                                                 
CONECT 1559 1560 1562 1558                                            
CONECT 1560 1566 1561 1561 1559                                       
CONECT 1561 1560 1560                                                 
CONECT 1562 1559 1563                                                 
CONECT 1563 1562 1564 1565                                            
CONECT 1564 1563                                                      
CONECT 1565 1563                                                      
CONECT 1566 1567 1560                                                 
CONECT 1567 1570 1568 1566                                            
CONECT 1568 1567 1569 1569 1574                                       
CONECT 1569 1568 1568                                                 
CONECT 1570 1571 1567                                                 
CONECT 1571 1572 1570                                                 
CONECT 1572 1573 1571                                                 
CONECT 1573 1572                                                      
CONECT 1574 1568 1575                                                 
CONECT 1575 1576 1574 1578                                            
CONECT 1576 1583 1577 1577 1575                                       
CONECT 1577 1576 1576                                                 
CONECT 1578 1575 1579                                                 
CONECT 1579 1578 1580                                                 
CONECT 1580 1579 1581                                                 
CONECT 1581 1580 1582                                                 
CONECT 1582 1581                                                      
CONECT 1583 1584 1576                                                 
CONECT 1584 1587 1585 1583                                            
CONECT 1585 1590 1586 1586 1584                                       
CONECT 1586 1585 1585                                                 
CONECT 1587 1588 1589 1584                                            
CONECT 1588 1587                                                      
CONECT 1589 1587                                                      
CONECT 1590 1591 1585                                                 
CONECT 1591 1592 1594 1590                                            
CONECT 1592 1595 1593 1593 1591                                       
CONECT 1593 1592 1592                                                 
CONECT 1594 1591                                                      
CONECT 1595 1596 1601 1592                                            
CONECT 1596 1597 1599 1595                                            
CONECT 1597 1598 1598 1602 1596                                       
CONECT 1598 1597 1597                                                 
CONECT 1599 1596 1600                                                 
CONECT 1600 1599 1601                                                 
CONECT 1601 1600 1595                                                 
CONECT 1602 1603 1597                                                 
CONECT 1603 1604 1602                                                 
CONECT 1604 1606 1605 1605 1603                                       
CONECT 1605 1604 1604                                                 
CONECT 1606 1607 1604                                                 
CONECT 1607 1608 1610 1606                                            
CONECT 1608 1609 1609 1615 1607                                       
CONECT 1609 1608 1608                                                 
CONECT 1610 1607 1611                                                 
CONECT 1611 1610 1612                                                 
CONECT 1612 1611 1613 1613 1614                                       
CONECT 1613 1612 1612                                                 
CONECT 1614 1612                                                      
CONECT 1615 1616 1608                                                 
CONECT 1616 1619 1617 1615                                            
CONECT 1617 1618 1618 1616 1624                                       
CONECT 1618 1617 1617                                                 
CONECT 1619 1620 1616                                                 
CONECT 1620 1621 1619                                                 
CONECT 1621 1622 1620                                                 
CONECT 1622 1623 1621                                                 
CONECT 1623 1622                                                      
CONECT 1624 1617 1625                                                 
CONECT 1625 1624 1626 1628                                            
CONECT 1626 1627 1627 1633 1625                                       
CONECT 1627 1626 1626                                                 
CONECT 1628 1625 1629                                                 
CONECT 1629 1628 1630                                                 
CONECT 1630 1632 1632 1631 1629                                       
CONECT 1631 1630                                                      
CONECT 1632 1630 1630                                                 
CONECT 1633 1634 1626                                                 
CONECT 1634 1635 1633 1637                                            
CONECT 1635 1640 1636 1636 1634                                       
CONECT 1636 1635 1635                                                 
CONECT 1637 1634 1638 1639                                            
CONECT 1638 1637                                                      
CONECT 1639 1637                                                      
CONECT 1640 1641 1635                                                 
CONECT 1641 1644 1642 1640                                            
CONECT 1642 1643 1643 1641 1648                                       
CONECT 1643 1642 1642                                                 
CONECT 1644 1646 1645 1641                                            
CONECT 1645 1644 1647                                                 
CONECT 1646 1644                                                      
CONECT 1647 1645                                                      
CONECT 1648 1642 1649                                                 
CONECT 1649 1650 1648 1652                                            
CONECT 1650 1651 1651 1649 1656                                       
CONECT 1651 1650 1650                                                 
CONECT 1652 1649 1653                                                 
CONECT 1653 1654 1654 1652 1655                                       
CONECT 1654 1653 1653                                                 
CONECT 1655 1653                                                      
CONECT 1656 1650 1657                                                 
CONECT 1657 1658 1656 1660                                            
CONECT 1658 1659 1659 1664 1657                                       
CONECT 1659 1658 1658                                                 
CONECT 1660 1657 1661                                                 
CONECT 1661 1660 1662 1663                                            
CONECT 1662 1661                                                      
CONECT 1663 1661                                                      
CONECT 1664 1665 1658                                                 
CONECT 1665 1666 1668 1664                                            
CONECT 1666 1667 1667 1671 1665                                       
CONECT 1667 1666 1666                                                 
CONECT 1668 1669 1665 1670                                            
CONECT 1669 1668                                                      
CONECT 1670 1668                                                      
CONECT 1671 1672 1666                                                 
CONECT 1672 1675 1673 1671                                            
CONECT 1673 1674 1674 1672 1679                                       
CONECT 1674 1673 1673                                                 
CONECT 1675 1676 1672                                                 
CONECT 1676 1677 1677 1678 1675                                       
CONECT 1677 1676 1676                                                 
CONECT 1678 1676                                                      
CONECT 1679 1673 1680                                                 
CONECT 1680 1679 1681 1683                                            
CONECT 1681 1682 1682 1680 1691                                       
CONECT 1682 1681 1681                                                 
CONECT 1683 1680 1684                                                 
CONECT 1684 1686 1686 1683 1685                                       
CONECT 1685 1684 1687 1687                                            
CONECT 1686 1688 1684 1684                                            
CONECT 1687 1689 1685 1685                                            
CONECT 1688 1686 1689 1689                                            
CONECT 1689 1688 1688 1690 1687                                       
CONECT 1690 1689                                                      
CONECT 1691 1681 1692                                                 
CONECT 1692 1693 1691 1695                                            
CONECT 1693 1699 1694 1694 1692                                       
CONECT 1694 1693 1693                                                 
CONECT 1695 1692 1696                                                 
CONECT 1696 1695 1698 1697                                            
CONECT 1697 1696                                                      
CONECT 1698 1696                                                      
CONECT 1699 1700 1693                                                 
CONECT 1700 1701 1703 1699                                            
CONECT 1701 1702 1702 1707 1700                                       
CONECT 1702 1701 1701                                                 
CONECT 1703 1700 1704                                                 
CONECT 1704 1703 1705 1706                                            
CONECT 1705 1704                                                      
CONECT 1706 1704                                                      
CONECT 1707 1708 1701                                                 
CONECT 1708 1711 1709 1707                                            
CONECT 1709 1710 1710 1708 1714                                       
CONECT 1710 1709 1709                                                 
CONECT 1711 1713 1712 1708                                            
CONECT 1712 1711                                                      
CONECT 1713 1711                                                      
CONECT 1714 1709 1715                                                 
CONECT 1715 1716 1714 1718                                            
CONECT 1716 1720 1717 1717 1715                                       
CONECT 1717 1716 1716                                                 
CONECT 1718 1715 1719                                                 
CONECT 1719 1718                                                      
CONECT 1720 1721 1716                                                 
CONECT 1721 1724 1720 1722                                            
CONECT 1722 1721 1723 1723 1726                                       
CONECT 1723 1722 1722                                                 
CONECT 1724 1725 1721                                                 
CONECT 1725 1724                                                      
CONECT 1726 1722 1727                                                 
CONECT 1727 1726 1730 1728                                            
CONECT 1728 1727 1737 1729 1729                                       
CONECT 1729 1728 1728                                                 
CONECT 1730 1727 1731                                                 
CONECT 1731 1733 1733 1730 1732                                       
CONECT 1732 1731 1734 1734                                            
CONECT 1733 1735 1731 1731                                            
CONECT 1734 1736 1732 1732                                            
CONECT 1735 1733 1736 1736                                            
CONECT 1736 1735 1735 1734                                            
CONECT 1737 1728 1738                                                 
CONECT 1738 1737 1739 1741                                            
CONECT 1739 1740 1740 1738 1744                                       
CONECT 1740 1739 1739                                                 
CONECT 1741 1738 1743 1742                                            
CONECT 1742 1741                                                      
CONECT 1743 1741                                                      
CONECT 1744 1739 1745                                                 
CONECT 1745 1748 1744 1746                                            
CONECT 1746 1745 1747 1747 1751                                       
CONECT 1747 1746 1746                                                 
CONECT 1748 1750 1749 1745                                            
CONECT 1749 1748                                                      
CONECT 1750 1748                                                      
CONECT 1751 1746 1752                                                 
CONECT 1752 1751 1753                                                 
CONECT 1753 1752 1755 1754 1754                                       
CONECT 1754 1753 1753                                                 
CONECT 1755 1753 1756                                                 
CONECT 1756 1755 1759 1757                                            
CONECT 1757 1758 1758 1756 1766                                       
CONECT 1758 1757 1757                                                 
CONECT 1759 1760 1756                                                 
CONECT 1760 1759 1761                                                 
CONECT 1761 1760 1762                                                 
CONECT 1762 1761 1763 1763                                            
CONECT 1763 1764 1762 1762 1765                                       
CONECT 1764 1763                                                      
CONECT 1765 1763                                                      
CONECT 1766 1757 1767                                                 
CONECT 1767 1766 1768 1770                                            
CONECT 1768 1772 1767 1769 1769                                       
CONECT 1769 1768 1768                                                 
CONECT 1770 1767 1771                                                 
CONECT 1771 1770                                                      
CONECT 1772 1773 1768                                                 
CONECT 1773 1776 1772 1774                                            
CONECT 1774 1773 1775 1775 1783                                       
CONECT 1775 1774 1774                                                 
CONECT 1776 1777 1773                                                 
CONECT 1777 1779 1779 1778 1776                                       
CONECT 1778 1780 1780 1777                                            
CONECT 1779 1781 1777 1777                                            
CONECT 1780 1782 1778 1778                                            
CONECT 1781 1782 1782 1779                                            
CONECT 1782 1781 1781 1780                                            
CONECT 1783 1774 1789 1784                                            
CONECT 1784 1783 1785 1787                                            
CONECT 1785 1786 1786 1790 1784                                       
CONECT 1786 1785 1785                                                 
CONECT 1787 1784 1788                                                 
CONECT 1788 1789 1787                                                 
CONECT 1789 1783 1788                                                 
CONECT 1790 1785 1791                                                 
CONECT 1791 1794 1790 1792                                            
CONECT 1792 1791 1793 1793 1798                                       
CONECT 1793 1792 1792                                                 
CONECT 1794 1795 1791                                                 
CONECT 1795 1796 1797 1794                                            
CONECT 1796 1795                                                      
CONECT 1797 1795                                                      
CONECT 1798 1792 1799                                                 
CONECT 1799 1798 1800 1802                                            
CONECT 1800 1806 1799 1801 1801                                       
CONECT 1801 1800 1800                                                 
CONECT 1802 1799 1803                                                 
CONECT 1803 1804 1804 1802 1805                                       
CONECT 1804 1803 1803                                                 
CONECT 1805 1803                                                      
CONECT 1806 1807 1800                                                 
CONECT 1807 1806 1808                                                 
CONECT 1808 1807 1810 1809 1809                                       
CONECT 1809 1808 1808                                                 
CONECT 1810 1808 1811                                                 
CONECT 1811 1810 1812                                                 
CONECT 1812 1811 1814 1813 1813                                       
CONECT 1813 1812 1812                                                 
CONECT 1814 1812 1815                                                 
CONECT 1815 1814 1818 1816                                            
CONECT 1816 1815 1825 1817 1817                                       
CONECT 1817 1816 1816                                                 
CONECT 1818 1815 1819                                                 
CONECT 1819 1818 1820                                                 
CONECT 1820 1819 1821                                                 
CONECT 1821 1820 1822 1822                                            
CONECT 1822 1823 1821 1821 1824                                       
CONECT 1823 1822                                                      
CONECT 1824 1822                                                      
CONECT 1825 1826 1816                                                 
CONECT 1826 1829 1825 1827                                            
CONECT 1827 1826 1835 1828 1828                                       
CONECT 1828 1827 1827                                                 
CONECT 1829 1830 1826                                                 
CONECT 1830 1831 1831 1832 1829                                       
CONECT 1831 1833 1830 1830                                            
CONECT 1832 1834 1830                                                 
CONECT 1833 1831 1834 1834                                            
CONECT 1834 1833 1833 1832                                            
CONECT 1835 1827 1836                                                 
CONECT 1836 1835 1839 1837                                            
CONECT 1837 1836 1843 1838 1838                                       
CONECT 1838 1837 1837                                                 
CONECT 1839 1840 1836                                                 
CONECT 1840 1841 1842 1839                                            
CONECT 1841 1840                                                      
CONECT 1842 1840                                                      
CONECT 1843 1837 1844                                                 
CONECT 1844 1843 1847 1845                                            
CONECT 1845 1844 1846 1846 1854                                       
CONECT 1846 1845 1845                                                 
CONECT 1847 1848 1844                                                 
CONECT 1848 1849 1847                                                 
CONECT 1849 1850 1848                                                 
CONECT 1850 1851 1851 1849                                            
CONECT 1851 1853 1850 1850 1852                                       
CONECT 1852 1851                                                      
CONECT 1853 1851                                                      
CONECT 1854 1845                                                      
CONECT 1855 1856                                                      
CONECT 1856 1855 1857 1859                                            
CONECT 1857 1856 1858 1858 1863                                       
CONECT 1858 1857 1857                                                 
CONECT 1859 1856 1860                                                 
CONECT 1860 1859 1861                                                 
CONECT 1861 1860 1862                                                 
CONECT 1862 1861                                                      
CONECT 1863 1857 1864                                                 
CONECT 1864 1863 1867 1865                                            
CONECT 1865 1864 1866 1866 1870                                       
CONECT 1866 1865 1865                                                 
CONECT 1867 1868 1864 1869                                            
CONECT 1868 1867                                                      
CONECT 1869 1867                                                      
CONECT 1870 1865 1871                                                 
CONECT 1871 1870 1872 1874                                            
CONECT 1872 1871 1873 1873 1877                                       
CONECT 1873 1872 1872                                                 
CONECT 1874 1871 1876 1875                                            
CONECT 1875 1874                                                      
CONECT 1876 1874                                                      
CONECT 1877 1872 1878                                                 
CONECT 1878 1877 1881 1879                                            
CONECT 1879 1878 1880 1880 1882                                       
CONECT 1880 1879 1879                                                 
CONECT 1881 1878                                                      
CONECT 1882 1879 1883                                                 
CONECT 1883 1882 1886 1884                                            
CONECT 1884 1883 1885 1885 1894                                       
CONECT 1885 1884 1884                                                 
CONECT 1886 1887 1883                                                 
CONECT 1887 1889 1889 1886 1888                                       
CONECT 1888 1887 1890 1890                                            
CONECT 1889 1891 1887 1887                                            
CONECT 1890 1892 1888 1888                                            
CONECT 1891 1889 1892 1892                                            
CONECT 1892 1891 1891 1893 1890                                       
CONECT 1893 1892                                                      
CONECT 1894 1884 1895                                                 
CONECT 1895 1894 1898 1896                                            
CONECT 1896 1895 1902 1897 1897                                       
CONECT 1897 1896 1896                                                 
CONECT 1898 1899 1895 1900                                            
CONECT 1899 1901 1898                                                 
CONECT 1900 1898                                                      
CONECT 1901 1899                                                      
CONECT 1902 1896 1903                                                 
CONECT 1903 1902 1906 1904                                            
CONECT 1904 1903 1905 1905 1907                                       
CONECT 1905 1904 1904                                                 
CONECT 1906 1903                                                      
CONECT 1907 1904 1908                                                 
CONECT 1908 1907 1911 1909                                            
CONECT 1909 1908 1915 1910 1910                                       
CONECT 1910 1909 1909                                                 
CONECT 1911 1912 1908 1913                                            
CONECT 1912 1914 1911                                                 
CONECT 1913 1911                                                      
CONECT 1914 1912                                                      
CONECT 1915 1909 1916                                                 
CONECT 1916 1915 1917                                                 
CONECT 1917 1918 1918 1916 1919                                       
CONECT 1918 1917 1917                                                 
CONECT 1919 1917 1920                                                 
CONECT 1920 1919 1923 1921                                            
CONECT 1921 1920 1925 1922 1922                                       
CONECT 1922 1921 1921                                                 
CONECT 1923 1920 1924                                                 
CONECT 1924 1923                                                      
CONECT 1925 1921 1926                                                 
CONECT 1926 1925 1929 1927                                            
CONECT 1927 1933 1926 1928 1928                                       
CONECT 1928 1927 1927                                                 
CONECT 1929 1930 1926                                                 
CONECT 1930 1931 1931 1932 1929                                       
CONECT 1931 1930 1930                                                 
CONECT 1932 1930                                                      
CONECT 1933 1934 1927                                                 
CONECT 1934 1937 1933 1935                                            
CONECT 1935 1934 1936 1936 1941                                       
CONECT 1936 1935 1935                                                 
CONECT 1937 1938 1934                                                 
CONECT 1938 1939 1940 1937                                            
CONECT 1939 1938                                                      
CONECT 1940 1938                                                      
CONECT 1941 1935 1942                                                 
CONECT 1942 1941 1943 1945                                            
CONECT 1943 1946 1942 1944 1944                                       
CONECT 1944 1943 1943                                                 
CONECT 1945 1942                                                      
CONECT 1946 1947 1943                                                 
CONECT 1947 1948 1950 1946                                            
CONECT 1948 1949 1949 1952 1947                                       
CONECT 1949 1948 1948                                                 
CONECT 1950 1947 1951                                                 
CONECT 1951 1950                                                      
CONECT 1952 1953 1948 1958                                            
CONECT 1953 1954 1956 1952                                            
CONECT 1954 1955 1955 1953 1959                                       
CONECT 1955 1954 1954                                                 
CONECT 1956 1953 1957                                                 
CONECT 1957 1956 1958                                                 
CONECT 1958 1952 1957                                                 
CONECT 1959 1954 1960                                                 
CONECT 1960 1961 1959 1963                                            
CONECT 1961 1962 1962 1967 1960                                       
CONECT 1962 1961 1961                                                 
CONECT 1963 1960 1964                                                 
CONECT 1964 1966 1963 1965                                            
CONECT 1965 1964                                                      
CONECT 1966 1964                                                      
CONECT 1967 1968 1961                                                 
CONECT 1968 1969 1967 1971                                            
CONECT 1969 1970 1970 1976 1968                                       
CONECT 1970 1969 1969                                                 
CONECT 1971 1968 1972                                                 
CONECT 1972 1971 1973                                                 
CONECT 1973 1972 1975 1975 1974                                       
CONECT 1974 1973                                                      
CONECT 1975 1973 1973                                                 
CONECT 1976 1977 1969                                                 
CONECT 1977 1978 1980 1976                                            
CONECT 1978 1979 1979 1985 1977                                       
CONECT 1979 1978 1978                                                 
CONECT 1980 1981 1977                                                 
CONECT 1981 1982 1980                                                 
CONECT 1982 1984 1981 1983 1983                                       
CONECT 1983 1982 1982                                                 
CONECT 1984 1982                                                      
CONECT 1985 1986 1978                                                 
CONECT 1986 1987 1989 1985                                            
CONECT 1987 1988 1988 1986 1992                                       
CONECT 1988 1987 1987                                                 
CONECT 1989 1990 1986 1991                                            
CONECT 1990 1989                                                      
CONECT 1991 1989                                                      
CONECT 1992 1987 1993                                                 
CONECT 1993 1994 1992 1996                                            
CONECT 1994 1995 1995 2000 1993                                       
CONECT 1995 1994 1994                                                 
CONECT 1996 1993 1997                                                 
CONECT 1997 1996 1998 1998 1999                                       
CONECT 1998 1997 1997                                                 
CONECT 1999 1997                                                      
CONECT 2000 2001 1994                                                 
CONECT 2001 2002 2004 2000                                            
CONECT 2002 2003 2003 2005 2001                                       
CONECT 2003 2002 2002                                                 
CONECT 2004 2001                                                      
CONECT 2005 2006 2002                                                 
CONECT 2006 2007 2009 2005                                            
CONECT 2007 2008 2008 2010 2006                                       
CONECT 2008 2007 2007                                                 
CONECT 2009 2006                                                      
CONECT 2010 2011 2007                                                 
CONECT 2011 2012 2010 2014                                            
CONECT 2012 2013 2013 2018 2011                                       
CONECT 2013 2012 2012                                                 
CONECT 2014 2011 2015                                                 
CONECT 2015 2017 2014 2016                                            
CONECT 2016 2015                                                      
CONECT 2017 2015                                                      
CONECT 2018 2019 2012                                                 
CONECT 2019 2020 2018 2022                                            
CONECT 2020 2021 2021 2027 2019                                       
CONECT 2021 2020 2020                                                 
CONECT 2022 2019 2023                                                 
CONECT 2023 2022 2024                                                 
CONECT 2024 2023 2025                                                 
CONECT 2025 2024 2026                                                 
CONECT 2026 2025                                                      
CONECT 2027 2028 2020                                                 
CONECT 2028 2029 2031 2027                                            
CONECT 2029 2030 2030 2032 2028                                       
CONECT 2030 2029 2029                                                 
CONECT 2031 2028                                                      
CONECT 2032 2033 2029                                                 
CONECT 2033 2034 2036 2032                                            
CONECT 2034 2035 2035 2040 2033                                       
CONECT 2035 2034 2034                                                 
CONECT 2036 2033 2037                                                 
CONECT 2037 2039 2036 2038                                            
CONECT 2038 2037                                                      
CONECT 2039 2037                                                      
CONECT 2040 2034 2041                                                 
CONECT 2041 2042 2040                                                 
CONECT 2042 2043 2043 2044 2041                                       
CONECT 2043 2042 2042                                                 
CONECT 2044 2045 2042                                                 
CONECT 2045 2046 2044 2048                                            
CONECT 2046 2047 2047 2052 2045                                       
CONECT 2047 2046 2046                                                 
CONECT 2048 2045 2049                                                 
CONECT 2049 2048 2050 2050 2051                                       
CONECT 2050 2049 2049                                                 
CONECT 2051 2049                                                      
CONECT 2052 2053 2046                                                 
CONECT 2053 2054 2056 2052                                            
CONECT 2054 2060 2055 2055 2053                                       
CONECT 2055 2054 2054                                                 
CONECT 2056 2058 2053 2057                                            
CONECT 2057 2056 2059                                                 
CONECT 2058 2056                                                      
CONECT 2059 2057                                                      
CONECT 2060 2061 2066 2054                                            
CONECT 2061 2064 2062 2060                                            
CONECT 2062 2067 2063 2063 2061                                       
CONECT 2063 2062 2062
[truncated: 75,762 more chars]
