# Supplementary material for: Conserved interfaces mediate multiple protein–protein interactions in a prokaryotic metabolon
Source: Mol Syst Biol. 2025 Sep 3;21(11):1490–521. doi: 10.1038/s44320-025-00139-9 (PMC12583656; doi:10.1038/s44320-025-00139-9)
Supplement: Supplementary file 12 — Source data Fig. 7 [file 44320_2025_139_MOESM12_ESM.zip › Figure7_data/Fig7A/1_5.pdb]

COMPND    6d94ec3b514bae3f 
AUTHOR    GENERATED BY OPEN BABEL 3.1.1
ATOM      1  N   MET A   1      15.131 -10.502   0.608  1.00  0.00           N  
ATOM      2  CA  MET A   1      14.707  -9.842   1.861  1.00  0.00           C  
ATOM      3  C   MET A   1      15.897  -9.796   2.797  1.00  0.00           C  
ATOM      4  O   MET A   1      16.663 -10.759   2.777  1.00  0.00           O  
ATOM      5  CB  MET A   1      13.544 -10.582   2.515  1.00  0.00           C  
ATOM      6  CG  MET A   1      12.273 -10.533   1.664  1.00  0.00           C  
ATOM      7  SD  MET A   1      10.888 -11.422   2.436  1.00  0.00           S  
ATOM      8  CE  MET A   1       9.736 -11.473   1.035  1.00  0.00           C  
ATOM      9  N   PRO A   2      16.113  -8.737   3.595  1.00  0.00           N  
ATOM     10  CA  PRO A   2      17.141  -8.781   4.625  1.00  0.00           C  
ATOM     11  C   PRO A   2      16.849  -9.970   5.555  1.00  0.00           C  
ATOM     12  O   PRO A   2      15.698 -10.236   5.895  1.00  0.00           O  
ATOM     13  CB  PRO A   2      17.066  -7.432   5.337  1.00  0.00           C  
ATOM     14  CG  PRO A   2      15.643  -6.951   5.074  1.00  0.00           C  
ATOM     15  CD  PRO A   2      15.290  -7.556   3.715  1.00  0.00           C  
ATOM     16  N   SER A   3      17.879 -10.726   5.923  1.00  0.00           N  
ATOM     17  CA  SER A   3      17.724 -11.870   6.816  1.00  0.00           C  
ATOM     18  C   SER A   3      17.138 -11.401   8.146  1.00  0.00           C  
ATOM     19  O   SER A   3      17.686 -10.480   8.766  1.00  0.00           O  
ATOM     20  CB  SER A   3      19.074 -12.560   7.043  1.00  0.00           C  
ATOM     21  OG  SER A   3      20.013 -11.632   7.547  1.00  0.00           O  
ATOM     22  N   LEU A   4      16.065 -12.053   8.610  1.00  0.00           N  
ATOM     23  CA  LEU A   4      15.485 -11.791   9.917  1.00  0.00           C  
ATOM     24  C   LEU A   4      16.552 -11.956  11.006  1.00  0.00           C  
ATOM     25  O   LEU A   4      17.404 -12.841  10.924  1.00  0.00           O  
ATOM     26  CB  LEU A   4      14.298 -12.743  10.159  1.00  0.00           C  
ATOM     27  CG  LEU A   4      13.093 -12.533   9.217  1.00  0.00           C  
ATOM     28  CD1 LEU A   4      12.029 -13.584   9.512  1.00  0.00           C  
ATOM     29  CD2 LEU A   4      12.469 -11.149   9.375  1.00  0.00           C  
ATOM     30  N   SER A   5      16.490 -11.125  12.034  1.00  0.00           N  
ATOM     31  CA  SER A   5      17.332 -11.334  13.206  1.00  0.00           C  
ATOM     32  C   SER A   5      16.980 -12.675  13.870  1.00  0.00           C  
ATOM     33  O   SER A   5      15.865 -13.184  13.734  1.00  0.00           O  
ATOM     34  CB  SER A   5      17.232 -10.163  14.195  1.00  0.00           C  
ATOM     35  OG  SER A   5      16.113 -10.275  15.052  1.00  0.00           O  
ATOM     36  N   LYS A   6      17.930 -13.247  14.612  1.00  0.00           N  
ATOM     37  CA  LYS A   6      17.688 -14.489  15.348  1.00  0.00           C  
ATOM     38  C   LYS A   6      16.503 -14.348  16.310  1.00  0.00           C  
ATOM     39  O   LYS A   6      15.686 -15.260  16.420  1.00  0.00           O  
ATOM     40  CB  LYS A   6      18.973 -14.878  16.094  1.00  0.00           C  
ATOM     41  CG  LYS A   6      18.821 -16.212  16.816  1.00  0.00           C  
ATOM     42  CD  LYS A   6      20.104 -16.570  17.584  1.00  0.00           C  
ATOM     43  CE  LYS A   6      19.871 -17.868  18.344  1.00  0.00           C  
ATOM     44  NZ  LYS A   6      21.046 -18.231  19.172  1.00  0.00           N  
ATOM     45  N   GLU A   7      16.386 -13.207  16.957  1.00  0.00           N  
ATOM     46  CA  GLU A   7      15.311 -12.899  17.887  1.00  0.00           C  
ATOM     47  C   GLU A   7      13.961 -12.791  17.172  1.00  0.00           C  
ATOM     48  O   GLU A   7      12.977 -13.354  17.644  1.00  0.00           O  
ATOM     49  CB  GLU A   7      15.605 -11.593  18.638  1.00  0.00           C  
ATOM     50  CG  GLU A   7      16.878 -11.611  19.503  1.00  0.00           C  
ATOM     51  CD  GLU A   7      18.193 -11.458  18.719  1.00  0.00           C  
ATOM     52  OE1 GLU A   7      19.263 -11.621  19.350  1.00  0.00           O  
ATOM     53  OE2 GLU A   7      18.158 -11.175  17.493  1.00  0.00           O  
ATOM     54  N   ALA A   8      13.920 -12.135  16.007  1.00  0.00           N  
ATOM     55  CA  ALA A   8      12.714 -12.038  15.201  1.00  0.00           C  
ATOM     56  C   ALA A   8      12.217 -13.419  14.753  1.00  0.00           C  
ATOM     57  O   ALA A   8      11.033 -13.726  14.900  1.00  0.00           O  
ATOM     58  CB  ALA A   8      12.992 -11.132  13.994  1.00  0.00           C  
ATOM     59  N   ALA A   9      13.138 -14.287  14.282  1.00  0.00           N  
ATOM     60  CA  ALA A   9      12.811 -15.648  13.875  1.00  0.00           C  
ATOM     61  C   ALA A   9      12.265 -16.479  15.040  1.00  0.00           C  
ATOM     62  O   ALA A   9      11.209 -17.098  14.912  1.00  0.00           O  
ATOM     63  CB  ALA A   9      14.057 -16.276  13.243  1.00  0.00           C  
ATOM     64  N   LEU A  10      12.919 -16.443  16.210  1.00  0.00           N  
ATOM     65  CA  LEU A  10      12.475 -17.171  17.400  1.00  0.00           C  
ATOM     66  C   LEU A  10      11.094 -16.728  17.880  1.00  0.00           C  
ATOM     67  O   LEU A  10      10.258 -17.558  18.241  1.00  0.00           O  
ATOM     68  CB  LEU A  10      13.495 -16.959  18.537  1.00  0.00           C  
ATOM     69  CG  LEU A  10      14.806 -17.757  18.388  1.00  0.00           C  
ATOM     70  CD1 LEU A  10      15.809 -17.268  19.431  1.00  0.00           C  
ATOM     71  CD2 LEU A  10      14.598 -19.255  18.595  1.00  0.00           C  
ATOM     72  N   VAL A  11      10.837 -15.421  17.895  1.00  0.00           N  
ATOM     73  CA  VAL A  11       9.533 -14.878  18.307  1.00  0.00           C  
ATOM     74  C   VAL A  11       8.442 -15.282  17.317  1.00  0.00           C  
ATOM     75  O   VAL A  11       7.391 -15.751  17.747  1.00  0.00           O  
ATOM     76  CB  VAL A  11       9.601 -13.353  18.479  1.00  0.00           C  
ATOM     77  CG1 VAL A  11       8.224 -12.723  18.651  1.00  0.00           C  
ATOM     78  CG2 VAL A  11      10.422 -13.016  19.730  1.00  0.00           C  
ATOM     79  N   HIS A  12       8.703 -15.159  16.020  1.00  0.00           N  
ATOM     80  CA  HIS A  12       7.755 -15.555  14.980  1.00  0.00           C  
ATOM     81  C   HIS A  12       7.402 -17.044  15.081  1.00  0.00           C  
ATOM     82  O   HIS A  12       6.224 -17.391  15.174  1.00  0.00           O  
ATOM     83  CB  HIS A  12       8.326 -15.208  13.607  1.00  0.00           C  
ATOM     84  CG  HIS A  12       7.400 -15.596  12.479  1.00  0.00           C  
ATOM     85  ND1 HIS A  12       6.075 -15.247  12.363  1.00  0.00           N  
ATOM     86  CD2 HIS A  12       7.694 -16.399  11.411  1.00  0.00           C  
ATOM     87  CE1 HIS A  12       5.595 -15.820  11.253  1.00  0.00           C  
ATOM     88  NE2 HIS A  12       6.548 -16.527  10.638  1.00  0.00           N  
ATOM     89  N   GLU A  13       8.402 -17.914  15.178  1.00  0.00           N  
ATOM     90  CA  GLU A  13       8.204 -19.355  15.314  1.00  0.00           C  
ATOM     91  C   GLU A  13       7.414 -19.702  16.589  1.00  0.00           C  
ATOM     92  O   GLU A  13       6.469 -20.499  16.552  1.00  0.00           O  
ATOM     93  CB  GLU A  13       9.580 -20.031  15.305  1.00  0.00           C  
ATOM     94  CG  GLU A  13       9.473 -21.559  15.222  1.00  0.00           C  
ATOM     95  CD  GLU A  13      10.847 -22.256  15.176  1.00  0.00           C  
ATOM     96  OE1 GLU A  13      10.854 -23.482  14.930  1.00  0.00           O  
ATOM     97  OE2 GLU A  13      11.876 -21.583  15.407  1.00  0.00           O  
ATOM     98  N   ALA A  14       7.717 -19.037  17.709  1.00  0.00           N  
ATOM     99  CA  ALA A  14       7.002 -19.249  18.965  1.00  0.00           C  
ATOM    100  C   ALA A  14       5.525 -18.839  18.900  1.00  0.00           C  
ATOM    101  O   ALA A  14       4.689 -19.471  19.562  1.00  0.00           O  
ATOM    102  CB  ALA A  14       7.735 -18.487  20.075  1.00  0.00           C  
ATOM    103  N   LEU A  15       5.194 -17.806  18.134  1.00  0.00           N  
ATOM    104  CA  LEU A  15       3.815 -17.369  17.915  1.00  0.00           C  
ATOM    105  C   LEU A  15       3.065 -18.312  16.968  1.00  0.00           C  
ATOM    106  O   LEU A  15       1.953 -18.730  17.290  1.00  0.00           O  
ATOM    107  CB  LEU A  15       3.800 -15.924  17.379  1.00  0.00           C  
ATOM    108  CG  LEU A  15       4.207 -14.859  18.416  1.00  0.00           C  
ATOM    109  CD1 LEU A  15       4.287 -13.503  17.725  1.00  0.00           C  
ATOM    110  CD2 LEU A  15       3.205 -14.745  19.552  1.00  0.00           C  
ATOM    111  N   VAL A  16       3.700 -18.726  15.871  1.00  0.00           N  
ATOM    112  CA  VAL A  16       3.127 -19.694  14.915  1.00  0.00           C  
ATOM    113  C   VAL A  16       2.837 -21.025  15.604  1.00  0.00           C  
ATOM    114  O   VAL A  16       1.726 -21.545  15.502  1.00  0.00           O  
ATOM    115  CB  VAL A  16       4.053 -19.877  13.697  1.00  0.00           C  
ATOM    116  CG1 VAL A  16       3.570 -21.001  12.774  1.00  0.00           C  
ATOM    117  CG2 VAL A  16       4.116 -18.598  12.860  1.00  0.00           C  
ATOM    118  N   ALA A  17       3.779 -21.542  16.389  1.00  0.00           N  
ATOM    119  CA  ALA A  17       3.621 -22.797  17.123  1.00  0.00           C  
ATOM    120  C   ALA A  17       2.453 -22.779  18.135  1.00  0.00           C  
ATOM    121  O   ALA A  17       1.947 -23.838  18.514  1.00  0.00           O  
ATOM    122  CB  ALA A  17       4.944 -23.107  17.830  1.00  0.00           C  
ATOM    123  N   ARG A  18       2.034 -21.593  18.588  1.00  0.00           N  
ATOM    124  CA  ARG A  18       0.913 -21.411  19.524  1.00  0.00           C  
ATOM    125  C   ARG A  18      -0.386 -20.962  18.841  1.00  0.00           C  
ATOM    126  O   ARG A  18      -1.376 -20.761  19.536  1.00  0.00           O  
ATOM    127  CB  ARG A  18       1.331 -20.438  20.634  1.00  0.00           C  
ATOM    128  CG  ARG A  18       2.404 -21.059  21.542  1.00  0.00           C  
ATOM    129  CD  ARG A  18       2.878 -20.022  22.560  1.00  0.00           C  
ATOM    130  NE  ARG A  18       3.880 -20.553  23.496  1.00  0.00           N  
ATOM    131  CZ  ARG A  18       5.170 -20.750  23.236  1.00  0.00           C  
ATOM    132  NH1 ARG A  18       5.684 -20.507  22.067  1.00  0.00           N  
ATOM    133  NH2 ARG A  18       5.962 -21.195  24.159  1.00  0.00           N  
ATOM    134  N   GLY A  19      -0.377 -20.789  17.519  1.00  0.00           N  
ATOM    135  CA  GLY A  19      -1.523 -20.264  16.778  1.00  0.00           C  
ATOM    136  C   GLY A  19      -1.888 -18.823  17.166  1.00  0.00           C  
ATOM    137  O   GLY A  19      -3.058 -18.456  17.144  1.00  0.00           O  
ATOM    138  N   LEU A  20      -0.883 -18.027  17.573  1.00  0.00           N  
ATOM    139  CA  LEU A  20      -1.061 -16.652  18.036  1.00  0.00           C  
ATOM    140  C   LEU A  20      -0.548 -15.601  17.045  1.00  0.00           C  
ATOM    141  O   LEU A  20      -0.683 -14.405  17.317  1.00  0.00           O  
ATOM    142  CB  LEU A  20      -0.382 -16.471  19.404  1.00  0.00           C  
ATOM    143  CG  LEU A  20      -1.078 -17.204  20.556  1.00  0.00           C  
ATOM    144  CD1 LEU A  20      -0.230 -17.046  21.822  1.00  0.00           C  
ATOM    145  CD2 LEU A  20      -2.474 -16.643  20.845  1.00  0.00           C  
ATOM    146  N   GLU A  21       0.036 -16.017  15.926  1.00  0.00           N  
ATOM    147  CA  GLU A  21       0.452 -15.069  14.891  1.00  0.00           C  
ATOM    148  C   GLU A  21      -0.765 -14.379  14.266  1.00  0.00           C  
ATOM    149  O   GLU A  21      -1.879 -14.912  14.239  1.00  0.00           O  
ATOM    150  CB  GLU A  21       1.352 -15.775  13.859  1.00  0.00           C  
ATOM    151  CG  GLU A  21       2.065 -14.832  12.880  1.00  0.00           C  
ATOM    152  CD  GLU A  21       2.851 -13.710  13.573  1.00  0.00           C  
ATOM    153  OE1 GLU A  21       2.247 -12.649  13.854  1.00  0.00           O  
ATOM    154  OE2 GLU A  21       4.048 -13.871  13.872  1.00  0.00           O  
ATOM    155  N   THR A  22      -0.563 -13.158  13.793  1.00  0.00           N  
ATOM    156  CA  THR A  22      -1.602 -12.419  13.074  1.00  0.00           C  
ATOM    157  C   THR A  22      -2.002 -13.214  11.830  1.00  0.00           C  
ATOM    158  O   THR A  22      -1.120 -13.742  11.164  1.00  0.00           O  
ATOM    159  CB  THR A  22      -1.108 -11.022  12.693  1.00  0.00           C  
ATOM    160  OG1 THR A  22      -0.735 -10.329  13.870  1.00  0.00           O  
ATOM    161  CG2 THR A  22      -2.166 -10.171  12.006  1.00  0.00           C  
ATOM    162  N   PRO A  23      -3.296 -13.307  11.478  1.00  0.00           N  
ATOM    163  CA  PRO A  23      -3.733 -14.032  10.286  1.00  0.00           C  
ATOM    164  C   PRO A  23      -3.115 -13.438   9.016  1.00  0.00           C  
ATOM    165  O   PRO A  23      -3.586 -12.418   8.502  1.00  0.00           O  
ATOM    166  CB  PRO A  23      -5.266 -13.965  10.296  1.00  0.00           C  
ATOM    167  CG  PRO A  23      -5.617 -13.708  11.759  1.00  0.00           C  
ATOM    168  CD  PRO A  23      -4.445 -12.859  12.244  1.00  0.00           C  
ATOM    169  N   LEU A  24      -2.062 -14.080   8.518  1.00  0.00           N  
ATOM    170  CA  LEU A  24      -1.353 -13.690   7.313  1.00  0.00           C  
ATOM    171  C   LEU A  24      -1.422 -14.826   6.297  1.00  0.00           C  
ATOM    172  O   LEU A  24      -1.159 -15.983   6.624  1.00  0.00           O  
ATOM    173  CB  LEU A  24       0.107 -13.335   7.652  1.00  0.00           C  
ATOM    174  CG  LEU A  24       0.270 -12.047   8.487  1.00  0.00           C  
ATOM    175  CD1 LEU A  24       1.726 -11.897   8.943  1.00  0.00           C  
ATOM    176  CD2 LEU A  24      -0.107 -10.800   7.686  1.00  0.00           C  
ATOM    177  N   ARG A  25      -1.742 -14.492   5.055  1.00  0.00           N  
ATOM    178  CA  ARG A  25      -1.538 -15.418   3.944  1.00  0.00           C  
ATOM    179  C   ARG A  25      -0.055 -15.446   3.567  1.00  0.00           C  
ATOM    180  O   ARG A  25       0.604 -14.404   3.665  1.00  0.00           O  
ATOM    181  CB  ARG A  25      -2.466 -15.099   2.753  1.00  0.00           C  
ATOM    182  CG  ARG A  25      -2.138 -13.786   2.030  1.00  0.00           C  
ATOM    183  CD  ARG A  25      -3.055 -13.574   0.833  1.00  0.00           C  
ATOM    184  NE  ARG A  25      -2.702 -12.367   0.075  1.00  0.00           N  
ATOM    185  CZ  ARG A  25      -3.106 -12.050  -1.146  1.00  0.00           C  
ATOM    186  NH1 ARG A  25      -3.910 -12.821  -1.820  1.00  0.00           N  
ATOM    187  NH2 ARG A  25      -2.692 -10.957  -1.713  1.00  0.00           N  
ATOM    188  N   PRO A  26       0.475 -16.604   3.108  1.00  0.00           N  
ATOM    189  CA  PRO A  26       1.799 -16.611   2.506  1.00  0.00           C  
ATOM    190  C   PRO A  26       1.824 -15.626   1.322  1.00  0.00           C  
ATOM    191  O   PRO A  26       0.814 -15.485   0.624  1.00  0.00           O  
ATOM    192  CB  PRO A  26       2.058 -18.060   2.083  1.00  0.00           C  
ATOM    193  CG  PRO A  26       0.655 -18.638   1.902  1.00  0.00           C  
ATOM    194  CD  PRO A  26      -0.188 -17.880   2.932  1.00  0.00           C  
ATOM    195  N   PRO A  27       2.955 -14.924   1.099  1.00  0.00           N  
ATOM    196  CA  PRO A  27       3.093 -14.043  -0.055  1.00  0.00           C  
ATOM    197  C   PRO A  27       2.925 -14.879  -1.333  1.00  0.00           C  
ATOM    198  O   PRO A  27       3.657 -15.836  -1.562  1.00  0.00           O  
ATOM    199  CB  PRO A  27       4.471 -13.389   0.082  1.00  0.00           C  
ATOM    200  CG  PRO A  27       5.260 -14.368   0.954  1.00  0.00           C  
ATOM    201  CD  PRO A  27       4.191 -14.999   1.849  1.00  0.00           C  
ATOM    202  N   VAL A  28       1.926 -14.538  -2.150  1.00  0.00           N  
ATOM    203  CA  VAL A  28       1.624 -15.261  -3.396  1.00  0.00           C  
ATOM    204  C   VAL A  28       2.698 -14.994  -4.446  1.00  0.00           C  
ATOM    205  O   VAL A  28       3.154 -15.911  -5.123  1.00  0.00           O  
ATOM    206  CB  VAL A  28       0.227 -14.884  -3.939  1.00  0.00           C  
ATOM    207  CG1 VAL A  28      -0.133 -15.699  -5.182  1.00  0.00           C  
ATOM    208  CG2 VAL A  28      -0.862 -15.131  -2.894  1.00  0.00           C  
ATOM    209  N   HIS A  29       3.134 -13.729  -4.522  1.00  0.00           N  
ATOM    210  CA  HIS A  29       4.213 -13.278  -5.382  1.00  0.00           C  
ATOM    211  C   HIS A  29       5.131 -12.338  -4.597  1.00  0.00           C  
ATOM    212  O   HIS A  29       4.668 -11.607  -3.720  1.00  0.00           O  
ATOM    213  CB  HIS A  29       3.636 -12.585  -6.632  1.00  0.00           C  
ATOM    214  CG  HIS A  29       2.826 -13.517  -7.494  1.00  0.00           C  
ATOM    215  ND1 HIS A  29       3.295 -14.611  -8.180  1.00  0.00           N  
ATOM    216  CD2 HIS A  29       1.463 -13.490  -7.688  1.00  0.00           C  
ATOM    217  CE1 HIS A  29       2.260 -15.218  -8.768  1.00  0.00           C  
ATOM    218  NE2 HIS A  29       1.122 -14.578  -8.492  1.00  0.00           N  
ATOM    219  N   GLU A  30       6.417 -12.353  -4.934  1.00  0.00           N  
ATOM    220  CA  GLU A  30       7.312 -11.302  -4.467  1.00  0.00           C  
ATOM    221  C   GLU A  30       6.880  -9.976  -5.089  1.00  0.00           C  
ATOM    222  O   GLU A  30       6.835  -9.815  -6.307  1.00  0.00           O  
ATOM    223  CB  GLU A  30       8.779 -11.619  -4.783  1.00  0.00           C  
ATOM    224  CG  GLU A  30       9.322 -12.730  -3.859  1.00  0.00           C  
ATOM    225  CD  GLU A  30      10.847 -12.863  -3.902  1.00  0.00           C  
ATOM    226  OE1 GLU A  30      11.391 -13.437  -2.924  1.00  0.00           O  
ATOM    227  OE2 GLU A  30      11.463 -12.378  -4.867  1.00  0.00           O  
ATOM    228  N   MET A  31       6.529  -9.046  -4.226  1.00  0.00           N  
ATOM    229  CA  MET A  31       6.133  -7.695  -4.602  1.00  0.00           C  
ATOM    230  C   MET A  31       6.875  -6.722  -3.697  1.00  0.00           C  
ATOM    231  O   MET A  31       6.779  -6.829  -2.468  1.00  0.00           O  
ATOM    232  CB  MET A  31       4.605  -7.562  -4.486  1.00  0.00           C  
ATOM    233  CG  MET A  31       4.102  -6.179  -4.914  1.00  0.00           C  
ATOM    234  SD  MET A  31       2.304  -5.970  -4.738  1.00  0.00           S  
ATOM    235  CE  MET A  31       1.730  -7.045  -6.080  1.00  0.00           C  
ATOM    236  N   ASP A  32       7.602  -5.808  -4.301  1.00  0.00           N  
ATOM    237  CA  ASP A  32       8.266  -4.752  -3.557  1.00  0.00           C  
ATOM    238  C   ASP A  32       7.247  -3.786  -2.924  1.00  0.00           C  
ATOM    239  O   ASP A  32       6.073  -3.701  -3.314  1.00  0.00           O  
ATOM    240  CB  ASP A  32       9.284  -4.030  -4.449  1.00  0.00           C  
ATOM    241  CG  ASP A  32       8.555  -3.214  -5.494  1.00  0.00           C  
ATOM    242  OD1 ASP A  32       8.259  -2.043  -5.183  1.00  0.00           O  
ATOM    243  OD2 ASP A  32       8.171  -3.799  -6.528  1.00  0.00           O  
ATOM    244  N   ASN A  33       7.687  -3.064  -1.905  1.00  0.00           N  
ATOM    245  CA  ASN A  33       6.799  -2.167  -1.165  1.00  0.00           C  
ATOM    246  C   ASN A  33       6.381  -0.932  -1.967  1.00  0.00           C  
ATOM    247  O   ASN A  33       5.323  -0.377  -1.677  1.00  0.00           O  
ATOM    248  CB  ASN A  33       7.456  -1.793   0.172  1.00  0.00           C  
ATOM    249  CG  ASN A  33       7.307  -2.860   1.246  1.00  0.00           C  
ATOM    250  OD1 ASN A  33       6.507  -3.780   1.159  1.00  0.00           O  
ATOM    251  ND2 ASN A  33       8.051  -2.739   2.323  1.00  0.00           N  
ATOM    252  N   GLU A  34       7.137  -0.510  -2.975  1.00  0.00           N  
ATOM    253  CA  GLU A  34       6.739   0.611  -3.829  1.00  0.00           C  
ATOM    254  C   GLU A  34       5.577   0.202  -4.741  1.00  0.00           C  
ATOM    255  O   GLU A  34       4.537   0.868  -4.742  1.00  0.00           O  
ATOM    256  CB  GLU A  34       7.937   1.152  -4.635  1.00  0.00           C  
ATOM    257  CG  GLU A  34       9.029   1.783  -3.760  1.00  0.00           C  
ATOM    258  CD  GLU A  34       8.480   2.869  -2.822  1.00  0.00           C  
ATOM    259  OE1 GLU A  34       8.769   2.810  -1.604  1.00  0.00           O  
ATOM    260  OE2 GLU A  34       7.686   3.723  -3.262  1.00  0.00           O  
ATOM    261  N   THR A  35       5.660  -0.956  -5.383  1.00  0.00           N  
ATOM    262  CA  THR A  35       4.549  -1.530  -6.157  1.00  0.00           C  
ATOM    263  C   THR A  35       3.314  -1.754  -5.280  1.00  0.00           C  
ATOM    264  O   THR A  35       2.199  -1.400  -5.656  1.00  0.00           O  
ATOM    265  CB  THR A  35       4.978  -2.863  -6.797  1.00  0.00           C  
ATOM    266  OG1 THR A  35       6.067  -2.657  -7.665  1.00  0.00           O  
ATOM    267  CG2 THR A  35       3.875  -3.500  -7.643  1.00  0.00           C  
ATOM    268  N   ARG A  36       3.499  -2.281  -4.064  1.00  0.00           N  
ATOM    269  CA  ARG A  36       2.413  -2.484  -3.103  1.00  0.00           C  
ATOM    270  C   ARG A  36       1.729  -1.170  -2.715  1.00  0.00           C  
ATOM    271  O   ARG A  36       0.501  -1.114  -2.703  1.00  0.00           O  
ATOM    272  CB  ARG A  36       2.967  -3.215  -1.872  1.00  0.00           C  
ATOM    273  CG  ARG A  36       1.861  -3.678  -0.916  1.00  0.00           C  
ATOM    274  CD  ARG A  36       2.445  -4.279   0.382  1.00  0.00           C  
ATOM    275  NE  ARG A  36       3.371  -5.388   0.113  1.00  0.00           N  
ATOM    276  CZ  ARG A  36       3.065  -6.636  -0.224  1.00  0.00           C  
ATOM    277  NH1 ARG A  36       1.827  -7.046  -0.276  1.00  0.00           N  
ATOM    278  NH2 ARG A  36       4.008  -7.487  -0.522  1.00  0.00           N  
ATOM    279  N   LYS A  37       2.505  -0.130  -2.418  1.00  0.00           N  
ATOM    280  CA  LYS A  37       1.980   1.199  -2.089  1.00  0.00           C  
ATOM    281  C   LYS A  37       1.221   1.806  -3.265  1.00  0.00           C  
ATOM    282  O   LYS A  37       0.133   2.323  -3.069  1.00  0.00           O  
ATOM    283  CB  LYS A  37       3.112   2.140  -1.637  1.00  0.00           C  
ATOM    284  CG  LYS A  37       3.472   1.880  -0.164  1.00  0.00           C  
ATOM    285  CD  LYS A  37       4.598   2.795   0.355  1.00  0.00           C  
ATOM    286  CE  LYS A  37       5.943   2.385  -0.238  1.00  0.00           C  
ATOM    287  NZ  LYS A  37       7.072   3.030   0.472  1.00  0.00           N  
ATOM    288  N   SER A  38       1.754   1.684  -4.467  1.00  0.00           N  
ATOM    289  CA  SER A  38       1.106   2.199  -5.669  1.00  0.00           C  
ATOM    290  C   SER A  38      -0.239   1.517  -5.951  1.00  0.00           C  
ATOM    291  O   SER A  38      -1.221   2.204  -6.207  1.00  0.00           O  
ATOM    292  CB  SER A  38       2.050   2.042  -6.854  1.00  0.00           C  
ATOM    293  OG  SER A  38       3.227   2.802  -6.652  1.00  0.00           O  
ATOM    294  N   LEU A  39      -0.328   0.196  -5.783  1.00  0.00           N  
ATOM    295  CA  LEU A  39      -1.600  -0.542  -5.902  1.00  0.00           C  
ATOM    296  C   LEU A  39      -2.615  -0.108  -4.837  1.00  0.00           C  
ATOM    297  O   LEU A  39      -3.770   0.162  -5.145  1.00  0.00           O  
ATOM    298  CB  LEU A  39      -1.333  -2.054  -5.805  1.00  0.00           C  
ATOM    299  CG  LEU A  39      -0.704  -2.660  -7.077  1.00  0.00           C  
ATOM    300  CD1 LEU A  39      -0.205  -4.079  -6.803  1.00  0.00           C  
ATOM    301  CD2 LEU A  39      -1.734  -2.757  -8.208  1.00  0.00           C  
ATOM    302  N   ILE A  40      -2.187   0.008  -3.577  1.00  0.00           N  
ATOM    303  CA  ILE A  40      -3.062   0.481  -2.485  1.00  0.00           C  
ATOM    304  C   ILE A  40      -3.539   1.915  -2.760  1.00  0.00           C  
ATOM    305  O   ILE A  40      -4.709   2.214  -2.534  1.00  0.00           O  
ATOM    306  CB  ILE A  40      -2.356   0.360  -1.120  1.00  0.00           C  
ATOM    307  CG1 ILE A  40      -2.155  -1.125  -0.733  1.00  0.00           C  
ATOM    308  CG2 ILE A  40      -3.148   1.077  -0.003  1.00  0.00           C  
ATOM    309  CD1 ILE A  40      -1.177  -1.343   0.432  1.00  0.00           C  
ATOM    310  N   ALA A  41      -2.665   2.784  -3.262  1.00  0.00           N  
ATOM    311  CA  ALA A  41      -3.023   4.150  -3.630  1.00  0.00           C  
ATOM    312  C   ALA A  41      -4.070   4.174  -4.751  1.00  0.00           C  
ATOM    313  O   ALA A  41      -5.041   4.926  -4.653  1.00  0.00           O  
ATOM    314  CB  ALA A  41      -1.755   4.922  -4.018  1.00  0.00           C  
ATOM    315  N   GLY A  42      -3.936   3.323  -5.770  1.00  0.00           N  
ATOM    316  CA  GLY A  42      -4.932   3.157  -6.826  1.00  0.00           C  
ATOM    317  C   GLY A  42      -6.304   2.765  -6.285  1.00  0.00           C  
ATOM    318  O   GLY A  42      -7.287   3.467  -6.514  1.00  0.00           O  
ATOM    319  N   HIS A  43      -6.367   1.723  -5.446  1.00  0.00           N  
ATOM    320  CA  HIS A  43      -7.626   1.311  -4.804  1.00  0.00           C  
ATOM    321  C   HIS A  43      -8.210   2.391  -3.882  1.00  0.00           C  
ATOM    322  O   HIS A  43      -9.420   2.582  -3.845  1.00  0.00           O  
ATOM    323  CB  HIS A  43      -7.399   0.021  -4.015  1.00  0.00           C  
ATOM    324  CG  HIS A  43      -7.112  -1.169  -4.884  1.00  0.00           C  
ATOM    325  ND1 HIS A  43      -7.902  -1.603  -5.936  1.00  0.00           N  
ATOM    326  CD2 HIS A  43      -6.047  -2.031  -4.779  1.00  0.00           C  
ATOM    327  CE1 HIS A  43      -7.317  -2.693  -6.446  1.00  0.00           C  
ATOM    328  NE2 HIS A  43      -6.198  -2.985  -5.768  1.00  0.00           N  
ATOM    329  N   MET A  44      -7.371   3.120  -3.157  1.00  0.00           N  
ATOM    330  CA  MET A  44      -7.837   4.209  -2.300  1.00  0.00           C  
ATOM    331  C   MET A  44      -8.374   5.394  -3.118  1.00  0.00           C  
ATOM    332  O   MET A  44      -9.357   6.014  -2.719  1.00  0.00           O  
ATOM    333  CB  MET A  44      -6.716   4.644  -1.353  1.00  0.00           C  
ATOM    334  CG  MET A  44      -7.219   5.606  -0.269  1.00  0.00           C  
ATOM    335  SD  MET A  44      -8.588   5.015   0.776  1.00  0.00           S  
ATOM    336  CE  MET A  44      -7.877   3.509   1.468  1.00  0.00           C  
ATOM    337  N   THR A  45      -7.777   5.669  -4.274  1.00  0.00           N  
ATOM    338  CA  THR A  45      -8.288   6.643  -5.241  1.00  0.00           C  
ATOM    339  C   THR A  45      -9.724   6.290  -5.632  1.00  0.00           C  
ATOM    340  O   THR A  45     -10.612   7.135  -5.521  1.00  0.00           O  
ATOM    341  CB  THR A  45      -7.385   6.714  -6.485  1.00  0.00           C  
ATOM    342  OG1 THR A  45      -6.083   7.094  -6.117  1.00  0.00           O  
ATOM    343  CG2 THR A  45      -7.862   7.735  -7.510  1.00  0.00           C  
ATOM    344  N   GLU A  46      -9.991   5.035  -5.966  1.00  0.00           N  
ATOM    345  CA  GLU A  46     -11.328   4.577  -6.349  1.00  0.00           C  
ATOM    346  C   GLU A  46     -12.344   4.641  -5.198  1.00  0.00           C  
ATOM    347  O   GLU A  46     -13.476   5.077  -5.390  1.00  0.00           O  
ATOM    348  CB  GLU A  46     -11.265   3.159  -6.899  1.00  0.00           C  
ATOM    349  CG  GLU A  46     -10.343   3.079  -8.105  1.00  0.00           C  
ATOM    350  CD  GLU A  46     -10.708   1.881  -8.966  1.00  0.00           C  
ATOM    351  OE1 GLU A  46     -10.937   2.107 -10.172  1.00  0.00           O  
ATOM    352  OE2 GLU A  46     -10.859   0.760  -8.430  1.00  0.00           O  
ATOM    353  N   ILE A  47     -11.932   4.289  -3.975  1.00  0.00           N  
ATOM    354  CA  ILE A  47     -12.776   4.442  -2.780  1.00  0.00           C  
ATOM    355  C   ILE A  47     -13.174   5.913  -2.601  1.00  0.00           C  
ATOM    356  O   ILE A  47     -14.346   6.214  -2.369  1.00  0.00           O  
ATOM    357  CB  ILE A  47     -12.067   3.887  -1.529  1.00  0.00           C  
ATOM    358  CG1 ILE A  47     -11.976   2.344  -1.607  1.00  0.00           C  
ATOM    359  CG2 ILE A  47     -12.787   4.307  -0.234  1.00  0.00           C  
ATOM    360  CD1 ILE A  47     -11.002   1.720  -0.594  1.00  0.00           C  
ATOM    361  N   MET A  48     -12.233   6.842  -2.724  1.00  0.00           N  
ATOM    362  CA  MET A  48     -12.516   8.271  -2.593  1.00  0.00           C  
ATOM    363  C   MET A  48     -13.441   8.784  -3.700  1.00  0.00           C  
ATOM    364  O   MET A  48     -14.329   9.591  -3.432  1.00  0.00           O  
ATOM    365  CB  MET A  48     -11.202   9.061  -2.560  1.00  0.00           C  
ATOM    366  CG  MET A  48     -10.429   8.812  -1.267  1.00  0.00           C  
ATOM    367  SD  MET A  48      -8.827   9.662  -1.135  1.00  0.00           S  
ATOM    368  CE  MET A  48      -9.381  11.387  -1.076  1.00  0.00           C  
ATOM    369  N   GLN A  49     -13.308   8.264  -4.916  1.00  0.00           N  
ATOM    370  CA  GLN A  49     -14.206   8.571  -6.026  1.00  0.00           C  
ATOM    371  C   GLN A  49     -15.634   8.071  -5.772  1.00  0.00           C  
ATOM    372  O   GLN A  49     -16.591   8.817  -5.972  1.00  0.00           O  
ATOM    373  CB  GLN A  49     -13.671   7.927  -7.302  1.00  0.00           C  
ATOM    374  CG  GLN A  49     -12.359   8.547  -7.764  1.00  0.00           C  
ATOM    375  CD  GLN A  49     -11.693   7.713  -8.863  1.00  0.00           C  
ATOM    376  OE1 GLN A  49     -12.221   6.722  -9.336  1.00  0.00           O  
ATOM    377  NE2 GLN A  49     -10.540   8.100  -9.329  1.00  0.00           N  
ATOM    378  N   LEU A  50     -15.791   6.853  -5.247  1.00  0.00           N  
ATOM    379  CA  LEU A  50     -17.089   6.305  -4.837  1.00  0.00           C  
ATOM    380  C   LEU A  50     -17.752   7.144  -3.743  1.00  0.00           C  
ATOM    381  O   LEU A  50     -18.976   7.246  -3.690  1.00  0.00           O  
ATOM    382  CB  LEU A  50     -16.892   4.867  -4.334  1.00  0.00           C  
ATOM    383  CG  LEU A  50     -16.666   3.834  -5.448  1.00  0.00           C  
ATOM    384  CD1 LEU A  50     -16.243   2.511  -4.829  1.00  0.00           C  
ATOM    385  CD2 LEU A  50     -17.966   3.598  -6.230  1.00  0.00           C  
ATOM    386  N   LEU A  51     -16.954   7.802  -2.901  1.00  0.00           N  
ATOM    387  CA  LEU A  51     -17.426   8.754  -1.895  1.00  0.00           C  
ATOM    388  C   LEU A  51     -17.731  10.149  -2.483  1.00  0.00           C  
ATOM    389  O   LEU A  51     -18.121  11.048  -1.734  1.00  0.00           O  
ATOM    390  CB  LEU A  51     -16.407   8.835  -0.746  1.00  0.00           C  
ATOM    391  CG  LEU A  51     -16.251   7.523   0.057  1.00  0.00           C  
ATOM    392  CD1 LEU A  51     -15.088   7.668   1.037  1.00  0.00           C  
ATOM    393  CD2 LEU A  51     -17.508   7.190   0.856  1.00  0.00           C  
ATOM    394  N   ASN A  52     -17.586  10.343  -3.793  1.00  0.00           N  
ATOM    395  CA  ASN A  52     -17.743  11.610  -4.507  1.00  0.00           C  
ATOM    396  C   ASN A  52     -16.795  12.723  -4.023  1.00  0.00           C  
ATOM    397  O   ASN A  52     -17.155  13.903  -4.065  1.00  0.00           O  
ATOM    398  CB  ASN A  52     -19.221  12.050  -4.527  1.00  0.00           C  
ATOM    399  CG  ASN A  52     -20.144  11.002  -5.125  1.00  0.00           C  
ATOM    400  OD1 ASN A  52     -20.096  10.691  -6.295  1.00  0.00           O  
ATOM    401  ND2 ASN A  52     -21.028  10.448  -4.328  1.00  0.00           N  
ATOM    402  N   LEU A  53     -15.603  12.360  -3.555  1.00  0.00           N  
ATOM    403  CA  LEU A  53     -14.564  13.318  -3.194  1.00  0.00           C  
ATOM    404  C   LEU A  53     -13.863  13.841  -4.457  1.00  0.00           C  
ATOM    405  O   LEU A  53     -13.534  13.064  -5.348  1.00  0.00           O  
ATOM    406  CB  LEU A  53     -13.570  12.687  -2.207  1.00  0.00           C  
ATOM    407  CG  LEU A  53     -14.192  12.301  -0.851  1.00  0.00           C  
ATOM    408  CD1 LEU A  53     -13.182  11.500  -0.032  1.00  0.00           C  
ATOM    409  CD2 LEU A  53     -14.591  13.530  -0.030  1.00  0.00           C  
ATOM    410  N   ASP A  54     -13.614  15.148  -4.509  1.00  0.00           N  
ATOM    411  CA  ASP A  54     -12.906  15.778  -5.621  1.00  0.00           C  
ATOM    412  C   ASP A  54     -11.389  15.660  -5.432  1.00  0.00           C  
ATOM    413  O   ASP A  54     -10.767  16.420  -4.695  1.00  0.00           O  
ATOM    414  CB  ASP A  54     -13.355  17.237  -5.792  1.00  0.00           C  
ATOM    415  CG  ASP A  54     -12.815  17.866  -7.084  1.00  0.00           C  
ATOM    416  OD1 ASP A  54     -12.081  17.174  -7.822  1.00  0.00           O  
ATOM    417  OD2 ASP A  54     -13.211  19.013  -7.368  1.00  0.00           O  
ATOM    418  N   LEU A  55     -10.788  14.686  -6.116  1.00  0.00           N  
ATOM    419  CA  LEU A  55      -9.350  14.422  -6.066  1.00  0.00           C  
ATOM    420  C   LEU A  55      -8.505  15.468  -6.808  1.00  0.00           C  
ATOM    421  O   LEU A  55      -7.281  15.407  -6.739  1.00  0.00           O  
ATOM    422  CB  LEU A  55      -9.075  13.018  -6.604  1.00  0.00           C  
ATOM    423  CG  LEU A  55      -9.583  11.896  -5.684  1.00  0.00           C  
ATOM    424  CD1 LEU A  55      -9.469  10.566  -6.409  1.00  0.00           C  
ATOM    425  CD2 LEU A  55      -8.758  11.805  -4.405  1.00  0.00           C  
ATOM    426  N   ALA A  56      -9.136  16.418  -7.508  1.00  0.00           N  
ATOM    427  CA  ALA A  56      -8.418  17.565  -8.063  1.00  0.00           C  
ATOM    428  C   ALA A  56      -8.125  18.651  -7.008  1.00  0.00           C  
ATOM    429  O   ALA A  56      -7.328  19.548  -7.273  1.00  0.00           O  
ATOM    430  CB  ALA A  56      -9.235  18.128  -9.231  1.00  0.00           C  
ATOM    431  N   ASP A  57      -8.760  18.577  -5.835  1.00  0.00           N  
ATOM    432  CA  ASP A  57      -8.466  19.466  -4.714  1.00  0.00           C  
ATOM    433  C   ASP A  57      -7.055  19.194  -4.161  1.00  0.00           C  
ATOM    434  O   ASP A  57      -6.707  18.050  -3.842  1.00  0.00           O  
ATOM    435  CB  ASP A  57      -9.538  19.298  -3.633  1.00  0.00           C  
ATOM    436  CG  ASP A  57      -9.259  20.171  -2.411  1.00  0.00           C  
ATOM    437  OD1 ASP A  57      -8.525  19.693  -1.510  1.00  0.00           O  
ATOM    438  OD2 ASP A  57      -9.756  21.313  -2.373  1.00  0.00           O  
ATOM    439  N   ASP A  58      -6.258  20.252  -3.988  1.00  0.00           N  
ATOM    440  CA  ASP A  58      -4.864  20.152  -3.535  1.00  0.00           C  
ATOM    441  C   ASP A  58      -4.715  19.414  -2.188  1.00  0.00           C  
ATOM    442  O   ASP A  58      -3.700  18.760  -1.926  1.00  0.00           O  
ATOM    443  CB  ASP A  58      -4.282  21.569  -3.365  1.00  0.00           C  
ATOM    444  CG  ASP A  58      -4.116  22.371  -4.661  1.00  0.00           C  
ATOM    445  OD1 ASP A  58      -4.048  21.755  -5.744  1.00  0.00           O  
ATOM    446  OD2 ASP A  58      -4.029  23.614  -4.549  1.00  0.00           O  
ATOM    447  N   SER A  59      -5.730  19.488  -1.323  1.00  0.00           N  
ATOM    448  CA  SER A  59      -5.716  18.817  -0.018  1.00  0.00           C  
ATOM    449  C   SER A  59      -5.986  17.315  -0.138  1.00  0.00           C  
ATOM    450  O   SER A  59      -5.456  16.530   0.653  1.00  0.00           O  
ATOM    451  CB  SER A  59      -6.753  19.471   0.898  1.00  0.00           C  
ATOM    452  OG  SER A  59      -6.674  18.950   2.206  1.00  0.00           O  
ATOM    453  N   LEU A  60      -6.811  16.899  -1.102  1.00  0.00           N  
ATOM    454  CA  LEU A  60      -7.234  15.512  -1.286  1.00  0.00           C  
ATOM    455  C   LEU A  60      -6.356  14.741  -2.270  1.00  0.00           C  
ATOM    456  O   LEU A  60      -6.233  13.520  -2.125  1.00  0.00           O  
ATOM    457  CB  LEU A  60      -8.712  15.474  -1.711  1.00  0.00           C  
ATOM    458  CG  LEU A  60      -9.708  16.008  -0.660  1.00  0.00           C  
ATOM    459  CD1 LEU A  60     -11.129  15.878  -1.206  1.00  0.00           C  
ATOM    460  CD2 LEU A  60      -9.640  15.244   0.660  1.00  0.00           C  
ATOM    461  N   MET A  61      -5.720  15.426  -3.226  1.00  0.00           N  
ATOM    462  CA  MET A  61      -4.947  14.830  -4.321  1.00  0.00           C  
ATOM    463  C   MET A  61      -3.922  13.791  -3.849  1.00  0.00           C  
ATOM    464  O   MET A  61      -3.866  12.676  -4.364  1.00  0.00           O  
ATOM    465  CB  MET A  61      -4.270  15.975  -5.091  1.00  0.00           C  
ATOM    466  CG  MET A  61      -3.520  15.490  -6.343  1.00  0.00           C  
ATOM    467  SD  MET A  61      -2.823  16.827  -7.368  1.00  0.00           S  
ATOM    468  CE  MET A  61      -1.601  17.505  -6.229  1.00  0.00           C  
ATOM    469  N   GLU A  62      -3.162  14.110  -2.794  1.00  0.00           N  
ATOM    470  CA  GLU A  62      -2.119  13.229  -2.250  1.00  0.00           C  
ATOM    471  C   GLU A  62      -2.633  12.237  -1.185  1.00  0.00           C  
ATOM    472  O   GLU A  62      -1.861  11.469  -0.598  1.00  0.00           O  
ATOM    473  CB  GLU A  62      -0.977  14.097  -1.685  1.00  0.00           C  
ATOM    474  CG  GLU A  62      -0.195  14.853  -2.773  1.00  0.00           C  
ATOM    475  CD  GLU A  62       0.513  13.886  -3.727  1.00  0.00           C  
ATOM    476  OE1 GLU A  62       0.471  14.139  -4.938  1.00  0.00           O  
ATOM    477  OE2 GLU A  62       1.065  12.878  -3.220  1.00  0.00           O  
ATOM    478  N   THR A  63      -3.936  12.240  -0.878  1.00  0.00           N  
ATOM    479  CA  THR A  63      -4.500  11.385   0.180  1.00  0.00           C  
ATOM    480  C   THR A  63      -4.351   9.890  -0.107  1.00  0.00           C  
ATOM    481  O   THR A  63      -3.918   9.181   0.807  1.00  0.00           O  
ATOM    482  CB  THR A  63      -5.953  11.764   0.509  1.00  0.00           C  
ATOM    483  OG1 THR A  63      -5.954  13.074   1.030  1.00  0.00           O  
ATOM    484  CG2 THR A  63      -6.585  10.862   1.566  1.00  0.00           C  
ATOM    485  N   PRO A  64      -4.602   9.385  -1.331  1.00  0.00           N  
ATOM    486  CA  PRO A  64      -4.363   7.980  -1.654  1.00  0.00           C  
ATOM    487  C   PRO A  64      -2.917   7.543  -1.392  1.00  0.00           C  
ATOM    488  O   PRO A  64      -2.690   6.504  -0.773  1.00  0.00           O  
ATOM    489  CB  PRO A  64      -4.738   7.837  -3.135  1.00  0.00           C  
ATOM    490  CG  PRO A  64      -5.748   8.959  -3.361  1.00  0.00           C  
ATOM    491  CD  PRO A  64      -5.209  10.066  -2.469  1.00  0.00           C  
ATOM    492  N   HIS A  65      -1.950   8.369  -1.780  1.00  0.00           N  
ATOM    493  CA  HIS A  65      -0.534   8.084  -1.553  1.00  0.00           C  
ATOM    494  C   HIS A  65      -0.177   8.100  -0.062  1.00  0.00           C  
ATOM    495  O   HIS A  65       0.486   7.179   0.426  1.00  0.00           O  
ATOM    496  CB  HIS A  65       0.322   9.087  -2.349  1.00  0.00           C  
ATOM    497  CG  HIS A  65       1.786   8.732  -2.288  1.00  0.00           C  
ATOM    498  ND1 HIS A  65       2.406   7.710  -2.973  1.00  0.00           N  
ATOM    499  CD2 HIS A  65       2.747   9.316  -1.499  1.00  0.00           C  
ATOM    500  CE1 HIS A  65       3.695   7.682  -2.614  1.00  0.00           C  
ATOM    501  NE2 HIS A  65       3.947   8.637  -1.712  1.00  0.00           N  
ATOM    502  N   ARG A  66      -0.668   9.076   0.697  1.00  0.00           N  
ATOM    503  CA  ARG A  66      -0.460   9.149   2.155  1.00  0.00           C  
ATOM    504  C   ARG A  66      -1.032   7.924   2.882  1.00  0.00           C  
ATOM    505  O   ARG A  66      -0.369   7.398   3.774  1.00  0.00           O  
ATOM    506  CB  ARG A  66      -1.080  10.439   2.728  1.00  0.00           C  
ATOM    507  CG  ARG A  66      -0.290  11.704   2.354  1.00  0.00           C  
ATOM    508  CD  ARG A  66      -0.808  12.934   3.113  1.00  0.00           C  
ATOM    509  NE  ARG A  66      -2.195  13.285   2.765  1.00  0.00           N  
ATOM    510  CZ  ARG A  66      -2.599  14.247   1.954  1.00  0.00           C  
ATOM    511  NH1 ARG A  66      -1.771  15.018   1.313  1.00  0.00           N  
ATOM    512  NH2 ARG A  66      -3.869  14.465   1.769  1.00  0.00           N  
ATOM    513  N   ILE A  67      -2.219   7.465   2.493  1.00  0.00           N  
ATOM    514  CA  ILE A  67      -2.840   6.283   3.103  1.00  0.00           C  
ATOM    515  C   ILE A  67      -2.055   5.010   2.759  1.00  0.00           C  
ATOM    516  O   ILE A  67      -1.789   4.204   3.650  1.00  0.00           O  
ATOM    517  CB  ILE A  67      -4.327   6.176   2.700  1.00  0.00           C  
ATOM    518  CG1 ILE A  67      -5.122   7.317   3.371  1.00  0.00           C  
ATOM    519  CG2 ILE A  67      -4.909   4.808   3.101  1.00  0.00           C  
ATOM    520  CD1 ILE A  67      -6.576   7.424   2.914  1.00  0.00           C  
ATOM    521  N   ALA A  68      -1.628   4.839   1.509  1.00  0.00           N  
ATOM    522  CA  ALA A  68      -0.805   3.698   1.105  1.00  0.00           C  
ATOM    523  C   ALA A  68       0.507   3.644   1.893  1.00  0.00           C  
ATOM    524  O   ALA A  68       0.854   2.603   2.462  1.00  0.00           O  
ATOM    525  CB  ALA A  68      -0.552   3.797  -0.404  1.00  0.00           C  
ATOM    526  N   LYS A  69       1.206   4.776   1.995  1.00  0.00           N  
ATOM    527  CA  LYS A  69       2.415   4.899   2.815  1.00  0.00           C  
ATOM    528  C   LYS A  69       2.135   4.579   4.285  1.00  0.00           C  
ATOM    529  O   LYS A  69       2.867   3.794   4.875  1.00  0.00           O  
ATOM    530  CB  LYS A  69       2.993   6.314   2.635  1.00  0.00           C  
ATOM    531  CG  LYS A  69       4.305   6.458   3.409  1.00  0.00           C  
ATOM    532  CD  LYS A  69       4.873   7.869   3.284  1.00  0.00           C  
ATOM    533  CE  LYS A  69       6.087   7.958   4.199  1.00  0.00           C  
ATOM    534  NZ  LYS A  69       6.611   9.351   4.284  1.00  0.00           N  
ATOM    535  N   MET A  70       1.061   5.119   4.843  1.00  0.00           N  
ATOM    536  CA  MET A  70       0.673   4.866   6.227  1.00  0.00           C  
ATOM    537  C   MET A  70       0.446   3.377   6.503  1.00  0.00           C  
ATOM    538  O   MET A  70       0.929   2.859   7.506  1.00  0.00           O  
ATOM    539  CB  MET A  70      -0.591   5.682   6.543  1.00  0.00           C  
ATOM    540  CG  MET A  70      -1.087   5.506   7.974  1.00  0.00           C  
ATOM    541  SD  MET A  70      -2.676   6.310   8.337  1.00  0.00           S  
ATOM    542  CE  MET A  70      -3.797   5.277   7.359  1.00  0.00           C  
ATOM    543  N   TYR A  71      -0.247   2.652   5.614  1.00  0.00           N  
ATOM    544  CA  TYR A  71      -0.501   1.227   5.799  1.00  0.00           C  
ATOM    545  C   TYR A  71       0.768   0.382   5.678  1.00  0.00           C  
ATOM    546  O   TYR A  71       0.990  -0.500   6.505  1.00  0.00           O  
ATOM    547  CB  TYR A  71      -1.567   0.741   4.803  1.00  0.00           C  
ATOM    548  CG  TYR A  71      -3.002   1.164   5.079  1.00  0.00           C  
ATOM    549  CD1 TYR A  71      -3.410   1.666   6.339  1.00  0.00           C  
ATOM    550  CD2 TYR A  71      -3.978   1.004   4.071  1.00  0.00           C  
ATOM    551  CE1 TYR A  71      -4.750   2.012   6.584  1.00  0.00           C  
ATOM    552  CE2 TYR A  71      -5.318   1.344   4.303  1.00  0.00           C  
ATOM    553  CZ  TYR A  71      -5.697   1.850   5.561  1.00  0.00           C  
ATOM    554  OH  TYR A  71      -7.007   2.197   5.790  1.00  0.00           O  
ATOM    555  N   VAL A  72       1.609   0.638   4.686  1.00  0.00           N  
ATOM    556  CA  VAL A  72       2.779  -0.208   4.407  1.00  0.00           C  
ATOM    557  C   VAL A  72       3.956   0.113   5.328  1.00  0.00           C  
ATOM    558  O   VAL A  72       4.560  -0.798   5.876  1.00  0.00           O  
ATOM    559  CB  VAL A  72       3.170  -0.120   2.918  1.00  0.00           C  
ATOM    560  CG1 VAL A  72       4.405  -0.975   2.603  1.00  0.00           C  
ATOM    561  CG2 VAL A  72       2.033  -0.630   2.031  1.00  0.00           C  
ATOM    562  N   ASP A  73       4.263   1.389   5.510  1.00  0.00           N  
ATOM    563  CA  ASP A  73       5.498   1.829   6.174  1.00  0.00           C  
ATOM    564  C   ASP A  73       5.294   2.218   7.649  1.00  0.00           C  
ATOM    565  O   ASP A  73       6.255   2.242   8.415  1.00  0.00           O  
ATOM    566  CB  ASP A  73       6.120   3.015   5.407  1.00  0.00           C  
ATOM    567  CG  ASP A  73       6.513   2.735   3.946  1.00  0.00           C  
ATOM    568  OD1 ASP A  73       6.720   1.570   3.551  1.00  0.00           O  
ATOM    569  OD2 ASP A  73       6.649   3.715   3.184  1.00  0.00           O  
ATOM    570  N   GLU A  74       4.057   2.516   8.076  1.00  0.00           N  
ATOM    571  CA  GLU A  74       3.789   3.097   9.394  1.00  0.00           C  
ATOM    572  C   GLU A  74       2.904   2.182  10.254  1.00  0.00           C  
ATOM    573  O   GLU A  74       3.427   1.310  10.968  1.00  0.00           O  
ATOM    574  CB  GLU A  74       3.238   4.540   9.259  1.00  0.00           C  
ATOM    575  CG  GLU A  74       4.161   5.493   8.488  1.00  0.00           C  
ATOM    576  CD  GLU A  74       3.546   6.892   8.237  1.00  0.00           C  
ATOM    577  OE1 GLU A  74       4.220   7.713   7.564  1.00  0.00           O  
ATOM    578  OE2 GLU A  74       2.403   7.151   8.673  1.00  0.00           O  
ATOM    579  N   ILE A  75       1.583   2.320  10.219  1.00  0.00           N  
ATOM    580  CA  ILE A  75       0.674   1.714  11.207  1.00  0.00           C  
ATOM    581  C   ILE A  75       0.574   0.188  11.142  1.00  0.00           C  
ATOM    582  O   ILE A  75       0.107  -0.430  12.104  1.00  0.00           O  
ATOM    583  CB  ILE A  75      -0.733   2.356  11.171  1.00  0.00           C  
ATOM    584  CG1 ILE A  75      -1.490   2.025   9.873  1.00  0.00           C  
ATOM    585  CG2 ILE A  75      -0.621   3.875  11.400  1.00  0.00           C  
ATOM    586  CD1 ILE A  75      -2.969   2.421   9.925  1.00  0.00           C  
ATOM    587  N   PHE A  76       1.014  -0.447  10.046  1.00  0.00           N  
ATOM    588  CA  PHE A  76       1.076  -1.899   9.886  1.00  0.00           C  
ATOM    589  C   PHE A  76       2.502  -2.422   9.677  1.00  0.00           C  
ATOM    590  O   PHE A  76       2.687  -3.588   9.314  1.00  0.00           O  
ATOM    591  CB  PHE A  76       0.112  -2.365   8.784  1.00  0.00           C  
ATOM    592  CG  PHE A  76      -1.346  -1.990   8.968  1.00  0.00           C  
ATOM    593  CD1 PHE A  76      -1.941  -1.945  10.239  1.00  0.00           C  
ATOM    594  CD2 PHE A  76      -2.131  -1.701   7.830  1.00  0.00           C  
ATOM    595  CE1 PHE A  76      -3.293  -1.587  10.385  1.00  0.00           C  
ATOM    596  CE2 PHE A  76      -3.481  -1.357   7.975  1.00  0.00           C  
ATOM    597  CZ  PHE A  76      -4.067  -1.292   9.251  1.00  0.00           C  
ATOM    598  N   SER A  77       3.522  -1.617   9.957  1.00  0.00           N  
ATOM    599  CA  SER A  77       4.932  -2.016   9.856  1.00  0.00           C  
ATOM    600  C   SER A  77       5.275  -3.239  10.718  1.00  0.00           C  
ATOM    601  O   SER A  77       6.167  -4.013  10.371  1.00  0.00           O  
ATOM    602  CB  SER A  77       5.828  -0.843  10.254  1.00  0.00           C  
ATOM    603  OG  SER A  77       5.575  -0.449  11.594  1.00  0.00           O  
ATOM    604  N   GLY A  78       4.536  -3.485  11.793  1.00  0.00           N  
ATOM    605  CA  GLY A  78       4.692  -4.660  12.655  1.00  0.00           C  
ATOM    606  C   GLY A  78       4.278  -5.993  12.022  1.00  0.00           C  
ATOM    607  O   GLY A  78       4.529  -7.043  12.611  1.00  0.00           O  
ATOM    608  N   LEU A  79       3.672  -5.995  10.836  1.00  0.00           N  
ATOM    609  CA  LEU A  79       3.431  -7.217  10.063  1.00  0.00           C  
ATOM    610  C   LEU A  79       4.721  -7.784   9.456  1.00  0.00           C  
ATOM    611  O   LEU A  79       4.793  -8.988   9.218  1.00  0.00           O  
ATOM    612  CB  LEU A  79       2.398  -6.949   8.952  1.00  0.00           C  
ATOM    613  CG  LEU A  79       0.979  -6.608   9.450  1.00  0.00           C  
ATOM    614  CD1 LEU A  79       0.085  -6.255   8.258  1.00  0.00           C  
ATOM    615  CD2 LEU A  79       0.335  -7.774  10.202  1.00  0.00           C  
ATOM    616  N   ASP A  80       5.728  -6.943   9.235  1.00  0.00           N  
ATOM    617  CA  ASP A  80       7.015  -7.341   8.687  1.00  0.00           C  
ATOM    618  C   ASP A  80       8.060  -7.491   9.804  1.00  0.00           C  
ATOM    619  O   ASP A  80       8.480  -6.525  10.445  1.00  0.00           O  
ATOM    620  CB  ASP A  80       7.447  -6.353   7.585  1.00  0.00           C  
ATOM    621  CG  ASP A  80       8.721  -6.797   6.867  1.00  0.00           C  
ATOM    622  OD1 ASP A  80       9.287  -7.853   7.242  1.00  0.00           O  
ATOM    623  OD2 ASP A  80       9.152  -6.064   5.950  1.00  0.00           O  
ATOM    624  N   TYR A  81       8.521  -8.728  10.028  1.00  0.00           N  
ATOM    625  CA  TYR A  81       9.560  -9.033  11.012  1.00  0.00           C  
ATOM    626  C   TYR A  81      10.930  -8.440  10.672  1.00  0.00           C  
ATOM    627  O   TYR A  81      11.799  -8.424  11.552  1.00  0.00           O  
ATOM    628  CB  TYR A  81       9.628 -10.550  11.216  1.00  0.00           C  
ATOM    629  CG  TYR A  81       8.598 -11.075  12.188  1.00  0.00           C  
ATOM    630  CD1 TYR A  81       8.887 -11.093  13.570  1.00  0.00           C  
ATOM    631  CD2 TYR A  81       7.346 -11.535  11.736  1.00  0.00           C  
ATOM    632  CE1 TYR A  81       7.934 -11.566  14.490  1.00  0.00           C  
ATOM    633  CE2 TYR A  81       6.391 -12.007  12.652  1.00  0.00           C  
ATOM    634  CZ  TYR A  81       6.691 -12.023  14.024  1.00  0.00           C  
ATOM    635  OH  TYR A  81       5.764 -12.474  14.929  1.00  0.00           O  
ATOM    636  N   ALA A  82      11.143  -7.909   9.472  1.00  0.00           N  
ATOM    637  CA  ALA A  82      12.321  -7.091   9.176  1.00  0.00           C  
ATOM    638  C   ALA A  82      12.370  -5.817  10.043  1.00  0.00           C  
ATOM    639  O   ALA A  82      13.457  -5.326  10.359  1.00  0.00           O  
ATOM    640  CB  ALA A  82      12.322  -6.743   7.684  1.00  0.00           C  
ATOM    641  N   ASN A  83      11.216  -5.350  10.517  1.00  0.00           N  
ATOM    642  CA  ASN A  83      11.077  -4.199  11.416  1.00  0.00           C  
ATOM    643  C   ASN A  83      11.148  -4.576  12.904  1.00  0.00           C  
ATOM    644  O   ASN A  83      10.979  -3.722  13.776  1.00  0.00           O  
ATOM    645  CB  ASN A  83       9.782  -3.451  11.063  1.00  0.00           C  
ATOM    646  CG  ASN A  83       9.786  -2.941   9.628  1.00  0.00           C  
ATOM    647  OD1 ASN A  83      10.775  -2.423   9.139  1.00  0.00           O  
ATOM    648  ND2 ASN A  83       8.689  -3.071   8.933  1.00  0.00           N  
ATOM    649  N   PHE A  84      11.405  -5.857  13.237  1.00  0.00           N  
ATOM    650  CA  PHE A  84      11.506  -6.289  14.625  1.00  0.00           C  
ATOM    651  C   PHE A  84      12.639  -5.545  15.347  1.00  0.00           C  
ATOM    652  O   PHE A  84      13.757  -5.444  14.829  1.00  0.00           O  
ATOM    653  CB  PHE A  84      11.678  -7.815  14.714  1.00  0.00           C  
ATOM    654  CG  PHE A  84      11.439  -8.347  16.112  1.00  0.00           C  
ATOM    655  CD1 PHE A  84      12.508  -8.591  16.983  1.00  0.00           C  
ATOM    656  CD2 PHE A  84      10.117  -8.559  16.561  1.00  0.00           C  
ATOM    657  CE1 PHE A  84      12.261  -9.040  18.293  1.00  0.00           C  
ATOM    658  CE2 PHE A  84       9.867  -9.011  17.868  1.00  0.00           C  
ATOM    659  CZ  PHE A  84      10.937  -9.250  18.735  1.00  0.00           C  
ATOM    660  N   PRO A  85      12.407  -5.012  16.553  1.00  0.00           N  
ATOM    661  CA  PRO A  85      13.392  -4.190  17.238  1.00  0.00           C  
ATOM    662  C   PRO A  85      14.641  -4.989  17.586  1.00  0.00           C  
ATOM    663  O   PRO A  85      14.586  -6.115  18.074  1.00  0.00           O  
ATOM    664  CB  PRO A  85      12.683  -3.651  18.486  1.00  0.00           C  
ATOM    665  CG  PRO A  85      11.583  -4.677  18.748  1.00  0.00           C  
ATOM    666  CD  PRO A  85      11.187  -5.122  17.341  1.00  0.00           C  
ATOM    667  N   LYS A  86      15.811  -4.363  17.410  1.00  0.00           N  
ATOM    668  CA  LYS A  86      17.076  -4.939  17.856  1.00  0.00           C  
ATOM    669  C   LYS A  86      17.040  -5.142  19.367  1.00  0.00           C  
ATOM    670  O   LYS A  86      17.003  -4.160  20.120  1.00  0.00           O  
ATOM    671  CB  LYS A  86      18.254  -4.062  17.413  1.00  0.00           C  
ATOM    672  CG  LYS A  86      19.597  -4.727  17.734  1.00  0.00           C  
ATOM    673  CD  LYS A  86      20.776  -3.885  17.207  1.00  0.00           C  
ATOM    674  CE  LYS A  86      22.098  -4.601  17.504  1.00  0.00           C  
ATOM    675  NZ  LYS A  86      23.267  -3.893  16.917  1.00  0.00           N  
ATOM    676  N   ILE A  87      17.090  -6.389  19.815  1.00  0.00           N  
ATOM    677  CA  ILE A  87      17.087  -6.741  21.232  1.00  0.00           C  
ATOM    678  C   ILE A  87      18.500  -6.625  21.806  1.00  0.00           C  
ATOM    679  O   ILE A  87      19.500  -6.827  21.121  1.00  0.00           O  
ATOM    680  CB  ILE A  87      16.439  -8.126  21.453  1.00  0.00           C  
ATOM    681  CG1 ILE A  87      15.011  -8.187  20.844  1.00  0.00           C  
ATOM    682  CG2 ILE A  87      16.367  -8.489  22.943  1.00  0.00           C  
ATOM    683  CD1 ILE A  87      14.061  -7.058  21.277  1.00  0.00           C  
ATOM    684  N   THR A  88      18.587  -6.209  23.063  1.00  0.00           N  
ATOM    685  CA  THR A  88      19.843  -6.144  23.807  1.00  0.00           C  
ATOM    686  C   THR A  88      19.581  -6.731  25.180  1.00  0.00           C  
ATOM    687  O   THR A  88      18.801  -6.168  25.951  1.00  0.00           O  
ATOM    688  CB  THR A  88      20.387  -4.710  23.923  1.00  0.00           C  
ATOM    689  OG1 THR A  88      20.184  -3.985  22.727  1.00  0.00           O  
ATOM    690  CG2 THR A  88      21.883  -4.705  24.195  1.00  0.00           C  
ATOM    691  N   LEU A  89      20.214  -7.872  25.456  1.00  0.00           N  
ATOM    692  CA  LEU A  89      20.163  -8.559  26.737  1.00  0.00           C  
ATOM    693  C   LEU A  89      21.489  -8.342  27.453  1.00  0.00           C  
ATOM    694  O   LEU A  89      22.554  -8.355  26.832  1.00  0.00           O  
ATOM    695  CB  LEU A  89      19.866 -10.056  26.520  1.00  0.00           C  
ATOM    696  CG  LEU A  89      18.489 -10.343  25.892  1.00  0.00           C  
ATOM    697  CD1 LEU A  89      18.375 -11.830  25.558  1.00  0.00           C  
ATOM    698  CD2 LEU A  89      17.342  -9.966  26.827  1.00  0.00           C  
ATOM    699  N   ILE A  90      21.413  -8.127  28.749  1.00  0.00           N  
ATOM    700  CA  ILE A  90      22.562  -8.004  29.641  1.00  0.00           C  
ATOM    701  C   ILE A  90      22.494  -9.175  30.610  1.00  0.00           C  
ATOM    702  O   ILE A  90      21.420  -9.495  31.115  1.00  0.00           O  
ATOM    703  CB  ILE A  90      22.568  -6.635  30.348  1.00  0.00           C  
ATOM    704  CG1 ILE A  90      22.509  -5.472  29.328  1.00  0.00           C  
ATOM    705  CG2 ILE A  90      23.826  -6.510  31.235  1.00  0.00           C  
ATOM    706  CD1 ILE A  90      22.334  -4.082  29.965  1.00  0.00           C  
ATOM    707  N   GLU A  91      23.618  -9.817  30.872  1.00  0.00           N  
ATOM    708  CA  GLU A  91      23.685 -10.895  31.851  1.00  0.00           C  
ATOM    709  C   GLU A  91      23.251 -10.391  33.234  1.00  0.00           C  
ATOM    710  O   GLU A  91      23.699  -9.326  33.682  1.00  0.00           O  
ATOM    711  CB  GLU A  91      25.111 -11.444  31.864  1.00  0.00           C  
ATOM    712  CG  GLU A  91      25.234 -12.792  32.590  1.00  0.00           C  
ATOM    713  CD  GLU A  91      26.694 -13.249  32.705  1.00  0.00           C  
ATOM    714  OE1 GLU A  91      26.923 -14.273  33.375  1.00  0.00           O  
ATOM    715  OE2 GLU A  91      27.597 -12.542  32.214  1.00  0.00           O  
ATOM    716  N   ASN A  92      22.402 -11.146  33.927  1.00  0.00           N  
ATOM    717  CA  ASN A  92      21.900 -10.791  35.254  1.00  0.00           C  
ATOM    718  C   ASN A  92      22.959 -11.027  36.352  1.00  0.00           C  
ATOM    719  O   ASN A  92      22.773 -11.810  37.283  1.00  0.00           O  
ATOM    720  CB  ASN A  92      20.566 -11.515  35.524  1.00  0.00           C  
ATOM    721  CG  ASN A  92      19.905 -11.070  36.822  1.00  0.00           C  
ATOM    722  OD1 ASN A  92      20.230 -10.050  37.410  1.00  0.00           O  
ATOM    723  ND2 ASN A  92      18.950 -11.839  37.299  1.00  0.00           N  
ATOM    724  N   LYS A  93      24.094 -10.326  36.233  1.00  0.00           N  
ATOM    725  CA  LYS A  93      25.187 -10.391  37.213  1.00  0.00           C  
ATOM    726  C   LYS A  93      24.775  -9.865  38.586  1.00  0.00           C  
ATOM    727  O   LYS A  93      25.344 -10.288  39.595  1.00  0.00           O  
ATOM    728  CB  LYS A  93      26.405  -9.608  36.708  1.00  0.00           C  
ATOM    729  CG  LYS A  93      27.035 -10.303  35.503  1.00  0.00           C  
ATOM    730  CD  LYS A  93      28.314  -9.606  35.042  1.00  0.00           C  
ATOM    731  CE  LYS A  93      28.824 -10.405  33.848  1.00  0.00           C  
ATOM    732  NZ  LYS A  93      30.069  -9.866  33.266  1.00  0.00           N  
ATOM    733  N   MET A  94      23.801  -8.970  38.630  1.00  0.00           N  
ATOM    734  CA  MET A  94      23.270  -8.417  39.882  1.00  0.00           C  
ATOM    735  C   MET A  94      22.346  -9.398  40.615  1.00  0.00           C  
ATOM    736  O   MET A  94      21.961  -9.109  41.741  1.00  0.00           O  
ATOM    737  CB  MET A  94      22.535  -7.097  39.607  1.00  0.00           C  
ATOM    738  CG  MET A  94      23.423  -6.052  38.924  1.00  0.00           C  
ATOM    739  SD  MET A  94      22.627  -4.424  38.781  1.00  0.00           S  
ATOM    740  CE  MET A  94      23.555  -3.724  37.414  1.00  0.00           C  
ATOM    741  N   LYS A  95      22.014 -10.547  40.005  1.00  0.00           N  
ATOM    742  CA  LYS A  95      21.081 -11.543  40.540  1.00  0.00           C  
ATOM    743  C   LYS A  95      19.752 -10.917  40.973  1.00  0.00           C  
ATOM    744  O   LYS A  95      19.260 -11.194  42.058  1.00  0.00           O  
ATOM    745  CB  LYS A  95      21.718 -12.375  41.651  1.00  0.00           C  
ATOM    746  CG  LYS A  95      22.978 -13.133  41.201  1.00  0.00           C  
ATOM    747  CD  LYS A  95      23.441 -14.021  42.355  1.00  0.00           C  
ATOM    748  CE  LYS A  95      24.644 -14.850  41.922  1.00  0.00           C  
ATOM    749  NZ  LYS A  95      25.047 -15.790  42.987  1.00  0.00           N  
ATOM    750  N   VAL A  96      19.220 -10.046  40.134  1.00  0.00           N  
ATOM    751  CA  VAL A  96      17.887  -9.478  40.353  1.00  0.00           C  
ATOM    752  C   VAL A  96      16.879 -10.611  40.251  1.00  0.00           C  
ATOM    753  O   VAL A  96      16.774 -11.245  39.207  1.00  0.00           O  
ATOM    754  CB  VAL A  96      17.559  -8.356  39.352  1.00  0.00           C  
ATOM    755  CG1 VAL A  96      16.211  -7.710  39.662  1.00  0.00           C  
ATOM    756  CG2 VAL A  96      18.620  -7.248  39.381  1.00  0.00           C  
ATOM    757  N   ASP A  97      16.153 -10.869  41.323  1.00  0.00           N  
ATOM    758  CA  ASP A  97      15.092 -11.872  41.460  1.00  0.00           C  
ATOM    759  C   ASP A  97      13.734 -11.231  41.769  1.00  0.00           C  
ATOM    760  O   ASP A  97      12.725 -11.914  41.903  1.00  0.00           O  
ATOM    761  CB  ASP A  97      15.508 -12.907  42.510  1.00  0.00           C  
ATOM    762  CG  ASP A  97      15.766 -12.352  43.919  1.00  0.00           C  
ATOM    763  OD1 ASP A  97      15.855 -11.111  44.073  1.00  0.00           O  
ATOM    764  OD2 ASP A  97      15.946 -13.195  44.822  1.00  0.00           O  
ATOM    765  N   GLU A  98      13.712  -9.916  41.832  1.00  0.00           N  
ATOM    766  CA  GLU A  98      12.529  -9.086  42.039  1.00  0.00           C  
ATOM    767  C   GLU A  98      11.863  -8.703  40.711  1.00  0.00           C  
ATOM    768  O   GLU A  98      12.475  -8.662  39.643  1.00  0.00           O  
ATOM    769  CB  GLU A  98      12.921  -7.824  42.826  1.00  0.00           C  
ATOM    770  CG  GLU A  98      13.326  -8.097  44.285  1.00  0.00           C  
ATOM    771  CD  GLU A  98      12.254  -7.768  45.337  1.00  0.00           C  
ATOM    772  OE1 GLU A  98      12.449  -8.191  46.500  1.00  0.00           O  
ATOM    773  OE2 GLU A  98      11.268  -7.084  44.988  1.00  0.00           O  
ATOM    774  N   MET A  99      10.579  -8.381  40.788  1.00  0.00           N  
ATOM    775  CA  MET A  99       9.789  -7.959  39.642  1.00  0.00           C  
ATOM    776  C   MET A  99      10.259  -6.603  39.100  1.00  0.00           C  
ATOM    777  O   MET A  99      10.193  -5.587  39.778  1.00  0.00           O  
ATOM    778  CB  MET A  99       8.320  -7.893  40.064  1.00  0.00           C  
ATOM    779  CG  MET A  99       7.393  -7.558  38.895  1.00  0.00           C  
ATOM    780  SD  MET A  99       5.645  -7.258  39.308  1.00  0.00           S  
ATOM    781  CE  MET A  99       5.352  -8.412  40.664  1.00  0.00           C  
ATOM    782  N   VAL A 100      10.624  -6.566  37.811  1.00  0.00           N  
ATOM    783  CA  VAL A 100      10.816  -5.327  37.057  1.00  0.00           C  
ATOM    784  C   VAL A 100       9.511  -4.988  36.349  1.00  0.00           C  
ATOM    785  O   VAL A 100       9.025  -5.781  35.554  1.00  0.00           O  
ATOM    786  CB  VAL A 100      11.973  -5.456  36.051  1.00  0.00           C  
ATOM    787  CG1 VAL A 100      12.178  -4.160  35.271  1.00  0.00           C  
ATOM    788  CG2 VAL A 100      13.290  -5.787  36.766  1.00  0.00           C  
ATOM    789  N   THR A 101       8.942  -3.805  36.615  1.00  0.00           N  
ATOM    790  CA  THR A 101       7.687  -3.350  36.014  1.00  0.00           C  
ATOM    791  C   THR A 101       7.892  -2.066  35.214  1.00  0.00           C  
ATOM    792  O   THR A 101       8.382  -1.076  35.740  1.00  0.00           O  
ATOM    793  CB  THR A 101       6.590  -3.142  37.070  1.00  0.00           C  
ATOM    794  OG1 THR A 101       6.437  -4.286  37.868  1.00  0.00           O  
ATOM    795  CG2 THR A 101       5.226  -2.863  36.436  1.00  0.00           C  
ATOM    796  N   VAL A 102       7.473  -2.075  33.945  1.00  0.00           N  
ATOM    797  CA  VAL A 102       7.373  -0.894  33.093  1.00  0.00           C  
ATOM    798  C   VAL A 102       5.894  -0.575  32.914  1.00  0.00           C  
ATOM    799  O   VAL A 102       5.141  -1.401  32.403  1.00  0.00           O  
ATOM    800  CB  VAL A 102       8.065  -1.096  31.735  1.00  0.00           C  
ATOM    801  CG1 VAL A 102       8.100   0.211  30.941  1.00  0.00           C  
ATOM    802  CG2 VAL A 102       9.517  -1.568  31.912  1.00  0.00           C  
ATOM    803  N   ARG A 103       5.472   0.610  33.363  1.00  0.00           N  
ATOM    804  CA  ARG A 103       4.078   1.071  33.362  1.00  0.00           C  
ATOM    805  C   ARG A 103       3.873   2.173  32.330  1.00  0.00           C  
ATOM    806  O   ARG A 103       4.849   2.771  31.877  1.00  0.00           O  
ATOM    807  CB  ARG A 103       3.670   1.562  34.757  1.00  0.00           C  
ATOM    808  CG  ARG A 103       3.849   0.478  35.826  1.00  0.00           C  
ATOM    809  CD  ARG A 103       3.386   0.966  37.194  1.00  0.00           C  
ATOM    810  NE  ARG A 103       3.723  -0.003  38.237  1.00  0.00           N  
ATOM    811  CZ  ARG A 103       3.686   0.195  39.540  1.00  0.00           C  
ATOM    812  NH1 ARG A 103       3.275   1.319  40.041  1.00  0.00           N  
ATOM    813  NH2 ARG A 103       4.069  -0.740  40.350  1.00  0.00           N  
ATOM    814  N   ASP A 104       2.626   2.436  31.991  1.00  0.00           N  
ATOM    815  CA  ASP A 104       2.220   3.522  31.106  1.00  0.00           C  
ATOM    816  C   ASP A 104       2.934   3.548  29.745  1.00  0.00           C  
ATOM    817  O   ASP A 104       3.263   4.606  29.206  1.00  0.00           O  
ATOM    818  CB  ASP A 104       2.297   4.869  31.840  1.00  0.00           C  
ATOM    819  CG  ASP A 104       1.205   5.046  32.883  1.00  0.00           C  
ATOM    820  OD1 ASP A 104       0.034   4.813  32.520  1.00  0.00           O  
ATOM    821  OD2 ASP A 104       1.529   5.545  33.974  1.00  0.00           O  
ATOM    822  N   ILE A 105       3.193   2.367  29.181  1.00  0.00           N  
ATOM    823  CA  ILE A 105       3.771   2.252  27.842  1.00  0.00           C  
ATOM    824  C   ILE A 105       2.718   2.732  26.845  1.00  0.00           C  
ATOM    825  O   ILE A 105       1.658   2.117  26.732  1.00  0.00           O  
ATOM    826  CB  ILE A 105       4.222   0.815  27.541  1.00  0.00           C  
ATOM    827  CG1 ILE A 105       5.254   0.329  28.589  1.00  0.00           C  
ATOM    828  CG2 ILE A 105       4.809   0.742  26.123  1.00  0.00           C  
ATOM    829  CD1 ILE A 105       5.573  -1.165  28.485  1.00  0.00           C  
ATOM    830  N   THR A 106       3.034   3.790  26.102  1.00  0.00           N  
ATOM    831  CA  THR A 106       2.165   4.275  25.031  1.00  0.00           C  
ATOM    832  C   THR A 106       1.913   3.171  24.015  1.00  0.00           C  
ATOM    833  O   THR A 106       2.860   2.573  23.494  1.00  0.00           O  
ATOM    834  CB  THR A 106       2.783   5.480  24.321  1.00  0.00           C  
ATOM    835  OG1 THR A 106       3.149   6.461  25.268  1.00  0.00           O  
ATOM    836  CG2 THR A 106       1.816   6.145  23.338  1.00  0.00           C  
ATOM    837  N   LEU A 107       0.641   2.912  23.739  1.00  0.00           N  
ATOM    838  CA  LEU A 107       0.205   1.915  22.775  1.00  0.00           C  
ATOM    839  C   LEU A 107      -0.842   2.541  21.859  1.00  0.00           C  
ATOM    840  O   LEU A 107      -1.924   2.899  22.299  1.00  0.00           O  
ATOM    841  CB  LEU A 107      -0.292   0.675  23.536  1.00  0.00           C  
ATOM    842  CG  LEU A 107      -0.720  -0.492  22.623  1.00  0.00           C  
ATOM    843  CD1 LEU A 107      -0.562  -1.805  23.383  1.00  0.00           C  
ATOM    844  CD2 LEU A 107      -2.187  -0.412  22.185  1.00  0.00           C  
ATOM    845  N   THR A 108      -0.510   2.610  20.567  1.00  0.00           N  
ATOM    846  CA  THR A 108      -1.453   2.978  19.510  1.00  0.00           C  
ATOM    847  C   THR A 108      -1.516   1.827  18.520  1.00  0.00           C  
ATOM    848  O   THR A 108      -0.484   1.399  18.009  1.00  0.00           O  
ATOM    849  CB  THR A 108      -1.061   4.278  18.817  1.00  0.00           C  
ATOM    850  OG1 THR A 108      -0.820   5.292  19.773  1.00  0.00           O  
ATOM    851  CG2 THR A 108      -2.163   4.783  17.896  1.00  0.00           C  
ATOM    852  N   SER A 109      -2.716   1.305  18.280  1.00  0.00           N  
ATOM    853  CA  SER A 109      -2.956   0.172  17.396  1.00  0.00           C  
ATOM    854  C   SER A 109      -4.160   0.431  16.494  1.00  0.00           C  
ATOM    855  O   SER A 109      -4.739   1.528  16.499  1.00  0.00           O  
ATOM    856  CB  SER A 109      -3.105  -1.102  18.238  1.00  0.00           C  
ATOM    857  OG  SER A 109      -3.013  -2.261  17.427  1.00  0.00           O  
ATOM    858  N   THR A 110      -4.550  -0.561  15.710  1.00  0.00           N  
ATOM    859  CA  THR A 110      -5.676  -0.494  14.783  1.00  0.00           C  
ATOM    860  C   THR A 110      -6.562  -1.723  14.936  1.00  0.00           C  
ATOM    861  O   THR A 110      -6.085  -2.853  14.848  1.00  0.00           O  
ATOM    862  CB  THR A 110      -5.174  -0.341  13.343  1.00  0.00           C  
ATOM    863  OG1 THR A 110      -4.301   0.767  13.239  1.00  0.00           O  
ATOM    864  CG2 THR A 110      -6.307  -0.103  12.361  1.00  0.00           C  
ATOM    865  N   CYS A 111      -7.858  -1.517  15.156  1.00  0.00           N  
ATOM    866  CA  CYS A 111      -8.833  -2.595  15.235  1.00  0.00           C  
ATOM    867  C   CYS A 111      -9.005  -3.259  13.860  1.00  0.00           C  
ATOM    868  O   CYS A 111      -9.425  -2.602  12.915  1.00  0.00           O  
ATOM    869  CB  CYS A 111     -10.159  -2.017  15.743  1.00  0.00           C  
ATOM    870  SG  CYS A 111     -11.452  -3.288  15.758  1.00  0.00           S  
ATOM    871  N   GLU A 112      -8.768  -4.574  13.770  1.00  0.00           N  
ATOM    872  CA  GLU A 112      -8.861  -5.298  12.493  1.00  0.00           C  
ATOM    873  C   GLU A 112     -10.281  -5.366  11.916  1.00  0.00           C  
ATOM    874  O   GLU A 112     -10.449  -5.528  10.717  1.00  0.00           O  
ATOM    875  CB  GLU A 112      -8.256  -6.701  12.640  1.00  0.00           C  
ATOM    876  CG  GLU A 112      -9.102  -7.706  13.440  1.00  0.00           C  
ATOM    877  CD  GLU A 112      -8.372  -9.057  13.651  1.00  0.00           C  
ATOM    878  OE1 GLU A 112      -8.959 -10.000  14.222  1.00  0.00           O  
ATOM    879  OE2 GLU A 112      -7.178  -9.182  13.314  1.00  0.00           O  
ATOM    880  N   HIS A 113     -11.313  -5.196  12.740  1.00  0.00           N  
ATOM    881  CA  HIS A 113     -12.709  -5.283  12.288  1.00  0.00           C  
ATOM    882  C   HIS A 113     -13.195  -4.052  11.522  1.00  0.00           C  
ATOM    883  O   HIS A 113     -14.188  -4.133  10.800  1.00  0.00           O  
ATOM    884  CB  HIS A 113     -13.617  -5.520  13.504  1.00  0.00           C  
ATOM    885  CG  HIS A 113     -13.256  -6.703  14.347  1.00  0.00           C  
ATOM    886  ND1 HIS A 113     -13.389  -6.784  15.719  1.00  0.00           N  
ATOM    887  CD2 HIS A 113     -12.774  -7.914  13.924  1.00  0.00           C  
ATOM    888  CE1 HIS A 113     -12.988  -8.003  16.101  1.00  0.00           C  
ATOM    889  NE2 HIS A 113     -12.612  -8.714  15.044  1.00  0.00           N  
ATOM    890  N   HIS A 114     -12.538  -2.908  11.709  1.00  0.00           N  
ATOM    891  CA  HIS A 114     -12.967  -1.635  11.104  1.00  0.00           C  
ATOM    892  C   HIS A 114     -11.811  -0.749  10.636  1.00  0.00           C  
ATOM    893  O   HIS A 114     -12.072   0.313  10.075  1.00  0.00           O  
ATOM    894  CB  HIS A 114     -13.812  -0.852  12.119  1.00  0.00           C  
ATOM    895  CG  HIS A 114     -15.040  -1.564  12.602  1.00  0.00           C  
ATOM    896  ND1 HIS A 114     -15.183  -2.211  13.802  1.00  0.00           N  
ATOM    897  CD2 HIS A 114     -16.228  -1.683  11.938  1.00  0.00           C  
ATOM    898  CE1 HIS A 114     -16.417  -2.717  13.852  1.00  0.00           C  
ATOM    899  NE2 HIS A 114     -17.097  -2.416  12.751  1.00  0.00           N  
ATOM    900  N   PHE A 115     -10.566  -1.134  10.885  1.00  0.00           N  
ATOM    901  CA  PHE A 115      -9.370  -0.331  10.610  1.00  0.00           C  
ATOM    902  C   PHE A 115      -9.430   1.065  11.265  1.00  0.00           C  
ATOM    903  O   PHE A 115      -9.055   2.072  10.679  1.00  0.00           O  
ATOM    904  CB  PHE A 115      -9.058  -0.323   9.103  1.00  0.00           C  
ATOM    905  CG  PHE A 115      -8.376  -1.584   8.574  1.00  0.00           C  
ATOM    906  CD1 PHE A 115      -7.436  -1.453   7.542  1.00  0.00           C  
ATOM    907  CD2 PHE A 115      -8.636  -2.858   9.101  1.00  0.00           C  
ATOM    908  CE1 PHE A 115      -6.774  -2.591   7.041  1.00  0.00           C  
ATOM    909  CE2 PHE A 115      -7.973  -3.994   8.614  1.00  0.00           C  
ATOM    910  CZ  PHE A 115      -7.039  -3.853   7.579  1.00  0.00           C  
ATOM    911  N   VAL A 116      -9.913   1.108  12.501  1.00  0.00           N  
ATOM    912  CA  VAL A 116     -10.039   2.338  13.299  1.00  0.00           C  
ATOM    913  C   VAL A 116      -9.101   2.263  14.504  1.00  0.00           C  
ATOM    914  O   VAL A 116      -8.832   1.182  15.024  1.00  0.00           O  
ATOM    915  CB  VAL A 116     -11.501   2.584  13.716  1.00  0.00           C  
ATOM    916  CG1 VAL A 116     -11.675   3.878  14.496  1.00  0.00           C  
ATOM    917  CG2 VAL A 116     -12.426   2.680  12.497  1.00  0.00           C  
ATOM    918  N   THR A 117      -8.621   3.413  14.950  1.00  0.00           N  
ATOM    919  CA  THR A 117      -7.654   3.554  16.038  1.00  0.00           C  
ATOM    920  C   THR A 117      -8.075   2.843  17.324  1.00  0.00           C  
ATOM    921  O   THR A 117      -9.212   2.938  17.778  1.00  0.00           O  
ATOM    922  CB  THR A 117      -7.410   5.044  16.325  1.00  0.00           C  
ATOM    923  OG1 THR A 117      -7.086   5.699  15.114  1.00  0.00           O  
ATOM    924  CG2 THR A 117      -6.275   5.313  17.307  1.00  0.00           C  
ATOM    925  N   ILE A 118      -7.106   2.150  17.933  1.00  0.00           N  
ATOM    926  CA  ILE A 118      -7.106   1.716  19.325  1.00  0.00           C  
ATOM    927  C   ILE A 118      -6.054   2.564  20.033  1.00  0.00           C  
ATOM    928  O   ILE A 118      -4.891   2.533  19.637  1.00  0.00           O  
ATOM    929  CB  ILE A 118      -6.791   0.208  19.450  1.00  0.00           C  
ATOM    930  CG1 ILE A 118      -7.843  -0.648  18.716  1.00  0.00           C  
ATOM    931  CG2 ILE A 118      -6.695  -0.194  20.931  1.00  0.00           C  
ATOM    932  CD1 ILE A 118      -7.479  -2.137  18.631  1.00  0.00           C  
ATOM    933  N   ASP A 119      -6.447   3.301  21.062  1.00  0.00           N  
ATOM    934  CA  ASP A 119      -5.541   4.123  21.858  1.00  0.00           C  
ATOM    935  C   ASP A 119      -5.530   3.636  23.305  1.00  0.00           C  
ATOM    936  O   ASP A 119      -6.587   3.436  23.905  1.00  0.00           O  
ATOM    937  CB  ASP A 119      -5.935   5.597  21.756  1.00  0.00           C  
ATOM    938  CG  ASP A 119      -4.919   6.514  22.446  1.00  0.00           C  
ATOM    939  OD1 ASP A 119      -3.728   6.125  22.502  1.00  0.00           O  
ATOM    940  OD2 ASP A 119      -5.337   7.601  22.884  1.00  0.00           O  
ATOM    941  N   GLY A 120      -4.341   3.398  23.865  1.00  0.00           N  
ATOM    942  CA  GLY A 120      -4.234   2.815  25.183  1.00  0.00           C  
ATOM    943  C   GLY A 120      -2.834   2.812  25.762  1.00  0.00           C  
ATOM    944  O   GLY A 120      -1.888   3.427  25.260  1.00  0.00           O  
ATOM    945  N   LYS A 121      -2.715   2.099  26.876  1.00  0.00           N  
ATOM    946  CA  LYS A 121      -1.482   1.952  27.628  1.00  0.00           C  
ATOM    947  C   LYS A 121      -1.256   0.502  27.985  1.00  0.00           C  
ATOM    948  O   LYS A 121      -2.190  -0.221  28.333  1.00  0.00           O  
ATOM    949  CB  LYS A 121      -1.537   2.819  28.882  1.00  0.00           C  
ATOM    950  CG  LYS A 121      -1.551   4.324  28.573  1.00  0.00           C  
ATOM    951  CD  LYS A 121      -1.605   5.074  29.906  1.00  0.00           C  
ATOM    952  CE  LYS A 121      -1.467   6.570  29.779  1.00  0.00           C  
ATOM    953  NZ  LYS A 121      -1.302   7.146  31.138  1.00  0.00           N  
ATOM    954  N   ALA A 122       0.007   0.078  27.955  1.00  0.00           N  
ATOM    955  CA  ALA A 122       0.407  -1.237  28.402  1.00  0.00           C  
ATOM    956  C   ALA A 122       1.237  -1.156  29.688  1.00  0.00           C  
ATOM    957  O   ALA A 122       2.059  -0.253  29.870  1.00  0.00           O  
ATOM    958  CB  ALA A 122       1.143  -1.972  27.281  1.00  0.00           C  
ATOM    959  N   THR A 123       1.060  -2.138  30.567  1.00  0.00           N  
ATOM    960  CA  THR A 123       1.933  -2.417  31.707  1.00  0.00           C  
ATOM    961  C   THR A 123       2.540  -3.796  31.515  1.00  0.00           C  
ATOM    962  O   THR A 123       1.828  -4.784  31.347  1.00  0.00           O  
ATOM    963  CB  THR A 123       1.183  -2.316  33.033  1.00  0.00           C  
ATOM    964  OG1 THR A 123       0.680  -1.008  33.191  1.00  0.00           O  
ATOM    965  CG2 THR A 123       2.090  -2.586  34.227  1.00  0.00           C  
ATOM    966  N   VAL A 124       3.875  -3.867  31.542  1.00  0.00           N  
ATOM    967  CA  VAL A 124       4.630  -5.107  31.409  1.00  0.00           C  
ATOM    968  C   VAL A 124       5.458  -5.324  32.662  1.00  0.00           C  
ATOM    969  O   VAL A 124       6.179  -4.421  33.088  1.00  0.00           O  
ATOM    970  CB  VAL A 124       5.513  -5.087  30.152  1.00  0.00           C  
ATOM    971  CG1 VAL A 124       6.391  -6.338  30.059  1.00  0.00           C  
ATOM    972  CG2 VAL A 124       4.664  -5.006  28.881  1.00  0.00           C  
ATOM    973  N   ALA A 125       5.409  -6.526  33.222  1.00  0.00           N  
ATOM    974  CA  ALA A 125       6.289  -6.942  34.297  1.00  0.00           C  
ATOM    975  C   ALA A 125       6.942  -8.272  33.985  1.00  0.00           C  
ATOM    976  O   ALA A 125       6.355  -9.140  33.336  1.00  0.00           O  
ATOM    977  CB  ALA A 125       5.512  -6.968  35.612  1.00  0.00           C  
ATOM    978  N   TYR A 126       8.178  -8.461  34.464  1.00  0.00           N  
ATOM    979  CA  TYR A 126       8.872  -9.741  34.414  1.00  0.00           C  
ATOM    980  C   TYR A 126       9.821  -9.888  35.605  1.00  0.00           C  
ATOM    981  O   TYR A 126      10.281  -8.888  36.172  1.00  0.00           O  
ATOM    982  CB  TYR A 126       9.613  -9.907  33.080  1.00  0.00           C  
ATOM    983  CG  TYR A 126      10.904  -9.135  32.959  1.00  0.00           C  
ATOM    984  CD1 TYR A 126      10.905  -7.737  32.756  1.00  0.00           C  
ATOM    985  CD2 TYR A 126      12.138  -9.805  33.060  1.00  0.00           C  
ATOM    986  CE1 TYR A 126      12.098  -7.028  32.655  1.00  0.00           C  
ATOM    987  CE2 TYR A 126      13.348  -9.107  32.954  1.00  0.00           C  
ATOM    988  CZ  TYR A 126      13.324  -7.713  32.756  1.00  0.00           C  
ATOM    989  OH  TYR A 126      14.506  -7.028  32.660  1.00  0.00           O  
ATOM    990  N   ILE A 127      10.134 -11.133  35.935  1.00  0.00           N  
ATOM    991  CA  ILE A 127      11.154 -11.470  36.935  1.00  0.00           C  
ATOM    992  C   ILE A 127      12.385 -11.941  36.154  1.00  0.00           C  
ATOM    993  O   ILE A 127      12.303 -12.979  35.488  1.00  0.00           O  
ATOM    994  CB  ILE A 127      10.636 -12.510  37.941  1.00  0.00           C  
ATOM    995  CG1 ILE A 127       9.359 -11.990  38.646  1.00  0.00           C  
ATOM    996  CG2 ILE A 127      11.739 -12.825  38.968  1.00  0.00           C  
ATOM    997  CD1 ILE A 127       8.658 -13.045  39.524  1.00  0.00           C  
ATOM    998  N   PRO A 128      13.519 -11.206  36.199  1.00  0.00           N  
ATOM    999  CA  PRO A 128      14.735 -11.610  35.519  1.00  0.00           C  
ATOM   1000  C   PRO A 128      15.207 -12.985  35.967  1.00  0.00           C  
ATOM   1001  O   PRO A 128      15.153 -13.320  37.150  1.00  0.00           O  
ATOM   1002  CB  PRO A 128      15.773 -10.528  35.830  1.00  0.00           C  
ATOM   1003  CG  PRO A 128      14.939  -9.308  36.188  1.00  0.00           C  
ATOM   1004  CD  PRO A 128      13.711  -9.919  36.849  1.00  0.00           C  
ATOM   1005  N   LYS A 129      15.719 -13.782  35.024  1.00  0.00           N  
ATOM   1006  CA  LYS A 129      16.359 -15.061  35.307  1.00  0.00           C  
ATOM   1007  C   LYS A 129      17.852 -14.950  35.002  1.00  0.00           C  
ATOM   1008  O   LYS A 129      18.601 -14.449  35.843  1.00  0.00           O  
ATOM   1009  CB  LYS A 129      15.615 -16.174  34.547  1.00  0.00           C  
ATOM   1010  CG  LYS A 129      16.063 -17.562  35.016  1.00  0.00           C  
ATOM   1011  CD  LYS A 129      15.426 -18.638  34.134  1.00  0.00           C  
ATOM   1012  CE  LYS A 129      15.995 -19.995  34.506  1.00  0.00           C  
ATOM   1013  NZ  LYS A 129      15.636 -20.997  33.486  1.00  0.00           N  
ATOM   1014  N   ASP A 130      18.279 -15.342  33.809  1.00  0.00           N  
ATOM   1015  CA  ASP A 130      19.688 -15.319  33.398  1.00  0.00           C  
ATOM   1016  C   ASP A 130      20.076 -13.991  32.729  1.00  0.00           C  
ATOM   1017  O   ASP A 130      21.252 -13.643  32.638  1.00  0.00           O  
ATOM   1018  CB  ASP A 130      19.950 -16.528  32.475  1.00  0.00           C  
ATOM   1019  CG  ASP A 130      19.519 -17.858  33.108  1.00  0.00           C  
ATOM   1020  OD1 ASP A 130      19.823 -18.080  34.296  1.00  0.00           O  
ATOM   1021  OD2 ASP A 130      18.817 -18.640  32.437  1.00  0.00           O  
ATOM   1022  N   SER A 131      19.085 -13.222  32.279  1.00  0.00           N  
ATOM   1023  CA  SER A 131      19.295 -11.980  31.551  1.00  0.00           C  
ATOM   1024  C   SER A 131      18.284 -10.898  31.925  1.00  0.00           C  
ATOM   1025  O   SER A 131      17.124 -11.167  32.245  1.00  0.00           O  
ATOM   1026  CB  SER A 131      19.284 -12.240  30.041  1.00  0.00           C  
ATOM   1027  OG  SER A 131      18.059 -12.803  29.627  1.00  0.00           O  
ATOM   1028  N   VAL A 132      18.745  -9.654  31.833  1.00  0.00           N  
ATOM   1029  CA  VAL A 132      17.935  -8.448  31.966  1.00  0.00           C  
ATOM   1030  C   VAL A 132      17.828  -7.796  30.589  1.00  0.00           C  
ATOM   1031  O   VAL A 132      18.828  -7.632  29.889  1.00  0.00           O  
ATOM   1032  CB  VAL A 132      18.539  -7.481  33.002  1.00  0.00           C  
ATOM   1033  CG1 VAL A 132      17.685  -6.222  33.168  1.00  0.00           C  
ATOM   1034  CG2 VAL A 132      18.659  -8.143  34.373  1.00  0.00           C  
ATOM   1035  N   ILE A 133      16.622  -7.421  30.183  1.00  0.00           N  
ATOM   1036  CA  ILE A 133      16.394  -6.717  28.917  1.00  0.00           C  
ATOM   1037  C   ILE A 133      16.517  -5.200  29.117  1.00  0.00           C  
ATOM   1038  O   ILE A 133      16.076  -4.652  30.125  1.00  0.00           O  
ATOM   1039  CB  ILE A 133      15.064  -7.158  28.271  1.00  0.00           C  
ATOM   1040  CG1 ILE A 133      14.980  -6.676  26.810  1.00  0.00           C  
ATOM   1041  CG2 ILE A 133      13.853  -6.692  29.091  1.00  0.00           C  
ATOM   1042  CD1 ILE A 133      13.818  -7.320  26.013  1.00  0.00           C  
ATOM   1043  N   GLY A 134      17.091  -4.503  28.131  1.00  0.00           N  
ATOM   1044  CA  GLY A 134      17.088  -3.046  28.131  1.00  0.00           C  
ATOM   1045  C   GLY A 134      15.657  -2.495  28.152  1.00  0.00           C  
ATOM   1046  O   GLY A 134      14.856  -2.873  27.300  1.00  0.00           O  
ATOM   1047  N   LEU A 135      15.337  -1.601  29.086  1.00  0.00           N  
ATOM   1048  CA  LEU A 135      13.972  -1.110  29.327  1.00  0.00           C  
ATOM   1049  C   LEU A 135      13.277  -0.607  28.055  1.00  0.00           C  
ATOM   1050  O   LEU A 135      12.141  -0.992  27.759  1.00  0.00           O  
ATOM   1051  CB  LEU A 135      14.004   0.011  30.389  1.00  0.00           C  
ATOM   1052  CG  LEU A 135      14.430  -0.436  31.802  1.00  0.00           C  
ATOM   1053  CD1 LEU A 135      14.538   0.780  32.707  1.00  0.00           C  
ATOM   1054  CD2 LEU A 135      13.437  -1.419  32.424  1.00  0.00           C  
ATOM   1055  N   SER A 136      13.981   0.168  27.218  1.00  0.00           N  
ATOM   1056  CA  SER A 136      13.438   0.697  25.960  1.00  0.00           C  
ATOM   1057  C   SER A 136      13.062  -0.382  24.938  1.00  0.00           C  
ATOM   1058  O   SER A 136      12.354  -0.094  23.973  1.00  0.00           O  
ATOM   1059  CB  SER A 136      14.435   1.664  25.322  1.00  0.00           C  
ATOM   1060  OG  SER A 136      15.629   0.999  24.926  1.00  0.00           O  
ATOM   1061  N   LYS A 137      13.545  -1.620  25.105  1.00  0.00           N  
ATOM   1062  CA  LYS A 137      13.205  -2.746  24.226  1.00  0.00           C  
ATOM   1063  C   LYS A 137      11.815  -3.268  24.523  1.00  0.00           C  
ATOM   1064  O   LYS A 137      11.129  -3.649  23.584  1.00  0.00           O  
ATOM   1065  CB  LYS A 137      14.252  -3.870  24.349  1.00  0.00           C  
ATOM   1066  CG  LYS A 137      15.702  -3.402  24.124  1.00  0.00           C  
ATOM   1067  CD  LYS A 137      15.901  -2.747  22.763  1.00  0.00           C  
ATOM   1068  CE  LYS A 137      17.356  -2.346  22.627  1.00  0.00           C  
ATOM   1069  NZ  LYS A 137      17.665  -1.885  21.249  1.00  0.00           N  
ATOM   1070  N   ILE A 138      11.368  -3.208  25.778  1.00  0.00           N  
ATOM   1071  CA  ILE A 138      10.005  -3.567  26.158  1.00  0.00           C  
ATOM   1072  C   ILE A 138       9.011  -2.650  25.442  1.00  0.00           C  
ATOM   1073  O   ILE A 138       8.131  -3.144  24.740  1.00  0.00           O  
ATOM   1074  CB  ILE A 138       9.824  -3.544  27.694  1.00  0.00           C  
ATOM   1075  CG1 ILE A 138      10.777  -4.570  28.361  1.00  0.00           C  
ATOM   1076  CG2 ILE A 138       8.360  -3.834  28.065  1.00  0.00           C  
ATOM   1077  CD1 ILE A 138      10.771  -4.534  29.891  1.00  0.00           C  
ATOM   1078  N   ASN A 139       9.230  -1.331  25.505  1.00  0.00           N  
ATOM   1079  CA  ASN A 139       8.404  -0.355  24.785  1.00  0.00           C  
ATOM   1080  C   ASN A 139       8.376  -0.631  23.274  1.00  0.00           C  
ATOM   1081  O   ASN A 139       7.315  -0.631  22.665  1.00  0.00           O  
ATOM   1082  CB  ASN A 139       8.941   1.068  25.027  1.00  0.00           C  
ATOM   1083  CG  ASN A 139       8.965   1.461  26.497  1.00  0.00           C  
ATOM   1084  OD1 ASN A 139       9.741   0.951  27.268  1.00  0.00           O  
ATOM   1085  ND2 ASN A 139       8.141   2.400  26.902  1.00  0.00           N  
ATOM   1086  N   ARG A 140       9.548  -0.929  22.673  1.00  0.00           N  
ATOM   1087  CA  ARG A 140       9.644  -1.219  21.239  1.00  0.00           C  
ATOM   1088  C   ARG A 140       8.935  -2.510  20.842  1.00  0.00           C  
ATOM   1089  O   ARG A 140       8.347  -2.542  19.766  1.00  0.00           O  
ATOM   1090  CB  ARG A 140      11.106  -1.277  20.802  1.00  0.00           C  
ATOM   1091  CG  ARG A 140      11.744   0.114  20.768  1.00  0.00           C  
ATOM   1092  CD  ARG A 140      13.202  -0.008  20.342  1.00  0.00           C  
ATOM   1093  NE  ARG A 140      13.889   1.276  20.381  1.00  0.00           N  
ATOM   1094  CZ  ARG A 140      14.995   1.616  19.722  1.00  0.00           C  
ATOM   1095  NH1 ARG A 140      15.612   0.754  18.966  1.00  0.00           N  
ATOM   1096  NH2 ARG A 140      15.476   2.814  19.825  1.00  0.00           N  
ATOM   1097  N   ILE A 141       8.975  -3.562  21.663  1.00  0.00           N  
ATOM   1098  CA  ILE A 141       8.262  -4.820  21.412  1.00  0.00           C  
ATOM   1099  C   ILE A 141       6.747  -4.591  21.470  1.00  0.00           C  
ATOM   1100  O   ILE A 141       6.035  -5.038  20.581  1.00  0.00           O  
ATOM   1101  CB  ILE A 141       8.720  -5.913  22.397  1.00  0.00           C  
ATOM   1102  CG1 ILE A 141      10.171  -6.344  22.075  1.00  0.00           C  
ATOM   1103  CG2 ILE A 141       7.799  -7.148  22.344  1.00  0.00           C  
ATOM   1104  CD1 ILE A 141      10.848  -7.080  23.240  1.00  0.00           C  
ATOM   1105  N   VAL A 142       6.269  -3.860  22.472  1.00  0.00           N  
ATOM   1106  CA  VAL A 142       4.855  -3.481  22.577  1.00  0.00           C  
ATOM   1107  C   VAL A 142       4.409  -2.722  21.323  1.00  0.00           C  
ATOM   1108  O   VAL A 142       3.419  -3.100  20.702  1.00  0.00           O  
ATOM   1109  CB  VAL A 142       4.591  -2.643  23.846  1.00  0.00           C  
ATOM   1110  CG1 VAL A 142       3.178  -2.062  23.895  1.00  0.00           C  
ATOM   1111  CG2 VAL A 142       4.775  -3.500  25.109  1.00  0.00           C  
ATOM   1112  N   GLN A 143       5.177  -1.720  20.910  1.00  0.00           N  
ATOM   1113  CA  GLN A 143       4.880  -0.941  19.708  1.00  0.00           C  
ATOM   1114  C   GLN A 143       4.926  -1.804  18.433  1.00  0.00           C  
ATOM   1115  O   GLN A 143       4.031  -1.666  17.607  1.00  0.00           O  
ATOM   1116  CB  GLN A 143       5.867   0.228  19.594  1.00  0.00           C  
ATOM   1117  CG  GLN A 143       5.548   1.329  20.613  1.00  0.00           C  
ATOM   1118  CD  GLN A 143       6.614   2.439  20.670  1.00  0.00           C  
ATOM   1119  OE1 GLN A 143       7.696   2.348  20.107  1.00  0.00           O  
ATOM   1120  NE2 GLN A 143       6.333   3.505  21.368  1.00  0.00           N  
ATOM   1121  N   PHE A 144       5.887  -2.716  18.290  1.00  0.00           N  
ATOM   1122  CA  PHE A 144       5.987  -3.598  17.126  1.00  0.00           C  
ATOM   1123  C   PHE A 144       4.703  -4.414  16.916  1.00  0.00           C  
ATOM   1124  O   PHE A 144       4.137  -4.394  15.826  1.00  0.00           O  
ATOM   1125  CB  PHE A 144       7.203  -4.515  17.275  1.00  0.00           C  
ATOM   1126  CG  PHE A 144       7.307  -5.562  16.183  1.00  0.00           C  
ATOM   1127  CD1 PHE A 144       6.875  -6.880  16.414  1.00  0.00           C  
ATOM   1128  CD2 PHE A 144       7.789  -5.205  14.908  1.00  0.00           C  
ATOM   1129  CE1 PHE A 144       6.930  -7.829  15.386  1.00  0.00           C  
ATOM   1130  CE2 PHE A 144       7.844  -6.154  13.886  1.00  0.00           C  
ATOM   1131  CZ  PHE A 144       7.410  -7.468  14.118  1.00  0.00           C  
ATOM   1132  N   PHE A 145       4.209  -5.069  17.966  1.00  0.00           N  
ATOM   1133  CA  PHE A 145       2.963  -5.829  17.866  1.00  0.00           C  
ATOM   1134  C   PHE A 145       1.713  -4.934  17.766  1.00  0.00           C  
ATOM   1135  O   PHE A 145       0.724  -5.353  17.172  1.00  0.00           O  
ATOM   1136  CB  PHE A 145       2.853  -6.813  19.037  1.00  0.00           C  
ATOM   1137  CG  PHE A 145       3.808  -7.973  18.906  1.00  0.00           C  
ATOM   1138  CD1 PHE A 145       3.583  -8.954  17.919  1.00  0.00           C  
ATOM   1139  CD2 PHE A 145       4.944  -8.074  19.725  1.00  0.00           C  
ATOM   1140  CE1 PHE A 145       4.490  -9.999  17.732  1.00  0.00           C  
ATOM   1141  CE2 PHE A 145       5.859  -9.115  19.541  1.00  0.00           C  
ATOM   1142  CZ  PHE A 145       5.642 -10.070  18.535  1.00  0.00           C  
ATOM   1143  N   ALA A 146       1.763  -3.710  18.292  1.00  0.00           N  
ATOM   1144  CA  ALA A 146       0.674  -2.751  18.147  1.00  0.00           C  
ATOM   1145  C   ALA A 146       0.515  -2.240  16.705  1.00  0.00           C  
ATOM   1146  O   ALA A 146      -0.614  -1.971  16.286  1.00  0.00           O  
ATOM   1147  CB  ALA A 146       0.895  -1.603  19.144  1.00  0.00           C  
ATOM   1148  N   GLN A 147       1.605  -2.152  15.935  1.00  0.00           N  
ATOM   1149  CA  GLN A 147       1.596  -1.718  14.529  1.00  0.00           C  
ATOM   1150  C   GLN A 147       1.097  -2.819  13.576  1.00  0.00           C  
ATOM   1151  O   GLN A 147       1.741  -3.190  12.598  1.00  0.00           O  
ATOM   1152  CB  GLN A 147       2.976  -1.167  14.112  1.00  0.00           C  
ATOM   1153  CG  GLN A 147       3.441   0.081  14.883  1.00  0.00           C  
ATOM   1154  CD  GLN A 147       2.409   1.212  14.895  1.00  0.00           C  
ATOM   1155  OE1 GLN A 147       1.840   1.580  13.891  1.00  0.00           O  
ATOM   1156  NE2 GLN A 147       2.136   1.797  16.036  1.00  0.00           N  
ATOM   1157  N   ARG A 148      -0.060  -3.389  13.902  1.00  0.00           N  
ATOM   1158  CA  ARG A 148      -0.755  -4.432  13.145  1.00  0.00           C  
ATOM   1159  C   ARG A 148      -2.269  -4.207  13.235  1.00  0.00           C  
ATOM   1160  O   ARG A 148      -2.727  -3.645  14.237  1.00  0.00           O  
ATOM   1161  CB  ARG A 148      -0.421  -5.830  13.719  1.00  0.00           C  
ATOM   1162  CG  ARG A 148       1.079  -6.172  13.719  1.00  0.00           C  
ATOM   1163  CD  ARG A 148       1.297  -7.606  14.228  1.00  0.00           C  
ATOM   1164  NE  ARG A 148       2.703  -8.043  14.104  1.00  0.00           N  
ATOM   1165  CZ  ARG A 148       3.134  -9.296  14.172  1.00  0.00           C  
ATOM   1166  NH1 ARG A 148       2.356 -10.288  14.477  1.00  0.00           N  
ATOM   1167  NH2 ARG A 148       4.358  -9.587  13.927  1.00  0.00           N  
ATOM   1168  N   PRO A 149      -3.076  -4.697  12.284  1.00  0.00           N  
ATOM   1169  CA  PRO A 149      -4.496  -4.904  12.524  1.00  0.00           C  
ATOM   1170  C   PRO A 149      -4.671  -5.894  13.680  1.00  0.00           C  
ATOM   1171  O   PRO A 149      -4.157  -7.017  13.620  1.00  0.00           O  
ATOM   1172  CB  PRO A 149      -5.075  -5.437  11.209  1.00  0.00           C  
ATOM   1173  CG  PRO A 149      -4.023  -5.064  10.163  1.00  0.00           C  
ATOM   1174  CD  PRO A 149      -2.716  -5.113  10.961  1.00  0.00           C  
ATOM   1175  N   GLN A 150      -5.342  -5.489  14.755  1.00  0.00           N  
ATOM   1176  CA  GLN A 150      -5.340  -6.243  16.006  1.00  0.00           C  
ATOM   1177  C   GLN A 150      -6.730  -6.493  16.604  1.00  0.00           C  
ATOM   1178  O   GLN A 150      -7.687  -5.749  16.400  1.00  0.00           O  
ATOM   1179  CB  GLN A 150      -4.427  -5.547  17.040  1.00  0.00           C  
ATOM   1180  CG  GLN A 150      -2.922  -5.778  16.813  1.00  0.00           C  
ATOM   1181  CD  GLN A 150      -2.452  -7.216  17.063  1.00  0.00           C  
ATOM   1182  OE1 GLN A 150      -3.223  -8.156  17.208  1.00  0.00           O  
ATOM   1183  NE2 GLN A 150      -1.161  -7.437  17.126  1.00  0.00           N  
ATOM   1184  N   VAL A 151      -6.767  -7.567  17.396  1.00  0.00           N  
ATOM   1185  CA  VAL A 151      -7.728  -7.798  18.474  1.00  0.00           C  
ATOM   1186  C   VAL A 151      -6.944  -7.649  19.776  1.00  0.00           C  
ATOM   1187  O   VAL A 151      -5.847  -8.192  19.891  1.00  0.00           O  
ATOM   1188  CB  VAL A 151      -8.352  -9.202  18.374  1.00  0.00           C  
ATOM   1189  CG1 VAL A 151      -9.352  -9.460  19.497  1.00  0.00           C  
ATOM   1190  CG2 VAL A 151      -9.087  -9.392  17.050  1.00  0.00           C  
ATOM   1191  N   GLN A 152      -7.469  -6.907  20.752  1.00  0.00           N  
ATOM   1192  CA  GLN A 152      -6.716  -6.560  21.964  1.00  0.00           C  
ATOM   1193  C   GLN A 152      -6.281  -7.793  22.775  1.00  0.00           C  
ATOM   1194  O   GLN A 152      -5.163  -7.842  23.289  1.00  0.00           O  
ATOM   1195  CB  GLN A 152      -7.550  -5.592  22.811  1.00  0.00           C  
ATOM   1196  CG  GLN A 152      -6.798  -5.094  24.056  1.00  0.00           C  
ATOM   1197  CD  GLN A 152      -7.581  -4.028  24.824  1.00  0.00           C  
ATOM   1198  OE1 GLN A 152      -8.354  -3.265  24.274  1.00  0.00           O  
ATOM   1199  NE2 GLN A 152      -7.400  -3.937  26.123  1.00  0.00           N  
ATOM   1200  N   GLU A 153      -7.100  -8.826  22.851  1.00  0.00           N  
ATOM   1201  CA  GLU A 153      -6.786 -10.100  23.506  1.00  0.00           C  
ATOM   1202  C   GLU A 153      -5.588 -10.783  22.840  1.00  0.00           C  
ATOM   1203  O   GLU A 153      -4.651 -11.204  23.521  1.00  0.00           O  
ATOM   1204  CB  GLU A 153      -8.007 -11.038  23.467  1.00  0.00           C  
ATOM   1205  CG  GLU A 153      -9.243 -10.548  24.239  1.00  0.00           C  
ATOM   1206  CD  GLU A 153     -10.121  -9.518  23.503  1.00  0.00           C  
ATOM   1207  OE1 GLU A 153     -11.170  -9.168  24.078  1.00  0.00           O  
ATOM   1208  OE2 GLU A 153      -9.747  -9.083  22.387  1.00  0.00           O  
ATOM   1209  N   ARG A 154      -5.566 -10.834  21.507  1.00  0.00           N  
ATOM   1210  CA  ARG A 154      -4.458 -11.406  20.735  1.00  0.00           C  
ATOM   1211  C   ARG A 154      -3.183 -10.579  20.898  1.00  0.00           C  
ATOM   1212  O   ARG A 154      -2.127 -11.168  21.150  1.00  0.00           O  
ATOM   1213  CB  ARG A 154      -4.866 -11.534  19.253  1.00  0.00           C  
ATOM   1214  CG  ARG A 154      -3.806 -12.267  18.425  1.00  0.00           C  
ATOM   1215  CD  ARG A 154      -4.264 -12.473  16.968  1.00  0.00           C  
ATOM   1216  NE  ARG A 154      -4.346 -11.201  16.237  1.00  0.00           N  
ATOM   1217  CZ  ARG A 154      -5.239 -10.825  15.323  1.00  0.00           C  
ATOM   1218  NH1 ARG A 154      -6.179 -11.604  14.876  1.00  0.00           N  
ATOM   1219  NH2 ARG A 154      -5.189  -9.630  14.832  1.00  0.00           N  
ATOM   1220  N   LEU A 155      -3.267  -9.262  20.824  1.00  0.00           N  
ATOM   1221  CA  LEU A 155      -2.141  -8.350  21.041  1.00  0.00           C  
ATOM   1222  C   LEU A 155      -1.475  -8.606  22.397  1.00  0.00           C  
ATOM   1223  O   LEU A 155      -0.253  -8.746  22.475  1.00  0.00           O  
ATOM   1224  CB  LEU A 155      -2.658  -6.909  20.914  1.00  0.00           C  
ATOM   1225  CG  LEU A 155      -1.638  -5.810  21.274  1.00  0.00           C  
ATOM   1226  CD1 LEU A 155      -0.386  -5.872  20.406  1.00  0.00           C  
ATOM   1227  CD2 LEU A 155      -2.285  -4.441  21.076  1.00  0.00           C  
ATOM   1228  N   THR A 156      -2.272  -8.734  23.448  1.00  0.00           N  
ATOM   1229  CA  THR A 156      -1.776  -8.987  24.806  1.00  0.00           C  
ATOM   1230  C   THR A 156      -1.034 -10.318  24.891  1.00  0.00           C  
ATOM   1231  O   THR A 156       0.056 -10.393  25.469  1.00  0.00           O  
ATOM   1232  CB  THR A 156      -2.933  -8.961  25.825  1.00  0.00           C  
ATOM   1233  OG1 THR A 156      -3.738  -7.823  25.643  1.00  0.00           O  
ATOM   1234  CG2 THR A 156      -2.436  -8.884  27.262  1.00  0.00           C  
ATOM   1235  N   GLN A 157      -1.558 -11.377  24.268  1.00  0.00           N  
ATOM   1236  CA  GLN A 157      -0.925 -12.691  24.217  1.00  0.00           C  
ATOM   1237  C   GLN A 157       0.358 -12.697  23.374  1.00  0.00           C  
ATOM   1238  O   GLN A 157       1.349 -13.291  23.794  1.00  0.00           O  
ATOM   1239  CB  GLN A 157      -1.914 -13.722  23.666  1.00  0.00           C  
ATOM   1240  CG  GLN A 157      -3.059 -14.021  24.646  1.00  0.00           C  
ATOM   1241  CD  GLN A 157      -4.064 -15.028  24.085  1.00  0.00           C  
ATOM   1242  OE1 GLN A 157      -3.918 -15.572  23.012  1.00  0.00           O  
ATOM   1243  NE2 GLN A 157      -5.116 -15.326  24.807  1.00  0.00           N  
ATOM   1244  N   GLN A 158       0.380 -12.007  22.236  1.00  0.00           N  
ATOM   1245  CA  GLN A 158       1.565 -11.895  21.386  1.00  0.00           C  
ATOM   1246  C   GLN A 158       2.732 -11.247  22.149  1.00  0.00           C  
ATOM   1247  O   GLN A 158       3.835 -11.797  22.159  1.00  0.00           O  
ATOM   1248  CB  GLN A 158       1.238 -11.073  20.134  1.00  0.00           C  
ATOM   1249  CG  GLN A 158       0.418 -11.858  19.097  1.00  0.00           C  
ATOM   1250  CD  GLN A 158       0.006 -11.001  17.900  1.00  0.00           C  
ATOM   1251  OE1 GLN A 158       0.026  -9.785  17.927  1.00  0.00           O  
ATOM   1252  NE2 GLN A 158      -0.387 -11.617  16.810  1.00  0.00           N  
ATOM   1253  N   ILE A 159       2.489 -10.150  22.849  1.00  0.00           N  
ATOM   1254  CA  ILE A 159       3.512  -9.467  23.658  1.00  0.00           C  
ATOM   1255  C   ILE A 159       4.021 -10.390  24.774  1.00  0.00           C  
ATOM   1256  O   ILE A 159       5.230 -10.475  24.983  1.00  0.00           O  
ATOM   1257  CB  ILE A 159       2.964  -8.145  24.218  1.00  0.00           C  
ATOM   1258  CG1 ILE A 159       2.648  -7.146  23.072  1.00  0.00           C  
ATOM   1259  CG2 ILE A 159       3.978  -7.495  25.190  1.00  0.00           C  
ATOM   1260  CD1 ILE A 159       1.754  -5.982  23.512  1.00  0.00           C  
ATOM   1261  N   LEU A 160       3.129 -11.121  25.454  1.00  0.00           N  
ATOM   1262  CA  LEU A 160       3.513 -12.082  26.486  1.00  0.00           C  
ATOM   1263  C   LEU A 160       4.479 -13.126  25.932  1.00  0.00           C  
ATOM   1264  O   LEU A 160       5.565 -13.308  26.490  1.00  0.00           O  
ATOM   1265  CB  LEU A 160       2.260 -12.751  27.076  1.00  0.00           C  
ATOM   1266  CG  LEU A 160       2.585 -13.794  28.168  1.00  0.00           C  
ATOM   1267  CD1 LEU A 160       3.007 -13.127  29.473  1.00  0.00           C  
ATOM   1268  CD2 LEU A 160       1.368 -14.667  28.458  1.00  0.00           C  
ATOM   1269  N   ILE A 161       4.119 -13.820  24.851  1.00  0.00           N  
ATOM   1270  CA  ILE A 161       4.924 -14.897  24.268  1.00  0.00           C  
ATOM   1271  C   ILE A 161       6.253 -14.369  23.723  1.00  0.00           C  
ATOM   1272  O   ILE A 161       7.287 -15.001  23.939  1.00  0.00           O  
ATOM   1273  CB  ILE A 161       4.118 -15.647  23.186  1.00  0.00           C  
ATOM   1274  CG1 ILE A 161       2.873 -16.361  23.765  1.00  0.00           C  
ATOM   1275  CG2 ILE A 161       4.989 -16.642  22.407  1.00  0.00           C  
ATOM   1276  CD1 ILE A 161       3.134 -17.385  24.872  1.00  0.00           C  
ATOM   1277  N   ALA A 162       6.259 -13.217  23.075  1.00  0.00           N  
ATOM   1278  CA  ALA A 162       7.473 -12.583  22.590  1.00  0.00           C  
ATOM   1279  C   ALA A 162       8.461 -12.321  23.728  1.00  0.00           C  
ATOM   1280  O   ALA A 162       9.623 -12.724  23.653  1.00  0.00           O  
ATOM   1281  CB  ALA A 162       7.095 -11.284  21.870  1.00  0.00           C  
ATOM   1282  N   LEU A 163       8.006 -11.743  24.827  1.00  0.00           N  
ATOM   1283  CA  LEU A 163       8.847 -11.462  25.991  1.00  0.00           C  
ATOM   1284  C   LEU A 163       9.307 -12.734  26.694  1.00  0.00           C  
ATOM   1285  O   LEU A 163      10.486 -12.836  27.025  1.00  0.00           O  
ATOM   1286  CB  LEU A 163       8.101 -10.530  26.952  1.00  0.00           C  
ATOM   1287  CG  LEU A 163       7.951  -9.096  26.427  1.00  0.00           C  
ATOM   1288  CD1 LEU A 163       6.989  -8.332  27.329  1.00  0.00           C  
ATOM   1289  CD2 LEU A 163       9.287  -8.346  26.425  1.00  0.00           C  
ATOM   1290  N   GLN A 164       8.446 -13.737  26.872  1.00  0.00           N  
ATOM   1291  CA  GLN A 164       8.823 -15.034  27.439  1.00  0.00           C  
ATOM   1292  C   GLN A 164       9.929 -15.708  26.613  1.00  0.00           C  
ATOM   1293  O   GLN A 164      10.892 -16.228  27.179  1.00  0.00           O  
ATOM   1294  CB  GLN A 164       7.600 -15.959  27.499  1.00  0.00           C  
ATOM   1295  CG  GLN A 164       6.644 -15.589  28.640  1.00  0.00           C  
ATOM   1296  CD  GLN A 164       5.432 -16.511  28.707  1.00  0.00           C  
ATOM   1297  OE1 GLN A 164       4.941 -17.048  27.724  1.00  0.00           O  
ATOM   1298  NE2 GLN A 164       4.905 -16.755  29.891  1.00  0.00           N  
ATOM   1299  N   THR A 165       9.822 -15.649  25.284  1.00  0.00           N  
ATOM   1300  CA  THR A 165      10.799 -16.228  24.359  1.00  0.00           C  
ATOM   1301  C   THR A 165      12.140 -15.511  24.454  1.00  0.00           C  
ATOM   1302  O   THR A 165      13.177 -16.158  24.583  1.00  0.00           O  
ATOM   1303  CB  THR A 165      10.266 -16.180  22.919  1.00  0.00           C  
ATOM   1304  OG1 THR A 165       9.026 -16.840  22.845  1.00  0.00           O  
ATOM   1305  CG2 THR A 165      11.200 -16.864  21.920  1.00  0.00           C  
ATOM   1306  N   LEU A 166      12.140 -14.180  24.433  1.00  0.00           N  
ATOM   1307  CA  LEU A 166      13.364 -13.381  24.441  1.00  0.00           C  
ATOM   1308  C   LEU A 166      14.081 -13.387  25.797  1.00  0.00           C  
ATOM   1309  O   LEU A 166      15.306 -13.363  25.845  1.00  0.00           O  
ATOM   1310  CB  LEU A 166      13.008 -11.942  24.046  1.00  0.00           C  
ATOM   1311  CG  LEU A 166      12.563 -11.795  22.580  1.00  0.00           C  
ATOM   1312  CD1 LEU A 166      11.994 -10.400  22.380  1.00  0.00           C  
ATOM   1313  CD2 LEU A 166      13.727 -12.007  21.612  1.00  0.00           C  
ATOM   1314  N   LEU A 167      13.334 -13.433  26.892  1.00  0.00           N  
ATOM   1315  CA  LEU A 167      13.871 -13.411  28.256  1.00  0.00           C  
ATOM   1316  C   LEU A 167      14.234 -14.810  28.773  1.00  0.00           C  
ATOM   1317  O   LEU A 167      14.876 -14.924  29.813  1.00  0.00           O  
ATOM   1318  CB  LEU A 167      12.852 -12.742  29.185  1.00  0.00           C  
ATOM   1319  CG  LEU A 167      12.622 -11.246  28.886  1.00  0.00           C  
ATOM   1320  CD1 LEU A 167      11.416 -10.740  29.676  1.00  0.00           C  
ATOM   1321  CD2 LEU A 167      13.841 -10.398  29.274  1.00  0.00           C  
ATOM   1322  N   GLY A 168      13.816 -15.877  28.090  1.00  0.00           N  
ATOM   1323  CA  GLY A 168      14.050 -17.254  28.530  1.00  0.00           C  
ATOM   1324  C   GLY A 168      13.368 -17.591  29.858  1.00  0.00           C  
ATOM   1325  O   GLY A 168      13.860 -18.408  30.635  1.00  0.00           O  
ATOM   1326  N   THR A 169      12.238 -16.940  30.149  1.00  0.00           N  
ATOM   1327  CA  THR A 169      11.461 -17.166  31.372  1.00  0.00           C  
ATOM   1328  C   THR A 169       9.968 -17.098  31.103  1.00  0.00           C  
ATOM   1329  O   THR A 169       9.495 -16.290  30.314  1.00  0.00           O  
ATOM   1330  CB  THR A 169      11.874 -16.198  32.486  1.00  0.00           C  
ATOM   1331  OG1 THR A 169      11.169 -16.516  33.662  1.00  0.00           O  
ATOM   1332  CG2 THR A 169      11.593 -14.723  32.181  1.00  0.00           C  
ATOM   1333  N   ASN A 170       9.210 -17.938  31.826  1.00  0.00           N  
ATOM   1334  CA  ASN A 170       7.756 -17.860  31.803  1.00  0.00           C  
ATOM   1335  C   ASN A 170       7.203 -16.746  32.709  1.00  0.00           C  
ATOM   1336  O   ASN A 170       6.035 -16.402  32.585  1.00  0.00           O  
ATOM   1337  CB  ASN A 170       7.177 -19.230  32.187  1.00  0.00           C  
ATOM   1338  CG  ASN A 170       7.439 -20.275  31.115  1.00  0.00           C  
ATOM   1339  OD1 ASN A 170       7.501 -19.998  29.940  1.00  0.00           O  
ATOM   1340  ND2 ASN A 170       7.594 -21.516  31.503  1.00  0.00           N  
ATOM   1341  N   ASN A 171       8.018 -16.190  33.586  1.00  0.00           N  
ATOM   1342  CA  ASN A 171       7.619 -15.199  34.582  1.00  0.00           C  
ATOM   1343  C   ASN A 171       7.468 -13.815  33.948  1.00  0.00           C  
ATOM   1344  O   ASN A 171       8.266 -12.907  34.192  1.00  0.00           O  
ATOM   1345  CB  ASN A 171       8.614 -15.204  35.751  1.00  0.00           C  
ATOM   1346  CG  ASN A 171       8.713 -16.537  36.463  1.00  0.00           C  
ATOM   1347  OD1 ASN A 171       7.821 -17.361  36.449  1.00  0.00           O  
ATOM   1348  ND2 ASN A 171       9.831 -16.787  37.106  1.00  0.00           N  
ATOM   1349  N   VAL A 172       6.458 -13.657  33.110  1.00  0.00           N  
ATOM   1350  CA  VAL A 172       6.097 -12.416  32.431  1.00  0.00           C  
ATOM   1351  C   VAL A 172       4.601 -12.162  32.617  1.00  0.00           C  
ATOM   1352  O   VAL A 172       3.798 -13.098  32.638  1.00  0.00           O  
ATOM   1353  CB  VAL A 172       6.471 -12.457  30.932  1.00  0.00           C  
ATOM   1354  CG1 VAL A 172       6.219 -11.110  30.248  1.00  0.00           C  
ATOM   1355  CG2 VAL A 172       7.952 -12.809  30.716  1.00  0.00           C  
ATOM   1356  N   ALA A 173       4.230 -10.896  32.756  1.00  0.00           N  
ATOM   1357  CA  ALA A 173       2.852 -10.451  32.791  1.00  0.00           C  
ATOM   1358  C   ALA A 173       2.669  -9.220  31.905  1.00  0.00           C  
ATOM   1359  O   ALA A 173       3.511  -8.324  31.890  1.00  0.00           O  
ATOM   1360  CB  ALA A 173       2.444 -10.175  34.239  1.00  0.00           C  
ATOM   1361  N   VAL A 174       1.557  -9.170  31.191  1.00  0.00           N  
ATOM   1362  CA  VAL A 174       1.187  -8.055  30.319  1.00  0.00           C  
ATOM   1363  C   VAL A 174      -0.264  -7.673  30.603  1.00  0.00           C  
ATOM   1364  O   VAL A 174      -1.138  -8.535  30.627  1.00  0.00           O  
ATOM   1365  CB  VAL A 174       1.369  -8.411  28.832  1.00  0.00           C  
ATOM   1366  CG1 VAL A 174       1.086  -7.208  27.936  1.00  0.00           C  
ATOM   1367  CG2 VAL A 174       2.794  -8.892  28.537  1.00  0.00           C  
ATOM   1368  N   SER A 175      -0.510  -6.388  30.810  1.00  0.00           N  
ATOM   1369  CA  SER A 175      -1.850  -5.815  30.888  1.00  0.00           C  
ATOM   1370  C   SER A 175      -1.959  -4.655  29.903  1.00  0.00           C  
ATOM   1371  O   SER A 175      -1.033  -3.853  29.810  1.00  0.00           O  
ATOM   1372  CB  SER A 175      -2.145  -5.342  32.306  1.00  0.00           C  
ATOM   1373  OG  SER A 175      -3.508  -4.995  32.438  1.00  0.00           O  
ATOM   1374  N   ILE A 176      -3.061  -4.585  29.178  1.00  0.00           N  
ATOM   1375  CA  ILE A 176      -3.360  -3.495  28.264  1.00  0.00           C  
ATOM   1376  C   ILE A 176      -4.707  -2.906  28.646  1.00  0.00           C  
ATOM   1377  O   ILE A 176      -5.679  -3.644  28.781  1.00  0.00           O  
ATOM   1378  CB  ILE A 176      -3.336  -3.960  26.788  1.00  0.00           C  
ATOM   1379  CG1 ILE A 176      -1.919  -4.444  26.409  1.00  0.00           C  
ATOM   1380  CG2 ILE A 176      -3.795  -2.826  25.853  1.00  0.00           C  
ATOM   1381  CD1 ILE A 176      -1.807  -5.014  24.995  1.00  0.00           C  
ATOM   1382  N   ASP A 177      -4.760  -1.585  28.779  1.00  0.00           N  
ATOM   1383  CA  ASP A 177      -5.999  -0.822  28.894  1.00  0.00           C  
ATOM   1384  C   ASP A 177      -6.110   0.106  27.690  1.00  0.00           C  
ATOM   1385  O   ASP A 177      -5.170   0.860  27.397  1.00  0.00           O  
ATOM   1386  CB  ASP A 177      -6.028  -0.048  30.217  1.00  0.00           C  
ATOM   1387  CG  ASP A 177      -7.452   0.352  30.592  1.00  0.00           C  
ATOM   1388  OD1 ASP A 177      -8.339   0.375  29.713  1.00  0.00           O  
ATOM   1389  OD2 ASP A 177      -7.680   0.545  31.801  1.00  0.00           O  
ATOM   1390  N   ALA A 178      -7.208   0.023  26.950  1.00  0.00           N  
ATOM   1391  CA  ALA A 178      -7.360   0.740  25.702  1.00  0.00           C  
ATOM   1392  C   ALA A 178      -8.800   1.157  25.398  1.00  0.00           C  
ATOM   1393  O   ALA A 178      -9.771   0.458  25.700  1.00  0.00           O  
ATOM   1394  CB  ALA A 178      -6.772  -0.096  24.559  1.00  0.00           C  
ATOM   1395  N   VAL A 179      -8.908   2.296  24.715  1.00  0.00           N  
ATOM   1396  CA  VAL A 179     -10.148   2.812  24.138  1.00  0.00           C  
ATOM   1397  C   VAL A 179     -10.202   2.420  22.666  1.00  0.00           C  
ATOM   1398  O   VAL A 179      -9.305   2.735  21.884  1.00  0.00           O  
ATOM   1399  CB  VAL A 179     -10.245   4.329  24.321  1.00  0.00           C  
ATOM   1400  CG1 VAL A 179     -11.534   4.874  23.700  1.00  0.00           C  
ATOM   1401  CG2 VAL A 179     -10.244   4.714  25.802  1.00  0.00           C  
ATOM   1402  N   HIS A 180     -11.287   1.765  22.270  1.00  0.00           N  
ATOM   1403  CA  HIS A 180     -11.523   1.358  20.892  1.00  0.00           C  
ATOM   1404  C   HIS A 180     -12.418   2.383  20.193  1.00  0.00           C  
ATOM   1405  O   HIS A 180     -13.607   2.478  20.472  1.00  0.00           O  
ATOM   1406  CB  HIS A 180     -12.159  -0.039  20.867  1.00  0.00           C  
ATOM   1407  CG  HIS A 180     -11.242  -1.142  21.285  1.00  0.00           C  
ATOM   1408  ND1 HIS A 180     -10.802  -2.173  20.476  1.00  0.00           N  
ATOM   1409  CD2 HIS A 180     -10.682  -1.332  22.516  1.00  0.00           C  
ATOM   1410  CE1 HIS A 180     -10.003  -2.953  21.212  1.00  0.00           C  
ATOM   1411  NE2 HIS A 180      -9.904  -2.469  22.449  1.00  0.00           N  
ATOM   1412  N   TYR A 181     -11.859   3.134  19.234  1.00  0.00           N  
ATOM   1413  CA  TYR A 181     -12.629   4.145  18.510  1.00  0.00           C  
ATOM   1414  C   TYR A 181     -13.710   3.543  17.605  1.00  0.00           C  
ATOM   1415  O   TYR A 181     -14.689   4.215  17.291  1.00  0.00           O  
ATOM   1416  CB  TYR A 181     -11.684   5.068  17.743  1.00  0.00           C  
ATOM   1417  CG  TYR A 181     -11.066   6.149  18.615  1.00  0.00           C  
ATOM   1418  CD1 TYR A 181     -11.529   7.466  18.520  1.00  0.00           C  
ATOM   1419  CD2 TYR A 181     -10.046   5.831  19.521  1.00  0.00           C  
ATOM   1420  CE1 TYR A 181     -10.956   8.477  19.321  1.00  0.00           C  
ATOM   1421  CE2 TYR A 181      -9.480   6.826  20.327  1.00  0.00           C  
ATOM   1422  CZ  TYR A 181      -9.934   8.148  20.223  1.00  0.00           C  
ATOM   1423  OH  TYR A 181      -9.362   9.136  21.009  1.00  0.00           O  
ATOM   1424  N   CYS A 182     -13.620   2.244  17.262  1.00  0.00           N  
ATOM   1425  CA  CYS A 182     -14.706   1.520  16.600  1.00  0.00           C  
ATOM   1426  C   CYS A 182     -15.968   1.357  17.469  1.00  0.00           C  
ATOM   1427  O   CYS A 182     -17.050   1.129  16.932  1.00  0.00           O  
ATOM   1428  CB  CYS A 182     -14.183   0.155  16.128  1.00  0.00           C  
ATOM   1429  SG  CYS A 182     -13.734  -0.902  17.537  1.00  0.00           S  
ATOM   1430  N   VAL A 183     -15.838   1.511  18.795  1.00  0.00           N  
ATOM   1431  CA  VAL A 183     -16.936   1.552  19.771  1.00  0.00           C  
ATOM   1432  C   VAL A 183     -17.279   2.999  20.127  1.00  0.00           C  
ATOM   1433  O   VAL A 183     -18.452   3.367  20.175  1.00  0.00           O  
ATOM   1434  CB  VAL A 183     -16.569   0.746  21.031  1.00  0.00           C  
ATOM   1435  CG1 VAL A 183     -17.676   0.785  22.088  1.00  0.00           C  
ATOM   1436  CG2 VAL A 183     -16.292  -0.724  20.689  1.00  0.00           C  
ATOM   1437  N   LYS A 184     -16.248   3.844  20.314  1.00  0.00           N  
ATOM   1438  CA  LYS A 184     -16.403   5.240  20.744  1.00  0.00           C  
ATOM   1439  C   LYS A 184     -16.943   6.168  19.659  1.00  0.00           C  
ATOM   1440  O   LYS A 184     -17.806   7.005  19.933  1.00  0.00           O  
ATOM   1441  CB  LYS A 184     -15.041   5.722  21.280  1.00  0.00           C  
ATOM   1442  CG  LYS A 184     -15.103   7.132  21.863  1.00  0.00           C  
ATOM   1443  CD  LYS A 184     -13.758   7.490  22.505  1.00  0.00           C  
ATOM   1444  CE  LYS A 184     -13.827   8.865  23.162  1.00  0.00           C  
ATOM   1445  NZ  LYS A 184     -12.616   9.123  23.982  1.00  0.00           N  
ATOM   1446  N   ALA A 185     -16.434   6.067  18.442  1.00  0.00           N  
ATOM   1447  CA  ALA A 185     -16.721   7.029  17.367  1.00  0.00           C  
ATOM   1448  C   ALA A 185     -17.864   6.601  16.427  1.00  0.00           C  
ATOM   1449  O   ALA A 185     -18.373   7.415  15.660  1.00  0.00           O  
ATOM   1450  CB  ALA A 185     -15.418   7.294  16.600  1.00  0.00           C  
ATOM   1451  N   ARG A 186     -18.266   5.321  16.483  1.00  0.00           N  
ATOM   1452  CA  ARG A 186     -19.319   4.759  15.633  1.00  0.00           C  
ATOM   1453  C   ARG A 186     -20.144   3.695  16.349  1.00  0.00           C  
ATOM   1454  O   ARG A 186     -19.823   3.302  17.468  1.00  0.00           O  
ATOM   1455  CB  ARG A 186     -18.693   4.207  14.327  1.00  0.00           C  
ATOM   1456  CG  ARG A 186     -17.747   3.013  14.567  1.00  0.00           C  
ATOM   1457  CD  ARG A 186     -17.363   2.309  13.244  1.00  0.00           C  
ATOM   1458  NE  ARG A 186     -18.516   1.669  12.593  1.00  0.00           N  
ATOM   1459  CZ  ARG A 186     -19.069   0.498  12.893  1.00  0.00           C  
ATOM   1460  NH1 ARG A 186     -18.607  -0.250  13.850  1.00  0.00           N  
ATOM   1461  NH2 ARG A 186     -20.108   0.082  12.232  1.00  0.00           N  
ATOM   1462  N   GLY A 187     -21.180   3.203  15.694  1.00  0.00           N  
ATOM   1463  CA  GLY A 187     -22.022   2.134  16.226  1.00  0.00           C  
ATOM   1464  C   GLY A 187     -22.728   2.566  17.511  1.00  0.00           C  
ATOM   1465  O   GLY A 187     -23.490   3.540  17.485  1.00  0.00           O  
ATOM   1466  N   ILE A 188     -22.435   1.872  18.624  1.00  0.00           N  
ATOM   1467  CA  ILE A 188     -23.026   2.182  19.932  1.00  0.00           C  
ATOM   1468  C   ILE A 188     -22.595   3.553  20.490  1.00  0.00           C  
ATOM   1469  O   ILE A 188     -23.325   4.141  21.293  1.00  0.00           O  
ATOM   1470  CB  ILE A 188     -22.738   1.024  20.910  1.00  0.00           C  
ATOM   1471  CG1 ILE A 188     -23.692   1.073  22.122  1.00  0.00           C  
ATOM   1472  CG2 ILE A 188     -21.261   0.986  21.346  1.00  0.00           C  
ATOM   1473  CD1 ILE A 188     -23.695  -0.213  22.955  1.00  0.00           C  
ATOM   1474  N   ARG A 189     -21.442   4.078  20.057  1.00  0.00           N  
ATOM   1475  CA  ARG A 189     -20.892   5.395  20.443  1.00  0.00           C  
ATOM   1476  C   ARG A 189     -20.743   5.580  21.963  1.00  0.00           C  
ATOM   1477  O   ARG A 189     -21.077   6.632  22.505  1.00  0.00           O  
ATOM   1478  CB  ARG A 189     -21.697   6.541  19.799  1.00  0.00           C  
ATOM   1479  CG  ARG A 189     -21.694   6.493  18.271  1.00  0.00           C  
ATOM   1480  CD  ARG A 189     -22.473   7.702  17.741  1.00  0.00           C  
ATOM   1481  NE  ARG A 189     -22.467   7.736  16.270  1.00  0.00           N  
ATOM   1482  CZ  ARG A 189     -22.969   8.701  15.518  1.00  0.00           C  
ATOM   1483  NH1 ARG A 189     -23.559   9.740  16.040  1.00  0.00           N  
ATOM   1484  NH2 ARG A 189     -22.878   8.631  14.210  1.00  0.00           N  
ATOM   1485  N   ASP A 190     -20.202   4.567  22.621  1.00  0.00           N  
ATOM   1486  CA  ASP A 190     -19.861   4.681  24.034  1.00  0.00           C  
ATOM   1487  C   ASP A 190     -18.586   5.513  24.214  1.00  0.00           C  
ATOM   1488  O   ASP A 190     -17.486   5.132  23.806  1.00  0.00           O  
ATOM   1489  CB  ASP A 190     -19.745   3.286  24.658  1.00  0.00           C  
ATOM   1490  CG  ASP A 190     -19.553   3.346  26.171  1.00  0.00           C  
ATOM   1491  OD1 ASP A 190     -19.322   4.449  26.713  1.00  0.00           O  
ATOM   1492  OD2 ASP A 190     -19.610   2.267  26.784  1.00  0.00           O  
ATOM   1493  N   ALA A 191     -18.746   6.709  24.801  1.00  0.00           N  
ATOM   1494  CA  ALA A 191     -17.674   7.674  24.966  1.00  0.00           C  
ATOM   1495  C   ALA A 191     -16.774   7.411  26.187  1.00  0.00           C  
ATOM   1496  O   ALA A 191     -15.718   8.042  26.293  1.00  0.00           O  
ATOM   1497  CB  ALA A 191     -18.303   9.072  25.023  1.00  0.00           C  
ATOM   1498  N   THR A 192     -17.179   6.520  27.098  1.00  0.00           N  
ATOM   1499  CA  THR A 192     -16.560   6.361  28.424  1.00  0.00           C  
ATOM   1500  C   THR A 192     -15.986   4.983  28.681  1.00  0.00           C  
ATOM   1501  O   THR A 192     -15.144   4.851  29.564  1.00  0.00           O  
ATOM   1502  CB  THR A 192     -17.573   6.690  29.536  1.00  0.00           C  
ATOM   1503  OG1 THR A 192     -18.741   5.923  29.406  1.00  0.00           O  
ATOM   1504  CG2 THR A 192     -17.997   8.159  29.494  1.00  0.00           C  
ATOM   1505  N   SER A 193     -16.395   3.946  27.953  1.00  0.00           N  
ATOM   1506  CA  SER A 193     -15.868   2.597  28.152  1.00  0.00           C  
ATOM   1507  C   SER A 193     -14.421   2.457  27.675  1.00  0.00           C  
ATOM   1508  O   SER A 193     -14.001   3.025  26.664  1.00  0.00           O  
ATOM   1509  CB  SER A 193     -16.761   1.525  27.527  1.00  0.00           C  
ATOM   1510  OG  SER A 193     -16.987   1.736  26.150  1.00  0.00           O  
ATOM   1511  N   ALA A 194     -13.668   1.663  28.430  1.00  0.00           N  
ATOM   1512  CA  ALA A 194     -12.342   1.183  28.082  1.00  0.00           C  
ATOM   1513  C   ALA A 194     -12.289  -0.335  28.310  1.00  0.00           C  
ATOM   1514  O   ALA A 194     -13.033  -0.879  29.124  1.00  0.00           O  
ATOM   1515  CB  ALA A 194     -11.290   1.939  28.896  1.00  0.00           C  
ATOM   1516  N   THR A 195     -11.411  -1.031  27.592  1.00  0.00           N  
ATOM   1517  CA  THR A 195     -11.266  -2.475  27.672  1.00  0.00           C  
ATOM   1518  C   THR A 195      -9.911  -2.835  28.252  1.00  0.00           C  
ATOM   1519  O   THR A 195      -8.880  -2.495  27.670  1.00  0.00           O  
ATOM   1520  CB  THR A 195     -11.461  -3.132  26.297  1.00  0.00           C  
ATOM   1521  OG1 THR A 195     -12.731  -2.790  25.789  1.00  0.00           O  
ATOM   1522  CG2 THR A 195     -11.406  -4.655  26.358  1.00  0.00           C  
ATOM   1523  N   THR A 196      -9.906  -3.569  29.360  1.00  0.00           N  
ATOM   1524  CA  THR A 196      -8.681  -4.091  29.972  1.00  0.00           C  
ATOM   1525  C   THR A 196      -8.524  -5.577  29.664  1.00  0.00           C  
ATOM   1526  O   THR A 196      -9.406  -6.384  29.955  1.00  0.00           O  
ATOM   1527  CB  THR A 196      -8.651  -3.864  31.488  1.00  0.00           C  
ATOM   1528  OG1 THR A 196      -9.029  -2.564  31.849  1.00  0.00           O  
ATOM   1529  CG2 THR A 196      -7.259  -4.113  32.062  1.00  0.00           C  
ATOM   1530  N   THR A 197      -7.363  -5.957  29.137  1.00  0.00           N  
ATOM   1531  CA  THR A 197      -6.969  -7.357  28.919  1.00  0.00           C  
ATOM   1532  C   THR A 197      -5.689  -7.669  29.678  1.00  0.00           C  
ATOM   1533  O   THR A 197      -4.814  -6.820  29.829  1.00  0.00           O  
ATOM   1534  CB  THR A 197      -6.790  -7.681  27.434  1.00  0.00           C  
ATOM   1535  OG1 THR A 197      -5.867  -6.792  26.843  1.00  0.00           O  
ATOM   1536  CG2 THR A 197      -8.100  -7.577  26.675  1.00  0.00           C  
ATOM   1537  N   THR A 198      -5.568  -8.902  30.189  1.00  0.00           N  
ATOM   1538  CA  THR A 198      -4.399  -9.320  30.962  1.00  0.00           C  
ATOM   1539  C   THR A 198      -3.968 -10.726  30.566  1.00  0.00           C  
ATOM   1540  O   THR A 198      -4.777 -11.652  30.550  1.00  0.00           O  
ATOM   1541  CB  THR A 198      -4.665  -9.241  32.472  1.00  0.00           C  
ATOM   1542  OG1 THR A 198      -5.182  -7.988  32.837  1.00  0.00           O  
ATOM   1543  CG2 THR A 198      -3.397  -9.436  33.293  1.00  0.00           C  
ATOM   1544  N   SER A 199      -2.653 -10.904  30.304  1.00  0.00           N  
ATOM   1545  CA  SER A 199      -2.020 -12.193  30.075  1.00  0.00           C  
ATOM   1546  C   SER A 199      -0.934 -12.423  31.120  1.00  0.00           C  
ATOM   1547  O   SER A 199      -0.015 -11.618  31.260  1.00  0.00           O  
ATOM   1548  CB  SER A 199      -1.465 -12.279  28.659  1.00  0.00           C  
ATOM   1549  OG  SER A 199      -2.517 -12.510  27.749  1.00  0.00           O  
ATOM   1550  N   LEU A 200      -1.055 -13.518  31.867  1.00  0.00           N  
ATOM   1551  CA  LEU A 200      -0.191 -13.847  32.995  1.00  0.00           C  
ATOM   1552  C   LEU A 200       0.556 -15.160  32.725  1.00  0.00           C  
ATOM   1553  O   LEU A 200      -0.070 -16.167  32.374  1.00  0.00           O  
ATOM   1554  CB  LEU A 200      -1.029 -13.947  34.277  1.00  0.00           C  
ATOM   1555  CG  LEU A 200      -1.817 -12.683  34.670  1.00  0.00           C  
ATOM   1556  CD1 LEU A 200      -2.656 -12.955  35.909  1.00  0.00           C  
ATOM   1557  CD2 LEU A 200      -0.909 -11.500  34.977  1.00  0.00           C  
ATOM   1558  N   GLY A 201       1.879 -15.169  32.948  1.00  0.00           N  
ATOM   1559  CA  GLY A 201       2.757 -16.313  32.773  1.00  0.00           C  
ATOM   1560  C   GLY A 201       3.574 -16.650  34.016  1.00  0.00           C  
ATOM   1561  O   GLY A 201       3.894 -15.784  34.833  1.00  0.00           O  
ATOM   1562  N   GLY A 202       3.912 -17.927  34.160  1.00  0.00           N  
ATOM   1563  CA  GLY A 202       4.758 -18.414  35.244  1.00  0.00           C  
ATOM   1564  C   GLY A 202       4.220 -18.076  36.636  1.00  0.00           C  
ATOM   1565  O   GLY A 202       3.046 -18.332  36.939  1.00  0.00           O  
ATOM   1566  N   LEU A 203       5.068 -17.468  37.468  1.00  0.00           N  
ATOM   1567  CA  LEU A 203       4.719 -17.060  38.833  1.00  0.00           C  
ATOM   1568  C   LEU A 203       3.578 -16.030  38.879  1.00  0.00           C  
ATOM   1569  O   LEU A 203       2.784 -16.065  39.805  1.00  0.00           O  
ATOM   1570  CB  LEU A 203       5.966 -16.505  39.546  1.00  0.00           C  
ATOM   1571  CG  LEU A 203       7.035 -17.558  39.882  1.00  0.00           C  
ATOM   1572  CD1 LEU A 203       8.270 -16.857  40.454  1.00  0.00           C  
ATOM   1573  CD2 LEU A 203       6.557 -18.573  40.925  1.00  0.00           C  
ATOM   1574  N   PHE A 204       3.435 -15.182  37.863  1.00  0.00           N  
ATOM   1575  CA  PHE A 204       2.310 -14.241  37.784  1.00  0.00           C  
ATOM   1576  C   PHE A 204       0.952 -14.943  37.652  1.00  0.00           C  
ATOM   1577  O   PHE A 204      -0.088 -14.368  37.975  1.00  0.00           O  
ATOM   1578  CB  PHE A 204       2.517 -13.297  36.600  1.00  0.00           C  
ATOM   1579  CG  PHE A 204       3.687 -12.358  36.768  1.00  0.00           C  
ATOM   1580  CD1 PHE A 204       3.520 -11.154  37.474  1.00  0.00           C  
ATOM   1581  CD2 PHE A 204       4.948 -12.668  36.223  1.00  0.00           C  
ATOM   1582  CE1 PHE A 204       4.592 -10.266  37.627  1.00  0.00           C  
ATOM   1583  CE2 PHE A 204       6.026 -11.787  36.378  1.00  0.00           C  
ATOM   1584  CZ  PHE A 204       5.844 -10.591  37.080  1.00  0.00           C  
ATOM   1585  N   LYS A 205       0.950 -16.198  37.194  1.00  0.00           N  
ATOM   1586  CA  LYS A 205      -0.246 -17.035  37.103  1.00  0.00           C  
ATOM   1587  C   LYS A 205      -0.398 -17.965  38.303  1.00  0.00           C  
ATOM   1588  O   LYS A 205      -1.512 -18.138  38.794  1.00  0.00           O  
ATOM   1589  CB  LYS A 205      -0.208 -17.795  35.771  1.00  0.00           C  
ATOM   1590  CG  LYS A 205      -1.537 -18.505  35.471  1.00  0.00           C  
ATOM   1591  CD  LYS A 205      -1.494 -19.141  34.072  1.00  0.00           C  
ATOM   1592  CE  LYS A 205      -2.831 -19.807  33.751  1.00  0.00           C  
ATOM   1593  NZ  LYS A 205      -2.849 -20.343  32.372  1.00  0.00           N  
ATOM   1594  N   SER A 206       0.702 -18.571  38.769  1.00  0.00           N  
ATOM   1595  CA  SER A 206       0.702 -19.608  39.801  1.00  0.00           C  
ATOM   1596  C   SER A 206       0.824 -19.080  41.227  1.00  0.00           C  
ATOM   1597  O   SER A 206       0.209 -19.643  42.134  1.00  0.00           O  
ATOM   1598  CB  SER A 206       1.808 -20.632  39.520  1.00  0.00           C  
ATOM   1599  OG  SER A 206       3.080 -20.018  39.580  1.00  0.00           O  
ATOM   1600  N   SER A 207       1.598 -18.012  41.450  1.00  0.00           N  
ATOM   1601  CA  SER A 207       1.762 -17.388  42.762  1.00  0.00           C  
ATOM   1602  C   SER A 207       0.723 -16.290  42.965  1.00  0.00           C  
ATOM   1603  O   SER A 207       0.718 -15.275  42.269  1.00  0.00           O  
ATOM   1604  CB  SER A 207       3.176 -16.836  42.937  1.00  0.00           C  
ATOM   1605  OG  SER A 207       3.270 -16.130  44.164  1.00  0.00           O  
ATOM   1606  N   GLN A 208      -0.125 -16.471  43.966  1.00  0.00           N  
ATOM   1607  CA  GLN A 208      -1.157 -15.487  44.291  1.00  0.00           C  
ATOM   1608  C   GLN A 208      -0.562 -14.155  44.750  1.00  0.00           C  
ATOM   1609  O   GLN A 208      -1.079 -13.101  44.387  1.00  0.00           O  
ATOM   1610  CB  GLN A 208      -2.092 -16.105  45.340  1.00  0.00           C  
ATOM   1611  CG  GLN A 208      -3.429 -15.365  45.429  1.00  0.00           C  
ATOM   1612  CD  GLN A 208      -4.430 -16.066  46.355  1.00  0.00           C  
ATOM   1613  OE1 GLN A 208      -4.129 -17.031  47.031  1.00  0.00           O  
ATOM   1614  NE2 GLN A 208      -5.654 -15.621  46.403  1.00  0.00           N  
ATOM   1615  N   ASN A 209       0.564 -14.188  45.475  1.00  0.00           N  
ATOM   1616  CA  ASN A 209       1.251 -12.984  45.924  1.00  0.00           C  
ATOM   1617  C   ASN A 209       1.794 -12.175  44.747  1.00  0.00           C  
ATOM   1618  O   ASN A 209       1.422 -11.013  44.580  1.00  0.00           O  
ATOM   1619  CB  ASN A 209       2.368 -13.357  46.916  1.00  0.00           C  
ATOM   1620  CG  ASN A 209       1.840 -13.864  48.252  1.00  0.00           C  
ATOM   1621  OD1 ASN A 209       0.666 -13.802  48.553  1.00  0.00           O  
ATOM   1622  ND2 ASN A 209       2.709 -14.380  49.090  1.00  0.00           N  
ATOM   1623  N   THR A 210       2.570 -12.807  43.853  1.00  0.00           N  
ATOM   1624  CA  THR A 210       3.119 -12.160  42.656  1.00  0.00           C  
ATOM   1625  C   THR A 210       2.012 -11.638  41.733  1.00  0.00           C  
ATOM   1626  O   THR A 210       2.099 -10.542  41.201  1.00  0.00           O  
ATOM   1627  CB  THR A 210       3.990 -13.155  41.866  1.00  0.00           C  
ATOM   1628  OG1 THR A 210       4.881 -13.820  42.732  1.00  0.00           O  
ATOM   1629  CG2 THR A 210       4.823 -12.487  40.784  1.00  0.00           C  
ATOM   1630  N   ARG A 211       0.935 -12.411  41.587  1.00  0.00           N  
ATOM   1631  CA  ARG A 211      -0.235 -11.999  40.808  1.00  0.00           C  
ATOM   1632  C   ARG A 211      -0.900 -10.754  41.391  1.00  0.00           C  
ATOM   1633  O   ARG A 211      -1.234  -9.841  40.643  1.00  0.00           O  
ATOM   1634  CB  ARG A 211      -1.212 -13.177  40.715  1.00  0.00           C  
ATOM   1635  CG  ARG A 211      -2.404 -12.841  39.815  1.00  0.00           C  
ATOM   1636  CD  ARG A 211      -3.315 -14.059  39.676  1.00  0.00           C  
ATOM   1637  NE  ARG A 211      -4.315 -13.853  38.611  1.00  0.00           N  
ATOM   1638  CZ  ARG A 211      -5.214 -14.716  38.187  1.00  0.00           C  
ATOM   1639  NH1 ARG A 211      -5.344 -15.879  38.760  1.00  0.00           N  
ATOM   1640  NH2 ARG A 211      -5.974 -14.426  37.181  1.00  0.00           N  
ATOM   1641  N   HIS A 212      -1.120 -10.723  42.699  1.00  0.00           N  
ATOM   1642  CA  HIS A 212      -1.744  -9.586  43.363  1.00  0.00           C  
ATOM   1643  C   HIS A 212      -0.868  -8.338  43.330  1.00  0.00           C  
ATOM   1644  O   HIS A 212      -1.394  -7.260  43.105  1.00  0.00           O  
ATOM   1645  CB  HIS A 212      -2.104  -9.953  44.812  1.00  0.00           C  
ATOM   1646  CG  HIS A 212      -3.414 -10.672  44.958  1.00  0.00           C  
ATOM   1647  ND1 HIS A 212      -4.209 -10.631  46.085  1.00  0.00           N  
ATOM   1648  CD2 HIS A 212      -4.090 -11.434  44.038  1.00  0.00           C  
ATOM   1649  CE1 HIS A 212      -5.313 -11.345  45.849  1.00  0.00           C  
ATOM   1650  NE2 HIS A 212      -5.284 -11.848  44.612  1.00  0.00           N  
ATOM   1651  N   GLU A 213       0.439  -8.493  43.481  1.00  0.00           N  
ATOM   1652  CA  GLU A 213       1.396  -7.393  43.373  1.00  0.00           C  
ATOM   1653  C   GLU A 213       1.324  -6.729  41.992  1.00  0.00           C  
ATOM   1654  O   GLU A 213       1.121  -5.513  41.894  1.00  0.00           O  
ATOM   1655  CB  GLU A 213       2.794  -7.935  43.665  1.00  0.00           C  
ATOM   1656  CG  GLU A 213       3.819  -6.811  43.811  1.00  0.00           C  
ATOM   1657  CD  GLU A 213       5.257  -7.344  43.975  1.00  0.00           C  
ATOM   1658  OE1 GLU A 213       6.171  -6.493  43.865  1.00  0.00           O  
ATOM   1659  OE2 GLU A 213       5.419  -8.570  44.164  1.00  0.00           O  
ATOM   1660  N   PHE A 214       1.362  -7.529  40.922  1.00  0.00           N  
ATOM   1661  CA  PHE A 214       1.218  -7.034  39.556  1.00  0.00           C  
ATOM   1662  C   PHE A 214      -0.139  -6.360  39.311  1.00  0.00           C  
ATOM   1663  O   PHE A 214      -0.194  -5.217  38.844  1.00  0.00           O  
ATOM   1664  CB  PHE A 214       1.435  -8.180  38.566  1.00  0.00           C  
ATOM   1665  CG  PHE A 214       1.249  -7.746  37.124  1.00  0.00           C  
ATOM   1666  CD1 PHE A 214       0.114  -8.149  36.400  1.00  0.00           C  
ATOM   1667  CD2 PHE A 214       2.191  -6.896  36.517  1.00  0.00           C  
ATOM   1668  CE1 PHE A 214      -0.068  -7.717  35.074  1.00  0.00           C  
ATOM   1669  CE2 PHE A 214       2.008  -6.461  35.197  1.00  0.00           C  
ATOM   1670  CZ  PHE A 214       0.883  -6.870  34.472  1.00  0.00           C  
ATOM   1671  N   LEU A 215      -1.240  -7.008  39.664  1.00  0.00           N  
ATOM   1672  CA  LEU A 215      -2.582  -6.458  39.438  1.00  0.00           C  
ATOM   1673  C   LEU A 215      -2.820  -5.164  40.219  1.00  0.00           C  
ATOM   1674  O   LEU A 215      -3.520  -4.265  39.737  1.00  0.00           O  
ATOM   1675  CB  LEU A 215      -3.646  -7.507  39.802  1.00  0.00           C  
ATOM   1676  CG  LEU A 215      -3.728  -8.699  38.831  1.00  0.00           C  
ATOM   1677  CD1 LEU A 215      -4.744  -9.716  39.380  1.00  0.00           C  
ATOM   1678  CD2 LEU A 215      -4.176  -8.297  37.426  1.00  0.00           C  
ATOM   1679  N   ARG A 216      -2.221  -5.030  41.406  1.00  0.00           N  
ATOM   1680  CA  ARG A 216      -2.270  -3.799  42.205  1.00  0.00           C  
ATOM   1681  C   ARG A 216      -1.489  -2.678  41.524  1.00  0.00           C  
ATOM   1682  O   ARG A 216      -1.949  -1.546  41.516  1.00  0.00           O  
ATOM   1683  CB  ARG A 216      -1.745  -4.111  43.605  1.00  0.00           C  
ATOM   1684  CG  ARG A 216      -2.202  -3.078  44.641  1.00  0.00           C  
ATOM   1685  CD  ARG A 216      -1.675  -3.475  46.017  1.00  0.00           C  
ATOM   1686  NE  ARG A 216      -2.353  -2.749  47.089  1.00  0.00           N  
ATOM   1687  CZ  ARG A 216      -2.128  -2.896  48.385  1.00  0.00           C  
ATOM   1688  NH1 ARG A 216      -1.204  -3.708  48.836  1.00  0.00           N  
ATOM   1689  NH2 ARG A 216      -2.837  -2.233  49.258  1.00  0.00           N  
ATOM   1690  N   ALA A 217      -0.344  -3.008  40.900  1.00  0.00           N  
ATOM   1691  CA  ALA A 217       0.460  -2.066  40.131  1.00  0.00           C  
ATOM   1692  C   ALA A 217      -0.255  -1.542  38.877  1.00  0.00           C  
ATOM   1693  O   ALA A 217      -0.036  -0.389  38.504  1.00  0.00           O  
ATOM   1694  CB  ALA A 217       1.777  -2.761  39.768  1.00  0.00           C  
ATOM   1695  N   VAL A 218      -1.101  -2.357  38.251  1.00  0.00           N  
ATOM   1696  CA  VAL A 218      -1.909  -1.974  37.084  1.00  0.00           C  
ATOM   1697  C   VAL A 218      -3.064  -1.053  37.490  1.00  0.00           C  
ATOM   1698  O   VAL A 218      -3.254  -0.006  36.882  1.00  0.00           O  
ATOM   1699  CB  VAL A 218      -2.430  -3.222  36.349  1.00  0.00           C  
ATOM   1700  CG1 VAL A 218      -3.360  -2.877  35.191  1.00  0.00           C  
ATOM   1701  CG2 VAL A 218      -1.270  -4.047  35.779  1.00  0.00           C  
ATOM   1702  N   ARG A 219      -3.817  -1.405  38.551  1.00  0.00           N  
ATOM   1703  CA  ARG A 219      -5.032  -0.667  38.947  1.00  0.00           C  
ATOM   1704  C   ARG A 219      -4.794   0.768  39.417  1.00  0.00           C  
ATOM   1705  O   ARG A 219      -5.725   1.555  39.384  1.00  0.00           O  
ATOM   1706  CB  ARG A 219      -5.779  -1.414  40.063  1.00  0.00           C  
ATOM   1707  CG  ARG A 219      -6.565  -2.610  39.532  1.00  0.00           C  
ATOM   1708  CD  ARG A 219      -7.365  -3.220  40.685  1.00  0.00           C  
ATOM   1709  NE  ARG A 219      -8.114  -4.407  40.253  1.00  0.00           N  
ATOM   1710  CZ  ARG A 219      -8.964  -5.101  40.987  1.00  0.00           C  
ATOM   1711  NH1 ARG A 219      -9.222  -4.774  42.226  1.00  0.00           N  
ATOM   1712  NH2 ARG A 219      -9.568  -6.145  40.482  1.00  0.00           N  
ATOM   1713  N   HIS A 220      -3.591   1.095  39.894  1.00  0.00           N  
ATOM   1714  CA  HIS A 220      -3.311   2.433  40.414  1.00  0.00           C  
ATOM   1715  C   HIS A 220      -3.226   3.529  39.341  1.00  0.00           C  
ATOM   1716  O   HIS A 220      -3.097   4.697  39.701  1.00  0.00           O  
ATOM   1717  CB  HIS A 220      -2.059   2.400  41.290  1.00  0.00           C  
ATOM   1718  CG  HIS A 220      -2.375   2.123  42.734  1.00  0.00           C  
ATOM   1719  ND1 HIS A 220      -3.153   2.921  43.542  1.00  0.00           N  
ATOM   1720  CD2 HIS A 220      -1.977   1.060  43.500  1.00  0.00           C  
ATOM   1721  CE1 HIS A 220      -3.208   2.354  44.762  1.00  0.00           C  
ATOM   1722  NE2 HIS A 220      -2.502   1.224  44.775  1.00  0.00           N  
ATOM   1723  N   HIS A 221      -3.268   3.169  38.067  1.00  0.00           N  
ATOM   1724  CA  HIS A 221      -3.189   4.121  36.953  1.00  0.00           C  
ATOM   1725  C   HIS A 221      -4.532   4.393  36.255  1.00  0.00           C  
ATOM   1726  O   HIS A 221      -4.562   5.234  35.349  1.00  0.00           O  
ATOM   1727  CB  HIS A 221      -2.109   3.668  35.973  1.00  0.00           C  
ATOM   1728  CG  HIS A 221      -0.730   4.003  36.469  1.00  0.00           C  
ATOM   1729  ND1 HIS A 221      -0.138   5.248  36.389  1.00  0.00           N  
ATOM   1730  CD2 HIS A 221       0.174   3.185  37.083  1.00  0.00           C  
ATOM   1731  CE1 HIS A 221       1.081   5.169  36.931  1.00  0.00           C  
ATOM   1732  NE2 HIS A 221       1.317   3.931  37.375  1.00  0.00           N  
ATOM   1733  N   ASN A 222      -5.599   3.726  36.658  1.00  0.00           N  
ATOM   1734  CA  ASN A 222      -6.960   3.983  36.186  1.00  0.00           C  
ATOM   1735  C   ASN A 222      -7.716   4.913  37.134  1.00  0.00           C  
ATOM   1736  O   ASN A 222      -7.632   4.708  38.366  1.00  0.00           O  
ATOM   1737  CB  ASN A 222      -7.716   2.667  35.962  1.00  0.00           C  
ATOM   1738  CG  ASN A 222      -7.235   1.884  34.739  1.00  0.00           C  
ATOM   1739  OD1 ASN A 222      -6.296   2.233  34.048  1.00  0.00           O  
ATOM   1740  ND2 ASN A 222      -7.895   0.794  34.435  1.00  0.00           N  
ATOM   1741  OXT ASN A 222      -8.403   5.808  36.590  1.00  0.00           O  
ATOM   1742  N   MET B   1       4.510 -11.064 -22.395  1.00  0.00           N  
ATOM   1743  CA  MET B   1       4.740  -9.908 -21.521  1.00  0.00           C  
ATOM   1744  C   MET B   1       4.211  -8.649 -22.186  1.00  0.00           C  
ATOM   1745  O   MET B   1       4.479  -8.419 -23.367  1.00  0.00           O  
ATOM   1746  CB  MET B   1       6.226  -9.803 -21.142  1.00  0.00           C  
ATOM   1747  CG  MET B   1       6.559  -8.625 -20.223  1.00  0.00           C  
ATOM   1748  SD  MET B   1       7.054  -7.101 -21.065  1.00  0.00           S  
ATOM   1749  CE  MET B   1       8.730  -7.550 -21.576  1.00  0.00           C  
ATOM   1750  N   ILE B   2       3.450  -7.872 -21.442  1.00  0.00           N  
ATOM   1751  CA  ILE B   2       2.980  -6.541 -21.817  1.00  0.00           C  
ATOM   1752  C   ILE B   2       3.877  -5.506 -21.151  1.00  0.00           C  
ATOM   1753  O   ILE B   2       4.109  -5.576 -19.944  1.00  0.00           O  
ATOM   1754  CB  ILE B   2       1.501  -6.340 -21.421  1.00  0.00           C  
ATOM   1755  CG1 ILE B   2       0.617  -7.373 -22.147  1.00  0.00           C  
ATOM   1756  CG2 ILE B   2       1.048  -4.908 -21.749  1.00  0.00           C  
ATOM   1757  CD1 ILE B   2      -0.855  -7.287 -21.747  1.00  0.00           C  
ATOM   1758  N   LEU B   3       4.368  -4.537 -21.925  1.00  0.00           N  
ATOM   1759  CA  LEU B   3       5.034  -3.366 -21.372  1.00  0.00           C  
ATOM   1760  C   LEU B   3       3.989  -2.286 -21.091  1.00  0.00           C  
ATOM   1761  O   LEU B   3       3.358  -1.774 -22.019  1.00  0.00           O  
ATOM   1762  CB  LEU B   3       6.126  -2.896 -22.350  1.00  0.00           C  
ATOM   1763  CG  LEU B   3       6.856  -1.630 -21.876  1.00  0.00           C  
ATOM   1764  CD1 LEU B   3       7.667  -1.862 -20.604  1.00  0.00           C  
ATOM   1765  CD2 LEU B   3       7.827  -1.177 -22.973  1.00  0.00           C  
ATOM   1766  N   LEU B   4       3.829  -1.914 -19.836  1.00  0.00           N  
ATOM   1767  CA  LEU B   4       2.994  -0.803 -19.399  1.00  0.00           C  
ATOM   1768  C   LEU B   4       3.891   0.399 -19.097  1.00  0.00           C  
ATOM   1769  O   LEU B   4       4.687   0.369 -18.162  1.00  0.00           O  
ATOM   1770  CB  LEU B   4       2.146  -1.265 -18.199  1.00  0.00           C  
ATOM   1771  CG  LEU B   4       1.296  -0.176 -17.538  1.00  0.00           C  
ATOM   1772  CD1 LEU B   4       0.307   0.477 -18.497  1.00  0.00           C  
ATOM   1773  CD2 LEU B   4       0.484  -0.790 -16.392  1.00  0.00           C  
ATOM   1774  N   ILE B   5       3.771   1.446 -19.900  1.00  0.00           N  
ATOM   1775  CA  ILE B   5       4.504   2.697 -19.699  1.00  0.00           C  
ATOM   1776  C   ILE B   5       3.734   3.567 -18.719  1.00  0.00           C  
ATOM   1777  O   ILE B   5       2.619   4.001 -19.023  1.00  0.00           O  
ATOM   1778  CB  ILE B   5       4.795   3.403 -21.041  1.00  0.00           C  
ATOM   1779  CG1 ILE B   5       5.680   2.475 -21.902  1.00  0.00           C  
ATOM   1780  CG2 ILE B   5       5.477   4.761 -20.793  1.00  0.00           C  
ATOM   1781  CD1 ILE B   5       6.102   3.071 -23.252  1.00  0.00           C  
ATOM   1782  N   ASP B   6       4.334   3.816 -17.574  1.00  0.00           N  
ATOM   1783  CA  ASP B   6       3.791   4.649 -16.511  1.00  0.00           C  
ATOM   1784  C   ASP B   6       4.141   6.121 -16.747  1.00  0.00           C  
ATOM   1785  O   ASP B   6       5.300   6.531 -16.665  1.00  0.00           O  
ATOM   1786  CB  ASP B   6       4.304   4.152 -15.153  1.00  0.00           C  
ATOM   1787  CG  ASP B   6       3.852   5.012 -13.973  1.00  0.00           C  
ATOM   1788  OD1 ASP B   6       2.821   5.707 -14.093  1.00  0.00           O  
ATOM   1789  OD2 ASP B   6       4.554   4.993 -12.933  1.00  0.00           O  
ATOM   1790  N   ASN B   7       3.112   6.934 -16.996  1.00  0.00           N  
ATOM   1791  CA  ASN B   7       3.193   8.385 -17.104  1.00  0.00           C  
ATOM   1792  C   ASN B   7       3.018   9.077 -15.747  1.00  0.00           C  
ATOM   1793  O   ASN B   7       2.424  10.155 -15.679  1.00  0.00           O  
ATOM   1794  CB  ASN B   7       2.200   8.861 -18.182  1.00  0.00           C  
ATOM   1795  CG  ASN B   7       2.675   8.526 -19.581  1.00  0.00           C  
ATOM   1796  OD1 ASN B   7       3.813   8.756 -19.947  1.00  0.00           O  
ATOM   1797  ND2 ASN B   7       1.807   8.013 -20.420  1.00  0.00           N  
ATOM   1798  N   TYR B   8       3.529   8.463 -14.669  1.00  0.00           N  
ATOM   1799  CA  TYR B   8       3.437   8.977 -13.301  1.00  0.00           C  
ATOM   1800  C   TYR B   8       1.994   9.161 -12.813  1.00  0.00           C  
ATOM   1801  O   TYR B   8       1.662  10.151 -12.163  1.00  0.00           O  
ATOM   1802  CB  TYR B   8       4.289  10.244 -13.145  1.00  0.00           C  
ATOM   1803  CG  TYR B   8       5.776  10.005 -13.216  1.00  0.00           C  
ATOM   1804  CD1 TYR B   8       6.489   9.807 -12.017  1.00  0.00           C  
ATOM   1805  CD2 TYR B   8       6.465  10.016 -14.440  1.00  0.00           C  
ATOM   1806  CE1 TYR B   8       7.872   9.633 -12.032  1.00  0.00           C  
ATOM   1807  CE2 TYR B   8       7.859   9.840 -14.464  1.00  0.00           C  
ATOM   1808  CZ  TYR B   8       8.562   9.660 -13.254  1.00  0.00           C  
ATOM   1809  OH  TYR B   8       9.921   9.516 -13.237  1.00  0.00           O  
ATOM   1810  N   ASP B   9       1.137   8.178 -13.112  1.00  0.00           N  
ATOM   1811  CA  ASP B   9      -0.270   8.204 -12.743  1.00  0.00           C  
ATOM   1812  C   ASP B   9      -0.615   7.115 -11.714  1.00  0.00           C  
ATOM   1813  O   ASP B   9      -0.083   6.006 -11.748  1.00  0.00           O  
ATOM   1814  CB  ASP B   9      -1.125   8.101 -14.000  1.00  0.00           C  
ATOM   1815  CG  ASP B   9      -2.548   8.548 -13.694  1.00  0.00           C  
ATOM   1816  OD1 ASP B   9      -3.305   7.702 -13.199  1.00  0.00           O  
ATOM   1817  OD2 ASP B   9      -2.833   9.745 -13.880  1.00  0.00           O  
ATOM   1818  N   SER B  10      -1.527   7.427 -10.796  1.00  0.00           N  
ATOM   1819  CA  SER B  10      -1.983   6.470  -9.785  1.00  0.00           C  
ATOM   1820  C   SER B  10      -2.784   5.308 -10.389  1.00  0.00           C  
ATOM   1821  O   SER B  10      -2.736   4.199  -9.868  1.00  0.00           O  
ATOM   1822  CB  SER B  10      -2.823   7.191  -8.714  1.00  0.00           C  
ATOM   1823  OG  SER B  10      -3.866   7.933  -9.296  1.00  0.00           O  
ATOM   1824  N   PHE B  11      -3.471   5.540 -11.520  1.00  0.00           N  
ATOM   1825  CA  PHE B  11      -4.251   4.514 -12.210  1.00  0.00           C  
ATOM   1826  C   PHE B  11      -3.418   3.540 -13.038  1.00  0.00           C  
ATOM   1827  O   PHE B  11      -3.927   2.489 -13.434  1.00  0.00           O  
ATOM   1828  CB  PHE B  11      -5.306   5.175 -13.086  1.00  0.00           C  
ATOM   1829  CG  PHE B  11      -6.406   5.853 -12.310  1.00  0.00           C  
ATOM   1830  CD1 PHE B  11      -7.387   5.064 -11.681  1.00  0.00           C  
ATOM   1831  CD2 PHE B  11      -6.469   7.250 -12.241  1.00  0.00           C  
ATOM   1832  CE1 PHE B  11      -8.438   5.678 -10.998  1.00  0.00           C  
ATOM   1833  CE2 PHE B  11      -7.515   7.870 -11.557  1.00  0.00           C  
ATOM   1834  CZ  PHE B  11      -8.499   7.082 -10.930  1.00  0.00           C  
ATOM   1835  N   THR B  12      -2.129   3.816 -13.249  1.00  0.00           N  
ATOM   1836  CA  THR B  12      -1.210   2.860 -13.891  1.00  0.00           C  
ATOM   1837  C   THR B  12      -1.252   1.505 -13.186  1.00  0.00           C  
ATOM   1838  O   THR B  12      -1.251   0.454 -13.828  1.00  0.00           O  
ATOM   1839  CB  THR B  12       0.230   3.387 -13.854  1.00  0.00           C  
ATOM   1840  OG1 THR B  12       0.306   4.605 -14.548  1.00  0.00           O  
ATOM   1841  CG2 THR B  12       1.223   2.433 -14.515  1.00  0.00           C  
ATOM   1842  N   TRP B  13      -1.354   1.521 -11.855  1.00  0.00           N  
ATOM   1843  CA  TRP B  13      -1.348   0.301 -11.059  1.00  0.00           C  
ATOM   1844  C   TRP B  13      -2.701  -0.410 -11.049  1.00  0.00           C  
ATOM   1845  O   TRP B  13      -2.733  -1.630 -10.875  1.00  0.00           O  
ATOM   1846  CB  TRP B  13      -0.841   0.633  -9.663  1.00  0.00           C  
ATOM   1847  CG  TRP B  13       0.596   1.070  -9.688  1.00  0.00           C  
ATOM   1848  CD1 TRP B  13       1.048   2.333  -9.607  1.00  0.00           C  
ATOM   1849  CD2 TRP B  13       1.773   0.217  -9.884  1.00  0.00           C  
ATOM   1850  NE1 TRP B  13       2.431   2.333  -9.723  1.00  0.00           N  
ATOM   1851  CE2 TRP B  13       2.909   1.060  -9.901  1.00  0.00           C  
ATOM   1852  CE3 TRP B  13       1.962  -1.173 -10.041  1.00  0.00           C  
ATOM   1853  CZ2 TRP B  13       4.214   0.544 -10.066  1.00  0.00           C  
ATOM   1854  CZ3 TRP B  13       3.272  -1.688 -10.201  1.00  0.00           C  
ATOM   1855  CH2 TRP B  13       4.374  -0.836 -10.218  1.00  0.00           C  
ATOM   1856  N   ASN B  14      -3.799   0.296 -11.308  1.00  0.00           N  
ATOM   1857  CA  ASN B  14      -5.082  -0.351 -11.561  1.00  0.00           C  
ATOM   1858  C   ASN B  14      -5.053  -1.104 -12.902  1.00  0.00           C  
ATOM   1859  O   ASN B  14      -5.433  -2.267 -12.943  1.00  0.00           O  
ATOM   1860  CB  ASN B  14      -6.211   0.688 -11.526  1.00  0.00           C  
ATOM   1861  CG  ASN B  14      -6.544   1.206 -10.138  1.00  0.00           C  
ATOM   1862  OD1 ASN B  14      -5.892   0.935  -9.142  1.00  0.00           O  
ATOM   1863  ND2 ASN B  14      -7.608   1.968 -10.039  1.00  0.00           N  
ATOM   1864  N   LEU B  15      -4.512  -0.491 -13.963  1.00  0.00           N  
ATOM   1865  CA  LEU B  15      -4.278  -1.180 -15.239  1.00  0.00           C  
ATOM   1866  C   LEU B  15      -3.398  -2.415 -15.050  1.00  0.00           C  
ATOM   1867  O   LEU B  15      -3.737  -3.492 -15.527  1.00  0.00           O  
ATOM   1868  CB  LEU B  15      -3.616  -0.224 -16.253  1.00  0.00           C  
ATOM   1869  CG  LEU B  15      -4.564   0.812 -16.870  1.00  0.00           C  
ATOM   1870  CD1 LEU B  15      -3.757   1.858 -17.629  1.00  0.00           C  
ATOM   1871  CD2 LEU B  15      -5.535   0.155 -17.853  1.00  0.00           C  
ATOM   1872  N   TYR B  16      -2.290  -2.280 -14.315  1.00  0.00           N  
ATOM   1873  CA  TYR B  16      -1.412  -3.403 -13.972  1.00  0.00           C  
ATOM   1874  C   TYR B  16      -2.197  -4.540 -13.318  1.00  0.00           C  
ATOM   1875  O   TYR B  16      -2.098  -5.688 -13.759  1.00  0.00           O  
ATOM   1876  CB  TYR B  16      -0.293  -2.915 -13.048  1.00  0.00           C  
ATOM   1877  CG  TYR B  16       0.539  -4.032 -12.458  1.00  0.00           C  
ATOM   1878  CD1 TYR B  16       0.231  -4.575 -11.193  1.00  0.00           C  
ATOM   1879  CD2 TYR B  16       1.616  -4.569 -13.192  1.00  0.00           C  
ATOM   1880  CE1 TYR B  16       0.980  -5.642 -10.667  1.00  0.00           C  
ATOM   1881  CE2 TYR B  16       2.369  -5.633 -12.682  1.00  0.00           C  
ATOM   1882  CZ  TYR B  16       2.050  -6.169 -11.421  1.00  0.00           C  
ATOM   1883  OH  TYR B  16       2.782  -7.219 -10.922  1.00  0.00           O  
ATOM   1884  N   GLN B  17      -3.003  -4.230 -12.304  1.00  0.00           N  
ATOM   1885  CA  GLN B  17      -3.763  -5.242 -11.583  1.00  0.00           C  
ATOM   1886  C   GLN B  17      -4.796  -5.921 -12.481  1.00  0.00           C  
ATOM   1887  O   GLN B  17      -4.865  -7.147 -12.492  1.00  0.00           O  
ATOM   1888  CB  GLN B  17      -4.371  -4.627 -10.323  1.00  0.00           C  
ATOM   1889  CG  GLN B  17      -5.148  -5.697  -9.536  1.00  0.00           C  
ATOM   1890  CD  GLN B  17      -5.278  -5.405  -8.041  1.00  0.00           C  
ATOM   1891  OE1 GLN B  17      -4.569  -4.607  -7.459  1.00  0.00           O  
ATOM   1892  NE2 GLN B  17      -6.171  -6.090  -7.372  1.00  0.00           N  
ATOM   1893  N   TYR B  18      -5.544  -5.175 -13.271  1.00  0.00           N  
ATOM   1894  CA  TYR B  18      -6.552  -5.714 -14.183  1.00  0.00           C  
ATOM   1895  C   TYR B  18      -5.919  -6.656 -15.227  1.00  0.00           C  
ATOM   1896  O   TYR B  18      -6.425  -7.753 -15.452  1.00  0.00           O  
ATOM   1897  CB  TYR B  18      -7.306  -4.566 -14.863  1.00  0.00           C  
ATOM   1898  CG  TYR B  18      -8.466  -3.982 -14.087  1.00  0.00           C  
ATOM   1899  CD1 TYR B  18      -9.655  -3.631 -14.768  1.00  0.00           C  
ATOM   1900  CD2 TYR B  18      -8.408  -3.780 -12.686  1.00  0.00           C  
ATOM   1901  CE1 TYR B  18     -10.752  -3.092 -14.081  1.00  0.00           C  
ATOM   1902  CE2 TYR B  18      -9.502  -3.252 -11.985  1.00  0.00           C  
ATOM   1903  CZ  TYR B  18     -10.677  -2.915 -12.687  1.00  0.00           C  
ATOM   1904  OH  TYR B  18     -11.752  -2.413 -12.004  1.00  0.00           O  
ATOM   1905  N   PHE B  19      -4.782  -6.271 -15.804  1.00  0.00           N  
ATOM   1906  CA  PHE B  19      -4.071  -7.157 -16.725  1.00  0.00           C  
ATOM   1907  C   PHE B  19      -3.523  -8.417 -16.040  1.00  0.00           C  
ATOM   1908  O   PHE B  19      -3.593  -9.494 -16.624  1.00  0.00           O  
ATOM   1909  CB  PHE B  19      -2.957  -6.382 -17.433  1.00  0.00           C  
ATOM   1910  CG  PHE B  19      -3.422  -5.520 -18.583  1.00  0.00           C  
ATOM   1911  CD1 PHE B  19      -4.060  -6.106 -19.694  1.00  0.00           C  
ATOM   1912  CD2 PHE B  19      -3.207  -4.131 -18.573  1.00  0.00           C  
ATOM   1913  CE1 PHE B  19      -4.482  -5.322 -20.773  1.00  0.00           C  
ATOM   1914  CE2 PHE B  19      -3.635  -3.337 -19.646  1.00  0.00           C  
ATOM   1915  CZ  PHE B  19      -4.278  -3.933 -20.744  1.00  0.00           C  
ATOM   1916  N   CYS B  20      -3.035  -8.319 -14.794  1.00  0.00           N  
ATOM   1917  CA  CYS B  20      -2.608  -9.486 -14.019  1.00  0.00           C  
ATOM   1918  C   CYS B  20      -3.786 -10.425 -13.706  1.00  0.00           C  
ATOM   1919  O   CYS B  20      -3.644 -11.642 -13.821  1.00  0.00           O  
ATOM   1920  CB  CYS B  20      -1.913  -9.033 -12.723  1.00  0.00           C  
ATOM   1921  SG  CYS B  20      -0.296  -8.309 -13.085  1.00  0.00           S  
ATOM   1922  N   GLU B  21      -4.956  -9.889 -13.359  1.00  0.00           N  
ATOM   1923  CA  GLU B  21      -6.181 -10.665 -13.122  1.00  0.00           C  
ATOM   1924  C   GLU B  21      -6.667 -11.381 -14.398  1.00  0.00           C  
ATOM   1925  O   GLU B  21      -7.189 -12.491 -14.322  1.00  0.00           O  
ATOM   1926  CB  GLU B  21      -7.275  -9.737 -12.572  1.00  0.00           C  
ATOM   1927  CG  GLU B  21      -7.000  -9.328 -11.110  1.00  0.00           C  
ATOM   1928  CD  GLU B  21      -7.955  -8.256 -10.569  1.00  0.00           C  
ATOM   1929  OE1 GLU B  21      -7.735  -7.829  -9.408  1.00  0.00           O  
ATOM   1930  OE2 GLU B  21      -8.896  -7.854 -11.285  1.00  0.00           O  
ATOM   1931  N   LEU B  22      -6.405 -10.802 -15.562  1.00  0.00           N  
ATOM   1932  CA  LEU B  22      -6.633 -11.436 -16.863  1.00  0.00           C  
ATOM   1933  C   LEU B  22      -5.562 -12.475 -17.250  1.00  0.00           C  
ATOM   1934  O   LEU B  22      -5.650 -13.084 -18.316  1.00  0.00           O  
ATOM   1935  CB  LEU B  22      -6.780 -10.341 -17.934  1.00  0.00           C  
ATOM   1936  CG  LEU B  22      -8.029  -9.443 -17.770  1.00  0.00           C  
ATOM   1937  CD1 LEU B  22      -7.932  -8.254 -18.737  1.00  0.00           C  
ATOM   1938  CD2 LEU B  22      -9.327 -10.208 -18.074  1.00  0.00           C  
ATOM   1939  N   GLY B  23      -4.552 -12.677 -16.398  1.00  0.00           N  
ATOM   1940  CA  GLY B  23      -3.485 -13.665 -16.605  1.00  0.00           C  
ATOM   1941  C   GLY B  23      -2.297 -13.176 -17.438  1.00  0.00           C  
ATOM   1942  O   GLY B  23      -1.494 -13.998 -17.881  1.00  0.00           O  
ATOM   1943  N   ALA B  24      -2.177 -11.875 -17.671  1.00  0.00           N  
ATOM   1944  CA  ALA B  24      -1.050 -11.306 -18.392  1.00  0.00           C  
ATOM   1945  C   ALA B  24       0.187 -11.156 -17.490  1.00  0.00           C  
ATOM   1946  O   ALA B  24       0.091 -10.790 -16.326  1.00  0.00           O  
ATOM   1947  CB  ALA B  24      -1.458  -9.973 -19.014  1.00  0.00           C  
ATOM   1948  N   ASP B  25       1.363 -11.380 -18.084  1.00  0.00           N  
ATOM   1949  CA  ASP B  25       2.637 -10.947 -17.504  1.00  0.00           C  
ATOM   1950  C   ASP B  25       2.874  -9.477 -17.880  1.00  0.00           C  
ATOM   1951  O   ASP B  25       2.892  -9.139 -19.062  1.00  0.00           O  
ATOM   1952  CB  ASP B  25       3.754 -11.874 -17.998  1.00  0.00           C  
ATOM   1953  CG  ASP B  25       5.136 -11.477 -17.474  1.00  0.00           C  
ATOM   1954  OD1 ASP B  25       5.205 -10.843 -16.397  1.00  0.00           O  
ATOM   1955  OD2 ASP B  25       6.123 -11.799 -18.175  1.00  0.00           O  
ATOM   1956  N   VAL B  26       2.994  -8.596 -16.886  1.00  0.00           N  
ATOM   1957  CA  VAL B  26       3.062  -7.146 -17.071  1.00  0.00           C  
ATOM   1958  C   VAL B  26       4.329  -6.579 -16.452  1.00  0.00           C  
ATOM   1959  O   VAL B  26       4.570  -6.720 -15.256  1.00  0.00           O  
ATOM   1960  CB  VAL B  26       1.826  -6.417 -16.499  1.00  0.00           C  
ATOM   1961  CG1 VAL B  26       1.818  -4.945 -16.913  1.00  0.00           C  
ATOM   1962  CG2 VAL B  26       0.511  -7.040 -16.971  1.00  0.00           C  
ATOM   1963  N   LEU B  27       5.112  -5.880 -17.258  1.00  0.00           N  
ATOM   1964  CA  LEU B  27       6.249  -5.092 -16.802  1.00  0.00           C  
ATOM   1965  C   LEU B  27       5.895  -3.610 -16.835  1.00  0.00           C  
ATOM   1966  O   LEU B  27       5.636  -3.056 -17.903  1.00  0.00           O  
ATOM   1967  CB  LEU B  27       7.466  -5.426 -17.681  1.00  0.00           C  
ATOM   1968  CG  LEU B  27       8.734  -4.658 -17.269  1.00  0.00           C  
ATOM   1969  CD1 LEU B  27       9.247  -5.063 -15.884  1.00  0.00           C  
ATOM   1970  CD2 LEU B  27       9.849  -4.940 -18.279  1.00  0.00           C  
ATOM   1971  N   VAL B  28       5.946  -2.948 -15.683  1.00  0.00           N  
ATOM   1972  CA  VAL B  28       5.732  -1.503 -15.569  1.00  0.00           C  
ATOM   1973  C   VAL B  28       7.075  -0.776 -15.618  1.00  0.00           C  
ATOM   1974  O   VAL B  28       8.014  -1.134 -14.905  1.00  0.00           O  
ATOM   1975  CB  VAL B  28       4.944  -1.127 -14.298  1.00  0.00           C  
ATOM   1976  CG1 VAL B  28       4.581   0.357 -14.305  1.00  0.00           C  
ATOM   1977  CG2 VAL B  28       3.649  -1.945 -14.187  1.00  0.00           C  
ATOM   1978  N   LYS B  29       7.166   0.249 -16.466  1.00  0.00           N  
ATOM   1979  CA  LYS B  29       8.323   1.140 -16.561  1.00  0.00           C  
ATOM   1980  C   LYS B  29       7.866   2.583 -16.710  1.00  0.00           C  
ATOM   1981  O   LYS B  29       6.971   2.871 -17.494  1.00  0.00           O  
ATOM   1982  CB  LYS B  29       9.212   0.741 -17.747  1.00  0.00           C  
ATOM   1983  CG  LYS B  29       9.944  -0.595 -17.566  1.00  0.00           C  
ATOM   1984  CD  LYS B  29      11.005  -0.521 -16.460  1.00  0.00           C  
ATOM   1985  CE  LYS B  29      11.748  -1.843 -16.361  1.00  0.00           C  
ATOM   1986  NZ  LYS B  29      12.768  -1.797 -15.285  1.00  0.00           N  
ATOM   1987  N   ARG B  30       8.510   3.501 -15.991  1.00  0.00           N  
ATOM   1988  CA  ARG B  30       8.229   4.930 -16.126  1.00  0.00           C  
ATOM   1989  C   ARG B  30       8.651   5.448 -17.500  1.00  0.00           C  
ATOM   1990  O   ARG B  30       9.603   4.934 -18.089  1.00  0.00           O  
ATOM   1991  CB  ARG B  30       8.907   5.717 -14.998  1.00  0.00           C  
ATOM   1992  CG  ARG B  30       8.229   5.430 -13.655  1.00  0.00           C  
ATOM   1993  CD  ARG B  30       8.888   6.274 -12.573  1.00  0.00           C  
ATOM   1994  NE  ARG B  30       8.186   6.112 -11.288  1.00  0.00           N  
ATOM   1995  CZ  ARG B  30       8.637   6.508 -10.114  1.00  0.00           C  
ATOM   1996  NH1 ARG B  30       9.809   7.068  -9.987  1.00  0.00           N  
ATOM   1997  NH2 ARG B  30       7.900   6.338  -9.057  1.00  0.00           N  
ATOM   1998  N   ASN B  31       7.960   6.484 -17.965  1.00  0.00           N  
ATOM   1999  CA  ASN B  31       8.158   7.077 -19.289  1.00  0.00           C  
ATOM   2000  C   ASN B  31       9.548   7.703 -19.524  1.00  0.00           C  
ATOM   2001  O   ASN B  31       9.907   7.967 -20.664  1.00  0.00           O  
ATOM   2002  CB  ASN B  31       7.021   8.093 -19.535  1.00  0.00           C  
ATOM   2003  CG  ASN B  31       7.039   9.332 -18.641  1.00  0.00           C  
ATOM   2004  OD1 ASN B  31       7.990   9.664 -17.952  1.00  0.00           O  
ATOM   2005  ND2 ASN B  31       5.964  10.088 -18.644  1.00  0.00           N  
ATOM   2006  N   ASP B  32      10.332   7.901 -18.461  1.00  0.00           N  
ATOM   2007  CA  ASP B  32      11.689   8.462 -18.466  1.00  0.00           C  
ATOM   2008  C   ASP B  32      12.758   7.457 -17.999  1.00  0.00           C  
ATOM   2009  O   ASP B  32      13.935   7.790 -17.908  1.00  0.00           O  
ATOM   2010  CB  ASP B  32      11.698   9.739 -17.615  1.00  0.00           C  
ATOM   2011  CG  ASP B  32      11.308   9.499 -16.142  1.00  0.00           C  
ATOM   2012  OD1 ASP B  32      10.926   8.364 -15.770  1.00  0.00           O  
ATOM   2013  OD2 ASP B  32      11.331  10.478 -15.366  1.00  0.00           O  
ATOM   2014  N   ALA B  33      12.368   6.212 -17.720  1.00  0.00           N  
ATOM   2015  CA  ALA B  33      13.245   5.187 -17.156  1.00  0.00           C  
ATOM   2016  C   ALA B  33      13.780   4.170 -18.178  1.00  0.00           C  
ATOM   2017  O   ALA B  33      14.479   3.218 -17.799  1.00  0.00           O  
ATOM   2018  CB  ALA B  33      12.509   4.515 -15.993  1.00  0.00           C  
ATOM   2019  N   LEU B  34      13.439   4.316 -19.458  1.00  0.00           N  
ATOM   2020  CA  LEU B  34      13.865   3.425 -20.527  1.00  0.00           C  
ATOM   2021  C   LEU B  34      13.948   4.150 -21.873  1.00  0.00           C  
ATOM   2022  O   LEU B  34      13.282   5.157 -22.111  1.00  0.00           O  
ATOM   2023  CB  LEU B  34      12.952   2.176 -20.606  1.00  0.00           C  
ATOM   2024  CG  LEU B  34      11.519   2.381 -21.170  1.00  0.00           C  
ATOM   2025  CD1 LEU B  34      10.874   1.015 -21.388  1.00  0.00           C  
ATOM   2026  CD2 LEU B  34      10.607   3.194 -20.261  1.00  0.00           C  
ATOM   2027  N   THR B  35      14.752   3.593 -22.776  1.00  0.00           N  
ATOM   2028  CA  THR B  35      14.900   4.043 -24.165  1.00  0.00           C  
ATOM   2029  C   THR B  35      14.198   3.074 -25.125  1.00  0.00           C  
ATOM   2030  O   THR B  35      13.828   1.959 -24.746  1.00  0.00           O  
ATOM   2031  CB  THR B  35      16.380   4.184 -24.526  1.00  0.00           C  
ATOM   2032  OG1 THR B  35      17.002   2.923 -24.551  1.00  0.00           O  
ATOM   2033  CG2 THR B  35      17.156   5.092 -23.568  1.00  0.00           C  
ATOM   2034  N   LEU B  36      14.051   3.460 -26.400  1.00  0.00           N  
ATOM   2035  CA  LEU B  36      13.555   2.538 -27.431  1.00  0.00           C  
ATOM   2036  C   LEU B  36      14.430   1.284 -27.551  1.00  0.00           C  
ATOM   2037  O   LEU B  36      13.906   0.193 -27.735  1.00  0.00           O  
ATOM   2038  CB  LEU B  36      13.477   3.269 -28.791  1.00  0.00           C  
ATOM   2039  CG  LEU B  36      12.442   4.405 -28.865  1.00  0.00           C  
ATOM   2040  CD1 LEU B  36      12.533   5.084 -30.227  1.00  0.00           C  
ATOM   2041  CD2 LEU B  36      11.007   3.903 -28.690  1.00  0.00           C  
ATOM   2042  N   ALA B  37      15.741   1.425 -27.383  1.00  0.00           N  
ATOM   2043  CA  ALA B  37      16.660   0.285 -27.403  1.00  0.00           C  
ATOM   2044  C   ALA B  37      16.420  -0.688 -26.239  1.00  0.00           C  
ATOM   2045  O   ALA B  37      16.496  -1.904 -26.421  1.00  0.00           O  
ATOM   2046  CB  ALA B  37      18.100   0.829 -27.387  1.00  0.00           C  
ATOM   2047  N   ASP B  38      16.062  -0.174 -25.065  1.00  0.00           N  
ATOM   2048  CA  ASP B  38      15.706  -1.015 -23.923  1.00  0.00           C  
ATOM   2049  C   ASP B  38      14.394  -1.771 -24.186  1.00  0.00           C  
ATOM   2050  O   ASP B  38      14.289  -2.956 -23.867  1.00  0.00           O  
ATOM   2051  CB  ASP B  38      15.569  -0.176 -22.645  1.00  0.00           C  
ATOM   2052  CG  ASP B  38      16.852   0.574 -22.284  1.00  0.00           C  
ATOM   2053  OD1 ASP B  38      17.911  -0.078 -22.207  1.00  0.00           O  
ATOM   2054  OD2 ASP B  38      16.756   1.812 -22.123  1.00  0.00           O  
ATOM   2055  N   ILE B  39      13.414  -1.112 -24.829  1.00  0.00           N  
ATOM   2056  CA  ILE B  39      12.148  -1.751 -25.195  1.00  0.00           C  
ATOM   2057  C   ILE B  39      12.380  -2.858 -26.230  1.00  0.00           C  
ATOM   2058  O   ILE B  39      11.846  -3.958 -26.074  1.00  0.00           O  
ATOM   2059  CB  ILE B  39      11.121  -0.701 -25.693  1.00  0.00           C  
ATOM   2060  CG1 ILE B  39      10.819   0.326 -24.580  1.00  0.00           C  
ATOM   2061  CG2 ILE B  39       9.818  -1.405 -26.129  1.00  0.00           C  
ATOM   2062  CD1 ILE B  39       9.930   1.491 -25.020  1.00  0.00           C  
ATOM   2063  N   ASP B  40      13.216  -2.623 -27.228  1.00  0.00           N  
ATOM   2064  CA  ASP B  40      13.588  -3.641 -28.206  1.00  0.00           C  
ATOM   2065  C   ASP B  40      14.261  -4.859 -27.555  1.00  0.00           C  
ATOM   2066  O   ASP B  40      13.997  -6.007 -27.925  1.00  0.00           O  
ATOM   2067  CB  ASP B  40      14.530  -3.038 -29.274  1.00  0.00           C  
ATOM   2068  CG  ASP B  40      13.838  -2.180 -30.330  1.00  0.00           C  
ATOM   2069  OD1 ASP B  40      12.626  -2.383 -30.564  1.00  0.00           O  
ATOM   2070  OD2 ASP B  40      14.550  -1.376 -30.988  1.00  0.00           O  
ATOM   2071  N   ALA B  41      15.104  -4.637 -26.547  1.00  0.00           N  
ATOM   2072  CA  ALA B  41      15.751  -5.707 -25.794  1.00  0.00           C  
ATOM   2073  C   ALA B  41      14.762  -6.513 -24.935  1.00  0.00           C  
ATOM   2074  O   ALA B  41      14.900  -7.739 -24.821  1.00  0.00           O  
ATOM   2075  CB  ALA B  41      16.871  -5.092 -24.939  1.00  0.00           C  
ATOM   2076  N   LEU B  42      13.743  -5.852 -24.386  1.00  0.00           N  
ATOM   2077  CA  LEU B  42      12.683  -6.494 -23.598  1.00  0.00           C  
ATOM   2078  C   LEU B  42      11.743  -7.365 -24.448  1.00  0.00           C  
ATOM   2079  O   LEU B  42      11.147  -8.303 -23.920  1.00  0.00           O  
ATOM   2080  CB  LEU B  42      11.879  -5.409 -22.850  1.00  0.00           C  
ATOM   2081  CG  LEU B  42      12.629  -4.739 -21.678  1.00  0.00           C  
ATOM   2082  CD1 LEU B  42      11.830  -3.526 -21.192  1.00  0.00           C  
ATOM   2083  CD2 LEU B  42      12.831  -5.691 -20.508  1.00  0.00           C  
ATOM   2084  N   LYS B  43      11.600  -7.066 -25.737  1.00  0.00           N  
ATOM   2085  CA  LYS B  43      10.721  -7.765 -26.682  1.00  0.00           C  
ATOM   2086  C   LYS B  43       9.280  -7.938 -26.170  1.00  0.00           C  
ATOM   2087  O   LYS B  43       8.787  -9.070 -26.099  1.00  0.00           O  
ATOM   2088  CB  LYS B  43      11.349  -9.104 -27.110  1.00  0.00           C  
ATOM   2089  CG  LYS B  43      12.710  -8.921 -27.777  1.00  0.00           C  
ATOM   2090  CD  LYS B  43      13.271 -10.283 -28.171  1.00  0.00           C  
ATOM   2091  CE  LYS B  43      14.631 -10.065 -28.811  1.00  0.00           C  
ATOM   2092  NZ  LYS B  43      15.254 -11.361 -29.203  1.00  0.00           N  
ATOM   2093  N   PRO B  44       8.591  -6.840 -25.810  1.00  0.00           N  
ATOM   2094  CA  PRO B  44       7.198  -6.926 -25.392  1.00  0.00           C  
ATOM   2095  C   PRO B  44       6.330  -7.466 -26.533  1.00  0.00           C  
ATOM   2096  O   PRO B  44       6.587  -7.219 -27.715  1.00  0.00           O  
ATOM   2097  CB  PRO B  44       6.804  -5.510 -24.971  1.00  0.00           C  
ATOM   2098  CG  PRO B  44       7.708  -4.632 -25.827  1.00  0.00           C  
ATOM   2099  CD  PRO B  44       8.995  -5.451 -25.934  1.00  0.00           C  
ATOM   2100  N   GLN B  45       5.272  -8.199 -26.188  1.00  0.00           N  
ATOM   2101  CA  GLN B  45       4.265  -8.653 -27.149  1.00  0.00           C  
ATOM   2102  C   GLN B  45       3.261  -7.540 -27.462  1.00  0.00           C  
ATOM   2103  O   GLN B  45       2.751  -7.471 -28.572  1.00  0.00           O  
ATOM   2104  CB  GLN B  45       3.531  -9.864 -26.585  1.00  0.00           C  
ATOM   2105  CG  GLN B  45       4.451 -11.095 -26.488  1.00  0.00           C  
ATOM   2106  CD  GLN B  45       3.732 -12.297 -25.873  1.00  0.00           C  
ATOM   2107  OE1 GLN B  45       2.757 -12.189 -25.148  1.00  0.00           O  
ATOM   2108  NE2 GLN B  45       4.192 -13.497 -26.133  1.00  0.00           N  
ATOM   2109  N   LYS B  46       2.974  -6.705 -26.464  1.00  0.00           N  
ATOM   2110  CA  LYS B  46       2.045  -5.576 -26.550  1.00  0.00           C  
ATOM   2111  C   LYS B  46       2.549  -4.427 -25.689  1.00  0.00           C  
ATOM   2112  O   LYS B  46       3.319  -4.653 -24.751  1.00  0.00           O  
ATOM   2113  CB  LYS B  46       0.618  -5.990 -26.118  1.00  0.00           C  
ATOM   2114  CG  LYS B  46       0.085  -7.176 -26.927  1.00  0.00           C  
ATOM   2115  CD  LYS B  46      -1.415  -7.406 -26.747  1.00  0.00           C  
ATOM   2116  CE  LYS B  46      -1.809  -8.564 -27.659  1.00  0.00           C  
ATOM   2117  NZ  LYS B  46      -3.258  -8.629 -27.892  1.00  0.00           N  
ATOM   2118  N   ILE B  47       2.091  -3.212 -25.991  1.00  0.00           N  
ATOM   2119  CA  ILE B  47       2.411  -2.011 -25.213  1.00  0.00           C  
ATOM   2120  C   ILE B  47       1.112  -1.349 -24.767  1.00  0.00           C  
ATOM   2121  O   ILE B  47       0.168  -1.226 -25.539  1.00  0.00           O  
ATOM   2122  CB  ILE B  47       3.336  -1.066 -26.007  1.00  0.00           C  
ATOM   2123  CG1 ILE B  47       4.637  -1.796 -26.419  1.00  0.00           C  
ATOM   2124  CG2 ILE B  47       3.656   0.186 -25.170  1.00  0.00           C  
ATOM   2125  CD1 ILE B  47       5.610  -0.951 -27.263  1.00  0.00           C  
ATOM   2126  N   VAL B  48       1.073  -0.895 -23.519  1.00  0.00           N  
ATOM   2127  CA  VAL B  48      -0.004  -0.057 -22.984  1.00  0.00           C  
ATOM   2128  C   VAL B  48       0.610   1.250 -22.518  1.00  0.00           C  
ATOM   2129  O   VAL B  48       1.600   1.252 -21.793  1.00  0.00           O  
ATOM   2130  CB  VAL B  48      -0.779  -0.770 -21.860  1.00  0.00           C  
ATOM   2131  CG1 VAL B  48      -1.953   0.079 -21.371  1.00  0.00           C  
ATOM   2132  CG2 VAL B  48      -1.337  -2.116 -22.333  1.00  0.00           C  
ATOM   2133  N   ILE B  49       0.037   2.374 -22.954  1.00  0.00           N  
ATOM   2134  CA  ILE B  49       0.427   3.709 -22.500  1.00  0.00           C  
ATOM   2135  C   ILE B  49      -0.599   4.163 -21.465  1.00  0.00           C  
ATOM   2136  O   ILE B  49      -1.782   4.284 -21.789  1.00  0.00           O  
ATOM   2137  CB  ILE B  49       0.537   4.700 -23.675  1.00  0.00           C  
ATOM   2138  CG1 ILE B  49       1.368   4.181 -24.876  1.00  0.00           C  
ATOM   2139  CG2 ILE B  49       1.104   6.038 -23.180  1.00  0.00           C  
ATOM   2140  CD1 ILE B  49       2.826   3.863 -24.567  1.00  0.00           C  
ATOM   2141  N   SER B  50      -0.153   4.406 -20.252  1.00  0.00           N  
ATOM   2142  CA  SER B  50      -1.011   4.736 -19.118  1.00  0.00           C  
ATOM   2143  C   SER B  50      -1.664   6.119 -19.231  1.00  0.00           C  
ATOM   2144  O   SER B  50      -1.235   6.945 -20.051  1.00  0.00           O  
ATOM   2145  CB  SER B  50      -0.226   4.616 -17.802  1.00  0.00           C  
ATOM   2146  OG  SER B  50       0.535   5.781 -17.542  1.00  0.00           O  
ATOM   2147  N   PRO B  51      -2.664   6.406 -18.386  1.00  0.00           N  
ATOM   2148  CA  PRO B  51      -3.045   7.776 -18.071  1.00  0.00           C  
ATOM   2149  C   PRO B  51      -1.855   8.597 -17.544  1.00  0.00           C  
ATOM   2150  O   PRO B  51      -0.764   8.072 -17.301  1.00  0.00           O  
ATOM   2151  CB  PRO B  51      -4.167   7.674 -17.028  1.00  0.00           C  
ATOM   2152  CG  PRO B  51      -4.659   6.238 -17.128  1.00  0.00           C  
ATOM   2153  CD  PRO B  51      -3.417   5.484 -17.558  1.00  0.00           C  
ATOM   2154  N   GLY B  52      -2.078   9.893 -17.351  1.00  0.00           N  
ATOM   2155  CA  GLY B  52      -1.100  10.775 -16.739  1.00  0.00           C  
ATOM   2156  C   GLY B  52      -1.618  12.198 -16.578  1.00  0.00           C  
ATOM   2157  O   GLY B  52      -2.588  12.588 -17.234  1.00  0.00           O  
ATOM   2158  N   PRO B  53      -0.968  13.007 -15.725  1.00  0.00           N  
ATOM   2159  CA  PRO B  53      -1.426  14.352 -15.400  1.00  0.00           C  
ATOM   2160  C   PRO B  53      -1.008  15.419 -16.419  1.00  0.00           C  
ATOM   2161  O   PRO B  53      -1.470  16.553 -16.346  1.00  0.00           O  
ATOM   2162  CB  PRO B  53      -0.816  14.616 -14.019  1.00  0.00           C  
ATOM   2163  CG  PRO B  53       0.509  13.853 -14.070  1.00  0.00           C  
ATOM   2164  CD  PRO B  53       0.160  12.621 -14.895  1.00  0.00           C  
ATOM   2165  N   CYS B  54      -0.112  15.088 -17.341  1.00  0.00           N  
ATOM   2166  CA  CYS B  54       0.532  16.042 -18.238  1.00  0.00           C  
ATOM   2167  C   CYS B  54      -0.080  16.049 -19.649  1.00  0.00           C  
ATOM   2168  O   CYS B  54      -1.072  15.376 -19.949  1.00  0.00           O  
ATOM   2169  CB  CYS B  54       2.040  15.755 -18.220  1.00  0.00           C  
ATOM   2170  SG  CYS B  54       2.416  14.084 -18.823  1.00  0.00           S  
ATOM   2171  N   THR B  55       0.504  16.837 -20.549  1.00  0.00           N  
ATOM   2172  CA  THR B  55       0.208  16.794 -21.986  1.00  0.00           C  
ATOM   2173  C   THR B  55       1.011  15.684 -22.674  1.00  0.00           C  
ATOM   2174  O   THR B  55       2.033  15.243 -22.135  1.00  0.00           O  
ATOM   2175  CB  THR B  55       0.478  18.150 -22.653  1.00  0.00           C  
ATOM   2176  OG1 THR B  55       1.844  18.447 -22.609  1.00  0.00           O  
ATOM   2177  CG2 THR B  55      -0.290  19.292 -21.995  1.00  0.00           C  
ATOM   2178  N   PRO B  56       0.616  15.227 -23.874  1.00  0.00           N  
ATOM   2179  CA  PRO B  56       1.399  14.227 -24.610  1.00  0.00           C  
ATOM   2180  C   PRO B  56       2.865  14.608 -24.858  1.00  0.00           C  
ATOM   2181  O   PRO B  56       3.718  13.729 -24.843  1.00  0.00           O  
ATOM   2182  CB  PRO B  56       0.648  14.040 -25.931  1.00  0.00           C  
ATOM   2183  CG  PRO B  56      -0.799  14.354 -25.559  1.00  0.00           C  
ATOM   2184  CD  PRO B  56      -0.643  15.487 -24.549  1.00  0.00           C  
ATOM   2185  N   ASP B  57       3.171  15.900 -25.048  1.00  0.00           N  
ATOM   2186  CA  ASP B  57       4.548  16.386 -25.256  1.00  0.00           C  
ATOM   2187  C   ASP B  57       5.428  16.226 -24.003  1.00  0.00           C  
ATOM   2188  O   ASP B  57       6.642  16.084 -24.111  1.00  0.00           O  
ATOM   2189  CB  ASP B  57       4.520  17.860 -25.692  1.00  0.00           C  
ATOM   2190  CG  ASP B  57       3.945  18.032 -27.098  1.00  0.00           C  
ATOM   2191  OD1 ASP B  57       4.363  17.283 -28.006  1.00  0.00           O  
ATOM   2192  OD2 ASP B  57       3.034  18.871 -27.282  1.00  0.00           O  
ATOM   2193  N   GLU B  58       4.816  16.196 -22.829  1.00  0.00           N  
ATOM   2194  CA  GLU B  58       5.497  16.051 -21.532  1.00  0.00           C  
ATOM   2195  C   GLU B  58       5.519  14.584 -21.037  1.00  0.00           C  
ATOM   2196  O   GLU B  58       6.069  14.294 -19.979  1.00  0.00           O  
ATOM   2197  CB  GLU B  58       4.820  16.969 -20.503  1.00  0.00           C  
ATOM   2198  CG  GLU B  58       4.930  18.463 -20.869  1.00  0.00           C  
ATOM   2199  CD  GLU B  58       3.935  19.329 -20.086  1.00  0.00           C  
ATOM   2200  OE1 GLU B  58       4.322  20.436 -19.659  1.00  0.00           O  
ATOM   2201  OE2 GLU B  58       2.762  18.903 -19.962  1.00  0.00           O  
ATOM   2202  N   ALA B  59       4.937  13.661 -21.810  1.00  0.00           N  
ATOM   2203  CA  ALA B  59       4.789  12.253 -21.435  1.00  0.00           C  
ATOM   2204  C   ALA B  59       6.040  11.401 -21.743  1.00  0.00           C  
ATOM   2205  O   ALA B  59       5.933  10.228 -22.118  1.00  0.00           O  
ATOM   2206  CB  ALA B  59       3.499  11.722 -22.060  1.00  0.00           C  
ATOM   2207  N   GLY B  60       7.227  11.985 -21.615  1.00  0.00           N  
ATOM   2208  CA  GLY B  60       8.503  11.299 -21.806  1.00  0.00           C  
ATOM   2209  C   GLY B  60       8.591  10.579 -23.154  1.00  0.00           C  
ATOM   2210  O   GLY B  60       8.404  11.170 -24.212  1.00  0.00           O  
ATOM   2211  N   ILE B  61       8.851   9.265 -23.111  1.00  0.00           N  
ATOM   2212  CA  ILE B  61       9.034   8.442 -24.314  1.00  0.00           C  
ATOM   2213  C   ILE B  61       7.717   8.049 -25.011  1.00  0.00           C  
ATOM   2214  O   ILE B  61       7.750   7.443 -26.083  1.00  0.00           O  
ATOM   2215  CB  ILE B  61       9.916   7.234 -23.944  1.00  0.00           C  
ATOM   2216  CG1 ILE B  61      10.512   6.577 -25.200  1.00  0.00           C  
ATOM   2217  CG2 ILE B  61       9.169   6.220 -23.061  1.00  0.00           C  
ATOM   2218  CD1 ILE B  61      11.566   5.508 -24.907  1.00  0.00           C  
ATOM   2219  N   SER B  62       6.540   8.381 -24.458  1.00  0.00           N  
ATOM   2220  CA  SER B  62       5.251   7.857 -24.920  1.00  0.00           C  
ATOM   2221  C   SER B  62       4.974   8.119 -26.407  1.00  0.00           C  
ATOM   2222  O   SER B  62       4.600   7.204 -27.135  1.00  0.00           O  
ATOM   2223  CB  SER B  62       4.102   8.436 -24.087  1.00  0.00           C  
ATOM   2224  OG  SER B  62       4.224   8.016 -22.743  1.00  0.00           O  
ATOM   2225  N   LEU B  63       5.197   9.357 -26.895  1.00  0.00           N  
ATOM   2226  CA  LEU B  63       5.007   9.701 -28.307  1.00  0.00           C  
ATOM   2227  C   LEU B  63       5.958   8.923 -29.226  1.00  0.00           C  
ATOM   2228  O   LEU B  63       5.544   8.421 -30.272  1.00  0.00           O  
ATOM   2229  CB  LEU B  63       5.217  11.215 -28.511  1.00  0.00           C  
ATOM   2230  CG  LEU B  63       4.051  12.089 -28.029  1.00  0.00           C  
ATOM   2231  CD1 LEU B  63       4.464  13.560 -28.100  1.00  0.00           C  
ATOM   2232  CD2 LEU B  63       2.811  11.915 -28.900  1.00  0.00           C  
ATOM   2233  N   ASP B  64       7.225   8.798 -28.839  1.00  0.00           N  
ATOM   2234  CA  ASP B  64       8.235   8.114 -29.638  1.00  0.00           C  
ATOM   2235  C   ASP B  64       7.992   6.603 -29.679  1.00  0.00           C  
ATOM   2236  O   ASP B  64       8.148   5.992 -30.731  1.00  0.00           O  
ATOM   2237  CB  ASP B  64       9.636   8.445 -29.113  1.00  0.00           C  
ATOM   2238  CG  ASP B  64      10.038   9.890 -29.373  1.00  0.00           C  
ATOM   2239  OD1 ASP B  64       9.456  10.522 -30.299  1.00  0.00           O  
ATOM   2240  OD2 ASP B  64      10.962  10.354 -28.673  1.00  0.00           O  
ATOM   2241  N   VAL B  65       7.513   6.019 -28.579  1.00  0.00           N  
ATOM   2242  CA  VAL B  65       7.078   4.618 -28.532  1.00  0.00           C  
ATOM   2243  C   VAL B  65       5.939   4.374 -29.510  1.00  0.00           C  
ATOM   2244  O   VAL B  65       6.023   3.452 -30.320  1.00  0.00           O  
ATOM   2245  CB  VAL B  65       6.674   4.221 -27.105  1.00  0.00           C  
ATOM   2246  CG1 VAL B  65       5.942   2.873 -27.046  1.00  0.00           C  
ATOM   2247  CG2 VAL B  65       7.924   4.102 -26.233  1.00  0.00           C  
ATOM   2248  N   ILE B  66       4.902   5.215 -29.497  1.00  0.00           N  
ATOM   2249  CA  ILE B  66       3.770   5.077 -30.408  1.00  0.00           C  
ATOM   2250  C   ILE B  66       4.249   5.152 -31.866  1.00  0.00           C  
ATOM   2251  O   ILE B  66       3.929   4.273 -32.660  1.00  0.00           O  
ATOM   2252  CB  ILE B  66       2.679   6.120 -30.097  1.00  0.00           C  
ATOM   2253  CG1 ILE B  66       2.026   5.840 -28.728  1.00  0.00           C  
ATOM   2254  CG2 ILE B  66       1.587   6.126 -31.190  1.00  0.00           C  
ATOM   2255  CD1 ILE B  66       1.320   7.063 -28.138  1.00  0.00           C  
ATOM   2256  N   ARG B  67       5.061   6.154 -32.208  1.00  0.00           N  
ATOM   2257  CA  ARG B  67       5.593   6.322 -33.575  1.00  0.00           C  
ATOM   2258  C   ARG B  67       6.473   5.158 -34.015  1.00  0.00           C  
ATOM   2259  O   ARG B  67       6.395   4.736 -35.164  1.00  0.00           O  
ATOM   2260  CB  ARG B  67       6.396   7.626 -33.644  1.00  0.00           C  
ATOM   2261  CG  ARG B  67       5.514   8.878 -33.551  1.00  0.00           C  
ATOM   2262  CD  ARG B  67       6.409  10.110 -33.370  1.00  0.00           C  
ATOM   2263  NE  ARG B  67       5.638  11.345 -33.187  1.00  0.00           N  
ATOM   2264  CZ  ARG B  67       6.008  12.392 -32.466  1.00  0.00           C  
ATOM   2265  NH1 ARG B  67       7.161  12.435 -31.841  1.00  0.00           N  
ATOM   2266  NH2 ARG B  67       5.227  13.416 -32.368  1.00  0.00           N  
ATOM   2267  N   HIS B  68       7.309   4.635 -33.120  1.00  0.00           N  
ATOM   2268  CA  HIS B  68       8.278   3.599 -33.453  1.00  0.00           C  
ATOM   2269  C   HIS B  68       7.642   2.211 -33.597  1.00  0.00           C  
ATOM   2270  O   HIS B  68       8.011   1.457 -34.506  1.00  0.00           O  
ATOM   2271  CB  HIS B  68       9.390   3.595 -32.397  1.00  0.00           C  
ATOM   2272  CG  HIS B  68      10.540   2.698 -32.773  1.00  0.00           C  
ATOM   2273  ND1 HIS B  68      11.651   3.060 -33.498  1.00  0.00           N  
ATOM   2274  CD2 HIS B  68      10.673   1.368 -32.472  1.00  0.00           C  
ATOM   2275  CE1 HIS B  68      12.443   1.986 -33.611  1.00  0.00           C  
ATOM   2276  NE2 HIS B  68      11.876   0.937 -33.017  1.00  0.00           N  
ATOM   2277  N   TYR B  69       6.676   1.880 -32.737  1.00  0.00           N  
ATOM   2278  CA  TYR B  69       6.036   0.556 -32.708  1.00  0.00           C  
ATOM   2279  C   TYR B  69       4.697   0.484 -33.452  1.00  0.00           C  
ATOM   2280  O   TYR B  69       4.150  -0.614 -33.601  1.00  0.00           O  
ATOM   2281  CB  TYR B  69       5.925   0.056 -31.269  1.00  0.00           C  
ATOM   2282  CG  TYR B  69       7.269  -0.199 -30.627  1.00  0.00           C  
ATOM   2283  CD1 TYR B  69       8.073  -1.289 -31.038  1.00  0.00           C  
ATOM   2284  CD2 TYR B  69       7.748   0.665 -29.623  1.00  0.00           C  
ATOM   2285  CE1 TYR B  69       9.340  -1.492 -30.475  1.00  0.00           C  
ATOM   2286  CE2 TYR B  69       9.018   0.469 -29.056  1.00  0.00           C  
ATOM   2287  CZ  TYR B  69       9.817  -0.601 -29.490  1.00  0.00           C  
ATOM   2288  OH  TYR B  69      11.068  -0.747 -28.961  1.00  0.00           O  
ATOM   2289  N   ALA B  70       4.188   1.609 -33.974  1.00  0.00           N  
ATOM   2290  CA  ALA B  70       3.013   1.627 -34.822  1.00  0.00           C  
ATOM   2291  C   ALA B  70       3.163   0.651 -36.003  1.00  0.00           C  
ATOM   2292  O   ALA B  70       4.111   0.716 -36.774  1.00  0.00           O  
ATOM   2293  CB  ALA B  70       2.772   3.058 -35.320  1.00  0.00           C  
ATOM   2294  N   GLY B  71       2.206  -0.281 -36.120  1.00  0.00           N  
ATOM   2295  CA  GLY B  71       2.229  -1.334 -37.139  1.00  0.00           C  
ATOM   2296  C   GLY B  71       3.195  -2.494 -36.866  1.00  0.00           C  
ATOM   2297  O   GLY B  71       3.258  -3.419 -37.675  1.00  0.00           O  
ATOM   2298  N   ARG B  72       3.931  -2.466 -35.753  1.00  0.00           N  
ATOM   2299  CA  ARG B  72       4.834  -3.539 -35.335  1.00  0.00           C  
ATOM   2300  C   ARG B  72       4.291  -4.324 -34.139  1.00  0.00           C  
ATOM   2301  O   ARG B  72       4.419  -5.542 -34.102  1.00  0.00           O  
ATOM   2302  CB  ARG B  72       6.219  -2.986 -34.974  1.00  0.00           C  
ATOM   2303  CG  ARG B  72       6.890  -2.229 -36.125  1.00  0.00           C  
ATOM   2304  CD  ARG B  72       8.293  -1.812 -35.685  1.00  0.00           C  
ATOM   2305  NE  ARG B  72       8.958  -0.986 -36.702  1.00  0.00           N  
ATOM   2306  CZ  ARG B  72      10.161  -0.458 -36.580  1.00  0.00           C  
ATOM   2307  NH1 ARG B  72      10.922  -0.677 -35.537  1.00  0.00           N  
ATOM   2308  NH2 ARG B  72      10.627   0.330 -37.510  1.00  0.00           N  
ATOM   2309  N   LEU B  73       3.712  -3.610 -33.190  1.00  0.00           N  
ATOM   2310  CA  LEU B  73       3.131  -4.185 -31.979  1.00  0.00           C  
ATOM   2311  C   LEU B  73       1.740  -3.594 -31.731  1.00  0.00           C  
ATOM   2312  O   LEU B  73       1.520  -2.417 -32.043  1.00  0.00           O  
ATOM   2313  CB  LEU B  73       4.043  -3.910 -30.767  1.00  0.00           C  
ATOM   2314  CG  LEU B  73       5.425  -4.584 -30.818  1.00  0.00           C  
ATOM   2315  CD1 LEU B  73       6.256  -4.149 -29.606  1.00  0.00           C  
ATOM   2316  CD2 LEU B  73       5.330  -6.116 -30.795  1.00  0.00           C  
ATOM   2317  N   PRO B  74       0.809  -4.355 -31.144  1.00  0.00           N  
ATOM   2318  CA  PRO B  74      -0.429  -3.800 -30.622  1.00  0.00           C  
ATOM   2319  C   PRO B  74      -0.158  -2.779 -29.510  1.00  0.00           C  
ATOM   2320  O   PRO B  74       0.620  -3.055 -28.593  1.00  0.00           O  
ATOM   2321  CB  PRO B  74      -1.244  -4.997 -30.102  1.00  0.00           C  
ATOM   2322  CG  PRO B  74      -0.644  -6.185 -30.844  1.00  0.00           C  
ATOM   2323  CD  PRO B  74       0.823  -5.789 -30.998  1.00  0.00           C  
ATOM   2324  N   ILE B  75      -0.813  -1.618 -29.585  1.00  0.00           N  
ATOM   2325  CA  ILE B  75      -0.699  -0.563 -28.579  1.00  0.00           C  
ATOM   2326  C   ILE B  75      -2.097  -0.127 -28.137  1.00  0.00           C  
ATOM   2327  O   ILE B  75      -2.928   0.234 -28.971  1.00  0.00           O  
ATOM   2328  CB  ILE B  75       0.137   0.641 -29.067  1.00  0.00           C  
ATOM   2329  CG1 ILE B  75       1.482   0.192 -29.693  1.00  0.00           C  
ATOM   2330  CG2 ILE B  75       0.373   1.612 -27.898  1.00  0.00           C  
ATOM   2331  CD1 ILE B  75       2.387   1.339 -30.163  1.00  0.00           C  
ATOM   2332  N   LEU B  76      -2.334  -0.107 -26.832  1.00  0.00           N  
ATOM   2333  CA  LEU B  76      -3.497   0.523 -26.218  1.00  0.00           C  
ATOM   2334  C   LEU B  76      -3.055   1.789 -25.486  1.00  0.00           C  
ATOM   2335  O   LEU B  76      -2.162   1.738 -24.644  1.00  0.00           O  
ATOM   2336  CB  LEU B  76      -4.186  -0.484 -25.279  1.00  0.00           C  
ATOM   2337  CG  LEU B  76      -5.423   0.071 -24.545  1.00  0.00           C  
ATOM   2338  CD1 LEU B  76      -6.567   0.390 -25.503  1.00  0.00           C  
ATOM   2339  CD2 LEU B  76      -5.918  -0.944 -23.526  1.00  0.00           C  
ATOM   2340  N   GLY B  77      -3.701   2.913 -25.783  1.00  0.00           N  
ATOM   2341  CA  GLY B  77      -3.533   4.160 -25.049  1.00  0.00           C  
ATOM   2342  C   GLY B  77      -4.741   4.454 -24.172  1.00  0.00           C  
ATOM   2343  O   GLY B  77      -5.869   4.451 -24.664  1.00  0.00           O  
ATOM   2344  N   VAL B  78      -4.534   4.746 -22.896  1.00  0.00           N  
ATOM   2345  CA  VAL B  78      -5.599   5.093 -21.946  1.00  0.00           C  
ATOM   2346  C   VAL B  78      -5.458   6.557 -21.534  1.00  0.00           C  
ATOM   2347  O   VAL B  78      -4.381   6.984 -21.129  1.00  0.00           O  
ATOM   2348  CB  VAL B  78      -5.596   4.152 -20.720  1.00  0.00           C  
ATOM   2349  CG1 VAL B  78      -6.760   4.483 -19.787  1.00  0.00           C  
ATOM   2350  CG2 VAL B  78      -5.723   2.691 -21.151  1.00  0.00           C  
ATOM   2351  N   CYS B  79      -6.520   7.349 -21.659  1.00  0.00           N  
ATOM   2352  CA  CYS B  79      -6.581   8.779 -21.326  1.00  0.00           C  
ATOM   2353  C   CYS B  79      -5.439   9.584 -21.973  1.00  0.00           C  
ATOM   2354  O   CYS B  79      -5.514   9.843 -23.180  1.00  0.00           O  
ATOM   2355  CB  CYS B  79      -6.723   8.925 -19.804  1.00  0.00           C  
ATOM   2356  SG  CYS B  79      -7.087  10.645 -19.369  1.00  0.00           S  
ATOM   2357  N   LEU B  80      -4.380   9.938 -21.256  1.00  0.00           N  
ATOM   2358  CA  LEU B  80      -3.181  10.556 -21.822  1.00  0.00           C  
ATOM   2359  C   LEU B  80      -2.590   9.709 -22.956  1.00  0.00           C  
ATOM   2360  O   LEU B  80      -2.219  10.250 -23.998  1.00  0.00           O  
ATOM   2361  CB  LEU B  80      -2.145  10.772 -20.706  1.00  0.00           C  
ATOM   2362  CG  LEU B  80      -0.782  11.306 -21.196  1.00  0.00           C  
ATOM   2363  CD1 LEU B  80      -0.898  12.697 -21.811  1.00  0.00           C  
ATOM   2364  CD2 LEU B  80       0.195  11.383 -20.026  1.00  0.00           C  
ATOM   2365  N   GLY B  81      -2.541   8.398 -22.796  1.00  0.00           N  
ATOM   2366  CA  GLY B  81      -2.046   7.489 -23.828  1.00  0.00           C  
ATOM   2367  C   GLY B  81      -2.894   7.521 -25.105  1.00  0.00           C  
ATOM   2368  O   GLY B  81      -2.361   7.459 -26.204  1.00  0.00           O  
ATOM   2369  N   HIS B  82      -4.221   7.693 -24.981  1.00  0.00           N  
ATOM   2370  CA  HIS B  82      -5.126   7.925 -26.103  1.00  0.00           C  
ATOM   2371  C   HIS B  82      -4.848   9.263 -26.795  1.00  0.00           C  
ATOM   2372  O   HIS B  82      -4.761   9.331 -28.022  1.00  0.00           O  
ATOM   2373  CB  HIS B  82      -6.573   7.832 -25.587  1.00  0.00           C  
ATOM   2374  CG  HIS B  82      -7.601   8.474 -26.462  1.00  0.00           C  
ATOM   2375  ND1 HIS B  82      -8.298   7.883 -27.490  1.00  0.00           N  
ATOM   2376  CD2 HIS B  82      -8.074   9.758 -26.357  1.00  0.00           C  
ATOM   2377  CE1 HIS B  82      -9.171   8.776 -27.982  1.00  0.00           C  
ATOM   2378  NE2 HIS B  82      -9.066   9.930 -27.320  1.00  0.00           N  
ATOM   2379  N   GLN B  83      -4.649  10.323 -26.024  1.00  0.00           N  
ATOM   2380  CA  GLN B  83      -4.315  11.645 -26.546  1.00  0.00           C  
ATOM   2381  C   GLN B  83      -2.957  11.637 -27.271  1.00  0.00           C  
ATOM   2382  O   GLN B  83      -2.853  12.129 -28.389  1.00  0.00           O  
ATOM   2383  CB  GLN B  83      -4.300  12.659 -25.398  1.00  0.00           C  
ATOM   2384  CG  GLN B  83      -5.687  12.852 -24.750  1.00  0.00           C  
ATOM   2385  CD  GLN B  83      -5.605  13.530 -23.384  1.00  0.00           C  
ATOM   2386  OE1 GLN B  83      -4.577  13.990 -22.931  1.00  0.00           O  
ATOM   2387  NE2 GLN B  83      -6.699  13.588 -22.669  1.00  0.00           N  
ATOM   2388  N   ALA B  84      -1.957  10.996 -26.666  1.00  0.00           N  
ATOM   2389  CA  ALA B  84      -0.644  10.818 -27.268  1.00  0.00           C  
ATOM   2390  C   ALA B  84      -0.719  10.030 -28.584  1.00  0.00           C  
ATOM   2391  O   ALA B  84      -0.062  10.393 -29.555  1.00  0.00           O  
ATOM   2392  CB  ALA B  84       0.267  10.122 -26.243  1.00  0.00           C  
ATOM   2393  N   MET B  85      -1.578   9.011 -28.660  1.00  0.00           N  
ATOM   2394  CA  MET B  85      -1.791   8.240 -29.885  1.00  0.00           C  
ATOM   2395  C   MET B  85      -2.359   9.108 -31.018  1.00  0.00           C  
ATOM   2396  O   MET B  85      -1.829   9.078 -32.120  1.00  0.00           O  
ATOM   2397  CB  MET B  85      -2.693   7.045 -29.573  1.00  0.00           C  
ATOM   2398  CG  MET B  85      -2.805   6.081 -30.754  1.00  0.00           C  
ATOM   2399  SD  MET B  85      -3.746   4.574 -30.361  1.00  0.00           S  
ATOM   2400  CE  MET B  85      -2.581   3.744 -29.253  1.00  0.00           C  
ATOM   2401  N   ALA B  86      -3.374   9.924 -30.748  1.00  0.00           N  
ATOM   2402  CA  ALA B  86      -3.899  10.850 -31.744  1.00  0.00           C  
ATOM   2403  C   ALA B  86      -2.843  11.890 -32.176  1.00  0.00           C  
ATOM   2404  O   ALA B  86      -2.648  12.116 -33.375  1.00  0.00           O  
ATOM   2405  CB  ALA B  86      -5.158  11.518 -31.182  1.00  0.00           C  
ATOM   2406  N   GLN B  87      -2.117  12.464 -31.220  1.00  0.00           N  
ATOM   2407  CA  GLN B  87      -1.089  13.466 -31.482  1.00  0.00           C  
ATOM   2408  C   GLN B  87       0.113  12.903 -32.257  1.00  0.00           C  
ATOM   2409  O   GLN B  87       0.647  13.582 -33.136  1.00  0.00           O  
ATOM   2410  CB  GLN B  87      -0.663  14.106 -30.160  1.00  0.00           C  
ATOM   2411  CG  GLN B  87       0.332  15.256 -30.370  1.00  0.00           C  
ATOM   2412  CD  GLN B  87       0.638  16.037 -29.087  1.00  0.00           C  
ATOM   2413  OE1 GLN B  87      -0.204  16.208 -28.224  1.00  0.00           O  
ATOM   2414  NE2 GLN B  87       1.841  16.536 -28.939  1.00  0.00           N  
ATOM   2415  N   ALA B  88       0.509  11.677 -32.011  1.00  0.00           N  
ATOM   2416  CA  ALA B  88       1.609  11.026 -32.719  1.00  0.00           C  
ATOM   2417  C   ALA B  88       1.398  10.957 -34.241  1.00  0.00           C  
ATOM   2418  O   ALA B  88       2.369  10.951 -35.004  1.00  0.00           O  
ATOM   2419  CB  ALA B  88       1.812   9.627 -32.130  1.00  0.00           C  
ATOM   2420  N   PHE B  89       0.131  10.965 -34.683  1.00  0.00           N  
ATOM   2421  CA  PHE B  89      -0.274  10.955 -36.093  1.00  0.00           C  
ATOM   2422  C   PHE B  89      -0.770  12.315 -36.609  1.00  0.00           C  
ATOM   2423  O   PHE B  89      -1.254  12.398 -37.740  1.00  0.00           O  
ATOM   2424  CB  PHE B  89      -1.292   9.831 -36.307  1.00  0.00           C  
ATOM   2425  CG  PHE B  89      -0.719   8.439 -36.150  1.00  0.00           C  
ATOM   2426  CD1 PHE B  89      -0.193   7.760 -37.257  1.00  0.00           C  
ATOM   2427  CD2 PHE B  89      -0.688   7.827 -34.887  1.00  0.00           C  
ATOM   2428  CE1 PHE B  89       0.351   6.478 -37.111  1.00  0.00           C  
ATOM   2429  CE2 PHE B  89      -0.140   6.549 -34.731  1.00  0.00           C  
ATOM   2430  CZ  PHE B  89       0.384   5.872 -35.844  1.00  0.00           C  
ATOM   2431  N   GLY B  90      -0.639  13.383 -35.829  1.00  0.00           N  
ATOM   2432  CA  GLY B  90      -0.957  14.759 -36.226  1.00  0.00           C  
ATOM   2433  C   GLY B  90      -2.288  15.304 -35.706  1.00  0.00           C  
ATOM   2434  O   GLY B  90      -2.647  16.430 -36.057  1.00  0.00           O  
ATOM   2435  N   GLY B  91      -3.009  14.554 -34.881  1.00  0.00           N  
ATOM   2436  CA  GLY B  91      -4.188  15.052 -34.177  1.00  0.00           C  
ATOM   2437  C   GLY B  91      -3.832  16.110 -33.140  1.00  0.00           C  
ATOM   2438  O   GLY B  91      -2.730  16.118 -32.588  1.00  0.00           O  
ATOM   2439  N   LYS B  92      -4.785  17.003 -32.857  1.00  0.00           N  
ATOM   2440  CA  LYS B  92      -4.622  18.027 -31.827  1.00  0.00           C  
ATOM   2441  C   LYS B  92      -5.337  17.610 -30.551  1.00  0.00           C  
ATOM   2442  O   LYS B  92      -6.466  17.136 -30.581  1.00  0.00           O  
ATOM   2443  CB  LYS B  92      -5.119  19.387 -32.309  1.00  0.00           C  
ATOM   2444  CG  LYS B  92      -4.288  19.933 -33.472  1.00  0.00           C  
ATOM   2445  CD  LYS B  92      -4.887  21.270 -33.879  1.00  0.00           C  
ATOM   2446  CE  LYS B  92      -4.225  21.833 -35.124  1.00  0.00           C  
ATOM   2447  NZ  LYS B  92      -5.024  22.982 -35.611  1.00  0.00           N  
ATOM   2448  N   VAL B  93      -4.693  17.867 -29.444  1.00  0.00           N  
ATOM   2449  CA  VAL B  93      -5.280  17.711 -28.113  1.00  0.00           C  
ATOM   2450  C   VAL B  93      -5.679  19.093 -27.619  1.00  0.00           C  
ATOM   2451  O   VAL B  93      -4.848  19.998 -27.545  1.00  0.00           O  
ATOM   2452  CB  VAL B  93      -4.322  16.994 -27.155  1.00  0.00           C  
ATOM   2453  CG1 VAL B  93      -4.970  16.796 -25.784  1.00  0.00           C  
ATOM   2454  CG2 VAL B  93      -3.950  15.614 -27.709  1.00  0.00           C  
ATOM   2455  N   VAL B  94      -6.959  19.274 -27.310  1.00  0.00           N  
ATOM   2456  CA  VAL B  94      -7.542  20.552 -26.917  1.00  0.00           C  
ATOM   2457  C   VAL B  94      -8.253  20.440 -25.574  1.00  0.00           C  
ATOM   2458  O   VAL B  94      -8.549  19.346 -25.101  1.00  0.00           O  
ATOM   2459  CB  VAL B  94      -8.485  21.115 -28.007  1.00  0.00           C  
ATOM   2460  CG1 VAL B  94      -7.719  21.382 -29.303  1.00  0.00           C  
ATOM   2461  CG2 VAL B  94      -9.676  20.203 -28.294  1.00  0.00           C  
ATOM   2462  N   ARG B  95      -8.533  21.575 -24.948  1.00  0.00           N  
ATOM   2463  CA  ARG B  95      -9.272  21.590 -23.686  1.00  0.00           C  
ATOM   2464  C   ARG B  95     -10.710  21.140 -23.912  1.00  0.00           C  
ATOM   2465  O   ARG B  95     -11.379  21.658 -24.794  1.00  0.00           O  
ATOM   2466  CB  ARG B  95      -9.162  22.978 -23.052  1.00  0.00           C  
ATOM   2467  CG  ARG B  95      -9.580  22.952 -21.578  1.00  0.00           C  
ATOM   2468  CD  ARG B  95      -9.322  24.315 -20.942  1.00  0.00           C  
ATOM   2469  NE  ARG B  95      -9.596  24.289 -19.488  1.00  0.00           N  
ATOM   2470  CZ  ARG B  95      -9.316  25.245 -18.622  1.00  0.00           C  
ATOM   2471  NH1 ARG B  95      -8.792  26.375 -19.001  1.00  0.00           N  
ATOM   2472  NH2 ARG B  95      -9.561  25.070 -17.352  1.00  0.00           N  
ATOM   2473  N   ALA B  96     -11.194  20.222 -23.095  1.00  0.00           N  
ATOM   2474  CA  ALA B  96     -12.578  19.785 -23.131  1.00  0.00           C  
ATOM   2475  C   ALA B  96     -13.524  20.939 -22.774  1.00  0.00           C  
ATOM   2476  O   ALA B  96     -13.224  21.765 -21.905  1.00  0.00           O  
ATOM   2477  CB  ALA B  96     -12.755  18.597 -22.173  1.00  0.00           C  
ATOM   2478  N   ALA B  97     -14.708  20.963 -23.395  1.00  0.00           N  
ATOM   2479  CA  ALA B  97     -15.737  21.956 -23.068  1.00  0.00           C  
ATOM   2480  C   ALA B  97     -16.219  21.829 -21.613  1.00  0.00           C  
ATOM   2481  O   ALA B  97     -16.566  22.816 -20.965  1.00  0.00           O  
ATOM   2482  CB  ALA B  97     -16.902  21.769 -24.044  1.00  0.00           C  
ATOM   2483  N   LYS B  98     -16.222  20.599 -21.091  1.00  0.00           N  
ATOM   2484  CA  LYS B  98     -16.564  20.296 -19.708  1.00  0.00           C  
ATOM   2485  C   LYS B  98     -15.485  19.418 -19.099  1.00  0.00           C  
ATOM   2486  O   LYS B  98     -15.231  18.319 -19.584  1.00  0.00           O  
ATOM   2487  CB  LYS B  98     -17.956  19.661 -19.671  1.00  0.00           C  
ATOM   2488  CG  LYS B  98     -18.527  19.591 -18.246  1.00  0.00           C  
ATOM   2489  CD  LYS B  98     -19.942  19.004 -18.302  1.00  0.00           C  
ATOM   2490  CE  LYS B  98     -20.587  18.978 -16.923  1.00  0.00           C  
ATOM   2491  NZ  LYS B  98     -21.964  18.405 -16.997  1.00  0.00           N  
ATOM   2492  N   VAL B  99     -14.900  19.901 -18.026  1.00  0.00           N  
ATOM   2493  CA  VAL B  99     -13.944  19.120 -17.240  1.00  0.00           C  
ATOM   2494  C   VAL B  99     -14.689  17.984 -16.536  1.00  0.00           C  
ATOM   2495  O   VAL B  99     -15.697  18.213 -15.867  1.00  0.00           O  
ATOM   2496  CB  VAL B  99     -13.184  20.014 -16.247  1.00  0.00           C  
ATOM   2497  CG1 VAL B  99     -12.156  19.214 -15.474  1.00  0.00           C  
ATOM   2498  CG2 VAL B  99     -12.439  21.143 -16.983  1.00  0.00           C  
ATOM   2499  N   MET B 100     -14.210  16.767 -16.708  1.00  0.00           N  
ATOM   2500  CA  MET B 100     -14.788  15.553 -16.133  1.00  0.00           C  
ATOM   2501  C   MET B 100     -13.758  14.912 -15.201  1.00  0.00           C  
ATOM   2502  O   MET B 100     -12.902  14.151 -15.643  1.00  0.00           O  
ATOM   2503  CB  MET B 100     -15.216  14.591 -17.251  1.00  0.00           C  
ATOM   2504  CG  MET B 100     -16.358  15.134 -18.115  1.00  0.00           C  
ATOM   2505  SD  MET B 100     -17.989  15.246 -17.309  1.00  0.00           S  
ATOM   2506  CE  MET B 100     -18.431  13.496 -17.239  1.00  0.00           C  
ATOM   2507  N   HIS B 101     -13.843  15.229 -13.910  1.00  0.00           N  
ATOM   2508  CA  HIS B 101     -13.028  14.581 -12.887  1.00  0.00           C  
ATOM   2509  C   HIS B 101     -13.901  13.658 -12.054  1.00  0.00           C  
ATOM   2510  O   HIS B 101     -14.811  14.106 -11.364  1.00  0.00           O  
ATOM   2511  CB  HIS B 101     -12.289  15.619 -12.038  1.00  0.00           C  
ATOM   2512  CG  HIS B 101     -11.150  16.271 -12.770  1.00  0.00           C  
ATOM   2513  ND1 HIS B 101     -10.073  15.630 -13.341  1.00  0.00           N  
ATOM   2514  CD2 HIS B 101     -10.993  17.615 -13.013  1.00  0.00           C  
ATOM   2515  CE1 HIS B 101      -9.284  16.566 -13.910  1.00  0.00           C  
ATOM   2516  NE2 HIS B 101      -9.816  17.780 -13.721  1.00  0.00           N  
ATOM   2517  N   GLY B 102     -13.637  12.361 -12.148  1.00  0.00           N  
ATOM   2518  CA  GLY B 102     -14.269  11.352 -11.290  1.00  0.00           C  
ATOM   2519  C   GLY B 102     -15.742  11.112 -11.523  1.00  0.00           C  
ATOM   2520  O   GLY B 102     -16.444  10.654 -10.624  1.00  0.00           O  
ATOM   2521  N   LYS B 103     -16.244  11.455 -12.713  1.00  0.00           N  
ATOM   2522  CA  LYS B 103     -17.655  11.313 -13.048  1.00  0.00           C  
ATOM   2523  C   LYS B 103     -17.859  10.106 -13.950  1.00  0.00           C  
ATOM   2524  O   LYS B 103     -17.134   9.933 -14.927  1.00  0.00           O  
ATOM   2525  CB  LYS B 103     -18.200  12.605 -13.656  1.00  0.00           C  
ATOM   2526  CG  LYS B 103     -18.206  13.709 -12.591  1.00  0.00           C  
ATOM   2527  CD  LYS B 103     -18.662  15.066 -13.148  1.00  0.00           C  
ATOM   2528  CE  LYS B 103     -18.489  16.065 -12.018  1.00  0.00           C  
ATOM   2529  NZ  LYS B 103     -18.689  17.463 -12.450  1.00  0.00           N  
ATOM   2530  N   THR B 104     -18.890   9.340 -13.651  1.00  0.00           N  
ATOM   2531  CA  THR B 104     -19.412   8.363 -14.590  1.00  0.00           C  
ATOM   2532  C   THR B 104     -20.198   9.072 -15.689  1.00  0.00           C  
ATOM   2533  O   THR B 104     -20.867  10.083 -15.465  1.00  0.00           O  
ATOM   2534  CB  THR B 104     -20.266   7.291 -13.897  1.00  0.00           C  
ATOM   2535  OG1 THR B 104     -21.245   7.900 -13.092  1.00  0.00           O  
ATOM   2536  CG2 THR B 104     -19.405   6.419 -12.990  1.00  0.00           C  
ATOM   2537  N   SER B 105     -20.087   8.555 -16.910  1.00  0.00           N  
ATOM   2538  CA  SER B 105     -20.788   9.062 -18.087  1.00  0.00           C  
ATOM   2539  C   SER B 105     -21.147   7.881 -18.977  1.00  0.00           C  
ATOM   2540  O   SER B 105     -20.276   7.043 -19.223  1.00  0.00           O  
ATOM   2541  CB  SER B 105     -19.875  10.038 -18.833  1.00  0.00           C  
ATOM   2542  OG  SER B 105     -20.449  10.531 -20.027  1.00  0.00           O  
ATOM   2543  N   PRO B 106     -22.380   7.793 -19.487  1.00  0.00           N  
ATOM   2544  CA  PRO B 106     -22.666   6.876 -20.572  1.00  0.00           C  
ATOM   2545  C   PRO B 106     -21.930   7.329 -21.836  1.00  0.00           C  
ATOM   2546  O   PRO B 106     -21.908   8.505 -22.186  1.00  0.00           O  
ATOM   2547  CB  PRO B 106     -24.192   6.889 -20.722  1.00  0.00           C  
ATOM   2548  CG  PRO B 106     -24.575   8.296 -20.269  1.00  0.00           C  
ATOM   2549  CD  PRO B 106     -23.530   8.637 -19.203  1.00  0.00           C  
ATOM   2550  N   ILE B 107     -21.333   6.370 -22.527  1.00  0.00           N  
ATOM   2551  CA  ILE B 107     -20.764   6.560 -23.859  1.00  0.00           C  
ATOM   2552  C   ILE B 107     -21.423   5.605 -24.840  1.00  0.00           C  
ATOM   2553  O   ILE B 107     -21.802   4.487 -24.484  1.00  0.00           O  
ATOM   2554  CB  ILE B 107     -19.225   6.421 -23.880  1.00  0.00           C  
ATOM   2555  CG1 ILE B 107     -18.754   5.005 -23.493  1.00  0.00           C  
ATOM   2556  CG2 ILE B 107     -18.583   7.505 -22.979  1.00  0.00           C  
ATOM   2557  CD1 ILE B 107     -17.298   4.726 -23.865  1.00  0.00           C  
ATOM   2558  N   THR B 108     -21.542   6.028 -26.084  1.00  0.00           N  
ATOM   2559  CA  THR B 108     -21.949   5.156 -27.179  1.00  0.00           C  
ATOM   2560  C   THR B 108     -20.728   4.707 -27.965  1.00  0.00           C  
ATOM   2561  O   THR B 108     -19.786   5.477 -28.129  1.00  0.00           O  
ATOM   2562  CB  THR B 108     -22.967   5.836 -28.106  1.00  0.00           C  
ATOM   2563  OG1 THR B 108     -22.513   7.098 -28.521  1.00  0.00           O  
ATOM   2564  CG2 THR B 108     -24.304   6.048 -27.398  1.00  0.00           C  
ATOM   2565  N   HIS B 109     -20.743   3.480 -28.460  1.00  0.00           N  
ATOM   2566  CA  HIS B 109     -19.645   2.929 -29.252  1.00  0.00           C  
ATOM   2567  C   HIS B 109     -20.163   2.152 -30.468  1.00  0.00           C  
ATOM   2568  O   HIS B 109     -21.345   1.822 -30.552  1.00  0.00           O  
ATOM   2569  CB  HIS B 109     -18.733   2.090 -28.355  1.00  0.00           C  
ATOM   2570  CG  HIS B 109     -19.404   0.891 -27.751  1.00  0.00           C  
ATOM   2571  ND1 HIS B 109     -19.639  -0.310 -28.377  1.00  0.00           N  
ATOM   2572  CD2 HIS B 109     -19.886   0.772 -26.473  1.00  0.00           C  
ATOM   2573  CE1 HIS B 109     -20.236  -1.127 -27.503  1.00  0.00           C  
ATOM   2574  NE2 HIS B 109     -20.408  -0.505 -26.332  1.00  0.00           N  
ATOM   2575  N   ASN B 110     -19.285   1.850 -31.416  1.00  0.00           N  
ATOM   2576  CA  ASN B 110     -19.626   1.088 -32.617  1.00  0.00           C  
ATOM   2577  C   ASN B 110     -19.520  -0.446 -32.445  1.00  0.00           C  
ATOM   2578  O   ASN B 110     -19.787  -1.181 -33.383  1.00  0.00           O  
ATOM   2579  CB  ASN B 110     -18.766   1.608 -33.792  1.00  0.00           C  
ATOM   2580  CG  ASN B 110     -17.281   1.306 -33.659  1.00  0.00           C  
ATOM   2581  OD1 ASN B 110     -16.803   0.837 -32.645  1.00  0.00           O  
ATOM   2582  ND2 ASN B 110     -16.518   1.572 -34.693  1.00  0.00           N  
ATOM   2583  N   GLY B 111     -19.130  -0.922 -31.264  1.00  0.00           N  
ATOM   2584  CA  GLY B 111     -18.970  -2.353 -30.986  1.00  0.00           C  
ATOM   2585  C   GLY B 111     -17.746  -2.995 -31.650  1.00  0.00           C  
ATOM   2586  O   GLY B 111     -17.677  -4.220 -31.782  1.00  0.00           O  
ATOM   2587  N   GLU B 112     -16.776  -2.183 -32.077  1.00  0.00           N  
ATOM   2588  CA  GLU B 112     -15.538  -2.664 -32.683  1.00  0.00           C  
ATOM   2589  C   GLU B 112     -14.329  -2.553 -31.747  1.00  0.00           C  
ATOM   2590  O   GLU B 112     -14.338  -1.834 -30.752  1.00  0.00           O  
ATOM   2591  CB  GLU B 112     -15.254  -1.960 -34.015  1.00  0.00           C  
ATOM   2592  CG  GLU B 112     -16.306  -2.254 -35.085  1.00  0.00           C  
ATOM   2593  CD  GLU B 112     -15.797  -1.994 -36.513  1.00  0.00           C  
ATOM   2594  OE1 GLU B 112     -16.525  -2.373 -37.457  1.00  0.00           O  
ATOM   2595  OE2 GLU B 112     -14.657  -1.499 -36.663  1.00  0.00           O  
ATOM   2596  N   GLY B 113     -13.276  -3.285 -32.079  1.00  0.00           N  
ATOM   2597  CA  GLY B 113     -12.030  -3.264 -31.321  1.00  0.00           C  
ATOM   2598  C   GLY B 113     -12.227  -3.699 -29.871  1.00  0.00           C  
ATOM   2599  O   GLY B 113     -12.786  -4.768 -29.615  1.00  0.00           O  
ATOM   2600  N   VAL B 114     -11.789  -2.860 -28.944  1.00  0.00           N  
ATOM   2601  CA  VAL B 114     -11.932  -3.119 -27.508  1.00  0.00           C  
ATOM   2602  C   VAL B 114     -13.384  -3.071 -27.022  1.00  0.00           C  
ATOM   2603  O   VAL B 114     -13.680  -3.587 -25.955  1.00  0.00           O  
ATOM   2604  CB  VAL B 114     -11.063  -2.168 -26.656  1.00  0.00           C  
ATOM   2605  CG1 VAL B 114      -9.573  -2.392 -26.949  1.00  0.00           C  
ATOM   2606  CG2 VAL B 114     -11.415  -0.686 -26.839  1.00  0.00           C  
ATOM   2607  N   PHE B 115     -14.307  -2.514 -27.808  1.00  0.00           N  
ATOM   2608  CA  PHE B 115     -15.723  -2.414 -27.465  1.00  0.00           C  
ATOM   2609  C   PHE B 115     -16.539  -3.652 -27.868  1.00  0.00           C  
ATOM   2610  O   PHE B 115     -17.741  -3.704 -27.606  1.00  0.00           O  
ATOM   2611  CB  PHE B 115     -16.302  -1.136 -28.076  1.00  0.00           C  
ATOM   2612  CG  PHE B 115     -15.660   0.129 -27.562  1.00  0.00           C  
ATOM   2613  CD1 PHE B 115     -16.000   0.625 -26.291  1.00  0.00           C  
ATOM   2614  CD2 PHE B 115     -14.692   0.805 -28.330  1.00  0.00           C  
ATOM   2615  CE1 PHE B 115     -15.391   1.782 -25.794  1.00  0.00           C  
ATOM   2616  CE2 PHE B 115     -14.076   1.963 -27.834  1.00  0.00           C  
ATOM   2617  CZ  PHE B 115     -14.422   2.452 -26.568  1.00  0.00           C  
ATOM   2618  N   ARG B 116     -15.927  -4.665 -28.487  1.00  0.00           N  
ATOM   2619  CA  ARG B 116     -16.651  -5.859 -28.929  1.00  0.00           C  
ATOM   2620  C   ARG B 116     -17.322  -6.585 -27.770  1.00  0.00           C  
ATOM   2621  O   ARG B 116     -16.670  -6.987 -26.815  1.00  0.00           O  
ATOM   2622  CB  ARG B 116     -15.717  -6.799 -29.693  1.00  0.00           C  
ATOM   2623  CG  ARG B 116     -15.671  -6.423 -31.179  1.00  0.00           C  
ATOM   2624  CD  ARG B 116     -14.821  -7.409 -31.994  1.00  0.00           C  
ATOM   2625  NE  ARG B 116     -13.412  -6.986 -32.042  1.00  0.00           N  
ATOM   2626  CZ  ARG B 116     -12.435  -7.619 -32.698  1.00  0.00           C  
ATOM   2627  NH1 ARG B 116     -12.657  -8.748 -33.323  1.00  0.00           N  
ATOM   2628  NH2 ARG B 116     -11.235  -7.117 -32.729  1.00  0.00           N  
ATOM   2629  N   GLY B 117     -18.645  -6.783 -27.900  1.00  0.00           N  
ATOM   2630  CA  GLY B 117     -19.446  -7.517 -26.921  1.00  0.00           C  
ATOM   2631  C   GLY B 117     -19.736  -6.757 -25.621  1.00  0.00           C  
ATOM   2632  O   GLY B 117     -20.261  -7.359 -24.688  1.00  0.00           O  
ATOM   2633  N   LEU B 118     -19.406  -5.470 -25.553  1.00  0.00           N  
ATOM   2634  CA  LEU B 118     -19.708  -4.637 -24.392  1.00  0.00           C  
ATOM   2635  C   LEU B 118     -21.125  -4.061 -24.473  1.00  0.00           C  
ATOM   2636  O   LEU B 118     -21.712  -3.945 -25.556  1.00  0.00           O  
ATOM   2637  CB  LEU B 118     -18.654  -3.528 -24.231  1.00  0.00           C  
ATOM   2638  CG  LEU B 118     -17.193  -4.001 -24.184  1.00  0.00           C  
ATOM   2639  CD1 LEU B 118     -16.284  -2.822 -23.844  1.00  0.00           C  
ATOM   2640  CD2 LEU B 118     -16.939  -5.104 -23.158  1.00  0.00           C  
ATOM   2641  N   ALA B 119     -21.680  -3.667 -23.318  1.00  0.00           N  
ATOM   2642  CA  ALA B 119     -22.947  -2.958 -23.244  1.00  0.00           C  
ATOM   2643  C   ALA B 119     -22.887  -1.650 -24.042  1.00  0.00           C  
ATOM   2644  O   ALA B 119     -21.856  -0.975 -24.073  1.00  0.00           O  
ATOM   2645  CB  ALA B 119     -23.299  -2.710 -21.774  1.00  0.00           C  
ATOM   2646  N   ASN B 120     -24.002  -1.270 -24.689  1.00  0.00           N  
ATOM   2647  CA  ASN B 120     -24.093  -0.030 -25.452  1.00  0.00           C  
ATOM   2648  C   ASN B 120     -25.453   0.641 -25.198  1.00  0.00           C  
ATOM   2649  O   ASN B 120     -26.467   0.092 -25.605  1.00  0.00           O  
ATOM   2650  CB  ASN B 120     -23.872  -0.349 -26.944  1.00  0.00           C  
ATOM   2651  CG  ASN B 120     -23.609   0.879 -27.795  1.00  0.00           C  
ATOM   2652  OD1 ASN B 120     -23.510   2.003 -27.338  1.00  0.00           O  
ATOM   2653  ND2 ASN B 120     -23.444   0.684 -29.084  1.00  0.00           N  
ATOM   2654  N   PRO B 121     -25.505   1.813 -24.536  1.00  0.00           N  
ATOM   2655  CA  PRO B 121     -24.363   2.584 -24.049  1.00  0.00           C  
ATOM   2656  C   PRO B 121     -23.587   1.881 -22.929  1.00  0.00           C  
ATOM   2657  O   PRO B 121     -24.135   1.039 -22.214  1.00  0.00           O  
ATOM   2658  CB  PRO B 121     -24.963   3.918 -23.575  1.00  0.00           C  
ATOM   2659  CG  PRO B 121     -26.366   3.521 -23.125  1.00  0.00           C  
ATOM   2660  CD  PRO B 121     -26.757   2.437 -24.135  1.00  0.00           C  
ATOM   2661  N   LEU B 122     -22.316   2.256 -22.796  1.00  0.00           N  
ATOM   2662  CA  LEU B 122     -21.418   1.765 -21.754  1.00  0.00           C  
ATOM   2663  C   LEU B 122     -21.180   2.869 -20.724  1.00  0.00           C  
ATOM   2664  O   LEU B 122     -20.796   3.979 -21.091  1.00  0.00           O  
ATOM   2665  CB  LEU B 122     -20.104   1.313 -22.423  1.00  0.00           C  
ATOM   2666  CG  LEU B 122     -19.068   0.705 -21.448  1.00  0.00           C  
ATOM   2667  CD1 LEU B 122     -19.503  -0.682 -20.974  1.00  0.00           C  
ATOM   2668  CD2 LEU B 122     -17.720   0.554 -22.157  1.00  0.00           C  
ATOM   2669  N   THR B 123     -21.371   2.583 -19.437  1.00  0.00           N  
ATOM   2670  CA  THR B 123     -21.066   3.519 -18.357  1.00  0.00           C  
ATOM   2671  C   THR B 123     -19.578   3.474 -18.043  1.00  0.00           C  
ATOM   2672  O   THR B 123     -19.038   2.436 -17.697  1.00  0.00           O  
ATOM   2673  CB  THR B 123     -21.885   3.226 -17.096  1.00  0.00           C  
ATOM   2674  OG1 THR B 123     -23.253   3.183 -17.412  1.00  0.00           O  
ATOM   2675  CG2 THR B 123     -21.708   4.309 -16.038  1.00  0.00           C  
ATOM   2676  N   VAL B 124     -18.897   4.618 -18.153  1.00  0.00           N  
ATOM   2677  CA  VAL B 124     -17.450   4.705 -17.945  1.00  0.00           C  
ATOM   2678  C   VAL B 124     -17.076   5.850 -17.006  1.00  0.00           C  
ATOM   2679  O   VAL B 124     -17.786   6.845 -16.906  1.00  0.00           O  
ATOM   2680  CB  VAL B 124     -16.678   4.838 -19.269  1.00  0.00           C  
ATOM   2681  CG1 VAL B 124     -16.975   3.655 -20.196  1.00  0.00           C  
ATOM   2682  CG2 VAL B 124     -16.962   6.156 -19.997  1.00  0.00           C  
ATOM   2683  N   THR B 125     -15.926   5.730 -16.364  1.00  0.00           N  
ATOM   2684  CA  THR B 125     -15.363   6.780 -15.506  1.00  0.00           C  
ATOM   2685  C   THR B 125     -14.445   7.689 -16.315  1.00  0.00           C  
ATOM   2686  O   THR B 125     -13.593   7.222 -17.069  1.00  0.00           O  
ATOM   2687  CB  THR B 125     -14.618   6.183 -14.322  1.00  0.00           C  
ATOM   2688  OG1 THR B 125     -15.433   5.226 -13.701  1.00  0.00           O  
ATOM   2689  CG2 THR B 125     -14.313   7.238 -13.260  1.00  0.00           C  
ATOM   2690  N   ARG B 126     -14.611   9.008 -16.153  1.00  0.00           N  
ATOM   2691  CA  ARG B 126     -13.875  10.036 -16.893  1.00  0.00           C  
ATOM   2692  C   ARG B 126     -13.107  10.961 -15.925  1.00  0.00           C  
ATOM   2693  O   ARG B 126     -13.701  11.558 -15.041  1.00  0.00           O  
ATOM   2694  CB  ARG B 126     -14.844  10.831 -17.778  1.00  0.00           C  
ATOM   2695  CG  ARG B 126     -15.509   9.974 -18.872  1.00  0.00           C  
ATOM   2696  CD  ARG B 126     -16.578  10.752 -19.656  1.00  0.00           C  
ATOM   2697  NE  ARG B 126     -16.021  11.932 -20.336  1.00  0.00           N  
ATOM   2698  CZ  ARG B 126     -16.678  12.841 -21.043  1.00  0.00           C  
ATOM   2699  NH1 ARG B 126     -17.957  12.763 -21.260  1.00  0.00           N  
ATOM   2700  NH2 ARG B 126     -16.052  13.849 -21.539  1.00  0.00           N  
ATOM   2701  N   TYR B 127     -11.806  11.103 -16.179  1.00  0.00           N  
ATOM   2702  CA  TYR B 127     -10.861  11.927 -15.402  1.00  0.00           C  
ATOM   2703  C   TYR B 127     -10.028  12.830 -16.307  1.00  0.00           C  
ATOM   2704  O   TYR B 127      -8.803  12.853 -16.233  1.00  0.00           O  
ATOM   2705  CB  TYR B 127      -9.939  11.041 -14.554  1.00  0.00           C  
ATOM   2706  CG  TYR B 127     -10.575  10.597 -13.276  1.00  0.00           C  
ATOM   2707  CD1 TYR B 127     -10.538  11.440 -12.160  1.00  0.00           C  
ATOM   2708  CD2 TYR B 127     -11.252   9.365 -13.234  1.00  0.00           C  
ATOM   2709  CE1 TYR B 127     -11.242  11.102 -11.018  1.00  0.00           C  
ATOM   2710  CE2 TYR B 127     -11.962   9.022 -12.092  1.00  0.00           C  
ATOM   2711  CZ  TYR B 127     -11.989   9.907 -10.995  1.00  0.00           C  
ATOM   2712  OH  TYR B 127     -12.789   9.642  -9.937  1.00  0.00           O  
ATOM   2713  N   HIS B 128     -10.647  13.566 -17.193  1.00  0.00           N  
ATOM   2714  CA  HIS B 128      -9.905  14.328 -18.185  1.00  0.00           C  
ATOM   2715  C   HIS B 128     -10.398  15.773 -18.301  1.00  0.00           C  
ATOM   2716  O   HIS B 128     -11.589  16.074 -18.220  1.00  0.00           O  
ATOM   2717  CB  HIS B 128      -9.903  13.581 -19.522  1.00  0.00           C  
ATOM   2718  CG  HIS B 128     -11.237  13.583 -20.196  1.00  0.00           C  
ATOM   2719  ND1 HIS B 128     -11.674  14.550 -21.073  1.00  0.00           N  
ATOM   2720  CD2 HIS B 128     -12.265  12.681 -20.041  1.00  0.00           C  
ATOM   2721  CE1 HIS B 128     -12.924  14.230 -21.443  1.00  0.00           C  
ATOM   2722  NE2 HIS B 128     -13.316  13.106 -20.832  1.00  0.00           N  
ATOM   2723  N   SER B 129      -9.437  16.674 -18.548  1.00  0.00           N  
ATOM   2724  CA  SER B 129      -9.666  18.078 -18.899  1.00  0.00           C  
ATOM   2725  C   SER B 129      -9.303  18.382 -20.351  1.00  0.00           C  
ATOM   2726  O   SER B 129      -9.573  19.482 -20.846  1.00  0.00           O  
ATOM   2727  CB  SER B 129      -8.850  18.959 -17.953  1.00  0.00           C  
ATOM   2728  OG  SER B 129      -7.475  18.633 -18.040  1.00  0.00           O  
ATOM   2729  N   LEU B 130      -8.698  17.422 -21.030  1.00  0.00           N  
ATOM   2730  CA  LEU B 130      -8.290  17.486 -22.428  1.00  0.00           C  
ATOM   2731  C   LEU B 130      -9.034  16.416 -23.230  1.00  0.00           C  
ATOM   2732  O   LEU B 130      -9.430  15.383 -22.687  1.00  0.00           O  
ATOM   2733  CB  LEU B 130      -6.763  17.318 -22.544  1.00  0.00           C  
ATOM   2734  CG  LEU B 130      -5.918  18.352 -21.785  1.00  0.00           C  
ATOM   2735  CD1 LEU B 130      -4.429  18.005 -21.917  1.00  0.00           C  
ATOM   2736  CD2 LEU B 130      -6.128  19.771 -22.309  1.00  0.00           C  
ATOM   2737  N   VAL B 131      -9.226  16.674 -24.534  1.00  0.00           N  
ATOM   2738  CA  VAL B 131      -9.822  15.742 -25.491  1.00  0.00           C  
ATOM   2739  C   VAL B 131      -9.113  15.854 -26.838  1.00  0.00           C  
ATOM   2740  O   VAL B 131      -8.478  16.866 -27.133  1.00  0.00           O  
ATOM   2741  CB  VAL B 131     -11.338  15.970 -25.672  1.00  0.00           C  
ATOM   2742  CG1 VAL B 131     -12.110  15.615 -24.399  1.00  0.00           C  
ATOM   2743  CG2 VAL B 131     -11.686  17.411 -26.081  1.00  0.00           C  
ATOM   2744  N   VAL B 132      -9.245  14.835 -27.663  1.00  0.00           N  
ATOM   2745  CA  VAL B 132      -8.813  14.903 -29.060  1.00  0.00           C  
ATOM   2746  C   VAL B 132      -9.809  15.749 -29.850  1.00  0.00           C  
ATOM   2747  O   VAL B 132     -11.014  15.503 -29.794  1.00  0.00           O  
ATOM   2748  CB  VAL B 132      -8.653  13.497 -29.661  1.00  0.00           C  
ATOM   2749  CG1 VAL B 132      -8.219  13.561 -31.124  1.00  0.00           C  
ATOM   2750  CG2 VAL B 132      -7.594  12.699 -28.882  1.00  0.00           C  
ATOM   2751  N   GLU B 133      -9.316  16.744 -30.583  1.00  0.00           N  
ATOM   2752  CA  GLU B 133     -10.135  17.587 -31.459  1.00  0.00           C  
ATOM   2753  C   GLU B 133     -10.650  16.754 -32.646  1.00  0.00           C  
ATOM   2754  O   GLU B 133      -9.842  16.269 -33.439  1.00  0.00           O  
ATOM   2755  CB  GLU B 133      -9.305  18.794 -31.915  1.00  0.00           C  
ATOM   2756  CG  GLU B 133     -10.089  19.746 -32.831  1.00  0.00           C  
ATOM   2757  CD  GLU B 133      -9.209  20.935 -33.260  1.00  0.00           C  
ATOM   2758  OE1 GLU B 133      -9.517  22.073 -32.870  1.00  0.00           O  
ATOM   2759  OE2 GLU B 133      -8.195  20.712 -33.970  1.00  0.00           O  
ATOM   2760  N   PRO B 134     -11.986  16.616 -32.837  1.00  0.00           N  
ATOM   2761  CA  PRO B 134     -12.541  15.774 -33.895  1.00  0.00           C  
ATOM   2762  C   PRO B 134     -12.066  16.154 -35.302  1.00  0.00           C  
ATOM   2763  O   PRO B 134     -11.710  15.277 -36.082  1.00  0.00           O  
ATOM   2764  CB  PRO B 134     -14.066  15.904 -33.766  1.00  0.00           C  
ATOM   2765  CG  PRO B 134     -14.279  16.260 -32.296  1.00  0.00           C  
ATOM   2766  CD  PRO B 134     -13.052  17.111 -31.969  1.00  0.00           C  
ATOM   2767  N   ASP B 135     -12.001  17.452 -35.602  1.00  0.00           N  
ATOM   2768  CA  ASP B 135     -11.637  17.960 -36.929  1.00  0.00           C  
ATOM   2769  C   ASP B 135     -10.164  17.721 -37.281  1.00  0.00           C  
ATOM   2770  O   ASP B 135      -9.785  17.716 -38.454  1.00  0.00           O  
ATOM   2771  CB  ASP B 135     -11.959  19.459 -37.005  1.00  0.00           C  
ATOM   2772  CG  ASP B 135     -13.452  19.788 -36.912  1.00  0.00           C  
ATOM   2773  OD1 ASP B 135     -14.284  18.882 -37.166  1.00  0.00           O  
ATOM   2774  OD2 ASP B 135     -13.774  20.954 -36.590  1.00  0.00           O  
ATOM   2775  N   SER B 136      -9.311  17.507 -36.274  1.00  0.00           N  
ATOM   2776  CA  SER B 136      -7.891  17.223 -36.456  1.00  0.00           C  
ATOM   2777  C   SER B 136      -7.551  15.736 -36.406  1.00  0.00           C  
ATOM   2778  O   SER B 136      -6.394  15.377 -36.633  1.00  0.00           O  
ATOM   2779  CB  SER B 136      -7.061  17.988 -35.432  1.00  0.00           C  
ATOM   2780  OG  SER B 136      -7.198  17.442 -34.136  1.00  0.00           O  
ATOM   2781  N   LEU B 137      -8.533  14.870 -36.104  1.00  0.00           N  
ATOM   2782  CA  LEU B 137      -8.281  13.432 -36.021  1.00  0.00           C  
ATOM   2783  C   LEU B 137      -7.764  12.914 -37.374  1.00  0.00           C  
ATOM   2784  O   LEU B 137      -8.452  13.051 -38.386  1.00  0.00           O  
ATOM   2785  CB  LEU B 137      -9.537  12.684 -35.569  1.00  0.00           C  
ATOM   2786  CG  LEU B 137      -9.291  11.169 -35.375  1.00  0.00           C  
ATOM   2787  CD1 LEU B 137      -8.414  10.873 -34.158  1.00  0.00           C  
ATOM   2788  CD2 LEU B 137     -10.610  10.430 -35.184  1.00  0.00           C  
ATOM   2789  N   PRO B 138      -6.576  12.312 -37.430  1.00  0.00           N  
ATOM   2790  CA  PRO B 138      -6.011  11.843 -38.687  1.00  0.00           C  
ATOM   2791  C   PRO B 138      -6.906  10.802 -39.360  1.00  0.00           C  
ATOM   2792  O   PRO B 138      -7.446   9.911 -38.712  1.00  0.00           O  
ATOM   2793  CB  PRO B 138      -4.640  11.264 -38.334  1.00  0.00           C  
ATOM   2794  CG  PRO B 138      -4.282  11.973 -37.038  1.00  0.00           C  
ATOM   2795  CD  PRO B 138      -5.626  12.149 -36.353  1.00  0.00           C  
ATOM   2796  N   ALA B 139      -7.007  10.849 -40.692  1.00  0.00           N  
ATOM   2797  CA  ALA B 139      -7.865   9.955 -41.474  1.00  0.00           C  
ATOM   2798  C   ALA B 139      -7.522   8.456 -41.333  1.00  0.00           C  
ATOM   2799  O   ALA B 139      -8.319   7.610 -41.745  1.00  0.00           O  
ATOM   2800  CB  ALA B 139      -7.786  10.395 -42.943  1.00  0.00           C  
ATOM   2801  N   CYS B 140      -6.357   8.120 -40.795  1.00  0.00           N  
ATOM   2802  CA  CYS B 140      -5.978   6.743 -40.485  1.00  0.00           C  
ATOM   2803  C   CYS B 140      -6.701   6.175 -39.255  1.00  0.00           C  
ATOM   2804  O   CYS B 140      -6.661   4.961 -39.061  1.00  0.00           O  
ATOM   2805  CB  CYS B 140      -4.454   6.654 -40.327  1.00  0.00           C  
ATOM   2806  SG  CYS B 140      -3.844   7.785 -39.050  1.00  0.00           S  
ATOM   2807  N   PHE B 141      -7.375   7.005 -38.459  1.00  0.00           N  
ATOM   2808  CA  PHE B 141      -8.183   6.577 -37.327  1.00  0.00           C  
ATOM   2809  C   PHE B 141      -9.675   6.627 -37.634  1.00  0.00           C  
ATOM   2810  O   PHE B 141     -10.171   7.582 -38.237  1.00  0.00           O  
ATOM   2811  CB  PHE B 141      -7.866   7.413 -36.086  1.00  0.00           C  
ATOM   2812  CG  PHE B 141      -6.510   7.127 -35.493  1.00  0.00           C  
ATOM   2813  CD1 PHE B 141      -6.326   5.995 -34.679  1.00  0.00           C  
ATOM   2814  CD2 PHE B 141      -5.431   7.987 -35.745  1.00  0.00           C  
ATOM   2815  CE1 PHE B 141      -5.066   5.729 -34.115  1.00  0.00           C  
ATOM   2816  CE2 PHE B 141      -4.167   7.721 -35.177  1.00  0.00           C  
ATOM   2817  CZ  PHE B 141      -3.991   6.589 -34.367  1.00  0.00           C  
ATOM   2818  N   ASP B 142     -10.395   5.642 -37.151  1.00  0.00           N  
ATOM   2819  CA  ASP B 142     -11.835   5.698 -36.975  1.00  0.00           C  
ATOM   2820  C   ASP B 142     -12.165   6.038 -35.522  1.00  0.00           C  
ATOM   2821  O   ASP B 142     -11.491   5.588 -34.592  1.00  0.00           O  
ATOM   2822  CB  ASP B 142     -12.487   4.372 -37.408  1.00  0.00           C  
ATOM   2823  CG  ASP B 142     -12.455   4.202 -38.926  1.00  0.00           C  
ATOM   2824  OD1 ASP B 142     -12.723   5.196 -39.649  1.00  0.00           O  
ATOM   2825  OD2 ASP B 142     -12.167   3.086 -39.396  1.00  0.00           O  
ATOM   2826  N   VAL B 143     -13.232   6.810 -35.322  1.00  0.00           N  
ATOM   2827  CA  VAL B 143     -13.793   7.014 -33.983  1.00  0.00           C  
ATOM   2828  C   VAL B 143     -14.619   5.780 -33.631  1.00  0.00           C  
ATOM   2829  O   VAL B 143     -15.521   5.406 -34.381  1.00  0.00           O  
ATOM   2830  CB  VAL B 143     -14.625   8.295 -33.879  1.00  0.00           C  
ATOM   2831  CG1 VAL B 143     -15.103   8.518 -32.453  1.00  0.00           C  
ATOM   2832  CG2 VAL B 143     -13.811   9.530 -34.291  1.00  0.00           C  
ATOM   2833  N   THR B 144     -14.325   5.165 -32.512  1.00  0.00           N  
ATOM   2834  CA  THR B 144     -15.009   3.950 -32.042  1.00  0.00           C  
ATOM   2835  C   THR B 144     -16.027   4.231 -30.946  1.00  0.00           C  
ATOM   2836  O   THR B 144     -16.971   3.453 -30.793  1.00  0.00           O  
ATOM   2837  CB  THR B 144     -14.002   2.897 -31.553  1.00  0.00           C  
ATOM   2838  OG1 THR B 144     -13.109   3.458 -30.616  1.00  0.00           O  
ATOM   2839  CG2 THR B 144     -13.162   2.351 -32.696  1.00  0.00           C  
ATOM   2840  N   ALA B 145     -15.877   5.344 -30.208  1.00  0.00           N  
ATOM   2841  CA  ALA B 145     -16.784   5.722 -29.135  1.00  0.00           C  
ATOM   2842  C   ALA B 145     -16.922   7.241 -28.982  1.00  0.00           C  
ATOM   2843  O   ALA B 145     -15.994   8.006 -29.267  1.00  0.00           O  
ATOM   2844  CB  ALA B 145     -16.316   5.077 -27.830  1.00  0.00           C  
ATOM   2845  N   TRP B 146     -18.087   7.669 -28.487  1.00  0.00           N  
ATOM   2846  CA  TRP B 146     -18.455   9.067 -28.305  1.00  0.00           C  
ATOM   2847  C   TRP B 146     -19.136   9.281 -26.953  1.00  0.00           C  
ATOM   2848  O   TRP B 146     -19.899   8.439 -26.483  1.00  0.00           O  
ATOM   2849  CB  TRP B 146     -19.394   9.532 -29.433  1.00  0.00           C  
ATOM   2850  CG  TRP B 146     -18.928   9.257 -30.821  1.00  0.00           C  
ATOM   2851  CD1 TRP B 146     -18.277  10.114 -31.631  1.00  0.00           C  
ATOM   2852  CD2 TRP B 146     -19.068   8.017 -31.585  1.00  0.00           C  
ATOM   2853  NE1 TRP B 146     -18.007   9.503 -32.848  1.00  0.00           N  
ATOM   2854  CE2 TRP B 146     -18.473   8.215 -32.861  1.00  0.00           C  
ATOM   2855  CE3 TRP B 146     -19.635   6.755 -31.322  1.00  0.00           C  
ATOM   2856  CZ2 TRP B 146     -18.434   7.194 -33.842  1.00  0.00           C  
ATOM   2857  CZ3 TRP B 146     -19.590   5.738 -32.300  1.00  0.00           C  
ATOM   2858  CH2 TRP B 146     -18.994   5.959 -33.541  1.00  0.00           C  
ATOM   2859  N   SER B 147     -18.918  10.464 -26.366  1.00  0.00           N  
ATOM   2860  CA  SER B 147     -19.713  10.934 -25.233  1.00  0.00           C  
ATOM   2861  C   SER B 147     -21.091  11.436 -25.690  1.00  0.00           C  
ATOM   2862  O   SER B 147     -21.343  11.663 -26.876  1.00  0.00           O  
ATOM   2863  CB  SER B 147     -18.953  12.026 -24.477  1.00  0.00           C  
ATOM   2864  OG  SER B 147     -18.952  13.237 -25.203  1.00  0.00           O  
ATOM   2865  N   GLU B 148     -21.969  11.720 -24.725  1.00  0.00           N  
ATOM   2866  CA  GLU B 148     -23.268  12.361 -24.990  1.00  0.00           C  
ATOM   2867  C   GLU B 148     -23.128  13.727 -25.682  1.00  0.00           C  
ATOM   2868  O   GLU B 148     -23.979  14.128 -26.476  1.00  0.00           O  
ATOM   2869  CB  GLU B 148     -24.006  12.571 -23.664  1.00  0.00           C  
ATOM   2870  CG  GLU B 148     -24.347  11.262 -22.952  1.00  0.00           C  
ATOM   2871  CD  GLU B 148     -25.120  11.534 -21.654  1.00  0.00           C  
ATOM   2872  OE1 GLU B 148     -26.186  10.921 -21.468  1.00  0.00           O  
ATOM   2873  OE2 GLU B 148     -24.633  12.370 -20.850  1.00  0.00           O  
ATOM   2874  N   THR B 149     -22.026  14.433 -25.432  1.00  0.00           N  
ATOM   2875  CA  THR B 149     -21.690  15.722 -26.056  1.00  0.00           C  
ATOM   2876  C   THR B 149     -20.887  15.570 -27.352  1.00  0.00           C  
ATOM   2877  O   THR B 149     -20.388  16.554 -27.877  1.00  0.00           O  
ATOM   2878  CB  THR B 149     -20.982  16.640 -25.049  1.00  0.00           C  
ATOM   2879  OG1 THR B 149     -19.924  15.967 -24.409  1.00  0.00           O  
ATOM   2880  CG2 THR B 149     -21.931  17.077 -23.937  1.00  0.00           C  
ATOM   2881  N   ARG B 150     -20.791  14.358 -27.895  1.00  0.00           N  
ATOM   2882  CA  ARG B 150     -20.014  13.988 -29.091  1.00  0.00           C  
ATOM   2883  C   ARG B 150     -18.504  14.230 -28.974  1.00  0.00           C  
ATOM   2884  O   ARG B 150     -17.828  14.360 -29.993  1.00  0.00           O  
ATOM   2885  CB  ARG B 150     -20.587  14.613 -30.366  1.00  0.00           C  
ATOM   2886  CG  ARG B 150     -22.016  14.198 -30.668  1.00  0.00           C  
ATOM   2887  CD  ARG B 150     -22.383  14.731 -32.054  1.00  0.00           C  
ATOM   2888  NE  ARG B 150     -23.682  14.228 -32.512  1.00  0.00           N  
ATOM   2889  CZ  ARG B 150     -24.176  14.369 -33.735  1.00  0.00           C  
ATOM   2890  NH1 ARG B 150     -23.538  15.040 -34.656  1.00  0.00           N  
ATOM   2891  NH2 ARG B 150     -25.327  13.833 -34.046  1.00  0.00           N  
ATOM   2892  N   GLU B 151     -17.967  14.242 -27.774  1.00  0.00           N  
ATOM   2893  CA  GLU B 151     -16.517  14.168 -27.596  1.00  0.00           C  
ATOM   2894  C   GLU B 151     -16.021  12.759 -27.954  1.00  0.00           C  
ATOM   2895  O   GLU B 151     -16.697  11.767 -27.677  1.00  0.00           O  
ATOM   2896  CB  GLU B 151     -16.131  14.509 -26.155  1.00  0.00           C  
ATOM   2897  CG  GLU B 151     -16.514  15.950 -25.769  1.00  0.00           C  
ATOM   2898  CD  GLU B 151     -16.393  16.140 -24.253  1.00  0.00           C  
ATOM   2899  OE1 GLU B 151     -15.527  16.916 -23.810  1.00  0.00           O  
ATOM   2900  OE2 GLU B 151     -17.181  15.487 -23.526  1.00  0.00           O  
ATOM   2901  N   ILE B 152     -14.842  12.680 -28.563  1.00  0.00           N  
ATOM   2902  CA  ILE B 152     -14.211  11.400 -28.893  1.00  0.00           C  
ATOM   2903  C   ILE B 152     -13.856  10.672 -27.596  1.00  0.00           C  
ATOM   2904  O   ILE B 152     -13.083  11.185 -26.787  1.00  0.00           O  
ATOM   2905  CB  ILE B 152     -12.973  11.608 -29.791  1.00  0.00           C  
ATOM   2906  CG1 ILE B 152     -13.388  12.219 -31.146  1.00  0.00           C  
ATOM   2907  CG2 ILE B 152     -12.224  10.287 -29.990  1.00  0.00           C  
ATOM   2908  CD1 ILE B 152     -12.215  12.575 -32.065  1.00  0.00           C  
ATOM   2909  N   MET B 153     -14.401   9.472 -27.415  1.00  0.00           N  
ATOM   2910  CA  MET B 153     -14.132   8.602 -26.273  1.00  0.00           C  
ATOM   2911  C   MET B 153     -13.322   7.359 -26.648  1.00  0.00           C  
ATOM   2912  O   MET B 153     -12.811   6.675 -25.763  1.00  0.00           O  
ATOM   2913  CB  MET B 153     -15.449   8.198 -25.606  1.00  0.00           C  
ATOM   2914  CG  MET B 153     -16.161   9.364 -24.921  1.00  0.00           C  
ATOM   2915  SD  MET B 153     -15.268  10.079 -23.510  1.00  0.00           S  
ATOM   2916  CE  MET B 153     -14.714  11.633 -24.236  1.00  0.00           C  
ATOM   2917  N   GLY B 154     -13.190   7.070 -27.936  1.00  0.00           N  
ATOM   2918  CA  GLY B 154     -12.372   5.971 -28.431  1.00  0.00           C  
ATOM   2919  C   GLY B 154     -11.957   6.194 -29.878  1.00  0.00           C  
ATOM   2920  O   GLY B 154     -12.720   6.741 -30.677  1.00  0.00           O  
ATOM   2921  N   ILE B 155     -10.745   5.765 -30.216  1.00  0.00           N  
ATOM   2922  CA  ILE B 155     -10.207   5.763 -31.579  1.00  0.00           C  
ATOM   2923  C   ILE B 155      -9.564   4.417 -31.880  1.00  0.00           C  
ATOM   2924  O   ILE B 155      -9.024   3.755 -30.990  1.00  0.00           O  
ATOM   2925  CB  ILE B 155      -9.212   6.922 -31.823  1.00  0.00           C  
ATOM   2926  CG1 ILE B 155      -7.969   6.843 -30.911  1.00  0.00           C  
ATOM   2927  CG2 ILE B 155      -9.935   8.275 -31.684  1.00  0.00           C  
ATOM   2928  CD1 ILE B 155      -6.881   7.892 -31.220  1.00  0.00           C  
ATOM   2929  N   ARG B 156      -9.575   4.030 -33.160  1.00  0.00           N  
ATOM   2930  CA  ARG B 156      -8.911   2.819 -33.636  1.00  0.00           C  
ATOM   2931  C   ARG B 156      -8.252   3.086 -34.977  1.00  0.00           C  
ATOM   2932  O   ARG B 156      -8.878   3.653 -35.873  1.00  0.00           O  
ATOM   2933  CB  ARG B 156      -9.952   1.698 -33.708  1.00  0.00           C  
ATOM   2934  CG  ARG B 156      -9.328   0.352 -34.084  1.00  0.00           C  
ATOM   2935  CD  ARG B 156     -10.406  -0.722 -34.085  1.00  0.00           C  
ATOM   2936  NE  ARG B 156      -9.848  -2.020 -34.472  1.00  0.00           N  
ATOM   2937  CZ  ARG B 156     -10.503  -2.985 -35.082  1.00  0.00           C  
ATOM   2938  NH1 ARG B 156     -11.774  -2.872 -35.364  1.00  0.00           N  
ATOM   2939  NH2 ARG B 156      -9.889  -4.073 -35.422  1.00  0.00           N  
ATOM   2940  N   HIS B 157      -7.013   2.677 -35.142  1.00  0.00           N  
ATOM   2941  CA  HIS B 157      -6.329   2.775 -36.419  1.00  0.00           C  
ATOM   2942  C   HIS B 157      -6.913   1.764 -37.418  1.00  0.00           C  
ATOM   2943  O   HIS B 157      -7.121   0.596 -37.088  1.00  0.00           O  
ATOM   2944  CB  HIS B 157      -4.827   2.592 -36.204  1.00  0.00           C  
ATOM   2945  CG  HIS B 157      -4.014   2.979 -37.400  1.00  0.00           C  
ATOM   2946  ND1 HIS B 157      -3.773   2.200 -38.507  1.00  0.00           N  
ATOM   2947  CD2 HIS B 157      -3.388   4.183 -37.631  1.00  0.00           C  
ATOM   2948  CE1 HIS B 157      -3.030   2.914 -39.378  1.00  0.00           C  
ATOM   2949  NE2 HIS B 157      -2.775   4.117 -38.868  1.00  0.00           N  
ATOM   2950  N   ARG B 158      -7.127   2.195 -38.656  1.00  0.00           N  
ATOM   2951  CA  ARG B 158      -7.790   1.376 -39.686  1.00  0.00           C  
ATOM   2952  C   ARG B 158      -6.984   0.150 -40.132  1.00  0.00           C  
ATOM   2953  O   ARG B 158      -7.568  -0.817 -40.611  1.00  0.00           O  
ATOM   2954  CB  ARG B 158      -8.091   2.244 -40.911  1.00  0.00           C  
ATOM   2955  CG  ARG B 158      -9.174   3.284 -40.606  1.00  0.00           C  
ATOM   2956  CD  ARG B 158      -9.472   4.118 -41.846  1.00  0.00           C  
ATOM   2957  NE  ARG B 158     -10.581   5.010 -41.570  1.00  0.00           N  
ATOM   2958  CZ  ARG B 158     -11.087   5.948 -42.336  1.00  0.00           C  
ATOM   2959  NH1 ARG B 158     -10.618   6.212 -43.519  1.00  0.00           N  
ATOM   2960  NH2 ARG B 158     -12.093   6.637 -41.884  1.00  0.00           N  
ATOM   2961  N   GLN B 159      -5.658   0.215 -40.061  1.00  0.00           N  
ATOM   2962  CA  GLN B 159      -4.771  -0.818 -40.585  1.00  0.00           C  
ATOM   2963  C   GLN B 159      -3.931  -1.507 -39.514  1.00  0.00           C  
ATOM   2964  O   GLN B 159      -3.618  -2.682 -39.645  1.00  0.00           O  
ATOM   2965  CB  GLN B 159      -3.826  -0.210 -41.629  1.00  0.00           C  
ATOM   2966  CG  GLN B 159      -4.559   0.271 -42.889  1.00  0.00           C  
ATOM   2967  CD  GLN B 159      -3.606   0.828 -43.948  1.00  0.00           C  
ATOM   2968  OE1 GLN B 159      -2.444   1.104 -43.717  1.00  0.00           O  
ATOM   2969  NE2 GLN B 159      -4.073   1.022 -45.156  1.00  0.00           N  
ATOM   2970  N   TRP B 160      -3.536  -0.763 -38.471  1.00  0.00           N  
ATOM   2971  CA  TRP B 160      -2.648  -1.267 -37.436  1.00  0.00           C  
ATOM   2972  C   TRP B 160      -3.407  -1.497 -36.132  1.00  0.00           C  
ATOM   2973  O   TRP B 160      -4.474  -0.926 -35.913  1.00  0.00           O  
ATOM   2974  CB  TRP B 160      -1.469  -0.307 -37.248  1.00  0.00           C  
ATOM   2975  CG  TRP B 160      -0.626  -0.073 -38.462  1.00  0.00           C  
ATOM   2976  CD1 TRP B 160      -0.386  -0.976 -39.452  1.00  0.00           C  
ATOM   2977  CD2 TRP B 160       0.108   1.128 -38.831  1.00  0.00           C  
ATOM   2978  NE1 TRP B 160       0.449  -0.406 -40.409  1.00  0.00           N  
ATOM   2979  CE2 TRP B 160       0.775   0.884 -40.057  1.00  0.00           C  
ATOM   2980  CE3 TRP B 160       0.280   2.396 -38.230  1.00  0.00           C  
ATOM   2981  CZ2 TRP B 160       1.584   1.862 -40.679  1.00  0.00           C  
ATOM   2982  CZ3 TRP B 160       1.078   3.368 -38.844  1.00  0.00           C  
ATOM   2983  CH2 TRP B 160       1.722   3.098 -40.059  1.00  0.00           C  
ATOM   2984  N   ASP B 161      -2.857  -2.316 -35.275  1.00  0.00           N  
ATOM   2985  CA  ASP B 161      -3.481  -2.644 -33.990  1.00  0.00           C  
ATOM   2986  C   ASP B 161      -3.177  -1.557 -32.943  1.00  0.00           C  
ATOM   2987  O   ASP B 161      -2.481  -1.770 -31.957  1.00  0.00           O  
ATOM   2988  CB  ASP B 161      -3.094  -4.077 -33.578  1.00  0.00           C  
ATOM   2989  CG  ASP B 161      -4.134  -4.702 -32.652  1.00  0.00           C  
ATOM   2990  OD1 ASP B 161      -5.217  -4.102 -32.481  1.00  0.00           O  
ATOM   2991  OD2 ASP B 161      -3.901  -5.827 -32.163  1.00  0.00           O  
ATOM   2992  N   LEU B 162      -3.660  -0.359 -33.242  1.00  0.00           N  
ATOM   2993  CA  LEU B 162      -3.536   0.815 -32.387  1.00  0.00           C  
ATOM   2994  C   LEU B 162      -4.931   1.259 -31.974  1.00  0.00           C  
ATOM   2995  O   LEU B 162      -5.769   1.555 -32.828  1.00  0.00           O  
ATOM   2996  CB  LEU B 162      -2.836   1.965 -33.127  1.00  0.00           C  
ATOM   2997  CG  LEU B 162      -1.451   1.647 -33.710  1.00  0.00           C  
ATOM   2998  CD1 LEU B 162      -0.941   2.871 -34.458  1.00  0.00           C  
ATOM   2999  CD2 LEU B 162      -0.438   1.300 -32.632  1.00  0.00           C  
ATOM   3000  N   GLU B 163      -5.165   1.330 -30.671  1.00  0.00           N  
ATOM   3001  CA  GLU B 163      -6.464   1.727 -30.142  1.00  0.00           C  
ATOM   3002  C   GLU B 163      -6.296   2.619 -28.908  1.00  0.00           C  
ATOM   3003  O   GLU B 163      -5.383   2.437 -28.102  1.00  0.00           O  
ATOM   3004  CB  GLU B 163      -7.300   0.480 -29.869  1.00  0.00           C  
ATOM   3005  CG  GLU B 163      -8.799   0.744 -30.053  1.00  0.00           C  
ATOM   3006  CD  GLU B 163      -9.620  -0.552 -30.175  1.00  0.00           C  
ATOM   3007  OE1 GLU B 163     -10.861  -0.488 -30.138  1.00  0.00           O  
ATOM   3008  OE2 GLU B 163      -9.037  -1.648 -30.349  1.00  0.00           O  
ATOM   3009  N   GLY B 164      -7.166   3.619 -28.789  1.00  0.00           N  
ATOM   3010  CA  GLY B 164      -7.154   4.555 -27.679  1.00  0.00           C  
ATOM   3011  C   GLY B 164      -8.537   4.703 -27.061  1.00  0.00           C  
ATOM   3012  O   GLY B 164      -9.540   4.728 -27.780  1.00  0.00           O  
ATOM   3013  N   VAL B 165      -8.587   4.832 -25.745  1.00  0.00           N  
ATOM   3014  CA  VAL B 165      -9.798   5.164 -24.984  1.00  0.00           C  
ATOM   3015  C   VAL B 165      -9.543   6.368 -24.085  1.00  0.00           C  
ATOM   3016  O   VAL B 165      -8.541   6.431 -23.384  1.00  0.00           O  
ATOM   3017  CB  VAL B 165     -10.359   3.962 -24.198  1.00  0.00           C  
ATOM   3018  CG1 VAL B 165     -10.804   2.846 -25.143  1.00  0.00           C  
ATOM   3019  CG2 VAL B 165      -9.374   3.373 -23.180  1.00  0.00           C  
ATOM   3020  N   GLN B 166     -10.457   7.347 -24.100  1.00  0.00           N  
ATOM   3021  CA  GLN B 166     -10.314   8.597 -23.334  1.00  0.00           C  
ATOM   3022  C   GLN B 166     -10.723   8.449 -21.856  1.00  0.00           C  
ATOM   3023  O   GLN B 166     -10.355   9.275 -21.023  1.00  0.00           O  
ATOM   3024  CB  GLN B 166     -11.146   9.679 -24.062  1.00  0.00           C  
ATOM   3025  CG  GLN B 166     -11.123  11.085 -23.432  1.00  0.00           C  
ATOM   3026  CD  GLN B 166      -9.716  11.672 -23.327  1.00  0.00           C  
ATOM   3027  OE1 GLN B 166      -9.204  12.284 -24.245  1.00  0.00           O  
ATOM   3028  NE2 GLN B 166      -9.062  11.515 -22.214  1.00  0.00           N  
ATOM   3029  N   PHE B 167     -11.502   7.417 -21.553  1.00  0.00           N  
ATOM   3030  CA  PHE B 167     -11.981   7.086 -20.217  1.00  0.00           C  
ATOM   3031  C   PHE B 167     -11.060   6.049 -19.549  1.00  0.00           C  
ATOM   3032  O   PHE B 167     -10.084   5.607 -20.143  1.00  0.00           O  
ATOM   3033  CB  PHE B 167     -13.433   6.597 -20.327  1.00  0.00           C  
ATOM   3034  CG  PHE B 167     -13.611   5.403 -21.234  1.00  0.00           C  
ATOM   3035  CD1 PHE B 167     -13.876   5.588 -22.604  1.00  0.00           C  
ATOM   3036  CD2 PHE B 167     -13.506   4.105 -20.722  1.00  0.00           C  
ATOM   3037  CE1 PHE B 167     -14.036   4.481 -23.449  1.00  0.00           C  
ATOM   3038  CE2 PHE B 167     -13.663   2.990 -21.564  1.00  0.00           C  
ATOM   3039  CZ  PHE B 167     -13.932   3.176 -22.923  1.00  0.00           C  
ATOM   3040  N   HIS B 168     -11.389   5.681 -18.320  1.00  0.00           N  
ATOM   3041  CA  HIS B 168     -10.605   4.788 -17.483  1.00  0.00           C  
ATOM   3042  C   HIS B 168     -11.313   3.435 -17.320  1.00  0.00           C  
ATOM   3043  O   HIS B 168     -12.149   3.295 -16.431  1.00  0.00           O  
ATOM   3044  CB  HIS B 168     -10.351   5.473 -16.141  1.00  0.00           C  
ATOM   3045  CG  HIS B 168      -9.462   6.675 -16.263  1.00  0.00           C  
ATOM   3046  ND1 HIS B 168      -8.103   6.668 -16.099  1.00  0.00           N  
ATOM   3047  CD2 HIS B 168      -9.825   7.962 -16.582  1.00  0.00           C  
ATOM   3048  CE1 HIS B 168      -7.654   7.913 -16.303  1.00  0.00           C  
ATOM   3049  NE2 HIS B 168      -8.674   8.724 -16.606  1.00  0.00           N  
ATOM   3050  N   PRO B 169     -11.019   2.418 -18.171  1.00  0.00           N  
ATOM   3051  CA  PRO B 169     -11.574   1.068 -18.014  1.00  0.00           C  
ATOM   3052  C   PRO B 169     -11.097   0.376 -16.731  1.00  0.00           C  
ATOM   3053  O   PRO B 169     -11.768  -0.517 -16.237  1.00  0.00           O  
ATOM   3054  CB  PRO B 169     -11.127   0.304 -19.259  1.00  0.00           C  
ATOM   3055  CG  PRO B 169      -9.823   0.993 -19.666  1.00  0.00           C  
ATOM   3056  CD  PRO B 169     -10.086   2.451 -19.284  1.00  0.00           C  
ATOM   3057  N   GLU B 170      -9.975   0.816 -16.186  1.00  0.00           N  
ATOM   3058  CA  GLU B 170      -9.371   0.333 -14.949  1.00  0.00           C  
ATOM   3059  C   GLU B 170     -10.033   0.884 -13.677  1.00  0.00           C  
ATOM   3060  O   GLU B 170      -9.647   0.488 -12.572  1.00  0.00           O  
ATOM   3061  CB  GLU B 170      -7.862   0.632 -14.966  1.00  0.00           C  
ATOM   3062  CG  GLU B 170      -7.447   2.096 -14.707  1.00  0.00           C  
ATOM   3063  CD  GLU B 170      -7.673   3.096 -15.858  1.00  0.00           C  
ATOM   3064  OE1 GLU B 170      -7.253   4.261 -15.704  1.00  0.00           O  
ATOM   3065  OE2 GLU B 170      -8.246   2.740 -16.909  1.00  0.00           O  
ATOM   3066  N   SER B 171     -11.005   1.773 -13.789  1.00  0.00           N  
ATOM   3067  CA  SER B 171     -11.777   2.231 -12.639  1.00  0.00           C  
ATOM   3068  C   SER B 171     -12.910   1.257 -12.333  1.00  0.00           C  
ATOM   3069  O   SER B 171     -13.671   0.886 -13.225  1.00  0.00           O  
ATOM   3070  CB  SER B 171     -12.329   3.637 -12.870  1.00  0.00           C  
ATOM   3071  OG  SER B 171     -13.055   4.065 -11.733  1.00  0.00           O  
ATOM   3072  N   ILE B 172     -13.103   0.920 -11.059  1.00  0.00           N  
ATOM   3073  CA  ILE B 172     -14.201   0.049 -10.623  1.00  0.00           C  
ATOM   3074  C   ILE B 172     -15.601   0.622 -10.900  1.00  0.00           C  
ATOM   3075  O   ILE B 172     -16.577  -0.119 -10.920  1.00  0.00           O  
ATOM   3076  CB  ILE B 172     -14.079  -0.312  -9.125  1.00  0.00           C  
ATOM   3077  CG1 ILE B 172     -14.137   0.935  -8.220  1.00  0.00           C  
ATOM   3078  CG2 ILE B 172     -12.803  -1.142  -8.889  1.00  0.00           C  
ATOM   3079  CD1 ILE B 172     -14.130   0.616  -6.726  1.00  0.00           C  
ATOM   3080  N   LEU B 173     -15.709   1.930 -11.140  1.00  0.00           N  
ATOM   3081  CA  LEU B 173     -16.951   2.573 -11.568  1.00  0.00           C  
ATOM   3082  C   LEU B 173     -17.228   2.416 -13.072  1.00  0.00           C  
ATOM   3083  O   LEU B 173     -18.327   2.756 -13.523  1.00  0.00           O  
ATOM   3084  CB  LEU B 173     -16.919   4.060 -11.185  1.00  0.00           C  
ATOM   3085  CG  LEU B 173     -16.985   4.345  -9.682  1.00  0.00           C  
ATOM   3086  CD1 LEU B 173     -16.827   5.849  -9.435  1.00  0.00           C  
ATOM   3087  CD2 LEU B 173     -18.326   3.903  -9.100  1.00  0.00           C  
ATOM   3088  N   SER B 174     -16.253   1.946 -13.843  1.00  0.00           N  
ATOM   3089  CA  SER B 174     -16.448   1.653 -15.253  1.00  0.00           C  
ATOM   3090  C   SER B 174     -17.036   0.265 -15.441  1.00  0.00           C  
ATOM   3091  O   SER B 174     -16.513  -0.727 -14.937  1.00  0.00           O  
ATOM   3092  CB  SER B 174     -15.143   1.788 -16.046  1.00  0.00           C  
ATOM   3093  OG  SER B 174     -14.711   3.128 -16.011  1.00  0.00           O  
ATOM   3094  N   GLU B 175     -18.135   0.167 -16.197  1.00  0.00           N  
ATOM   3095  CA  GLU B 175     -18.714  -1.110 -16.562  1.00  0.00           C  
ATOM   3096  C   GLU B 175     -17.761  -1.901 -17.466  1.00  0.00           C  
ATOM   3097  O   GLU B 175     -17.154  -1.351 -18.391  1.00  0.00           O  
ATOM   3098  CB  GLU B 175     -20.066  -0.933 -17.254  1.00  0.00           C  
ATOM   3099  CG  GLU B 175     -21.150  -0.412 -16.305  1.00  0.00           C  
ATOM   3100  CD  GLU B 175     -22.502  -0.191 -17.014  1.00  0.00           C  
ATOM   3101  OE1 GLU B 175     -23.504  -0.035 -16.292  1.00  0.00           O  
ATOM   3102  OE2 GLU B 175     -22.528  -0.117 -18.264  1.00  0.00           O  
ATOM   3103  N   GLN B 176     -17.667  -3.191 -17.228  1.00  0.00           N  
ATOM   3104  CA  GLN B 176     -16.984  -4.151 -18.101  1.00  0.00           C  
ATOM   3105  C   GLN B 176     -15.514  -3.804 -18.415  1.00  0.00           C  
ATOM   3106  O   GLN B 176     -14.994  -4.204 -19.450  1.00  0.00           O  
ATOM   3107  CB  GLN B 176     -17.831  -4.392 -19.370  1.00  0.00           C  
ATOM   3108  CG  GLN B 176     -19.261  -4.874 -19.064  1.00  0.00           C  
ATOM   3109  CD  GLN B 176     -20.033  -5.166 -20.346  1.00  0.00           C  
ATOM   3110  OE1 GLN B 176     -20.403  -4.283 -21.086  1.00  0.00           O  
ATOM   3111  NE2 GLN B 176     -20.306  -6.414 -20.652  1.00  0.00           N  
ATOM   3112  N   GLY B 177     -14.826  -3.104 -17.513  1.00  0.00           N  
ATOM   3113  CA  GLY B 177     -13.426  -2.710 -17.694  1.00  0.00           C  
ATOM   3114  C   GLY B 177     -12.497  -3.890 -17.989  1.00  0.00           C  
ATOM   3115  O   GLY B 177     -11.740  -3.853 -18.956  1.00  0.00           O  
ATOM   3116  N   HIS B 178     -12.637  -4.989 -17.248  1.00  0.00           N  
ATOM   3117  CA  HIS B 178     -11.892  -6.217 -17.515  1.00  0.00           C  
ATOM   3118  C   HIS B 178     -12.165  -6.792 -18.906  1.00  0.00           C  
ATOM   3119  O   HIS B 178     -11.244  -7.245 -19.571  1.00  0.00           O  
ATOM   3120  CB  HIS B 178     -12.240  -7.285 -16.464  1.00  0.00           C  
ATOM   3121  CG  HIS B 178     -11.636  -7.023 -15.121  1.00  0.00           C  
ATOM   3122  ND1 HIS B 178     -12.186  -6.257 -14.111  1.00  0.00           N  
ATOM   3123  CD2 HIS B 178     -10.455  -7.542 -14.662  1.00  0.00           C  
ATOM   3124  CE1 HIS B 178     -11.355  -6.323 -13.059  1.00  0.00           C  
ATOM   3125  NE2 HIS B 178     -10.300  -7.096 -13.362  1.00  0.00           N  
ATOM   3126  N   GLN B 179     -13.407  -6.765 -19.392  1.00  0.00           N  
ATOM   3127  CA  GLN B 179     -13.749  -7.267 -20.725  1.00  0.00           C  
ATOM   3128  C   GLN B 179     -13.169  -6.384 -21.834  1.00  0.00           C  
ATOM   3129  O   GLN B 179     -12.693  -6.906 -22.836  1.00  0.00           O  
ATOM   3130  CB  GLN B 179     -15.268  -7.381 -20.869  1.00  0.00           C  
ATOM   3131  CG  GLN B 179     -15.810  -8.648 -20.187  1.00  0.00           C  
ATOM   3132  CD  GLN B 179     -17.336  -8.679 -20.104  1.00  0.00           C  
ATOM   3133  OE1 GLN B 179     -18.004  -7.676 -20.098  1.00  0.00           O  
ATOM   3134  NE2 GLN B 179     -17.939  -9.838 -20.011  1.00  0.00           N  
ATOM   3135  N   LEU B 180     -13.176  -5.065 -21.643  1.00  0.00           N  
ATOM   3136  CA  LEU B 180     -12.541  -4.132 -22.568  1.00  0.00           C  
ATOM   3137  C   LEU B 180     -11.036  -4.409 -22.684  1.00  0.00           C  
ATOM   3138  O   LEU B 180     -10.509  -4.551 -23.785  1.00  0.00           O  
ATOM   3139  CB  LEU B 180     -12.863  -2.696 -22.110  1.00  0.00           C  
ATOM   3140  CG  LEU B 180     -12.377  -1.595 -23.086  1.00  0.00           C  
ATOM   3141  CD1 LEU B 180     -13.230  -0.345 -22.923  1.00  0.00           C  
ATOM   3142  CD2 LEU B 180     -10.918  -1.189 -22.850  1.00  0.00           C  
ATOM   3143  N   LEU B 181     -10.354  -4.565 -21.555  1.00  0.00           N  
ATOM   3144  CA  LEU B 181      -8.920  -4.875 -21.539  1.00  0.00           C  
ATOM   3145  C   LEU B 181      -8.639  -6.288 -22.070  1.00  0.00           C  
ATOM   3146  O   LEU B 181      -7.655  -6.490 -22.781  1.00  0.00           O  
ATOM   3147  CB  LEU B 181      -8.376  -4.686 -20.115  1.00  0.00           C  
ATOM   3148  CG  LEU B 181      -8.438  -3.235 -19.590  1.00  0.00           C  
ATOM   3149  CD1 LEU B 181      -7.899  -3.187 -18.162  1.00  0.00           C  
ATOM   3150  CD2 LEU B 181      -7.631  -2.254 -20.442  1.00  0.00           C  
ATOM   3151  N   ALA B 182      -9.531  -7.258 -21.824  1.00  0.00           N  
ATOM   3152  CA  ALA B 182      -9.428  -8.598 -22.391  1.00  0.00           C  
ATOM   3153  C   ALA B 182      -9.545  -8.591 -23.922  1.00  0.00           C  
ATOM   3154  O   ALA B 182      -8.804  -9.306 -24.587  1.00  0.00           O  
ATOM   3155  CB  ALA B 182     -10.501  -9.500 -21.763  1.00  0.00           C  
ATOM   3156  N   ASN B 183     -10.397  -7.737 -24.495  1.00  0.00           N  
ATOM   3157  CA  ASN B 183     -10.502  -7.573 -25.951  1.00  0.00           C  
ATOM   3158  C   ASN B 183      -9.190  -7.070 -26.579  1.00  0.00           C  
ATOM   3159  O   ASN B 183      -8.865  -7.470 -27.692  1.00  0.00           O  
ATOM   3160  CB  ASN B 183     -11.645  -6.607 -26.284  1.00  0.00           C  
ATOM   3161  CG  ASN B 183     -13.035  -7.195 -26.139  1.00  0.00           C  
ATOM   3162  OD1 ASN B 183     -13.264  -8.378 -26.285  1.00  0.00           O  
ATOM   3163  ND2 ASN B 183     -14.024  -6.347 -25.922  1.00  0.00           N  
ATOM   3164  N   PHE B 184      -8.436  -6.231 -25.862  1.00  0.00           N  
ATOM   3165  CA  PHE B 184      -7.087  -5.846 -26.286  1.00  0.00           C  
ATOM   3166  C   PHE B 184      -6.076  -6.972 -26.044  1.00  0.00           C  
ATOM   3167  O   PHE B 184      -5.227  -7.238 -26.896  1.00  0.00           O  
ATOM   3168  CB  PHE B 184      -6.659  -4.570 -25.549  1.00  0.00           C  
ATOM   3169  CG  PHE B 184      -5.217  -4.195 -25.818  1.00  0.00           C  
ATOM   3170  CD1 PHE B 184      -4.233  -4.395 -24.830  1.00  0.00           C  
ATOM   3171  CD2 PHE B 184      -4.836  -3.681 -27.067  1.00  0.00           C  
ATOM   3172  CE1 PHE B 184      -2.888  -4.072 -25.091  1.00  0.00           C  
ATOM   3173  CE2 PHE B 184      -3.493  -3.359 -27.327  1.00  0.00           C  
ATOM   3174  CZ  PHE B 184      -2.526  -3.553 -26.340  1.00  0.00           C  
ATOM   3175  N   LEU B 185      -6.170  -7.662 -24.924  1.00  0.00           N  
ATOM   3176  CA  LEU B 185      -5.212  -8.693 -24.537  1.00  0.00           C  
ATOM   3177  C   LEU B 185      -5.266  -9.929 -25.446  1.00  0.00           C  
ATOM   3178  O   LEU B 185      -4.213 -10.438 -25.845  1.00  0.00           O  
ATOM   3179  CB  LEU B 185      -5.458  -9.056 -23.062  1.00  0.00           C  
ATOM   3180  CG  LEU B 185      -4.522 -10.138 -22.506  1.00  0.00           C  
ATOM   3181  CD1 LEU B 185      -3.052  -9.743 -22.604  1.00  0.00           C  
ATOM   3182  CD2 LEU B 185      -4.853 -10.398 -21.039  1.00  0.00           C  
ATOM   3183  N   HIS B 186      -6.457 -10.388 -25.791  1.00  0.00           N  
ATOM   3184  CA  HIS B 186      -6.709 -11.644 -26.496  1.00  0.00           C  
ATOM   3185  C   HIS B 186      -6.936 -11.468 -28.007  1.00  0.00           C  
ATOM   3186  O   HIS B 186      -7.651 -12.257 -28.623  1.00  0.00           O  
ATOM   3187  CB  HIS B 186      -7.878 -12.386 -25.828  1.00  0.00           C  
ATOM   3188  CG  HIS B 186      -7.705 -12.660 -24.356  1.00  0.00           C  
ATOM   3189  ND1 HIS B 186      -8.736 -12.810 -23.456  1.00  0.00           N  
ATOM   3190  CD2 HIS B 186      -6.547 -12.836 -23.655  1.00  0.00           C  
ATOM   3191  CE1 HIS B 186      -8.223 -13.058 -22.252  1.00  0.00           C  
ATOM   3192  NE2 HIS B 186      -6.883 -13.086 -22.328  1.00  0.00           N  
ATOM   3193  N   ARG B 187      -6.362 -10.433 -28.603  1.00  0.00           N  
ATOM   3194  CA  ARG B 187      -6.407 -10.221 -30.050  1.00  0.00           C  
ATOM   3195  C   ARG B 187      -5.606 -11.259 -30.814  1.00  0.00           C  
ATOM   3196  O   ARG B 187      -4.503 -11.625 -30.370  1.00  0.00           O  
ATOM   3197  CB  ARG B 187      -5.927  -8.819 -30.411  1.00  0.00           C  
ATOM   3198  CG  ARG B 187      -7.046  -7.800 -30.189  1.00  0.00           C  
ATOM   3199  CD  ARG B 187      -6.473  -6.406 -30.388  1.00  0.00           C  
ATOM   3200  NE  ARG B 187      -7.489  -5.378 -30.119  1.00  0.00           N  
ATOM   3201  CZ  ARG B 187      -7.303  -4.080 -30.251  1.00  0.00           C  
ATOM   3202  NH1 ARG B 187      -6.169  -3.580 -30.644  1.00  0.00           N  
ATOM   3203  NH2 ARG B 187      -8.267  -3.279 -30.008  1.00  0.00           N  
ATOM   3204  OXT ARG B 187      -6.134 -11.679 -31.880  1.00  0.00           O  
CONECT    1    2                                                      
CONECT    2    1    5    3                                            
CONECT    3    2    4    4    9                                       
CONECT    4    3    3                                                 
CONECT    5    6    2                                                 
CONECT    6    7    5                                                 
CONECT    7    8    6                                                 
CONECT    8    7                                                      
CONECT    9    3   15   10                                            
CONECT   10    9   13   11                                            
CONECT   11   10   12   12   16                                       
CONECT   12   11   11                                                 
CONECT   13   10   14                                                 
CONECT   14   15   13                                                 
CONECT   15    9   14                                                 
CONECT   16   11   17                                                 
CONECT   17   16   20   18                                            
CONECT   18   17   22   19   19                                       
CONECT   19   18   18                                                 
CONECT   20   17   21                                                 
CONECT   21   20                                                      
CONECT   22   18   23                                                 
CONECT   23   22   26   24                                            
CONECT   24   23   25   25   30                                       
CONECT   25   24   24                                                 
CONECT   26   27   23                                                 
CONECT   27   29   28   26                                            
CONECT   28   27                                                      
CONECT   29   27                                                      
CONECT   30   24   31                                                 
CONECT   31   30   32   34                                            
CONECT   32   31   33   33   36                                       
CONECT   33   32   32                                                 
CONECT   34   31   35                                                 
CONECT   35   34                                                      
CONECT   36   32   37                                                 
CONECT   37   36   40   38                                            
CONECT   38   37   39   39   45                                       
CONECT   39   38   38                                                 
CONECT   40   37   41                                                 
CONECT   41   40   42                                                 
CONECT   42   41   43                                                 
CONECT   43   42   44                                                 
CONECT   44   43                                                      
CONECT   45   38   46                                                 
CONECT   46   45   47   49                                            
CONECT   47   54   48   48   46                                       
CONECT   48   47   47                                                 
CONECT   49   46   50                                                 
CONECT   50   49   51                                                 
CONECT   51   53   53   52   50                                       
CONECT   52   51                                                      
CONECT   53   51   51                                                 
CONECT   54   55   47                                                 
CONECT   55   58   56   54                                            
CONECT   56   59   57   57   55                                       
CONECT   57   56   56                                                 
CONECT   58   55                                                      
CONECT   59   60   56                                                 
CONECT   60   63   59   61                                            
CONECT   61   60   62   62   64                                       
CONECT   62   61   61                                                 
CONECT   63   60                                                      
CONECT   64   61   65                                                 
CONECT   65   64   66   68                                            
CONECT   66   65   72   67   67                                       
CONECT   67   66   66                                                 
CONECT   68   65   69                                                 
CONECT   69   68   71   70                                            
CONECT   70   69                                                      
CONECT   71   69                                                      
CONECT   72   66   73                                                 
CONECT   73   74   72   76                                            
CONECT   74   79   75   75   73                                       
CONECT   75   74   74                                                 
CONECT   76   73   77   78                                            
CONECT   77   76                                                      
CONECT   78   76                                                      
CONECT   79   80   74                                                 
CONECT   80   83   81   79                                            
CONECT   81   80   82   82   89                                       
CONECT   82   81   81                                                 
CONECT   83   84   80                                                 
CONECT   84   86   86   85   83                                       
CONECT   85   87   84                                                 
CONECT   86   88   84   84                                            
CONECT   87   88   88   85                                            
CONECT   88   87   87   86                                            
CONECT   89   81   90                                                 
CONECT   90   89   93   91                                            
CONECT   91   90   92   92   98                                       
CONECT   92   91   91                                                 
CONECT   93   94   90                                                 
CONECT   94   95   93                                                 
CONECT   95   96   96   94   97                                       
CONECT   96   95   95                                                 
CONECT   97   95                                                      
CONECT   98   91   99                                                 
CONECT   99   98  100  102                                            
CONECT  100  103   99  101  101                                       
CONECT  101  100  100                                                 
CONECT  102   99                                                      
CONECT  103  104  100                                                 
CONECT  104  105  107  103                                            
CONECT  105  111  106  106  104                                       
CONECT  106  105  105                                                 
CONECT  107  104  108                                                 
CONECT  108  107  109  110                                            
CONECT  109  108                                                      
CONECT  110  108                                                      
CONECT  111  112  105                                                 
CONECT  112  115  113  111                                            
CONECT  113  112  114  114  118                                       
CONECT  114  113  113                                                 
CONECT  115  116  117  112                                            
CONECT  116  115                                                      
CONECT  117  115                                                      
CONECT  118  113  119                                                 
CONECT  119  118  122  120                                            
CONECT  120  119  121  121  123                                       
CONECT  121  120  120                                                 
CONECT  122  119                                                      
CONECT  123  120  124                                                 
CONECT  124  123  125  127                                            
CONECT  125  134  124  126  126                                       
CONECT  126  125  125                                                 
CONECT  127  124  128                                                 
CONECT  128  127  129                                                 
CONECT  129  128  130                                                 
CONECT  130  129  131  131                                            
CONECT  131  132  130  130  133                                       
CONECT  132  131                                                      
CONECT  133  131                                                      
CONECT  134  135  125                                                 
CONECT  135  136  134                                                 
CONECT  136  135  137  137  138                                       
CONECT  137  136  136                                                 
CONECT  138  136  139                                                 
CONECT  139  140  138  142                                            
CONECT  140  146  141  141  139                                       
CONECT  141  140  140                                                 
CONECT  142  139  143                                                 
CONECT  143  142  145  144                                            
CONECT  144  143                                                      
CONECT  145  143                                                      
CONECT  146  147  140                                                 
CONECT  147  150  148  146                                            
CONECT  148  155  149  149  147                                       
CONECT  149  148  148                                                 
CONECT  150  151  147                                                 
CONECT  151  152  150                                                 
CONECT  152  151  153  153  154                                       
CONECT  153  152  152                                                 
CONECT  154  152                                                      
CONECT  155  156  148                                                 
CONECT  156  157  159  155                                            
CONECT  157  158  158  162  156                                       
CONECT  158  157  157                                                 
CONECT  159  161  156  160                                            
CONECT  160  159                                                      
CONECT  161  159                                                      
CONECT  162  163  157  168                                            
CONECT  163  164  166  162                                            
CONECT  164  165  165  169  163                                       
CONECT  165  164  164                                                 
CONECT  166  163  167                                                 
CONECT  167  166  168                                                 
CONECT  168  162  167                                                 
CONECT  169  170  164                                                 
CONECT  170  171  173  169                                            
CONECT  171  177  172  172  170                                       
CONECT  172  171  171                                                 
CONECT  173  170  174                                                 
CONECT  174  173  176  175                                            
CONECT  175  174                                                      
CONECT  176  174                                                      
CONECT  177  178  171                                                 
CONECT  178  181  179  177                                            
CONECT  179  188  180  180  178                                       
CONECT  180  179  179                                                 
CONECT  181  182  178                                                 
CONECT  182  183  181                                                 
CONECT  183  184  182                                                 
CONECT  184  185  185  183                                            
CONECT  185  186  187  184  184                                       
CONECT  186  185                                                      
CONECT  187  185                                                      
CONECT  188  189  194  179                                            
CONECT  189  190  192  188                                            
CONECT  190  191  191  195  189                                       
CONECT  191  190  190                                                 
CONECT  192  193  189                                                 
CONECT  193  192  194                                                 
CONECT  194  193  188                                                 
CONECT  195  196  190  201                                            
CONECT  196  197  199  195                                            
CONECT  197  202  198  198  196                                       
CONECT  198  197  197                                                 
CONECT  199  196  200                                                 
CONECT  200  199  201                                                 
CONECT  201  200  195                                                 
CONECT  202  203  197                                                 
CONECT  203  204  206  202                                            
CONECT  204  205  205  209  203                                       
CONECT  205  204  204                                                 
CONECT  206  207  203  208                                            
CONECT  207  206                                                      
CONECT  208  206                                                      
CONECT  209  210  204                                                 
CONECT  210  213  211  209                                            
CONECT  211  210  219  212  212                                       
CONECT  212  211  211                                                 
CONECT  213  214  210                                                 
CONECT  214  215  215  216  213                                       
CONECT  215  217  214  214                                            
CONECT  216  218  214                                                 
CONECT  217  218  218  215                                            
CONECT  218  217  217  216                                            
CONECT  219  211  220                                                 
CONECT  220  221  219  223                                            
CONECT  221  222  222  220  228                                       
CONECT  222  221  221                                                 
CONECT  223  220  224                                                 
CONECT  224  223  225                                                 
CONECT  225  227  227  224  226                                       
CONECT  226  225                                                      
CONECT  227  225  225                                                 
CONECT  228  221  229                                                 
CONECT  229  232  228  230                                            
CONECT  230  229  236  231  231                                       
CONECT  231  230  230                                                 
CONECT  232  233  229                                                 
CONECT  233  234  232                                                 
CONECT  234  235  233                                                 
CONECT  235  234                                                      
CONECT  236  230  237                                                 
CONECT  237  240  236  238                                            
CONECT  238  237  239  239  244                                       
CONECT  239  238  238                                                 
CONECT  240  241  237                                                 
CONECT  241  243  243  242  240                                       
CONECT  242  241                                                      
CONECT  243  241  241                                                 
CONECT  244  238  245                                                 
CONECT  245  246  244  248                                            
CONECT  246  252  247  247  245                                       
CONECT  247  246  246                                                 
CONECT  248  245  249                                                 
CONECT  249  248  250  250  251                                       
CONECT  250  249  249                                                 
CONECT  251  249                                                      
CONECT  252  253  246                                                 
CONECT  253  254  256  252                                            
CONECT  254  261  255  255  253                                       
CONECT  255  254  254                                                 
CONECT  256  253  257                                                 
CONECT  257  256  258                                                 
CONECT  258  257  260  260  259                                       
CONECT  259  258                                                      
CONECT  260  258  258                                                 
CONECT  261  262  254                                                 
CONECT  262  265  261  263                                            
CONECT  263  262  264  264  268                                       
CONECT  264  263  263                                                 
CONECT  265  266  267  262                                            
CONECT  266  265                                                      
CONECT  267  265                                                      
CONECT  268  263  269                                                 
CONECT  269  268  270  272                                            
CONECT  270  269  271  271  279                                       
CONECT  271  270  270                                                 
CONECT  272  269  273                                                 
CONECT  273  272  274                                                 
CONECT  274  273  275                                                 
CONECT  275  276  276  274                                            
CONECT  276  278  277  275  275                                       
CONECT  277  276                                                      
CONECT  278  276                                                      
CONECT  279  270  280                                                 
CONECT  280  281  279  283                                            
CONECT  281  288  282  282  280                                       
CONECT  282  281  281                                                 
CONECT  283  280  284                                                 
CONECT  284  283  285                                                 
CONECT  285  286  284                                                 
CONECT  286  285  287                                                 
CONECT  287  286                                                      
CONECT  288  289  281                                                 
CONECT  289  292  290  288                                            
CONECT  290  291  291  294  289                                       
CONECT  291  290  290                                                 
CONECT  292  293  289                                                 
CONECT  293  292                                                      
CONECT  294  290  295                                                 
CONECT  295  298  294  296                                            
CONECT  296  295  297  297  302                                       
CONECT  297  296  296                                                 
CONECT  298  299  295                                                 
CONECT  299  301  300  298                                            
CONECT  300  299                                                      
CONECT  301  299                                                      
CONECT  302  296  303                                                 
CONECT  303  302  304  306                                            
CONECT  304  310  305  305  303                                       
CONECT  305  304  304                                                 
CONECT  306  303  307  308                                            
CONECT  307  306  309                                                 
CONECT  308  306                                                      
CONECT  309  307                                                      
CONECT  310  311  304                                                 
CONECT  311  312  314  310                                            
CONECT  312  315  313  313  311                                       
CONECT  313  312  312                                                 
CONECT  314  311                                                      
CONECT  315  316  312                                                 
CONECT  316  317  315                                                 
CONECT  317  316  318  318  319                                       
CONECT  318  317  317                                                 
CONECT  319  317  320                                                 
CONECT  320  319  323  321                                            
CONECT  321  320  322  322  329                                       
CONECT  322  321  321                                                 
CONECT  323  324  320                                                 
CONECT  324  325  325  326  323                                       
CONECT  325  327  324  324                                            
CONECT  326  328  324                                                 
CONECT  327  325  328  328                                            
CONECT  328  327  327  326                                            
CONECT  329  321  330                                                 
CONECT  330  329  331  333                                            
CONECT  331  337  332  332  330                                       
CONECT  332  331  331                                                 
CONECT  333  330  334                                                 
CONECT  334  333  335                                                 
CONECT  335  334  336                                                 
CONECT  336  335                                                      
CONECT  337  338  331                                                 
CONECT  338  341  339  337                                            
CONECT  339  344  340  340  338                                       
CONECT  340  339  339                                                 
CONECT  341  343  342  338                                            
CONECT  342  341                                                      
CONECT  343  341                                                      
CONECT  344  345  339                                                 
CONECT  345  348  344  346                                            
CONECT  346  345  347  347  353                                       
CONECT  347  346  346                                                 
CONECT  348  349  345                                                 
CONECT  349  350  348                                                 
CONECT  350  351  351  352  349                                       
CONECT  351  350  350                                                 
CONECT  352  350                                                      
CONECT  353  346  354                                                 
CONECT  354  353  355  357                                            
CONECT  355  354  361  356  356                                       
CONECT  356  355  355                                                 
CONECT  357  354  358  359                                            
CONECT  358  357  360                                                 
CONECT  359  357                                                      
CONECT  360  358                                                      
CONECT  361  355  362                                                 
CONECT  362  363  361  365                                            
CONECT  363  369  364  364  362                                       
CONECT  364  363  363                                                 
CONECT  365  362  366                                                 
CONECT  366  365  367                                                 
CONECT  367  366  368                                                 
CONECT  368  367                                                      
CONECT  369  370  363                                                 
CONECT  370  373  371  369                                            
CONECT  371  370  372  372  378                                       
CONECT  372  371  371                                                 
CONECT  373  374  370                                                 
CONECT  374  375  373                                                 
CONECT  375  376  376  377  374                                       
CONECT  376  375  375                                                 
CONECT  377  375                                                      
CONECT  378  371  379                                                 
CONECT  379  378  382  380                                            
CONECT  380  379  381  381  386                                       
CONECT  381  380  380                                                 
CONECT  382  383  379                                                 
CONECT  383  385  384  382                                            
CONECT  384  383                                                      
CONECT  385  383                                                      
CONECT  386  380  387                                                 
CONECT  387  386  388  390                                            
CONECT  388  394  387  389  389                                       
CONECT  389  388  388                                                 
CONECT  390  387  391                                                 
CONECT  391  390  393  392                                            
CONECT  392  391                                                      
CONECT  393  391                                                      
CONECT  394  395  388                                                 
CONECT  395  398  396  394                                            
CONECT  396  395  397  397  402                                       
CONECT  397  396  396                                                 
CONECT  398  399  395                                                 
CONECT  399  400  400  398  401                                       
CONECT  400  399  399                                                 
CONECT  401  399                                                      
CONECT  402  396  403                                                 
CONECT  403  404  402  406                                            
CONECT  404  405  405  410  403                                       
CONECT  405  404  404                                                 
CONECT  406  403  407                                                 
CONECT  407  406  408  409                                            
CONECT  408  407                                                      
CONECT  409  407                                                      
CONECT  410  411  404                                                 
CONECT  411  414  412  410                                            
CONECT  412  418  411  413  413                                       
CONECT  413  412  412                                                 
CONECT  414  415  411                                                 
CONECT  415  416  416  417  414                                       
CONECT  416  415  415                                                 
CONECT  417  415                                                      
CONECT  418  419  412                                                 
CONECT  419  420  422  418                                            
CONECT  420  426  421  421  419                                       
CONECT  421  420  420                                                 
CONECT  422  419  423                                                 
CONECT  423  422  424  425                                            
CONECT  424  423                                                      
CONECT  425  423                                                      
CONECT  426  427  420                                                 
CONECT  427  430  426  428                                            
CONECT  428  427  429  429  431                                       
CONECT  429  428  428                                                 
CONECT  430  427                                                      
CONECT  431  428  432                                                 
CONECT  432  431  433  435                                            
CONECT  433  432  439  434  434                                       
CONECT  434  433  433                                                 
CONECT  435  432  436                                                 
CONECT  436  435  438  438  437                                       
CONECT  437  436                                                      
CONECT  438  436  436                                                 
CONECT  439  433  440                                                 
CONECT  440  439  443  441                                            
CONECT  441  440  442  442  447                                       
CONECT  442  441  441                                                 
CONECT  443  444  440                                                 
CONECT  444  445  445  446  443                                       
CONECT  445  444  444                                                 
CONECT  446  444                                                      
CONECT  447  441  448                                                 
CONECT  448  447  449  451                                            
CONECT  449  453  448  450  450                                       
CONECT  450  449  449                                                 
CONECT  451  448  452                                                 
CONECT  452  451                                                      
CONECT  453  454  449                                                 
CONECT  454  455  457  453                                            
CONECT  455  461  456  456  454                                       
CONECT  456  455  455                                                 
CONECT  457  454  458                                                 
CONECT  458  457  459  460                                            
CONECT  459  458                                                      
CONECT  460  458                                                      
CONECT  461  462  455                                                 
CONECT  462  465  463  461                                            
CONECT  463  464  464  462  469                                       
CONECT  464  463  463                                                 
CONECT  465  466  462                                                 
CONECT  466  467  465                                                 
CONECT  467  466  468                                                 
CONECT  468  467                                                      
CONECT  469  463  470                                                 
CONECT  470  469  473  471                                            
CONECT  471  470  478  472  472                                       
CONECT  472  471  471                                                 
CONECT  473  474  470                                                 
CONECT  474  475  473                                                 
CONECT  475  476  476  477  474                                       
CONECT  476  475  475                                                 
CONECT  477  475                                                      
CONECT  478  471  479                                                 
CONECT  479  478  480  482                                            
CONECT  480  485  479  481  481                                       
CONECT  481  480  480                                                 
CONECT  482  479  483  484                                            
CONECT  483  482                                                      
CONECT  484  482                                                      
CONECT  485  491  486  480                                            
CONECT  486  489  487  485                                            
CONECT  487  492  486  488  488                                       
CONECT  488  487  487                                                 
CONECT  489  490  486                                                 
CONECT  490  489  491                                                 
CONECT  491  490  485                                                 
CONECT  492  493  487                                                 
CONECT  493  496  492  494                                            
CONECT  494  493  495  495  502                                       
CONECT  495  494  494                                                 
CONECT  496  497  493                                                 
CONECT  497  498  498  496  499                                       
CONECT  498  500  497  497                                            
CONECT  499  497  501                                                 
CONECT  500  498  501  501                                            
CONECT  501  500  500  499                                            
CONECT  502  494  503                                                 
CONECT  503  502  506  504                                            
CONECT  504  503  513  505  505                                       
CONECT  505  504  504                                                 
CONECT  506  503  507                                                 
CONECT  507  506  508                                                 
CONECT  508  507  509                                                 
CONECT  509  510  510  508                                            
CONECT  510  511  512  509  509                                       
CONECT  511  510                                                      
CONECT  512  510                                                      
CONECT  513  504  514                                                 
CONECT  514  513  517  515                                            
CONECT  515  521  514  516  516                                       
CONECT  516  515  515                                                 
CONECT  517  519  514  518                                            
CONECT  518  517  520                                                 
CONECT  519  517                                                      
CONECT  520  518                                                      
CONECT  521  522  515                                                 
CONECT  522  525  521  523                                            
CONECT  523  522  526  524  524                                       
CONECT  524  523  523                                                 
CONECT  525  522                                                      
CONECT  526  523  527                                                 
CONECT  527  526  530  528                                            
CONECT  528  527  535  529  529                                       
CONECT  529  528  528                                                 
CONECT  530  527  531                                                 
CONECT  531  530  532                                                 
CONECT  532  531  533                                                 
CONECT  533  532  534                                                 
CONECT  534  533                                                      
CONECT  535  528  536                                                 
CONECT  536  535  537  539                                            
CONECT  537  543  536  538  538                                       
CONECT  538  537  537                                                 
CONECT  539  536  540                                                 
CONECT  540  539  541                                                 
CONECT  541  542  540                                                 
CONECT  542  541                                                      
CONECT  543  544  537                                                 
CONECT  544  547  543  545                                            
CONECT  545  555  544  546  546                                       
CONECT  546  545  545                                                 
CONECT  547  548  544                                                 
CONECT  548  550  550  547  549                                       
CONECT  549  548  551  551                                            
CONECT  550  552  548  548                                            
CONECT  551  553  549  549                                            
CONECT  552  550  553  553                                            
CONECT  553  552  552  554  551                                       
CONECT  554  553                                                      
CONECT  555  556  545                                                 
CONECT  556  559  555  557                                            
CONECT  557  556  562  558  558                                       
CONECT  558  557  557                                                 
CONECT  559  561  560  556                                            
CONECT  560  559                                                      
CONECT  561  559                                                      
CONECT  562  557  563                                                 
CONECT  563  566  562  564                                            
CONECT  564  563  570  565  565                                       
CONECT  565  564  564                                                 
CONECT  566  567  563                                                 
CONECT  567  569  569  568  566                                       
CONECT  568  567                                                      
CONECT  569  567  567                                                 
CONECT  570  564  571                                                 
CONECT  571  570  574  572                                            
CONECT  572  571  579  573  573                                       
CONECT  573  572  572                                                 
CONECT  574  575  571                                                 
CONECT  575  576  574                                                 
CONECT  576  577  577  575  578                                       
CONECT  577  576  576                                                 
CONECT  578  576                                                      
CONECT  579  572  580                                                 
CONECT  580  579  581  583                                            
CONECT  581  587  580  582  582                                       
CONECT  582  581  581                                                 
CONECT  583  584  580  585                                            
CONECT  584  586  583                                                 
CONECT  585  583                                                      
CONECT  586  584                                                      
CONECT  587  588  581                                                 
CONECT  588  591  589  587                                            
CONECT  589  590  590  588  598                                       
CONECT  590  589  589                                                 
CONECT  591  592  588                                                 
CONECT  592  594  594  591  593                                       
CONECT  593  592  595  595                                            
CONECT  594  596  592  592                                            
CONECT  595  597  593  593                                            
CONECT  596  594  597  597                                            
CONECT  597  596  596  595                                            
CONECT  598  589  599                                                 
CONECT  599  598  602  600                                            
CONECT  600  599  601  601  604                                       
CONECT  601  600  600                                                 
CONECT  602  599  603                                                 
CONECT  603  602                                                      
CONECT  604  600  605                                                 
CONECT  605  604  606                                                 
CONECT  606  608  607  607  605                                       
CONECT  607  606  606                                                 
CONECT  608  609  606                                                 
CONECT  609  612  610  608                                            
CONECT  610  611  611  616  609                                       
CONECT  611  610  610                                                 
CONECT  612  613  609                                                 
CONECT  613  614  612  615                                            
CONECT  614  613                                                      
CONECT  615  613                                                      
CONECT  616  617  610                                                 
CONECT  617  620  616  618                                            
CONECT  618  617  624  619  619                                       
CONECT  619  618  618                                                 
CONECT  620  621  617                                                 
CONECT  621  623  623  622  620                                       
CONECT  622  621                                                      
CONECT  623  621  621                                                 
CONECT  624  618  625                                                 
CONECT  625  624  626  628                                            
CONECT  626  636  625  627  627                                       
CONECT  627  626  626                                                 
CONECT  628  625  629                                                 
CONECT  629  628  631  631  630                                       
CONECT  630  629  632  632                                            
CONECT  631  629  629  633                                            
CONECT  632  630  630  634                                            
CONECT  633  631  634  634                                            
CONECT  634  633  633  632  635                                       
CONECT  635  634                                                      
CONECT  636  637  626                                                 
CONECT  637  640  636  638                                            
CONECT  638  637  639  639  641                                       
CONECT  639  638  638                                                 
CONECT  640  637                                                      
CONECT  641  638  642                                                 
CONECT  642  641  645  643                                            
CONECT  643  642  649  644  644                                       
CONECT  644  643  643                                                 
CONECT  645  646  642                                                 
CONECT  646  648  647  647  645                                       
CONECT  647  646  646                                                 
CONECT  648  646                                                      
CONECT  649  643  650                                                 
CONECT  650  649  653  651                                            
CONECT  651  650  652  652  660                                       
CONECT  652  651  651                                                 
CONECT  653  650  654                                                 
CONECT  654  653  656  656  655                                       
CONECT  655  654  657  657                                            
CONECT  656  654  654  658                                            
CONECT  657  655  655  659                                            
CONECT  658  656  659  659                                            
CONECT  659  658  658  657                                            
CONECT  660  651  661  666                                            
CONECT  661  660  662  664                                            
CONECT  662  661  667  663  663                                       
CONECT  663  662  662                                                 
CONECT  664  661  665                                                 
CONECT  665  666  664                                                 
CONECT  666  660  665                                                 
CONECT  667  662  668                                                 
CONECT  668  667  671  669                                            
CONECT  669  668  676  670  670                                       
CONECT  670  669  669                                                 
CONECT  671  672  668                                                 
CONECT  672  673  671                                                 
CONECT  673  674  672                                                 
CONECT  674  675  673                                                 
CONECT  675  674                                                      
CONECT  676  669  677                                                 
CONECT  677  676  680  678                                            
CONECT  678  679  679  677  684                                       
CONECT  679  678  678                                                 
CONECT  680  681  677  682                                            
CONECT  681  683  680                                                 
CONECT  682  680                                                      
CONECT  683  681                                                      
CONECT  684  678  685                                                 
CONECT  685  684  688  686                                            
CONECT  686  685  691  687  687                                       
CONECT  687  686  686                                                 
CONECT  688  689  685  690                                            
CONECT  689  688                                                      
CONECT  690  688                                                      
CONECT  691  686  692                                                 
CONECT  692  691  695  693                                            
CONECT  693  692  694  694  699                                       
CONECT  694  693  693                                                 
CONECT  695  696  692                                                 
CONECT  696  697  695  698                                            
CONECT  697  696                                                      
CONECT  698  696                                                      
CONECT  699  693  700                                                 
CONECT  700  699  703  701                                            
CONECT  701  700  707  702  702                                       
CONECT  702  701  701                                                 
CONECT  703  704  700  705                                            
CONECT  704  706  703                                                 
CONECT  705  703                                                      
CONECT  706  704                                                      
CONECT  707  701  708                                                 
CONECT  708  707  711  709                                            
CONECT  709  708  710  710  716                                       
CONECT  710  709  709                                                 
CONECT  711  708  712                                                 
CONECT  712  711  713                                                 
CONECT  713  715  715  712  714                                       
CONECT  714  713                                                      
CONECT  715  713  713                                                 
CONECT  716  709  717                                                 
CONECT  717  716  720  718                                            
CONECT  718  717  724  719  719                                       
CONECT  719  718  718                                                 
CONECT  720  717  721                                                 
CONECT  721  720  723  722  722                                       
CONECT  722  721  721                                                 
CONECT  723  721                                                      
CONECT  724  718  725                                                 
CONECT  725  724  728  726                                            
CONECT  726  725  733  727  727                                       
CONECT  727  726  726                                                 
CONECT  728  729  725                                                 
CONECT  729  730  728                                                 
CONECT  730  731  729                                                 
CONECT  731  732  730                                                 
CONECT  732  731                                                      
CONECT  733  726  734                                                 
CONECT  734  733  737  735                                            
CONECT  735  734  741  736  736                                       
CONECT  736  735  735                                                 
CONECT  737  738  734                                                 
CONECT  738  739  737                                                 
CONECT  739  740  738                                                 
CONECT  740  739                                                      
CONECT  741  742  735                                                 
CONECT  742  741  743  745                                            
CONECT  743  750  742  744  744                                       
CONECT  744  743  743                                                 
CONECT  745  742  746                                                 
CONECT  746  745  747                                                 
CONECT  747  746  748                                                 
CONECT  748  747  749                                                 
CONECT  749  748                                                      
CONECT  750  751  743                                                 
CONECT  751  754  750  752                                            
CONECT  752  753  753  751  757                                       
CONECT  753  752  752                                                 
CONECT  754  756  755  751                                            
CONECT  755  754                                                      
CONECT  756  754                                                      
CONECT  757  752  758                                                 
CONECT  758  757  759  761                                            
CONECT  759  758  765  760  760                                       
CONECT  760  759  759                                                 
CONECT  761  758  762                                                 
CONECT  762  761  763  763  764                                       
CONECT  763  762  762                                                 
CONECT  764  762                                                      
CONECT  765  759  766                                                 
CONECT  766  767  765  769                                            
CONECT  767  768  768  774  766                                       
CONECT  768  767  767                                                 
CONECT  769  766  770                                                 
CONECT  770  769  771                                                 
CONECT  771  770  773  773  772                                       
CONECT  772  771                                                      
CONECT  773  771  771                                                 
CONECT  774  775  767                                                 
CONECT  775  776  778  774                                            
CONECT  776  782  775  777  777                                       
CONECT  777  776  776                                                 
CONECT  778  779  775                                                 
CONECT  779  780  778                                                 
CONECT  780  779  781                                                 
CONECT  781  780                                                      
CONECT  782  783  776                                                 
CONECT  783  786  784  782                                            
CONECT  784  785  785  789  783                                       
CONECT  785  784  784                                                 
CONECT  786  787  788  783                                            
CONECT  787  786                                                      
CONECT  788  786                                                      
CONECT  789  790  784                                                 
CONECT  790  791  789  793                                            
CONECT  791  796  792  792  790                                       
CONECT  792  791  791                                                 
CONECT  793  790  795  794                                            
CONECT  794  793                                                      
CONECT  795  793                                                      
CONECT  796  797  791                                                 
CONECT  797  800  798  796                                            
CONECT  798  799  799  797  803                                       
CONECT  799  798  798                                                 
CONECT  800  801  802  797                                            
CONECT  801  800                                                      
CONECT  802  800                                                      
CONECT  803  798  804                                                 
CONECT  804  805  803  807                                            
CONECT  805  806  806  814  804                                       
CONECT  806  805  805                                                 
CONECT  807  804  808                                                 
CONECT  808  807  809                                                 
CONECT  809  808  810                                                 
CONECT  810  809  811  811                                            
CONECT  811  810  810  812  813                                       
CONECT  812  811                                                      
CONECT  813  811                                                      
CONECT  814  815  805                                                 
CONECT  815  816  818  814                                            
CONECT  816  822  817  817  815                                       
CONECT  817  816  816                                                 
CONECT  818  815  819                                                 
CONECT  819  818  820  820  821                                       
CONECT  820  819  819                                                 
CONECT  821  819                                                      
CONECT  822  823  816                                                 
CONECT  823  824  826  822                                            
CONECT  824  830  825  825  823                                       
CONECT  825  824  824                                                 
CONECT  826  828  823  827                                            
CONECT  827  826  829                                                 
CONECT  828  826                                                      
CONECT  829  827                                                      
CONECT  830  831  824                                                 
CONECT  831  832  834  830                                            
CONECT  832  833  833  837  831                                       
CONECT  833  832  832                                                 
CONECT  834  836  831  835                                            
CONECT  835  834                                                      
CONECT  836  834                                                      
CONECT  837  838  832                                                 
CONECT  838  839  841  837                                            
CONECT  839  845  840  840  838                                       
CONECT  840  839  839                                                 
CONECT  841  842  838                                                 
CONECT  842  844  843  841                                            
CONECT  843  842                                                      
CONECT  844  842                                                      
CONECT  845  846  839                                                 
CONECT  846  847  849  845                                            
CONECT  847  848  848  852  846                                       
CONECT  848  847  847                                                 
CONECT  849  851  846  850                                            
CONECT  850  849                                                      
CONECT  851  849                                                      
CONECT  852  853  847                                                 
CONECT  853  854  856  852                                            
CONECT  854  858  855  855  853                                       
CONECT  855  854  854                                                 
CONECT  856  853  857                                                 
CONECT  857  856                                                      
CONECT  858  859  854                                                 
CONECT  859  862  860  858                                            
CONECT  860  859  861  861  865                                       
CONECT  861  860  860                                                 
CONECT  862  864  863  859                                            
CONECT  863  862                                                      
CONECT  864  862                                                      
CONECT  865  860  866                                                 
CONECT  866  867  865  869                                            
CONECT  867  868  868  871  866                                       
CONECT  868  867  867                                                 
CONECT  869  866  870                                                 
CONECT  870  869                                                      
CONECT  871  872  867                                                 
CONECT  872  873  875  871                                            
CONECT  873  874  874  872  880                                       
CONECT  874  873  873                                                 
CONECT  875  872  876                                                 
CONECT  876  875  877                                                 
CONECT  877  879  879  876  878                                       
CONECT  878  877                                                      
CONECT  879  877  877                                                 
CONECT  880  873  881                                                 
CONECT  881  882  880  884                                            
CONECT  882  883  883  890  881                                       
CONECT  883  882  882                                                 
CONECT  884  881  885                                                 
CONECT  885  884  887  887  886                                       
CONECT  886  885  888                                                 
CONECT  887  885  885  889                                            
CONECT  888  889  889  886                                            
CONECT  889  887  888  888                                            
CONECT  890  891  882                                                 
CONECT  891  892  890  894                                            
CONECT  892  893  893  900  891                                       
CONECT  893  892  892                                                 
CONECT  894  891  895                                                 
CONECT  895  897  897  894  896                                       
CONECT  896  895  898                                                 
CONECT  897  895  895  899                                            
CONECT  898  899  899  896                                            
CONECT  899  897  898  898                                            
CONECT  900  901  892                                                 
CONECT  901  904  900  902                                            
CONECT  902  901  903  903  911                                       
CONECT  903  902  902                                                 
CONECT  904  905  901                                                 
CONECT  905  906  906  907  904                                       
CONECT  906  908  905  905                                            
CONECT  907  905  909  909                                            
CONECT  908  906  910  910                                            
CONECT  909  910  907  907                                            
CONECT  910  908  908  909                                            
CONECT  911  902  912                                                 
CONECT  912  911  915  913                                            
CONECT  913  912  918  914  914                                       
CONECT  914  913  913                                                 
CONECT  915  917  912  916                                            
CONECT  916  915                                                      
CONECT  917  915                                                      
CONECT  918  913  919                                                 
CONECT  919  918  922  920                                            
CONECT  920  919  921  921  925                                       
CONECT  921  920  920                                                 
CONECT  922  923  919  924                                            
CONECT  923  922                                                      
CONECT  924  922                                                      
CONECT  925  920  926                                                 
CONECT  926  925  929  927                                            
CONECT  927  926  928  928  933                                       
CONECT  928  927  927                                                 
CONECT  929  930  926  931                                            
CONECT  930  932  929                                                 
CONECT  931  929                                                      
CONECT  932  930                                                      
CONECT  933  927  934                                                 
CONECT  934  933  937  935                                            
CONECT  935  934  941  936  936                                       
CONECT  936  935  935                                                 
CONECT  937  934  938                                                 
CONECT  938  937  939  939  940                                       
CONECT  939  938  938                                                 
CONECT  940  938                                                      
CONECT  941  935  942                                                 
CONECT  942  941  943                                                 
CONECT  943  942  944  944  945                                       
CONECT  944  943  943                                                 
CONECT  945  943  946                                                 
CONECT  946  945  947  949                                            
CONECT  947  946  954  948  948                                       
CONECT  948  947  947                                                 
CONECT  949  946  950                                                 
CONECT  950  949  951                                                 
CONECT  951  950  952                                                 
CONECT  952  951  953                                                 
CONECT  953  952                                                      
CONECT  954  947  955                                                 
CONECT  955  958  954  956                                            
CONECT  956  955  957  957  959                                       
CONECT  957  956  956                                                 
CONECT  958  955                                                      
CONECT  959  956  960                                                 
CONECT  960  959  961  963                                            
CONECT  961  962  962  966  960                                       
CONECT  962  961  961                                                 
CONECT  963  960  964  965                                            
CONECT  964  963                                                      
CONECT  965  963                                                      
CONECT  966  967  961                                                 
CONECT  967  970  966  968                                            
CONECT  968  967  969  969  973                                       
CONECT  969  968  968                                                 
CONECT  970  972  971  967                                            
CONECT  971  970                                                      
CONECT  972  970                                                      
CONECT  973  968  974                                                 
CONECT  974  973  975  977                                            
CONECT  975  976  976  974  978                                       
CONECT  976  975  975                                                 
CONECT  977  974                                                      
CONECT  978  975  979                                                 
CONECT  979  982  978  980                                            
CONECT  980  979  990  981  981                                       
CONECT  981  980  980                                                 
CONECT  982  983  979                                                 
CONECT  983  984  984  985  982                                       
CONECT  984  986  983  983                                            
CONECT  985  987  987  983                                            
CONECT  986  984  988  988                                            
CONECT  987  988  985  985                                            
CONECT  988  986  986  989  987                                       
CONECT  989  988                                                      
CONECT  990  980  991                                                 
CONECT  991  990  992  994                                            
CONECT  992  993  993  998  991                                       
CONECT  993  992  992                                                 
CONECT  994  991  995  996                                            
CONECT  995  994  997                                                 
CONECT  996  994                                                      
CONECT  997  995                                                      
CONECT  998  999  992 1004                                            
CONECT  999 1002 1000  998                                            
CONECT 1000 1005  999 1001 1001                                       
CONECT 1001 1000 1000                                                 
CONECT 1002  999 1003                                                 
CONECT 1003 1002 1004                                                 
CONECT 1004 1003  998                                                 
CONECT 1005 1006 1000                                                 
CONECT 1006 1009 1007 1005                                            
CONECT 1007 1014 1006 1008 1008                                       
CONECT 1008 1007 1007                                                 
CONECT 1009 1010 1006                                                 
CONECT 1010 1011 1009                                                 
CONECT 1011 1012 1010                                                 
CONECT 1012 1013 1011                                                 
CONECT 1013 1012                                                      
CONECT 1014 1015 1007                                                 
CONECT 1015 1018 1016 1014                                            
CONECT 1016 1022 1017 1017 1015                                       
CONECT 1017 1016 1016                                                 
CONECT 1018 1019 1015                                                 
CONECT 1019 1021 1021 1018 1020                                       
CONECT 1020 1019                                                      
CONECT 1021 1019 1019                                                 
CONECT 1022 1023 1016                                                 
CONECT 1023 1026 1024 1022                                            
CONECT 1024 1023 1028 1025 1025                                       
CONECT 1025 1024 1024                                                 
CONECT 1026 1027 1023                                                 
CONECT 1027 1026                                                      
CONECT 1028 1024 1029                                                 
CONECT 1029 1030 1028 1032                                            
CONECT 1030 1031 1031 1035 1029                                       
CONECT 1031 1030 1030                                                 
CONECT 1032 1029 1033 1034                                            
CONECT 1033 1032                                                      
CONECT 1034 1032                                                      
CONECT 1035 1036 1030                                                 
CONECT 1036 1039 1037 1035                                            
CONECT 1037 1043 1036 1038 1038                                       
CONECT 1038 1037 1037                                                 
CONECT 1039 1040 1036 1041                                            
CONECT 1040 1042 1039                                                 
CONECT 1041 1039                                                      
CONECT 1042 1040                                                      
CONECT 1043 1044 1037                                                 
CONECT 1044 1043 1045                                                 
CONECT 1045 1046 1046 1044 1047                                       
CONECT 1046 1045 1045                                                 
CONECT 1047 1045 1048                                                 
CONECT 1048 1049 1047 1051                                            
CONECT 1049 1055 1050 1050 1048                                       
CONECT 1050 1049 1049                                                 
CONECT 1051 1048 1052                                                 
CONECT 1052 1051 1054 1053                                            
CONECT 1053 1052                                                      
CONECT 1054 1052                                                      
CONECT 1055 1056 1049                                                 
CONECT 1056 1057 1059 1055                                            
CONECT 1057 1058 1058 1061 1056                                       
CONECT 1058 1057 1057                                                 
CONECT 1059 1060 1056                                                 
CONECT 1060 1059                                                      
CONECT 1061 1062 1057                                                 
CONECT 1062 1065 1063 1061                                            
CONECT 1063 1064 1064 1062 1070                                       
CONECT 1064 1063 1063                                                 
CONECT 1065 1066 1062                                                 
CONECT 1066 1067 1065                                                 
CONECT 1067 1068 1066                                                 
CONECT 1068 1069 1067                                                 
CONECT 1069 1068                                                      
CONECT 1070 1063 1071                                                 
CONECT 1071 1072 1070 1074                                            
CONECT 1072 1073 1073 1078 1071                                       
CONECT 1073 1072 1072                                                 
CONECT 1074 1071 1076 1075                                            
CONECT 1075 1074 1077                                                 
CONECT 1076 1074                                                      
CONECT 1077 1075                                                      
CONECT 1078 1079 1072                                                 
CONECT 1079 1080 1082 1078                                            
CONECT 1080 1081 1081 1086 1079                                       
CONECT 1081 1080 1080                                                 
CONECT 1082 1079 1083                                                 
CONECT 1083 1082 1085 1084 1084                                       
CONECT 1084 1083 1083                                                 
CONECT 1085 1083                                                      
CONECT 1086 1087 1080                                                 
CONECT 1087 1090 1088 1086                                            
CONECT 1088 1089 1089 1087 1097                                       
CONECT 1089 1088 1088                                                 
CONECT 1090 1091 1087                                                 
CONECT 1091 1092 1090                                                 
CONECT 1092 1093 1091                                                 
CONECT 1093 1094 1094 1092                                            
CONECT 1094 1095 1096 1093 1093                                       
CONECT 1095 1094                                                      
CONECT 1096 1094                                                      
CONECT 1097 1088 1098                                                 
CONECT 1098 1099 1097 1101                                            
CONECT 1099 1100 1100 1098 1105                                       
CONECT 1100 1099 1099                                                 
CONECT 1101 1098 1102 1103                                            
CONECT 1102 1101 1104                                                 
CONECT 1103 1101                                                      
CONECT 1104 1102                                                      
CONECT 1105 1099 1106                                                 
CONECT 1106 1107 1105 1109                                            
CONECT 1107 1108 1108 1112 1106                                       
CONECT 1108 1107 1107                                                 
CONECT 1109 1106 1110 1111                                            
CONECT 1110 1109                                                      
CONECT 1111 1109                                                      
CONECT 1112 1113 1107                                                 
CONECT 1113 1114 1116 1112                                            
CONECT 1114 1115 1115 1121 1113                                       
CONECT 1115 1114 1114                                                 
CONECT 1116 1113 1117                                                 
CONECT 1117 1116 1118                                                 
CONECT 1118 1119 1119 1117 1120                                       
CONECT 1119 1118 1118                                                 
CONECT 1120 1118                                                      
CONECT 1121 1122 1114                                                 
CONECT 1122 1123 1125 1121                                            
CONECT 1123 1124 1124 1122 1132                                       
CONECT 1124 1123 1123                                                 
CONECT 1125 1126 1122                                                 
CONECT 1126 1128 1128 1127 1125                                       
CONECT 1127 1129 1129 1126                                            
CONECT 1128 1130 1126 1126                                            
CONECT 1129 1131 1127 1127                                            
CONECT 1130 1131 1131 1128                                            
CONECT 1131 1130 1130 1129                                            
CONECT 1132 1123 1133                                                 
CONECT 1133 1134 1132 1136                                            
CONECT 1134 1135 1135 1133 1143                                       
CONECT 1135 1134 1134                                                 
CONECT 1136 1133 1137                                                 
CONECT 1137 1138 1138 1136 1139                                       
CONECT 1138 1140 1137 1137                                            
CONECT 1139 1137 1141 1141                                            
CONECT 1140 1138 1142 1142                                            
CONECT 1141 1142 1139 1139                                            
CONECT 1142 1140 1140 1141                                            
CONECT 1143 1134 1144                                                 
CONECT 1144 1145 1143 1147                                            
CONECT 1145 1148 1146 1146 1144                                       
CONECT 1146 1145 1145                                                 
CONECT 1147 1144                                                      
CONECT 1148 1149 1145                                                 
CONECT 1149 1150 1152 1148                                            
CONECT 1150 1151 1151 1157 1149                                       
CONECT 1151 1150 1150                                                 
CONECT 1152 1149 1153                                                 
CONECT 1153 1152 1154                                                 
CONECT 1154 1155 1155 1153 1156                                       
CONECT 1155 1154 1154                                                 
CONECT 1156 1154                                                      
CONECT 1157 1158 1150                                                 
CONECT 1158 1159 1161 1157                                            
CONECT 1159 1168 1158 1160 1160                                       
CONECT 1160 1159 1159                                                 
CONECT 1161 1158 1162                                                 
CONECT 1162 1161 1163                                                 
CONECT 1163 1162 1164                                                 
CONECT 1164 1165 1165 1163                                            
CONECT 1165 1167 1164 1164 1166                                       
CONECT 1166 1165                                                      
CONECT 1167 1165                                                      
CONECT 1168 1174 1169 1159                                            
CONECT 1169 1172 1168 1170                                            
CONECT 1170 1169 1171 1171 1175                                       
CONECT 1171 1170 1170                                                 
CONECT 1172 1173 1169                                                 
CONECT 1173 1174 1172                                                 
CONECT 1174 1173 1168                                                 
CONECT 1175 1170 1176                                                 
CONECT 1176 1175 1177 1179                                            
CONECT 1177 1176 1178 1178 1184                                       
CONECT 1178 1177 1177                                                 
CONECT 1179 1176 1180                                                 
CONECT 1180 1179 1181                                                 
CONECT 1181 1180 1183 1182 1182                                       
CONECT 1182 1181 1181                                                 
CONECT 1183 1181                                                      
CONECT 1184 1177 1185                                                 
CONECT 1185 1184 1188 1186                                            
CONECT 1186 1185 1187 1187 1191                                       
CONECT 1187 1186 1186                                                 
CONECT 1188 1190 1185 1189                                            
CONECT 1189 1188                                                      
CONECT 1190 1188                                                      
CONECT 1191 1186 1192                                                 
CONECT 1192 1191 1193 1195                                            
CONECT 1193 1192 1200 1194 1194                                       
CONECT 1194 1193 1193                                                 
CONECT 1195 1192 1196                                                 
CONECT 1196 1195 1197                                                 
CONECT 1197 1196 1198 1198 1199                                       
CONECT 1198 1197 1197                                                 
CONECT 1199 1197                                                      
CONECT 1200 1193 1201                                                 
CONECT 1201 1202 1200 1204                                            
CONECT 1202 1209 1201 1203 1203                                       
CONECT 1203 1202 1202                                                 
CONECT 1204 1201 1205                                                 
CONECT 1205 1204 1206                                                 
CONECT 1206 1208 1208 1207 1205                                       
CONECT 1207 1206                                                      
CONECT 1208 1206 1206                                                 
CONECT 1209 1210 1202                                                 
CONECT 1210 1213 1211 1209                                            
CONECT 1211 1210 1220 1212 1212                                       
CONECT 1212 1211 1211                                                 
CONECT 1213 1214 1210                                                 
CONECT 1214 1215 1213                                                 
CONECT 1215 1216 1214                                                 
CONECT 1216 1217 1217 1215                                            
CONECT 1217 1219 1218 1216 1216                                       
CONECT 1218 1217                                                      
CONECT 1219 1217                                                      
CONECT 1220 1211 1221                                                 
CONECT 1221 1220 1224 1222                                            
CONECT 1222 1221 1223 1223 1228                                       
CONECT 1223 1222 1222                                                 
CONECT 1224 1221 1225                                                 
CONECT 1225 1226 1224 1227                                            
CONECT 1226 1225                                                      
CONECT 1227 1225                                                      
CONECT 1228 1222 1229                                                 
CONECT 1229 1228 1230 1232                                            
CONECT 1230 1235 1229 1231 1231                                       
CONECT 1231 1230 1230                                                 
CONECT 1232 1229 1233 1234                                            
CONECT 1233 1232                                                      
CONECT 1234 1232                                                      
CONECT 1235 1236 1230                                                 
CONECT 1236 1237 1239 1235                                            
CONECT 1237 1244 1238 1238 1236                                       
CONECT 1238 1237 1237                                                 
CONECT 1239 1236 1240                                                 
CONECT 1240 1239 1241                                                 
CONECT 1241 1242 1242 1240 1243                                       
CONECT 1242 1241 1241                                                 
CONECT 1243 1241                                                      
CONECT 1244 1245 1237                                                 
CONECT 1245 1248 1246 1244                                            
CONECT 1246 1245 1247 1247 1253                                       
CONECT 1247 1246 1246                                                 
CONECT 1248 1249 1245                                                 
CONECT 1249 1250 1248                                                 
CONECT 1250 1252 1251 1251 1249                                       
CONECT 1251 1250 1250                                                 
CONECT 1252 1250                                                      
CONECT 1253 1246 1254                                                 
CONECT 1254 1253 1257 1255                                            
CONECT 1255 1254 1256 1256 1261                                       
CONECT 1256 1255 1255                                                 
CONECT 1257 1258 1254 1259                                            
CONECT 1258 1260 1257                                                 
CONECT 1259 1257                                                      
CONECT 1260 1258                                                      
CONECT 1261 1255 1262                                                 
CONECT 1262 1261 1263 1265                                            
CONECT 1263 1269 1262 1264 1264                                       
CONECT 1264 1263 1263                                                 
CONECT 1265 1262 1266                                                 
CONECT 1266 1265 1268 1267                                            
CONECT 1267 1266                                                      
CONECT 1268 1266                                                      
CONECT 1269 1270 1263                                                 
CONECT 1270 1273 1271 1269                                            
CONECT 1271 1277 1272 1272 1270                                       
CONECT 1272 1271 1271                                                 
CONECT 1273 1275 1274 1270                                            
CONECT 1274 1273 1276                                                 
CONECT 1275 1273                                                      
CONECT 1276 1274                                                      
CONECT 1277 1278 1271                                                 
CONECT 1278 1281 1277 1279                                            
CONECT 1279 1278 1280 1280 1282                                       
CONECT 1280 1279 1279                                                 
CONECT 1281 1278                                                      
CONECT 1282 1279 1283                                                 
CONECT 1283 1282 1284 1286                                            
CONECT 1284 1283 1290 1285 1285                                       
CONECT 1285 1284 1284                                                 
CONECT 1286 1283 1287                                                 
CONECT 1287 1289 1286 1288                                            
CONECT 1288 1287                                                      
CONECT 1289 1287                                                      
CONECT 1290 1284 1291                                                 
CONECT 1291 1292 1290 1294                                            
CONECT 1292 1299 1293 1293 1291                                       
CONECT 1293 1292 1292                                                 
CONECT 1294 1291 1295                                                 
CONECT 1295 1294 1296                                                 
CONECT 1296 1297 1297 1295 1298                                       
CONECT 1297 1296 1296                                                 
CONECT 1298 1296                                                      
CONECT 1299 1300 1292                                                 
CONECT 1300 1303 1301 1299                                            
CONECT 1301 1300 1306 1302 1302                                       
CONECT 1302 1301 1301                                                 
CONECT 1303 1305 1304 1300                                            
CONECT 1304 1303                                                      
CONECT 1305 1303                                                      
CONECT 1306 1307 1301                                                 
CONECT 1307 1310 1306 1308                                            
CONECT 1308 1307 1309 1309 1314                                       
CONECT 1309 1308 1308                                                 
CONECT 1310 1311 1307                                                 
CONECT 1311 1313 1312 1310                                            
CONECT 1312 1311                                                      
CONECT 1313 1311                                                      
CONECT 1314 1308 1315                                                 
CONECT 1315 1314 1316 1318                                            
CONECT 1316 1322 1315 1317 1317                                       
CONECT 1317 1316 1316                                                 
CONECT 1318 1315 1319                                                 
CONECT 1319 1318 1321 1320                                            
CONECT 1320 1319                                                      
CONECT 1321 1319                                                      
CONECT 1322 1323 1316                                                 
CONECT 1323 1322 1324                                                 
CONECT 1324 1323 1326 1325 1325                                       
CONECT 1325 1324 1324                                                 
CONECT 1326 1324 1327                                                 
CONECT 1327 1326 1328 1330                                            
CONECT 1328 1329 1329 1327 1333                                       
CONECT 1329 1328 1328                                                 
CONECT 1330 1327 1332 1331                                            
CONECT 1331 1330                                                      
CONECT 1332 1330                                                      
CONECT 1333 1328 1334                                                 
CONECT 1334 1333 1337 1335                                            
CONECT 1335 1334 1336 1336 1341                                       
CONECT 1336 1335 1335                                                 
CONECT 1337 1338 1334                                                 
CONECT 1338 1339 1339 1340 1337                                       
CONECT 1339 1338 1338                                                 
CONECT 1340 1338                                                      
CONECT 1341 1335 1342                                                 
CONECT 1342 1341 1343 1345                                            
CONECT 1343 1349 1344 1344 1342                                       
CONECT 1344 1343 1343                                                 
CONECT 1345 1342 1346                                                 
CONECT 1346 1345 1347 1347 1348                                       
CONECT 1347 1346 1346                                                 
CONECT 1348 1346                                                      
CONECT 1349 1350 1343                                                 
CONECT 1350 1353 1351 1349                                            
CONECT 1351 1350 1352 1352 1356                                       
CONECT 1352 1351 1351                                                 
CONECT 1353 1354 1355 1350                                            
CONECT 1354 1353                                                      
CONECT 1355 1353                                                      
CONECT 1356 1351 1357                                                 
CONECT 1357 1358 1356 1360                                            
CONECT 1358 1361 1359 1359 1357                                       
CONECT 1359 1358 1358                                                 
CONECT 1360 1357                                                      
CONECT 1361 1362 1358                                                 
CONECT 1362 1365 1363 1361                                            
CONECT 1363 1362 1364 1364 1368                                       
CONECT 1364 1363 1363                                                 
CONECT 1365 1366 1367 1362                                            
CONECT 1366 1365                                                      
CONECT 1367 1365                                                      
CONECT 1368 1363 1369                                                 
CONECT 1369 1370 1368 1372                                            
CONECT 1370 1374 1371 1371 1369                                       
CONECT 1371 1370 1370                                                 
CONECT 1372 1369 1373                                                 
CONECT 1373 1372                                                      
CONECT 1374 1375 1370                                                 
CONECT 1375 1378 1376 1374                                            
CONECT 1376 1375 1382 1377 1377                                       
CONECT 1377 1376 1376                                                 
CONECT 1378 1380 1379 1375                                            
CONECT 1379 1381 1378                                                 
CONECT 1380 1378                                                      
CONECT 1381 1379                                                      
CONECT 1382 1376 1383                                                 
CONECT 1383 1384 1382 1386                                            
CONECT 1384 1390 1385 1385 1383                                       
CONECT 1385 1384 1384                                                 
CONECT 1386 1383 1387                                                 
CONECT 1387 1388 1388 1386 1389                                       
CONECT 1388 1387 1387                                                 
CONECT 1389 1387                                                      
CONECT 1390 1391 1384                                                 
CONECT 1391 1394 1392 1390                                            
CONECT 1392 1395 1393 1393 1391                                       
CONECT 1393 1392 1392                                                 
CONECT 1394 1391                                                      
CONECT 1395 1396 1392                                                 
CONECT 1396 1397 1399 1395                                            
CONECT 1397 1398 1398 1402 1396                                       
CONECT 1398 1397 1397                                                 
CONECT 1399 1400 1396 1401                                            
CONECT 1400 1399                                                      
CONECT 1401 1399                                                      
CONECT 1402 1403 1397                                                 
CONECT 1403 1404 1406 1402                                            
CONECT 1404 1412 1405 1405 1403                                       
CONECT 1405 1404 1404                                                 
CONECT 1406 1403 1407                                                 
CONECT 1407 1408 1408 1406 1409                                       
CONECT 1408 1410 1407 1407                                            
CONECT 1409 1407 1411                                                 
CONECT 1410 1408 1411 1411                                            
CONECT 1411 1410 1410 1409                                            
CONECT 1412 1413 1404                                                 
CONECT 1413 1414 1416 1412                                            
CONECT 1414 1424 1415 1415 1413                                       
CONECT 1415 1414 1414                                                 
CONECT 1416 1413 1417                                                 
CONECT 1417 1416 1418 1418 1419                                       
CONECT 1418 1417 1417 1420                                            
CONECT 1419 1417 1421 1421                                            
CONECT 1420 1418 1422 1422                                            
CONECT 1421 1419 1419 1422                                            
CONECT 1422 1420 1420 1421 1423                                       
CONECT 1423 1422                                                      
CONECT 1424 1425 1414                                                 
CONECT 1425 1428 1424 1426                                            
CONECT 1426 1425 1427 1427 1430                                       
CONECT 1427 1426 1426                                                 
CONECT 1428 1425 1429                                                 
CONECT 1429 1428                                                      
CONECT 1430 1426 1431                                                 
CONECT 1431 1430 1432 1434                                            
CONECT 1432 1431 1433 1433 1437                                       
CONECT 1433 1432 1432                                                 
CONECT 1434 1431 1436 1435                                            
CONECT 1435 1434                                                      
CONECT 1436 1434                                                      
CONECT 1437 1432 1438                                                 
CONECT 1438 1439 1437 1441                                            
CONECT 1439 1446 1440 1440 1438                                       
CONECT 1440 1439 1439                                                 
CONECT 1441 1438 1442                                                 
CONECT 1442 1441 1443                                                 
CONECT 1443 1442 1444                                                 
CONECT 1444 1443 1445                                                 
CONECT 1445 1444                                                      
CONECT 1446 1447 1439                                                 
CONECT 1447 1448 1450 1446                                            
CONECT 1448 1449 1449 1451 1447                                       
CONECT 1449 1448 1448                                                 
CONECT 1450 1447                                                      
CONECT 1451 1452 1448                                                 
CONECT 1452 1455 1453 1451                                            
CONECT 1453 1452 1462 1454 1454                                       
CONECT 1454 1453 1453                                                 
CONECT 1455 1456 1452                                                 
CONECT 1456 1457 1455                                                 
CONECT 1457 1458 1456                                                 
CONECT 1458 1459 1459 1457                                            
CONECT 1459 1461 1458 1458 1460                                       
CONECT 1460 1459                                                      
CONECT 1461 1459                                                      
CONECT 1462 1463 1453                                                 
CONECT 1463 1462 1464                                                 
CONECT 1464 1463 1465 1465 1466                                       
CONECT 1465 1464 1464                                                 
CONECT 1466 1464 1467                                                 
CONECT 1467 1466 1468 1470                                            
CONECT 1468 1467 1474 1469 1469                                       
CONECT 1469 1468 1468                                                 
CONECT 1470 1467 1472 1471                                            
CONECT 1471 1470 1473                                                 
CONECT 1472 1470                                                      
CONECT 1473 1471                                                      
CONECT 1474 1475 1468                                                 
CONECT 1475 1478 1474 1476                                            
CONECT 1476 1475 1477 1477 1485                                       
CONECT 1477 1476 1476                                                 
CONECT 1478 1479 1475                                                 
CONECT 1479 1480 1478                                                 
CONECT 1480 1481 1479                                                 
CONECT 1481 1482 1482 1480                                            
CONECT 1482 1484 1483 1481 1481                                       
CONECT 1483 1482                                                      
CONECT 1484 1482                                                      
CONECT 1485 1476 1486                                                 
CONECT 1486 1485 1487 1489                                            
CONECT 1487 1488 1488 1486 1493                                       
CONECT 1488 1487 1487                                                 
CONECT 1489 1486 1490                                                 
CONECT 1490 1489 1491 1491 1492                                       
CONECT 1491 1490 1490                                                 
CONECT 1492 1490                                                      
CONECT 1493 1487 1494                                                 
CONECT 1494 1493 1497 1495                                            
CONECT 1495 1494 1496 1496 1498                                       
CONECT 1496 1495 1495                                                 
CONECT 1497 1494                                                      
CONECT 1498 1495 1499                                                 
CONECT 1499 1498 1500 1502                                            
CONECT 1500 1505 1499 1501 1501                                       
CONECT 1501 1500 1500                                                 
CONECT 1502 1499 1503 1504                                            
CONECT 1503 1502                                                      
CONECT 1504 1502                                                      
CONECT 1505 1506 1500                                                 
CONECT 1506 1509 1507 1505                                            
CONECT 1507 1508 1508 1506 1511                                       
CONECT 1508 1507 1507                                                 
CONECT 1509 1510 1506                                                 
CONECT 1510 1509                                                      
CONECT 1511 1507 1512                                                 
CONECT 1512 1513 1511 1515                                            
CONECT 1513 1516 1512 1514 1514                                       
CONECT 1514 1513 1513                                                 
CONECT 1515 1512                                                      
CONECT 1516 1517 1513                                                 
CONECT 1517 1520 1516 1518                                            
CONECT 1518 1519 1519 1517 1523                                       
CONECT 1519 1518 1518                                                 
CONECT 1520 1521 1522 1517                                            
CONECT 1521 1520                                                      
CONECT 1522 1520                                                      
CONECT 1523 1518 1524                                                 
CONECT 1524 1523 1525 1527                                            
CONECT 1525 1530 1526 1526 1524                                       
CONECT 1526 1525 1525                                                 
CONECT 1527 1524 1528 1529                                            
CONECT 1528 1527                                                      
CONECT 1529 1527                                                      
CONECT 1530 1531 1525                                                 
CONECT 1531 1534 1530 1532                                            
CONECT 1532 1531 1533 1533 1537                                       
CONECT 1533 1532 1532                                                 
CONECT 1534 1536 1535 1531                                            
CONECT 1535 1534                                                      
CONECT 1536 1534                                                      
CONECT 1537 1532 1538                                                 
CONECT 1538 1537 1539 1541                                            
CONECT 1539 1544 1540 1540 1538                                       
CONECT 1540 1539 1539                                                 
CONECT 1541 1538 1542 1543                                            
CONECT 1542 1541                                                      
CONECT 1543 1541                                                      
CONECT 1544 1545 1539                                                 
CONECT 1545 1548 1544 1546                                            
CONECT 1546 1545 1547 1547 1550                                       
CONECT 1547 1546 1546                                                 
CONECT 1548 1549 1545                                                 
CONECT 1549 1548                                                      
CONECT 1550 1546 1551                                                 
CONECT 1551 1550 1552 1554                                            
CONECT 1552 1553 1553 1558 1551                                       
CONECT 1553 1552 1552                                                 
CONECT 1554 1551 1555                                                 
CONECT 1555 1554 1557 1556                                            
CONECT 1556 1555                                                      
CONECT 1557 1555                                                      
CONECT 1558 1552 1559                                                 
CONECT 1559 1558 1560                                                 
CONECT 1560 1559 1562 1561 1561                                       
CONECT 1561 1560 1560                                                 
CONECT 1562 1560 1563                                                 
CONECT 1563 1562 1564                                                 
CONECT 1564 1563 1565 1565 1566                                       
CONECT 1565 1564 1564                                                 
CONECT 1566 1564 1567                                                 
CONECT 1567 1566 1568 1570                                            
CONECT 1568 1574 1567 1569 1569                                       
CONECT 1569 1568 1568                                                 
CONECT 1570 1567 1571                                                 
CONECT 1571 1570 1572 1573                                            
CONECT 1572 1571                                                      
CONECT 1573 1571                                                      
CONECT 1574 1575 1568                                                 
CONECT 1575 1578 1576 1574                                            
CONECT 1576 1585 1575 1577 1577                                       
CONECT 1577 1576 1576                                                 
CONECT 1578 1579 1575                                                 
CONECT 1579 1581 1581 1578 1580                                       
CONECT 1580 1579 1582 1582                                            
CONECT 1581 1583 1579 1579                                            
CONECT 1582 1584 1580 1580                                            
CONECT 1583 1581 1584 1584                                            
CONECT 1584 1583 1583 1582                                            
CONECT 1585 1586 1576                                                 
CONECT 1586 1589 1585 1587                                            
CONECT 1587 1586 1594 1588 1588                                       
CONECT 1588 1587 1587                                                 
CONECT 1589 1590 1586                                                 
CONECT 1590 1591 1589                                                 
CONECT 1591 1592 1590                                                 
CONECT 1592 1593 1591                                                 
CONECT 1593 1592                                                      
CONECT 1594 1587 1595                                                 
CONECT 1595 1594 1598 1596                                            
CONECT 1596 1595 1600 1597 1597                                       
CONECT 1597 1596 1596                                                 
CONECT 1598 1599 1595                                                 
CONECT 1599 1598                                                      
CONECT 1600 1596 1601                                                 
CONECT 1601 1600 1604 1602                                            
CONECT 1602 1603 1603 1601 1606                                       
CONECT 1603 1602 1602                                                 
CONECT 1604 1601 1605                                                 
CONECT 1605 1604                                                      
CONECT 1606 1602 1607                                                 
CONECT 1607 1606 1608 1610                                            
CONECT 1608 1607 1609 1609 1615                                       
CONECT 1609 1608 1608                                                 
CONECT 1610 1607 1611                                                 
CONECT 1611 1610 1612                                                 
CONECT 1612 1611 1614 1613 1613                                       
CONECT 1613 1612 1612                                                 
CONECT 1614 1612                                                      
CONECT 1615 1608 1616                                                 
CONECT 1616 1617 1615 1619                                            
CONECT 1617 1623 1618 1618 1616                                       
CONECT 1618 1617 1617                                                 
CONECT 1619 1616 1620                                                 
CONECT 1620 1619 1621 1621 1622                                       
CONECT 1621 1620 1620                                                 
CONECT 1622 1620                                                      
CONECT 1623 1624 1617                                                 
CONECT 1624 1625 1627 1623                                            
CONECT 1625 1626 1626 1630 1624                                       
CONECT 1626 1625 1625                                                 
CONECT 1627 1629 1624 1628                                            
CONECT 1628 1627                                                      
CONECT 1629 1627                                                      
CONECT 1630 1631 1625                                                 
CONECT 1631 1634 1632 1630                                            
CONECT 1632 1633 1633 1631 1641                                       
CONECT 1633 1632 1632                                                 
CONECT 1634 1635 1631                                                 
CONECT 1635 1636 1634                                                 
CONECT 1636 1637 1635                                                 
CONECT 1637 1638 1638 1636                                            
CONECT 1638 1640 1637 1637 1639                                       
CONECT 1639 1638                                                      
CONECT 1640 1638                                                      
CONECT 1641 1632 1642                                                 
CONECT 1642 1641 1643 1645                                            
CONECT 1643 1644 1644 1642 1651                                       
CONECT 1644 1643 1643                                                 
CONECT 1645 1642 1646                                                 
CONECT 1646 1648 1648 1645 1647                                       
CONECT 1647 1646 1649                                                 
CONECT 1648 1650 1646 1646                                            
CONECT 1649 1650 1650 1647                                            
CONECT 1650 1648 1649 1649                                            
CONECT 1651 1643 1652                                                 
CONECT 1652 1653 1651 1655                                            
CONECT 1653 1660 1654 1654 1652                                       
CONECT 1654 1653 1653                                                 
CONECT 1655 1652 1656                                                 
CONECT 1656 1655 1657                                                 
CONECT 1657 1656 1658 1658 1659                                       
CONECT 1658 1657 1657                                                 
CONECT 1659 1657                                                      
CONECT 1660 1661 1653                                                 
CONECT 1661 1664 1662 1660                                            
CONECT 1662 1663 1663 1661 1671                                       
CONECT 1663 1662 1662                                                 
CONECT 1664 1665 1661                                                 
CONECT 1665 1666 1666 1667 1664                                       
CONECT 1666 1668 1665 1665                                            
CONECT 1667 1669 1669 1665                                            
CONECT 1668 1670 1670 1666                                            
CONECT 1669 1670 1667 1667                                            
CONECT 1670 1668 1668 1669                                            
CONECT 1671 1662 1672                                                 
CONECT 1672 1671 1675 1673                                            
CONECT 1673 1672 1674 1674 1679                                       
CONECT 1674 1673 1673                                                 
CONECT 1675 1676 1672                                                 
CONECT 1676 1678 1677 1675                                            
CONECT 1677 1676                                                      
CONECT 1678 1676                                                      
CONECT 1679 1673 1680                                                 
CONECT 1680 1679 1681 1683                                            
CONECT 1681 1690 1682 1682 1680                                       
CONECT 1682 1681 1681                                                 
CONECT 1683 1680 1684                                                 
CONECT 1684 1683 1685                                                 
CONECT 1685 1684 1686                                                 
CONECT 1686 1685 1687 1687                                            
CONECT 1687 1686 1686 1688 1689                                       
CONECT 1688 1687                                                      
CONECT 1689 1687                                                      
CONECT 1690 1691 1681                                                 
CONECT 1691 1692 1694 1690                                            
CONECT 1692 1695 1693 1693 1691                                       
CONECT 1693 1692 1692                                                 
CONECT 1694 1691                                                      
CONECT 1695 1696 1692                                                 
CONECT 1696 1699 1697 1695                                            
CONECT 1697 1698 1698 1696 1702                                       
CONECT 1698 1697 1697                                                 
CONECT 1699 1700 1701 1696                                            
CONECT 1700 1699                                                      
CONECT 1701 1699                                                      
CONECT 1702 1697 1703                                                 
CONECT 1703 1702 1704 1706                                            
CONECT 1704 1703 1705 1705 1713                                       
CONECT 1705 1704 1704                                                 
CONECT 1706 1703 1707                                                 
CONECT 1707 1706 1708                                                 
CONECT 1708 1707 1709                                                 
CONECT 1709 1708 1710 1710                                            
CONECT 1710 1709 1709 1712 1711                                       
CONECT 1711 1710                                                      
CONECT 1712 1710                                                      
CONECT 1713 1704 1714                                                 
CONECT 1714 1715 1713 1717                                            
CONECT 1715 1723 1716 1716 1714                                       
CONECT 1716 1715 1715                                                 
CONECT 1717 1714 1718                                                 
CONECT 1718 1717 1720 1720 1719                                       
CONECT 1719 1718 1721                                                 
CONECT 1720 1718 1718 1722                                            
CONECT 1721 1719 1722 1722                                            
CONECT 1722 1720 1721 1721                                            
CONECT 1723 1724 1715                                                 
CONECT 1724 1727 1725 1723                                            
CONECT 1725 1726 1726 1733 1724                                       
CONECT 1726 1725 1725                                                 
CONECT 1727 1728 1724                                                 
CONECT 1728 1727 1729 1729 1730                                       
CONECT 1729 1728 1728 1731                                            
CONECT 1730 1728 1732                                                 
CONECT 1731 1729 1732 1732                                            
CONECT 1732 1731 1731 1730                                            
CONECT 1733 1734 1725                                                 
CONECT 1734 1737 1733 1735                                            
CONECT 1735 1734 1741 1741 1736                                       
CONECT 1736 1735                                                      
CONECT 1737 1738 1734                                                 
CONECT 1738 1739 1739 1740 1737                                       
CONECT 1739 1738 1738                                                 
CONECT 1740 1738                                                      
CONECT 1741 1735 1735                                                 
CONECT 1742 1743                                                      
CONECT 1743 1742 1744 1746                                            
CONECT 1744 1745 1745 1743 1750                                       
CONECT 1745 1744 1744                                                 
CONECT 1746 1743 1747                                                 
CONECT 1747 1746 1748                                                 
CONECT 1748 1749 1747                                                 
CONECT 1749 1748                                                      
CONECT 1750 1744 1751                                                 
CONECT 1751 1750 1754 1752                                            
CONECT 1752 1758 1751 1753 1753                                       
CONECT 1753 1752 1752                                                 
CONECT 1754 1755 1751 1756                                            
CONECT 1755 1757 1754                                                 
CONECT 1756 1754                                                      
CONECT 1757 1755                                                      
CONECT 1758 1759 1752                                                 
CONECT 1759 1762 1758 1760                                            
CONECT 1760 1761 1761 1759 1766                                       
CONECT 1761 1760 1760                                                 
CONECT 1762 1763 1759                                                 
CONECT 1763 1765 1762 1764                                            
CONECT 1764 1763                                                      
CONECT 1765 1763                                                      
CONECT 1766 1760 1767                                                 
CONECT 1767 1766 1768 1770                                            
CONECT 1768 1774 1767 1769 1769                                       
CONECT 1769 1768 1768                                                 
CONECT 1770 1767 1771                                                 
CONECT 1771 1772 1770 1773                                            
CONECT 1772 1771                                                      
CONECT 1773 1771                                                      
CONECT 1774 1775 1768                                                 
CONECT 1775 1778 1774 1776                                            
CONECT 1776 1775 1777 1777 1782                                       
CONECT 1777 1776 1776                                                 
CONECT 1778 1779 1780 1775                                            
CONECT 1779 1781 1778                                                 
CONECT 1780 1778                                                      
CONECT 1781 1779                                                      
CONECT 1782 1776 1783                                                 
CONECT 1783 1782 1784 1786                                            
CONECT 1784 1790 1785 1785 1783                                       
CONECT 1785 1784 1784                                                 
CONECT 1786 1783 1787                                                 
CONECT 1787 1786 1788 1788 1789                                       
CONECT 1788 1787 1787                                                 
CONECT 1789 1787                                                      
CONECT 1790 1791 1784                                                 
CONECT 1791 1794 1790 1792                                            
CONECT 1792 1791 1793 1793 1798                                       
CONECT 1793 1792 1792                                                 
CONECT 1794 1795 1791                                                 
CONECT 1795 1797 1796 1796 1794                                       
CONECT 1796 1795 1795                                                 
CONECT 1797 1795                                                      
CONECT 1798 1792 1799                                                 
CONECT 1799 1798 1802 1800                                            
CONECT 1800 1799 1810 1801 1801                                       
CONECT 1801 1800 1800                                                 
CONECT 1802 1799 1803                                                 
CONECT 1803 1805 1805 1802 1804                                       
CONECT 1804 1803 1806 1806                                            
CONECT 1805 1807 1803 1803                                            
CONECT 1806 1808 1804 1804                                            
CONECT 1807 1805 1808 1808                                            
CONECT 1808 1807 1807 1809 1806                                       
CONECT 1809 1808                                                      
CONECT 1810 1800 1811                                                 
CONECT 1811 1814 1810 1812                                            
CONECT 1812 1811 1813 1813 1818                                       
CONECT 1813 1812 1812                                                 
CONECT 1814 1815 1811                                                 
CONECT 1815 1814 1817 1817 1816                                       
CONECT 1816 1815                                                      
CONECT 1817 1815 1815                                                 
CONECT 1818 1812 1819                                                 
CONECT 1819 1818 1820 1822                                            
CONECT 1820 1824 1821 1821 1819                                       
CONECT 1821 1820 1820                                                 
CONECT 1822 1819 1823                                                 
CONECT 1823 1822                                                      
CONECT 1824 1825 1820                                                 
CONECT 1825 1828 1826 1824                                            
CONECT 1826 1827 1827 1835 1825                                       
CONECT 1827 1826 1826                                                 
CONECT 1828 1829 1825                                                 
CONECT 1829 1828 1831 1831 1830                                       
CONECT 1830 1829 1832 1832                                            
CONECT 1831 1829 1829 1833                                            
CONECT 1832 1830 1830 1834                                            
CONECT 1833 1831 1834 1834                                            
CONECT 1834 1833 1833 1832                                            
CONECT 1835 1836 1826                                                 
CONECT 1836 1839 1835 1837                                            
CONECT 1837 1836 1838 1838 1842                                       
CONECT 1838 1837 1837                                                 
CONECT 1839 1840 1841 1836                                            
CONECT 1840 1839                                                      
CONECT 1841 1839                                                      
CONECT 1842 1837 1843                                                 
CONECT 1843 1842 1844 1846                                            
CONECT 1844 1856 1843 1845 1845                                       
CONECT 1845 1844 1844                                                 
CONECT 1846 1843 1847                                                 
CONECT 1847 1849 1849 1846 1848                                       
CONECT 1848 1850 1847                                                 
CONECT 1849 1852 1851 1847 1847                                       
CONECT 1850 1851 1851 1848                                            
CONECT 1851 1853 1849 1850 1850                                       
CONECT 1852 1854 1854 1849                                            
CONECT 1853 1855 1855 1851                                            
CONECT 1854 1855 1852 1852                                            
CONECT 1855 1854 1853 1853                                            
CONECT 1856 1857 1844                                                 
CONECT 1857 1858 1860 1856                                            
CONECT 1858 1864 1859 1859 1857                                       
CONECT 1859 1858 1858                                                 
CONECT 1860 1857 1861                                                 
CONECT 1861 1860 1863 1862 1862                                       
CONECT 1862 1861 1861                                                 
CONECT 1863 1861                                                      
CONECT 1864 1865 1858                                                 
CONECT 1865 1868 1866 1864                                            
CONECT 1866 1867 1867 1865 1872                                       
CONECT 1867 1866 1866                                                 
CONECT 1868 1869 1865                                                 
CONECT 1869 1871 1870 1868                                            
CONECT 1870 1869                                                      
CONECT 1871 1869                                                      
CONECT 1872 1866 1873                                                 
CONECT 1873 1872 1874 1876                                            
CONECT 1874 1873 1875 1875 1884                                       
CONECT 1875 1874 1874                                                 
CONECT 1876 1873 1877                                                 
CONECT 1877 1879 1879 1876 1878                                       
CONECT 1878 1877 1880 1880                                            
CONECT 1879 1881 1877 1877                                            
CONECT 1880 1882 1878 1878                                            
CONECT 1881 1879 1882 1882                                            
CONECT 1882 1881 1881 1883 1880                                       
CONECT 1883 1882                                                      
CONECT 1884 1874 1885                                                 
CONECT 1885 1886 1884 1888                                            
CONECT 1886 1893 1887 1887 1885                                       
CONECT 1887 1886 1886                                                 
CONECT 1888 1885 1889                                                 
CONECT 1889 1888 1890                                                 
CONECT 1890 1889 1891 1891 1892                                       
CONECT 1891 1890 1890                                                 
CONECT 1892 1890                                                      
CONECT 1893 1894 1886                                                 
CONECT 1894 1895 1897 1893                                            
CONECT 1895 1905 1896 1896 1894                                       
CONECT 1896 1895 1895                                                 
CONECT 1897 1894 1898                                                 
CONECT 1898 1897 1899 1899 1900                                       
CONECT 1899 1898 1898 1901                                            
CONECT 1900 1898 1902 1902                                            
CONECT 1901 1899 1903 1903                                            
CONECT 1902 1903 1900 1900                                            
CONECT 1903 1901 1901 1904 1902                                       
CONECT 1904 1903                                                      
CONECT 1905 1906 1895                                                 
CONECT 1906 1909 1907 1905                                            
CONECT 1907 1906 1908 1908 1916                                       
CONECT 1908 1907 1907                                                 
CONECT 1909 1910 1906                                                 
CONECT 1910 1911 1911 1912 1909                                       
CONECT 1911 1913 1910 1910                                            
CONECT 1912 1914 1914 1910                                            
CONECT 1913 1915 1915 1911                                            
CONECT 1914 1915 1912 1912                                            
CONECT 1915 1913 1913 1914                                            
CONECT 1916 1907 1917                                                 
CONECT 1917 1916 1918 1920                                            
CONECT 1918 1917 1919 1919 1922                                       
CONECT 1919 1918 1918                                                 
CONECT 1920 1917 1921                                                 
CONECT 1921 1920                                                      
CONECT 1922 1918 1923                                                 
CONECT 1923 1924 1922 1926                                            
CONECT 1924 1931 1925 1925 1923                                       
CONECT 1925 1924 1924                                                 
CONECT 1926 1923 1927                                                 
CONECT 1927 1926 1928                                                 
CONECT 1928 1930 1930 1927 1929                                       
CONECT 1929 1928                                                      
CONECT 1930 1928 1928                                                 
CONECT 1931 1932 1924                                                 
CONECT 1932 1935 1933 1931                                            
CONECT 1933 1934 1934 1932 1939                                       
CONECT 1934 1933 1933                                                 
CONECT 1935 1936 1932                                                 
CONECT 1936 1937 1938 1935                                            
CONECT 1937 1936                                                      
CONECT 1938 1936                                                      
CONECT 1939 1933 1940                                                 
CONECT 1940 1941 1939                                                 
CONECT 1941 1942 1942 1943 1940                                       
CONECT 1942 1941 1941                                                 
CONECT 1943 1944 1941                                                 
CONECT 1944 1947 1943 1945                                            
CONECT 1945 1944 1948 1946 1946                                       
CONECT 1946 1945 1945                                                 
CONECT 1947 1944                                                      
CONECT 1948 1949 1945                                                 
CONECT 1949 1948 1952 1950                                            
CONECT 1950 1951 1951 1949 1956                                       
CONECT 1951 1950 1950                                                 
CONECT 1952 1949 1953                                                 
CONECT 1953 1955 1955 1952 1954                                       
CONECT 1954 1953                                                      
CONECT 1955 1953 1953                                                 
CONECT 1956 1950 1957                                                 
CONECT 1957 1956 1960 1958                                            
CONECT 1958 1963 1957 1959 1959                                       
CONECT 1959 1958 1958                                                 
CONECT 1960 1957 1962 1961                                            
CONECT 1961 1960                                                      
CONECT 1962 1960                                                      
CONECT 1963 1964 1958                                                 
CONECT 1964 1967 1963 1965                                            
CONECT 1965 1966 1966 1964 1971                                       
CONECT 1966 1965 1965                                                 
CONECT 1967 1968 1964                                                 
CONECT 1968 1970 1967 1969                                            
CONECT 1969 1968                                                      
CONECT 1970 1968                                                      
CONECT 1971 1965 1972                                                 
CONECT 1972 1971 1973 1975                                            
CONECT 1973 1978 1972 1974 1974                                       
CONECT 1974 1973 1973                                                 
CONECT 1975 1972 1976 1977                                            
CONECT 1976 1975                                                      
CONECT 1977 1975
[truncated: 87,193 more chars]
