# Supplementary material for: Conserved interfaces mediate multiple protein–protein interactions in a prokaryotic metabolon
Source: Mol Syst Biol. 2025 Sep 3;21(11):1490–521. doi: 10.1038/s44320-025-00139-9 (PMC12583656; doi:10.1038/s44320-025-00139-9)
Supplement: Supplementary file 12 — Source data Fig. 7 [file 44320_2025_139_MOESM12_ESM.zip › Figure7_data/Fig7A/3_6.pdb]

COMPND    41d7a4a3d12ca05b 
AUTHOR    GENERATED BY OPEN BABEL 3.1.1
ATOM      1  N   MET A   1     -12.210 -23.011  -8.229  1.00  0.00           N  
ATOM      2  CA  MET A   1     -12.684 -22.849  -9.615  1.00  0.00           C  
ATOM      3  C   MET A   1     -11.911 -21.716 -10.259  1.00  0.00           C  
ATOM      4  O   MET A   1     -11.664 -20.703  -9.604  1.00  0.00           O  
ATOM      5  CB  MET A   1     -14.200 -22.611  -9.638  1.00  0.00           C  
ATOM      6  CG  MET A   1     -14.774 -22.638 -11.060  1.00  0.00           C  
ATOM      7  SD  MET A   1     -16.592 -22.557 -11.128  1.00  0.00           S  
ATOM      8  CE  MET A   1     -17.036 -24.240 -10.667  1.00  0.00           C  
ATOM      9  N   PHE A   2     -11.486 -21.901 -11.503  1.00  0.00           N  
ATOM     10  CA  PHE A   2     -10.733 -20.918 -12.262  1.00  0.00           C  
ATOM     11  C   PHE A   2     -11.589 -20.329 -13.374  1.00  0.00           C  
ATOM     12  O   PHE A   2     -12.483 -20.989 -13.908  1.00  0.00           O  
ATOM     13  CB  PHE A   2      -9.453 -21.560 -12.821  1.00  0.00           C  
ATOM     14  CG  PHE A   2      -8.516 -22.086 -11.757  1.00  0.00           C  
ATOM     15  CD1 PHE A   2      -7.519 -21.245 -11.214  1.00  0.00           C  
ATOM     16  CD2 PHE A   2      -8.629 -23.403 -11.283  1.00  0.00           C  
ATOM     17  CE1 PHE A   2      -6.659 -21.717 -10.209  1.00  0.00           C  
ATOM     18  CE2 PHE A   2      -7.767 -23.880 -10.278  1.00  0.00           C  
ATOM     19  CZ  PHE A   2      -6.786 -23.028  -9.745  1.00  0.00           C  
ATOM     20  N   LEU A   3     -11.308 -19.092 -13.755  1.00  0.00           N  
ATOM     21  CA  LEU A   3     -11.830 -18.482 -14.963  1.00  0.00           C  
ATOM     22  C   LEU A   3     -10.701 -18.487 -16.000  1.00  0.00           C  
ATOM     23  O   LEU A   3      -9.758 -17.702 -15.888  1.00  0.00           O  
ATOM     24  CB  LEU A   3     -12.364 -17.077 -14.619  1.00  0.00           C  
ATOM     25  CG  LEU A   3     -13.291 -16.502 -15.700  1.00  0.00           C  
ATOM     26  CD1 LEU A   3     -14.681 -17.140 -15.626  1.00  0.00           C  
ATOM     27  CD2 LEU A   3     -13.456 -14.998 -15.493  1.00  0.00           C  
ATOM     28  N   ILE A   4     -10.776 -19.388 -16.960  1.00  0.00           N  
ATOM     29  CA  ILE A   4      -9.753 -19.558 -18.001  1.00  0.00           C  
ATOM     30  C   ILE A   4     -10.316 -19.050 -19.320  1.00  0.00           C  
ATOM     31  O   ILE A   4     -11.320 -19.570 -19.811  1.00  0.00           O  
ATOM     32  CB  ILE A   4      -9.275 -21.024 -18.096  1.00  0.00           C  
ATOM     33  CG1 ILE A   4      -8.785 -21.536 -16.726  1.00  0.00           C  
ATOM     34  CG2 ILE A   4      -8.171 -21.132 -19.168  1.00  0.00           C  
ATOM     35  CD1 ILE A   4      -8.279 -22.989 -16.724  1.00  0.00           C  
ATOM     36  N   ASN A   5      -9.692 -18.030 -19.885  1.00  0.00           N  
ATOM     37  CA  ASN A   5     -10.153 -17.366 -21.104  1.00  0.00           C  
ATOM     38  C   ASN A   5     -11.640 -16.942 -21.052  1.00  0.00           C  
ATOM     39  O   ASN A   5     -12.338 -16.987 -22.056  1.00  0.00           O  
ATOM     40  CB  ASN A   5      -9.771 -18.217 -22.333  1.00  0.00           C  
ATOM     41  CG  ASN A   5      -8.265 -18.346 -22.495  1.00  0.00           C  
ATOM     42  OD1 ASN A   5      -7.505 -17.469 -22.131  1.00  0.00           O  
ATOM     43  ND2 ASN A   5      -7.798 -19.440 -23.059  1.00  0.00           N  
ATOM     44  N   GLY A   6     -12.108 -16.544 -19.875  1.00  0.00           N  
ATOM     45  CA  GLY A   6     -13.497 -16.134 -19.641  1.00  0.00           C  
ATOM     46  C   GLY A   6     -14.457 -17.265 -19.270  1.00  0.00           C  
ATOM     47  O   GLY A   6     -15.616 -17.003 -18.949  1.00  0.00           O  
ATOM     48  N   HIS A   7     -13.996 -18.521 -19.260  1.00  0.00           N  
ATOM     49  CA  HIS A   7     -14.829 -19.686 -18.954  1.00  0.00           C  
ATOM     50  C   HIS A   7     -14.486 -20.281 -17.590  1.00  0.00           C  
ATOM     51  O   HIS A   7     -13.315 -20.468 -17.257  1.00  0.00           O  
ATOM     52  CB  HIS A   7     -14.696 -20.726 -20.072  1.00  0.00           C  
ATOM     53  CG  HIS A   7     -15.104 -20.190 -21.420  1.00  0.00           C  
ATOM     54  ND1 HIS A   7     -16.390 -19.873 -21.814  1.00  0.00           N  
ATOM     55  CD2 HIS A   7     -14.280 -19.876 -22.473  1.00  0.00           C  
ATOM     56  CE1 HIS A   7     -16.330 -19.386 -23.069  1.00  0.00           C  
ATOM     57  NE2 HIS A   7     -15.069 -19.375 -23.499  1.00  0.00           N  
ATOM     58  N   LYS A   8     -15.515 -20.625 -16.784  1.00  0.00           N  
ATOM     59  CA  LYS A   8     -15.338 -21.357 -15.530  1.00  0.00           C  
ATOM     60  C   LYS A   8     -14.851 -22.778 -15.841  1.00  0.00           C  
ATOM     61  O   LYS A   8     -15.587 -23.564 -16.423  1.00  0.00           O  
ATOM     62  CB  LYS A   8     -16.629 -21.366 -14.692  1.00  0.00           C  
ATOM     63  CG  LYS A   8     -16.952 -19.979 -14.104  1.00  0.00           C  
ATOM     64  CD  LYS A   8     -18.162 -20.004 -13.141  1.00  0.00           C  
ATOM     65  CE  LYS A   8     -18.378 -18.599 -12.563  1.00  0.00           C  
ATOM     66  NZ  LYS A   8     -19.448 -18.516 -11.528  1.00  0.00           N  
ATOM     67  N   GLN A   9     -13.627 -23.100 -15.466  1.00  0.00           N  
ATOM     68  CA  GLN A   9     -12.976 -24.389 -15.716  1.00  0.00           C  
ATOM     69  C   GLN A   9     -12.088 -24.776 -14.529  1.00  0.00           C  
ATOM     70  O   GLN A   9     -11.571 -23.920 -13.815  1.00  0.00           O  
ATOM     71  CB  GLN A   9     -12.148 -24.330 -17.023  1.00  0.00           C  
ATOM     72  CG  GLN A   9     -13.016 -24.074 -18.270  1.00  0.00           C  
ATOM     73  CD  GLN A   9     -12.218 -24.064 -19.579  1.00  0.00           C  
ATOM     74  OE1 GLN A   9     -11.026 -24.264 -19.631  1.00  0.00           O  
ATOM     75  NE2 GLN A   9     -12.866 -23.817 -20.697  1.00  0.00           N  
ATOM     76  N   GLU A  10     -11.893 -26.083 -14.335  1.00  0.00           N  
ATOM     77  CA  GLU A  10     -10.974 -26.655 -13.341  1.00  0.00           C  
ATOM     78  C   GLU A  10      -9.658 -27.138 -13.981  1.00  0.00           C  
ATOM     79  O   GLU A  10      -8.674 -27.365 -13.302  1.00  0.00           O  
ATOM     80  CB  GLU A  10     -11.672 -27.834 -12.642  1.00  0.00           C  
ATOM     81  CG  GLU A  10     -12.830 -27.431 -11.702  1.00  0.00           C  
ATOM     82  CD  GLU A  10     -12.374 -27.032 -10.283  1.00  0.00           C  
ATOM     83  OE1 GLU A  10     -13.060 -26.178  -9.679  1.00  0.00           O  
ATOM     84  OE2 GLU A  10     -11.365 -27.574  -9.805  1.00  0.00           O  
ATOM     85  N   SER A  11      -9.646 -27.297 -15.310  1.00  0.00           N  
ATOM     86  CA  SER A  11      -8.537 -27.891 -16.053  1.00  0.00           C  
ATOM     87  C   SER A  11      -7.989 -26.937 -17.108  1.00  0.00           C  
ATOM     88  O   SER A  11      -8.740 -26.260 -17.813  1.00  0.00           O  
ATOM     89  CB  SER A  11      -8.978 -29.201 -16.711  1.00  0.00           C  
ATOM     90  OG  SER A  11      -9.519 -30.089 -15.739  1.00  0.00           O  
ATOM     91  N   LEU A  12      -6.669 -26.945 -17.257  1.00  0.00           N  
ATOM     92  CA  LEU A  12      -5.936 -26.272 -18.326  1.00  0.00           C  
ATOM     93  C   LEU A  12      -5.385 -27.331 -19.288  1.00  0.00           C  
ATOM     94  O   LEU A  12      -5.020 -28.428 -18.866  1.00  0.00           O  
ATOM     95  CB  LEU A  12      -4.818 -25.430 -17.687  1.00  0.00           C  
ATOM     96  CG  LEU A  12      -3.963 -24.626 -18.677  1.00  0.00           C  
ATOM     97  CD1 LEU A  12      -4.761 -23.503 -19.332  1.00  0.00           C  
ATOM     98  CD2 LEU A  12      -2.778 -24.012 -17.935  1.00  0.00           C  
ATOM     99  N   ALA A  13      -5.280 -26.997 -20.566  1.00  0.00           N  
ATOM    100  CA  ALA A  13      -4.622 -27.877 -21.525  1.00  0.00           C  
ATOM    101  C   ALA A  13      -3.158 -28.118 -21.108  1.00  0.00           C  
ATOM    102  O   ALA A  13      -2.404 -27.176 -20.897  1.00  0.00           O  
ATOM    103  CB  ALA A  13      -4.727 -27.267 -22.923  1.00  0.00           C  
ATOM    104  N   VAL A  14      -2.748 -29.382 -21.037  1.00  0.00           N  
ATOM    105  CA  VAL A  14      -1.367 -29.760 -20.654  1.00  0.00           C  
ATOM    106  C   VAL A  14      -0.324 -29.174 -21.598  1.00  0.00           C  
ATOM    107  O   VAL A  14       0.796 -28.890 -21.185  1.00  0.00           O  
ATOM    108  CB  VAL A  14      -1.251 -31.301 -20.600  1.00  0.00           C  
ATOM    109  CG1 VAL A  14       0.166 -31.784 -20.276  1.00  0.00           C  
ATOM    110  CG2 VAL A  14      -2.188 -31.888 -19.540  1.00  0.00           C  
ATOM    111  N   SER A  15      -0.697 -28.928 -22.852  1.00  0.00           N  
ATOM    112  CA  SER A  15       0.154 -28.286 -23.850  1.00  0.00           C  
ATOM    113  C   SER A  15       0.437 -26.804 -23.569  1.00  0.00           C  
ATOM    114  O   SER A  15       1.286 -26.228 -24.238  1.00  0.00           O  
ATOM    115  CB  SER A  15      -0.484 -28.420 -25.239  1.00  0.00           C  
ATOM    116  OG  SER A  15      -1.781 -27.847 -25.255  1.00  0.00           O  
ATOM    117  N   ASP A  16      -0.262 -26.194 -22.610  1.00  0.00           N  
ATOM    118  CA  ASP A  16      -0.029 -24.793 -22.276  1.00  0.00           C  
ATOM    119  C   ASP A  16       1.405 -24.586 -21.778  1.00  0.00           C  
ATOM    120  O   ASP A  16       1.917 -25.299 -20.910  1.00  0.00           O  
ATOM    121  CB  ASP A  16      -1.055 -24.297 -21.244  1.00  0.00           C  
ATOM    122  CG  ASP A  16      -1.043 -22.768 -21.153  1.00  0.00           C  
ATOM    123  OD1 ASP A  16      -0.037 -22.212 -20.671  1.00  0.00           O  
ATOM    124  OD2 ASP A  16      -2.015 -22.127 -21.615  1.00  0.00           O  
ATOM    125  N   ARG A  17       2.073 -23.586 -22.345  1.00  0.00           N  
ATOM    126  CA  ARG A  17       3.487 -23.317 -22.092  1.00  0.00           C  
ATOM    127  C   ARG A  17       3.755 -22.848 -20.651  1.00  0.00           C  
ATOM    128  O   ARG A  17       4.904 -22.905 -20.218  1.00  0.00           O  
ATOM    129  CB  ARG A  17       3.995 -22.305 -23.123  1.00  0.00           C  
ATOM    130  CG  ARG A  17       3.949 -22.873 -24.560  1.00  0.00           C  
ATOM    131  CD  ARG A  17       4.314 -21.805 -25.586  1.00  0.00           C  
ATOM    132  NE  ARG A  17       5.676 -21.295 -25.381  1.00  0.00           N  
ATOM    133  CZ  ARG A  17       6.803 -21.765 -25.906  1.00  0.00           C  
ATOM    134  NH1 ARG A  17       6.815 -22.753 -26.760  1.00  0.00           N  
ATOM    135  NH2 ARG A  17       7.935 -21.232 -25.567  1.00  0.00           N  
ATOM    136  N   ALA A  18       2.717 -22.460 -19.906  1.00  0.00           N  
ATOM    137  CA  ALA A  18       2.836 -22.256 -18.468  1.00  0.00           C  
ATOM    138  C   ALA A  18       3.248 -23.550 -17.757  1.00  0.00           C  
ATOM    139  O   ALA A  18       4.138 -23.527 -16.909  1.00  0.00           O  
ATOM    140  CB  ALA A  18       1.501 -21.747 -17.908  1.00  0.00           C  
ATOM    141  N   THR A  19       2.640 -24.695 -18.131  1.00  0.00           N  
ATOM    142  CA  THR A  19       2.966 -25.996 -17.542  1.00  0.00           C  
ATOM    143  C   THR A  19       4.287 -26.552 -18.063  1.00  0.00           C  
ATOM    144  O   THR A  19       5.022 -27.182 -17.313  1.00  0.00           O  
ATOM    145  CB  THR A  19       1.855 -27.037 -17.790  1.00  0.00           C  
ATOM    146  OG1 THR A  19       1.762 -27.403 -19.136  1.00  0.00           O  
ATOM    147  CG2 THR A  19       0.471 -26.547 -17.356  1.00  0.00           C  
ATOM    148  N   GLN A  20       4.606 -26.284 -19.331  1.00  0.00           N  
ATOM    149  CA  GLN A  20       5.802 -26.820 -19.977  1.00  0.00           C  
ATOM    150  C   GLN A  20       7.080 -26.094 -19.552  1.00  0.00           C  
ATOM    151  O   GLN A  20       8.098 -26.735 -19.287  1.00  0.00           O  
ATOM    152  CB  GLN A  20       5.625 -26.755 -21.508  1.00  0.00           C  
ATOM    153  CG  GLN A  20       4.447 -27.585 -22.046  1.00  0.00           C  
ATOM    154  CD  GLN A  20       4.597 -29.078 -21.737  1.00  0.00           C  
ATOM    155  OE1 GLN A  20       5.622 -29.680 -22.010  1.00  0.00           O  
ATOM    156  NE2 GLN A  20       3.602 -29.692 -21.153  1.00  0.00           N  
ATOM    157  N   PHE A  21       7.046 -24.756 -19.510  1.00  0.00           N  
ATOM    158  CA  PHE A  21       8.257 -23.936 -19.382  1.00  0.00           C  
ATOM    159  C   PHE A  21       8.135 -22.790 -18.370  1.00  0.00           C  
ATOM    160  O   PHE A  21       9.077 -22.008 -18.218  1.00  0.00           O  
ATOM    161  CB  PHE A  21       8.638 -23.380 -20.763  1.00  0.00           C  
ATOM    162  CG  PHE A  21       8.692 -24.397 -21.883  1.00  0.00           C  
ATOM    163  CD1 PHE A  21       9.514 -25.537 -21.781  1.00  0.00           C  
ATOM    164  CD2 PHE A  21       7.898 -24.227 -23.039  1.00  0.00           C  
ATOM    165  CE1 PHE A  21       9.546 -26.499 -22.801  1.00  0.00           C  
ATOM    166  CE2 PHE A  21       7.929 -25.182 -24.072  1.00  0.00           C  
ATOM    167  CZ  PHE A  21       8.752 -26.316 -23.949  1.00  0.00           C  
ATOM    168  N   GLY A  22       6.982 -22.623 -17.706  1.00  0.00           N  
ATOM    169  CA  GLY A  22       6.713 -21.398 -16.960  1.00  0.00           C  
ATOM    170  C   GLY A  22       6.678 -20.159 -17.867  1.00  0.00           C  
ATOM    171  O   GLY A  22       7.053 -19.068 -17.436  1.00  0.00           O  
ATOM    172  N   ASP A  23       6.277 -20.322 -19.129  1.00  0.00           N  
ATOM    173  CA  ASP A  23       6.284 -19.260 -20.133  1.00  0.00           C  
ATOM    174  C   ASP A  23       5.093 -18.312 -19.937  1.00  0.00           C  
ATOM    175  O   ASP A  23       4.030 -18.446 -20.549  1.00  0.00           O  
ATOM    176  CB  ASP A  23       6.355 -19.870 -21.536  1.00  0.00           C  
ATOM    177  CG  ASP A  23       6.570 -18.848 -22.647  1.00  0.00           C  
ATOM    178  OD1 ASP A  23       6.723 -17.639 -22.390  1.00  0.00           O  
ATOM    179  OD2 ASP A  23       6.593 -19.263 -23.831  1.00  0.00           O  
ATOM    180  N   GLY A  24       5.272 -17.380 -19.031  1.00  0.00           N  
ATOM    181  CA  GLY A  24       4.246 -16.427 -18.670  1.00  0.00           C  
ATOM    182  C   GLY A  24       4.584 -15.614 -17.422  1.00  0.00           C  
ATOM    183  O   GLY A  24       5.678 -15.675 -16.867  1.00  0.00           O  
ATOM    184  N   CYS A  25       3.596 -14.863 -16.995  1.00  0.00           N  
ATOM    185  CA  CYS A  25       3.691 -13.998 -15.828  1.00  0.00           C  
ATOM    186  C   CYS A  25       2.430 -14.081 -14.977  1.00  0.00           C  
ATOM    187  O   CYS A  25       1.416 -14.662 -15.378  1.00  0.00           O  
ATOM    188  CB  CYS A  25       4.002 -12.568 -16.300  1.00  0.00           C  
ATOM    189  SG  CYS A  25       2.638 -11.903 -17.307  1.00  0.00           S  
ATOM    190  N   PHE A  26       2.483 -13.515 -13.789  1.00  0.00           N  
ATOM    191  CA  PHE A  26       1.313 -13.448 -12.922  1.00  0.00           C  
ATOM    192  C   PHE A  26       1.305 -12.201 -12.049  1.00  0.00           C  
ATOM    193  O   PHE A  26       2.315 -11.517 -11.876  1.00  0.00           O  
ATOM    194  CB  PHE A  26       1.186 -14.738 -12.092  1.00  0.00           C  
ATOM    195  CG  PHE A  26       2.187 -14.901 -10.968  1.00  0.00           C  
ATOM    196  CD1 PHE A  26       3.539 -15.214 -11.249  1.00  0.00           C  
ATOM    197  CD2 PHE A  26       1.769 -14.821  -9.630  1.00  0.00           C  
ATOM    198  CE1 PHE A  26       4.442 -15.445 -10.199  1.00  0.00           C  
ATOM    199  CE2 PHE A  26       2.669 -15.062  -8.580  1.00  0.00           C  
ATOM    200  CZ  PHE A  26       4.002 -15.374  -8.873  1.00  0.00           C  
ATOM    201  N   THR A  27       0.152 -11.920 -11.461  1.00  0.00           N  
ATOM    202  CA  THR A  27       0.006 -10.952 -10.385  1.00  0.00           C  
ATOM    203  C   THR A  27      -0.904 -11.512  -9.300  1.00  0.00           C  
ATOM    204  O   THR A  27      -1.673 -12.441  -9.536  1.00  0.00           O  
ATOM    205  CB  THR A  27      -0.456  -9.594 -10.928  1.00  0.00           C  
ATOM    206  OG1 THR A  27      -0.154  -8.614  -9.959  1.00  0.00           O  
ATOM    207  CG2 THR A  27      -1.943  -9.519 -11.270  1.00  0.00           C  
ATOM    208  N   THR A  28      -0.769 -10.998  -8.089  1.00  0.00           N  
ATOM    209  CA  THR A  28      -1.581 -11.381  -6.939  1.00  0.00           C  
ATOM    210  C   THR A  28      -2.046 -10.108  -6.266  1.00  0.00           C  
ATOM    211  O   THR A  28      -1.218  -9.363  -5.737  1.00  0.00           O  
ATOM    212  CB  THR A  28      -0.790 -12.267  -5.971  1.00  0.00           C  
ATOM    213  OG1 THR A  28      -0.190 -13.353  -6.651  1.00  0.00           O  
ATOM    214  CG2 THR A  28      -1.681 -12.873  -4.898  1.00  0.00           C  
ATOM    215  N   ALA A  29      -3.341  -9.835  -6.334  1.00  0.00           N  
ATOM    216  CA  ALA A  29      -3.955  -8.610  -5.852  1.00  0.00           C  
ATOM    217  C   ALA A  29      -4.803  -8.887  -4.605  1.00  0.00           C  
ATOM    218  O   ALA A  29      -5.435  -9.931  -4.499  1.00  0.00           O  
ATOM    219  CB  ALA A  29      -4.788  -8.001  -6.978  1.00  0.00           C  
ATOM    220  N   ARG A  30      -4.832  -7.938  -3.691  1.00  0.00           N  
ATOM    221  CA  ARG A  30      -5.753  -7.971  -2.561  1.00  0.00           C  
ATOM    222  C   ARG A  30      -7.140  -7.515  -3.011  1.00  0.00           C  
ATOM    223  O   ARG A  30      -7.252  -6.550  -3.757  1.00  0.00           O  
ATOM    224  CB  ARG A  30      -5.194  -7.137  -1.398  1.00  0.00           C  
ATOM    225  CG  ARG A  30      -5.993  -7.350  -0.101  1.00  0.00           C  
ATOM    226  CD  ARG A  30      -5.305  -6.660   1.074  1.00  0.00           C  
ATOM    227  NE  ARG A  30      -6.044  -6.856   2.337  1.00  0.00           N  
ATOM    228  CZ  ARG A  30      -5.697  -6.398   3.528  1.00  0.00           C  
ATOM    229  NH1 ARG A  30      -4.608  -5.703   3.708  1.00  0.00           N  
ATOM    230  NH2 ARG A  30      -6.443  -6.637   4.565  1.00  0.00           N  
ATOM    231  N   VAL A  31      -8.166  -8.203  -2.537  1.00  0.00           N  
ATOM    232  CA  VAL A  31      -9.566  -7.792  -2.677  1.00  0.00           C  
ATOM    233  C   VAL A  31     -10.030  -7.278  -1.319  1.00  0.00           C  
ATOM    234  O   VAL A  31      -9.873  -7.972  -0.317  1.00  0.00           O  
ATOM    235  CB  VAL A  31     -10.449  -8.945  -3.178  1.00  0.00           C  
ATOM    236  CG1 VAL A  31     -11.893  -8.473  -3.356  1.00  0.00           C  
ATOM    237  CG2 VAL A  31      -9.947  -9.477  -4.529  1.00  0.00           C  
ATOM    238  N   ILE A  32     -10.566  -6.060  -1.299  1.00  0.00           N  
ATOM    239  CA  ILE A  32     -11.125  -5.402  -0.121  1.00  0.00           C  
ATOM    240  C   ILE A  32     -12.503  -4.858  -0.517  1.00  0.00           C  
ATOM    241  O   ILE A  32     -12.613  -4.144  -1.508  1.00  0.00           O  
ATOM    242  CB  ILE A  32     -10.209  -4.267   0.392  1.00  0.00           C  
ATOM    243  CG1 ILE A  32      -8.765  -4.761   0.654  1.00  0.00           C  
ATOM    244  CG2 ILE A  32     -10.808  -3.653   1.671  1.00  0.00           C  
ATOM    245  CD1 ILE A  32      -7.777  -3.652   1.077  1.00  0.00           C  
ATOM    246  N   ASP A  33     -13.536  -5.218   0.229  1.00  0.00           N  
ATOM    247  CA  ASP A  33     -14.915  -4.786   0.002  1.00  0.00           C  
ATOM    248  C   ASP A  33     -15.377  -4.988  -1.461  1.00  0.00           C  
ATOM    249  O   ASP A  33     -15.923  -4.092  -2.106  1.00  0.00           O  
ATOM    250  CB  ASP A  33     -15.125  -3.355   0.536  1.00  0.00           C  
ATOM    251  CG  ASP A  33     -14.774  -3.213   2.026  1.00  0.00           C  
ATOM    252  OD1 ASP A  33     -15.009  -4.195   2.772  1.00  0.00           O  
ATOM    253  OD2 ASP A  33     -14.250  -2.140   2.400  1.00  0.00           O  
ATOM    254  N   GLY A  34     -15.057  -6.158  -2.016  1.00  0.00           N  
ATOM    255  CA  GLY A  34     -15.398  -6.514  -3.397  1.00  0.00           C  
ATOM    256  C   GLY A  34     -14.598  -5.777  -4.480  1.00  0.00           C  
ATOM    257  O   GLY A  34     -14.913  -5.897  -5.667  1.00  0.00           O  
ATOM    258  N   LYS A  35     -13.572  -5.013  -4.109  1.00  0.00           N  
ATOM    259  CA  LYS A  35     -12.753  -4.234  -5.039  1.00  0.00           C  
ATOM    260  C   LYS A  35     -11.303  -4.710  -5.052  1.00  0.00           C  
ATOM    261  O   LYS A  35     -10.719  -4.998  -4.016  1.00  0.00           O  
ATOM    262  CB  LYS A  35     -12.824  -2.741  -4.694  1.00  0.00           C  
ATOM    263  CG  LYS A  35     -14.239  -2.172  -4.900  1.00  0.00           C  
ATOM    264  CD  LYS A  35     -14.275  -0.693  -4.511  1.00  0.00           C  
ATOM    265  CE  LYS A  35     -15.697  -0.172  -4.605  1.00  0.00           C  
ATOM    266  NZ  LYS A  35     -15.805   1.208  -4.058  1.00  0.00           N  
ATOM    267  N   VAL A  36     -10.711  -4.744  -6.240  1.00  0.00           N  
ATOM    268  CA  VAL A  36      -9.293  -5.056  -6.411  1.00  0.00           C  
ATOM    269  C   VAL A  36      -8.459  -3.835  -6.030  1.00  0.00           C  
ATOM    270  O   VAL A  36      -8.508  -2.806  -6.709  1.00  0.00           O  
ATOM    271  CB  VAL A  36      -8.962  -5.495  -7.847  1.00  0.00           C  
ATOM    272  CG1 VAL A  36      -7.514  -5.973  -7.948  1.00  0.00           C  
ATOM    273  CG2 VAL A  36      -9.859  -6.648  -8.310  1.00  0.00           C  
ATOM    274  N   SER A  37      -7.671  -3.953  -4.974  1.00  0.00           N  
ATOM    275  CA  SER A  37      -6.729  -2.929  -4.566  1.00  0.00           C  
ATOM    276  C   SER A  37      -5.629  -2.741  -5.619  1.00  0.00           C  
ATOM    277  O   SER A  37      -5.059  -3.716  -6.102  1.00  0.00           O  
ATOM    278  CB  SER A  37      -6.136  -3.295  -3.205  1.00  0.00           C  
ATOM    279  OG  SER A  37      -5.335  -2.245  -2.722  1.00  0.00           O  
ATOM    280  N   LEU A  38      -5.343  -1.504  -5.982  1.00  0.00           N  
ATOM    281  CA  LEU A  38      -4.357  -1.125  -7.007  1.00  0.00           C  
ATOM    282  C   LEU A  38      -4.597  -1.798  -8.376  1.00  0.00           C  
ATOM    283  O   LEU A  38      -3.635  -2.117  -9.082  1.00  0.00           O  
ATOM    284  CB  LEU A  38      -2.921  -1.337  -6.478  1.00  0.00           C  
ATOM    285  CG  LEU A  38      -2.542  -0.494  -5.242  1.00  0.00           C  
ATOM    286  CD1 LEU A  38      -1.209  -0.970  -4.668  1.00  0.00           C  
ATOM    287  CD2 LEU A  38      -2.403   0.990  -5.602  1.00  0.00           C  
ATOM    288  N   LEU A  39      -5.855  -1.987  -8.780  1.00  0.00           N  
ATOM    289  CA  LEU A  39      -6.229  -2.690 -10.013  1.00  0.00           C  
ATOM    290  C   LEU A  39      -5.427  -2.231 -11.234  1.00  0.00           C  
ATOM    291  O   LEU A  39      -4.819  -3.057 -11.916  1.00  0.00           O  
ATOM    292  CB  LEU A  39      -7.742  -2.515 -10.245  1.00  0.00           C  
ATOM    293  CG  LEU A  39      -8.265  -3.133 -11.557  1.00  0.00           C  
ATOM    294  CD1 LEU A  39      -8.034  -4.636 -11.630  1.00  0.00           C  
ATOM    295  CD2 LEU A  39      -9.764  -2.873 -11.695  1.00  0.00           C  
ATOM    296  N   SER A  40      -5.364  -0.929 -11.481  1.00  0.00           N  
ATOM    297  CA  SER A  40      -4.637  -0.379 -12.632  1.00  0.00           C  
ATOM    298  C   SER A  40      -3.148  -0.717 -12.602  1.00  0.00           C  
ATOM    299  O   SER A  40      -2.567  -1.034 -13.634  1.00  0.00           O  
ATOM    300  CB  SER A  40      -4.803   1.148 -12.686  1.00  0.00           C  
ATOM    301  OG  SER A  40      -6.171   1.497 -12.594  1.00  0.00           O  
ATOM    302  N   ALA A  41      -2.525  -0.737 -11.419  1.00  0.00           N  
ATOM    303  CA  ALA A  41      -1.119  -1.113 -11.276  1.00  0.00           C  
ATOM    304  C   ALA A  41      -0.904  -2.622 -11.499  1.00  0.00           C  
ATOM    305  O   ALA A  41       0.137  -3.030 -12.015  1.00  0.00           O  
ATOM    306  CB  ALA A  41      -0.628  -0.658  -9.896  1.00  0.00           C  
ATOM    307  N   HIS A  42      -1.883  -3.463 -11.145  1.00  0.00           N  
ATOM    308  CA  HIS A  42      -1.853  -4.895 -11.442  1.00  0.00           C  
ATOM    309  C   HIS A  42      -1.972  -5.169 -12.942  1.00  0.00           C  
ATOM    310  O   HIS A  42      -1.224  -5.999 -13.460  1.00  0.00           O  
ATOM    311  CB  HIS A  42      -2.948  -5.632 -10.661  1.00  0.00           C  
ATOM    312  CG  HIS A  42      -2.576  -5.881  -9.231  1.00  0.00           C  
ATOM    313  ND1 HIS A  42      -1.672  -6.826  -8.788  1.00  0.00           N  
ATOM    314  CD2 HIS A  42      -3.033  -5.222  -8.116  1.00  0.00           C  
ATOM    315  CE1 HIS A  42      -1.583  -6.729  -7.455  1.00  0.00           C  
ATOM    316  NE2 HIS A  42      -2.397  -5.773  -7.003  1.00  0.00           N  
ATOM    317  N   ILE A  43      -2.848  -4.459 -13.653  1.00  0.00           N  
ATOM    318  CA  ILE A  43      -2.973  -4.562 -15.111  1.00  0.00           C  
ATOM    319  C   ILE A  43      -1.694  -4.079 -15.789  1.00  0.00           C  
ATOM    320  O   ILE A  43      -1.130  -4.815 -16.591  1.00  0.00           O  
ATOM    321  CB  ILE A  43      -4.226  -3.797 -15.597  1.00  0.00           C  
ATOM    322  CG1 ILE A  43      -5.488  -4.494 -15.054  1.00  0.00           C  
ATOM    323  CG2 ILE A  43      -4.269  -3.725 -17.138  1.00  0.00           C  
ATOM    324  CD1 ILE A  43      -6.762  -3.671 -15.240  1.00  0.00           C  
ATOM    325  N   GLN A  44      -1.166  -2.920 -15.389  1.00  0.00           N  
ATOM    326  CA  GLN A  44       0.073  -2.374 -15.948  1.00  0.00           C  
ATOM    327  C   GLN A  44       1.249  -3.338 -15.776  1.00  0.00           C  
ATOM    328  O   GLN A  44       1.961  -3.631 -16.738  1.00  0.00           O  
ATOM    329  CB  GLN A  44       0.378  -1.010 -15.305  1.00  0.00           C  
ATOM    330  CG  GLN A  44       1.520  -0.276 -16.036  1.00  0.00           C  
ATOM    331  CD  GLN A  44       1.138   0.073 -17.482  1.00  0.00           C  
ATOM    332  OE1 GLN A  44       0.105   0.669 -17.722  1.00  0.00           O  
ATOM    333  NE2 GLN A  44       1.919  -0.305 -18.458  1.00  0.00           N  
ATOM    334  N   ARG A  45       1.411  -3.933 -14.576  1.00  0.00           N  
ATOM    335  CA  ARG A  45       2.433  -4.964 -14.336  1.00  0.00           C  
ATOM    336  C   ARG A  45       2.330  -6.135 -15.314  1.00  0.00           C  
ATOM    337  O   ARG A  45       3.362  -6.651 -15.742  1.00  0.00           O  
ATOM    338  CB  ARG A  45       2.297  -5.472 -12.889  1.00  0.00           C  
ATOM    339  CG  ARG A  45       2.921  -6.865 -12.653  1.00  0.00           C  
ATOM    340  CD  ARG A  45       2.659  -7.353 -11.227  1.00  0.00           C  
ATOM    341  NE  ARG A  45       3.468  -6.553 -10.298  1.00  0.00           N  
ATOM    342  CZ  ARG A  45       4.722  -6.781 -10.005  1.00  0.00           C  
ATOM    343  NH1 ARG A  45       5.220  -7.966 -10.057  1.00  0.00           N  
ATOM    344  NH2 ARG A  45       5.513  -5.798  -9.726  1.00  0.00           N  
ATOM    345  N   LEU A  46       1.119  -6.613 -15.591  1.00  0.00           N  
ATOM    346  CA  LEU A  46       0.911  -7.722 -16.516  1.00  0.00           C  
ATOM    347  C   LEU A  46       1.243  -7.304 -17.948  1.00  0.00           C  
ATOM    348  O   LEU A  46       1.888  -8.069 -18.653  1.00  0.00           O  
ATOM    349  CB  LEU A  46      -0.533  -8.233 -16.414  1.00  0.00           C  
ATOM    350  CG  LEU A  46      -0.888  -8.946 -15.092  1.00  0.00           C  
ATOM    351  CD1 LEU A  46      -2.400  -9.193 -15.048  1.00  0.00           C  
ATOM    352  CD2 LEU A  46      -0.172 -10.292 -14.957  1.00  0.00           C  
ATOM    353  N   GLN A  47       0.868  -6.092 -18.354  1.00  0.00           N  
ATOM    354  CA  GLN A  47       1.199  -5.530 -19.667  1.00  0.00           C  
ATOM    355  C   GLN A  47       2.709  -5.397 -19.859  1.00  0.00           C  
ATOM    356  O   GLN A  47       3.250  -5.934 -20.823  1.00  0.00           O  
ATOM    357  CB  GLN A  47       0.499  -4.168 -19.839  1.00  0.00           C  
ATOM    358  CG  GLN A  47      -1.017  -4.325 -20.000  1.00  0.00           C  
ATOM    359  CD  GLN A  47      -1.770  -2.989 -20.033  1.00  0.00           C  
ATOM    360  OE1 GLN A  47      -1.317  -1.969 -19.580  1.00  0.00           O  
ATOM    361  NE2 GLN A  47      -2.965  -2.968 -20.572  1.00  0.00           N  
ATOM    362  N   ASP A  48       3.407  -4.804 -18.888  1.00  0.00           N  
ATOM    363  CA  ASP A  48       4.861  -4.640 -18.920  1.00  0.00           C  
ATOM    364  C   ASP A  48       5.577  -5.999 -18.961  1.00  0.00           C  
ATOM    365  O   ASP A  48       6.535  -6.198 -19.713  1.00  0.00           O  
ATOM    366  CB  ASP A  48       5.332  -3.866 -17.676  1.00  0.00           C  
ATOM    367  CG  ASP A  48       4.790  -2.439 -17.539  1.00  0.00           C  
ATOM    368  OD1 ASP A  48       4.293  -1.881 -18.534  1.00  0.00           O  
ATOM    369  OD2 ASP A  48       4.875  -1.920 -16.401  1.00  0.00           O  
ATOM    370  N   ALA A  49       5.094  -6.970 -18.171  1.00  0.00           N  
ATOM    371  CA  ALA A  49       5.643  -8.321 -18.165  1.00  0.00           C  
ATOM    372  C   ALA A  49       5.439  -9.018 -19.517  1.00  0.00           C  
ATOM    373  O   ALA A  49       6.386  -9.600 -20.040  1.00  0.00           O  
ATOM    374  CB  ALA A  49       5.021  -9.113 -17.019  1.00  0.00           C  
ATOM    375  N   CYS A  50       4.233  -8.937 -20.103  1.00  0.00           N  
ATOM    376  CA  CYS A  50       3.957  -9.503 -21.424  1.00  0.00           C  
ATOM    377  C   CYS A  50       4.828  -8.859 -22.508  1.00  0.00           C  
ATOM    378  O   CYS A  50       5.393  -9.572 -23.329  1.00  0.00           O  
ATOM    379  CB  CYS A  50       2.466  -9.337 -21.754  1.00  0.00           C  
ATOM    380  SG  CYS A  50       1.487 -10.485 -20.741  1.00  0.00           S  
ATOM    381  N   GLN A  51       5.029  -7.542 -22.458  1.00  0.00           N  
ATOM    382  CA  GLN A  51       5.907  -6.835 -23.386  1.00  0.00           C  
ATOM    383  C   GLN A  51       7.356  -7.318 -23.263  1.00  0.00           C  
ATOM    384  O   GLN A  51       7.978  -7.673 -24.268  1.00  0.00           O  
ATOM    385  CB  GLN A  51       5.773  -5.334 -23.140  1.00  0.00           C  
ATOM    386  CG  GLN A  51       6.518  -4.509 -24.210  1.00  0.00           C  
ATOM    387  CD  GLN A  51       6.372  -3.003 -24.002  1.00  0.00           C  
ATOM    388  OE1 GLN A  51       5.833  -2.514 -23.033  1.00  0.00           O  
ATOM    389  NE2 GLN A  51       6.865  -2.197 -24.910  1.00  0.00           N  
ATOM    390  N   ARG A  52       7.890  -7.407 -22.043  1.00  0.00           N  
ATOM    391  CA  ARG A  52       9.268  -7.876 -21.814  1.00  0.00           C  
ATOM    392  C   ARG A  52       9.473  -9.351 -22.160  1.00  0.00           C  
ATOM    393  O   ARG A  52      10.550  -9.716 -22.616  1.00  0.00           O  
ATOM    394  CB  ARG A  52       9.678  -7.620 -20.358  1.00  0.00           C  
ATOM    395  CG  ARG A  52       9.882  -6.122 -20.067  1.00  0.00           C  
ATOM    396  CD  ARG A  52      10.363  -5.892 -18.628  1.00  0.00           C  
ATOM    397  NE  ARG A  52      11.696  -6.474 -18.413  1.00  0.00           N  
ATOM    398  CZ  ARG A  52      12.330  -6.600 -17.250  1.00  0.00           C  
ATOM    399  NH1 ARG A  52      11.817  -6.174 -16.135  1.00  0.00           N  
ATOM    400  NH2 ARG A  52      13.496  -7.168 -17.194  1.00  0.00           N  
ATOM    401  N   LEU A  53       8.455 -10.190 -21.970  1.00  0.00           N  
ATOM    402  CA  LEU A  53       8.476 -11.611 -22.323  1.00  0.00           C  
ATOM    403  C   LEU A  53       8.077 -11.864 -23.790  1.00  0.00           C  
ATOM    404  O   LEU A  53       8.068 -13.018 -24.224  1.00  0.00           O  
ATOM    405  CB  LEU A  53       7.585 -12.398 -21.349  1.00  0.00           C  
ATOM    406  CG  LEU A  53       8.077 -12.399 -19.884  1.00  0.00           C  
ATOM    407  CD1 LEU A  53       7.025 -13.073 -19.000  1.00  0.00           C  
ATOM    408  CD2 LEU A  53       9.399 -13.149 -19.713  1.00  0.00           C  
ATOM    409  N   MET A  54       7.738 -10.819 -24.548  1.00  0.00           N  
ATOM    410  CA  MET A  54       7.269 -10.909 -25.933  1.00  0.00           C  
ATOM    411  C   MET A  54       6.026 -11.812 -26.066  1.00  0.00           C  
ATOM    412  O   MET A  54       5.933 -12.654 -26.959  1.00  0.00           O  
ATOM    413  CB  MET A  54       8.414 -11.309 -26.875  1.00  0.00           C  
ATOM    414  CG  MET A  54       9.630 -10.380 -26.782  1.00  0.00           C  
ATOM    415  SD  MET A  54      11.037 -10.924 -27.783  1.00  0.00           S  
ATOM    416  CE  MET A  54      11.698 -12.241 -26.731  1.00  0.00           C  
ATOM    417  N   ILE A  55       5.061 -11.663 -25.155  1.00  0.00           N  
ATOM    418  CA  ILE A  55       3.763 -12.341 -25.191  1.00  0.00           C  
ATOM    419  C   ILE A  55       2.734 -11.368 -25.756  1.00  0.00           C  
ATOM    420  O   ILE A  55       2.442 -10.341 -25.141  1.00  0.00           O  
ATOM    421  CB  ILE A  55       3.357 -12.869 -23.797  1.00  0.00           C  
ATOM    422  CG1 ILE A  55       4.393 -13.888 -23.272  1.00  0.00           C  
ATOM    423  CG2 ILE A  55       1.955 -13.514 -23.855  1.00  0.00           C  
ATOM    424  CD1 ILE A  55       4.150 -14.350 -21.831  1.00  0.00           C  
ATOM    425  N   SER A  56       2.157 -11.700 -26.907  1.00  0.00           N  
ATOM    426  CA  SER A  56       1.094 -10.901 -27.513  1.00  0.00           C  
ATOM    427  C   SER A  56      -0.229 -11.150 -26.792  1.00  0.00           C  
ATOM    428  O   SER A  56      -0.683 -12.287 -26.711  1.00  0.00           O  
ATOM    429  CB  SER A  56       0.954 -11.222 -29.002  1.00  0.00           C  
ATOM    430  OG  SER A  56       2.167 -10.936 -29.670  1.00  0.00           O  
ATOM    431  N   CYS A  57      -0.841 -10.088 -26.275  1.00  0.00           N  
ATOM    432  CA  CYS A  57      -2.136 -10.125 -25.609  1.00  0.00           C  
ATOM    433  C   CYS A  57      -3.022  -8.995 -26.135  1.00  0.00           C  
ATOM    434  O   CYS A  57      -2.576  -7.859 -26.234  1.00  0.00           O  
ATOM    435  CB  CYS A  57      -1.950  -9.968 -24.092  1.00  0.00           C  
ATOM    436  SG  CYS A  57      -0.969 -11.320 -23.391  1.00  0.00           S  
ATOM    437  N   ASP A  58      -4.289  -9.308 -26.392  1.00  0.00           N  
ATOM    438  CA  ASP A  58      -5.317  -8.390 -26.906  1.00  0.00           C  
ATOM    439  C   ASP A  58      -6.561  -8.324 -26.004  1.00  0.00           C  
ATOM    440  O   ASP A  58      -7.482  -7.546 -26.240  1.00  0.00           O  
ATOM    441  CB  ASP A  58      -5.675  -8.815 -28.337  1.00  0.00           C  
ATOM    442  CG  ASP A  58      -6.209 -10.245 -28.458  1.00  0.00           C  
ATOM    443  OD1 ASP A  58      -6.109 -11.021 -27.467  1.00  0.00           O  
ATOM    444  OD2 ASP A  58      -6.696 -10.587 -29.560  1.00  0.00           O  
ATOM    445  N   PHE A  59      -6.570  -9.098 -24.919  1.00  0.00           N  
ATOM    446  CA  PHE A  59      -7.719  -9.256 -24.036  1.00  0.00           C  
ATOM    447  C   PHE A  59      -7.740  -8.307 -22.827  1.00  0.00           C  
ATOM    448  O   PHE A  59      -8.477  -8.562 -21.872  1.00  0.00           O  
ATOM    449  CB  PHE A  59      -7.840 -10.731 -23.625  1.00  0.00           C  
ATOM    450  CG  PHE A  59      -6.578 -11.345 -23.059  1.00  0.00           C  
ATOM    451  CD1 PHE A  59      -5.978 -12.428 -23.727  1.00  0.00           C  
ATOM    452  CD2 PHE A  59      -5.991 -10.862 -21.875  1.00  0.00           C  
ATOM    453  CE1 PHE A  59      -4.819 -13.026 -23.215  1.00  0.00           C  
ATOM    454  CE2 PHE A  59      -4.824 -11.454 -21.365  1.00  0.00           C  
ATOM    455  CZ  PHE A  59      -4.246 -12.537 -22.033  1.00  0.00           C  
ATOM    456  N   TRP A  60      -6.963  -7.226 -22.823  1.00  0.00           N  
ATOM    457  CA  TRP A  60      -6.839  -6.338 -21.659  1.00  0.00           C  
ATOM    458  C   TRP A  60      -8.169  -5.776 -21.128  1.00  0.00           C  
ATOM    459  O   TRP A  60      -8.387  -5.861 -19.922  1.00  0.00           O  
ATOM    460  CB  TRP A  60      -5.842  -5.210 -21.962  1.00  0.00           C  
ATOM    461  CG  TRP A  60      -4.469  -5.676 -22.317  1.00  0.00           C  
ATOM    462  CD1 TRP A  60      -3.865  -5.539 -23.513  1.00  0.00           C  
ATOM    463  CD2 TRP A  60      -3.537  -6.421 -21.470  1.00  0.00           C  
ATOM    464  NE1 TRP A  60      -2.614  -6.135 -23.481  1.00  0.00           N  
ATOM    465  CE2 TRP A  60      -2.379  -6.695 -22.245  1.00  0.00           C  
ATOM    466  CE3 TRP A  60      -3.562  -6.884 -20.144  1.00  0.00           C  
ATOM    467  CZ2 TRP A  60      -1.280  -7.415 -21.721  1.00  0.00           C  
ATOM    468  CZ3 TRP A  60      -2.478  -7.608 -19.626  1.00  0.00           C  
ATOM    469  CH2 TRP A  60      -1.347  -7.874 -20.407  1.00  0.00           C  
ATOM    470  N   PRO A  61      -9.104  -5.295 -21.977  1.00  0.00           N  
ATOM    471  CA  PRO A  61     -10.402  -4.818 -21.494  1.00  0.00           C  
ATOM    472  C   PRO A  61     -11.251  -5.937 -20.868  1.00  0.00           C  
ATOM    473  O   PRO A  61     -11.876  -5.739 -19.825  1.00  0.00           O  
ATOM    474  CB  PRO A  61     -11.099  -4.206 -22.720  1.00  0.00           C  
ATOM    475  CG  PRO A  61      -9.954  -3.891 -23.675  1.00  0.00           C  
ATOM    476  CD  PRO A  61      -8.969  -5.024 -23.399  1.00  0.00           C  
ATOM    477  N   GLN A  62     -11.250  -7.129 -21.470  1.00  0.00           N  
ATOM    478  CA  GLN A  62     -11.954  -8.299 -20.956  1.00  0.00           C  
ATOM    479  C   GLN A  62     -11.353  -8.736 -19.616  1.00  0.00           C  
ATOM    480  O   GLN A  62     -12.096  -8.963 -18.662  1.00  0.00           O  
ATOM    481  CB  GLN A  62     -11.901  -9.469 -21.947  1.00  0.00           C  
ATOM    482  CG  GLN A  62     -12.664  -9.240 -23.271  1.00  0.00           C  
ATOM    483  CD  GLN A  62     -11.907  -8.423 -24.323  1.00  0.00           C  
ATOM    484  OE1 GLN A  62     -10.834  -7.898 -24.108  1.00  0.00           O  
ATOM    485  NE2 GLN A  62     -12.451  -8.301 -25.512  1.00  0.00           N  
ATOM    486  N   LEU A  63     -10.028  -8.799 -19.516  1.00  0.00           N  
ATOM    487  CA  LEU A  63      -9.323  -9.156 -18.293  1.00  0.00           C  
ATOM    488  C   LEU A  63      -9.668  -8.204 -17.149  1.00  0.00           C  
ATOM    489  O   LEU A  63      -9.986  -8.666 -16.060  1.00  0.00           O  
ATOM    490  CB  LEU A  63      -7.808  -9.172 -18.573  1.00  0.00           C  
ATOM    491  CG  LEU A  63      -6.956  -9.467 -17.323  1.00  0.00           C  
ATOM    492  CD1 LEU A  63      -7.232 -10.849 -16.753  1.00  0.00           C  
ATOM    493  CD2 LEU A  63      -5.475  -9.383 -17.676  1.00  0.00           C  
ATOM    494  N   GLU A  64      -9.665  -6.892 -17.383  1.00  0.00           N  
ATOM    495  CA  GLU A  64     -10.028  -5.919 -16.356  1.00  0.00           C  
ATOM    496  C   GLU A  64     -11.453  -6.133 -15.840  1.00  0.00           C  
ATOM    497  O   GLU A  64     -11.697  -6.104 -14.631  1.00  0.00           O  
ATOM    498  CB  GLU A  64      -9.853  -4.487 -16.914  1.00  0.00           C  
ATOM    499  CG  GLU A  64     -10.080  -3.458 -15.801  1.00  0.00           C  
ATOM    500  CD  GLU A  64      -9.913  -1.996 -16.245  1.00  0.00           C  
ATOM    501  OE1 GLU A  64     -10.466  -1.132 -15.510  1.00  0.00           O  
ATOM    502  OE2 GLU A  64      -9.257  -1.734 -17.265  1.00  0.00           O  
ATOM    503  N   GLN A  65     -12.398  -6.397 -16.759  1.00  0.00           N  
ATOM    504  CA  GLN A  65     -13.788  -6.656 -16.391  1.00  0.00           C  
ATOM    505  C   GLN A  65     -13.946  -7.975 -15.620  1.00  0.00           C  
ATOM    506  O   GLN A  65     -14.668  -8.021 -14.621  1.00  0.00           O  
ATOM    507  CB  GLN A  65     -14.657  -6.607 -17.657  1.00  0.00           C  
ATOM    508  CG  GLN A  65     -16.158  -6.630 -17.318  1.00  0.00           C  
ATOM    509  CD  GLN A  65     -16.582  -5.454 -16.422  1.00  0.00           C  
ATOM    510  OE1 GLN A  65     -16.072  -4.350 -16.504  1.00  0.00           O  
ATOM    511  NE2 GLN A  65     -17.508  -5.663 -15.526  1.00  0.00           N  
ATOM    512  N   GLU A  66     -13.236  -9.026 -16.030  1.00  0.00           N  
ATOM    513  CA  GLU A  66     -13.214 -10.313 -15.336  1.00  0.00           C  
ATOM    514  C   GLU A  66     -12.626 -10.189 -13.929  1.00  0.00           C  
ATOM    515  O   GLU A  66     -13.184 -10.720 -12.973  1.00  0.00           O  
ATOM    516  CB  GLU A  66     -12.420 -11.334 -16.160  1.00  0.00           C  
ATOM    517  CG  GLU A  66     -13.182 -11.807 -17.407  1.00  0.00           C  
ATOM    518  CD  GLU A  66     -12.300 -12.579 -18.403  1.00  0.00           C  
ATOM    519  OE1 GLU A  66     -12.790 -12.891 -19.501  1.00  0.00           O  
ATOM    520  OE2 GLU A  66     -11.111 -12.866 -18.125  1.00  0.00           O  
ATOM    521  N   MET A  67     -11.552  -9.421 -13.765  1.00  0.00           N  
ATOM    522  CA  MET A  67     -10.953  -9.129 -12.460  1.00  0.00           C  
ATOM    523  C   MET A  67     -11.940  -8.414 -11.533  1.00  0.00           C  
ATOM    524  O   MET A  67     -12.104  -8.826 -10.382  1.00  0.00           O  
ATOM    525  CB  MET A  67      -9.690  -8.269 -12.627  1.00  0.00           C  
ATOM    526  CG  MET A  67      -8.513  -9.035 -13.231  1.00  0.00           C  
ATOM    527  SD  MET A  67      -7.049  -8.016 -13.581  1.00  0.00           S  
ATOM    528  CE  MET A  67      -6.445  -7.705 -11.906  1.00  0.00           C  
ATOM    529  N   LYS A  68     -12.635  -7.388 -12.029  1.00  0.00           N  
ATOM    530  CA  LYS A  68     -13.654  -6.654 -11.261  1.00  0.00           C  
ATOM    531  C   LYS A  68     -14.818  -7.566 -10.860  1.00  0.00           C  
ATOM    532  O   LYS A  68     -15.242  -7.523  -9.709  1.00  0.00           O  
ATOM    533  CB  LYS A  68     -14.180  -5.465 -12.074  1.00  0.00           C  
ATOM    534  CG  LYS A  68     -13.165  -4.313 -12.167  1.00  0.00           C  
ATOM    535  CD  LYS A  68     -13.647  -3.237 -13.141  1.00  0.00           C  
ATOM    536  CE  LYS A  68     -12.590  -2.140 -13.249  1.00  0.00           C  
ATOM    537  NZ  LYS A  68     -12.825  -1.215 -14.392  1.00  0.00           N  
ATOM    538  N   THR A  69     -15.302  -8.382 -11.793  1.00  0.00           N  
ATOM    539  CA  THR A  69     -16.447  -9.272 -11.568  1.00  0.00           C  
ATOM    540  C   THR A  69     -16.119 -10.346 -10.537  1.00  0.00           C  
ATOM    541  O   THR A  69     -16.891 -10.541  -9.600  1.00  0.00           O  
ATOM    542  CB  THR A  69     -16.907  -9.909 -12.883  1.00  0.00           C  
ATOM    543  OG1 THR A  69     -17.198  -8.899 -13.830  1.00  0.00           O  
ATOM    544  CG2 THR A  69     -18.183 -10.738 -12.721  1.00  0.00           C  
ATOM    545  N   LEU A  70     -14.966 -11.011 -10.646  1.00  0.00           N  
ATOM    546  CA  LEU A  70     -14.546 -12.016  -9.674  1.00  0.00           C  
ATOM    547  C   LEU A  70     -14.328 -11.425  -8.277  1.00  0.00           C  
ATOM    548  O   LEU A  70     -14.661 -12.064  -7.282  1.00  0.00           O  
ATOM    549  CB  LEU A  70     -13.256 -12.719 -10.143  1.00  0.00           C  
ATOM    550  CG  LEU A  70     -13.466 -14.196 -10.473  1.00  0.00           C  
ATOM    551  CD1 LEU A  70     -13.780 -14.395 -11.945  1.00  0.00           C  
ATOM    552  CD2 LEU A  70     -12.205 -15.006 -10.151  1.00  0.00           C  
ATOM    553  N   ALA A  71     -13.767 -10.223  -8.196  1.00  0.00           N  
ATOM    554  CA  ALA A  71     -13.524  -9.558  -6.926  1.00  0.00           C  
ATOM    555  C   ALA A  71     -14.819  -9.118  -6.228  1.00  0.00           C  
ATOM    556  O   ALA A  71     -14.896  -9.189  -5.005  1.00  0.00           O  
ATOM    557  CB  ALA A  71     -12.604  -8.360  -7.174  1.00  0.00           C  
ATOM    558  N   ALA A  72     -15.847  -8.721  -6.987  1.00  0.00           N  
ATOM    559  CA  ALA A  72     -17.112  -8.235  -6.435  1.00  0.00           C  
ATOM    560  C   ALA A  72     -17.844  -9.277  -5.563  1.00  0.00           C  
ATOM    561  O   ALA A  72     -18.620  -8.903  -4.687  1.00  0.00           O  
ATOM    562  CB  ALA A  72     -17.996  -7.765  -7.595  1.00  0.00           C  
ATOM    563  N   GLU A  73     -17.562 -10.559  -5.755  1.00  0.00           N  
ATOM    564  CA  GLU A  73     -18.131 -11.659  -4.962  1.00  0.00           C  
ATOM    565  C   GLU A  73     -17.378 -11.890  -3.623  1.00  0.00           C  
ATOM    566  O   GLU A  73     -17.757 -12.760  -2.844  1.00  0.00           O  
ATOM    567  CB  GLU A  73     -18.168 -12.948  -5.807  1.00  0.00           C  
ATOM    568  CG  GLU A  73     -19.035 -12.821  -7.080  1.00  0.00           C  
ATOM    569  CD  GLU A  73     -19.165 -14.140  -7.885  1.00  0.00           C  
ATOM    570  OE1 GLU A  73     -19.932 -14.152  -8.871  1.00  0.00           O  
ATOM    571  OE2 GLU A  73     -18.505 -15.150  -7.543  1.00  0.00           O  
ATOM    572  N   GLN A  74     -16.312 -11.136  -3.339  1.00  0.00           N  
ATOM    573  CA  GLN A  74     -15.446 -11.332  -2.180  1.00  0.00           C  
ATOM    574  C   GLN A  74     -15.344 -10.059  -1.341  1.00  0.00           C  
ATOM    575  O   GLN A  74     -14.940  -9.009  -1.827  1.00  0.00           O  
ATOM    576  CB  GLN A  74     -14.045 -11.763  -2.655  1.00  0.00           C  
ATOM    577  CG  GLN A  74     -14.035 -13.127  -3.346  1.00  0.00           C  
ATOM    578  CD  GLN A  74     -14.320 -14.299  -2.405  1.00  0.00           C  
ATOM    579  OE1 GLN A  74     -13.933 -14.304  -1.247  1.00  0.00           O  
ATOM    580  NE2 GLN A  74     -14.968 -15.325  -2.868  1.00  0.00           N  
ATOM    581  N   GLN A  75     -15.605 -10.165  -0.039  1.00  0.00           N  
ATOM    582  CA  GLN A  75     -15.365  -9.066   0.901  1.00  0.00           C  
ATOM    583  C   GLN A  75     -13.869  -8.863   1.177  1.00  0.00           C  
ATOM    584  O   GLN A  75     -13.333  -7.764   1.088  1.00  0.00           O  
ATOM    585  CB  GLN A  75     -16.128  -9.347   2.213  1.00  0.00           C  
ATOM    586  CG  GLN A  75     -17.619  -8.982   2.116  1.00  0.00           C  
ATOM    587  CD  GLN A  75     -17.849  -7.467   2.161  1.00  0.00           C  
ATOM    588  OE1 GLN A  75     -17.072  -6.718   2.708  1.00  0.00           O  
ATOM    589  NE2 GLN A  75     -18.927  -6.968   1.596  1.00  0.00           N  
ATOM    590  N   ASN A  76     -13.175  -9.963   1.486  1.00  0.00           N  
ATOM    591  CA  ASN A  76     -11.750  -9.956   1.786  1.00  0.00           C  
ATOM    592  C   ASN A  76     -11.110 -11.205   1.171  1.00  0.00           C  
ATOM    593  O   ASN A  76     -11.462 -12.330   1.512  1.00  0.00           O  
ATOM    594  CB  ASN A  76     -11.567  -9.882   3.307  1.00  0.00           C  
ATOM    595  CG  ASN A  76     -10.122  -9.648   3.711  1.00  0.00           C  
ATOM    596  OD1 ASN A  76      -9.254  -9.274   2.932  1.00  0.00           O  
ATOM    597  ND2 ASN A  76      -9.825  -9.837   4.979  1.00  0.00           N  
ATOM    598  N   GLY A  77     -10.174 -11.003   0.256  1.00  0.00           N  
ATOM    599  CA  GLY A  77      -9.603 -12.109  -0.488  1.00  0.00           C  
ATOM    600  C   GLY A  77      -8.371 -11.749  -1.293  1.00  0.00           C  
ATOM    601  O   GLY A  77      -7.775 -10.667  -1.174  1.00  0.00           O  
ATOM    602  N   VAL A  78      -7.977 -12.700  -2.120  1.00  0.00           N  
ATOM    603  CA  VAL A  78      -6.817 -12.626  -2.999  1.00  0.00           C  
ATOM    604  C   VAL A  78      -7.246 -13.007  -4.400  1.00  0.00           C  
ATOM    605  O   VAL A  78      -7.691 -14.132  -4.635  1.00  0.00           O  
ATOM    606  CB  VAL A  78      -5.698 -13.555  -2.503  1.00  0.00           C  
ATOM    607  CG1 VAL A  78      -4.477 -13.485  -3.418  1.00  0.00           C  
ATOM    608  CG2 VAL A  78      -5.252 -13.201  -1.076  1.00  0.00           C  
ATOM    609  N   LEU A  79      -7.063 -12.104  -5.358  1.00  0.00           N  
ATOM    610  CA  LEU A  79      -7.237 -12.368  -6.777  1.00  0.00           C  
ATOM    611  C   LEU A  79      -5.872 -12.650  -7.407  1.00  0.00           C  
ATOM    612  O   LEU A  79      -4.996 -11.796  -7.426  1.00  0.00           O  
ATOM    613  CB  LEU A  79      -7.947 -11.165  -7.423  1.00  0.00           C  
ATOM    614  CG  LEU A  79      -8.086 -11.256  -8.952  1.00  0.00           C  
ATOM    615  CD1 LEU A  79      -9.040 -12.368  -9.390  1.00  0.00           C  
ATOM    616  CD2 LEU A  79      -8.643  -9.935  -9.487  1.00  0.00           C  
ATOM    617  N   LYS A  80      -5.700 -13.854  -7.962  1.00  0.00           N  
ATOM    618  CA  LYS A  80      -4.528 -14.215  -8.748  1.00  0.00           C  
ATOM    619  C   LYS A  80      -4.879 -14.205 -10.232  1.00  0.00           C  
ATOM    620  O   LYS A  80      -5.866 -14.809 -10.633  1.00  0.00           O  
ATOM    621  CB  LYS A  80      -3.976 -15.559  -8.269  1.00  0.00           C  
ATOM    622  CG  LYS A  80      -2.619 -15.898  -8.924  1.00  0.00           C  
ATOM    623  CD  LYS A  80      -2.068 -17.224  -8.380  1.00  0.00           C  
ATOM    624  CE  LYS A  80      -0.716 -17.539  -9.048  1.00  0.00           C  
ATOM    625  NZ  LYS A  80      -0.169 -18.853  -8.606  1.00  0.00           N  
ATOM    626  N   VAL A  81      -4.048 -13.552 -11.028  1.00  0.00           N  
ATOM    627  CA  VAL A  81      -4.132 -13.568 -12.496  1.00  0.00           C  
ATOM    628  C   VAL A  81      -2.838 -14.133 -13.046  1.00  0.00           C  
ATOM    629  O   VAL A  81      -1.766 -13.633 -12.702  1.00  0.00           O  
ATOM    630  CB  VAL A  81      -4.402 -12.168 -13.078  1.00  0.00           C  
ATOM    631  CG1 VAL A  81      -4.561 -12.237 -14.603  1.00  0.00           C  
ATOM    632  CG2 VAL A  81      -5.672 -11.545 -12.483  1.00  0.00           C  
ATOM    633  N   VAL A  82      -2.930 -15.144 -13.880  1.00  0.00           N  
ATOM    634  CA  VAL A  82      -1.814 -15.708 -14.640  1.00  0.00           C  
ATOM    635  C   VAL A  82      -2.062 -15.443 -16.113  1.00  0.00           C  
ATOM    636  O   VAL A  82      -3.165 -15.651 -16.595  1.00  0.00           O  
ATOM    637  CB  VAL A  82      -1.656 -17.223 -14.379  1.00  0.00           C  
ATOM    638  CG1 VAL A  82      -0.492 -17.826 -15.162  1.00  0.00           C  
ATOM    639  CG2 VAL A  82      -1.442 -17.528 -12.890  1.00  0.00           C  
ATOM    640  N   ILE A  83      -1.033 -15.002 -16.832  1.00  0.00           N  
ATOM    641  CA  ILE A  83      -1.022 -14.943 -18.288  1.00  0.00           C  
ATOM    642  C   ILE A  83       0.110 -15.830 -18.775  1.00  0.00           C  
ATOM    643  O   ILE A  83       1.237 -15.700 -18.308  1.00  0.00           O  
ATOM    644  CB  ILE A  83      -0.889 -13.491 -18.798  1.00  0.00           C  
ATOM    645  CG1 ILE A  83      -2.088 -12.645 -18.322  1.00  0.00           C  
ATOM    646  CG2 ILE A  83      -0.785 -13.477 -20.336  1.00  0.00           C  
ATOM    647  CD1 ILE A  83      -2.008 -11.164 -18.716  1.00  0.00           C  
ATOM    648  N   SER A  84      -0.178 -16.743 -19.697  1.00  0.00           N  
ATOM    649  CA  SER A  84       0.824 -17.546 -20.391  1.00  0.00           C  
ATOM    650  C   SER A  84       0.784 -17.272 -21.891  1.00  0.00           C  
ATOM    651  O   SER A  84      -0.189 -16.733 -22.411  1.00  0.00           O  
ATOM    652  CB  SER A  84       0.631 -19.036 -20.097  1.00  0.00           C  
ATOM    653  OG  SER A  84      -0.328 -19.589 -20.982  1.00  0.00           O  
ATOM    654  N   ARG A  85       1.837 -17.688 -22.607  1.00  0.00           N  
ATOM    655  CA  ARG A  85       1.874 -17.613 -24.070  1.00  0.00           C  
ATOM    656  C   ARG A  85       0.837 -18.523 -24.750  1.00  0.00           C  
ATOM    657  O   ARG A  85       0.621 -18.389 -25.945  1.00  0.00           O  
ATOM    658  CB  ARG A  85       3.300 -17.921 -24.543  1.00  0.00           C  
ATOM    659  CG  ARG A  85       3.563 -17.394 -25.960  1.00  0.00           C  
ATOM    660  CD  ARG A  85       4.980 -17.713 -26.431  1.00  0.00           C  
ATOM    661  NE  ARG A  85       5.979 -17.216 -25.490  1.00  0.00           N  
ATOM    662  CZ  ARG A  85       6.455 -15.989 -25.364  1.00  0.00           C  
ATOM    663  NH1 ARG A  85       6.176 -15.038 -26.209  1.00  0.00           N  
ATOM    664  NH2 ARG A  85       7.233 -15.712 -24.359  1.00  0.00           N  
ATOM    665  N   GLY A  86       0.205 -19.416 -24.002  1.00  0.00           N  
ATOM    666  CA  GLY A  86      -0.691 -20.420 -24.538  1.00  0.00           C  
ATOM    667  C   GLY A  86       0.054 -21.671 -25.006  1.00  0.00           C  
ATOM    668  O   GLY A  86       1.156 -21.970 -24.546  1.00  0.00           O  
ATOM    669  N   SER A  87      -0.565 -22.429 -25.910  1.00  0.00           N  
ATOM    670  CA  SER A  87      -0.009 -23.667 -26.438  1.00  0.00           C  
ATOM    671  C   SER A  87       0.758 -23.446 -27.743  1.00  0.00           C  
ATOM    672  O   SER A  87       0.644 -22.407 -28.387  1.00  0.00           O  
ATOM    673  CB  SER A  87      -1.127 -24.697 -26.634  1.00  0.00           C  
ATOM    674  OG  SER A  87      -1.726 -25.017 -25.390  1.00  0.00           O  
ATOM    675  N   GLY A  88       1.528 -24.453 -28.161  1.00  0.00           N  
ATOM    676  CA  GLY A  88       2.212 -24.467 -29.448  1.00  0.00           C  
ATOM    677  C   GLY A  88       3.686 -24.077 -29.380  1.00  0.00           C  
ATOM    678  O   GLY A  88       4.294 -24.011 -28.310  1.00  0.00           O  
ATOM    679  N   GLY A  89       4.274 -23.866 -30.551  1.00  0.00           N  
ATOM    680  CA  GLY A  89       5.720 -23.759 -30.711  1.00  0.00           C  
ATOM    681  C   GLY A  89       6.405 -25.133 -30.725  1.00  0.00           C  
ATOM    682  O   GLY A  89       5.843 -26.145 -30.329  1.00  0.00           O  
ATOM    683  N   ARG A  90       7.665 -25.156 -31.172  1.00  0.00           N  
ATOM    684  CA  ARG A  90       8.492 -26.363 -31.188  1.00  0.00           C  
ATOM    685  C   ARG A  90       9.604 -26.235 -30.146  1.00  0.00           C  
ATOM    686  O   ARG A  90      10.539 -25.461 -30.340  1.00  0.00           O  
ATOM    687  CB  ARG A  90       9.029 -26.612 -32.607  1.00  0.00           C  
ATOM    688  CG  ARG A  90       9.685 -27.993 -32.735  1.00  0.00           C  
ATOM    689  CD  ARG A  90      10.152 -28.237 -34.168  1.00  0.00           C  
ATOM    690  NE  ARG A  90      10.698 -29.592 -34.332  1.00  0.00           N  
ATOM    691  CZ  ARG A  90      11.219 -30.105 -35.443  1.00  0.00           C  
ATOM    692  NH1 ARG A  90      11.312 -29.405 -36.540  1.00  0.00           N  
ATOM    693  NH2 ARG A  90      11.650 -31.331 -35.461  1.00  0.00           N  
ATOM    694  N   GLY A  91       9.496 -27.012 -29.066  1.00  0.00           N  
ATOM    695  CA  GLY A  91      10.409 -26.881 -27.935  1.00  0.00           C  
ATOM    696  C   GLY A  91      10.313 -25.478 -27.321  1.00  0.00           C  
ATOM    697  O   GLY A  91       9.217 -24.975 -27.108  1.00  0.00           O  
ATOM    698  N   TYR A  92      11.454 -24.821 -27.087  1.00  0.00           N  
ATOM    699  CA  TYR A  92      11.481 -23.464 -26.534  1.00  0.00           C  
ATOM    700  C   TYR A  92      11.028 -22.370 -27.512  1.00  0.00           C  
ATOM    701  O   TYR A  92      10.731 -21.264 -27.077  1.00  0.00           O  
ATOM    702  CB  TYR A  92      12.898 -23.156 -26.019  1.00  0.00           C  
ATOM    703  CG  TYR A  92      13.383 -24.115 -24.952  1.00  0.00           C  
ATOM    704  CD1 TYR A  92      12.650 -24.264 -23.757  1.00  0.00           C  
ATOM    705  CD2 TYR A  92      14.564 -24.861 -25.132  1.00  0.00           C  
ATOM    706  CE1 TYR A  92      13.087 -25.152 -22.766  1.00  0.00           C  
ATOM    707  CE2 TYR A  92      15.005 -25.747 -24.150  1.00  0.00           C  
ATOM    708  CZ  TYR A  92      14.266 -25.894 -22.958  1.00  0.00           C  
ATOM    709  OH  TYR A  92      14.690 -26.760 -21.994  1.00  0.00           O  
ATOM    710  N   SER A  93      10.956 -22.668 -28.816  1.00  0.00           N  
ATOM    711  CA  SER A  93      10.531 -21.690 -29.824  1.00  0.00           C  
ATOM    712  C   SER A  93       9.102 -21.214 -29.547  1.00  0.00           C  
ATOM    713  O   SER A  93       8.209 -22.009 -29.282  1.00  0.00           O  
ATOM    714  CB  SER A  93      10.619 -22.270 -31.232  1.00  0.00           C  
ATOM    715  OG  SER A  93      10.215 -21.298 -32.189  1.00  0.00           O  
ATOM    716  N   THR A  94       8.885 -19.909 -29.676  1.00  0.00           N  
ATOM    717  CA  THR A  94       7.573 -19.280 -29.546  1.00  0.00           C  
ATOM    718  C   THR A  94       6.856 -19.125 -30.887  1.00  0.00           C  
ATOM    719  O   THR A  94       5.708 -18.704 -30.920  1.00  0.00           O  
ATOM    720  CB  THR A  94       7.706 -17.910 -28.865  1.00  0.00           C  
ATOM    721  OG1 THR A  94       8.520 -17.065 -29.638  1.00  0.00           O  
ATOM    722  CG2 THR A  94       8.352 -18.019 -27.484  1.00  0.00           C  
ATOM    723  N   LEU A  95       7.516 -19.469 -31.983  1.00  0.00           N  
ATOM    724  CA  LEU A  95       6.954 -19.374 -33.324  1.00  0.00           C  
ATOM    725  C   LEU A  95       5.702 -20.261 -33.432  1.00  0.00           C  
ATOM    726  O   LEU A  95       5.742 -21.433 -33.065  1.00  0.00           O  
ATOM    727  CB  LEU A  95       8.016 -19.778 -34.363  1.00  0.00           C  
ATOM    728  CG  LEU A  95       7.936 -18.934 -35.654  1.00  0.00           C  
ATOM    729  CD1 LEU A  95       8.774 -17.667 -35.506  1.00  0.00           C  
ATOM    730  CD2 LEU A  95       8.459 -19.719 -36.845  1.00  0.00           C  
ATOM    731  N   ASN A  96       4.611 -19.703 -33.941  1.00  0.00           N  
ATOM    732  CA  ASN A  96       3.306 -20.372 -34.054  1.00  0.00           C  
ATOM    733  C   ASN A  96       2.692 -20.801 -32.706  1.00  0.00           C  
ATOM    734  O   ASN A  96       1.899 -21.737 -32.657  1.00  0.00           O  
ATOM    735  CB  ASN A  96       3.373 -21.533 -35.066  1.00  0.00           C  
ATOM    736  CG  ASN A  96       3.937 -21.128 -36.412  1.00  0.00           C  
ATOM    737  OD1 ASN A  96       3.725 -20.046 -36.915  1.00  0.00           O  
ATOM    738  ND2 ASN A  96       4.687 -22.008 -37.047  1.00  0.00           N  
ATOM    739  N   SER A  97       3.075 -20.152 -31.609  1.00  0.00           N  
ATOM    740  CA  SER A  97       2.408 -20.313 -30.319  1.00  0.00           C  
ATOM    741  C   SER A  97       1.263 -19.317 -30.146  1.00  0.00           C  
ATOM    742  O   SER A  97       1.175 -18.321 -30.866  1.00  0.00           O  
ATOM    743  CB  SER A  97       3.415 -20.215 -29.166  1.00  0.00           C  
ATOM    744  OG  SER A  97       3.948 -18.911 -29.068  1.00  0.00           O  
ATOM    745  N   GLY A  98       0.395 -19.597 -29.191  1.00  0.00           N  
ATOM    746  CA  GLY A  98      -0.750 -18.760 -28.863  1.00  0.00           C  
ATOM    747  C   GLY A  98      -2.085 -19.364 -29.308  1.00  0.00           C  
ATOM    748  O   GLY A  98      -2.127 -20.488 -29.812  1.00  0.00           O  
ATOM    749  N   PRO A  99      -3.207 -18.632 -29.114  1.00  0.00           N  
ATOM    750  CA  PRO A  99      -3.284 -17.335 -28.434  1.00  0.00           C  
ATOM    751  C   PRO A  99      -2.900 -17.420 -26.950  1.00  0.00           C  
ATOM    752  O   PRO A  99      -2.889 -18.507 -26.367  1.00  0.00           O  
ATOM    753  CB  PRO A  99      -4.731 -16.887 -28.628  1.00  0.00           C  
ATOM    754  CG  PRO A  99      -5.487 -18.204 -28.702  1.00  0.00           C  
ATOM    755  CD  PRO A  99      -4.523 -19.117 -29.450  1.00  0.00           C  
ATOM    756  N   ALA A 100      -2.574 -16.287 -26.355  1.00  0.00           N  
ATOM    757  CA  ALA A 100      -2.228 -16.228 -24.939  1.00  0.00           C  
ATOM    758  C   ALA A 100      -3.395 -16.684 -24.055  1.00  0.00           C  
ATOM    759  O   ALA A 100      -4.561 -16.413 -24.336  1.00  0.00           O  
ATOM    760  CB  ALA A 100      -1.765 -14.811 -24.582  1.00  0.00           C  
ATOM    761  N   THR A 101      -3.083 -17.367 -22.970  1.00  0.00           N  
ATOM    762  CA  THR A 101      -4.045 -17.838 -21.972  1.00  0.00           C  
ATOM    763  C   THR A 101      -4.092 -16.867 -20.803  1.00  0.00           C  
ATOM    764  O   THR A 101      -3.051 -16.466 -20.284  1.00  0.00           O  
ATOM    765  CB  THR A 101      -3.668 -19.242 -21.484  1.00  0.00           C  
ATOM    766  OG1 THR A 101      -3.566 -20.132 -22.557  1.00  0.00           O  
ATOM    767  CG2 THR A 101      -4.706 -19.820 -20.522  1.00  0.00           C  
ATOM    768  N   ARG A 102      -5.289 -16.530 -20.334  1.00  0.00           N  
ATOM    769  CA  ARG A 102      -5.491 -15.835 -19.062  1.00  0.00           C  
ATOM    770  C   ARG A 102      -6.218 -16.733 -18.066  1.00  0.00           C  
ATOM    771  O   ARG A 102      -7.212 -17.374 -18.420  1.00  0.00           O  
ATOM    772  CB  ARG A 102      -6.181 -14.474 -19.273  1.00  0.00           C  
ATOM    773  CG  ARG A 102      -7.632 -14.584 -19.740  1.00  0.00           C  
ATOM    774  CD  ARG A 102      -8.220 -13.198 -20.013  1.00  0.00           C  
ATOM    775  NE  ARG A 102      -9.647 -13.276 -20.373  1.00  0.00           N  
ATOM    776  CZ  ARG A 102     -10.178 -13.590 -21.549  1.00  0.00           C  
ATOM    777  NH1 ARG A 102      -9.452 -13.879 -22.591  1.00  0.00           N  
ATOM    778  NH2 ARG A 102     -11.464 -13.619 -21.675  1.00  0.00           N  
ATOM    779  N   ILE A 103      -5.733 -16.785 -16.840  1.00  0.00           N  
ATOM    780  CA  ILE A 103      -6.251 -17.631 -15.767  1.00  0.00           C  
ATOM    781  C   ILE A 103      -6.486 -16.744 -14.546  1.00  0.00           C  
ATOM    782  O   ILE A 103      -5.540 -16.175 -14.009  1.00  0.00           O  
ATOM    783  CB  ILE A 103      -5.290 -18.789 -15.435  1.00  0.00           C  
ATOM    784  CG1 ILE A 103      -4.839 -19.565 -16.687  1.00  0.00           C  
ATOM    785  CG2 ILE A 103      -5.934 -19.723 -14.388  1.00  0.00           C  
ATOM    786  CD1 ILE A 103      -3.751 -20.615 -16.422  1.00  0.00           C  
ATOM    787  N   LEU A 104      -7.737 -16.664 -14.101  1.00  0.00           N  
ATOM    788  CA  LEU A 104      -8.118 -15.916 -12.916  1.00  0.00           C  
ATOM    789  C   LEU A 104      -8.610 -16.875 -11.835  1.00  0.00           C  
ATOM    790  O   LEU A 104      -9.317 -17.844 -12.120  1.00  0.00           O  
ATOM    791  CB  LEU A 104      -9.177 -14.856 -13.231  1.00  0.00           C  
ATOM    792  CG  LEU A 104      -8.715 -13.684 -14.122  1.00  0.00           C  
ATOM    793  CD1 LEU A 104      -8.683 -14.033 -15.608  1.00  0.00           C  
ATOM    794  CD2 LEU A 104      -9.686 -12.511 -13.956  1.00  0.00           C  
ATOM    795  N   SER A 105      -8.260 -16.586 -10.583  1.00  0.00           N  
ATOM    796  CA  SER A 105      -8.782 -17.305  -9.418  1.00  0.00           C  
ATOM    797  C   SER A 105      -8.873 -16.374  -8.226  1.00  0.00           C  
ATOM    798  O   SER A 105      -8.052 -15.464  -8.080  1.00  0.00           O  
ATOM    799  CB  SER A 105      -7.908 -18.513  -9.090  1.00  0.00           C  
ATOM    800  OG  SER A 105      -6.559 -18.145  -8.853  1.00  0.00           O  
ATOM    801  N   VAL A 106      -9.839 -16.637  -7.350  1.00  0.00           N  
ATOM    802  CA  VAL A 106      -9.969 -15.948  -6.065  1.00  0.00           C  
ATOM    803  C   VAL A 106      -9.805 -16.960  -4.945  1.00  0.00           C  
ATOM    804  O   VAL A 106     -10.320 -18.069  -5.014  1.00  0.00           O  
ATOM    805  CB  VAL A 106     -11.285 -15.159  -5.966  1.00  0.00           C  
ATOM    806  CG1 VAL A 106     -11.393 -14.431  -4.635  1.00  0.00           C  
ATOM    807  CG2 VAL A 106     -11.363 -14.091  -7.055  1.00  0.00           C  
ATOM    808  N   THR A 107      -9.066 -16.574  -3.913  1.00  0.00           N  
ATOM    809  CA  THR A 107      -8.893 -17.344  -2.683  1.00  0.00           C  
ATOM    810  C   THR A 107      -9.136 -16.446  -1.476  1.00  0.00           C  
ATOM    811  O   THR A 107      -9.097 -15.223  -1.587  1.00  0.00           O  
ATOM    812  CB  THR A 107      -7.501 -17.997  -2.610  1.00  0.00           C  
ATOM    813  OG1 THR A 107      -6.484 -17.035  -2.726  1.00  0.00           O  
ATOM    814  CG2 THR A 107      -7.284 -19.020  -3.718  1.00  0.00           C  
ATOM    815  N   ALA A 108      -9.376 -17.043  -0.311  1.00  0.00           N  
ATOM    816  CA  ALA A 108      -9.499 -16.305   0.932  1.00  0.00           C  
ATOM    817  C   ALA A 108      -8.195 -15.552   1.264  1.00  0.00           C  
ATOM    818  O   ALA A 108      -7.095 -15.989   0.913  1.00  0.00           O  
ATOM    819  CB  ALA A 108      -9.907 -17.265   2.049  1.00  0.00           C  
ATOM    820  N   TYR A 109      -8.325 -14.424   1.961  1.00  0.00           N  
ATOM    821  CA  TYR A 109      -7.166 -13.698   2.480  1.00  0.00           C  
ATOM    822  C   TYR A 109      -6.447 -14.557   3.539  1.00  0.00           C  
ATOM    823  O   TYR A 109      -7.119 -15.143   4.385  1.00  0.00           O  
ATOM    824  CB  TYR A 109      -7.619 -12.354   3.045  1.00  0.00           C  
ATOM    825  CG  TYR A 109      -6.470 -11.485   3.502  1.00  0.00           C  
ATOM    826  CD1 TYR A 109      -6.188 -11.349   4.872  1.00  0.00           C  
ATOM    827  CD2 TYR A 109      -5.663 -10.828   2.555  1.00  0.00           C  
ATOM    828  CE1 TYR A 109      -5.113 -10.537   5.296  1.00  0.00           C  
ATOM    829  CE2 TYR A 109      -4.590 -10.026   2.966  1.00  0.00           C  
ATOM    830  CZ  TYR A 109      -4.320  -9.877   4.337  1.00  0.00           C  
ATOM    831  OH  TYR A 109      -3.281  -9.081   4.745  1.00  0.00           O  
ATOM    832  N   PRO A 110      -5.114 -14.646   3.519  1.00  0.00           N  
ATOM    833  CA  PRO A 110      -4.377 -15.461   4.474  1.00  0.00           C  
ATOM    834  C   PRO A 110      -4.525 -14.940   5.907  1.00  0.00           C  
ATOM    835  O   PRO A 110      -4.043 -13.853   6.222  1.00  0.00           O  
ATOM    836  CB  PRO A 110      -2.921 -15.442   4.005  1.00  0.00           C  
ATOM    837  CG  PRO A 110      -2.998 -15.051   2.537  1.00  0.00           C  
ATOM    838  CD  PRO A 110      -4.213 -14.136   2.499  1.00  0.00           C  
ATOM    839  N   ALA A 111      -5.114 -15.733   6.791  1.00  0.00           N  
ATOM    840  CA  ALA A 111      -5.391 -15.326   8.165  1.00  0.00           C  
ATOM    841  C   ALA A 111      -4.128 -15.008   8.994  1.00  0.00           C  
ATOM    842  O   ALA A 111      -4.165 -14.185   9.896  1.00  0.00           O  
ATOM    843  CB  ALA A 111      -6.208 -16.444   8.832  1.00  0.00           C  
ATOM    844  N   HIS A 112      -2.987 -15.638   8.675  1.00  0.00           N  
ATOM    845  CA  HIS A 112      -1.739 -15.423   9.411  1.00  0.00           C  
ATOM    846  C   HIS A 112      -1.179 -14.005   9.268  1.00  0.00           C  
ATOM    847  O   HIS A 112      -0.416 -13.574  10.129  1.00  0.00           O  
ATOM    848  CB  HIS A 112      -0.706 -16.478   8.986  1.00  0.00           C  
ATOM    849  CG  HIS A 112      -0.275 -16.374   7.546  1.00  0.00           C  
ATOM    850  ND1 HIS A 112      -0.804 -17.071   6.484  1.00  0.00           N  
ATOM    851  CD2 HIS A 112       0.731 -15.599   7.047  1.00  0.00           C  
ATOM    852  CE1 HIS A 112      -0.128 -16.732   5.380  1.00  0.00           C  
ATOM    853  NE2 HIS A 112       0.811 -15.830   5.677  1.00  0.00           N  
ATOM    854  N   TYR A 113      -1.559 -13.258   8.223  1.00  0.00           N  
ATOM    855  CA  TYR A 113      -1.071 -11.890   8.042  1.00  0.00           C  
ATOM    856  C   TYR A 113      -1.545 -10.926   9.132  1.00  0.00           C  
ATOM    857  O   TYR A 113      -0.816  -9.999   9.452  1.00  0.00           O  
ATOM    858  CB  TYR A 113      -1.465 -11.367   6.657  1.00  0.00           C  
ATOM    859  CG  TYR A 113      -0.681 -11.917   5.479  1.00  0.00           C  
ATOM    860  CD1 TYR A 113       0.655 -12.355   5.616  1.00  0.00           C  
ATOM    861  CD2 TYR A 113      -1.273 -11.944   4.207  1.00  0.00           C  
ATOM    862  CE1 TYR A 113       1.378 -12.816   4.509  1.00  0.00           C  
ATOM    863  CE2 TYR A 113      -0.555 -12.397   3.094  1.00  0.00           C  
ATOM    864  CZ  TYR A 113       0.773 -12.832   3.243  1.00  0.00           C  
ATOM    865  OH  TYR A 113       1.475 -13.278   2.158  1.00  0.00           O  
ATOM    866  N   ASP A 114      -2.712 -11.143   9.727  1.00  0.00           N  
ATOM    867  CA  ASP A 114      -3.180 -10.280  10.806  1.00  0.00           C  
ATOM    868  C   ASP A 114      -2.338 -10.472  12.074  1.00  0.00           C  
ATOM    869  O   ASP A 114      -1.959  -9.488  12.717  1.00  0.00           O  
ATOM    870  CB  ASP A 114      -4.674 -10.532  11.068  1.00  0.00           C  
ATOM    871  CG  ASP A 114      -5.543 -10.131   9.860  1.00  0.00           C  
ATOM    872  OD1 ASP A 114      -5.175  -9.148   9.156  1.00  0.00           O  
ATOM    873  OD2 ASP A 114      -6.554 -10.815   9.623  1.00  0.00           O  
ATOM    874  N   ARG A 115      -1.956 -11.717  12.388  1.00  0.00           N  
ATOM    875  CA  ARG A 115      -1.030 -12.025  13.482  1.00  0.00           C  
ATOM    876  C   ARG A 115       0.342 -11.400  13.245  1.00  0.00           C  
ATOM    877  O   ARG A 115       0.842 -10.670  14.092  1.00  0.00           O  
ATOM    878  CB  ARG A 115      -0.940 -13.544  13.670  1.00  0.00           C  
ATOM    879  CG  ARG A 115      -0.095 -13.902  14.893  1.00  0.00           C  
ATOM    880  CD  ARG A 115       0.042 -15.426  15.084  1.00  0.00           C  
ATOM    881  NE  ARG A 115       0.870 -16.049  14.034  1.00  0.00           N  
ATOM    882  CZ  ARG A 115       2.186 -16.200  14.061  1.00  0.00           C  
ATOM    883  NH1 ARG A 115       2.924 -15.779  15.052  1.00  0.00           N  
ATOM    884  NH2 ARG A 115       2.804 -16.778  13.076  1.00  0.00           N  
ATOM    885  N   LEU A 116       0.919 -11.624  12.055  1.00  0.00           N  
ATOM    886  CA  LEU A 116       2.245 -11.109  11.708  1.00  0.00           C  
ATOM    887  C   LEU A 116       2.307  -9.575  11.705  1.00  0.00           C  
ATOM    888  O   LEU A 116       3.333  -9.006  12.056  1.00  0.00           O  
ATOM    889  CB  LEU A 116       2.650 -11.641  10.324  1.00  0.00           C  
ATOM    890  CG  LEU A 116       2.928 -13.147  10.266  1.00  0.00           C  
ATOM    891  CD1 LEU A 116       3.214 -13.552   8.820  1.00  0.00           C  
ATOM    892  CD2 LEU A 116       4.118 -13.547  11.128  1.00  0.00           C  
ATOM    893  N   ARG A 117       1.212  -8.911  11.345  1.00  0.00           N  
ATOM    894  CA  ARG A 117       1.149  -7.442  11.362  1.00  0.00           C  
ATOM    895  C   ARG A 117       1.247  -6.874  12.782  1.00  0.00           C  
ATOM    896  O   ARG A 117       1.797  -5.794  12.950  1.00  0.00           O  
ATOM    897  CB  ARG A 117      -0.140  -6.986  10.657  1.00  0.00           C  
ATOM    898  CG  ARG A 117       0.042  -5.654   9.929  1.00  0.00           C  
ATOM    899  CD  ARG A 117      -1.242  -5.179   9.249  1.00  0.00           C  
ATOM    900  NE  ARG A 117      -1.742  -6.148   8.254  1.00  0.00           N  
ATOM    901  CZ  ARG A 117      -2.953  -6.704   8.222  1.00  0.00           C  
ATOM    902  NH1 ARG A 117      -3.920  -6.301   8.978  1.00  0.00           N  
ATOM    903  NH2 ARG A 117      -3.213  -7.715   7.451  1.00  0.00           N  
ATOM    904  N   ASN A 118       0.742  -7.590  13.769  1.00  0.00           N  
ATOM    905  CA  ASN A 118       0.764  -7.178  15.168  1.00  0.00           C  
ATOM    906  C   ASN A 118       2.052  -7.588  15.893  1.00  0.00           C  
ATOM    907  O   ASN A 118       2.551  -6.839  16.726  1.00  0.00           O  
ATOM    908  CB  ASN A 118      -0.460  -7.780  15.880  1.00  0.00           C  
ATOM    909  CG  ASN A 118      -1.775  -7.160  15.438  1.00  0.00           C  
ATOM    910  OD1 ASN A 118      -1.874  -6.044  14.969  1.00  0.00           O  
ATOM    911  ND2 ASN A 118      -2.864  -7.876  15.605  1.00  0.00           N  
ATOM    912  N   GLU A 119       2.581  -8.777  15.594  1.00  0.00           N  
ATOM    913  CA  GLU A 119       3.763  -9.330  16.277  1.00  0.00           C  
ATOM    914  C   GLU A 119       5.087  -8.888  15.634  1.00  0.00           C  
ATOM    915  O   GLU A 119       6.139  -8.925  16.274  1.00  0.00           O  
ATOM    916  CB  GLU A 119       3.659 -10.864  16.317  1.00  0.00           C  
ATOM    917  CG  GLU A 119       2.498 -11.373  17.190  1.00  0.00           C  
ATOM    918  CD  GLU A 119       2.283 -12.897  17.121  1.00  0.00           C  
ATOM    919  OE1 GLU A 119       1.272 -13.380  17.686  1.00  0.00           O  
ATOM    920  OE2 GLU A 119       3.061 -13.618  16.459  1.00  0.00           O  
ATOM    921  N   GLY A 120       5.040  -8.462  14.377  1.00  0.00           N  
ATOM    922  CA  GLY A 120       6.215  -8.274  13.543  1.00  0.00           C  
ATOM    923  C   GLY A 120       6.664  -9.581  12.883  1.00  0.00           C  
ATOM    924  O   GLY A 120       6.225 -10.671  13.236  1.00  0.00           O  
ATOM    925  N   ILE A 121       7.524  -9.452  11.892  1.00  0.00           N  
ATOM    926  CA  ILE A 121       8.066 -10.569  11.115  1.00  0.00           C  
ATOM    927  C   ILE A 121       9.508 -10.847  11.530  1.00  0.00           C  
ATOM    928  O   ILE A 121      10.320  -9.927  11.638  1.00  0.00           O  
ATOM    929  CB  ILE A 121       7.890 -10.302   9.608  1.00  0.00           C  
ATOM    930  CG1 ILE A 121       6.446 -10.679   9.235  1.00  0.00           C  
ATOM    931  CG2 ILE A 121       8.907 -11.062   8.740  1.00  0.00           C  
ATOM    932  CD1 ILE A 121       6.128 -10.686   7.741  1.00  0.00           C  
ATOM    933  N   THR A 122       9.828 -12.121  11.673  1.00  0.00           N  
ATOM    934  CA  THR A 122      11.202 -12.596  11.808  1.00  0.00           C  
ATOM    935  C   THR A 122      11.731 -13.075  10.455  1.00  0.00           C  
ATOM    936  O   THR A 122      11.027 -13.755   9.709  1.00  0.00           O  
ATOM    937  CB  THR A 122      11.328 -13.688  12.873  1.00  0.00           C  
ATOM    938  OG1 THR A 122      10.460 -14.764  12.593  1.00  0.00           O  
ATOM    939  CG2 THR A 122      10.986 -13.175  14.267  1.00  0.00           C  
ATOM    940  N   LEU A 123      12.960 -12.716  10.131  1.00  0.00           N  
ATOM    941  CA  LEU A 123      13.629 -13.152   8.908  1.00  0.00           C  
ATOM    942  C   LEU A 123      14.748 -14.140   9.223  1.00  0.00           C  
ATOM    943  O   LEU A 123      15.545 -13.926  10.133  1.00  0.00           O  
ATOM    944  CB  LEU A 123      14.183 -11.950   8.115  1.00  0.00           C  
ATOM    945  CG  LEU A 123      13.166 -10.860   7.725  1.00  0.00           C  
ATOM    946  CD1 LEU A 123      13.868  -9.810   6.868  1.00  0.00           C  
ATOM    947  CD2 LEU A 123      11.995 -11.409   6.923  1.00  0.00           C  
ATOM    948  N   ALA A 124      14.874 -15.176   8.403  1.00  0.00           N  
ATOM    949  CA  ALA A 124      16.061 -16.019   8.347  1.00  0.00           C  
ATOM    950  C   ALA A 124      16.808 -15.786   7.030  1.00  0.00           C  
ATOM    951  O   ALA A 124      16.193 -15.654   5.978  1.00  0.00           O  
ATOM    952  CB  ALA A 124      15.663 -17.483   8.523  1.00  0.00           C  
ATOM    953  N   LEU A 125      18.139 -15.778   7.067  1.00  0.00           N  
ATOM    954  CA  LEU A 125      18.926 -15.710   5.840  1.00  0.00           C  
ATOM    955  C   LEU A 125      18.709 -16.985   5.014  1.00  0.00           C  
ATOM    956  O   LEU A 125      18.955 -18.092   5.484  1.00  0.00           O  
ATOM    957  CB  LEU A 125      20.409 -15.500   6.188  1.00  0.00           C  
ATOM    958  CG  LEU A 125      21.324 -15.417   4.951  1.00  0.00           C  
ATOM    959  CD1 LEU A 125      21.027 -14.179   4.097  1.00  0.00           C  
ATOM    960  CD2 LEU A 125      22.788 -15.355   5.386  1.00  0.00           C  
ATOM    961  N   SER A 126      18.275 -16.820   3.761  1.00  0.00           N  
ATOM    962  CA  SER A 126      18.119 -17.951   2.857  1.00  0.00           C  
ATOM    963  C   SER A 126      19.483 -18.484   2.399  1.00  0.00           C  
ATOM    964  O   SER A 126      20.304 -17.708   1.905  1.00  0.00           O  
ATOM    965  CB  SER A 126      17.290 -17.546   1.636  1.00  0.00           C  
ATOM    966  OG  SER A 126      17.153 -18.660   0.771  1.00  0.00           O  
ATOM    967  N   PRO A 127      19.718 -19.808   2.469  1.00  0.00           N  
ATOM    968  CA  PRO A 127      20.878 -20.415   1.822  1.00  0.00           C  
ATOM    969  C   PRO A 127      20.740 -20.451   0.292  1.00  0.00           C  
ATOM    970  O   PRO A 127      21.734 -20.521  -0.423  1.00  0.00           O  
ATOM    971  CB  PRO A 127      20.972 -21.811   2.421  1.00  0.00           C  
ATOM    972  CG  PRO A 127      19.515 -22.167   2.707  1.00  0.00           C  
ATOM    973  CD  PRO A 127      18.899 -20.824   3.111  1.00  0.00           C  
ATOM    974  N   VAL A 128      19.506 -20.383  -0.223  1.00  0.00           N  
ATOM    975  CA  VAL A 128      19.205 -20.306  -1.656  1.00  0.00           C  
ATOM    976  C   VAL A 128      19.287 -18.847  -2.088  1.00  0.00           C  
ATOM    977  O   VAL A 128      18.615 -17.980  -1.528  1.00  0.00           O  
ATOM    978  CB  VAL A 128      17.825 -20.888  -1.989  1.00  0.00           C  
ATOM    979  CG1 VAL A 128      17.568 -20.892  -3.491  1.00  0.00           C  
ATOM    980  CG2 VAL A 128      17.692 -22.334  -1.481  1.00  0.00           C  
ATOM    981  N   ARG A 129      20.090 -18.580  -3.106  1.00  0.00           N  
ATOM    982  CA  ARG A 129      20.292 -17.253  -3.690  1.00  0.00           C  
ATOM    983  C   ARG A 129      19.619 -17.144  -5.054  1.00  0.00           C  
ATOM    984  O   ARG A 129      19.394 -18.158  -5.721  1.00  0.00           O  
ATOM    985  CB  ARG A 129      21.791 -16.944  -3.779  1.00  0.00           C  
ATOM    986  CG  ARG A 129      22.448 -16.862  -2.399  1.00  0.00           C  
ATOM    987  CD  ARG A 129      23.909 -16.449  -2.545  1.00  0.00           C  
ATOM    988  NE  ARG A 129      24.577 -16.343  -1.244  1.00  0.00           N  
ATOM    989  CZ  ARG A 129      25.789 -15.845  -1.038  1.00  0.00           C  
ATOM    990  NH1 ARG A 129      26.532 -15.432  -2.033  1.00  0.00           N  
ATOM    991  NH2 ARG A 129      26.267 -15.756   0.162  1.00  0.00           N  
ATOM    992  N   LEU A 130      19.335 -15.926  -5.480  1.00  0.00           N  
ATOM    993  CA  LEU A 130      18.713 -15.650  -6.768  1.00  0.00           C  
ATOM    994  C   LEU A 130      19.758 -15.591  -7.879  1.00  0.00           C  
ATOM    995  O   LEU A 130      20.802 -14.947  -7.750  1.00  0.00           O  
ATOM    996  CB  LEU A 130      17.893 -14.353  -6.709  1.00  0.00           C  
ATOM    997  CG  LEU A 130      16.779 -14.354  -5.647  1.00  0.00           C  
ATOM    998  CD1 LEU A 130      16.049 -13.013  -5.663  1.00  0.00           C  
ATOM    999  CD2 LEU A 130      15.747 -15.456  -5.882  1.00  0.00           C  
ATOM   1000  N   GLY A 131      19.456 -16.233  -9.005  1.00  0.00           N  
ATOM   1001  CA  GLY A 131      20.221 -16.075 -10.236  1.00  0.00           C  
ATOM   1002  C   GLY A 131      20.066 -14.666 -10.803  1.00  0.00           C  
ATOM   1003  O   GLY A 131      18.959 -14.129 -10.879  1.00  0.00           O  
ATOM   1004  N   ARG A 132      21.175 -14.076 -11.247  1.00  0.00           N  
ATOM   1005  CA  ARG A 132      21.186 -12.743 -11.865  1.00  0.00           C  
ATOM   1006  C   ARG A 132      20.870 -12.852 -13.348  1.00  0.00           C  
ATOM   1007  O   ARG A 132      21.558 -13.552 -14.091  1.00  0.00           O  
ATOM   1008  CB  ARG A 132      22.529 -12.056 -11.612  1.00  0.00           C  
ATOM   1009  CG  ARG A 132      22.710 -11.716 -10.122  1.00  0.00           C  
ATOM   1010  CD  ARG A 132      24.127 -11.267  -9.813  1.00  0.00           C  
ATOM   1011  NE  ARG A 132      24.506 -10.016 -10.487  1.00  0.00           N  
ATOM   1012  CZ  ARG A 132      24.621  -8.817  -9.950  1.00  0.00           C  
ATOM   1013  NH1 ARG A 132      24.263  -8.549  -8.727  1.00  0.00           N  
ATOM   1014  NH2 ARG A 132      25.144  -7.854 -10.623  1.00  0.00           N  
ATOM   1015  N   ASN A 133      19.830 -12.174 -13.799  1.00  0.00           N  
ATOM   1016  CA  ASN A 133      19.460 -12.097 -15.209  1.00  0.00           C  
ATOM   1017  C   ASN A 133      18.683 -10.804 -15.504  1.00  0.00           C  
ATOM   1018  O   ASN A 133      17.479 -10.749 -15.238  1.00  0.00           O  
ATOM   1019  CB  ASN A 133      18.666 -13.352 -15.598  1.00  0.00           C  
ATOM   1020  CG  ASN A 133      18.389 -13.414 -17.094  1.00  0.00           C  
ATOM   1021  OD1 ASN A 133      18.509 -12.455 -17.834  1.00  0.00           O  
ATOM   1022  ND2 ASN A 133      18.010 -14.568 -17.582  1.00  0.00           N  
ATOM   1023  N   PRO A 134      19.318  -9.791 -16.108  1.00  0.00           N  
ATOM   1024  CA  PRO A 134      18.658  -8.521 -16.420  1.00  0.00           C  
ATOM   1025  C   PRO A 134      17.412  -8.649 -17.301  1.00  0.00           C  
ATOM   1026  O   PRO A 134      16.512  -7.819 -17.236  1.00  0.00           O  
ATOM   1027  CB  PRO A 134      19.729  -7.666 -17.106  1.00  0.00           C  
ATOM   1028  CG  PRO A 134      21.042  -8.253 -16.608  1.00  0.00           C  
ATOM   1029  CD  PRO A 134      20.729  -9.737 -16.427  1.00  0.00           C  
ATOM   1030  N   HIS A 135      17.318  -9.705 -18.112  1.00  0.00           N  
ATOM   1031  CA  HIS A 135      16.162  -9.942 -18.980  1.00  0.00           C  
ATOM   1032  C   HIS A 135      14.911 -10.383 -18.203  1.00  0.00           C  
ATOM   1033  O   HIS A 135      13.789 -10.182 -18.681  1.00  0.00           O  
ATOM   1034  CB  HIS A 135      16.515 -10.989 -20.049  1.00  0.00           C  
ATOM   1035  CG  HIS A 135      17.553 -10.504 -21.010  1.00  0.00           C  
ATOM   1036  ND1 HIS A 135      17.342  -9.628 -22.052  1.00  0.00           N  
ATOM   1037  CD2 HIS A 135      18.890 -10.820 -21.033  1.00  0.00           C  
ATOM   1038  CE1 HIS A 135      18.513  -9.429 -22.683  1.00  0.00           C  
ATOM   1039  NE2 HIS A 135      19.480 -10.131 -22.085  1.00  0.00           N  
ATOM   1040  N   LEU A 136      15.082 -10.966 -17.025  1.00  0.00           N  
ATOM   1041  CA  LEU A 136      13.990 -11.437 -16.172  1.00  0.00           C  
ATOM   1042  C   LEU A 136      13.822 -10.611 -14.888  1.00  0.00           C  
ATOM   1043  O   LEU A 136      12.772 -10.672 -14.247  1.00  0.00           O  
ATOM   1044  CB  LEU A 136      14.211 -12.926 -15.847  1.00  0.00           C  
ATOM   1045  CG  LEU A 136      14.207 -13.874 -17.066  1.00  0.00           C  
ATOM   1046  CD1 LEU A 136      14.448 -15.306 -16.591  1.00  0.00           C  
ATOM   1047  CD2 LEU A 136      12.875 -13.842 -17.826  1.00  0.00           C  
ATOM   1048  N   ALA A 137      14.829  -9.826 -14.521  1.00  0.00           N  
ATOM   1049  CA  ALA A 137      14.853  -9.025 -13.306  1.00  0.00           C  
ATOM   1050  C   ALA A 137      13.646  -8.071 -13.224  1.00  0.00           C  
ATOM   1051  O   ALA A 137      13.265  -7.420 -14.194  1.00  0.00           O  
ATOM   1052  CB  ALA A 137      16.166  -8.257 -13.234  1.00  0.00           C  
ATOM   1053  N   GLY A 138      13.033  -8.016 -12.050  1.00  0.00           N  
ATOM   1054  CA  GLY A 138      11.851  -7.198 -11.786  1.00  0.00           C  
ATOM   1055  C   GLY A 138      10.519  -7.823 -12.236  1.00  0.00           C  
ATOM   1056  O   GLY A 138       9.466  -7.389 -11.752  1.00  0.00           O  
ATOM   1057  N   ILE A 139      10.525  -8.828 -13.118  1.00  0.00           N  
ATOM   1058  CA  ILE A 139       9.295  -9.436 -13.648  1.00  0.00           C  
ATOM   1059  C   ILE A 139       8.747 -10.474 -12.668  1.00  0.00           C  
ATOM   1060  O   ILE A 139       9.445 -11.380 -12.225  1.00  0.00           O  
ATOM   1061  CB  ILE A 139       9.513 -10.070 -15.048  1.00  0.00           C  
ATOM   1062  CG1 ILE A 139      10.175  -9.068 -16.034  1.00  0.00           C  
ATOM   1063  CG2 ILE A 139       8.168 -10.559 -15.618  1.00  0.00           C  
ATOM   1064  CD1 ILE A 139      10.494  -9.679 -17.399  1.00  0.00           C  
ATOM   1065  N   LYS A 140       7.429 -10.427 -12.401  1.00  0.00           N  
ATOM   1066  CA  LYS A 140       6.728 -11.494 -11.694  1.00  0.00           C  
ATOM   1067  C   LYS A 140       6.357 -12.637 -12.659  1.00  0.00           C  
ATOM   1068  O   LYS A 140       5.181 -12.934 -12.872  1.00  0.00           O  
ATOM   1069  CB  LYS A 140       5.550 -10.906 -10.901  1.00  0.00           C  
ATOM   1070  CG  LYS A 140       5.101 -11.845  -9.773  1.00  0.00           C  
ATOM   1071  CD  LYS A 140       4.041 -11.165  -8.882  1.00  0.00           C  
ATOM   1072  CE  LYS A 140       3.567 -12.069  -7.742  1.00  0.00           C  
ATOM   1073  NZ  LYS A 140       4.615 -12.342  -6.724  1.00  0.00           N  
ATOM   1074  N   HIS A 141       7.377 -13.258 -13.268  1.00  0.00           N  
ATOM   1075  CA  HIS A 141       7.224 -14.375 -14.203  1.00  0.00           C  
ATOM   1076  C   HIS A 141       6.950 -15.709 -13.491  1.00  0.00           C  
ATOM   1077  O   HIS A 141       7.119 -15.816 -12.277  1.00  0.00           O  
ATOM   1078  CB  HIS A 141       8.459 -14.447 -15.113  1.00  0.00           C  
ATOM   1079  CG  HIS A 141       9.734 -14.714 -14.366  1.00  0.00           C  
ATOM   1080  ND1 HIS A 141      10.197 -15.927 -13.914  1.00  0.00           N  
ATOM   1081  CD2 HIS A 141      10.667 -13.773 -13.982  1.00  0.00           C  
ATOM   1082  CE1 HIS A 141      11.372 -15.734 -13.288  1.00  0.00           C  
ATOM   1083  NE2 HIS A 141      11.685 -14.432 -13.299  1.00  0.00           N  
ATOM   1084  N   LEU A 142       6.550 -16.739 -14.248  1.00  0.00           N  
ATOM   1085  CA  LEU A 142       6.155 -18.054 -13.713  1.00  0.00           C  
ATOM   1086  C   LEU A 142       7.336 -18.943 -13.297  1.00  0.00           C  
ATOM   1087  O   LEU A 142       7.120 -19.913 -12.567  1.00  0.00           O  
ATOM   1088  CB  LEU A 142       5.255 -18.779 -14.728  1.00  0.00           C  
ATOM   1089  CG  LEU A 142       3.917 -18.092 -15.029  1.00  0.00           C  
ATOM   1090  CD1 LEU A 142       3.153 -18.890 -16.089  1.00  0.00           C  
ATOM   1091  CD2 LEU A 142       3.025 -17.984 -13.787  1.00  0.00           C  
ATOM   1092  N   ASN A 143       8.570 -18.629 -13.672  1.00  0.00           N  
ATOM   1093  CA  ASN A 143       9.760 -19.360 -13.227  1.00  0.00           C  
ATOM   1094  C   ASN A 143      10.068 -19.018 -11.768  1.00  0.00           C  
ATOM   1095  O   ASN A 143      10.840 -18.104 -11.478  1.00  0.00           O  
ATOM   1096  CB  ASN A 143      10.931 -19.089 -14.178  1.00  0.00           C  
ATOM   1097  CG  ASN A 143      10.706 -19.694 -15.549  1.00  0.00           C  
ATOM   1098  OD1 ASN A 143      10.533 -20.883 -15.685  1.00  0.00           O  
ATOM   1099  ND2 ASN A 143      10.673 -18.900 -16.595  1.00  0.00           N  
ATOM   1100  N   ARG A 144       9.420 -19.694 -10.831  1.00  0.00           N  
ATOM   1101  CA  ARG A 144       9.474 -19.411  -9.388  1.00  0.00           C  
ATOM   1102  C   ARG A 144      10.090 -20.560  -8.565  1.00  0.00           C  
ATOM   1103  O   ARG A 144       9.873 -20.611  -7.362  1.00  0.00           O  
ATOM   1104  CB  ARG A 144       8.075 -19.032  -8.868  1.00  0.00           C  
ATOM   1105  CG  ARG A 144       7.421 -17.781  -9.487  1.00  0.00           C  
ATOM   1106  CD  ARG A 144       8.101 -16.454  -9.125  1.00  0.00           C  
ATOM   1107  NE  ARG A 144       9.222 -16.135 -10.019  1.00  0.00           N  
ATOM   1108  CZ  ARG A 144      10.119 -15.151  -9.854  1.00  0.00           C  
ATOM   1109  NH1 ARG A 144      10.110 -14.368  -8.825  1.00  0.00           N  
ATOM   1110  NH2 ARG A 144      11.039 -14.940 -10.737  1.00  0.00           N  
ATOM   1111  N   LEU A 145      10.853 -21.464  -9.188  1.00  0.00           N  
ATOM   1112  CA  LEU A 145      11.489 -22.573  -8.466  1.00  0.00           C  
ATOM   1113  C   LEU A 145      12.498 -22.097  -7.411  1.00  0.00           C  
ATOM   1114  O   LEU A 145      12.589 -22.720  -6.360  1.00  0.00           O  
ATOM   1115  CB  LEU A 145      12.162 -23.548  -9.445  1.00  0.00           C  
ATOM   1116  CG  LEU A 145      11.184 -24.455 -10.211  1.00  0.00           C  
ATOM   1117  CD1 LEU A 145      11.959 -25.303 -11.214  1.00  0.00           C  
ATOM   1118  CD2 LEU A 145      10.418 -25.412  -9.280  1.00  0.00           C  
ATOM   1119  N   GLU A 146      13.179 -20.973  -7.628  1.00  0.00           N  
ATOM   1120  CA  GLU A 146      14.015 -20.335  -6.609  1.00  0.00           C  
ATOM   1121  C   GLU A 146      13.197 -20.020  -5.352  1.00  0.00           C  
ATOM   1122  O   GLU A 146      13.571 -20.424  -4.263  1.00  0.00           O  
ATOM   1123  CB  GLU A 146      14.646 -19.052  -7.169  1.00  0.00           C  
ATOM   1124  CG  GLU A 146      15.691 -19.324  -8.258  1.00  0.00           C  
ATOM   1125  CD  GLU A 146      16.238 -18.024  -8.882  1.00  0.00           C  
ATOM   1126  OE1 GLU A 146      17.418 -18.010  -9.295  1.00  0.00           O  
ATOM   1127  OE2 GLU A 146      15.452 -17.051  -8.995  1.00  0.00           O  
ATOM   1128  N   GLN A 147      12.010 -19.416  -5.513  1.00  0.00           N  
ATOM   1129  CA  GLN A 147      11.127 -19.084  -4.395  1.00  0.00           C  
ATOM   1130  C   GLN A 147      10.562 -20.340  -3.713  1.00  0.00           C  
ATOM   1131  O   GLN A 147      10.405 -20.350  -2.501  1.00  0.00           O  
ATOM   1132  CB  GLN A 147       9.962 -18.187  -4.857  1.00  0.00           C  
ATOM   1133  CG  GLN A 147      10.392 -16.744  -5.178  1.00  0.00           C  
ATOM   1134  CD  GLN A 147      11.308 -16.618  -6.396  1.00  0.00           C  
ATOM   1135  OE1 GLN A 147      11.117 -17.258  -7.426  1.00  0.00           O  
ATOM   1136  NE2 GLN A 147      12.321 -15.793  -6.328  1.00  0.00           N  
ATOM   1137  N   VAL A 148      10.289 -21.409  -4.468  1.00  0.00           N  
ATOM   1138  CA  VAL A 148       9.867 -22.689  -3.902  1.00  0.00           C  
ATOM   1139  C   VAL A 148      10.970 -23.272  -3.015  1.00  0.00           C  
ATOM   1140  O   VAL A 148      10.702 -23.645  -1.882  1.00  0.00           O  
ATOM   1141  CB  VAL A 148       9.446 -23.687  -5.001  1.00  0.00           C  
ATOM   1142  CG1 VAL A 148       9.124 -25.073  -4.441  1.00  0.00           C  
ATOM   1143  CG2 VAL A 148       8.191 -23.188  -5.734  1.00  0.00           C  
ATOM   1144  N   LEU A 149      12.220 -23.280  -3.491  1.00  0.00           N  
ATOM   1145  CA  LEU A 149      13.365 -23.758  -2.715  1.00  0.00           C  
ATOM   1146  C   LEU A 149      13.637 -22.880  -1.494  1.00  0.00           C  
ATOM   1147  O   LEU A 149      13.863 -23.408  -0.407  1.00  0.00           O  
ATOM   1148  CB  LEU A 149      14.611 -23.833  -3.615  1.00  0.00           C  
ATOM   1149  CG  LEU A 149      14.569 -24.929  -4.694  1.00  0.00           C  
ATOM   1150  CD1 LEU A 149      15.812 -24.803  -5.579  1.00  0.00           C  
ATOM   1151  CD2 LEU A 149      14.554 -26.336  -4.098  1.00  0.00           C  
ATOM   1152  N   ILE A 150      13.567 -21.553  -1.638  1.00  0.00           N  
ATOM   1153  CA  ILE A 150      13.700 -20.604  -0.524  1.00  0.00           C  
ATOM   1154  C   ILE A 150      12.655 -20.908   0.549  1.00  0.00           C  
ATOM   1155  O   ILE A 150      13.005 -21.045   1.717  1.00  0.00           O  
ATOM   1156  CB  ILE A 150      13.586 -19.148  -1.033  1.00  0.00           C  
ATOM   1157  CG1 ILE A 150      14.824 -18.766  -1.864  1.00  0.00           C  
ATOM   1158  CG2 ILE A 150      13.426 -18.151   0.130  1.00  0.00           C  
ATOM   1159  CD1 ILE A 150      14.591 -17.571  -2.799  1.00  0.00           C  
ATOM   1160  N   ARG A 151      11.389 -21.072   0.155  1.00  0.00           N  
ATOM   1161  CA  ARG A 151      10.295 -21.380   1.075  1.00  0.00           C  
ATOM   1162  C   ARG A 151      10.486 -22.735   1.751  1.00  0.00           C  
ATOM   1163  O   ARG A 151      10.320 -22.810   2.959  1.00  0.00           O  
ATOM   1164  CB  ARG A 151       8.956 -21.283   0.337  1.00  0.00           C  
ATOM   1165  CG  ARG A 151       7.737 -21.490   1.269  1.00  0.00           C  
ATOM   1166  CD  ARG A 151       7.610 -20.366   2.308  1.00  0.00           C  
ATOM   1167  NE  ARG A 151       6.698 -20.763   3.375  1.00  0.00           N  
ATOM   1168  CZ  ARG A 151       6.403 -20.070   4.461  1.00  0.00           C  
ATOM   1169  NH1 ARG A 151       6.785 -18.822   4.618  1.00  0.00           N  
ATOM   1170  NH2 ARG A 151       5.744 -20.642   5.411  1.00  0.00           N  
ATOM   1171  N   SER A 152      10.898 -23.758   1.017  1.00  0.00           N  
ATOM   1172  CA  SER A 152      11.158 -25.089   1.576  1.00  0.00           C  
ATOM   1173  C   SER A 152      12.285 -25.082   2.618  1.00  0.00           C  
ATOM   1174  O   SER A 152      12.200 -25.813   3.596  1.00  0.00           O  
ATOM   1175  CB  SER A 152      11.507 -26.080   0.467  1.00  0.00           C  
ATOM   1176  OG  SER A 152      10.412 -26.256  -0.407  1.00  0.00           O  
ATOM   1177  N   HIS A 153      13.333 -24.267   2.426  1.00  0.00           N  
ATOM   1178  CA  HIS A 153      14.387 -24.118   3.436  1.00  0.00           C  
ATOM   1179  C   HIS A 153      13.906 -23.288   4.632  1.00  0.00           C  
ATOM   1180  O   HIS A 153      14.189 -23.647   5.773  1.00  0.00           O  
ATOM   1181  CB  HIS A 153      15.635 -23.488   2.809  1.00  0.00           C  
ATOM   1182  CG  HIS A 153      16.410 -24.439   1.944  1.00  0.00           C  
ATOM   1183  ND1 HIS A 153      16.119 -24.778   0.646  1.00  0.00           N  
ATOM   1184  CD2 HIS A 153      17.535 -25.154   2.294  1.00  0.00           C  
ATOM   1185  CE1 HIS A 153      17.036 -25.660   0.224  1.00  0.00           C  
ATOM   1186  NE2 HIS A 153      17.916 -25.915   1.192  1.00  0.00           N  
ATOM   1187  N   LEU A 154      13.129 -22.227   4.382  1.00  0.00           N  
ATOM   1188  CA  LEU A 154      12.544 -21.403   5.434  1.00  0.00           C  
ATOM   1189  C   LEU A 154      11.659 -22.215   6.379  1.00  0.00           C  
ATOM   1190  O   LEU A 154      11.735 -22.047   7.590  1.00  0.00           O  
ATOM   1191  CB  LEU A 154      11.756 -20.263   4.768  1.00  0.00           C  
ATOM   1192  CG  LEU A 154      11.065 -19.320   5.768  1.00  0.00           C  
ATOM   1193  CD1 LEU A 154      12.075 -18.520   6.577  1.00  0.00           C  
ATOM   1194  CD2 LEU A 154      10.164 -18.366   4.990  1.00  0.00           C  
ATOM   1195  N   GLU A 155      10.870 -23.157   5.841  1.00  0.00           N  
ATOM   1196  CA  GLU A 155       9.986 -24.046   6.609  1.00  0.00           C  
ATOM   1197  C   GLU A 155      10.727 -25.021   7.537  1.00  0.00           C  
ATOM   1198  O   GLU A 155      10.104 -25.670   8.375  1.00  0.00           O  
ATOM   1199  CB  GLU A 155       9.060 -24.788   5.641  1.00  0.00           C  
ATOM   1200  CG  GLU A 155       7.966 -23.841   5.140  1.00  0.00           C  
ATOM   1201  CD  GLU A 155       7.099 -24.386   4.001  1.00  0.00           C  
ATOM   1202  OE1 GLU A 155       6.182 -23.613   3.614  1.00  0.00           O  
ATOM   1203  OE2 GLU A 155       7.348 -25.498   3.499  1.00  0.00           O  
ATOM   1204  N   GLN A 156      12.059 -25.113   7.448  1.00  0.00           N  
ATOM   1205  CA  GLN A 156      12.906 -25.837   8.390  1.00  0.00           C  
ATOM   1206  C   GLN A 156      13.393 -24.939   9.544  1.00  0.00           C  
ATOM   1207  O   GLN A 156      14.101 -25.407  10.442  1.00  0.00           O  
ATOM   1208  CB  GLN A 156      14.103 -26.463   7.647  1.00  0.00           C  
ATOM   1209  CG  GLN A 156      13.667 -27.362   6.489  1.00  0.00           C  
ATOM   1210  CD  GLN A 156      14.843 -27.886   5.650  1.00  0.00           C  
ATOM   1211  OE1 GLN A 156      15.977 -27.995   6.086  1.00  0.00           O  
ATOM   1212  NE2 GLN A 156      14.603 -28.217   4.416  1.00  0.00           N  
ATOM   1213  N   THR A 157      13.027 -23.658   9.526  1.00  0.00           N  
ATOM   1214  CA  THR A 157      13.351 -22.673  10.563  1.00  0.00           C  
ATOM   1215  C   THR A 157      12.076 -22.215  11.281  1.00  0.00           C  
ATOM   1216  O   THR A 157      10.968 -22.537  10.869  1.00  0.00           O  
ATOM   1217  CB  THR A 157      14.114 -21.464   9.986  1.00  0.00           C  
ATOM   1218  OG1 THR A 157      13.237 -20.590   9.326  1.00  0.00           O  
ATOM   1219  CG2 THR A 157      15.236 -21.844   9.018  1.00  0.00           C  
ATOM   1220  N   ASN A 158      12.239 -21.414  12.335  1.00  0.00           N  
ATOM   1221  CA  ASN A 158      11.128 -20.763  13.030  1.00  0.00           C  
ATOM   1222  C   ASN A 158      10.826 -19.350  12.507  1.00  0.00           C  
ATOM   1223  O   ASN A 158      10.014 -18.648  13.098  1.00  0.00           O  
ATOM   1224  CB  ASN A 158      11.432 -20.744  14.541  1.00  0.00           C  
ATOM   1225  CG  ASN A 158      11.505 -22.136  15.158  1.00  0.00           C  
ATOM   1226  OD1 ASN A 158      10.878 -23.085  14.738  1.00  0.00           O  
ATOM   1227  ND2 ASN A 158      12.284 -22.282  16.202  1.00  0.00           N  
ATOM   1228  N   ALA A 159      11.509 -18.902  11.451  1.00  0.00           N  
ATOM   1229  CA  ALA A 159      11.305 -17.567  10.900  1.00  0.00           C  
ATOM   1230  C   ALA A 159      10.063 -17.520   9.998  1.00  0.00           C  
ATOM   1231  O   ALA A 159       9.709 -18.497   9.340  1.00  0.00           O  
ATOM   1232  CB  ALA A 159      12.574 -17.112  10.182  1.00  0.00           C  
ATOM   1233  N   ASP A 160       9.430 -16.348   9.939  1.00  0.00           N  
ATOM   1234  CA  ASP A 160       8.217 -16.125   9.161  1.00  0.00           C  
ATOM   1235  C   ASP A 160       8.512 -15.906   7.671  1.00  0.00           C  
ATOM   1236  O   ASP A 160       7.715 -16.278   6.805  1.00  0.00           O  
ATOM   1237  CB  ASP A 160       7.485 -14.900   9.711  1.00  0.00           C  
ATOM   1238  CG  ASP A 160       7.115 -15.024  11.185  1.00  0.00           C  
ATOM   1239  OD1 ASP A 160       6.281 -15.902  11.513  1.00  0.00           O  
ATOM   1240  OD2 ASP A 160       7.616 -14.184  11.968  1.00  0.00           O  
ATOM   1241  N   GLU A 161       9.661 -15.283   7.374  1.00  0.00           N  
ATOM   1242  CA  GLU A 161      10.113 -14.989   6.010  1.00  0.00           C  
ATOM   1243  C   GLU A 161      11.630 -15.165   5.857  1.00  0.00           C  
ATOM   1244  O   GLU A 161      12.373 -15.302   6.828  1.00  0.00           O  
ATOM   1245  CB  GLU A 161       9.674 -13.573   5.579  1.00  0.00           C  
ATOM   1246  CG  GLU A 161       8.750 -13.511   4.333  1.00  0.00           C  
ATOM   1247  CD  GLU A 161       9.289 -14.198   3.079  1.00  0.00           C  
ATOM   1248  OE1 GLU A 161       9.259 -13.586   1.995  1.00  0.00           O  
ATOM   1249  OE2 GLU A 161       9.726 -15.360   3.145  1.00  0.00           O  
ATOM   1250  N   ALA A 162      12.095 -15.154   4.607  1.00  0.00           N  
ATOM   1251  CA  ALA A 162      13.496 -15.259   4.271  1.00  0.00           C  
ATOM   1252  C   ALA A 162      14.062 -13.915   3.817  1.00  0.00           C  
ATOM   1253  O   ALA A 162      13.441 -13.207   3.023  1.00  0.00           O  
ATOM   1254  CB  ALA A 162      13.672 -16.334   3.191  1.00  0.00           C  
ATOM   1255  N   LEU A 163      15.293 -13.593   4.245  1.00  0.00           N  
ATOM   1256  CA  LEU A 163      16.121 -12.592   3.594  1.00  0.00           C  
ATOM   1257  C   LEU A 163      16.910 -13.267   2.472  1.00  0.00           C  
ATOM   1258  O   LEU A 163      17.638 -14.236   2.720  1.00  0.00           O  
ATOM   1259  CB  LEU A 163      17.038 -11.918   4.622  1.00  0.00           C  
ATOM   1260  CG  LEU A 163      17.862 -10.765   4.018  1.00  0.00           C  
ATOM   1261  CD1 LEU A 163      16.971  -9.593   3.605  1.00  0.00           C  
ATOM   1262  CD2 LEU A 163      18.848 -10.242   5.049  1.00  0.00           C  
ATOM   1263  N   VAL A 164      16.755 -12.772   1.247  1.00  0.00           N  
ATOM   1264  CA  VAL A 164      17.291 -13.413   0.053  1.00  0.00           C  
ATOM   1265  C   VAL A 164      18.338 -12.531  -0.603  1.00  0.00           C  
ATOM   1266  O   VAL A 164      18.084 -11.374  -0.947  1.00  0.00           O  
ATOM   1267  CB  VAL A 164      16.176 -13.793  -0.931  1.00  0.00           C  
ATOM   1268  CG1 VAL A 164      16.733 -14.600  -2.101  1.00  0.00           C  
ATOM   1269  CG2 VAL A 164      15.088 -14.656  -0.258  1.00  0.00           C  
ATOM   1270  N   LEU A 165      19.519 -13.104  -0.808  1.00  0.00           N  
ATOM   1271  CA  LEU A 165      20.615 -12.498  -1.560  1.00  0.00           C  
ATOM   1272  C   LEU A 165      20.586 -12.987  -3.009  1.00  0.00           C  
ATOM   1273  O   LEU A 165      20.052 -14.054  -3.314  1.00  0.00           O  
ATOM   1274  CB  LEU A 165      21.966 -12.827  -0.897  1.00  0.00           C  
ATOM   1275  CG  LEU A 165      22.046 -12.616   0.627  1.00  0.00           C  
ATOM   1276  CD1 LEU A 165      23.459 -12.938   1.127  1.00  0.00           C  
ATOM   1277  CD2 LEU A 165      21.708 -11.191   1.039  1.00  0.00           C  
ATOM   1278  N   ASP A 166      21.215 -12.235  -3.919  1.00  0.00           N  
ATOM   1279  CA  ASP A 166      21.545 -12.763  -5.234  1.00  0.00           C  
ATOM   1280  C   ASP A 166      22.821 -13.642  -5.205  1.00  0.00           C  
ATOM   1281  O   ASP A 166      23.467 -13.822  -4.160  1.00  0.00           O  
ATOM   1282  CB  ASP A 166      21.565 -11.629  -6.278  1.00  0.00           C  
ATOM   1283  CG  ASP A 166      22.786 -10.715  -6.246  1.00  0.00           C  
ATOM   1284  OD1 ASP A 166      23.792 -11.046  -5.583  1.00  0.00           O  
ATOM   1285  OD2 ASP A 166      22.756  -9.714  -6.988  1.00  0.00           O  
ATOM   1286  N   SER A 167      23.172 -14.201  -6.350  1.00  0.00           N  
ATOM   1287  CA  SER A 167      24.340 -15.071  -6.495  1.00  0.00           C  
ATOM   1288  C   SER A 167      25.679 -14.391  -6.188  1.00  0.00           C  
ATOM   1289  O   SER A 167      26.650 -15.085  -5.871  1.00  0.00           O  
ATOM   1290  CB  SER A 167      24.364 -15.664  -7.902  1.00  0.00           C  
ATOM   1291  OG  SER A 167      24.273 -14.661  -8.888  1.00  0.00           O  
ATOM   1292  N   GLU A 168      25.743 -13.056  -6.223  1.00  0.00           N  
ATOM   1293  CA  GLU A 168      26.928 -12.264  -5.867  1.00  0.00           C  
ATOM   1294  C   GLU A 168      26.925 -11.813  -4.392  1.00  0.00           C  
ATOM   1295  O   GLU A 168      27.907 -11.257  -3.917  1.00  0.00           O  
ATOM   1296  CB  GLU A 168      27.073 -11.070  -6.815  1.00  0.00           C  
ATOM   1297  CG  GLU A 168      27.471 -11.528  -8.225  1.00  0.00           C  
ATOM   1298  CD  GLU A 168      27.596 -10.366  -9.231  1.00  0.00           C  
ATOM   1299  OE1 GLU A 168      27.589 -10.659 -10.444  1.00  0.00           O  
ATOM   1300  OE2 GLU A 168      27.606  -9.186  -8.819  1.00  0.00           O  
ATOM   1301  N   GLY A 169      25.849 -12.106  -3.662  1.00  0.00           N  
ATOM   1302  CA  GLY A 169      25.739 -11.801  -2.232  1.00  0.00           C  
ATOM   1303  C   GLY A 169      25.068 -10.465  -1.917  1.00  0.00           C  
ATOM   1304  O   GLY A 169      25.079 -10.064  -0.754  1.00  0.00           O  
ATOM   1305  N   TRP A 170      24.476  -9.796  -2.902  1.00  0.00           N  
ATOM   1306  CA  TRP A 170      23.743  -8.557  -2.690  1.00  0.00           C  
ATOM   1307  C   TRP A 170      22.329  -8.820  -2.181  1.00  0.00           C  
ATOM   1308  O   TRP A 170      21.620  -9.661  -2.735  1.00  0.00           O  
ATOM   1309  CB  TRP A 170      23.728  -7.729  -3.968  1.00  0.00           C  
ATOM   1310  CG  TRP A 170      25.094  -7.422  -4.499  1.00  0.00           C  
ATOM   1311  CD1 TRP A 170      25.605  -7.874  -5.658  1.00  0.00           C  
ATOM   1312  CD2 TRP A 170      26.144  -6.623  -3.863  1.00  0.00           C  
ATOM   1313  NE1 TRP A 170      26.905  -7.406  -5.803  1.00  0.00           N  
ATOM   1314  CE2 TRP A 170      27.270  -6.642  -4.721  1.00  0.00           C  
ATOM   1315  CE3 TRP A 170      26.235  -5.902  -2.658  1.00  0.00           C  
ATOM   1316  CZ2 TRP A 170      28.463  -5.954  -4.384  1.00  0.00           C  
ATOM   1317  CZ3 TRP A 170      27.424  -5.218  -2.327  1.00  0.00           C  
ATOM   1318  CH2 TRP A 170      28.521  -5.252  -3.186  1.00  0.00           C  
ATOM   1319  N   VAL A 171      21.911  -8.070  -1.180  1.00  0.00           N  
ATOM   1320  CA  VAL A 171      20.537  -8.118  -0.684  1.00  0.00           C  
ATOM   1321  C   VAL A 171      19.581  -7.749  -1.814  1.00  0.00           C  
ATOM   1322  O   VAL A 171      19.753  -6.721  -2.462  1.00  0.00           O  
ATOM   1323  CB  VAL A 171      20.338  -7.182   0.519  1.00  0.00           C  
ATOM   1324  CG1 VAL A 171      18.899  -7.228   1.036  1.00  0.00           C  
ATOM   1325  CG2 VAL A 171      21.253  -7.581   1.682  1.00  0.00           C  
ATOM   1326  N   THR A 172      18.572  -8.585  -2.055  1.00  0.00           N  
ATOM   1327  CA  THR A 172      17.657  -8.412  -3.190  1.00  0.00           C  
ATOM   1328  C   THR A 172      16.202  -8.279  -2.760  1.00  0.00           C  
ATOM   1329  O   THR A 172      15.550  -7.287  -3.075  1.00  0.00           O  
ATOM   1330  CB  THR A 172      17.842  -9.546  -4.209  1.00  0.00           C  
ATOM   1331  OG1 THR A 172      19.186  -9.615  -4.619  1.00  0.00           O  
ATOM   1332  CG2 THR A 172      17.018  -9.300  -5.471  1.00  0.00           C  
ATOM   1333  N   GLU A 173      15.662  -9.259  -2.055  1.00  0.00           N  
ATOM   1334  CA  GLU A 173      14.272  -9.274  -1.583  1.00  0.00           C  
ATOM   1335  C   GLU A 173      14.070 -10.355  -0.503  1.00  0.00           C  
ATOM   1336  O   GLU A 173      15.037 -10.925   0.008  1.00  0.00           O  
ATOM   1337  CB  GLU A 173      13.313  -9.459  -2.787  1.00  0.00           C  
ATOM   1338  CG  GLU A 173      13.456 -10.774  -3.566  1.00  0.00           C  
ATOM   1339  CD  GLU A 173      12.447 -10.873  -4.741  1.00  0.00           C  
ATOM   1340  OE1 GLU A 173      12.301 -11.976  -5.315  1.00  0.00           O  
ATOM   1341  OE2 GLU A 173      11.816  -9.856  -5.116  1.00  0.00           O  
ATOM   1342  N   CYS A 174      12.818 -10.626  -0.156  1.00  0.00           N  
ATOM   1343  CA  CYS A 174      12.389 -11.797   0.602  1.00  0.00           C  
ATOM   1344  C   CYS A 174      11.837 -12.900  -0.329  1.00  0.00           C  
ATOM   1345  O   CYS A 174      11.809 -12.736  -1.549  1.00  0.00           O  
ATOM   1346  CB  CYS A 174      11.358 -11.347   1.643  1.00  0.00           C  
ATOM   1347  SG  CYS A 174      12.085 -10.130   2.791  1.00  0.00           S  
ATOM   1348  N   CYS A 175      11.354 -14.006   0.216  1.00  0.00           N  
ATOM   1349  CA  CYS A 175      10.761 -15.079  -0.579  1.00  0.00           C  
ATOM   1350  C   CYS A 175       9.540 -14.608  -1.390  1.00  0.00           C  
ATOM   1351  O   CYS A 175       9.408 -14.903  -2.583  1.00  0.00           O  
ATOM   1352  CB  CYS A 175      10.384 -16.230   0.367  1.00  0.00           C  
ATOM   1353  SG  CYS A 175       9.745 -17.647  -0.570  1.00  0.00           S  
ATOM   1354  N   ALA A 176       8.639 -13.861  -0.737  1.00  0.00           N  
ATOM   1355  CA  ALA A 176       7.385 -13.399  -1.326  1.00  0.00           C  
ATOM   1356  C   ALA A 176       7.110 -11.897  -1.131  1.00  0.00           C  
ATOM   1357  O   ALA A 176       5.986 -11.438  -1.335  1.00  0.00           O  
ATOM   1358  CB  ALA A 176       6.255 -14.281  -0.787  1.00  0.00           C  
ATOM   1359  N   ALA A 177       8.117 -11.129  -0.734  1.00  0.00           N  
ATOM   1360  CA  ALA A 177       8.000  -9.708  -0.438  1.00  0.00           C  
ATOM   1361  C   ALA A 177       9.246  -8.925  -0.860  1.00  0.00           C  
ATOM   1362  O   ALA A 177      10.328  -9.487  -1.007  1.00  0.00           O  
ATOM   1363  CB  ALA A 177       7.714  -9.551   1.062  1.00  0.00           C  
ATOM   1364  N   ASN A 178       9.082  -7.615  -1.054  1.00  0.00           N  
ATOM   1365  CA  ASN A 178      10.211  -6.706  -1.163  1.00  0.00           C  
ATOM   1366  C   ASN A 178      10.597  -6.174   0.219  1.00  0.00           C  
ATOM   1367  O   ASN A 178       9.786  -6.185   1.143  1.00  0.00           O  
ATOM   1368  CB  ASN A 178       9.893  -5.568  -2.133  1.00  0.00           C  
ATOM   1369  CG  ASN A 178       9.692  -6.059  -3.553  1.00  0.00           C  
ATOM   1370  OD1 ASN A 178       8.625  -5.957  -4.126  1.00  0.00           O  
ATOM   1371  ND2 ASN A 178      10.727  -6.592  -4.164  1.00  0.00           N  
ATOM   1372  N   LEU A 179      11.798  -5.649   0.318  1.00  0.00           N  
ATOM   1373  CA  LEU A 179      12.416  -5.185   1.556  1.00  0.00           C  
ATOM   1374  C   LEU A 179      12.783  -3.693   1.443  1.00  0.00           C  
ATOM   1375  O   LEU A 179      13.257  -3.237   0.403  1.00  0.00           O  
ATOM   1376  CB  LEU A 179      13.616  -6.126   1.798  1.00  0.00           C  
ATOM   1377  CG  LEU A 179      14.796  -5.541   2.581  1.00  0.00           C  
ATOM   1378  CD1 LEU A 179      14.501  -5.501   4.069  1.00  0.00           C  
ATOM   1379  CD2 LEU A 179      16.016  -6.416   2.366  1.00  0.00           C  
ATOM   1380  N   PHE A 180      12.598  -2.979   2.540  1.00  0.00           N  
ATOM   1381  CA  PHE A 180      13.165  -1.661   2.787  1.00  0.00           C  
ATOM   1382  C   PHE A 180      13.824  -1.663   4.166  1.00  0.00           C  
ATOM   1383  O   PHE A 180      13.361  -2.346   5.073  1.00  0.00           O  
ATOM   1384  CB  PHE A 180      12.087  -0.569   2.742  1.00  0.00           C  
ATOM   1385  CG  PHE A 180      11.395  -0.381   1.411  1.00  0.00           C  
ATOM   1386  CD1 PHE A 180      11.734   0.728   0.597  1.00  0.00           C  
ATOM   1387  CD2 PHE A 180      10.389  -1.259   0.990  1.00  0.00           C  
ATOM   1388  CE1 PHE A 180      11.081   0.925  -0.630  1.00  0.00           C  
ATOM   1389  CE2 PHE A 180       9.744  -1.075  -0.244  1.00  0.00           C  
ATOM   1390  CZ  PHE A 180      10.095   0.022  -1.052  1.00  0.00           C  
ATOM   1391  N   TRP A 181      14.864  -0.855   4.341  1.00  0.00           N  
ATOM   1392  CA  TRP A 181      15.421  -0.571   5.655  1.00  0.00           C  
ATOM   1393  C   TRP A 181      15.734   0.909   5.799  1.00  0.00           C  
ATOM   1394  O   TRP A 181      15.926   1.614   4.817  1.00  0.00           O  
ATOM   1395  CB  TRP A 181      16.635  -1.452   5.951  1.00  0.00           C  
ATOM   1396  CG  TRP A 181      17.832  -1.203   5.084  1.00  0.00           C  
ATOM   1397  CD1 TRP A 181      18.888  -0.408   5.392  1.00  0.00           C  
ATOM   1398  CD2 TRP A 181      18.124  -1.769   3.773  1.00  0.00           C  
ATOM   1399  NE1 TRP A 181      19.815  -0.452   4.366  1.00  0.00           N  
ATOM   1400  CE2 TRP A 181      19.389  -1.281   3.352  1.00  0.00           C  
ATOM   1401  CE3 TRP A 181      17.451  -2.660   2.918  1.00  0.00           C  
ATOM   1402  CZ2 TRP A 181      19.980  -1.665   2.123  1.00  0.00           C  
ATOM   1403  CZ3 TRP A 181      18.031  -3.043   1.690  1.00  0.00           C  
ATOM   1404  CH2 TRP A 181      19.280  -2.544   1.295  1.00  0.00           C  
ATOM   1405  N   ARG A 182      15.774   1.387   7.036  1.00  0.00           N  
ATOM   1406  CA  ARG A 182      16.012   2.779   7.382  1.00  0.00           C  
ATOM   1407  C   ARG A 182      17.258   2.906   8.241  1.00  0.00           C  
ATOM   1408  O   ARG A 182      17.425   2.171   9.210  1.00  0.00           O  
ATOM   1409  CB  ARG A 182      14.773   3.357   8.071  1.00  0.00           C  
ATOM   1410  CG  ARG A 182      14.940   4.833   8.436  1.00  0.00           C  
ATOM   1411  CD  ARG A 182      13.723   5.386   9.191  1.00  0.00           C  
ATOM   1412  NE  ARG A 182      13.515   4.721  10.474  1.00  0.00           N  
ATOM   1413  CZ  ARG A 182      14.182   4.917  11.613  1.00  0.00           C  
ATOM   1414  NH1 ARG A 182      15.133   5.802  11.731  1.00  0.00           N  
ATOM   1415  NH2 ARG A 182      13.901   4.195  12.646  1.00  0.00           N  
ATOM   1416  N   LYS A 183      18.091   3.905   7.925  1.00  0.00           N  
ATOM   1417  CA  LYS A 183      19.207   4.366   8.751  1.00  0.00           C  
ATOM   1418  C   LYS A 183      19.065   5.871   8.937  1.00  0.00           C  
ATOM   1419  O   LYS A 183      19.208   6.630   7.971  1.00  0.00           O  
ATOM   1420  CB  LYS A 183      20.530   3.980   8.068  1.00  0.00           C  
ATOM   1421  CG  LYS A 183      21.762   4.227   8.951  1.00  0.00           C  
ATOM   1422  CD  LYS A 183      22.287   2.941   9.564  1.00  0.00           C  
ATOM   1423  CE  LYS A 183      23.500   3.213  10.441  1.00  0.00           C  
ATOM   1424  NZ  LYS A 183      23.932   1.983  11.160  1.00  0.00           N  
ATOM   1425  N   GLY A 184      18.727   6.300  10.144  1.00  0.00           N  
ATOM   1426  CA  GLY A 184      18.363   7.679  10.416  1.00  0.00           C  
ATOM   1427  C   GLY A 184      17.178   8.134   9.553  1.00  0.00           C  
ATOM   1428  O   GLY A 184      16.096   7.552   9.623  1.00  0.00           O  
ATOM   1429  N   ASN A 185      17.395   9.165   8.713  1.00  0.00           N  
ATOM   1430  CA  ASN A 185      16.375   9.704   7.812  1.00  0.00           C  
ATOM   1431  C   ASN A 185      16.492   9.182   6.361  1.00  0.00           C  
ATOM   1432  O   ASN A 185      15.825   9.698   5.470  1.00  0.00           O  
ATOM   1433  CB  ASN A 185      16.406  11.239   7.888  1.00  0.00           C  
ATOM   1434  CG  ASN A 185      15.077  11.832   7.454  1.00  0.00           C  
ATOM   1435  OD1 ASN A 185      14.029  11.408   7.881  1.00  0.00           O  
ATOM   1436  ND2 ASN A 185      15.075  12.839   6.609  1.00  0.00           N  
ATOM   1437  N   VAL A 186      17.343   8.194   6.116  1.00  0.00           N  
ATOM   1438  CA  VAL A 186      17.527   7.598   4.790  1.00  0.00           C  
ATOM   1439  C   VAL A 186      16.891   6.218   4.761  1.00  0.00           C  
ATOM   1440  O   VAL A 186      17.165   5.377   5.619  1.00  0.00           O  
ATOM   1441  CB  VAL A 186      19.011   7.553   4.362  1.00  0.00           C  
ATOM   1442  CG1 VAL A 186      19.126   7.160   2.887  1.00  0.00           C  
ATOM   1443  CG2 VAL A 186      19.696   8.911   4.542  1.00  0.00           C  
ATOM   1444  N   VAL A 187      16.039   5.987   3.762  1.00  0.00           N  
ATOM   1445  CA  VAL A 187      15.418   4.689   3.496  1.00  0.00           C  
ATOM   1446  C   VAL A 187      16.082   4.068   2.272  1.00  0.00           C  
ATOM   1447  O   VAL A 187      16.205   4.702   1.226  1.00  0.00           O  
ATOM   1448  CB  VAL A 187      13.903   4.809   3.302  1.00  0.00           C  
ATOM   1449  CG1 VAL A 187      13.270   3.431   3.061  1.00  0.00           C  
ATOM   1450  CG2 VAL A 187      13.242   5.416   4.547  1.00  0.00           C  
ATOM   1451  N   TYR A 188      16.492   2.827   2.410  1.00  0.00           N  
ATOM   1452  CA  TYR A 188      17.145   2.051   1.375  1.00  0.00           C  
ATOM   1453  C   TYR A 188      16.225   0.930   0.900  1.00  0.00           C  
ATOM   1454  O   TYR A 188      15.482   0.331   1.677  1.00  0.00           O  
ATOM   1455  CB  TYR A 188      18.475   1.506   1.898  1.00  0.00           C  
ATOM   1456  CG  TYR A 188      19.430   2.581   2.382  1.00  0.00           C  
ATOM   1457  CD1 TYR A 188      20.310   3.202   1.484  1.00  0.00           C  
ATOM   1458  CD2 TYR A 188      19.422   2.975   3.738  1.00  0.00           C  
ATOM   1459  CE1 TYR A 188      21.185   4.205   1.922  1.00  0.00           C  
ATOM   1460  CE2 TYR A 188      20.292   3.987   4.185  1.00  0.00           C  
ATOM   1461  CZ  TYR A 188      21.171   4.598   3.276  1.00  0.00           C  
ATOM   1462  OH  TYR A 188      22.018   5.591   3.713  1.00  0.00           O  
ATOM   1463  N   THR A 189      16.309   0.616  -0.380  1.00  0.00           N  
ATOM   1464  CA  THR A 189      15.714  -0.593  -0.952  1.00  0.00           C  
ATOM   1465  C   THR A 189      16.636  -1.154  -2.027  1.00  0.00           C  
ATOM   1466  O   THR A 189      17.287  -0.372  -2.728  1.00  0.00           O  
ATOM   1467  CB  THR A 189      14.292  -0.327  -1.479  1.00  0.00           C  
ATOM   1468  OG1 THR A 189      13.659  -1.542  -1.800  1.00  0.00           O  
ATOM   1469  CG2 THR A 189      14.234   0.568  -2.715  1.00  0.00           C  
ATOM   1470  N   PRO A 190      16.747  -2.482  -2.190  1.00  0.00           N  
ATOM   1471  CA  PRO A 190      17.617  -3.052  -3.204  1.00  0.00           C  
ATOM   1472  C   PRO A 190      17.218  -2.618  -4.616  1.00  0.00           C  
ATOM   1473  O   PRO A 190      16.032  -2.580  -4.963  1.00  0.00           O  
ATOM   1474  CB  PRO A 190      17.509  -4.568  -3.032  1.00  0.00           C  
ATOM   1475  CG  PRO A 190      17.095  -4.732  -1.575  1.00  0.00           C  
ATOM   1476  CD  PRO A 190      16.202  -3.522  -1.338  1.00  0.00           C  
ATOM   1477  N   ARG A 191      18.225  -2.348  -5.467  1.00  0.00           N  
ATOM   1478  CA  ARG A 191      18.024  -2.292  -6.915  1.00  0.00           C  
ATOM   1479  C   ARG A 191      17.606  -3.667  -7.416  1.00  0.00           C  
ATOM   1480  O   ARG A 191      18.108  -4.686  -6.940  1.00  0.00           O  
ATOM   1481  CB  ARG A 191      19.293  -1.833  -7.636  1.00  0.00           C  
ATOM   1482  CG  ARG A 191      19.589  -0.351  -7.355  1.00  0.00           C  
ATOM   1483  CD  ARG A 191      20.810   0.101  -8.144  1.00  0.00           C  
ATOM   1484  NE  ARG A 191      21.163   1.479  -7.809  1.00  0.00           N  
ATOM   1485  CZ  ARG A 191      22.141   2.178  -8.348  1.00  0.00           C  
ATOM   1486  NH1 ARG A 191      22.903   1.682  -9.290  1.00  0.00           N  
ATOM   1487  NH2 ARG A 191      22.373   3.386  -7.934  1.00  0.00           N  
ATOM   1488  N   LEU A 192      16.686  -3.695  -8.375  1.00  0.00           N  
ATOM   1489  CA  LEU A 192      16.120  -4.923  -8.926  1.00  0.00           C  
ATOM   1490  C   LEU A 192      16.370  -5.048 -10.432  1.00  0.00           C  
ATOM   1491  O   LEU A 192      15.516  -5.505 -11.190  1.00  0.00           O  
ATOM   1492  CB  LEU A 192      14.624  -5.022  -8.559  1.00  0.00           C  
ATOM   1493  CG  LEU A 192      14.296  -4.987  -7.061  1.00  0.00           C  
ATOM   1494  CD1 LEU A 192      12.789  -5.164  -6.885  1.00  0.00           C  
ATOM   1495  CD2 LEU A 192      14.982  -6.091  -6.260  1.00  0.00           C  
ATOM   1496  N   ASP A 193      17.539  -4.605 -10.877  1.00  0.00           N  
ATOM   1497  CA  ASP A 193      17.986  -4.638 -12.270  1.00  0.00           C  
ATOM   1498  C   ASP A 193      18.660  -5.967 -12.648  1.00  0.00           C  
ATOM   1499  O   ASP A 193      18.752  -6.286 -13.835  1.00  0.00           O  
ATOM   1500  CB  ASP A 193      18.906  -3.437 -12.535  1.00  0.00           C  
ATOM   1501  CG  ASP A 193      20.172  -3.409 -11.663  1.00  0.00           C  
ATOM   1502  OD1 ASP A 193      20.070  -3.727 -10.464  1.00  0.00           O  
ATOM   1503  OD2 ASP A 193      21.242  -3.033 -12.205  1.00  0.00           O  
ATOM   1504  N   GLN A 194      19.061  -6.780 -11.664  1.00  0.00           N  
ATOM   1505  CA  GLN A 194      19.695  -8.083 -11.871  1.00  0.00           C  
ATOM   1506  C   GLN A 194      18.820  -9.267 -11.451  1.00  0.00           C  
ATOM   1507  O   GLN A 194      18.849 -10.321 -12.093  1.00  0.00           O  
ATOM   1508  CB  GLN A 194      21.034  -8.130 -11.112  1.00  0.00           C  
ATOM   1509  CG  GLN A 194      22.039  -7.050 -11.551  1.00  0.00           C  
ATOM   1510  CD  GLN A 194      22.349  -7.117 -13.049  1.00  0.00           C  
ATOM   1511  OE1 GLN A 194      22.609  -8.172 -13.611  1.00  0.00           O  
ATOM   1512  NE2 GLN A 194      22.303  -6.001 -13.731  1.00  0.00           N  
ATOM   1513  N   ALA A 195      18.040  -9.122 -10.383  1.00  0.00           N  
ATOM   1514  CA  ALA A 195      17.180 -10.157  -9.835  1.00  0.00           C  
ATOM   1515  C   ALA A 195      16.015  -9.553  -9.033  1.00  0.00           C  
ATOM   1516  O   ALA A 195      15.916  -8.339  -8.872  1.00  0.00           O  
ATOM   1517  CB  ALA A 195      18.036 -11.104  -8.968  1.00  0.00           C  
ATOM   1518  N   GLY A 196      15.134 -10.436  -8.533  1.00  0.00           N  
ATOM   1519  CA  GLY A 196      13.996 -10.030  -7.722  1.00  0.00           C  
ATOM   1520  C   GLY A 196      12.772  -9.603  -8.530  1.00  0.00           C  
ATOM   1521  O   GLY A 196      12.767  -9.548  -9.761  1.00  0.00           O  
ATOM   1522  N   VAL A 197      11.702  -9.300  -7.811  1.00  0.00           N  
ATOM   1523  CA  VAL A 197      10.427  -8.841  -8.373  1.00  0.00           C  
ATOM   1524  C   VAL A 197      10.183  -7.401  -7.977  1.00  0.00           C  
ATOM   1525  O   VAL A 197      10.036  -7.095  -6.798  1.00  0.00           O  
ATOM   1526  CB  VAL A 197       9.268  -9.745  -7.913  1.00  0.00           C  
ATOM   1527  CG1 VAL A 197       7.914  -9.239  -8.412  1.00  0.00           C  
ATOM   1528  CG2 VAL A 197       9.435 -11.178  -8.444  1.00  0.00           C  
ATOM   1529  N   ASN A 198      10.028  -6.504  -8.948  1.00  0.00           N  
ATOM   1530  CA  ASN A 198       9.631  -5.120  -8.675  1.00  0.00           C  
ATOM   1531  C   ASN A 198       8.146  -5.063  -8.256  1.00  0.00           C  
ATOM   1532  O   ASN A 198       7.244  -4.899  -9.085  1.00  0.00           O  
ATOM   1533  CB  ASN A 198       9.978  -4.233  -9.880  1.00  0.00           C  
ATOM   1534  CG  ASN A 198       9.720  -2.762  -9.592  1.00  0.00           C  
ATOM   1535  OD1 ASN A 198       9.409  -2.359  -8.485  1.00  0.00           O  
ATOM   1536  ND2 ASN A 198       9.833  -1.913 -10.591  1.00  0.00           N  
ATOM   1537  N   GLY A 199       7.883  -5.276  -6.979  1.00  0.00           N  
ATOM   1538  CA  GLY A 199       6.554  -5.409  -6.400  1.00  0.00           C  
ATOM   1539  C   GLY A 199       5.676  -4.187  -6.619  1.00  0.00           C  
ATOM   1540  O   GLY A 199       6.157  -3.059  -6.614  1.00  0.00           O  
ATOM   1541  N   ILE A 200       4.360  -4.392  -6.793  1.00  0.00           N  
ATOM   1542  CA  ILE A 200       3.407  -3.269  -6.866  1.00  0.00           C  
ATOM   1543  C   ILE A 200       3.469  -2.452  -5.577  1.00  0.00           C  
ATOM   1544  O   ILE A 200       3.551  -1.233  -5.648  1.00  0.00           O  
ATOM   1545  CB  ILE A 200       1.982  -3.781  -7.150  1.00  0.00           C  
ATOM   1546  CG1 ILE A 200       1.952  -4.223  -8.626  1.00  0.00           C  
ATOM   1547  CG2 ILE A 200       0.910  -2.713  -6.865  1.00  0.00           C  
ATOM   1548  CD1 ILE A 200       0.640  -4.847  -9.042  1.00  0.00           C  
ATOM   1549  N   MET A 201       3.503  -3.109  -4.428  1.00  0.00           N  
ATOM   1550  CA  MET A 201       3.625  -2.420  -3.150  1.00  0.00           C  
ATOM   1551  C   MET A 201       5.000  -1.772  -2.974  1.00  0.00           C  
ATOM   1552  O   MET A 201       5.067  -0.673  -2.454  1.00  0.00           O  
ATOM   1553  CB  MET A 201       3.285  -3.369  -2.001  1.00  0.00           C  
ATOM   1554  CG  MET A 201       2.978  -2.608  -0.707  1.00  0.00           C  
ATOM   1555  SD  MET A 201       1.672  -1.336  -0.846  1.00  0.00           S  
ATOM   1556  CE  MET A 201       0.245  -2.326  -1.313  1.00  0.00           C  
ATOM   1557  N   ARG A 202       6.075  -2.363  -3.495  1.00  0.00           N  
ATOM   1558  CA  ARG A 202       7.390  -1.705  -3.562  1.00  0.00           C  
ATOM   1559  C   ARG A 202       7.304  -0.387  -4.335  1.00  0.00           C  
ATOM   1560  O   ARG A 202       7.736   0.632  -3.831  1.00  0.00           O  
ATOM   1561  CB  ARG A 202       8.429  -2.641  -4.205  1.00  0.00           C  
ATOM   1562  CG  ARG A 202       9.819  -1.991  -4.323  1.00  0.00           C  
ATOM   1563  CD  ARG A 202      10.781  -2.889  -5.094  1.00  0.00           C  
ATOM   1564  NE  ARG A 202      12.129  -2.333  -5.173  1.00  0.00           N  
ATOM   1565  CZ  ARG A 202      12.658  -1.557  -6.114  1.00  0.00           C  
ATOM   1566  NH1 ARG A 202      11.998  -1.126  -7.141  1.00  0.00           N  
ATOM   1567  NH2 ARG A 202      13.900  -1.212  -6.033  1.00  0.00           N  
ATOM   1568  N   GLN A 203       6.716  -0.406  -5.535  1.00  0.00           N  
ATOM   1569  CA  GLN A 203       6.551   0.801  -6.338  1.00  0.00           C  
ATOM   1570  C   GLN A 203       5.663   1.837  -5.639  1.00  0.00           C  
ATOM   1571  O   GLN A 203       5.936   3.028  -5.724  1.00  0.00           O  
ATOM   1572  CB  GLN A 203       5.944   0.459  -7.696  1.00  0.00           C  
ATOM   1573  CG  GLN A 203       6.848  -0.414  -8.585  1.00  0.00           C  
ATOM   1574  CD  GLN A 203       6.147  -0.800  -9.886  1.00  0.00           C  
ATOM   1575  OE1 GLN A 203       5.272  -0.122 -10.382  1.00  0.00           O  
ATOM   1576  NE2 GLN A 203       6.490  -1.913 -10.485  1.00  0.00           N  
ATOM   1577  N   PHE A 204       4.624   1.385  -4.938  1.00  0.00           N  
ATOM   1578  CA  PHE A 204       3.756   2.257  -4.153  1.00  0.00           C  
ATOM   1579  C   PHE A 204       4.514   2.895  -2.983  1.00  0.00           C  
ATOM   1580  O   PHE A 204       4.535   4.116  -2.885  1.00  0.00           O  
ATOM   1581  CB  PHE A 204       2.530   1.460  -3.691  1.00  0.00           C  
ATOM   1582  CG  PHE A 204       1.471   2.322  -3.046  1.00  0.00           C  
ATOM   1583  CD1 PHE A 204       1.245   2.261  -1.658  1.00  0.00           C  
ATOM   1584  CD2 PHE A 204       0.705   3.202  -3.832  1.00  0.00           C  
ATOM   1585  CE1 PHE A 204       0.268   3.071  -1.061  1.00  0.00           C  
ATOM   1586  CE2 PHE A 204      -0.272   4.017  -3.241  1.00  0.00           C  
ATOM   1587  CZ  PHE A 204      -0.485   3.950  -1.857  1.00  0.00           C  
ATOM   1588  N   CYS A 205       5.244   2.113  -2.192  1.00  0.00           N  
ATOM   1589  CA  CYS A 205       6.090   2.619  -1.114  1.00  0.00           C  
ATOM   1590  C   CYS A 205       7.165   3.592  -1.622  1.00  0.00           C  
ATOM   1591  O   CYS A 205       7.392   4.616  -0.986  1.00  0.00           O  
ATOM   1592  CB  CYS A 205       6.750   1.449  -0.369  1.00  0.00           C  
ATOM   1593  SG  CYS A 205       5.510   0.484   0.541  1.00  0.00           S  
ATOM   1594  N   ILE A 206       7.788   3.323  -2.768  1.00  0.00           N  
ATOM   1595  CA  ILE A 206       8.747   4.248  -3.385  1.00  0.00           C  
ATOM   1596  C   ILE A 206       8.089   5.607  -3.668  1.00  0.00           C  
ATOM   1597  O   ILE A 206       8.676   6.638  -3.349  1.00  0.00           O  
ATOM   1598  CB  ILE A 206       9.363   3.635  -4.670  1.00  0.00           C  
ATOM   1599  CG1 ILE A 206      10.379   2.535  -4.280  1.00  0.00           C  
ATOM   1600  CG2 ILE A 206      10.038   4.695  -5.555  1.00  0.00           C  
ATOM   1601  CD1 ILE A 206      10.839   1.661  -5.451  1.00  0.00           C  
ATOM   1602  N   ARG A 207       6.872   5.624  -4.222  1.00  0.00           N  
ATOM   1603  CA  ARG A 207       6.130   6.869  -4.461  1.00  0.00           C  
ATOM   1604  C   ARG A 207       5.799   7.590  -3.161  1.00  0.00           C  
ATOM   1605  O   ARG A 207       6.020   8.796  -3.090  1.00  0.00           O  
ATOM   1606  CB  ARG A 207       4.859   6.611  -5.277  1.00  0.00           C  
ATOM   1607  CG  ARG A 207       5.166   6.254  -6.736  1.00  0.00           C  
ATOM   1608  CD  ARG A 207       3.907   6.288  -7.608  1.00  0.00           C  
ATOM   1609  NE  ARG A 207       2.880   5.322  -7.194  1.00  0.00           N  
ATOM   1610  CZ  ARG A 207       2.728   4.077  -7.585  1.00  0.00           C  
ATOM   1611  NH1 ARG A 207       3.579   3.485  -8.381  1.00  0.00           N  
ATOM   1612  NH2 ARG A 207       1.691   3.401  -7.198  1.00  0.00           N  
ATOM   1613  N   LEU A 208       5.358   6.871  -2.142  1.00  0.00           N  
ATOM   1614  CA  LEU A 208       5.070   7.448  -0.828  1.00  0.00           C  
ATOM   1615  C   LEU A 208       6.317   8.045  -0.166  1.00  0.00           C  
ATOM   1616  O   LEU A 208       6.269   9.147   0.360  1.00  0.00           O  
ATOM   1617  CB  LEU A 208       4.486   6.364   0.093  1.00  0.00           C  
ATOM   1618  CG  LEU A 208       3.110   5.819  -0.305  1.00  0.00           C  
ATOM   1619  CD1 LEU A 208       2.699   4.770   0.725  1.00  0.00           C  
ATOM   1620  CD2 LEU A 208       2.058   6.919  -0.400  1.00  0.00           C  
ATOM   1621  N   LEU A 209       7.438   7.326  -0.218  1.00  0.00           N  
ATOM   1622  CA  LEU A 209       8.695   7.791   0.372  1.00  0.00           C  
ATOM   1623  C   LEU A 209       9.257   9.000  -0.361  1.00  0.00           C  
ATOM   1624  O   LEU A 209       9.766   9.908   0.280  1.00  0.00           O  
ATOM   1625  CB  LEU A 209       9.695   6.627   0.395  1.00  0.00           C  
ATOM   1626  CG  LEU A 209       9.341   5.541   1.417  1.00  0.00           C  
ATOM   1627  CD1 LEU A 209      10.181   4.298   1.170  1.00  0.00           C  
ATOM   1628  CD2 LEU A 209       9.590   6.015   2.860  1.00  0.00           C  
ATOM   1629  N   ALA A 210       9.081   9.069  -1.682  1.00  0.00           N  
ATOM   1630  CA  ALA A 210       9.452  10.254  -2.461  1.00  0.00           C  
ATOM   1631  C   ALA A 210       8.635  11.509  -2.088  1.00  0.00           C  
ATOM   1632  O   ALA A 210       9.047  12.624  -2.417  1.00  0.00           O  
ATOM   1633  CB  ALA A 210       9.301   9.909  -3.950  1.00  0.00           C  
ATOM   1634  N   GLN A 211       7.504  11.343  -1.426  1.00  0.00           N  
ATOM   1635  CA  GLN A 211       6.626  12.406  -0.921  1.00  0.00           C  
ATOM   1636  C   GLN A 211       6.846  12.712   0.568  1.00  0.00           C  
ATOM   1637  O   GLN A 211       6.203  13.590   1.125  1.00  0.00           O  
ATOM   1638  CB  GLN A 211       5.172  11.966  -1.144  1.00  0.00           C  
ATOM   1639  CG  GLN A 211       4.822  11.772  -2.611  1.00  0.00           C  
ATOM   1640  CD  GLN A 211       3.434  11.151  -2.815  1.00  0.00           C  
ATOM   1641  OE1 GLN A 211       2.907  10.414  -2.022  1.00  0.00           O  
ATOM   1642  NE2 GLN A 211       2.782  11.442  -3.913  1.00  0.00           N  
ATOM   1643  N   SER A 212       7.702  11.950   1.220  1.00  0.00           N  
ATOM   1644  CA  SER A 212       7.961  12.070   2.644  1.00  0.00           C  
ATOM   1645  C   SER A 212       9.168  12.957   2.946  1.00  0.00           C  
ATOM   1646  O   SER A 212       9.854  13.437   2.045  1.00  0.00           O  
ATOM   1647  CB  SER A 212       8.138  10.663   3.231  1.00  0.00           C  
ATOM   1648  OG  SER A 212       9.420  10.158   2.927  1.00  0.00           O  
ATOM   1649  N   SER A 213       9.463  13.121   4.233  1.00  0.00           N  
ATOM   1650  CA  SER A 213      10.716  13.719   4.687  1.00  0.00           C  
ATOM   1651  C   SER A 213      11.916  12.765   4.601  1.00  0.00           C  
ATOM   1652  O   SER A 213      13.043  13.190   4.833  1.00  0.00           O  
ATOM   1653  CB  SER A 213      10.555  14.222   6.124  1.00  0.00           C  
ATOM   1654  OG  SER A 213      10.113  13.188   6.982  1.00  0.00           O  
ATOM   1655  N   TYR A 214      11.698  11.477   4.312  1.00  0.00           N  
ATOM   1656  CA  TYR A 214      12.773  10.515   4.143  1.00  0.00           C  
ATOM   1657  C   TYR A 214      13.474  10.704   2.798  1.00  0.00           C  
ATOM   1658  O   TYR A 214      12.843  10.923   1.766  1.00  0.00           O  
ATOM   1659  CB  TYR A 214      12.254   9.073   4.271  1.00  0.00           C  
ATOM   1660  CG  TYR A 214      11.730   8.714   5.641  1.00  0.00           C  
ATOM   1661  CD1 TYR A 214      12.620   8.561   6.726  1.00  0.00           C  
ATOM   1662  CD2 TYR A 214      10.343   8.521   5.857  1.00  0.00           C  
ATOM   1663  CE1 TYR A 214      12.140   8.238   8.007  1.00  0.00           C  
ATOM   1664  CE2 TYR A 214       9.856   8.193   7.138  1.00  0.00           C  
ATOM   1665  CZ  TYR A 214      10.763   8.053   8.207  1.00  0.00           C  
ATOM   1666  OH  TYR A 214      10.295   7.745   9.465  1.00  0.00           O  
ATOM   1667  N   GLN A 215      14.789  10.534   2.799  1.00  0.00           N  
ATOM   1668  CA  GLN A 215      15.531  10.299   1.568  1.00  0.00           C  
ATOM   1669  C   GLN A 215      15.391   8.829   1.173  1.00  0.00           C  
ATOM   1670  O   GLN A 215      15.612   7.951   2.001  1.00  0.00           O  
ATOM   1671  CB  GLN A 215      17.000  10.693   1.758  1.00  0.00           C  
ATOM   1672  CG  GLN A 215      17.353  11.930   0.932  1.00  0.00           C  
ATOM   1673  CD  GLN A 215      18.817  12.354   1.068  1.00  0.00           C  
ATOM   1674  OE1 GLN A 215      19.599  11.811   1.824  1.00  0.00           O  
ATOM   1675  NE2 GLN A 215      19.246  13.336   0.327  1.00  0.00           N  
ATOM   1676  N   LEU A 216      15.059   8.567  -0.091  1.00  0.00           N  
ATOM   1677  CA  LEU A 216      14.981   7.213  -0.628  1.00  0.00           C  
ATOM   1678  C   LEU A 216      16.164   6.944  -1.559  1.00  0.00           C  
ATOM   1679  O   LEU A 216      16.422   7.720  -2.473  1.00  0.00           O  
ATOM   1680  CB  LEU A 216      13.634   7.032  -1.338  1.00  0.00           C  
ATOM   1681  CG  LEU A 216      13.467   5.653  -1.990  1.00  0.00           C  
ATOM   1682  CD1 LEU A 216      13.372   4.519  -0.970  1.00  0.00           C  
ATOM   1683  CD2 LEU A 216      12.188   5.653  -2.823  1.00  0.00           C  
ATOM   1684  N   VAL A 217      16.827   5.814  -1.355  1.00  0.00           N  
ATOM   1685  CA  VAL A 217      17.941   5.367  -2.188  1.00  0.00           C  
ATOM   1686  C   VAL A 217      17.725   3.916  -2.610  1.00  0.00           C  
ATOM   1687  O   VAL A 217      17.615   3.024  -1.776  1.00  0.00           O  
ATOM   1688  CB  VAL A 217      19.292   5.551  -1.455  1.00  0.00           C  
ATOM   1689  CG1 VAL A 217      20.463   5.234  -2.372  1.00  0.00           C  
ATOM   1690  CG2 VAL A 217      19.484   6.990  -0.953  1.00  0.00           C  
ATOM   1691  N   GLU A 218      17.702   3.670  -3.913  1.00  0.00           N  
ATOM   1692  CA  GLU A 218      17.865   2.321  -4.442  1.00  0.00           C  
ATOM   1693  C   GLU A 218      19.355   1.974  -4.461  1.00  0.00           C  
ATOM   1694  O   GLU A 218      20.166   2.683  -5.063  1.00  0.00           O  
ATOM   1695  CB  GLU A 218      17.247   2.175  -5.841  1.00  0.00           C  
ATOM   1696  CG  GLU A 218      15.719   2.239  -5.812  1.00  0.00           C  
ATOM   1697  CD  GLU A 218      15.132   1.932  -7.203  1.00  0.00           C  
ATOM   1698  OE1 GLU A 218      14.725   0.773  -7.424  1.00  0.00           O  
ATOM   1699  OE2 GLU A 218      15.104   2.853  -8.041  1.00  0.00           O  
ATOM   1700  N   VAL A 219      19.723   0.882  -3.802  1.00  0.00           N  
ATOM   1701  CA  VAL A 219      21.114   0.563  -3.482  1.00  0.00           C  
ATOM   1702  C   VAL A 219      21.463  -0.878  -3.830  1.00  0.00           C  
ATOM   1703  O   VAL A 219      20.596  -1.756  -3.908  1.00  0.00           O  
ATOM   1704  CB  VAL A 219      21.389   0.916  -2.001  1.00  0.00           C  
ATOM   1705  CG1 VAL A 219      20.649   0.004  -1.020  1.00  0.00           C  
ATOM   1706  CG2 VAL A 219      22.878   0.934  -1.681  1.00  0.00           C  
ATOM   1707  N   GLN A 220      22.744  -1.130  -4.050  1.00  0.00           N  
ATOM   1708  CA  GLN A 220      23.338  -2.457  -4.040  1.00  0.00           C  
ATOM   1709  C   GLN A 220      24.073  -2.591  -2.709  1.00  0.00           C  
ATOM   1710  O   GLN A 220      25.117  -1.969  -2.528  1.00  0.00           O  
ATOM   1711  CB  GLN A 220      24.248  -2.589  -5.265  1.00  0.00           C  
ATOM   1712  CG  GLN A 220      24.746  -4.033  -5.465  1.00  0.00           C  
ATOM   1713  CD  GLN A 220      25.562  -4.184  -6.752  1.00  0.00           C  
ATOM   1714  OE1 GLN A 220      26.089  -3.246  -7.317  1.00  0.00           O  
ATOM   1715  NE2 GLN A 220      25.686  -5.369  -7.278  1.00  0.00           N  
ATOM   1716  N   ALA A 221      23.485  -3.329  -1.772  1.00  0.00           N  
ATOM   1717  CA  ALA A 221      23.987  -3.441  -0.413  1.00  0.00           C  
ATOM   1718  C   ALA A 221      24.301  -4.894  -0.052  1.00  0.00           C  
ATOM   1719  O   ALA A 221      23.601  -5.827  -0.460  1.00  0.00           O  
ATOM   1720  CB  ALA A 221      22.977  -2.825   0.561  1.00  0.00           C  
ATOM   1721  N   SER A 222      25.348  -5.073   0.743  1.00  0.00           N  
ATOM   1722  CA  SER A 222      25.669  -6.339   1.379  1.00  0.00           C  
ATOM   1723  C   SER A 222      24.676  -6.666   2.499  1.00  0.00           C  
ATOM   1724  O   SER A 222      23.943  -5.804   2.996  1.00  0.00           O  
ATOM   1725  CB  SER A 222      27.100  -6.302   1.920  1.00  0.00           C  
ATOM   1726  OG  SER A 222      27.206  -5.353   2.948  1.00  0.00           O  
ATOM   1727  N   LEU A 223      24.677  -7.925   2.934  1.00  0.00           N  
ATOM   1728  CA  LEU A 223      23.944  -8.348   4.123  1.00  0.00           C  
ATOM   1729  C   LEU A 223      24.328  -7.495   5.331  1.00  0.00           C  
ATOM   1730  O   LEU A 223      23.455  -6.977   6.019  1.00  0.00           O  
ATOM   1731  CB  LEU A 223      24.233  -9.834   4.369  1.00  0.00           C  
ATOM   1732  CG  LEU A 223      23.603 -10.393   5.658  1.00  0.00           C  
ATOM   1733  CD1 LEU A 223      22.077 -10.322   5.628  1.00  0.00           C  
ATOM   1734  CD2 LEU A 223      24.021 -11.856   5.846  1.00  0.00           C  
ATOM   1735  N   GLU A 224      25.624  -7.306   5.558  1.00  0.00           N  
ATOM   1736  CA  GLU A 224      26.163  -6.613   6.723  1.00  0.00           C  
ATOM   1737  C   GLU A 224      25.702  -5.151   6.779  1.00  0.00           C  
ATOM   1738  O   GLU A 224      25.234  -4.691   7.811  1.00  0.00           O  
ATOM   1739  CB  GLU A 224      27.691  -6.760   6.687  1.00  0.00           C  
ATOM   1740  CG  GLU A 224      28.336  -6.616   8.066  1.00  0.00           C  
ATOM   1741  CD  GLU A 224      29.822  -7.022   8.058  1.00  0.00           C  
ATOM   1742  OE1 GLU A 224      30.361  -7.246   9.162  1.00  0.00           O  
ATOM   1743  OE2 GLU A 224      30.402  -7.139   6.955  1.00  0.00           O  
ATOM   1744  N   GLU A 225      25.712  -4.443   5.645  1.00  0.00           N  
ATOM   1745  CA  GLU A 225      25.194  -3.074   5.556  1.00  0.00           C  
ATOM   1746  C   GLU A 225      23.697  -3.003   5.886  1.00  0.00           C  
ATOM   1747  O   GLU A 225      23.273  -2.112   6.617  1.00  0.00           O  
ATOM   1748  CB  GLU A 225      25.412  -2.510   4.145  1.00  0.00           C  
ATOM   1749  CG  GLU A 225      26.869  -2.133   3.872  1.00  0.00           C  
ATOM   1750  CD  GLU A 225      27.096  -1.852   2.384  1.00  0.00           C  
ATOM   1751  OE1 GLU A 225      27.653  -0.795   2.060  1.00  0.00           O  
ATOM   1752  OE2 GLU A 225      26.709  -2.719   1.571  1.00  0.00           O  
ATOM   1753  N   SER A 226      22.896  -3.942   5.388  1.00  0.00           N  
ATOM   1754  CA  SER A 226      21.460  -3.962   5.659  1.00  0.00           C  
ATOM   1755  C   SER A 226      21.129  -4.232   7.132  1.00  0.00           C  
ATOM   1756  O   SER A 226      20.191  -3.648   7.669  1.00  0.00           O  
ATOM   1757  CB  SER A 226      20.744  -4.966   4.744  1.00  0.00           C  
ATOM   1758  OG  SER A 226      20.988  -6.303   5.110  1.00  0.00           O  
ATOM   1759  N   LEU A 227      21.929  -5.045   7.806  1.00  0.00           N  
ATOM   1760  CA  LEU A 227      21.750  -5.369   9.223  1.00  0.00           C  
ATOM   1761  C   LEU A 227      22.190  -4.238  10.162  1.00  0.00           C  
ATOM   1762  O   LEU A 227      21.819  -4.240  11.334  1.00  0.00           O  
ATOM   1763  CB  LEU A 227      22.493  -6.675   9.541  1.00  0.00           C  
ATOM   1764  CG  LEU A 227      21.921  -7.933   8.855  1.00  0.00           C  
ATOM   1765  CD1 LEU A 227      22.771  -9.139   9.244  1.00  0.00           C  
ATOM   1766  CD2 LEU A 227      20.477  -8.216   9.245  1.00  0.00           C  
ATOM   1767  N   GLN A 228      22.916  -3.232   9.666  1.00  0.00           N  
ATOM   1768  CA  GLN A 228      23.238  -2.006  10.406  1.00  0.00           C  
ATOM   1769  C   GLN A 228      22.086  -0.981  10.435  1.00  0.00           C  
ATOM   1770  O   GLN A 228      22.275   0.152  10.900  1.00  0.00           O  
ATOM   1771  CB  GLN A 228      24.508  -1.359   9.825  1.00  0.00           C  
ATOM   1772  CG  GLN A 228      25.775  -2.209  10.021  1.00  0.00           C  
ATOM   1773  CD  GLN A 228      26.190  -2.349  11.483  1.00  0.00           C  
ATOM   1774  OE1 GLN A 228      25.962  -1.470  12.303  1.00  0.00           O  
ATOM   1775  NE2 GLN A 228      26.829  -3.431  11.832  1.00  0.00           N  
ATOM   1776  N   ALA A 229      20.913  -1.338   9.902  1.00  0.00           N  
ATOM   1777  CA  ALA A 229      19.740  -0.483   9.888  1.00  0.00           C  
ATOM   1778  C   ALA A 229      19.177  -0.249  11.297  1.00  0.00           C  
ATOM   1779  O   ALA A 229      19.284  -1.093  12.182  1.00  0.00           O  
ATOM   1780  CB  ALA A 229      18.694  -1.112   8.967  1.00  0.00           C  
ATOM   1781  N   ASP A 230      18.509   0.883  11.483  1.00  0.00           N  
ATOM   1782  CA  ASP A 230      17.730   1.174  12.692  1.00  0.00           C  
ATOM   1783  C   ASP A 230      16.366   0.462  12.652  1.00  0.00           C  
ATOM   1784  O   ASP A 230      15.751   0.223  13.689  1.00  0.00           O  
ATOM   1785  CB  ASP A 230      17.497   2.686  12.812  1.00  0.00           C  
ATOM   1786  CG  ASP A 230      18.765   3.539  12.781  1.00  0.00           C  
ATOM   1787  OD1 ASP A 230      19.797   3.133  13.363  1.00  0.00           O  
ATOM   1788  OD2 ASP A 230      18.696   4.628  12.170  1.00  0.00           O  
ATOM   1789  N   GLU A 231      15.889   0.183  11.438  1.00  0.00           N  
ATOM   1790  CA  GLU A 231      14.565  -0.371  11.178  1.00  0.00           C  
ATOM   1791  C   GLU A 231      14.540  -1.084   9.829  1.00  0.00           C  
ATOM   1792  O   GLU A 231      15.175  -0.652   8.874  1.00  0.00           O  
ATOM   1793  CB  GLU A 231      13.560   0.789  11.184  1.00  0.00           C  
ATOM   1794  CG  GLU A 231      12.109   0.356  11.024  1.00  0.00           C  
ATOM   1795  CD  GLU A 231      11.162   1.563  11.004  1.00  0.00           C  
ATOM   1796  OE1 GLU A 231       9.955   1.348  10.762  1.00  0.00           O  
ATOM   1797  OE2 GLU A 231      11.627   2.712  11.193  1.00  0.00           O  
ATOM   1798  N   MET A 232      13.738  -2.138   9.745  1.00  0.00           N  
ATOM   1799  CA  MET A 232      13.515  -2.884   8.518  1.00  0.00           C  
ATOM   1800  C   MET A 232      12.024  -3.177   8.357  1.00  0.00           C  
ATOM   1801  O   MET A 232      11.336  -3.498   9.325  1.00  0.00           O  
ATOM   1802  CB  MET A 232      14.376  -4.150   8.551  1.00  0.00           C  
ATOM   1803  CG  MET A 232      14.399  -4.902   7.223  1.00  0.00           C  
ATOM   1804  SD  MET A 232      15.480  -6.363   7.209  1.00  0.00           S  
ATOM   1805  CE  MET A 232      17.116  -5.595   7.254  1.00  0.00           C  
ATOM   1806  N   VAL A 233      11.516  -3.080   7.129  1.00  0.00           N  
ATOM   1807  CA  VAL A 233      10.134  -3.429   6.782  1.00  0.00           C  
ATOM   1808  C   VAL A 233      10.116  -4.255   5.504  1.00  0.00           C  
ATOM   1809  O   VAL A 233      10.951  -4.071   4.617  1.00  0.00           O  
ATOM   1810  CB  VAL A 233       9.208  -2.203   6.645  1.00  0.00           C  
ATOM   1811  CG1 VAL A 233       9.164  -1.366   7.926  1.00  0.00           C  
ATOM   1812  CG2 VAL A 233       9.587  -1.272   5.488  1.00  0.00           C  
ATOM   1813  N   ILE A 234       9.123  -5.129   5.387  1.00  0.00           N  
ATOM   1814  CA  ILE A 234       8.862  -5.861   4.148  1.00  0.00           C  
ATOM   1815  C   ILE A 234       7.484  -5.519   3.603  1.00  0.00           C  
ATOM   1816  O   ILE A 234       6.579  -5.144   4.357  1.00  0.00           O  
ATOM   1817  CB  ILE A 234       9.077  -7.375   4.305  1.00  0.00           C  
ATOM   1818  CG1 ILE A 234       8.043  -8.028   5.234  1.00  0.00           C  
ATOM   1819  CG2 ILE A 234      10.514  -7.653   4.769  1.00  0.00           C  
ATOM   1820  CD1 ILE A 234       8.096  -9.551   5.174  1.00  0.00           C  
ATOM   1821  N   CYS A 235       7.297  -5.654   2.296  1.00  0.00           N  
ATOM   1822  CA  CYS A 235       6.022  -5.350   1.668  1.00  0.00           C  
ATOM   1823  C   CYS A 235       5.698  -6.253   0.475  1.00  0.00           C  
ATOM   1824  O   CYS A 235       6.560  -6.669  -0.298  1.00  0.00           O  
ATOM   1825  CB  CYS A 235       5.974  -3.861   1.296  1.00  0.00           C  
ATOM   1826  SG  CYS A 235       7.087  -3.472  -0.086  1.00  0.00           S  
ATOM   1827  N   ASN A 236       4.409  -6.514   0.294  1.00  0.00           N  
ATOM   1828  CA  ASN A 236       3.826  -7.042  -0.928  1.00  0.00           C  
ATOM   1829  C   ASN A 236       2.359  -6.587  -1.042  1.00  0.00           C  
ATOM   1830  O   ASN A 236       1.819  -5.956  -0.135  1.00  0.00           O  
ATOM   1831  CB  ASN A 236       4.024  -8.572  -0.983  1.00  0.00           C  
ATOM   1832  CG  ASN A 236       3.201  -9.358   0.022  1.00  0.00           C  
ATOM   1833  OD1 ASN A 236       2.059  -9.055   0.315  1.00  0.00           O  
ATOM   1834  ND2 ASN A 236       3.743 -10.434   0.543  1.00  0.00           N  
ATOM   1835  N   ALA A 237       1.699  -6.927  -2.137  1.00  0.00           N  
ATOM   1836  CA  ALA A 237       0.318  -6.493  -2.374  1.00  0.00           C  
ATOM   1837  C   ALA A 237      -0.708  -7.001  -1.335  1.00  0.00           C  
ATOM   1838  O   ALA A 237      -1.805  -6.453  -1.254  1.00  0.00           O  
ATOM   1839  CB  ALA A 237      -0.079  -6.938  -3.786  1.00  0.00           C  
ATOM   1840  N   LEU A 238      -0.380  -8.039  -0.560  1.00  0.00           N  
ATOM   1841  CA  LEU A 238      -1.281  -8.667   0.399  1.00  0.00           C  
ATOM   1842  C   LEU A 238      -1.027  -8.232   1.843  1.00  0.00           C  
ATOM   1843  O   LEU A 238      -1.986  -8.022   2.573  1.00  0.00           O  
ATOM   1844  CB  LEU A 238      -1.190 -10.201   0.289  1.00  0.00           C  
ATOM   1845  CG  LEU A 238      -1.442 -10.779  -1.111  1.00  0.00           C  
ATOM   1846  CD1 LEU A 238      -1.411 -12.306  -1.035  1.00  0.00           C  
ATOM   1847  CD2 LEU A 238      -2.781 -10.340  -1.698  1.00  0.00           C  
ATOM   1848  N   MET A 239       0.236  -8.099   2.237  1.00  0.00           N  
ATOM   1849  CA  MET A 239       0.638  -7.842   3.632  1.00  0.00           C  
ATOM   1850  C   MET A 239      -0.023  -6.615   4.277  1.00  0.00           C  
ATOM   1851  O   MET A 239      -0.559  -6.743   5.371  1.00  0.00           O  
ATOM   1852  CB  MET A 239       2.162  -7.787   3.739  1.00  0.00           C  
ATOM   1853  CG  MET A 239       2.793  -9.173   3.607  1.00  0.00           C  
ATOM   1854  SD  MET A 239       4.604  -9.155   3.564  1.00  0.00           S  
ATOM   1855  CE  MET A 239       4.943 -10.922   3.707  1.00  0.00           C  
ATOM   1856  N   PRO A 240      -0.120  -5.411   3.606  1.00  0.00           N  
ATOM   1857  CA  PRO A 240       0.656  -4.859   2.500  1.00  0.00           C  
ATOM   1858  C   PRO A 240       2.090  -4.463   2.899  1.00  0.00           C  
ATOM   1859  O   PRO A 240       2.992  -4.584   2.077  1.00  0.00           O  
ATOM   1860  CB  PRO A 240      -0.160  -3.668   2.025  1.00  0.00           C  
ATOM   1861  CG  PRO A 240      -0.849  -3.179   3.289  1.00  0.00           C  
ATOM   1862  CD  PRO A 240      -1.124  -4.467   4.051  1.00  0.00           C  
ATOM   1863  N   VAL A 241       2.286  -4.024   4.128  1.00  0.00           N  
ATOM   1864  CA  VAL A 241       3.594  -3.726   4.715  1.00  0.00           C  
ATOM   1865  C   VAL A 241       3.626  -4.261   6.138  1.00  0.00           C  
ATOM   1866  O   VAL A 241       2.608  -4.222   6.833  1.00  0.00           O  
ATOM   1867  CB  VAL A 241       3.915  -2.218   4.624  1.00  0.00           C  
ATOM   1868  CG1 VAL A 241       3.039  -1.355   5.527  1.00  0.00           C  
ATOM   1869  CG2 VAL A 241       5.378  -1.922   4.939  1.00  0.00           C  
ATOM   1870  N   MET A 242       4.753  -4.797   6.558  1.00  0.00           N  
ATOM   1871  CA  MET A 242       4.931  -5.347   7.898  1.00  0.00           C  
ATOM   1872  C   MET A 242       6.302  -4.976   8.474  1.00  0.00           C  
ATOM   1873  O   MET A 242       7.279  -4.968   7.723  1.00  0.00           O  
ATOM   1874  CB  MET A 242       4.770  -6.878   7.888  1.00  0.00           C  
ATOM   1875  CG  MET A 242       3.346  -7.307   7.519  1.00  0.00           C  
ATOM   1876  SD  MET A 242       3.089  -9.087   7.612  1.00  0.00           S  
ATOM   1877  CE  MET A 242       1.369  -9.184   7.117  1.00  0.00           C  
ATOM   1878  N   PRO A 243       6.386  -4.708   9.791  1.00  0.00           N  
ATOM   1879  CA  PRO A 243       7.662  -4.445  10.439  1.00  0.00           C  
ATOM   1880  C   PRO A 243       8.449  -5.754  10.608  1.00  0.00           C  
ATOM   1881  O   PRO A 243       7.879  -6.794  10.950  1.00  0.00           O  
ATOM   1882  CB  PRO A 243       7.304  -3.812  11.782  1.00  0.00           C  
ATOM   1883  CG  PRO A 243       5.960  -4.459  12.138  1.00  0.00           C  
ATOM   1884  CD  PRO A 243       5.311  -4.697  10.773  1.00  0.00           C  
ATOM   1885  N   VAL A 244       9.755  -5.692  10.414  1.00  0.00           N  
ATOM   1886  CA  VAL A 244      10.672  -6.775  10.761  1.00  0.00           C  
ATOM   1887  C   VAL A 244      11.176  -6.540  12.175  1.00  0.00           C  
ATOM   1888  O   VAL A 244      11.795  -5.512  12.441  1.00  0.00           O  
ATOM   1889  CB  VAL A 244      11.834  -6.867   9.761  1.00  0.00           C  
ATOM   1890  CG1 VAL A 244      12.821  -7.970  10.138  1.00  0.00           C  
ATOM   1891  CG2 VAL A 244      11.318  -7.154   8.341  1.00  0.00           C  
ATOM   1892  N   CYS A 245      10.910  -7.466  13.087  1.00  0.00           N  
ATOM   1893  CA  CYS A 245      11.380  -7.379  14.466  1.00  0.00           C  
ATOM   1894  C   CYS A 245      12.752  -8.044  14.671  1.00  0.00           C  
ATOM   1895  O   CYS A 245      13.502  -7.623  15.549  1.00  0.00           O  
ATOM   1896  CB  CYS A 245      10.312  -7.942  15.410  1.00  0.00           C  
ATOM   1897  SG  CYS A 245       9.942  -9.682  15.036  1.00  0.00           S  
ATOM   1898  N   ALA A 246      13.107  -9.020  13.846  1.00  0.00           N  
ATOM   1899  CA  ALA A 246      14.418  -9.652  13.876  1.00  0.00           C  
ATOM   1900  C   ALA A 246      14.838 -10.202  12.508  1.00  0.00           C  
ATOM   1901  O   ALA A 246      14.012 -10.676  11.722  1.00  0.00           O  
ATOM   1902  CB  ALA A 246      14.426 -10.751  14.941  1.00  0.00           C  
ATOM   1903  N   CYS A 247      16.137 -10.188  12.242  1.00  0.00           N  
ATOM   1904  CA  CYS A 247      16.762 -10.869  11.125  1.00  0.00           C  
ATOM   1905  C   CYS A 247      17.970 -11.660  11.636  1.00  0.00           C  
ATOM   1906  O   CYS A 247      19.008 -11.077  11.957  1.00  0.00           O  
ATOM   1907  CB  CYS A 247      17.147  -9.842  10.055  1.00  0.00           C  
ATOM   1908  SG  CYS A 247      17.831 -10.715   8.616  1.00  0.00           S  
ATOM   1909  N   GLY A 248      17.828 -12.974  11.726  1.00  0.00           N  
ATOM   1910  CA  GLY A 248      18.791 -13.801  12.441  1.00  0.00           C  
ATOM   1911  C   GLY A 248      18.904 -13.350  13.907  1.00  0.00           C  
ATOM   1912  O   GLY A 248      17.894 -13.216  14.587  1.00  0.00           O  
ATOM   1913  N   ASP A 249      20.135 -13.046  14.341  1.00  0.00           N  
ATOM   1914  CA  ASP A 249      20.425 -12.597  15.710  1.00  0.00           C  
ATOM   1915  C   ASP A 249      20.260 -11.071  15.901  1.00  0.00           C  
ATOM   1916  O   ASP A 249      20.373 -10.562  17.013  1.00  0.00           O  
ATOM   1917  CB  ASP A 249      21.846 -13.044  16.096  1.00  0.00           C  
ATOM   1918  CG  ASP A 249      22.054 -14.554  15.983  1.00  0.00           C  
ATOM   1919  OD1 ASP A 249      21.128 -15.311  16.353  1.00  0.00           O  
ATOM   1920  OD2 ASP A 249      23.134 -14.947  15.493  1.00  0.00           O  
ATOM   1921  N   VAL A 250      20.010 -10.327  14.828  1.00  0.00           N  
ATOM   1922  CA  VAL A 250      19.834  -8.875  14.877  1.00  0.00           C  
ATOM   1923  C   VAL A 250      18.362  -8.545  15.103  1.00  0.00           C  
ATOM   1924  O   VAL A 250      17.502  -8.965  14.336  1.00  0.00           O  
ATOM   1925  CB  VAL A 250      20.362  -8.189  13.605  1.00  0.00           C  
ATOM   1926  CG1 VAL A 250      20.208  -6.668  13.684  1.00  0.00           C  
ATOM   1927  CG2 VAL A 250      21.848  -8.499  13.402  1.00  0.00           C  
ATOM   1928  N   SER A 251      18.080  -7.745  16.141  1.00  0.00           N  
ATOM   1929  CA  SER A 251      16.732  -7.283  16.474  1.00  0.00           C  
ATOM   1930  C   SER A 251      16.526  -5.828  16.075  1.00  0.00           C  
ATOM   1931  O   SER A 251      17.411  -4.993  16.263  1.00  0.00           O  
ATOM   1932  CB  SER A 251      16.446  -7.467  17.963  1.00  0.00           C  
ATOM   1933  OG  SER A 251      16.546  -8.833  18.317  1.00  0.00           O  
ATOM   1934  N   PHE A 252      15.333  -5.508  15.595  1.00  0.00           N  
ATOM   1935  CA  PHE A 252      14.891  -4.161  15.263  1.00  0.00           C  
ATOM   1936  C   PHE A 252      13.715  -3.773  16.162  1.00  0.00           C  
ATOM   1937  O   PHE A 252      12.755  -4.531  16.297  1.00  0.00           O  
ATOM   1938  CB  PHE A 252      14.508  -4.082  13.785  1.00  0.00           C  
ATOM   1939  CG  PHE A 252      15.606  -4.495  12.831  1.00  0.00           C  
ATOM   1940  CD1 PHE A 252      16.680  -3.621  12.561  1.00  0.00           C  
ATOM   1941  CD2 PHE A 252      15.570  -5.758  12.213  1.00  0.00           C  
ATOM   1942  CE1 PHE A 252      17.697  -4.004  11.680  1.00  0.00           C  
ATOM   1943  CE2 PHE A 252      16.587  -6.146  11.331  1.00  0.00           C  
ATOM   1944  CZ  PHE A 252      17.654  -5.270  11.064  1.00  0.00           C  
ATOM   1945  N   SER A 253      13.789  -2.590  16.774  1.00  0.00           N  
ATOM   1946  CA  SER A 253      12.769  -2.105  17.712  1.00  0.00           C  
ATOM   1947  C   SER A 253      12.100  -0.804  17.267  1.00  0.00           C  
ATOM   1948  O   SER A 253      11.032  -0.471  17.768  1.00  0.00           O  
ATOM   1949  CB  SER A 253      13.396  -1.918  19.098  1.00  0.00           C  
ATOM   1950  OG  SER A 253      14.480  -1.014  19.038  1.00  0.00           O  
ATOM   1951  N   SER A 254      12.700  -0.065  16.336  1.00  0.00           N  
ATOM   1952  CA  SER A 254      12.098   1.142  15.781  1.00  0.00           C  
ATOM   1953  C   SER A 254      11.016   0.789  14.763  1.00  0.00           C  
ATOM   1954  O   SER A 254      11.187  -0.140  13.975  1.00  0.00           O  
ATOM   1955  CB  SER A 254      13.161   2.032  15.143  1.00  0.00           C  
ATOM   1956  OG  SER A 254      12.605   3.274  14.758  1.00  0.00           O  
ATOM   1957  N   ALA A 255       9.905   1.542  14.771  1.00  0.00           N  
ATOM   1958  CA  ALA A 255       8.768   1.345  13.879  1.00  0.00           C  
ATOM   1959  C   ALA A 255       8.399   2.605  13.082  1.00  0.00           C  
ATOM   1960  O   ALA A 255       7.352   2.656  12.456  1.00  0.00           O  
ATOM   1961  CB  ALA A 255       7.601   0.805  14.711  1.00  0.00           C  
ATOM   1962  N   THR A 256       9.254   3.630  13.059  1.00  0.00           N  
ATOM   1963  CA  THR A 256       8.954   4.947  12.482  1.00  0.00           C  
ATOM   1964  C   THR A 256       8.609   4.878  10.991  1.00  0.00           C  
ATOM   1965  O   THR A 256       7.667   5.520  10.529  1.00  0.00           O  
ATOM   1966  CB  THR A 256      10.152   5.900  12.667  1.00  0.00           C  
ATOM   1967  OG1 THR A 256      10.743   5.776  13.935  1.00  0.00           O  
ATOM   1968  CG2 THR A 256       9.751   7.361  12.519  1.00  0.00           C  
ATOM   1969  N   LEU A 257       9.364   4.091  10.224  1.00  0.00           N  
ATOM   1970  CA  LEU A 257       9.095   3.881   8.801  1.00  0.00           C  
ATOM   1971  C   LEU A 257       7.830   3.038   8.599  1.00  0.00           C  
ATOM   1972  O   LEU A 257       7.029   3.328   7.706  1.00  0.00           O  
ATOM   1973  CB  LEU A 257      10.316   3.216   8.152  1.00  0.00           C  
ATOM   1974  CG  LEU A 257      10.131   2.846   6.674  1.00  0.00           C  
ATOM   1975  CD1 LEU A 257       9.908   4.076   5.797  1.00  0.00           C  
ATOM   1976  CD2 LEU A 257      11.362   2.103   6.163  1.00  0.00           C  
ATOM   1977  N   TYR A 258       7.640   2.014   9.422  1.00  0.00           N  
ATOM   1978  CA  TYR A 258       6.442   1.184   9.390  1.00  0.00           C  
ATOM   1979  C   TYR A 258       5.190   2.011   9.672  1.00  0.00           C  
ATOM   1980  O   TYR A 258       4.244   1.953   8.891  1.00  0.00           O  
ATOM   1981  CB  TYR A 258       6.581   0.031  10.393  1.00  0.00           C  
ATOM   1982  CG  TYR A 258       5.294  -0.747  10.554  1.00  0.00           C  
ATOM   1983  CD1 TYR A 258       4.534  -0.636  11.743  1.00  0.00           C  
ATOM   1984  CD2 TYR A 258       4.812  -1.542   9.499  1.00  0.00           C  
ATOM   1985  CE1 TYR A 258       3.315  -1.323  11.866  1.00  0.00           C  
ATOM   1986  CE2 TYR A 258       3.596  -2.217   9.616  1.00  0.00           C  
ATOM   1987  CZ  TYR A 258       2.848  -2.111  10.803  1.00  0.00           C  
ATOM   1988  OH  TYR A 258       1.653  -2.780  10.913  1.00  0.00           O  
ATOM   1989  N   GLU A 259       5.195   2.830  10.714  1.00  0.00           N  
ATOM   1990  CA  GLU A 259       4.082   3.700  11.103  1.00  0.00           C  
ATOM   1991  C   GLU A 259       3.742   4.731  10.022  1.00  0.00           C  
ATOM   1992  O   GLU A 259       2.577   5.059   9.830  1.00  0.00           O  
ATOM   1993  CB  GLU A 259       4.431   4.407  12.413  1.00  0.00           C  
ATOM   1994  CG  GLU A 259       4.346   3.461  13.614  1.00  0.00           C  
ATOM   1995  CD  GLU A 259       4.932   4.052  14.911  1.00  0.00           C  
ATOM   1996  OE1 GLU A 259       4.948   3.305  15.918  1.00  0.00           O  
ATOM   1997  OE2 GLU A 259       5.413   5.210  14.877  1.00  0.00           O  
ATOM   1998  N   TYR A 260       4.742   5.197   9.266  1.00  0.00           N  
ATOM   1999  CA  TYR A 260       4.520   6.057   8.109  1.00  0.00           C  
ATOM   2000  C   TYR A 260       3.864   5.295   6.943  1.00  0.00           C  
ATOM   2001  O   TYR A 260       2.896   5.778   6.359  1.00  0.00           O  
ATOM   2002  CB  TYR A 260       5.845   6.697   7.686  1.00  0.00           C  
ATOM   2003  CG  TYR A 260       5.717   7.539   6.434  1.00  0.00           C  
ATOM   2004  CD1 TYR A 260       6.166   7.052   5.186  1.00  0.00           C  
ATOM   2005  CD2 TYR A 260       5.073   8.794   6.487  1.00  0.00           C  
ATOM   2006  CE1 TYR A 260       5.965   7.794   4.016  1.00  0.00           C  
ATOM   2007  CE2 TYR A 260       4.866   9.542   5.322  1.00  0.00           C  
ATOM   2008  CZ  TYR A 260       5.304   9.033   4.084  1.00  0.00           C  
ATOM   2009  OH  TYR A 260       5.062   9.747   2.934  1.00  0.00           O  
ATOM   2010  N   LEU A 261       4.378   4.118   6.600  1.00  0.00           N  
ATOM   2011  CA  LEU A 261       3.928   3.369   5.423  1.00  0.00           C  
ATOM   2012  C   LEU A 261       2.628   2.595   5.642  1.00  0.00           C  
ATOM   2013  O   LEU A 261       1.799   2.532   4.730  1.00  0.00           O  
ATOM   2014  CB  LEU A 261       5.049   2.409   4.971  1.00  0.00           C  
ATOM   2015  CG  LEU A 261       6.304   3.084   4.384  1.00  0.00           C  
ATOM   2016  CD1 LEU A 261       7.337   2.008   4.074  1.00  0.00           C  
ATOM   2017  CD2 LEU A 261       6.009   3.847   3.088  1.00  0.00           C  
ATOM   2018  N   ALA A 262       2.430   1.993   6.808  1.00  0.00           N  
ATOM   2019  CA  ALA A 262       1.338   1.070   7.082  1.00  0.00           C  
ATOM   2020  C   ALA A 262      -0.044   1.654   6.764  1.00  0.00           C  
ATOM   2021  O   ALA A 262      -0.748   1.079   5.927  1.00  0.00           O  
ATOM   2022  CB  ALA A 262       1.438   0.556   8.521  1.00  0.00           C  
ATOM   2023  N   PRO A 263      -0.442   2.802   7.321  1.00  0.00           N  
ATOM   2024  CA  PRO A 263      -1.787   3.341   7.097  1.00  0.00           C  
ATOM   2025  C   PRO A 263      -2.036   3.753   5.644  1.00  0.00           C  
ATOM   2026  O   PRO A 263      -3.166   3.665   5.165  1.00  0.00           O  
ATOM   2027  CB  PRO A 263      -1.887   4.524   8.063  1.00  0.00           C  
ATOM   2028  CG  PRO A 263      -0.447   4.955   8.287  1.00  0.00           C  
ATOM   2029  CD  PRO A 263       0.303   3.639   8.239  1.00  0.00           C  
ATOM   2030  N   LEU A 264      -0.984   4.141   4.916  1.00  0.00           N  
ATOM   2031  CA  LEU A 264      -1.046   4.468   3.492  1.00  0.00           C  
ATOM   2032  C   LEU A 264      -1.216   3.224   2.618  1.00  0.00           C  
ATOM   2033  O   LEU A 264      -1.940   3.239   1.631  1.00  0.00           O  
ATOM   2034  CB  LEU A 264       0.265   5.178   3.114  1.00  0.00           C  
ATOM   2035  CG  LEU A 264       0.332   6.624   3.602  1.00  0.00           C  
ATOM   2036  CD1 LEU A 264       1.769   7.143   3.547  1.00  0.00           C  
ATOM   2037  CD2 LEU A 264      -0.556   7.468   2.683  1.00  0.00           C  
ATOM   2038  N   CYS A 265      -0.534   2.140   2.987  1.00  0.00           N  
ATOM   2039  CA  CYS A 265      -0.515   0.908   2.214  1.00  0.00           C  
ATOM   2040  C   CYS A 265      -1.736   0.010   2.483  1.00  0.00           C  
ATOM   2041  O   CYS A 265      -2.085  -0.802   1.634  1.00  0.00           O  
ATOM   2042  CB  CYS A 265       0.787   0.165   2.505  1.00  0.00           C  
ATOM   2043  SG  CYS A 265       2.211   1.111   1.895  1.00  0.00           S  
ATOM   2044  N   GLU A 266      -2.393   0.139   3.635  1.00  0.00           N  
ATOM   2045  CA  GLU A 266      -3.589  -0.644   3.967  1.00  0.00           C  
ATOM   2046  C   GLU A 266      -4.804  -0.270   3.109  1.00  0.00           C  
ATOM   2047  O   GLU A 266      -5.616  -1.136   2.775  1.00  0.00           O  
ATOM   2048  CB  GLU A 266      -3.940  -0.458   5.440  1.00  0.00           C  
ATOM   2049  CG  GLU A 266      -3.084  -1.345   6.335  1.00  0.00           C  
ATOM   2050  CD  GLU A 266      -3.362  -1.124   7.824  1.00  0.00           C  
ATOM   2051  OE1 GLU A 266      -2.616  -1.735   8.614  1.00  0.00           O  
ATOM   2052  OE2 GLU A 266      -4.312  -0.380   8.159  1.00  0.00           O  
ATOM   2053  N   ARG A 267      -4.911   1.001   2.732  1.00  0.00           N  
ATOM   2054  CA  ARG A 267      -5.969   1.516   1.852  1.00  0.00           C  
ATOM   2055  C   ARG A 267      -5.352   2.337   0.708  1.00  0.00           C  
ATOM   2056  O   ARG A 267      -5.516   3.549   0.672  1.00  0.00           O  
ATOM   2057  CB  ARG A 267      -7.007   2.319   2.654  1.00  0.00           C  
ATOM   2058  CG  ARG A 267      -7.764   1.453   3.663  1.00  0.00           C  
ATOM   2059  CD  ARG A 267      -8.952   2.234   4.235  1.00  0.00           C  
ATOM   2060  NE  ARG A 267      -9.699   1.437   5.221  1.00  0.00           N  
ATOM   2061  CZ  ARG A 267     -10.995   1.436   5.402  1.00  0.00           C  
ATOM   2062  NH1 ARG A 267     -11.788   2.192   4.700  1.00  0.00           N  
ATOM   2063  NH2 ARG A 267     -11.525   0.672   6.306  1.00  0.00           N  
ATOM   2064  N   PRO A 268      -4.638   1.684  -0.213  1.00  0.00           N  
ATOM   2065  CA  PRO A 268      -3.879   2.403  -1.227  1.00  0.00           C  
ATOM   2066  C   PRO A 268      -4.719   2.988  -2.370  1.00  0.00           C  
ATOM   2067  O   PRO A 268      -4.170   3.636  -3.253  1.00  0.00           O  
ATOM   2068  CB  PRO A 268      -2.875   1.369  -1.738  1.00  0.00           C  
ATOM   2069  CG  PRO A 268      -3.625   0.052  -1.598  1.00  0.00           C  
ATOM   2070  CD  PRO A 268      -4.454   0.262  -0.343  1.00  0.00           C  
ATOM   2071  N   ASN A 269      -6.035   2.752  -2.344  1.00  0.00           N  
ATOM   2072  CA  ASN A 269      -6.960   3.162  -3.396  1.00  0.00           C  
ATOM   2073  C   ASN A 269      -8.217   3.822  -2.867  1.00  0.00           C  
ATOM   2074  O   ASN A 269      -8.633   3.503  -1.727  1.00  0.00           O  
ATOM   2075  CB  ASN A 269      -7.360   1.949  -4.235  1.00  0.00           C  
ATOM   2076  CG  ASN A 269      -6.293   1.434  -5.176  1.00  0.00           C  
ATOM   2077  OD1 ASN A 269      -5.335   2.081  -5.565  1.00  0.00           O  
ATOM   2078  ND2 ASN A 269      -6.485   0.213  -5.648  1.00  0.00           N  
ATOM   2079  OXT ASN A 269      -8.798   4.616  -3.628  1.00  0.00           O  
ATOM   2080  N   VAL B   1     -24.196  21.542 -19.005  1.00  0.00           N  
ATOM   2081  CA  VAL B   1     -23.428  20.553 -18.207  1.00  0.00           C  
ATOM   2082  C   VAL B   1     -22.596  21.394 -17.258  1.00  0.00           C  
ATOM   2083  O   VAL B   1     -21.807  22.179 -17.746  1.00  0.00           O  
ATOM   2084  CB  VAL B   1     -22.550  19.672 -19.111  1.00  0.00           C  
ATOM   2085  CG1 VAL B   1     -21.800  18.611 -18.319  1.00  0.00           C  
ATOM   2086  CG2 VAL B   1     -23.431  18.953 -20.157  1.00  0.00           C  
ATOM   2087  N   LYS B   2     -22.861  21.348 -15.935  1.00  0.00           N  
ATOM   2088  CA  LYS B   2     -22.015  22.106 -14.994  1.00  0.00           C  
ATOM   2089  C   LYS B   2     -20.610  21.546 -15.143  1.00  0.00           C  
ATOM   2090  O   LYS B   2     -20.453  20.339 -14.982  1.00  0.00           O  
ATOM   2091  CB  LYS B   2     -22.503  21.988 -13.542  1.00  0.00           C  
ATOM   2092  CG  LYS B   2     -23.626  22.977 -13.192  1.00  0.00           C  
ATOM   2093  CD  LYS B   2     -23.962  22.917 -11.698  1.00  0.00           C  
ATOM   2094  CE  LYS B   2     -24.987  23.990 -11.311  1.00  0.00           C  
ATOM   2095  NZ  LYS B   2     -25.238  24.038  -9.845  1.00  0.00           N  
ATOM   2096  N   ASP B   3     -19.657  22.405 -15.510  1.00  0.00           N  
ATOM   2097  CA  ASP B   3     -18.265  21.997 -15.609  1.00  0.00           C  
ATOM   2098  C   ASP B   3     -17.891  21.322 -14.293  1.00  0.00           C  
ATOM   2099  O   ASP B   3     -18.108  21.876 -13.213  1.00  0.00           O  
ATOM   2100  CB  ASP B   3     -17.360  23.192 -15.924  1.00  0.00           C  
ATOM   2101  CG  ASP B   3     -17.449  23.587 -17.402  1.00  0.00           C  
ATOM   2102  OD1 ASP B   3     -17.489  22.658 -18.242  1.00  0.00           O  
ATOM   2103  OD2 ASP B   3     -17.539  24.807 -17.674  1.00  0.00           O  
ATOM   2104  N   LYS B   4     -17.437  20.072 -14.375  1.00  0.00           N  
ATOM   2105  CA  LYS B   4     -16.977  19.342 -13.199  1.00  0.00           C  
ATOM   2106  C   LYS B   4     -15.732  20.080 -12.725  1.00  0.00           C  
ATOM   2107  O   LYS B   4     -14.650  19.857 -13.260  1.00  0.00           O  
ATOM   2108  CB  LYS B   4     -16.676  17.866 -13.514  1.00  0.00           C  
ATOM   2109  CG  LYS B   4     -17.864  16.937 -13.286  1.00  0.00           C  
ATOM   2110  CD  LYS B   4     -17.411  15.482 -13.499  1.00  0.00           C  
ATOM   2111  CE  LYS B   4     -18.506  14.489 -13.141  1.00  0.00           C  
ATOM   2112  NZ  LYS B   4     -18.028  13.090 -13.285  1.00  0.00           N  
ATOM   2113  N   VAL B   5     -15.921  20.952 -11.749  1.00  0.00           N  
ATOM   2114  CA  VAL B   5     -14.815  21.585 -11.047  1.00  0.00           C  
ATOM   2115  C   VAL B   5     -14.045  20.461 -10.378  1.00  0.00           C  
ATOM   2116  O   VAL B   5     -14.533  19.814  -9.442  1.00  0.00           O  
ATOM   2117  CB  VAL B   5     -15.301  22.646 -10.042  1.00  0.00           C  
ATOM   2118  CG1 VAL B   5     -14.120  23.357  -9.394  1.00  0.00           C  
ATOM   2119  CG2 VAL B   5     -16.162  23.709 -10.749  1.00  0.00           C  
ATOM   2120  N   TYR B   6     -12.902  20.143 -10.950  1.00  0.00           N  
ATOM   2121  CA  TYR B   6     -12.007  19.146 -10.380  1.00  0.00           C  
ATOM   2122  C   TYR B   6     -11.461  19.693  -9.067  1.00  0.00           C  
ATOM   2123  O   TYR B   6     -11.103  20.868  -8.973  1.00  0.00           O  
ATOM   2124  CB  TYR B   6     -10.889  18.826 -11.371  1.00  0.00           C  
ATOM   2125  CG  TYR B   6     -11.361  18.103 -12.607  1.00  0.00           C  
ATOM   2126  CD1 TYR B   6     -11.815  16.773 -12.520  1.00  0.00           C  
ATOM   2127  CD2 TYR B   6     -11.350  18.735 -13.863  1.00  0.00           C  
ATOM   2128  CE1 TYR B   6     -12.249  16.083 -13.655  1.00  0.00           C  
ATOM   2129  CE2 TYR B   6     -11.774  18.047 -15.016  1.00  0.00           C  
ATOM   2130  CZ  TYR B   6     -12.223  16.721 -14.913  1.00  0.00           C  
ATOM   2131  OH  TYR B   6     -12.629  16.039 -16.031  1.00  0.00           O  
ATOM   2132  N   LYS B   7     -11.381  18.827  -8.058  1.00  0.00           N  
ATOM   2133  CA  LYS B   7     -10.645  19.178  -6.850  1.00  0.00           C  
ATOM   2134  C   LYS B   7      -9.208  19.517  -7.223  1.00  0.00           C  
ATOM   2135  O   LYS B   7      -8.590  18.812  -8.021  1.00  0.00           O  
ATOM   2136  CB  LYS B   7     -10.678  18.044  -5.819  1.00  0.00           C  
ATOM   2137  CG  LYS B   7     -11.999  17.999  -5.042  1.00  0.00           C  
ATOM   2138  CD  LYS B   7     -11.848  17.107  -3.799  1.00  0.00           C  
ATOM   2139  CE  LYS B   7     -13.036  17.300  -2.856  1.00  0.00           C  
ATOM   2140  NZ  LYS B   7     -12.710  16.878  -1.473  1.00  0.00           N  
ATOM   2141  N   ARG B   8      -8.681  20.573  -6.624  1.00  0.00           N  
ATOM   2142  CA  ARG B   8      -7.259  20.876  -6.739  1.00  0.00           C  
ATOM   2143  C   ARG B   8      -6.469  19.852  -5.917  1.00  0.00           C  
ATOM   2144  O   ARG B   8      -6.926  19.467  -4.837  1.00  0.00           O  
ATOM   2145  CB  ARG B   8      -6.978  22.308  -6.288  1.00  0.00           C  
ATOM   2146  CG  ARG B   8      -7.507  23.287  -7.348  1.00  0.00           C  
ATOM   2147  CD  ARG B   8      -7.167  24.731  -6.966  1.00  0.00           C  
ATOM   2148  NE  ARG B   8      -7.262  25.593  -8.147  1.00  0.00           N  
ATOM   2149  CZ  ARG B   8      -6.500  26.625  -8.415  1.00  0.00           C  
ATOM   2150  NH1 ARG B   8      -5.688  27.135  -7.535  1.00  0.00           N  
ATOM   2151  NH2 ARG B   8      -6.525  27.161  -9.593  1.00  0.00           N  
ATOM   2152  N   PRO B   9      -5.300  19.426  -6.409  1.00  0.00           N  
ATOM   2153  CA  PRO B   9      -4.443  18.479  -5.700  1.00  0.00           C  
ATOM   2154  C   PRO B   9      -3.611  19.178  -4.610  1.00  0.00           C  
ATOM   2155  O   PRO B   9      -2.471  18.816  -4.343  1.00  0.00           O  
ATOM   2156  CB  PRO B   9      -3.598  17.846  -6.804  1.00  0.00           C  
ATOM   2157  CG  PRO B   9      -3.383  19.016  -7.764  1.00  0.00           C  
ATOM   2158  CD  PRO B   9      -4.721  19.764  -7.705  1.00  0.00           C  
ATOM   2159  N   VAL B  10      -4.178  20.213  -4.010  1.00  0.00           N  
ATOM   2160  CA  VAL B  10      -3.615  20.958  -2.892  1.00  0.00           C  
ATOM   2161  C   VAL B  10      -4.737  21.081  -1.871  1.00  0.00           C  
ATOM   2162  O   VAL B  10      -5.799  21.616  -2.188  1.00  0.00           O  
ATOM   2163  CB  VAL B  10      -3.082  22.340  -3.321  1.00  0.00           C  
ATOM   2164  CG1 VAL B  10      -2.356  23.009  -2.153  1.00  0.00           C  
ATOM   2165  CG2 VAL B  10      -2.084  22.249  -4.487  1.00  0.00           C  
ATOM   2166  N   SER B  11      -4.519  20.559  -0.693  1.00  0.00           N  
ATOM   2167  CA  SER B  11      -5.498  20.551   0.381  1.00  0.00           C  
ATOM   2168  C   SER B  11      -4.897  21.009   1.696  1.00  0.00           C  
ATOM   2169  O   SER B  11      -3.676  21.143   1.851  1.00  0.00           O  
ATOM   2170  CB  SER B  11      -6.172  19.172   0.504  1.00  0.00           C  
ATOM   2171  OG  SER B  11      -5.269  18.181   0.967  1.00  0.00           O  
ATOM   2172  N   ILE B  12      -5.775  21.256   2.637  1.00  0.00           N  
ATOM   2173  CA  ILE B  12      -5.429  21.538   4.021  1.00  0.00           C  
ATOM   2174  C   ILE B  12      -6.029  20.476   4.929  1.00  0.00           C  
ATOM   2175  O   ILE B  12      -7.040  19.849   4.600  1.00  0.00           O  
ATOM   2176  CB  ILE B  12      -5.806  22.974   4.411  1.00  0.00           C  
ATOM   2177  CG1 ILE B  12      -7.301  23.326   4.250  1.00  0.00           C  
ATOM   2178  CG2 ILE B  12      -4.959  23.980   3.594  1.00  0.00           C  
ATOM   2179  CD1 ILE B  12      -8.186  22.867   5.403  1.00  0.00           C  
ATOM   2180  N   LEU B  13      -5.397  20.303   6.066  1.00  0.00           N  
ATOM   2181  CA  LEU B  13      -5.903  19.559   7.195  1.00  0.00           C  
ATOM   2182  C   LEU B  13      -5.825  20.475   8.411  1.00  0.00           C  
ATOM   2183  O   LEU B  13      -4.754  20.996   8.718  1.00  0.00           O  
ATOM   2184  CB  LEU B  13      -5.044  18.301   7.370  1.00  0.00           C  
ATOM   2185  CG  LEU B  13      -5.323  17.505   8.661  1.00  0.00           C  
ATOM   2186  CD1 LEU B  13      -6.684  16.818   8.614  1.00  0.00           C  
ATOM   2187  CD2 LEU B  13      -4.262  16.421   8.832  1.00  0.00           C  
ATOM   2188  N   VAL B  14      -6.940  20.662   9.121  1.00  0.00           N  
ATOM   2189  CA  VAL B  14      -6.979  21.418  10.373  1.00  0.00           C  
ATOM   2190  C   VAL B  14      -7.361  20.486  11.504  1.00  0.00           C  
ATOM   2191  O   VAL B  14      -8.519  20.109  11.645  1.00  0.00           O  
ATOM   2192  CB  VAL B  14      -7.910  22.639  10.311  1.00  0.00           C  
ATOM   2193  CG1 VAL B  14      -7.706  23.505  11.550  1.00  0.00           C  
ATOM   2194  CG2 VAL B  14      -7.643  23.500   9.077  1.00  0.00           C  
ATOM   2195  N   VAL B  15      -6.395  20.125  12.329  1.00  0.00           N  
ATOM   2196  CA  VAL B  15      -6.653  19.362  13.549  1.00  0.00           C  
ATOM   2197  C   VAL B  15      -7.181  20.320  14.610  1.00  0.00           C  
ATOM   2198  O   VAL B  15      -6.447  21.151  15.132  1.00  0.00           O  
ATOM   2199  CB  VAL B  15      -5.391  18.625  14.027  1.00  0.00           C  
ATOM   2200  CG1 VAL B  15      -5.685  17.834  15.306  1.00  0.00           C  
ATOM   2201  CG2 VAL B  15      -4.893  17.639  12.975  1.00  0.00           C  
ATOM   2202  N   ILE B  16      -8.463  20.184  14.935  1.00  0.00           N  
ATOM   2203  CA  ILE B  16      -9.104  20.977  15.983  1.00  0.00           C  
ATOM   2204  C   ILE B  16      -9.085  20.172  17.278  1.00  0.00           C  
ATOM   2205  O   ILE B  16      -9.514  19.018  17.294  1.00  0.00           O  
ATOM   2206  CB  ILE B  16     -10.525  21.409  15.578  1.00  0.00           C  
ATOM   2207  CG1 ILE B  16     -10.489  22.170  14.229  1.00  0.00           C  
ATOM   2208  CG2 ILE B  16     -11.144  22.272  16.689  1.00  0.00           C  
ATOM   2209  CD1 ILE B  16     -11.862  22.612  13.717  1.00  0.00           C  
ATOM   2210  N   TYR B  17      -8.619  20.764  18.357  1.00  0.00           N  
ATOM   2211  CA  TYR B  17      -8.600  20.142  19.674  1.00  0.00           C  
ATOM   2212  C   TYR B  17      -8.919  21.161  20.776  1.00  0.00           C  
ATOM   2213  O   TYR B  17      -8.795  22.364  20.582  1.00  0.00           O  
ATOM   2214  CB  TYR B  17      -7.259  19.436  19.911  1.00  0.00           C  
ATOM   2215  CG  TYR B  17      -6.065  20.344  20.078  1.00  0.00           C  
ATOM   2216  CD1 TYR B  17      -5.415  20.895  18.953  1.00  0.00           C  
ATOM   2217  CD2 TYR B  17      -5.569  20.637  21.367  1.00  0.00           C  
ATOM   2218  CE1 TYR B  17      -4.297  21.723  19.108  1.00  0.00           C  
ATOM   2219  CE2 TYR B  17      -4.453  21.462  21.533  1.00  0.00           C  
ATOM   2220  CZ  TYR B  17      -3.813  22.006  20.402  1.00  0.00           C  
ATOM   2221  OH  TYR B  17      -2.714  22.812  20.558  1.00  0.00           O  
ATOM   2222  N   ALA B  18      -9.337  20.663  21.936  1.00  0.00           N  
ATOM   2223  CA  ALA B  18      -9.529  21.479  23.122  1.00  0.00           C  
ATOM   2224  C   ALA B  18      -8.241  21.514  23.950  1.00  0.00           C  
ATOM   2225  O   ALA B  18      -7.638  20.480  24.238  1.00  0.00           O  
ATOM   2226  CB  ALA B  18     -10.723  20.944  23.904  1.00  0.00           C  
ATOM   2227  N   GLN B  19      -7.811  22.719  24.344  1.00  0.00           N  
ATOM   2228  CA  GLN B  19      -6.527  22.911  25.015  1.00  0.00           C  
ATOM   2229  C   GLN B  19      -6.525  22.396  26.453  1.00  0.00           C  
ATOM   2230  O   GLN B  19      -5.490  21.960  26.952  1.00  0.00           O  
ATOM   2231  CB  GLN B  19      -6.199  24.409  24.938  1.00  0.00           C  
ATOM   2232  CG  GLN B  19      -4.710  24.687  25.168  1.00  0.00           C  
ATOM   2233  CD  GLN B  19      -4.342  26.144  24.884  1.00  0.00           C  
ATOM   2234  OE1 GLN B  19      -5.173  27.015  24.745  1.00  0.00           O  
ATOM   2235  NE2 GLN B  19      -3.069  26.450  24.781  1.00  0.00           N  
ATOM   2236  N   ASP B  20      -7.689  22.421  27.109  1.00  0.00           N  
ATOM   2237  CA  ASP B  20      -7.882  21.970  28.488  1.00  0.00           C  
ATOM   2238  C   ASP B  20      -7.955  20.436  28.609  1.00  0.00           C  
ATOM   2239  O   ASP B  20      -7.253  19.848  29.424  1.00  0.00           O  
ATOM   2240  CB  ASP B  20      -9.138  22.653  29.078  1.00  0.00           C  
ATOM   2241  CG  ASP B  20     -10.456  22.343  28.348  1.00  0.00           C  
ATOM   2242  OD1 ASP B  20     -10.424  21.905  27.175  1.00  0.00           O  
ATOM   2243  OD2 ASP B  20     -11.514  22.566  28.967  1.00  0.00           O  
ATOM   2244  N   THR B  21      -8.759  19.784  27.755  1.00  0.00           N  
ATOM   2245  CA  THR B  21      -8.957  18.333  27.800  1.00  0.00           C  
ATOM   2246  C   THR B  21      -8.000  17.559  26.898  1.00  0.00           C  
ATOM   2247  O   THR B  21      -7.918  16.331  27.013  1.00  0.00           O  
ATOM   2248  CB  THR B  21     -10.397  17.946  27.452  1.00  0.00           C  
ATOM   2249  OG1 THR B  21     -10.677  18.277  26.113  1.00  0.00           O  
ATOM   2250  CG2 THR B  21     -11.421  18.625  28.361  1.00  0.00           C  
ATOM   2251  N   LYS B  22      -7.306  18.224  25.985  1.00  0.00           N  
ATOM   2252  CA  LYS B  22      -6.516  17.620  24.900  1.00  0.00           C  
ATOM   2253  C   LYS B  22      -7.331  16.703  23.973  1.00  0.00           C  
ATOM   2254  O   LYS B  22      -6.751  15.952  23.193  1.00  0.00           O  
ATOM   2255  CB  LYS B  22      -5.262  16.923  25.461  1.00  0.00           C  
ATOM   2256  CG  LYS B  22      -4.210  17.875  26.070  1.00  0.00           C  
ATOM   2257  CD  LYS B  22      -3.115  18.199  25.059  1.00  0.00           C  
ATOM   2258  CE  LYS B  22      -1.980  18.997  25.697  1.00  0.00           C  
ATOM   2259  NZ  LYS B  22      -0.803  19.119  24.790  1.00  0.00           N  
ATOM   2260  N   ARG B  23      -8.661  16.766  24.013  1.00  0.00           N  
ATOM   2261  CA  ARG B  23      -9.506  15.993  23.109  1.00  0.00           C  
ATOM   2262  C   ARG B  23      -9.562  16.622  21.724  1.00  0.00           C  
ATOM   2263  O   ARG B  23      -9.557  17.835  21.576  1.00  0.00           O  
ATOM   2264  CB  ARG B  23     -10.912  15.794  23.675  1.00  0.00           C  
ATOM   2265  CG  ARG B  23     -10.905  14.800  24.836  1.00  0.00           C  
ATOM   2266  CD  ARG B  23     -12.336  14.527  25.234  1.00  0.00           C  
ATOM   2267  NE  ARG B  23     -12.431  13.703  26.434  1.00  0.00           N  
ATOM   2268  CZ  ARG B  23     -13.366  13.828  27.362  1.00  0.00           C  
ATOM   2269  NH1 ARG B  23     -14.303  14.726  27.263  1.00  0.00           N  
ATOM   2270  NH2 ARG B  23     -13.347  13.058  28.404  1.00  0.00           N  
ATOM   2271  N   VAL B  24      -9.640  15.761  20.725  1.00  0.00           N  
ATOM   2272  CA  VAL B  24      -9.652  16.129  19.308  1.00  0.00           C  
ATOM   2273  C   VAL B  24     -11.081  16.065  18.794  1.00  0.00           C  
ATOM   2274  O   VAL B  24     -11.811  15.105  19.055  1.00  0.00           O  
ATOM   2275  CB  VAL B  24      -8.717  15.226  18.503  1.00  0.00           C  
ATOM   2276  CG1 VAL B  24      -8.666  15.616  17.026  1.00  0.00           C  
ATOM   2277  CG2 VAL B  24      -7.282  15.296  19.044  1.00  0.00           C  
ATOM   2278  N   LEU B  25     -11.474  17.074  18.027  1.00  0.00           N  
ATOM   2279  CA  LEU B  25     -12.733  17.112  17.317  1.00  0.00           C  
ATOM   2280  C   LEU B  25     -12.663  16.204  16.084  1.00  0.00           C  
ATOM   2281  O   LEU B  25     -11.928  16.480  15.137  1.00  0.00           O  
ATOM   2282  CB  LEU B  25     -13.060  18.561  16.946  1.00  0.00           C  
ATOM   2283  CG  LEU B  25     -14.374  18.721  16.170  1.00  0.00           C  
ATOM   2284  CD1 LEU B  25     -15.581  18.281  16.995  1.00  0.00           C  
ATOM   2285  CD2 LEU B  25     -14.562  20.184  15.780  1.00  0.00           C  
ATOM   2286  N   MET B  26     -13.474  15.152  16.090  1.00  0.00           N  
ATOM   2287  CA  MET B  26     -13.606  14.219  14.980  1.00  0.00           C  
ATOM   2288  C   MET B  26     -14.989  14.339  14.346  1.00  0.00           C  
ATOM   2289  O   MET B  26     -16.002  14.323  15.045  1.00  0.00           O  
ATOM   2290  CB  MET B  26     -13.335  12.789  15.456  1.00  0.00           C  
ATOM   2291  CG  MET B  26     -11.923  12.601  16.002  1.00  0.00           C  
ATOM   2292  SD  MET B  26     -10.574  13.026  14.856  1.00  0.00           S  
ATOM   2293  CE  MET B  26     -10.764  11.741  13.614  1.00  0.00           C  
ATOM   2294  N   LEU B  27     -15.015  14.432  13.023  1.00  0.00           N  
ATOM   2295  CA  LEU B  27     -16.199  14.658  12.203  1.00  0.00           C  
ATOM   2296  C   LEU B  27     -16.473  13.434  11.327  1.00  0.00           C  
ATOM   2297  O   LEU B  27     -15.575  12.928  10.660  1.00  0.00           O  
ATOM   2298  CB  LEU B  27     -15.968  15.912  11.342  1.00  0.00           C  
ATOM   2299  CG  LEU B  27     -15.685  17.198  12.130  1.00  0.00           C  
ATOM   2300  CD1 LEU B  27     -15.179  18.271  11.181  1.00  0.00           C  
ATOM   2301  CD2 LEU B  27     -16.943  17.722  12.832  1.00  0.00           C  
ATOM   2302  N   GLN B  28     -17.724  12.982  11.313  1.00  0.00           N  
ATOM   2303  CA  GLN B  28     -18.154  11.834  10.504  1.00  0.00           C  
ATOM   2304  C   GLN B  28     -18.544  12.295   9.104  1.00  0.00           C  
ATOM   2305  O   GLN B  28     -19.539  13.018   8.937  1.00  0.00           O  
ATOM   2306  CB  GLN B  28     -19.313  11.123  11.217  1.00  0.00           C  
ATOM   2307  CG  GLN B  28     -19.651   9.771  10.575  1.00  0.00           C  
ATOM   2308  CD  GLN B  28     -20.880   9.112  11.198  1.00  0.00           C  
ATOM   2309  OE1 GLN B  28     -21.698   9.748  11.840  1.00  0.00           O  
ATOM   2310  NE2 GLN B  28     -21.051   7.828  11.018  1.00  0.00           N  
ATOM   2311  N   ARG B  29     -17.824  11.828   8.078  1.00  0.00           N  
ATOM   2312  CA  ARG B  29     -18.100  12.182   6.681  1.00  0.00           C  
ATOM   2313  C   ARG B  29     -19.457  11.664   6.211  1.00  0.00           C  
ATOM   2314  O   ARG B  29     -19.859  10.554   6.540  1.00  0.00           O  
ATOM   2315  CB  ARG B  29     -17.011  11.658   5.751  1.00  0.00           C  
ATOM   2316  CG  ARG B  29     -15.640  12.295   5.996  1.00  0.00           C  
ATOM   2317  CD  ARG B  29     -14.614  11.773   4.989  1.00  0.00           C  
ATOM   2318  NE  ARG B  29     -14.892  12.292   3.637  1.00  0.00           N  
ATOM   2319  CZ  ARG B  29     -14.409  13.395   3.087  1.00  0.00           C  
ATOM   2320  NH1 ARG B  29     -13.511  14.133   3.693  1.00  0.00           N  
ATOM   2321  NH2 ARG B  29     -14.835  13.778   1.928  1.00  0.00           N  
ATOM   2322  N   ARG B  30     -20.136  12.438   5.351  1.00  0.00           N  
ATOM   2323  CA  ARG B  30     -21.383  12.011   4.689  1.00  0.00           C  
ATOM   2324  C   ARG B  30     -21.165  10.974   3.594  1.00  0.00           C  
ATOM   2325  O   ARG B  30     -22.040  10.144   3.374  1.00  0.00           O  
ATOM   2326  CB  ARG B  30     -22.095  13.225   4.077  1.00  0.00           C  
ATOM   2327  CG  ARG B  30     -22.825  14.048   5.138  1.00  0.00           C  
ATOM   2328  CD  ARG B  30     -23.623  15.151   4.458  1.00  0.00           C  
ATOM   2329  NE  ARG B  30     -24.322  15.985   5.448  1.00  0.00           N  
ATOM   2330  CZ  ARG B  30     -25.141  16.990   5.183  1.00  0.00           C  
ATOM   2331  NH1 ARG B  30     -25.472  17.304   3.962  1.00  0.00           N  
ATOM   2332  NH2 ARG B  30     -25.622  17.710   6.151  1.00  0.00           N  
ATOM   2333  N   ASP B  31     -20.050  11.054   2.873  1.00  0.00           N  
ATOM   2334  CA  ASP B  31     -19.741  10.173   1.750  1.00  0.00           C  
ATOM   2335  C   ASP B  31     -19.112   8.835   2.170  1.00  0.00           C  
ATOM   2336  O   ASP B  31     -19.134   7.892   1.388  1.00  0.00           O  
ATOM   2337  CB  ASP B  31     -18.898  10.924   0.698  1.00  0.00           C  
ATOM   2338  CG  ASP B  31     -17.511  11.399   1.144  1.00  0.00           C  
ATOM   2339  OD1 ASP B  31     -17.273  11.598   2.353  1.00  0.00           O  
ATOM   2340  OD2 ASP B  31     -16.660  11.664   0.254  1.00  0.00           O  
ATOM   2341  N   ASP B  32     -18.597   8.753   3.386  1.00  0.00           N  
ATOM   2342  CA  ASP B  32     -18.129   7.523   4.031  1.00  0.00           C  
ATOM   2343  C   ASP B  32     -18.403   7.615   5.547  1.00  0.00           C  
ATOM   2344  O   ASP B  32     -17.596   8.183   6.282  1.00  0.00           O  
ATOM   2345  CB  ASP B  32     -16.642   7.313   3.712  1.00  0.00           C  
ATOM   2346  CG  ASP B  32     -16.047   6.031   4.318  1.00  0.00           C  
ATOM   2347  OD1 ASP B  32     -16.745   5.280   5.038  1.00  0.00           O  
ATOM   2348  OD2 ASP B  32     -14.846   5.762   4.083  1.00  0.00           O  
ATOM   2349  N   PRO B  33     -19.550   7.078   6.029  1.00  0.00           N  
ATOM   2350  CA  PRO B  33     -19.930   7.159   7.440  1.00  0.00           C  
ATOM   2351  C   PRO B  33     -18.962   6.484   8.418  1.00  0.00           C  
ATOM   2352  O   PRO B  33     -18.995   6.774   9.616  1.00  0.00           O  
ATOM   2353  CB  PRO B  33     -21.316   6.514   7.526  1.00  0.00           C  
ATOM   2354  CG  PRO B  33     -21.876   6.666   6.120  1.00  0.00           C  
ATOM   2355  CD  PRO B  33     -20.635   6.506   5.250  1.00  0.00           C  
ATOM   2356  N   ASP B  34     -18.085   5.607   7.933  1.00  0.00           N  
ATOM   2357  CA  ASP B  34     -17.032   4.998   8.736  1.00  0.00           C  
ATOM   2358  C   ASP B  34     -15.749   5.842   8.757  1.00  0.00           C  
ATOM   2359  O   ASP B  34     -14.752   5.468   9.379  1.00  0.00           O  
ATOM   2360  CB  ASP B  34     -16.724   3.584   8.233  1.00  0.00           C  
ATOM   2361  CG  ASP B  34     -17.899   2.615   8.239  1.00  0.00           C  
ATOM   2362  OD1 ASP B  34     -18.739   2.707   9.156  1.00  0.00           O  
ATOM   2363  OD2 ASP B  34     -17.881   1.745   7.345  1.00  0.00           O  
ATOM   2364  N   PHE B  35     -15.747   6.963   8.044  1.00  0.00           N  
ATOM   2365  CA  PHE B  35     -14.599   7.860   7.972  1.00  0.00           C  
ATOM   2366  C   PHE B  35     -14.814   9.080   8.870  1.00  0.00           C  
ATOM   2367  O   PHE B  35     -15.486  10.039   8.511  1.00  0.00           O  
ATOM   2368  CB  PHE B  35     -14.299   8.219   6.512  1.00  0.00           C  
ATOM   2369  CG  PHE B  35     -12.927   8.814   6.221  1.00  0.00           C  
ATOM   2370  CD1 PHE B  35     -12.541   9.010   4.881  1.00  0.00           C  
ATOM   2371  CD2 PHE B  35     -12.023   9.172   7.231  1.00  0.00           C  
ATOM   2372  CE1 PHE B  35     -11.289   9.546   4.568  1.00  0.00           C  
ATOM   2373  CE2 PHE B  35     -10.769   9.717   6.924  1.00  0.00           C  
ATOM   2374  CZ  PHE B  35     -10.408   9.908   5.588  1.00  0.00           C  
ATOM   2375  N   TRP B  36     -14.183   9.026  10.027  1.00  0.00           N  
ATOM   2376  CA  TRP B  36     -14.064  10.159  10.936  1.00  0.00           C  
ATOM   2377  C   TRP B  36     -12.738  10.883  10.688  1.00  0.00           C  
ATOM   2378  O   TRP B  36     -11.701  10.236  10.556  1.00  0.00           O  
ATOM   2379  CB  TRP B  36     -14.187   9.678  12.376  1.00  0.00           C  
ATOM   2380  CG  TRP B  36     -15.530   9.107  12.718  1.00  0.00           C  
ATOM   2381  CD1 TRP B  36     -15.980   7.882  12.364  1.00  0.00           C  
ATOM   2382  CD2 TRP B  36     -16.609   9.732  13.479  1.00  0.00           C  
ATOM   2383  NE1 TRP B  36     -17.272   7.700  12.850  1.00  0.00           N  
ATOM   2384  CE2 TRP B  36     -17.685   8.813  13.542  1.00  0.00           C  
ATOM   2385  CE3 TRP B  36     -16.761  10.994  14.114  1.00  0.00           C  
ATOM   2386  CZ2 TRP B  36     -18.892   9.126  14.225  1.00  0.00           C  
ATOM   2387  CZ3 TRP B  36     -17.957  11.295  14.792  1.00  0.00           C  
ATOM   2388  CH2 TRP B  36     -19.003  10.372  14.837  1.00  0.00           C  
ATOM   2389  N   GLN B  37     -12.775  12.206  10.650  1.00  0.00           N  
ATOM   2390  CA  GLN B  37     -11.611  13.038  10.336  1.00  0.00           C  
ATOM   2391  C   GLN B  37     -11.684  14.395  11.044  1.00  0.00           C  
ATOM   2392  O   GLN B  37     -12.743  14.812  11.521  1.00  0.00           O  
ATOM   2393  CB  GLN B  37     -11.508  13.204   8.809  1.00  0.00           C  
ATOM   2394  CG  GLN B  37     -12.737  13.857   8.174  1.00  0.00           C  
ATOM   2395  CD  GLN B  37     -12.528  14.214   6.704  1.00  0.00           C  
ATOM   2396  OE1 GLN B  37     -11.989  13.462   5.912  1.00  0.00           O  
ATOM   2397  NE2 GLN B  37     -12.949  15.381   6.300  1.00  0.00           N  
ATOM   2398  N   SER B  38     -10.558  15.092  11.087  1.00  0.00           N  
ATOM   2399  CA  SER B  38     -10.505  16.531  11.330  1.00  0.00           C  
ATOM   2400  C   SER B  38     -11.038  17.300  10.112  1.00  0.00           C  
ATOM   2401  O   SER B  38     -11.397  16.698   9.093  1.00  0.00           O  
ATOM   2402  CB  SER B  38      -9.073  16.941  11.653  1.00  0.00           C  
ATOM   2403  OG  SER B  38      -8.610  16.270  12.816  1.00  0.00           O  
ATOM   2404  N   VAL B  39     -11.086  18.618  10.180  1.00  0.00           N  
ATOM   2405  CA  VAL B  39     -11.467  19.462   9.039  1.00  0.00           C  
ATOM   2406  C   VAL B  39     -10.451  19.311   7.911  1.00  0.00           C  
ATOM   2407  O   VAL B  39      -9.247  19.447   8.128  1.00  0.00           O  
ATOM   2408  CB  VAL B  39     -11.619  20.932   9.465  1.00  0.00           C  
ATOM   2409  CG1 VAL B  39     -11.845  21.872   8.284  1.00  0.00           C  
ATOM   2410  CG2 VAL B  39     -12.806  21.091  10.424  1.00  0.00           C  
ATOM   2411  N   THR B  40     -10.940  19.015   6.712  1.00  0.00           N  
ATOM   2412  CA  THR B  40     -10.104  18.922   5.507  1.00  0.00           C  
ATOM   2413  C   THR B  40     -10.809  19.556   4.324  1.00  0.00           C  
ATOM   2414  O   THR B  40     -11.993  19.308   4.112  1.00  0.00           O  
ATOM   2415  CB  THR B  40      -9.794  17.474   5.098  1.00  0.00           C  
ATOM   2416  OG1 THR B  40     -10.959  16.753   4.807  1.00  0.00           O  
ATOM   2417  CG2 THR B  40      -9.014  16.687   6.143  1.00  0.00           C  
ATOM   2418  N   GLY B  41     -10.059  20.254   3.473  1.00  0.00           N  
ATOM   2419  CA  GLY B  41     -10.620  20.825   2.261  1.00  0.00           C  
ATOM   2420  C   GLY B  41      -9.561  21.145   1.221  1.00  0.00           C  
ATOM   2421  O   GLY B  41      -8.360  21.124   1.508  1.00  0.00           O  
ATOM   2422  N   SER B  42      -9.988  21.391  -0.009  1.00  0.00           N  
ATOM   2423  CA  SER B  42      -9.064  21.764  -1.078  1.00  0.00           C  
ATOM   2424  C   SER B  42      -8.785  23.260  -1.033  1.00  0.00           C  
ATOM   2425  O   SER B  42      -9.699  24.048  -0.811  1.00  0.00           O  
ATOM   2426  CB  SER B  42      -9.603  21.350  -2.441  1.00  0.00           C  
ATOM   2427  OG  SER B  42      -9.805  19.936  -2.481  1.00  0.00           O  
ATOM   2428  N   VAL B  43      -7.544  23.654  -1.307  1.00  0.00           N  
ATOM   2429  CA  VAL B  43      -7.190  25.061  -1.516  1.00  0.00           C  
ATOM   2430  C   VAL B  43      -7.757  25.503  -2.858  1.00  0.00           C  
ATOM   2431  O   VAL B  43      -7.438  24.925  -3.902  1.00  0.00           O  
ATOM   2432  CB  VAL B  43      -5.674  25.286  -1.444  1.00  0.00           C  
ATOM   2433  CG1 VAL B  43      -5.328  26.767  -1.565  1.00  0.00           C  
ATOM   2434  CG2 VAL B  43      -5.086  24.776  -0.125  1.00  0.00           C  
ATOM   2435  N   GLU B  44      -8.615  26.507  -2.844  1.00  0.00           N  
ATOM   2436  CA  GLU B  44      -9.263  27.031  -4.034  1.00  0.00           C  
ATOM   2437  C   GLU B  44      -8.344  27.942  -4.856  1.00  0.00           C  
ATOM   2438  O   GLU B  44      -7.204  28.260  -4.493  1.00  0.00           O  
ATOM   2439  CB  GLU B  44     -10.601  27.692  -3.670  1.00  0.00           C  
ATOM   2440  CG  GLU B  44     -11.618  26.651  -3.190  1.00  0.00           C  
ATOM   2441  CD  GLU B  44     -13.047  27.209  -3.009  1.00  0.00           C  
ATOM   2442  OE1 GLU B  44     -13.906  26.418  -2.554  1.00  0.00           O  
ATOM   2443  OE2 GLU B  44     -13.288  28.384  -3.365  1.00  0.00           O  
ATOM   2444  N   GLU B  45      -8.800  28.337  -6.041  1.00  0.00           N  
ATOM   2445  CA  GLU B  45      -8.013  29.197  -6.910  1.00  0.00           C  
ATOM   2446  C   GLU B  45      -7.911  30.619  -6.344  1.00  0.00           C  
ATOM   2447  O   GLU B  45      -8.914  31.248  -6.042  1.00  0.00           O  
ATOM   2448  CB  GLU B  45      -8.581  29.165  -8.331  1.00  0.00           C  
ATOM   2449  CG  GLU B  45      -7.700  29.911  -9.328  1.00  0.00           C  
ATOM   2450  CD  GLU B  45      -7.817  29.336 -10.744  1.00  0.00           C  
ATOM   2451  OE1 GLU B  45      -6.744  29.209 -11.366  1.00  0.00           O  
ATOM   2452  OE2 GLU B  45      -8.907  28.881 -11.130  1.00  0.00           O  
ATOM   2453  N   GLY B  46      -6.691  31.112  -6.223  1.00  0.00           N  
ATOM   2454  CA  GLY B  46      -6.412  32.418  -5.627  1.00  0.00           C  
ATOM   2455  C   GLY B  46      -6.403  32.433  -4.092  1.00  0.00           C  
ATOM   2456  O   GLY B  46      -6.187  33.485  -3.501  1.00  0.00           O  
ATOM   2457  N   GLU B  47      -6.599  31.279  -3.457  1.00  0.00           N  
ATOM   2458  CA  GLU B  47      -6.568  31.111  -2.016  1.00  0.00           C  
ATOM   2459  C   GLU B  47      -5.207  30.564  -1.558  1.00  0.00           C  
ATOM   2460  O   GLU B  47      -4.591  29.727  -2.221  1.00  0.00           O  
ATOM   2461  CB  GLU B  47      -7.733  30.196  -1.631  1.00  0.00           C  
ATOM   2462  CG  GLU B  47      -8.065  30.216  -0.144  1.00  0.00           C  
ATOM   2463  CD  GLU B  47      -9.256  29.291   0.168  1.00  0.00           C  
ATOM   2464  OE1 GLU B  47     -10.138  29.681   0.946  1.00  0.00           O  
ATOM   2465  OE2 GLU B  47      -9.310  28.164  -0.366  1.00  0.00           O  
ATOM   2466  N   THR B  48      -4.730  31.046  -0.417  1.00  0.00           N  
ATOM   2467  CA  THR B  48      -3.550  30.468   0.242  1.00  0.00           C  
ATOM   2468  C   THR B  48      -3.968  29.339   1.185  1.00  0.00           C  
ATOM   2469  O   THR B  48      -5.109  29.311   1.651  1.00  0.00           O  
ATOM   2470  CB  THR B  48      -2.743  31.524   1.009  1.00  0.00           C  
ATOM   2471  OG1 THR B  48      -3.495  32.070   2.056  1.00  0.00           O  
ATOM   2472  CG2 THR B  48      -2.275  32.675   0.121  1.00  0.00           C  
ATOM   2473  N   ALA B  49      -3.062  28.439   1.540  1.00  0.00           N  
ATOM   2474  CA  ALA B  49      -3.362  27.353   2.465  1.00  0.00           C  
ATOM   2475  C   ALA B  49      -3.921  27.833   3.832  1.00  0.00           C  
ATOM   2476  O   ALA B  49      -4.936  27.287   4.266  1.00  0.00           O  
ATOM   2477  CB  ALA B  49      -2.131  26.445   2.606  1.00  0.00           C  
ATOM   2478  N   PRO B  50      -3.391  28.885   4.483  1.00  0.00           N  
ATOM   2479  CA  PRO B  50      -3.995  29.418   5.708  1.00  0.00           C  
ATOM   2480  C   PRO B  50      -5.403  29.976   5.504  1.00  0.00           C  
ATOM   2481  O   PRO B  50      -6.252  29.835   6.375  1.00  0.00           O  
ATOM   2482  CB  PRO B  50      -3.038  30.508   6.207  1.00  0.00           C  
ATOM   2483  CG  PRO B  50      -1.704  30.147   5.559  1.00  0.00           C  
ATOM   2484  CD  PRO B  50      -2.124  29.546   4.218  1.00  0.00           C  
ATOM   2485  N   GLN B  51      -5.667  30.595   4.349  1.00  0.00           N  
ATOM   2486  CA  GLN B  51      -6.996  31.103   4.021  1.00  0.00           C  
ATOM   2487  C   GLN B  51      -7.985  29.955   3.804  1.00  0.00           C  
ATOM   2488  O   GLN B  51      -9.079  30.008   4.358  1.00  0.00           O  
ATOM   2489  CB  GLN B  51      -6.936  31.985   2.772  1.00  0.00           C  
ATOM   2490  CG  GLN B  51      -6.329  33.370   3.054  1.00  0.00           C  
ATOM   2491  CD  GLN B  51      -5.969  34.117   1.768  1.00  0.00           C  
ATOM   2492  OE1 GLN B  51      -5.684  33.550   0.728  1.00  0.00           O  
ATOM   2493  NE2 GLN B  51      -5.926  35.426   1.804  1.00  0.00           N  
ATOM   2494  N   ALA B  52      -7.584  28.910   3.094  1.00  0.00           N  
ATOM   2495  CA  ALA B  52      -8.370  27.698   2.927  1.00  0.00           C  
ATOM   2496  C   ALA B  52      -8.679  27.045   4.278  1.00  0.00           C  
ATOM   2497  O   ALA B  52      -9.823  26.729   4.558  1.00  0.00           O  
ATOM   2498  CB  ALA B  52      -7.620  26.732   2.006  1.00  0.00           C  
ATOM   2499  N   ALA B  53      -7.683  26.932   5.154  1.00  0.00           N  
ATOM   2500  CA  ALA B  53      -7.867  26.384   6.487  1.00  0.00           C  
ATOM   2501  C   ALA B  53      -8.914  27.160   7.304  1.00  0.00           C  
ATOM   2502  O   ALA B  53      -9.818  26.563   7.884  1.00  0.00           O  
ATOM   2503  CB  ALA B  53      -6.513  26.357   7.197  1.00  0.00           C  
ATOM   2504  N   MET B  54      -8.846  28.499   7.302  1.00  0.00           N  
ATOM   2505  CA  MET B  54      -9.836  29.326   7.995  1.00  0.00           C  
ATOM   2506  C   MET B  54     -11.220  29.234   7.368  1.00  0.00           C  
ATOM   2507  O   MET B  54     -12.217  29.197   8.098  1.00  0.00           O  
ATOM   2508  CB  MET B  54      -9.379  30.787   8.017  1.00  0.00           C  
ATOM   2509  CG  MET B  54      -8.213  31.003   8.987  1.00  0.00           C  
ATOM   2510  SD  MET B  54      -7.695  32.742   9.163  1.00  0.00           S  
ATOM   2511  CE  MET B  54      -6.883  33.007   7.568  1.00  0.00           C  
ATOM   2512  N   ARG B  55     -11.314  29.176   6.036  1.00  0.00           N  
ATOM   2513  CA  ARG B  55     -12.580  29.027   5.317  1.00  0.00           C  
ATOM   2514  C   ARG B  55     -13.233  27.687   5.633  1.00  0.00           C  
ATOM   2515  O   ARG B  55     -14.371  27.685   6.072  1.00  0.00           O  
ATOM   2516  CB  ARG B  55     -12.348  29.197   3.811  1.00  0.00           C  
ATOM   2517  CG  ARG B  55     -13.654  29.021   3.015  1.00  0.00           C  
ATOM   2518  CD  ARG B  55     -13.459  29.154   1.500  1.00  0.00           C  
ATOM   2519  NE  ARG B  55     -12.435  28.242   0.973  1.00  0.00           N  
ATOM   2520  CZ  ARG B  55     -12.504  26.915   0.880  1.00  0.00           C  
ATOM   2521  NH1 ARG B  55     -13.569  26.247   1.200  1.00  0.00           N  
ATOM   2522  NH2 ARG B  55     -11.467  26.272   0.466  1.00  0.00           N  
ATOM   2523  N   GLU B  56     -12.502  26.584   5.502  1.00  0.00           N  
ATOM   2524  CA  GLU B  56     -13.032  25.237   5.746  1.00  0.00           C  
ATOM   2525  C   GLU B  56     -13.466  25.063   7.207  1.00  0.00           C  
ATOM   2526  O   GLU B  56     -14.543  24.537   7.475  1.00  0.00           O  
ATOM   2527  CB  GLU B  56     -11.970  24.196   5.374  1.00  0.00           C  
ATOM   2528  CG  GLU B  56     -11.657  24.137   3.869  1.00  0.00           C  
ATOM   2529  CD  GLU B  56     -12.737  23.518   2.977  1.00  0.00           C  
ATOM   2530  OE1 GLU B  56     -12.598  23.669   1.745  1.00  0.00           O  
ATOM   2531  OE2 GLU B  56     -13.638  22.834   3.496  1.00  0.00           O  
ATOM   2532  N   VAL B  57     -12.709  25.574   8.171  1.00  0.00           N  
ATOM   2533  CA  VAL B  57     -13.115  25.563   9.583  1.00  0.00           C  
ATOM   2534  C   VAL B  57     -14.436  26.311   9.786  1.00  0.00           C  
ATOM   2535  O   VAL B  57     -15.307  25.848  10.521  1.00  0.00           O  
ATOM   2536  CB  VAL B  57     -12.004  26.148  10.476  1.00  0.00           C  
ATOM   2537  CG1 VAL B  57     -12.451  26.430  11.918  1.00  0.00           C  
ATOM   2538  CG2 VAL B  57     -10.824  25.179  10.574  1.00  0.00           C  
ATOM   2539  N   LYS B  58     -14.614  27.458   9.109  1.00  0.00           N  
ATOM   2540  CA  LYS B  58     -15.850  28.238   9.203  1.00  0.00           C  
ATOM   2541  C   LYS B  58     -17.023  27.549   8.506  1.00  0.00           C  
ATOM   2542  O   LYS B  58     -18.143  27.577   9.020  1.00  0.00           O  
ATOM   2543  CB  LYS B  58     -15.580  29.639   8.653  1.00  0.00           C  
ATOM   2544  CG  LYS B  58     -16.767  30.583   8.864  1.00  0.00           C  
ATOM   2545  CD  LYS B  58     -16.361  32.000   8.472  1.00  0.00           C  
ATOM   2546  CE  LYS B  58     -17.528  32.957   8.714  1.00  0.00           C  
ATOM   2547  NZ  LYS B  58     -17.059  34.364   8.695  1.00  0.00           N  
ATOM   2548  N   GLU B  59     -16.780  26.940   7.352  1.00  0.00           N  
ATOM   2549  CA  GLU B  59     -17.796  26.245   6.569  1.00  0.00           C  
ATOM   2550  C   GLU B  59     -18.221  24.925   7.221  1.00  0.00           C  
ATOM   2551  O   GLU B  59     -19.421  24.680   7.400  1.00  0.00           O  
ATOM   2552  CB  GLU B  59     -17.290  26.017   5.138  1.00  0.00           C  
ATOM   2553  CG  GLU B  59     -17.267  27.321   4.330  1.00  0.00           C  
ATOM   2554  CD  GLU B  59     -16.700  27.188   2.902  1.00  0.00           C  
ATOM   2555  OE1 GLU B  59     -16.728  28.218   2.188  1.00  0.00           O  
ATOM   2556  OE2 GLU B  59     -16.237  26.100   2.523  1.00  0.00           O  
ATOM   2557  N   GLU B  60     -17.279  24.097   7.654  1.00  0.00           N  
ATOM   2558  CA  GLU B  60     -17.568  22.745   8.135  1.00  0.00           C  
ATOM   2559  C   GLU B  60     -18.033  22.694   9.596  1.00  0.00           C  
ATOM   2560  O   GLU B  60     -18.900  21.882   9.944  1.00  0.00           O  
ATOM   2561  CB  GLU B  60     -16.352  21.831   7.951  1.00  0.00           C  
ATOM   2562  CG  GLU B  60     -15.993  21.573   6.477  1.00  0.00           C  
ATOM   2563  CD  GLU B  60     -15.042  20.365   6.309  1.00  0.00           C  
ATOM   2564  OE1 GLU B  60     -15.035  19.775   5.209  1.00  0.00           O  
ATOM   2565  OE2 GLU B  60     -14.398  19.943   7.298  1.00  0.00           O  
ATOM   2566  N   VAL B  61     -17.479  23.541  10.467  1.00  0.00           N  
ATOM   2567  CA  VAL B  61     -17.745  23.515  11.919  1.00  0.00           C  
ATOM   2568  C   VAL B  61     -18.191  24.853  12.504  1.00  0.00           C  
ATOM   2569  O   VAL B  61     -18.319  24.983  13.723  1.00  0.00           O  
ATOM   2570  CB  VAL B  61     -16.580  22.900  12.725  1.00  0.00           C  
ATOM   2571  CG1 VAL B  61     -16.366  21.434  12.345  1.00  0.00           C  
ATOM   2572  CG2 VAL B  61     -15.249  23.637  12.551  1.00  0.00           C  
ATOM   2573  N   THR B  62     -18.451  25.843  11.652  1.00  0.00           N  
ATOM   2574  CA  THR B  62     -18.961  27.171  12.040  1.00  0.00           C  
ATOM   2575  C   THR B  62     -18.133  27.879  13.118  1.00  0.00           C  
ATOM   2576  O   THR B  62     -18.675  28.590  13.962  1.00  0.00           O  
ATOM   2577  CB  THR B  62     -20.467  27.156  12.352  1.00  0.00           C  
ATOM   2578  OG1 THR B  62     -20.861  25.997  13.035  1.00  0.00           O  
ATOM   2579  CG2 THR B  62     -21.307  27.206  11.087  1.00  0.00           C  
ATOM   2580  N   ILE B  63     -16.819  27.703  13.082  1.00  0.00           N  
ATOM   2581  CA  ILE B  63     -15.879  28.399  13.954  1.00  0.00           C  
ATOM   2582  C   ILE B  63     -15.178  29.493  13.136  1.00  0.00           C  
ATOM   2583  O   ILE B  63     -14.467  29.207  12.178  1.00  0.00           O  
ATOM   2584  CB  ILE B  63     -14.883  27.418  14.606  1.00  0.00           C  
ATOM   2585  CG1 ILE B  63     -15.638  26.429  15.521  1.00  0.00           C  
ATOM   2586  CG2 ILE B  63     -13.805  28.178  15.409  1.00  0.00           C  
ATOM   2587  CD1 ILE B  63     -14.785  25.275  16.054  1.00  0.00           C  
ATOM   2588  N   ASP B  64     -15.389  30.740  13.533  1.00  0.00           N  
ATOM   2589  CA  ASP B  64     -14.705  31.874  12.911  1.00  0.00           C  
ATOM   2590  C   ASP B  64     -13.424  32.201  13.686  1.00  0.00           C  
ATOM   2591  O   ASP B  64     -13.444  32.916  14.687  1.00  0.00           O  
ATOM   2592  CB  ASP B  64     -15.660  33.070  12.773  1.00  0.00           C  
ATOM   2593  CG  ASP B  64     -15.112  34.159  11.834  1.00  0.00           C  
ATOM   2594  OD1 ASP B  64     -13.892  34.426  11.868  1.00  0.00           O  
ATOM   2595  OD2 ASP B  64     -15.925  34.696  11.042  1.00  0.00           O  
ATOM   2596  N   VAL B  65     -12.302  31.669  13.201  1.00  0.00           N  
ATOM   2597  CA  VAL B  65     -10.978  31.830  13.822  1.00  0.00           C  
ATOM   2598  C   VAL B  65     -10.618  33.304  14.035  1.00  0.00           C  
ATOM   2599  O   VAL B  65     -10.068  33.658  15.073  1.00  0.00           O  
ATOM   2600  CB  VAL B  65      -9.908  31.153  12.938  1.00  0.00           C  
ATOM   2601  CG1 VAL B  65      -8.488  31.327  13.480  1.00  0.00           C  
ATOM   2602  CG2 VAL B  65     -10.169  29.648  12.809  1.00  0.00           C  
ATOM   2603  N   VAL B  66     -10.953  34.157  13.059  1.00  0.00           N  
ATOM   2604  CA  VAL B  66     -10.637  35.583  13.119  1.00  0.00           C  
ATOM   2605  C   VAL B  66     -11.542  36.296  14.124  1.00  0.00           C  
ATOM   2606  O   VAL B  66     -11.056  37.053  14.962  1.00  0.00           O  
ATOM   2607  CB  VAL B  66     -10.742  36.228  11.729  1.00  0.00           C  
ATOM   2608  CG1 VAL B  66     -10.390  37.721  11.764  1.00  0.00           C  
ATOM   2609  CG2 VAL B  66      -9.792  35.555  10.727  1.00  0.00           C  
ATOM   2610  N   ALA B  67     -12.847  36.042  14.063  1.00  0.00           N  
ATOM   2611  CA  ALA B  67     -13.820  36.673  14.946  1.00  0.00           C  
ATOM   2612  C   ALA B  67     -13.636  36.270  16.421  1.00  0.00           C  
ATOM   2613  O   ALA B  67     -13.792  37.092  17.314  1.00  0.00           O  
ATOM   2614  CB  ALA B  67     -15.232  36.320  14.454  1.00  0.00           C  
ATOM   2615  N   GLU B  68     -13.243  35.012  16.655  1.00  0.00           N  
ATOM   2616  CA  GLU B  68     -12.989  34.488  17.997  1.00  0.00           C  
ATOM   2617  C   GLU B  68     -11.557  34.746  18.502  1.00  0.00           C  
ATOM   2618  O   GLU B  68     -11.224  34.339  19.619  1.00  0.00           O  
ATOM   2619  CB  GLU B  68     -13.327  32.995  18.042  1.00  0.00           C  
ATOM   2620  CG  GLU B  68     -14.816  32.714  17.825  1.00  0.00           C  
ATOM   2621  CD  GLU B  68     -15.168  31.257  18.157  1.00  0.00           C  
ATOM   2622  OE1 GLU B  68     -16.010  30.644  17.483  1.00  0.00           O  
ATOM   2623  OE2 GLU B  68     -14.593  30.710  19.142  1.00  0.00           O  
ATOM   2624  N   GLN B  69     -10.716  35.407  17.717  1.00  0.00           N  
ATOM   2625  CA  GLN B  69      -9.300  35.653  18.025  1.00  0.00           C  
ATOM   2626  C   GLN B  69      -8.535  34.370  18.382  1.00  0.00           C  
ATOM   2627  O   GLN B  69      -7.648  34.363  19.241  1.00  0.00           O  
ATOM   2628  CB  GLN B  69      -9.139  36.762  19.075  1.00  0.00           C  
ATOM   2629  CG  GLN B  69      -9.773  38.086  18.647  1.00  0.00           C  
ATOM   2630  CD  GLN B  69      -9.458  39.241  19.612  1.00  0.00           C  
ATOM   2631  OE1 GLN B  69      -8.848  39.094  20.659  1.00  0.00           O  
ATOM   2632  NE2 GLN B  69      -9.855  40.441  19.279  1.00  0.00           N  
ATOM   2633  N   LEU B  70      -8.881  33.266  17.721  1.00  0.00           N  
ATOM   2634  CA  LEU B  70      -8.178  31.999  17.879  1.00  0.00           C  
ATOM   2635  C   LEU B  70      -6.895  32.012  17.043  1.00  0.00           C  
ATOM   2636  O   LEU B  70      -6.791  32.665  16.009  1.00  0.00           O  
ATOM   2637  CB  LEU B  70      -9.099  30.834  17.494  1.00  0.00           C  
ATOM   2638  CG  LEU B  70     -10.376  30.724  18.351  1.00  0.00           C  
ATOM   2639  CD1 LEU B  70     -11.295  29.661  17.754  1.00  0.00           C  
ATOM   2640  CD2 LEU B  70     -10.068  30.337  19.796  1.00  0.00           C  
ATOM   2641  N   THR B  71      -5.917  31.244  17.496  1.00  0.00           N  
ATOM   2642  CA  THR B  71      -4.657  31.089  16.767  1.00  0.00           C  
ATOM   2643  C   THR B  71      -4.710  29.825  15.925  1.00  0.00           C  
ATOM   2644  O   THR B  71      -4.649  28.717  16.456  1.00  0.00           O  
ATOM   2645  CB  THR B  71      -3.460  31.081  17.731  1.00  0.00           C  
ATOM   2646  OG1 THR B  71      -3.490  32.229  18.535  1.00  0.00           O  
ATOM   2647  CG2 THR B  71      -2.129  31.111  16.982  1.00  0.00           C  
ATOM   2648  N   LEU B  72      -4.797  30.008  14.613  1.00  0.00           N  
ATOM   2649  CA  LEU B  72      -4.537  28.924  13.672  1.00  0.00           C  
ATOM   2650  C   LEU B  72      -3.020  28.718  13.590  1.00  0.00           C  
ATOM   2651  O   LEU B  72      -2.291  29.603  13.141  1.00  0.00           O  
ATOM   2652  CB  LEU B  72      -5.150  29.276  12.307  1.00  0.00           C  
ATOM   2653  CG  LEU B  72      -5.041  28.120  11.288  1.00  0.00           C  
ATOM   2654  CD1 LEU B  72      -6.015  26.988  11.614  1.00  0.00           C  
ATOM   2655  CD2 LEU B  72      -5.370  28.646   9.897  1.00  0.00           C  
ATOM   2656  N   ILE B  73      -2.554  27.573  14.043  1.00  0.00           N  
ATOM   2657  CA  ILE B  73      -1.139  27.211  14.034  1.00  0.00           C  
ATOM   2658  C   ILE B  73      -0.827  26.550  12.701  1.00  0.00           C  
ATOM   2659  O   ILE B  73      -1.373  25.487  12.401  1.00  0.00           O  
ATOM   2660  CB  ILE B  73      -0.797  26.308  15.244  1.00  0.00           C  
ATOM   2661  CG1 ILE B  73      -1.158  27.006  16.582  1.00  0.00           C  
ATOM   2662  CG2 ILE B  73       0.690  25.927  15.206  1.00  0.00           C  
ATOM   2663  CD1 ILE B  73      -1.051  26.088  17.808  1.00  0.00           C  
ATOM   2664  N   ASP B  74       0.060  27.153  11.930  1.00  0.00           N  
ATOM   2665  CA  ASP B  74       0.679  26.475  10.799  1.00  0.00           C  
ATOM   2666  C   ASP B  74       1.725  25.499  11.338  1.00  0.00           C  
ATOM   2667  O   ASP B  74       2.736  25.896  11.923  1.00  0.00           O  
ATOM   2668  CB  ASP B  74       1.285  27.509   9.831  1.00  0.00           C  
ATOM   2669  CG  ASP B  74       1.813  26.891   8.530  1.00  0.00           C  
ATOM   2670  OD1 ASP B  74       1.908  25.647   8.450  1.00  0.00           O  
ATOM   2671  OD2 ASP B  74       2.118  27.678   7.613  1.00  0.00           O  
ATOM   2672  N   CYS B  75       1.468  24.203  11.162  1.00  0.00           N  
ATOM   2673  CA  CYS B  75       2.380  23.159  11.584  1.00  0.00           C  
ATOM   2674  C   CYS B  75       3.670  23.134  10.754  1.00  0.00           C  
ATOM   2675  O   CYS B  75       4.562  22.328  11.054  1.00  0.00           O  
ATOM   2676  CB  CYS B  75       1.654  21.804  11.505  1.00  0.00           C  
ATOM   2677  SG  CYS B  75       0.175  21.775  12.571  1.00  0.00           S  
ATOM   2678  N   GLN B  76       3.766  23.934   9.699  1.00  0.00           N  
ATOM   2679  CA  GLN B  76       4.878  23.939   8.739  1.00  0.00           C  
ATOM   2680  C   GLN B  76       5.164  22.539   8.188  1.00  0.00           C  
ATOM   2681  O   GLN B  76       6.290  22.165   7.871  1.00  0.00           O  
ATOM   2682  CB  GLN B  76       6.103  24.621   9.363  1.00  0.00           C  
ATOM   2683  CG  GLN B  76       5.863  26.098   9.733  1.00  0.00           C  
ATOM   2684  CD  GLN B  76       6.566  27.074   8.788  1.00  0.00           C  
ATOM   2685  OE1 GLN B  76       7.663  26.863   8.309  1.00  0.00           O  
ATOM   2686  NE2 GLN B  76       5.942  28.188   8.487  1.00  0.00           N  
ATOM   2687  N   ARG B  77       4.112  21.743   8.094  1.00  0.00           N  
ATOM   2688  CA  ARG B  77       4.176  20.355   7.660  1.00  0.00           C  
ATOM   2689  C   ARG B  77       3.319  20.205   6.419  1.00  0.00           C  
ATOM   2690  O   ARG B  77       2.110  20.382   6.463  1.00  0.00           O  
ATOM   2691  CB  ARG B  77       3.702  19.445   8.803  1.00  0.00           C  
ATOM   2692  CG  ARG B  77       4.049  17.965   8.593  1.00  0.00           C  
ATOM   2693  CD  ARG B  77       5.425  17.629   9.150  1.00  0.00           C  
ATOM   2694  NE  ARG B  77       5.698  16.191   9.008  1.00  0.00           N  
ATOM   2695  CZ  ARG B  77       6.365  15.428   9.855  1.00  0.00           C  
ATOM   2696  NH1 ARG B  77       6.970  15.925  10.903  1.00  0.00           N  
ATOM   2697  NH2 ARG B  77       6.432  14.145   9.677  1.00  0.00           N  
ATOM   2698  N   THR B  78       3.969  19.840   5.331  1.00  0.00           N  
ATOM   2699  CA  THR B  78       3.294  19.510   4.084  1.00  0.00           C  
ATOM   2700  C   THR B  78       3.612  18.065   3.755  1.00  0.00           C  
ATOM   2701  O   THR B  78       4.778  17.672   3.736  1.00  0.00           O  
ATOM   2702  CB  THR B  78       3.713  20.454   2.959  1.00  0.00           C  
ATOM   2703  OG1 THR B  78       3.598  21.797   3.381  1.00  0.00           O  
ATOM   2704  CG2 THR B  78       2.818  20.307   1.739  1.00  0.00           C  
ATOM   2705  N   VAL B  79       2.584  17.274   3.542  1.00  0.00           N  
ATOM   2706  CA  VAL B  79       2.705  15.889   3.108  1.00  0.00           C  
ATOM   2707  C   VAL B  79       2.071  15.755   1.739  1.00  0.00           C  
ATOM   2708  O   VAL B  79       0.955  16.191   1.500  1.00  0.00           O  
ATOM   2709  CB  VAL B  79       2.109  14.884   4.105  1.00  0.00           C  
ATOM   2710  CG1 VAL B  79       3.075  14.703   5.285  1.00  0.00           C  
ATOM   2711  CG2 VAL B  79       0.742  15.282   4.635  1.00  0.00           C  
ATOM   2712  N   GLU B  80       2.803  15.143   0.836  1.00  0.00           N  
ATOM   2713  CA  GLU B  80       2.253  14.745  -0.445  1.00  0.00           C  
ATOM   2714  C   GLU B  80       1.840  13.287  -0.330  1.00  0.00           C  
ATOM   2715  O   GLU B  80       2.591  12.478   0.222  1.00  0.00           O  
ATOM   2716  CB  GLU B  80       3.286  15.028  -1.543  1.00  0.00           C  
ATOM   2717  CG  GLU B  80       2.661  15.178  -2.937  1.00  0.00           C  
ATOM   2718  CD  GLU B  80       3.692  15.186  -4.076  1.00  0.00           C  
ATOM   2719  OE1 GLU B  80       3.271  15.286  -5.245  1.00  0.00           O  
ATOM   2720  OE2 GLU B  80       4.893  14.947  -3.839  1.00  0.00           O  
ATOM   2721  N   PHE B  81       0.672  12.920  -0.824  1.00  0.00           N  
ATOM   2722  CA  PHE B  81       0.243  11.524  -0.895  1.00  0.00           C  
ATOM   2723  C   PHE B  81      -0.420  11.211  -2.224  1.00  0.00           C  
ATOM   2724  O   PHE B  81      -0.991  12.072  -2.899  1.00  0.00           O  
ATOM   2725  CB  PHE B  81      -0.634  11.147   0.298  1.00  0.00           C  
ATOM   2726  CG  PHE B  81      -1.824  12.051   0.547  1.00  0.00           C  
ATOM   2727  CD1 PHE B  81      -1.724  13.085   1.499  1.00  0.00           C  
ATOM   2728  CD2 PHE B  81      -3.037  11.836  -0.118  1.00  0.00           C  
ATOM   2729  CE1 PHE B  81      -2.839  13.888   1.779  1.00  0.00           C  
ATOM   2730  CE2 PHE B  81      -4.158  12.641   0.155  1.00  0.00           C  
ATOM   2731  CZ  PHE B  81      -4.048  13.670   1.112  1.00  0.00           C  
ATOM   2732  N   GLU B  82      -0.333   9.956  -2.612  1.00  0.00           N  
ATOM   2733  CA  GLU B  82      -1.018   9.480  -3.801  1.00  0.00           C  
ATOM   2734  C   GLU B  82      -2.522   9.425  -3.532  1.00  0.00           C  
ATOM   2735  O   GLU B  82      -2.975   8.815  -2.570  1.00  0.00           O  
ATOM   2736  CB  GLU B  82      -0.428   8.128  -4.256  1.00  0.00           C  
ATOM   2737  CG  GLU B  82      -0.758   7.841  -5.721  1.00  0.00           C  
ATOM   2738  CD  GLU B  82      -0.042   6.597  -6.290  1.00  0.00           C  
ATOM   2739  OE1 GLU B  82      -0.095   6.393  -7.526  1.00  0.00           O  
ATOM   2740  OE2 GLU B  82       0.585   5.829  -5.553  1.00  0.00           O  
ATOM   2741  N   ILE B  83      -3.296  10.094  -4.370  1.00  0.00           N  
ATOM   2742  CA  ILE B  83      -4.747  10.142  -4.226  1.00  0.00           C  
ATOM   2743  C   ILE B  83      -5.286   8.732  -4.444  1.00  0.00           C  
ATOM   2744  O   ILE B  83      -5.001   8.111  -5.472  1.00  0.00           O  
ATOM   2745  CB  ILE B  83      -5.379  11.142  -5.214  1.00  0.00           C  
ATOM   2746  CG1 ILE B  83      -4.809  12.563  -5.024  1.00  0.00           C  
ATOM   2747  CG2 ILE B  83      -6.908  11.152  -5.053  1.00  0.00           C  
ATOM   2748  CD1 ILE B  83      -5.085  13.482  -6.216  1.00  0.00           C  
ATOM   2749  N   PHE B  84      -6.103   8.272  -3.507  1.00  0.00           N  
ATOM   2750  CA  PHE B  84      -6.792   6.992  -3.614  1.00  0.00           C  
ATOM   2751  C   PHE B  84      -7.500   6.869  -4.963  1.00  0.00           C  
ATOM   2752  O   PHE B  84      -8.218   7.782  -5.364  1.00  0.00           O  
ATOM   2753  CB  PHE B  84      -7.797   6.864  -2.468  1.00  0.00           C  
ATOM   2754  CG  PHE B  84      -7.243   6.831  -1.062  1.00  0.00           C  
ATOM   2755  CD1 PHE B  84      -5.951   6.346  -0.786  1.00  0.00           C  
ATOM   2756  CD2 PHE B  84      -8.055   7.246   0.010  1.00  0.00           C  
ATOM   2757  CE1 PHE B  84      -5.470   6.275   0.527  1.00  0.00           C  
ATOM   2758  CE2 PHE B  84      -7.582   7.175   1.336  1.00  0.00           C  
ATOM   2759  CZ  PHE B  84      -6.286   6.691   1.582  1.00  0.00           C  
ATOM   2760  N   SER B  85      -7.298   5.758  -5.670  1.00  0.00           N  
ATOM   2761  CA  SER B  85      -7.745   5.631  -7.060  1.00  0.00           C  
ATOM   2762  C   SER B  85      -9.247   5.876  -7.213  1.00  0.00           C  
ATOM   2763  O   SER B  85      -9.669   6.544  -8.153  1.00  0.00           O  
ATOM   2764  CB  SER B  85      -7.344   4.274  -7.641  1.00  0.00           C  
ATOM   2765  OG  SER B  85      -8.027   3.225  -7.000  1.00  0.00           O  
ATOM   2766  N   HIS B  86     -10.055   5.437  -6.258  1.00  0.00           N  
ATOM   2767  CA  HIS B  86     -11.498   5.660  -6.248  1.00  0.00           C  
ATOM   2768  C   HIS B  86     -11.889   7.131  -6.007  1.00  0.00           C  
ATOM   2769  O   HIS B  86     -13.011   7.529  -6.354  1.00  0.00           O  
ATOM   2770  CB  HIS B  86     -12.149   4.730  -5.221  1.00  0.00           C  
ATOM   2771  CG  HIS B  86     -11.867   5.103  -3.790  1.00  0.00           C  
ATOM   2772  ND1 HIS B  86     -10.796   4.725  -3.023  1.00  0.00           N  
ATOM   2773  CD2 HIS B  86     -12.687   5.844  -2.979  1.00  0.00           C  
ATOM   2774  CE1 HIS B  86     -10.957   5.226  -1.794  1.00  0.00           C  
ATOM   2775  NE2 HIS B  86     -12.096   5.914  -1.722  1.00  0.00           N  
ATOM   2776  N   LEU B  87     -10.982   7.951  -5.471  1.00  0.00           N  
ATOM   2777  CA  LEU B  87     -11.181   9.390  -5.284  1.00  0.00           C  
ATOM   2778  C   LEU B  87     -10.594  10.220  -6.433  1.00  0.00           C  
ATOM   2779  O   LEU B  87     -10.975  11.381  -6.582  1.00  0.00           O  
ATOM   2780  CB  LEU B  87     -10.610   9.831  -3.924  1.00  0.00           C  
ATOM   2781  CG  LEU B  87     -11.256   9.160  -2.702  1.00  0.00           C  
ATOM   2782  CD1 LEU B  87     -10.619   9.712  -1.418  1.00  0.00           C  
ATOM   2783  CD2 LEU B  87     -12.765   9.419  -2.617  1.00  0.00           C  
ATOM   2784  N   ARG B  88      -9.744   9.644  -7.286  1.00  0.00           N  
ATOM   2785  CA  ARG B  88      -9.098  10.359  -8.406  1.00  0.00           C  
ATOM   2786  C   ARG B  88     -10.092  10.971  -9.392  1.00  0.00           C  
ATOM   2787  O   ARG B  88      -9.796  11.997  -9.985  1.00  0.00           O  
ATOM   2788  CB  ARG B  88      -8.115   9.457  -9.161  1.00  0.00           C  
ATOM   2789  CG  ARG B  88      -6.864   9.129  -8.346  1.00  0.00           C  
ATOM   2790  CD  ARG B  88      -5.876   8.296  -9.165  1.00  0.00           C  
ATOM   2791  NE  ARG B  88      -4.783   7.796  -8.312  1.00  0.00           N  
ATOM   2792  CZ  ARG B  88      -3.753   7.062  -8.680  1.00  0.00           C  
ATOM   2793  NH1 ARG B  88      -3.543   6.732  -9.926  1.00  0.00           N  
ATOM   2794  NH2 ARG B  88      -2.924   6.644  -7.789  1.00  0.00           N  
ATOM   2795  N   HIS B  89     -11.283  10.396  -9.519  1.00  0.00           N  
ATOM   2796  CA  HIS B  89     -12.345  10.952 -10.364  1.00  0.00           C  
ATOM   2797  C   HIS B  89     -12.812  12.367  -9.935  1.00  0.00           C  
ATOM   2798  O   HIS B  89     -13.507  13.042 -10.699  1.00  0.00           O  
ATOM   2799  CB  HIS B  89     -13.531   9.983 -10.374  1.00  0.00           C  
ATOM   2800  CG  HIS B  89     -14.318   9.973  -9.091  1.00  0.00           C  
ATOM   2801  ND1 HIS B  89     -14.083   9.209  -7.977  1.00  0.00           N  
ATOM   2802  CD2 HIS B  89     -15.413  10.758  -8.803  1.00  0.00           C  
ATOM   2803  CE1 HIS B  89     -15.003   9.517  -7.047  1.00  0.00           C  
ATOM   2804  NE2 HIS B  89     -15.828  10.463  -7.511  1.00  0.00           N  
ATOM   2805  N   ARG B  90     -12.464  12.789  -8.712  1.00  0.00           N  
ATOM   2806  CA  ARG B  90     -12.726  14.138  -8.195  1.00  0.00           C  
ATOM   2807  C   ARG B  90     -11.668  15.153  -8.646  1.00  0.00           C  
ATOM   2808  O   ARG B  90     -11.908  16.346  -8.527  1.00  0.00           O  
ATOM   2809  CB  ARG B  90     -12.837  14.119  -6.654  1.00  0.00           C  
ATOM   2810  CG  ARG B  90     -13.883  13.128  -6.109  1.00  0.00           C  
ATOM   2811  CD  ARG B  90     -14.009  13.235  -4.584  1.00  0.00           C  
ATOM   2812  NE  ARG B  90     -14.853  12.162  -4.019  1.00  0.00           N  
ATOM   2813  CZ  ARG B  90     -15.319  12.062  -2.777  1.00  0.00           C  
ATOM   2814  NH1 ARG B  90     -15.101  12.953  -1.864  1.00  0.00           N  
ATOM   2815  NH2 ARG B  90     -16.016  11.031  -2.427  1.00  0.00           N  
ATOM   2816  N   TYR B  91     -10.539  14.676  -9.148  1.00  0.00           N  
ATOM   2817  CA  TYR B  91      -9.400  15.479  -9.573  1.00  0.00           C  
ATOM   2818  C   TYR B  91      -9.290  15.513 -11.100  1.00  0.00           C  
ATOM   2819  O   TYR B  91      -9.894  14.684 -11.798  1.00  0.00           O  
ATOM   2820  CB  TYR B  91      -8.119  14.942  -8.914  1.00  0.00           C  
ATOM   2821  CG  TYR B  91      -8.143  15.006  -7.403  1.00  0.00           C  
ATOM   2822  CD1 TYR B  91      -7.584  16.104  -6.719  1.00  0.00           C  
ATOM   2823  CD2 TYR B  91      -8.739  13.972  -6.661  1.00  0.00           C  
ATOM   2824  CE1 TYR B  91      -7.608  16.163  -5.316  1.00  0.00           C  
ATOM   2825  CE2 TYR B  91      -8.772  14.023  -5.261  1.00  0.00           C  
ATOM   2826  CZ  TYR B  91      -8.200  15.119  -4.589  1.00  0.00           C  
ATOM   2827  OH  TYR B  91      -8.227  15.162  -3.212  1.00  0.00           O  
ATOM   2828  N   ALA B  92      -8.544  16.461 -11.631  1.00  0.00           N  
ATOM   2829  CA  ALA B  92      -8.295  16.561 -13.057  1.00  0.00           C  
ATOM   2830  C   ALA B  92      -7.584  15.296 -13.590  1.00  0.00           C  
ATOM   2831  O   ALA B  92      -6.799  14.674 -12.871  1.00  0.00           O  
ATOM   2832  CB  ALA B  92      -7.499  17.832 -13.350  1.00  0.00           C  
ATOM   2833  N   PRO B  93      -7.823  14.914 -14.862  1.00  0.00           N  
ATOM   2834  CA  PRO B  93      -7.135  13.789 -15.478  1.00  0.00           C  
ATOM   2835  C   PRO B  93      -5.612  13.915 -15.344  1.00  0.00           C  
ATOM   2836  O   PRO B  93      -5.040  14.964 -15.604  1.00  0.00           O  
ATOM   2837  CB  PRO B  93      -7.573  13.793 -16.953  1.00  0.00           C  
ATOM   2838  CG  PRO B  93      -8.923  14.497 -16.918  1.00  0.00           C  
ATOM   2839  CD  PRO B  93      -8.760  15.522 -15.798  1.00  0.00           C  
ATOM   2840  N   GLY B  94      -4.955  12.820 -14.926  1.00  0.00           N  
ATOM   2841  CA  GLY B  94      -3.510  12.780 -14.708  1.00  0.00           C  
ATOM   2842  C   GLY B  94      -3.048  13.237 -13.317  1.00  0.00           C  
ATOM   2843  O   GLY B  94      -1.917  12.951 -12.940  1.00  0.00           O  
ATOM   2844  N   VAL B  95      -3.923  13.863 -12.533  1.00  0.00           N  
ATOM   2845  CA  VAL B  95      -3.619  14.174 -11.135  1.00  0.00           C  
ATOM   2846  C   VAL B  95      -3.688  12.888 -10.309  1.00  0.00           C  
ATOM   2847  O   VAL B  95      -4.741  12.259 -10.188  1.00  0.00           O  
ATOM   2848  CB  VAL B  95      -4.556  15.257 -10.572  1.00  0.00           C  
ATOM   2849  CG1 VAL B  95      -4.270  15.521  -9.101  1.00  0.00           C  
ATOM   2850  CG2 VAL B  95      -4.371  16.574 -11.329  1.00  0.00           C  
ATOM   2851  N   THR B  96      -2.558  12.502  -9.737  1.00  0.00           N  
ATOM   2852  CA  THR B  96      -2.417  11.297  -8.917  1.00  0.00           C  
ATOM   2853  C   THR B  96      -1.938  11.586  -7.507  1.00  0.00           C  
ATOM   2854  O   THR B  96      -1.981  10.698  -6.659  1.00  0.00           O  
ATOM   2855  CB  THR B  96      -1.463  10.288  -9.571  1.00  0.00           C  
ATOM   2856  OG1 THR B  96      -0.194  10.866  -9.767  1.00  0.00           O  
ATOM   2857  CG2 THR B  96      -1.964   9.811 -10.937  1.00  0.00           C  
ATOM   2858  N   ARG B  97      -1.499  12.801  -7.236  1.00  0.00           N  
ATOM   2859  CA  ARG B  97      -0.937  13.224  -5.954  1.00  0.00           C  
ATOM   2860  C   ARG B  97      -1.727  14.398  -5.393  1.00  0.00           C  
ATOM   2861  O   ARG B  97      -2.193  15.239  -6.160  1.00  0.00           O  
ATOM   2862  CB  ARG B  97       0.533  13.619  -6.138  1.00  0.00           C  
ATOM   2863  CG  ARG B  97       1.440  12.402  -6.404  1.00  0.00           C  
ATOM   2864  CD  ARG B  97       2.860  12.906  -6.584  1.00  0.00           C  
ATOM   2865  NE  ARG B  97       3.869  11.841  -6.534  1.00  0.00           N  
ATOM   2866  CZ  ARG B  97       5.132  12.060  -6.215  1.00  0.00           C  
ATOM   2867  NH1 ARG B  97       5.583  13.259  -5.980  1.00  0.00           N  
ATOM   2868  NH2 ARG B  97       5.978  11.084  -6.109  1.00  0.00           N  
ATOM   2869  N   ASN B  98      -1.846  14.432  -4.080  1.00  0.00           N  
ATOM   2870  CA  ASN B  98      -2.391  15.554  -3.341  1.00  0.00           C  
ATOM   2871  C   ASN B  98      -1.353  16.038  -2.338  1.00  0.00           C  
ATOM   2872  O   ASN B  98      -0.737  15.223  -1.650  1.00  0.00           O  
ATOM   2873  CB  ASN B  98      -3.696  15.122  -2.659  1.00  0.00           C  
ATOM   2874  CG  ASN B  98      -4.323  16.258  -1.876  1.00  0.00           C  
ATOM   2875  OD1 ASN B  98      -4.966  17.128  -2.427  1.00  0.00           O  
ATOM   2876  ND2 ASN B  98      -4.137  16.287  -0.583  1.00  0.00           N  
ATOM   2877  N   THR B  99      -1.170  17.339  -2.265  1.00  0.00           N  
ATOM   2878  CA  THR B  99      -0.288  17.982  -1.293  1.00  0.00           C  
ATOM   2879  C   THR B  99      -1.150  18.576  -0.192  1.00  0.00           C  
ATOM   2880  O   THR B  99      -1.930  19.486  -0.455  1.00  0.00           O  
ATOM   2881  CB  THR B  99       0.558  19.065  -1.979  1.00  0.00           C  
ATOM   2882  OG1 THR B  99       1.231  18.520  -3.092  1.00  0.00           O  
ATOM   2883  CG2 THR B  99       1.618  19.621  -1.048  1.00  0.00           C  
ATOM   2884  N   GLU B 100      -1.034  18.055   1.019  1.00  0.00           N  
ATOM   2885  CA  GLU B 100      -1.819  18.486   2.174  1.00  0.00           C  
ATOM   2886  C   GLU B 100      -0.940  19.259   3.161  1.00  0.00           C  
ATOM   2887  O   GLU B 100       0.085  18.755   3.621  1.00  0.00           O  
ATOM   2888  CB  GLU B 100      -2.492  17.267   2.816  1.00  0.00           C  
ATOM   2889  CG  GLU B 100      -3.452  17.637   3.953  1.00  0.00           C  
ATOM   2890  CD  GLU B 100      -4.111  16.355   4.477  1.00  0.00           C  
ATOM   2891  OE1 GLU B 100      -3.478  15.658   5.297  1.00  0.00           O  
ATOM   2892  OE2 GLU B 100      -5.214  16.014   4.013  1.00  0.00           O  
ATOM   2893  N   SER B 101      -1.346  20.482   3.483  1.00  0.00           N  
ATOM   2894  CA  SER B 101      -0.693  21.319   4.488  1.00  0.00           C  
ATOM   2895  C   SER B 101      -1.435  21.213   5.811  1.00  0.00           C  
ATOM   2896  O   SER B 101      -2.660  21.329   5.853  1.00  0.00           O  
ATOM   2897  CB  SER B 101      -0.614  22.771   4.025  1.00  0.00           C  
ATOM   2898  OG  SER B 101       0.167  22.866   2.850  1.00  0.00           O  
ATOM   2899  N   TRP B 102      -0.707  20.986   6.887  1.00  0.00           N  
ATOM   2900  CA  TRP B 102      -1.286  20.756   8.200  1.00  0.00           C  
ATOM   2901  C   TRP B 102      -1.356  22.023   9.032  1.00  0.00           C  
ATOM   2902  O   TRP B 102      -0.396  22.784   9.134  1.00  0.00           O  
ATOM   2903  CB  TRP B 102      -0.517  19.661   8.937  1.00  0.00           C  
ATOM   2904  CG  TRP B 102      -0.567  18.291   8.338  1.00  0.00           C  
ATOM   2905  CD1 TRP B 102      -1.286  17.902   7.262  1.00  0.00           C  
ATOM   2906  CD2 TRP B 102       0.160  17.109   8.789  1.00  0.00           C  
ATOM   2907  NE1 TRP B 102      -1.045  16.570   7.001  1.00  0.00           N  
ATOM   2908  CE2 TRP B 102      -0.158  16.042   7.912  1.00  0.00           C  
ATOM   2909  CE3 TRP B 102       1.063  16.853   9.841  1.00  0.00           C  
ATOM   2910  CZ2 TRP B 102       0.413  14.765   8.050  1.00  0.00           C  
ATOM   2911  CZ3 TRP B 102       1.623  15.571   9.988  1.00  0.00           C  
ATOM   2912  CH2 TRP B 102       1.305  14.552   9.090  1.00  0.00           C  
ATOM   2913  N   PHE B 103      -2.503  22.187   9.681  1.00  0.00           N  
ATOM   2914  CA  PHE B 103      -2.774  23.234  10.646  1.00  0.00           C  
ATOM   2915  C   PHE B 103      -3.349  22.627  11.922  1.00  0.00           C  
ATOM   2916  O   PHE B 103      -4.002  21.588  11.893  1.00  0.00           O  
ATOM   2917  CB  PHE B 103      -3.715  24.273  10.035  1.00  0.00           C  
ATOM   2918  CG  PHE B 103      -3.166  24.962   8.811  1.00  0.00           C  
ATOM   2919  CD1 PHE B 103      -2.440  26.160   8.937  1.00  0.00           C  
ATOM   2920  CD2 PHE B 103      -3.322  24.393   7.533  1.00  0.00           C  
ATOM   2921  CE1 PHE B 103      -1.873  26.771   7.812  1.00  0.00           C  
ATOM   2922  CE2 PHE B 103      -2.753  24.996   6.404  1.00  0.00           C  
ATOM   2923  CZ  PHE B 103      -2.023  26.186   6.542  1.00  0.00           C  
ATOM   2924  N   CYS B 104      -3.146  23.317  13.045  1.00  0.00           N  
ATOM   2925  CA  CYS B 104      -3.813  23.011  14.297  1.00  0.00           C  
ATOM   2926  C   CYS B 104      -4.603  24.219  14.776  1.00  0.00           C  
ATOM   2927  O   CYS B 104      -4.157  25.359  14.672  1.00  0.00           O  
ATOM   2928  CB  CYS B 104      -2.788  22.556  15.343  1.00  0.00           C  
ATOM   2929  SG  CYS B 104      -2.273  20.865  14.968  1.00  0.00           S  
ATOM   2930  N   LEU B 105      -5.773  23.952  15.343  1.00  0.00           N  
ATOM   2931  CA  LEU B 105      -6.591  24.954  15.990  1.00  0.00           C  
ATOM   2932  C   LEU B 105      -6.911  24.487  17.411  1.00  0.00           C  
ATOM   2933  O   LEU B 105      -7.727  23.592  17.612  1.00  0.00           O  
ATOM   2934  CB  LEU B 105      -7.846  25.204  15.141  1.00  0.00           C  
ATOM   2935  CG  LEU B 105      -8.768  26.281  15.721  1.00  0.00           C  
ATOM   2936  CD1 LEU B 105      -8.106  27.663  15.694  1.00  0.00           C  
ATOM   2937  CD2 LEU B 105     -10.054  26.356  14.902  1.00  0.00           C  
ATOM   2938  N   ALA B 106      -6.260  25.121  18.393  1.00  0.00           N  
ATOM   2939  CA  ALA B 106      -6.573  24.904  19.797  1.00  0.00           C  
ATOM   2940  C   ALA B 106      -7.755  25.783  20.197  1.00  0.00           C  
ATOM   2941  O   ALA B 106      -7.667  27.008  20.176  1.00  0.00           O  
ATOM   2942  CB  ALA B 106      -5.330  25.178  20.640  1.00  0.00           C  
ATOM   2943  N   LEU B 107      -8.863  25.151  20.593  1.00  0.00           N  
ATOM   2944  CA  LEU B 107      -9.942  25.832  21.288  1.00  0.00           C  
ATOM   2945  C   LEU B 107      -9.628  25.855  22.791  1.00  0.00           C  
ATOM   2946  O   LEU B 107      -9.065  24.885  23.293  1.00  0.00           O  
ATOM   2947  CB  LEU B 107     -11.287  25.139  21.004  1.00  0.00           C  
ATOM   2948  CG  LEU B 107     -11.656  25.015  19.523  1.00  0.00           C  
ATOM   2949  CD1 LEU B 107     -13.024  24.346  19.394  1.00  0.00           C  
ATOM   2950  CD2 LEU B 107     -11.729  26.371  18.820  1.00  0.00           C  
ATOM   2951  N   PRO B 108     -10.013  26.895  23.526  1.00  0.00           N  
ATOM   2952  CA  PRO B 108      -9.796  26.941  24.974  1.00  0.00           C  
ATOM   2953  C   PRO B 108     -10.456  25.770  25.699  1.00  0.00           C  
ATOM   2954  O   PRO B 108      -9.849  25.164  26.585  1.00  0.00           O  
ATOM   2955  CB  PRO B 108     -10.373  28.280  25.428  1.00  0.00           C  
ATOM   2956  CG  PRO B 108     -10.354  29.135  24.169  1.00  0.00           C  
ATOM   2957  CD  PRO B 108     -10.593  28.127  23.049  1.00  0.00           C  
ATOM   2958  N   HIS B 109     -11.677  25.438  25.291  1.00  0.00           N  
ATOM   2959  CA  HIS B 109     -12.498  24.379  25.856  1.00  0.00           C  
ATOM   2960  C   HIS B 109     -13.192  23.584  24.753  1.00  0.00           C  
ATOM   2961  O   HIS B 109     -13.406  24.084  23.645  1.00  0.00           O  
ATOM   2962  CB  HIS B 109     -13.544  24.990  26.804  1.00  0.00           C  
ATOM   2963  CG  HIS B 109     -12.944  25.861  27.868  1.00  0.00           C  
ATOM   2964  ND1 HIS B 109     -12.094  25.435  28.862  1.00  0.00           N  
ATOM   2965  CD2 HIS B 109     -13.056  27.229  28.014  1.00  0.00           C  
ATOM   2966  CE1 HIS B 109     -11.702  26.504  29.574  1.00  0.00           C  
ATOM   2967  NE2 HIS B 109     -12.272  27.614  29.083  1.00  0.00           N  
ATOM   2968  N   GLU B 110     -13.629  22.366  25.072  1.00  0.00           N  
ATOM   2969  CA  GLU B 110     -14.607  21.665  24.256  1.00  0.00           C  
ATOM   2970  C   GLU B 110     -15.890  22.500  24.157  1.00  0.00           C  
ATOM   2971  O   GLU B 110     -16.323  23.139  25.117  1.00  0.00           O  
ATOM   2972  CB  GLU B 110     -14.951  20.287  24.835  1.00  0.00           C  
ATOM   2973  CG  GLU B 110     -13.785  19.298  24.738  1.00  0.00           C  
ATOM   2974  CD  GLU B 110     -14.097  17.931  25.363  1.00  0.00           C  
ATOM   2975  OE1 GLU B 110     -13.152  17.288  25.871  1.00  0.00           O  
ATOM   2976  OE2 GLU B 110     -15.257  17.484  25.361  1.00  0.00           O  
ATOM   2977  N   ARG B 111     -16.525  22.468  23.005  1.00  0.00           N  
ATOM   2978  CA  ARG B 111     -17.786  23.161  22.783  1.00  0.00           C  
ATOM   2979  C   ARG B 111     -18.742  22.293  21.968  1.00  0.00           C  
ATOM   2980  O   ARG B 111     -18.338  21.311  21.340  1.00  0.00           O  
ATOM   2981  CB  ARG B 111     -17.531  24.539  22.144  1.00  0.00           C  
ATOM   2982  CG  ARG B 111     -16.865  24.453  20.777  1.00  0.00           C  
ATOM   2983  CD  ARG B 111     -16.693  25.837  20.128  1.00  0.00           C  
ATOM   2984  NE  ARG B 111     -15.607  26.623  20.740  1.00  0.00           N  
ATOM   2985  CZ  ARG B 111     -15.261  27.840  20.322  1.00  0.00           C  
ATOM   2986  NH1 ARG B 111     -15.878  28.424  19.339  1.00  0.00           N  
ATOM   2987  NH2 ARG B 111     -14.284  28.489  20.864  1.00  0.00           N  
ATOM   2988  N   GLN B 112     -19.993  22.683  21.975  1.00  0.00           N  
ATOM   2989  CA  GLN B 112     -20.952  22.108  21.052  1.00  0.00           C  
ATOM   2990  C   GLN B 112     -20.639  22.628  19.642  1.00  0.00           C  
ATOM   2991  O   GLN B 112     -20.461  23.829  19.459  1.00  0.00           O  
ATOM   2992  CB  GLN B 112     -22.370  22.440  21.528  1.00  0.00           C  
ATOM   2993  CG  GLN B 112     -23.343  21.312  21.202  1.00  0.00           C  
ATOM   2994  CD  GLN B 112     -24.730  21.537  21.806  1.00  0.00           C  
ATOM   2995  OE1 GLN B 112     -25.076  22.592  22.304  1.00  0.00           O  
ATOM   2996  NE2 GLN B 112     -25.588  20.541  21.794  1.00  0.00           N  
ATOM   2997  N   ILE B 113     -20.547  21.721  18.679  1.00  0.00           N  
ATOM   2998  CA  ILE B 113     -20.171  22.047  17.304  1.00  0.00           C  
ATOM   2999  C   ILE B 113     -21.416  22.050  16.432  1.00  0.00           C  
ATOM   3000  O   ILE B 113     -22.177  21.088  16.422  1.00  0.00           O  
ATOM   3001  CB  ILE B 113     -19.098  21.071  16.791  1.00  0.00           C  
ATOM   3002  CG1 ILE B 113     -17.817  21.096  17.658  1.00  0.00           C  
ATOM   3003  CG2 ILE B 113     -18.749  21.329  15.318  1.00  0.00           C  
ATOM   3004  CD1 ILE B 113     -17.082  22.443  17.719  1.00  0.00           C  
ATOM   3005  N   VAL B 114     -21.596  23.124  15.678  1.00  0.00           N  
ATOM   3006  CA  VAL B 114     -22.576  23.178  14.604  1.00  0.00           C  
ATOM   3007  C   VAL B 114     -21.857  22.769  13.328  1.00  0.00           C  
ATOM   3008  O   VAL B 114     -21.071  23.539  12.782  1.00  0.00           O  
ATOM   3009  CB  VAL B 114     -23.223  24.573  14.489  1.00  0.00           C  
ATOM   3010  CG1 VAL B 114     -24.285  24.583  13.390  1.00  0.00           C  
ATOM   3011  CG2 VAL B 114     -23.885  24.985  15.798  1.00  0.00           C  
ATOM   3012  N   PHE B 115     -22.109  21.545  12.865  1.00  0.00           N  
ATOM   3013  CA  PHE B 115     -21.503  20.990  11.661  1.00  0.00           C  
ATOM   3014  C   PHE B 115     -22.481  21.057  10.483  1.00  0.00           C  
ATOM   3015  O   PHE B 115     -23.685  20.863  10.648  1.00  0.00           O  
ATOM   3016  CB  PHE B 115     -20.988  19.568  11.940  1.00  0.00           C  
ATOM   3017  CG  PHE B 115     -22.034  18.629  12.503  1.00  0.00           C  
ATOM   3018  CD1 PHE B 115     -22.220  18.520  13.898  1.00  0.00           C  
ATOM   3019  CD2 PHE B 115     -22.859  17.885  11.645  1.00  0.00           C  
ATOM   3020  CE1 PHE B 115     -23.230  17.694  14.418  1.00  0.00           C  
ATOM   3021  CE2 PHE B 115     -23.876  17.057  12.161  1.00  0.00           C  
ATOM   3022  CZ  PHE B 115     -24.065  16.965  13.551  1.00  0.00           C  
ATOM   3023  N   THR B 116     -21.956  21.303   9.292  1.00  0.00           N  
ATOM   3024  CA  THR B 116     -22.756  21.534   8.078  1.00  0.00           C  
ATOM   3025  C   THR B 116     -22.577  20.431   7.038  1.00  0.00           C  
ATOM   3026  O   THR B 116     -23.558  19.944   6.468  1.00  0.00           O  
ATOM   3027  CB  THR B 116     -22.421  22.891   7.461  1.00  0.00           C  
ATOM   3028  OG1 THR B 116     -21.040  22.945   7.187  1.00  0.00           O  
ATOM   3029  CG2 THR B 116     -22.757  24.054   8.396  1.00  0.00           C  
ATOM   3030  N   GLU B 117     -21.353  19.980   6.841  1.00  0.00           N  
ATOM   3031  CA  GLU B 117     -20.959  19.011   5.811  1.00  0.00           C  
ATOM   3032  C   GLU B 117     -20.927  17.558   6.321  1.00  0.00           C  
ATOM   3033  O   GLU B 117     -21.026  16.610   5.542  1.00  0.00           O  
ATOM   3034  CB  GLU B 117     -19.579  19.416   5.260  1.00  0.00           C  
ATOM   3035  CG  GLU B 117     -19.588  20.740   4.450  1.00  0.00           C  
ATOM   3036  CD  GLU B 117     -20.304  20.601   3.096  1.00  0.00           C  
ATOM   3037  OE1 GLU B 117     -20.853  21.610   2.620  1.00  0.00           O  
ATOM   3038  OE2 GLU B 117     -20.327  19.471   2.557  1.00  0.00           O  
ATOM   3039  N   HIS B 118     -20.838  17.385   7.631  1.00  0.00           N  
ATOM   3040  CA  HIS B 118     -20.669  16.085   8.273  1.00  0.00           C  
ATOM   3041  C   HIS B 118     -21.990  15.536   8.839  1.00  0.00           C  
ATOM   3042  O   HIS B 118     -23.015  16.211   8.871  1.00  0.00           O  
ATOM   3043  CB  HIS B 118     -19.548  16.206   9.318  1.00  0.00           C  
ATOM   3044  CG  HIS B 118     -18.202  16.425   8.675  1.00  0.00           C  
ATOM   3045  ND1 HIS B 118     -17.663  17.610   8.251  1.00  0.00           N  
ATOM   3046  CD2 HIS B 118     -17.291  15.440   8.357  1.00  0.00           C  
ATOM   3047  CE1 HIS B 118     -16.464  17.358   7.702  1.00  0.00           C  
ATOM   3048  NE2 HIS B 118     -16.212  16.048   7.748  1.00  0.00           N  
ATOM   3049  N   LEU B 119     -21.990  14.259   9.245  1.00  0.00           N  
ATOM   3050  CA  LEU B 119     -23.156  13.583   9.822  1.00  0.00           C  
ATOM   3051  C   LEU B 119     -23.240  13.761  11.342  1.00  0.00           C  
ATOM   3052  O   LEU B 119     -24.329  13.837  11.904  1.00  0.00           O  
ATOM   3053  CB  LEU B 119     -23.091  12.083   9.489  1.00  0.00           C  
ATOM   3054  CG  LEU B 119     -23.296  11.738   8.003  1.00  0.00           C  
ATOM   3055  CD1 LEU B 119     -23.065  10.235   7.806  1.00  0.00           C  
ATOM   3056  CD2 LEU B 119     -24.707  12.073   7.537  1.00  0.00           C  
ATOM   3057  N   ALA B 120     -22.075  13.748  11.984  1.00  0.00           N  
ATOM   3058  CA  ALA B 120     -21.938  13.846  13.429  1.00  0.00           C  
ATOM   3059  C   ALA B 120     -20.547  14.364  13.799  1.00  0.00           C  
ATOM   3060  O   ALA B 120     -19.640  14.398  12.965  1.00  0.00           O  
ATOM   3061  CB  ALA B 120     -22.192  12.460  14.041  1.00  0.00           C  
ATOM   3062  N   TYR B 121     -20.373  14.706  15.068  1.00  0.00           N  
ATOM   3063  CA  TYR B 121     -19.065  14.980  15.647  1.00  0.00           C  
ATOM   3064  C   TYR B 121     -18.887  14.249  16.977  1.00  0.00           C  
ATOM   3065  O   TYR B 121     -19.865  13.873  17.640  1.00  0.00           O  
ATOM   3066  CB  TYR B 121     -18.841  16.490  15.791  1.00  0.00           C  
ATOM   3067  CG  TYR B 121     -19.553  17.121  16.963  1.00  0.00           C  
ATOM   3068  CD1 TYR B 121     -20.898  17.540  16.849  1.00  0.00           C  
ATOM   3069  CD2 TYR B 121     -18.879  17.302  18.188  1.00  0.00           C  
ATOM   3070  CE1 TYR B 121     -21.554  18.131  17.939  1.00  0.00           C  
ATOM   3071  CE2 TYR B 121     -19.526  17.887  19.286  1.00  0.00           C  
ATOM   3072  CZ  TYR B 121     -20.864  18.306  19.156  1.00  0.00           C  
ATOM   3073  OH  TYR B 121     -21.502  18.891  20.224  1.00  0.00           O  
ATOM   3074  N   LYS B 122     -17.640  14.073  17.365  1.00  0.00           N  
ATOM   3075  CA  LYS B 122     -17.244  13.568  18.684  1.00  0.00           C  
ATOM   3076  C   LYS B 122     -15.985  14.305  19.147  1.00  0.00           C  
ATOM   3077  O   LYS B 122     -15.074  14.508  18.352  1.00  0.00           O  
ATOM   3078  CB  LYS B 122     -16.970  12.059  18.632  1.00  0.00           C  
ATOM   3079  CG  LYS B 122     -18.238  11.220  18.384  1.00  0.00           C  
ATOM   3080  CD  LYS B 122     -17.895   9.727  18.298  1.00  0.00           C  
ATOM   3081  CE  LYS B 122     -19.149   8.911  18.010  1.00  0.00           C  
ATOM   3082  NZ  LYS B 122     -18.813   7.496  17.661  1.00  0.00           N  
ATOM   3083  N   TRP B 123     -15.931  14.608  20.416  1.00  0.00           N  
ATOM   3084  CA  TRP B 123     -14.686  14.916  21.104  1.00  0.00           C  
ATOM   3085  C   TRP B 123     -14.094  13.609  21.635  1.00  0.00           C  
ATOM   3086  O   TRP B 123     -14.750  12.908  22.401  1.00  0.00           O  
ATOM   3087  CB  TRP B 123     -14.947  15.926  22.213  1.00  0.00           C  
ATOM   3088  CG  TRP B 123     -15.273  17.302  21.705  1.00  0.00           C  
ATOM   3089  CD1 TRP B 123     -16.513  17.846  21.619  1.00  0.00           C  
ATOM   3090  CD2 TRP B 123     -14.347  18.310  21.203  1.00  0.00           C  
ATOM   3091  NE1 TRP B 123     -16.424  19.135  21.108  1.00  0.00           N  
ATOM   3092  CE2 TRP B 123     -15.104  19.455  20.845  1.00  0.00           C  
ATOM   3093  CE3 TRP B 123     -12.948  18.350  21.032  1.00  0.00           C  
ATOM   3094  CZ2 TRP B 123     -14.492  20.620  20.336  1.00  0.00           C  
ATOM   3095  CZ3 TRP B 123     -12.339  19.512  20.526  1.00  0.00           C  
ATOM   3096  CH2 TRP B 123     -13.097  20.634  20.179  1.00  0.00           C  
ATOM   3097  N   LEU B 124     -12.909  13.270  21.197  1.00  0.00           N  
ATOM   3098  CA  LEU B 124     -12.224  12.041  21.568  1.00  0.00           C  
ATOM   3099  C   LEU B 124     -10.826  12.358  22.090  1.00  0.00           C  
ATOM   3100  O   LEU B 124     -10.158  13.240  21.564  1.00  0.00           O  
ATOM   3101  CB  LEU B 124     -12.129  11.099  20.353  1.00  0.00           C  
ATOM   3102  CG  LEU B 124     -13.473  10.557  19.840  1.00  0.00           C  
ATOM   3103  CD1 LEU B 124     -13.234   9.725  18.588  1.00  0.00           C  
ATOM   3104  CD2 LEU B 124     -14.173   9.662  20.865  1.00  0.00           C  
ATOM   3105  N   ASP B 125     -10.370  11.590  23.074  1.00  0.00           N  
ATOM   3106  CA  ASP B 125      -8.967  11.636  23.477  1.00  0.00           C  
ATOM   3107  C   ASP B 125      -8.073  11.438  22.251  1.00  0.00           C  
ATOM   3108  O   ASP B 125      -8.387  10.634  21.371  1.00  0.00           O  
ATOM   3109  CB  ASP B 125      -8.673  10.581  24.551  1.00  0.00           C  
ATOM   3110  CG  ASP B 125      -9.535  10.793  25.797  1.00  0.00           C  
ATOM   3111  OD1 ASP B 125      -9.615  11.947  26.288  1.00  0.00           O  
ATOM   3112  OD2 ASP B 125     -10.181   9.813  26.224  1.00  0.00           O  
ATOM   3113  N   ALA B 126      -6.967  12.159  22.186  1.00  0.00           N  
ATOM   3114  CA  ALA B 126      -6.132  12.213  20.985  1.00  0.00           C  
ATOM   3115  C   ALA B 126      -5.703  10.817  20.464  1.00  0.00           C  
ATOM   3116  O   ALA B 126      -5.829  10.585  19.259  1.00  0.00           O  
ATOM   3117  CB  ALA B 126      -4.970  13.175  21.232  1.00  0.00           C  
ATOM   3118  N   PRO B 127      -5.306   9.843  21.306  1.00  0.00           N  
ATOM   3119  CA  PRO B 127      -5.016   8.490  20.832  1.00  0.00           C  
ATOM   3120  C   PRO B 127      -6.229   7.792  20.202  1.00  0.00           C  
ATOM   3121  O   PRO B 127      -6.103   7.121  19.177  1.00  0.00           O  
ATOM   3122  CB  PRO B 127      -4.501   7.720  22.055  1.00  0.00           C  
ATOM   3123  CG  PRO B 127      -4.000   8.817  22.989  1.00  0.00           C  
ATOM   3124  CD  PRO B 127      -4.971   9.957  22.719  1.00  0.00           C  
ATOM   3125  N   ALA B 128      -7.428   7.970  20.792  1.00  0.00           N  
ATOM   3126  CA  ALA B 128      -8.657   7.400  20.257  1.00  0.00           C  
ATOM   3127  C   ALA B 128      -9.061   8.062  18.928  1.00  0.00           C  
ATOM   3128  O   ALA B 128      -9.489   7.374  18.002  1.00  0.00           O  
ATOM   3129  CB  ALA B 128      -9.761   7.515  21.316  1.00  0.00           C  
ATOM   3130  N   ALA B 129      -8.876   9.372  18.816  1.00  0.00           N  
ATOM   3131  CA  ALA B 129      -9.102  10.096  17.577  1.00  0.00           C  
ATOM   3132  C   ALA B 129      -8.147   9.643  16.456  1.00  0.00           C  
ATOM   3133  O   ALA B 129      -8.590   9.348  15.347  1.00  0.00           O  
ATOM   3134  CB  ALA B 129      -8.962  11.602  17.868  1.00  0.00           C  
ATOM   3135  N   ALA B 130      -6.862   9.502  16.784  1.00  0.00           N  
ATOM   3136  CA  ALA B 130      -5.845   9.014  15.856  1.00  0.00           C  
ATOM   3137  C   ALA B 130      -6.116   7.568  15.404  1.00  0.00           C  
ATOM   3138  O   ALA B 130      -5.933   7.236  14.232  1.00  0.00           O  
ATOM   3139  CB  ALA B 130      -4.477   9.141  16.534  1.00  0.00           C  
ATOM   3140  N   ALA B 131      -6.614   6.714  16.293  1.00  0.00           N  
ATOM   3141  CA  ALA B 131      -6.990   5.346  15.956  1.00  0.00           C  
ATOM   3142  C   ALA B 131      -8.269   5.265  15.097  1.00  0.00           C  
ATOM   3143  O   ALA B 131      -8.389   4.380  14.250  1.00  0.00           O  
ATOM   3144  CB  ALA B 131      -7.138   4.551  17.259  1.00  0.00           C  
ATOM   3145  N   LEU B 132      -9.221   6.192  15.311  1.00  0.00           N  
ATOM   3146  CA  LEU B 132     -10.502   6.195  14.618  1.00  0.00           C  
ATOM   3147  C   LEU B 132     -10.399   6.641  13.152  1.00  0.00           C  
ATOM   3148  O   LEU B 132     -11.118   6.113  12.299  1.00  0.00           O  
ATOM   3149  CB  LEU B 132     -11.481   7.084  15.404  1.00  0.00           C  
ATOM   3150  CG  LEU B 132     -12.911   7.141  14.811  1.00  0.00           C  
ATOM   3151  CD1 LEU B 132     -13.629   5.803  14.912  1.00  0.00           C  
ATOM   3152  CD2 LEU B 132     -13.741   8.187  15.547  1.00  0.00           C  
ATOM   3153  N   THR B 133      -9.563   7.630  12.863  1.00  0.00           N  
ATOM   3154  CA  THR B 133      -9.495   8.192  11.518  1.00  0.00           C  
ATOM   3155  C   THR B 133      -8.935   7.192  10.502  1.00  0.00           C  
ATOM   3156  O   THR B 133      -7.958   6.486  10.736  1.00  0.00           O  
ATOM   3157  CB  THR B 133      -8.748   9.531  11.476  1.00  0.00           C  
ATOM   3158  OG1 THR B 133      -8.892  10.087  10.183  1.00  0.00           O  
ATOM   3159  CG2 THR B 133      -7.258   9.438  11.779  1.00  0.00           C  
ATOM   3160  N   LYS B 134      -9.556   7.165   9.316  1.00  0.00           N  
ATOM   3161  CA  LYS B 134      -9.045   6.409   8.160  1.00  0.00           C  
ATOM   3162  C   LYS B 134      -7.918   7.143   7.425  1.00  0.00           C  
ATOM   3163  O   LYS B 134      -7.243   6.529   6.603  1.00  0.00           O  
ATOM   3164  CB  LYS B 134     -10.196   6.112   7.187  1.00  0.00           C  
ATOM   3165  CG  LYS B 134     -11.258   5.162   7.767  1.00  0.00           C  
ATOM   3166  CD  LYS B 134     -12.335   4.892   6.699  1.00  0.00           C  
ATOM   3167  CE  LYS B 134     -13.391   3.892   7.180  1.00  0.00           C  
ATOM   3168  NZ  LYS B 134     -14.442   3.712   6.148  1.00  0.00           N  
ATOM   3169  N   SER B 135      -7.735   8.435   7.690  1.00  0.00           N  
ATOM   3170  CA  SER B 135      -6.681   9.243   7.090  1.00  0.00           C  
ATOM   3171  C   SER B 135      -5.393   9.097   7.896  1.00  0.00           C  
ATOM   3172  O   SER B 135      -5.327   9.474   9.059  1.00  0.00           O  
ATOM   3173  CB  SER B 135      -7.100  10.710   7.013  1.00  0.00           C  
ATOM   3174  OG  SER B 135      -6.018  11.469   6.500  1.00  0.00           O  
ATOM   3175  N   TRP B 136      -4.363   8.583   7.248  1.00  0.00           N  
ATOM   3176  CA  TRP B 136      -3.041   8.473   7.863  1.00  0.00           C  
ATOM   3177  C   TRP B 136      -2.423   9.847   8.161  1.00  0.00           C  
ATOM   3178  O   TRP B 136      -1.792  10.006   9.200  1.00  0.00           O  
ATOM   3179  CB  TRP B 136      -2.132   7.680   6.924  1.00  0.00           C  
ATOM   3180  CG  TRP B 136      -1.670   8.482   5.747  1.00  0.00           C  
ATOM   3181  CD1 TRP B 136      -2.296   8.587   4.567  1.00  0.00           C  
ATOM   3182  CD2 TRP B 136      -0.507   9.361   5.682  1.00  0.00           C  
ATOM   3183  NE1 TRP B 136      -1.594   9.473   3.752  1.00  0.00           N  
ATOM   3184  CE2 TRP B 136      -0.491   9.966   4.406  1.00  0.00           C  
ATOM   3185  CE3 TRP B 136       0.532   9.698   6.582  1.00  0.00           C  
ATOM   3186  CZ2 TRP B 136       0.515  10.877   4.013  1.00  0.00           C  
ATOM   3187  CZ3 TRP B 136       1.538  10.603   6.195  1.00  0.00           C  
ATOM   3188  CH2 TRP B 136       1.527  11.183   4.928  1.00  0.00           C  
ATOM   3189  N   SER B 137      -2.625  10.818   7.278  1.00  0.00           N  
ATOM   3190  CA  SER B 137      -2.108  12.168   7.480  1.00  0.00           C  
ATOM   3191  C   SER B 137      -2.793  12.811   8.680  1.00  0.00           C  
ATOM   3192  O   SER B 137      -2.121  13.358   9.549  1.00  0.00           O  
ATOM   3193  CB  SER B 137      -2.286  13.022   6.213  1.00  0.00           C  
ATOM   3194  OG  SER B 137      -3.638  13.108   5.839  1.00  0.00           O  
ATOM   3195  N   ASN B 138      -4.102  12.634   8.810  1.00  0.00           N  
ATOM   3196  CA  ASN B 138      -4.845  13.095   9.975  1.00  0.00           C  
ATOM   3197  C   ASN B 138      -4.367  12.400  11.262  1.00  0.00           C  
ATOM   3198  O   ASN B 138      -4.174  13.067  12.277  1.00  0.00           O  
ATOM   3199  CB  ASN B 138      -6.329  12.867   9.710  1.00  0.00           C  
ATOM   3200  CG  ASN B 138      -7.282  13.650  10.595  1.00  0.00           C  
ATOM   3201  OD1 ASN B 138      -8.464  13.731  10.278  1.00  0.00           O  
ATOM   3202  ND2 ASN B 138      -6.850  14.245  11.676  1.00  0.00           N  
ATOM   3203  N   ARG B 139      -4.102  11.089  11.212  1.00  0.00           N  
ATOM   3204  CA  ARG B 139      -3.538  10.351  12.340  1.00  0.00           C  
ATOM   3205  C   ARG B 139      -2.187  10.911  12.766  1.00  0.00           C  
ATOM   3206  O   ARG B 139      -2.033  11.291  13.921  1.00  0.00           O  
ATOM   3207  CB  ARG B 139      -3.445   8.858  11.994  1.00  0.00           C  
ATOM   3208  CG  ARG B 139      -3.048   8.016  13.211  1.00  0.00           C  
ATOM   3209  CD  ARG B 139      -2.852   6.532  12.858  1.00  0.00           C  
ATOM   3210  NE  ARG B 139      -4.052   5.965  12.214  1.00  0.00           N  
ATOM   3211  CZ  ARG B 139      -4.096   4.885  11.471  1.00  0.00           C  
ATOM   3212  NH1 ARG B 139      -3.053   4.125  11.322  1.00  0.00           N  
ATOM   3213  NH2 ARG B 139      -5.193   4.553  10.843  1.00  0.00           N  
ATOM   3214  N   GLN B 140      -1.254  11.052  11.834  1.00  0.00           N  
ATOM   3215  CA  GLN B 140       0.062  11.610  12.123  1.00  0.00           C  
ATOM   3216  C   GLN B 140      -0.001  13.052  12.623  1.00  0.00           C  
ATOM   3217  O   GLN B 140       0.756  13.420  13.520  1.00  0.00           O  
ATOM   3218  CB  GLN B 140       0.955  11.561  10.887  1.00  0.00           C  
ATOM   3219  CG  GLN B 140       1.606  10.185  10.679  1.00  0.00           C  
ATOM   3220  CD  GLN B 140       2.753  10.250   9.672  1.00  0.00           C  
ATOM   3221  OE1 GLN B 140       2.931  11.197   8.929  1.00  0.00           O  
ATOM   3222  NE2 GLN B 140       3.596   9.248   9.631  1.00  0.00           N  
ATOM   3223  N   ALA B 141      -0.900  13.865  12.074  1.00  0.00           N  
ATOM   3224  CA  ALA B 141      -1.070  15.230  12.535  1.00  0.00           C  
ATOM   3225  C   ALA B 141      -1.560  15.274  13.992  1.00  0.00           C  
ATOM   3226  O   ALA B 141      -1.030  16.033  14.796  1.00  0.00           O  
ATOM   3227  CB  ALA B 141      -2.009  15.970  11.586  1.00  0.00           C  
ATOM   3228  N   ILE B 142      -2.521  14.414  14.365  1.00  0.00           N  
ATOM   3229  CA  ILE B 142      -2.982  14.280  15.751  1.00  0.00           C  
ATOM   3230  C   ILE B 142      -1.832  13.810  16.654  1.00  0.00           C  
ATOM   3231  O   ILE B 142      -1.589  14.404  17.703  1.00  0.00           O  
ATOM   3232  CB  ILE B 142      -4.193  13.334  15.830  1.00  0.00           C  
ATOM   3233  CG1 ILE B 142      -5.431  13.963  15.139  1.00  0.00           C  
ATOM   3234  CG2 ILE B 142      -4.543  12.995  17.288  1.00  0.00           C  
ATOM   3235  CD1 ILE B 142      -6.522  12.936  14.813  1.00  0.00           C  
ATOM   3236  N   GLU B 143      -1.100  12.784  16.238  1.00  0.00           N  
ATOM   3237  CA  GLU B 143       0.010  12.230  17.017  1.00  0.00           C  
ATOM   3238  C   GLU B 143       1.118  13.268  17.247  1.00  0.00           C  
ATOM   3239  O   GLU B 143       1.568  13.449  18.371  1.00  0.00           O  
ATOM   3240  CB  GLU B 143       0.570  10.998  16.304  1.00  0.00           C  
ATOM   3241  CG  GLU B 143      -0.373   9.797  16.432  1.00  0.00           C  
ATOM   3242  CD  GLU B 143      -0.034   8.636  15.487  1.00  0.00           C  
ATOM   3243  OE1 GLU B 143      -0.712   7.587  15.619  1.00  0.00           O  
ATOM   3244  OE2 GLU B 143       0.830   8.816  14.598  1.00  0.00           O  
ATOM   3245  N   GLN B 144       1.524  13.988  16.207  1.00  0.00           N  
ATOM   3246  CA  GLN B 144       2.618  14.948  16.301  1.00  0.00           C  
ATOM   3247  C   GLN B 144       2.240  16.251  16.990  1.00  0.00           C  
ATOM   3248  O   GLN B 144       3.037  16.779  17.756  1.00  0.00           O  
ATOM   3249  CB  GLN B 144       3.189  15.234  14.911  1.00  0.00           C  
ATOM   3250  CG  GLN B 144       4.014  14.042  14.417  1.00  0.00           C  
ATOM   3251  CD  GLN B 144       4.718  14.301  13.100  1.00  0.00           C  
ATOM   3252  OE1 GLN B 144       4.503  15.259  12.383  1.00  0.00           O  
ATOM   3253  NE2 GLN B 144       5.638  13.436  12.731  1.00  0.00           N  
ATOM   3254  N   PHE B 145       1.054  16.788  16.701  1.00  0.00           N  
ATOM   3255  CA  PHE B 145       0.712  18.149  17.097  1.00  0.00           C  
ATOM   3256  C   PHE B 145      -0.289  18.242  18.247  1.00  0.00           C  
ATOM   3257  O   PHE B 145      -0.496  19.325  18.786  1.00  0.00           O  
ATOM   3258  CB  PHE B 145       0.257  18.934  15.864  1.00  0.00           C  
ATOM   3259  CG  PHE B 145       1.362  19.106  14.841  1.00  0.00           C  
ATOM   3260  CD1 PHE B 145       2.322  20.115  15.013  1.00  0.00           C  
ATOM   3261  CD2 PHE B 145       1.467  18.230  13.744  1.00  0.00           C  
ATOM   3262  CE1 PHE B 145       3.374  20.255  14.101  1.00  0.00           C  
ATOM   3263  CE2 PHE B 145       2.527  18.362  12.829  1.00  0.00           C  
ATOM   3264  CZ  PHE B 145       3.485  19.373  13.004  1.00  0.00           C  
ATOM   3265  N   VAL B 146      -0.883  17.121  18.673  1.00  0.00           N  
ATOM   3266  CA  VAL B 146      -1.770  17.078  19.849  1.00  0.00           C  
ATOM   3267  C   VAL B 146      -1.202  16.179  20.939  1.00  0.00           C  
ATOM   3268  O   VAL B 146      -1.127  16.606  22.089  1.00  0.00           O  
ATOM   3269  CB  VAL B 146      -3.206  16.682  19.493  1.00  0.00           C  
ATOM   3270  CG1 VAL B 146      -4.128  16.839  20.704  1.00  0.00           C  
ATOM   3271  CG2 VAL B 146      -3.763  17.534  18.348  1.00  0.00           C  
ATOM   3272  N   ILE B 147      -0.795  14.952  20.608  1.00  0.00           N  
ATOM   3273  CA  ILE B 147      -0.259  14.001  21.587  1.00  0.00           C  
ATOM   3274  C   ILE B 147       1.151  14.413  22.012  1.00  0.00           C  
ATOM   3275  O   ILE B 147       1.414  14.580  23.199  1.00  0.00           O  
ATOM   3276  CB  ILE B 147      -0.286  12.548  21.057  1.00  0.00           C  
ATOM   3277  CG1 ILE B 147      -1.729  12.136  20.712  1.00  0.00           C  
ATOM   3278  CG2 ILE B 147       0.330  11.587  22.088  1.00  0.00           C  
ATOM   3279  CD1 ILE B 147      -1.867  10.739  20.096  1.00  0.00           C  
ATOM   3280  N   ASN B 148       2.035  14.597  21.033  1.00  0.00           N  
ATOM   3281  CA  ASN B 148       3.433  14.937  21.255  1.00  0.00           C  
ATOM   3282  C   ASN B 148       3.678  16.454  21.258  1.00  0.00           C  
ATOM   3283  O   ASN B 148       4.835  16.875  21.260  1.00  0.00           O  
ATOM   3284  CB  ASN B 148       4.312  14.216  20.222  1.00  0.00           C  
ATOM   3285  CG  ASN B 148       4.216  12.706  20.302  1.00  0.00           C  
ATOM   3286  OD1 ASN B 148       4.030  12.117  21.350  1.00  0.00           O  
ATOM   3287  ND2 ASN B 148       4.363  12.030  19.187  1.00  0.00           N  
ATOM   3288  N   ALA B 149       2.617  17.265  21.251  1.00  0.00           N  
ATOM   3289  CA  ALA B 149       2.756  18.698  21.442  1.00  0.00           C  
ATOM   3290  C   ALA B 149       3.298  18.950  22.854  1.00  0.00           C  
ATOM   3291  O   ALA B 149       2.569  18.887  23.844  1.00  0.00           O  
ATOM   3292  CB  ALA B 149       1.416  19.398  21.183  1.00  0.00           C  
ATOM   3293  N   ALA B 150       4.589  19.171  22.921  1.00  0.00           N  
ATOM   3294  CA  ALA B 150       5.302  19.617  24.104  1.00  0.00           C  
ATOM   3295  C   ALA B 150       5.044  21.092  24.385  1.00  0.00           C  
ATOM   3296  O   ALA B 150       4.921  21.871  23.411  1.00  0.00           O  
ATOM   3297  CB  ALA B 150       6.797  19.313  23.941  1.00  0.00           C  
ATOM   3298  OXT ALA B 150       4.991  21.448  25.591  1.00  0.00           O  
CONECT    1    2                                                      
CONECT    2    3    5    1                                            
CONECT    3    9    2    4    4                                       
CONECT    4    3    3                                                 
CONECT    5    6    2                                                 
CONECT    6    7    5                                                 
CONECT    7    6    8                                                 
CONECT    8    7                                                      
CONECT    9   10    3                                                 
CONECT   10   11   13    9                                            
CONECT   11   12   12   20   10                                       
CONECT   12   11   11                                                 
CONECT   13   10   14                                                 
CONECT   14   13   16   16   15                                       
CONECT   15   14   17   17                                            
CONECT   16   14   14   18                                            
CONECT   17   15   15   19                                            
CONECT   18   16   19   19                                            
CONECT   19   18   18   17                                            
CONECT   20   21   11                                                 
CONECT   21   22   24   20                                            
CONECT   22   28   23   23   21                                       
CONECT   23   22   22                                                 
CONECT   24   25   21                                                 
CONECT   25   26   27   24                                            
CONECT   26   25                                                      
CONECT   27   25                                                      
CONECT   28   29   22                                                 
CONECT   29   30   32   28                                            
CONECT   30   36   31   31   29                                       
CONECT   31   30   30                                                 
CONECT   32   34   29   33                                            
CONECT   33   32   35                                                 
CONECT   34   32                                                      
CONECT   35   33                                                      
CONECT   36   37   30                                                 
CONECT   37   40   38   36                                            
CONECT   38   39   39   37   44                                       
CONECT   39   38   38                                                 
CONECT   40   41   37                                                 
CONECT   41   43   40   42   42                                       
CONECT   42   41   41                                                 
CONECT   43   41                                                      
CONECT   44   38   45                                                 
CONECT   45   44   46                                                 
CONECT   46   45   48   47   47                                       
CONECT   47   46   46                                                 
CONECT   48   46   49                                                 
CONECT   49   52   48   50                                            
CONECT   50   49   51   51   58                                       
CONECT   51   50   50                                                 
CONECT   52   53   49                                                 
CONECT   53   55   55   54   52                                       
CONECT   54   56   53                                                 
CONECT   55   57   53   53                                            
CONECT   56   57   57   54                                            
CONECT   57   56   56   55                                            
CONECT   58   50   59                                                 
CONECT   59   58   60   62                                            
CONECT   60   61   61   59   67                                       
CONECT   61   60   60                                                 
CONECT   62   59   63                                                 
CONECT   63   62   64                                                 
CONECT   64   63   65                                                 
CONECT   65   64   66                                                 
CONECT   66   65                                                      
CONECT   67   60   68                                                 
CONECT   68   71   67   69                                            
CONECT   69   68   76   70   70                                       
CONECT   70   69   69                                                 
CONECT   71   72   68                                                 
CONECT   72   73   71                                                 
CONECT   73   75   74   74   72                                       
CONECT   74   73   73                                                 
CONECT   75   73                                                      
CONECT   76   69   77                                                 
CONECT   77   76   78   80                                            
CONECT   78   85   77   79   79                                       
CONECT   79   78   78                                                 
CONECT   80   77   81                                                 
CONECT   81   80   82                                                 
CONECT   82   81   84   84   83                                       
CONECT   83   82                                                      
CONECT   84   82   82                                                 
CONECT   85   86   78                                                 
CONECT   86   87   89   85                                            
CONECT   87   88   88   91   86                                       
CONECT   88   87   87                                                 
CONECT   89   86   90                                                 
CONECT   90   89                                                      
CONECT   91   92   87                                                 
CONECT   92   93   95   91                                            
CONECT   93   99   94   94   92                                       
CONECT   94   93   93                                                 
CONECT   95   96   92                                                 
CONECT   96   97   98   95                                            
CONECT   97   96                                                      
CONECT   98   96                                                      
CONECT   99  100   93                                                 
CONECT  100  103  101   99                                            
CONECT  101  100  104  102  102                                       
CONECT  102  101  101                                                 
CONECT  103  100                                                      
CONECT  104  101  105                                                 
CONECT  105  106  104  108                                            
CONECT  106  111  107  107  105                                       
CONECT  107  106  106                                                 
CONECT  108  105  109  110                                            
CONECT  109  108                                                      
CONECT  110  108                                                      
CONECT  111  112  106                                                 
CONECT  112  115  113  111                                            
CONECT  113  114  114  112  117                                       
CONECT  114  113  113                                                 
CONECT  115  116  112                                                 
CONECT  116  115                                                      
CONECT  117  113  118                                                 
CONECT  118  117  119  121                                            
CONECT  119  125  118  120  120                                       
CONECT  120  119  119                                                 
CONECT  121  118  122                                                 
CONECT  122  124  124  121  123                                       
CONECT  123  122                                                      
CONECT  124  122  122                                                 
CONECT  125  126  119                                                 
CONECT  126  129  125  127                                            
CONECT  127  126  128  128  136                                       
CONECT  128  127  127                                                 
CONECT  129  130  126                                                 
CONECT  130  131  129                                                 
CONECT  131  132  130                                                 
CONECT  132  133  133  131                                            
CONECT  133  134  135  132  132                                       
CONECT  134  133                                                      
CONECT  135  133                                                      
CONECT  136  127  137                                                 
CONECT  137  136  140  138                                            
CONECT  138  137  141  139  139                                       
CONECT  139  138  138                                                 
CONECT  140  137                                                      
CONECT  141  138  142                                                 
CONECT  142  141  143  145                                            
CONECT  143  148  142  144  144                                       
CONECT  144  143  143                                                 
CONECT  145  146  142  147                                            
CONECT  146  145                                                      
CONECT  147  145                                                      
CONECT  148  149  143                                                 
CONECT  149  152  150  148                                            
CONECT  150  149  157  151  151                                       
CONECT  151  150  150                                                 
CONECT  152  153  149                                                 
CONECT  153  154  152                                                 
CONECT  154  153  155  155  156                                       
CONECT  155  154  154                                                 
CONECT  156  154                                                      
CONECT  157  150  158                                                 
CONECT  158  161  157  159                                            
CONECT  159  158  160  160  168                                       
CONECT  160  159  159                                                 
CONECT  161  162  158                                                 
CONECT  162  164  164  163  161                                       
CONECT  163  165  165  162                                            
CONECT  164  166  162  162                                            
CONECT  165  167  163  163                                            
CONECT  166  167  167  164                                            
CONECT  167  166  166  165                                            
CONECT  168  159  169                                                 
CONECT  169  170  168                                                 
CONECT  170  172  171  171  169                                       
CONECT  171  170  170                                                 
CONECT  172  173  170                                                 
CONECT  173  176  174  172                                            
CONECT  174  175  175  173  180                                       
CONECT  175  174  174                                                 
CONECT  176  177  173                                                 
CONECT  177  179  179  178  176                                       
CONECT  178  177                                                      
CONECT  179  177  177                                                 
CONECT  180  174  181                                                 
CONECT  181  180  182                                                 
CONECT  182  181  184  183  183                                       
CONECT  183  182  182                                                 
CONECT  184  182  185                                                 
CONECT  185  184  188  186                                            
CONECT  186  185  187  187  190                                       
CONECT  187  186  186                                                 
CONECT  188  189  185                                                 
CONECT  189  188                                                      
CONECT  190  186  191                                                 
CONECT  191  190  194  192                                            
CONECT  192  191  193  193  201                                       
CONECT  193  192  192                                                 
CONECT  194  191  195                                                 
CONECT  195  194  196  196  197                                       
CONECT  196  195  195  198                                            
CONECT  197  195  199  199                                            
CONECT  198  196  200  200                                            
CONECT  199  197  197  200                                            
CONECT  200  198  198  199                                            
CONECT  201  192  202                                                 
CONECT  202  201  205  203                                            
CONECT  203  202  204  204  208                                       
CONECT  204  203  203                                                 
CONECT  205  207  202  206                                            
CONECT  206  205                                                      
CONECT  207  205                                                      
CONECT  208  203  209                                                 
CONECT  209  208  210  212                                            
CONECT  210  209  215  211  211                                       
CONECT  211  210  210                                                 
CONECT  212  209  213  214                                            
CONECT  213  212                                                      
CONECT  214  212                                                      
CONECT  215  210  216                                                 
CONECT  216  219  215  217                                            
CONECT  217  216  218  218  220                                       
CONECT  218  217  217                                                 
CONECT  219  216                                                      
CONECT  220  217  221                                                 
CONECT  221  220  222  224                                            
CONECT  222  223  223  221  231                                       
CONECT  223  222  222                                                 
CONECT  224  221  225                                                 
CONECT  225  224  226                                                 
CONECT  226  225  227                                                 
CONECT  227  226  228  228                                            
CONECT  228  227  227  229  230                                       
CONECT  229  228                                                      
CONECT  230  228                                                      
CONECT  231  222  232                                                 
CONECT  232  235  231  233                                            
CONECT  233  232  238  234  234                                       
CONECT  234  233  233                                                 
CONECT  235  237  236  232                                            
CONECT  236  235                                                      
CONECT  237  235                                                      
CONECT  238  233  239                                                 
CONECT  239  238  240  242                                            
CONECT  240  241  241  239  246                                       
CONECT  241  240  240                                                 
CONECT  242  239  243  244                                            
CONECT  243  242  245                                                 
CONECT  244  242                                                      
CONECT  245  243                                                      
CONECT  246  240  247                                                 
CONECT  247  248  246  250                                            
CONECT  248  249  249  254  247                                       
CONECT  249  248  248                                                 
CONECT  250  247  251                                                 
CONECT  251  250  253  253  252                                       
CONECT  252  251                                                      
CONECT  253  251  251                                                 
CONECT  254  255  248                                                 
CONECT  255  256  254                                                 
CONECT  256  257  257  258  255                                       
CONECT  257  256  256                                                 
CONECT  258  259  256                                                 
CONECT  259  260  262  258                                            
CONECT  260  267  259  261  261                                       
CONECT  261  260  260                                                 
CONECT  262  259  263                                                 
CONECT  263  262  264                                                 
CONECT  264  263  265                                                 
CONECT  265  264  266                                                 
CONECT  266  265                                                      
CONECT  267  268  260                                                 
CONECT  268  271  267  269                                            
CONECT  269  270  270  268  274                                       
CONECT  270  269  269                                                 
CONECT  271  273  272  268                                            
CONECT  272  271                                                      
CONECT  273  271                                                      
CONECT  274  269  275                                                 
CONECT  275  276  274  278                                            
CONECT  276  277  277  280  275                                       
CONECT  277  276  276                                                 
CONECT  278  275  279                                                 
CONECT  279  278                                                      
CONECT  280  281  276                                                 
CONECT  281  282  284  280                                            
CONECT  282  283  283  288  281                                       
CONECT  283  282  282                                                 
CONECT  284  281  285                                                 
CONECT  285  284  287  286                                            
CONECT  286  285                                                      
CONECT  287  285                                                      
CONECT  288  289  282                                                 
CONECT  289  290  292  288                                            
CONECT  290  291  291  296  289                                       
CONECT  291  290  290                                                 
CONECT  292  293  289                                                 
CONECT  293  295  294  292                                            
CONECT  294  293                                                      
CONECT  295  293                                                      
CONECT  296  297  290                                                 
CONECT  297  300  298  296                                            
CONECT  298  299  299  297  302                                       
CONECT  299  298  298                                                 
CONECT  300  297  301                                                 
CONECT  301  300                                                      
CONECT  302  298  303                                                 
CONECT  303  304  302  306                                            
CONECT  304  305  305  303  307                                       
CONECT  305  304  304                                                 
CONECT  306  303                                                      
CONECT  307  304  308                                                 
CONECT  308  309  307  311                                            
CONECT  309  317  310  310  308                                       
CONECT  310  309  309                                                 
CONECT  311  308  312                                                 
CONECT  312  311  313  313  314                                       
CONECT  313  312  312  315                                            
CONECT  314  312  316                                                 
CONECT  315  313  316  316                                            
CONECT  316  314  315  315                                            
CONECT  317  318  309                                                 
CONECT  318  319  321  317                                            
CONECT  319  320  320  325  318                                       
CONECT  320  319  319                                                 
CONECT  321  323  318  322                                            
CONECT  322  321  324                                                 
CONECT  323  321                                                      
CONECT  324  322                                                      
CONECT  325  326  319                                                 
CONECT  326  327  325  329                                            
CONECT  327  328  328  326  334                                       
CONECT  328  327  327                                                 
CONECT  329  330  326                                                 
CONECT  330  331  329                                                 
CONECT  331  333  332  332  330                                       
CONECT  332  331  331                                                 
CONECT  333  331                                                      
CONECT  334  327  335                                                 
CONECT  335  336  334  338                                            
CONECT  336  337  337  345  335                                       
CONECT  337  336  336                                                 
CONECT  338  335  339                                                 
CONECT  339  338  340                                                 
CONECT  340  339  341                                                 
CONECT  341  340  342  342                                            
CONECT  342  341  341  343  344                                       
CONECT  343  342                                                      
CONECT  344  342                                                      
CONECT  345  346  336                                                 
CONECT  346  347  349  345                                            
CONECT  347  348  348  353  346                                       
CONECT  348  347  347                                                 
CONECT  349  346  350                                                 
CONECT  350  349  351  352                                            
CONECT  351  350                                                      
CONECT  352  350                                                      
CONECT  353  354  347                                                 
CONECT  354  355  357  353                                            
CONECT  355  356  356  354  362                                       
CONECT  356  355  355                                                 
CONECT  357  358  354                                                 
CONECT  358  359  357                                                 
CONECT  359  361  358  360  360                                       
CONECT  360  359  359                                                 
CONECT  361  359                                                      
CONECT  362  355  363                                                 
CONECT  363  364  362  366                                            
CONECT  364  365  365  363  370                                       
CONECT  365  364  364                                                 
CONECT  366  363  367                                                 
CONECT  367  368  368  366  369                                       
CONECT  368  367  367                                                 
CONECT  369  367                                                      
CONECT  370  364  371                                                 
CONECT  371  372  370  374                                            
CONECT  372  375  373  373  371                                       
CONECT  373  372  372                                                 
CONECT  374  371                                                      
CONECT  375  376  372                                                 
CONECT  376  377  379  375                                            
CONECT  377  378  378  381  376                                       
CONECT  378  377  377                                                 
CONECT  379  376  380                                                 
CONECT  380  379                                                      
CONECT  381  382  377                                                 
CONECT  382  383  385  381                                            
CONECT  383  384  384  382  390                                       
CONECT  384  383  383                                                 
CONECT  385  386  382                                                 
CONECT  386  387  385                                                 
CONECT  387  389  386  388  388                                       
CONECT  388  387  387                                                 
CONECT  389  387                                                      
CONECT  390  383  391                                                 
CONECT  391  392  390  394                                            
CONECT  392  393  393  401  391                                       
CONECT  393  392  392                                                 
CONECT  394  391  395                                                 
CONECT  395  394  396                                                 
CONECT  396  395  397                                                 
CONECT  397  396  398  398                                            
CONECT  398  397  397  400  399                                       
CONECT  399  398                                                      
CONECT  400  398                                                      
CONECT  401  402  392                                                 
CONECT  402  403  401  405                                            
CONECT  403  409  404  404  402                                       
CONECT  404  403  403                                                 
CONECT  405  402  406                                                 
CONECT  406  405  408  407                                            
CONECT  407  406                                                      
CONECT  408  406                                                      
CONECT  409  410  403                                                 
CONECT  410  413  411  409                                            
CONECT  411  412  412  410  417                                       
CONECT  412  411  411                                                 
CONECT  413  414  410                                                 
CONECT  414  415  413                                                 
CONECT  415  414  416                                                 
CONECT  416  415                                                      
CONECT  417  411  418                                                 
CONECT  418  419  417  421                                            
CONECT  419  425  418  420  420                                       
CONECT  420  419  419                                                 
CONECT  421  418  423  422                                            
CONECT  422  421  424                                                 
CONECT  423  421                                                      
CONECT  424  422                                                      
CONECT  425  426  419                                                 
CONECT  426  429  425  427                                            
CONECT  427  426  428  428  431                                       
CONECT  428  427  427                                                 
CONECT  429  430  426                                                 
CONECT  430  429                                                      
CONECT  431  427  432                                                 
CONECT  432  431  433  435                                            
CONECT  433  437  434  434  432                                       
CONECT  434  433  433                                                 
CONECT  435  432  436                                                 
CONECT  436  435                                                      
CONECT  437  438  433                                                 
CONECT  438  441  437  439                                            
CONECT  439  438  440  440  445                                       
CONECT  440  439  439                                                 
CONECT  441  442  438                                                 
CONECT  442  444  444  441  443                                       
CONECT  443  442                                                      
CONECT  444  442  442                                                 
CONECT  445  439  446                                                 
CONECT  446  445  449  447                                            
CONECT  447  446  456  448  448                                       
CONECT  448  447  447                                                 
CONECT  449  446  450                                                 
CONECT  450  451  451  449  452                                       
CONECT  451  453  450  450                                            
CONECT  452  450  454  454                                            
CONECT  453  451  455  455                                            
CONECT  454  455  452  452                                            
CONECT  455  453  453  454                                            
CONECT  456  447  457                                                 
CONECT  457  456  460  458                                            
CONECT  458  470  457  459  459                                       
CONECT  459  458  458                                                 
CONECT  460  461  457                                                 
CONECT  461  462  462  460  463                                       
CONECT  462  464  461  461                                            
CONECT  463  461  465  466  466                                       
CONECT  464  462  465  465                                            
CONECT  465  464  464  467  463                                       
CONECT  466  463  463  468                                            
CONECT  467  465  469                                                 
CONECT  468  469  469  466                                            
CONECT  469  467  468  468                                            
CONECT  470  476  471  458                                            
CONECT  471  474  470  472                                            
CONECT  472  471  477  473  473                                       
CONECT  473  472  472                                                 
CONECT  474  475  471                                                 
CONECT  475  476  474                                                 
CONECT  476  475  470                                                 
CONECT  477  478  472                                                 
CONECT  478  481  477  479                                            
CONECT  479  478  486  480  480                                       
CONECT  480  479  479                                                 
CONECT  481  482  478                                                 
CONECT  482  483  481                                                 
CONECT  483  485  484  484  482                                       
CONECT  484  483  483                                                 
CONECT  485  483                                                      
CONECT  486  479  487                                                 
CONECT  487  486  490  488                                            
CONECT  488  487  494  489  489                                       
CONECT  489  488  488                                                 
CONECT  490  487  491                                                 
CONECT  491  490  493  492                                            
CONECT  492  491                                                      
CONECT  493  491                                                      
CONECT  494  488  495                                                 
CONECT  495  494  498  496                                            
CONECT  496  503  495  497  497                                       
CONECT  497  496  496                                                 
CONECT  498  495  499                                                 
CONECT  499  498  500                                                 
CONECT  500  502  502  499  501                                       
CONECT  501  500                                                      
CONECT  502  500  500                                                 
CONECT  503  504  496                                                 
CONECT  504  507  503  505                                            
CONECT  505  504  512  506  506                                       
CONECT  506  505  505                                                 
CONECT  507  508  504                                                 
CONECT  508  507  509                                                 
CONECT  509  508  510  510  511                                       
CONECT  510  509  509                                                 
CONECT  511  509                                                      
CONECT  512  505  513                                                 
CONECT  513  516  512  514                                            
CONECT  514  513  521  515  515                                       
CONECT  515  514  514                                                 
CONECT  516  517  513                                                 
CONECT  517  518  516                                                 
CONECT  518  519  519  520  517                                       
CONECT  519  518  518                                                 
CONECT  520  518                                                      
CONECT  521  514  522                                                 
CONECT  522  521  525  523                                            
CONECT  523  522  529  524  524                                       
CONECT  524  523  523                                                 
CONECT  525  526  522                                                 
CONECT  526  527  525                                                 
CONECT  527  526  528                                                 
CONECT  528  527                                                      
CONECT  529  523  530                                                 
CONECT  530  533  529  531                                            
CONECT  531  538  530  532  532                                       
CONECT  532  531  531                                                 
CONECT  533  534  530                                                 
CONECT  534  535  533                                                 
CONECT  535  536  534                                                 
CONECT  536  537  535                                                 
CONECT  537  536                                                      
CONECT  538  539  531                                                 
CONECT  539  542  538  540                                            
CONECT  540  539  545  541  541                                       
CONECT  541  540  540                                                 
CONECT  542  543  544  539                                            
CONECT  543  542                                                      
CONECT  544  542                                                      
CONECT  545  540  546                                                 
CONECT  546  545  549  547                                            
CONECT  547  546  553  548  548                                       
CONECT  548  547  547                                                 
CONECT  549  550  546                                                 
CONECT  550  551  552  549                                            
CONECT  551  550                                                      
CONECT  552  550                                                      
CONECT  553  547  554                                                 
CONECT  554  553  557  555                                            
CONECT  555  558  554  556  556                                       
CONECT  556  555  555                                                 
CONECT  557  554                                                      
CONECT  558  559  555                                                 
CONECT  559  562  558  560                                            
CONECT  560  559  563  561  561                                       
CONECT  561  560  560                                                 
CONECT  562  559                                                      
CONECT  563  560  564                                                 
CONECT  564  567  563  565                                            
CONECT  565  564  572  566  566                                       
CONECT  566  565  565                                                 
CONECT  567  568  564                                                 
CONECT  568  569  567                                                 
CONECT  569  570  570  571  568                                       
CONECT  570  569  569                                                 
CONECT  571  569                                                      
CONECT  572  565  573                                                 
CONECT  573  572  576  574                                            
CONECT  574  573  575  575  581                                       
CONECT  575  574  574                                                 
CONECT  576  577  573                                                 
CONECT  577  576  578                                                 
CONECT  578  577  580  579  579                                       
CONECT  579  578  578                                                 
CONECT  580  578                                                      
CONECT  581  574  582                                                 
CONECT  582  581  583  585                                            
CONECT  583  582  584  584  590                                       
CONECT  584  583  583                                                 
CONECT  585  582  586                                                 
CONECT  586  587  585                                                 
CONECT  587  589  586  588  588                                       
CONECT  588  587  587                                                 
CONECT  589  587                                                      
CONECT  590  583  591                                                 
CONECT  591  592  590  594                                            
CONECT  592  598  593  593  591                                       
CONECT  593  592  592                                                 
CONECT  594  591  595                                                 
CONECT  595  596  596  594  597                                       
CONECT  596  595  595                                                 
CONECT  597  595                                                      
CONECT  598  599  592                                                 
CONECT  599  600  598                                                 
CONECT  600  602  601  601  599                                       
CONECT  601  600  600                                                 
CONECT  602  603  600                                                 
CONECT  603  604  606  602                                            
CONECT  604  609  605  605  603                                       
CONECT  605  604  604                                                 
CONECT  606  607  603  608                                            
CONECT  607  606                                                      
CONECT  608  606                                                      
CONECT  609  610  604                                                 
CONECT  610  613  611  609                                            
CONECT  611  617  612  612  610                                       
CONECT  612  611  611                                                 
CONECT  613  614  610                                                 
CONECT  614  616  615  613                                            
CONECT  615  614                                                      
CONECT  616  614                                                      
CONECT  617  618  611                                                 
CONECT  618  619  621  617                                            
CONECT  619  626  620  620  618                                       
CONECT  620  619  619                                                 
CONECT  621  622  618                                                 
CONECT  622  623  621                                                 
CONECT  623  624  622                                                 
CONECT  624  625  623                                                 
CONECT  625  624                                                      
CONECT  626  627  619                                                 
CONECT  627  630  628  626                                            
CONECT  628  633  629  629  627                                       
CONECT  629  628  628                                                 
CONECT  630  631  627  632                                            
CONECT  631  630                                                      
CONECT  632  630                                                      
CONECT  633  634  628                                                 
CONECT  634  635  637  633                                            
CONECT  635  640  636  636  634                                       
CONECT  636  635  635                                                 
CONECT  637  638  634  639                                            
CONECT  638  637                                                      
CONECT  639  637                                                      
CONECT  640  641  635                                                 
CONECT  641  644  642  640                                            
CONECT  642  648  643  643  641                                       
CONECT  643  642  642                                                 
CONECT  644  646  645  641                                            
CONECT  645  644  647                                                 
CONECT  646  644                                                      
CONECT  647  645                                                      
CONECT  648  649  642                                                 
CONECT  649  650  652  648                                            
CONECT  650  654  651  651  649                                       
CONECT  651  650  650                                                 
CONECT  652  653  649                                                 
CONECT  653  652                                                      
CONECT  654  655  650                                                 
CONECT  655  656  658  654                                            
CONECT  656  657  657  655  665                                       
CONECT  657  656  656                                                 
CONECT  658  659  655                                                 
CONECT  659  660  658                                                 
CONECT  660  659  661                                                 
CONECT  661  660  662  662                                            
CONECT  662  663  661  661  664                                       
CONECT  663  662                                                      
CONECT  664  662                                                      
CONECT  665  656  666                                                 
CONECT  666  667  665                                                 
CONECT  667  669  668  668  666                                       
CONECT  668  667  667                                                 
CONECT  669  670  667                                                 
CONECT  670  671  673  669                                            
CONECT  671  672  672  675  670                                       
CONECT  672  671  671                                                 
CONECT  673  670  674                                                 
CONECT  674  673                                                      
CONECT  675  676  671                                                 
CONECT  676  677  675                                                 
CONECT  677  679  676  678  678                                       
CONECT  678  677  677                                                 
CONECT  679  680  677                                                 
CONECT  680  681  679                                                 
CONECT  681  683  680  682  682                                       
CONECT  682  681  681                                                 
CONECT  683  684  681                                                 
CONECT  684  687  683  685                                            
CONECT  685  684  686  686  694                                       
CONECT  686  685  685                                                 
CONECT  687  688  684                                                 
CONECT  688  689  687                                                 
CONECT  689  690  688                                                 
CONECT  690  691  691  689                                            
CONECT  691  692  693  690  690                                       
CONECT  692  691                                                      
CONECT  693  691                                                      
CONECT  694  685  695                                                 
CONECT  695  694  696                                                 
CONECT  696  695  697  697  698                                       
CONECT  697  696  696                                                 
CONECT  698  696  699                                                 
CONECT  699  700  698  702                                            
CONECT  700  710  701  701  699                                       
CONECT  701  700  700                                                 
CONECT  702  699  703                                                 
CONECT  703  702  705  705  704                                       
CONECT  704  703  706  706                                            
CONECT  705  703  703  707                                            
CONECT  706  704  704  708                                            
CONECT  707  705  708  708                                            
CONECT  708  707  707  706  709                                       
CONECT  709  708                                                      
CONECT  710  711  700                                                 
CONECT  711  714  712  710                                            
CONECT  712  711  716  713  713                                       
CONECT  713  712  712                                                 
CONECT  714  715  711                                                 
CONECT  715  714                                                      
CONECT  716  712  717                                                 
CONECT  717  718  716  720                                            
CONECT  718  723  719  719  717                                       
CONECT  719  718  718                                                 
CONECT  720  721  717  722                                            
CONECT  721  720                                                      
CONECT  722  720                                                      
CONECT  723  724  718                                                 
CONECT  724  727  725  723                                            
CONECT  725  731  724  726  726                                       
CONECT  726  725  725                                                 
CONECT  727  728  724                                                 
CONECT  728  730  729  727                                            
CONECT  729  728                                                      
CONECT  730  728                                                      
CONECT  731  732  725                                                 
CONECT  732  735  731  733                                            
CONECT  733  732  734  734  739                                       
CONECT  734  733  733                                                 
CONECT  735  736  732                                                 
CONECT  736  738  737  737  735                                       
CONECT  737  736  736                                                 
CONECT  738  736                                                      
CONECT  739  733  740                                                 
CONECT  740  739  741  743                                            
CONECT  741  742  742  740  745                                       
CONECT  742  741  741                                                 
CONECT  743  740  744                                                 
CONECT  744  743                                                      
CONECT  745  741  746                                                 
CONECT  746  747  745                                                 
CONECT  747  748  748  749  746                                       
CONECT  748  747  747                                                 
CONECT  749  755  747  750                                            
CONECT  750  749  753  751                                            
CONECT  751  750  752  752  756                                       
CONECT  752  751  751                                                 
CONECT  753  754  750                                                 
CONECT  754  755  753                                                 
CONECT  755  749  754                                                 
CONECT  756  751  757                                                 
CONECT  757  756  760  758                                            
CONECT  758  757  759  759  761                                       
CONECT  759  758  758                                                 
CONECT  760  757                                                      
CONECT  761  758  762                                                 
CONECT  762  761  765  763                                            
CONECT  763  762  768  764  764                                       
CONECT  764  763  763                                                 
CONECT  765  766  762  767                                            
CONECT  766  765                                                      
CONECT  767  765                                                      
CONECT  768  763  769                                                 
CONECT  769  768  772  770                                            
CONECT  770  769  771  771  779                                       
CONECT  771  770  770                                                 
CONECT  772  773  769                                                 
CONECT  773  774  772                                                 
CONECT  774  775  773                                                 
CONECT  775  776  776  774                                            
CONECT  776  777  778  775  775                                       
CONECT  777  776                                                      
CONECT  778  776                                                      
CONECT  779  770  780                                                 
CONECT  780  779  783  781                                            
CONECT  781  780  787  782  782                                       
CONECT  782  781  781                                                 
CONECT  783  784  780  785                                            
CONECT  784  786  783                                                 
CONECT  785  783                                                      
CONECT  786  784                                                      
CONECT  787  781  788                                                 
CONECT  788  787  791  789                                            
CONECT  789  788  790  790  795                                       
CONECT  790  789  789                                                 
CONECT  791  792  788                                                 
CONECT  792  793  794  791                                            
CONECT  793  792                                                      
CONECT  794  792                                                      
CONECT  795  789  796                                                 
CONECT  796  795  799  797                                            
CONECT  797  796  798  798  801                                       
CONECT  798  797  797                                                 
CONECT  799  796  800                                                 
CONECT  800  799                                                      
CONECT  801  797  802                                                 
CONECT  802  801  805  803                                            
CONECT  803  802  804  804  808                                       
CONECT  804  803  803                                                 
CONECT  805  807  802  806                                            
CONECT  806  805                                                      
CONECT  807  805                                                      
CONECT  808  803  809                                                 
CONECT  809  808  812  810                                            
CONECT  810  809  811  811  815                                       
CONECT  811  810  810                                                 
CONECT  812  814  813  809                                            
CONECT  813  812                                                      
CONECT  814  812                                                      
CONECT  815  810  816                                                 
CONECT  816  815  817  819                                            
CONECT  817  818  818  816  820                                       
CONECT  818  817  817                                                 
CONECT  819  816                                                      
CONECT  820  817  821                                                 
CONECT  821  820  824  822                                            
CONECT  822  821  832  823  823                                       
CONECT  823  822  822                                                 
CONECT  824  821  825                                                 
CONECT  825  827  827  824  826                                       
CONECT  826  825  828  828                                            
CONECT  827  829  825  825                                            
CONECT  828  830  826  826                                            
CONECT  829  827  830  830                                            
CONECT  830  829  829  831  828                                       
CONECT  831  830                                                      
CONECT  832  838  822  833                                            
CONECT  833  832  836  834                                            
CONECT  834  833  835  835  839                                       
CONECT  835  834  834                                                 
CONECT  836  837  833                                                 
CONECT  837  838  836                                                 
CONECT  838  837  832                                                 
CONECT  839  834  840                                                 
CONECT  840  839  843  841                                            
CONECT  841  840  844  842  842                                       
CONECT  842  841  841                                                 
CONECT  843  840                                                      
CONECT  844  841  845                                                 
CONECT  845  844  848  846                                            
CONECT  846  854  845  847  847                                       
CONECT  847  846  846                                                 
CONECT  848  849  845                                                 
CONECT  849  850  850  851  848                                       
CONECT  850  852  849  849                                            
CONECT  851  853  849                                                 
CONECT  852  853  853  850                                            
CONECT  853  852  852  851                                            
CONECT  854  855  846                                                 
CONECT  855  858  854  856                                            
CONECT  856  855  857  857  866                                       
CONECT  857  856  856                                                 
CONECT  858  859  855                                                 
CONECT  859  861  861  860  858                                       
CONECT  860  862  862  859                                            
CONECT  861  863  859  859                                            
CONECT  862  864  860  860                                            
CONECT  863  864  864  861                                            
CONECT  864  865  863  863  862                                       
CONECT  865  864                                                      
CONECT  866  856  867                                                 
CONECT  867  866  870  868                                            
CONECT  868  867  874  869  869                                       
CONECT  869  868  868                                                 
CONECT  870  871  867                                                 
CONECT  871  872  872  873  870                                       
CONECT  872  871  871                                                 
CONECT  873  871                                                      
CONECT  874  868  875                                                 
CONECT  875  874  876  878                                            
CONECT  876  885  875  877  877                                       
CONECT  877  876  876                                                 
CONECT  878  875  879                                                 
CONECT  879  878  880                                                 
CONECT  880  881  879                                                 
CONECT  881  882  882  880                                            
CONECT  882  884  881  881  883                                       
CONECT  883  882                                                      
CONECT  884  882                                                      
CONECT  885  886  876                                                 
CONECT  886  889  887  885                                            
CONECT  887  893  886  888  888                                       
CONECT  888  887  887                                                 
CONECT  889  890  886                                                 
CONECT  890  891  889  892                                            
CONECT  891  890                                                      
CONECT  892  890                                                      
CONECT  893  894  887                                                 
CONECT  894  897  893  895                                            
CONECT  895  894  896  896  904                                       
CONECT  896  895  895                                                 
CONECT  897  898  894                                                 
CONECT  898  899  897                                                 
CONECT  899  900  898                                                 
CONECT  900  901  901  899                                            
CONECT  901  903  900  900  902                                       
CONECT  902  901                                                      
CONECT  903  901                                                      
CONECT  904  895  905                                                 
CONECT  905  904  908  906                                            
CONECT  906  905  912  907  907                                       
CONECT  907  906  906                                                 
CONECT  908  905  909                                                 
CONECT  909  910  910  911  908                                       
CONECT  910  909  909                                                 
CONECT  911  909                                                      
CONECT  912  906  913                                                 
CONECT  913  912  914  916                                            
CONECT  914  921  915  915  913                                       
CONECT  915  914  914                                                 
CONECT  916  913  917                                                 
CONECT  917  916  918                                                 
CONECT  918  920  920  917  919                                       
CONECT  919  918                                                      
CONECT  920  918  918                                                 
CONECT  921  922  914                                                 
CONECT  922  923  921                                                 
CONECT  923  925  924  924  922                                       
CONECT  924  923  923                                                 
CONECT  925  926  923                                                 
CONECT  926  929  927  925                                            
CONECT  927  926  928  928  933                                       
CONECT  928  927  927                                                 
CONECT  929  931  930  926                                            
CONECT  930  932  929                                                 
CONECT  931  929                                                      
CONECT  932  930                                                      
CONECT  933  927  934                                                 
CONECT  934  935  933  937                                            
CONECT  935  936  936  940  934                                       
CONECT  936  935  935                                                 
CONECT  937  934  938  939                                            
CONECT  938  937                                                      
CONECT  939  937                                                      
CONECT  940  941  935                                                 
CONECT  941  944  942  940                                            
CONECT  942  948  941  943  943                                       
CONECT  943  942  942                                                 
CONECT  944  945  941                                                 
CONECT  945  946  947  944                                            
CONECT  946  945                                                      
CONECT  947  945                                                      
CONECT  948  949  942                                                 
CONECT  949  950  948  952                                            
CONECT  950  951  951  953  949                                       
CONECT  951  950  950                                                 
CONECT  952  949                                                      
CONECT  953  954  950                                                 
CONECT  954  955  957  953                                            
CONECT  955  961  956  956  954                                       
CONECT  956  955  955                                                 
CONECT  957  958  954                                                 
CONECT  958  959  960  957                                            
CONECT  959  958                                                      
CONECT  960  958                                                      
CONECT  961  962  955                                                 
CONECT  962  965  963  961                                            
CONECT  963  964  964  967  962                                       
CONECT  964  963  963                                                 
CONECT  965  966  962                                                 
CONECT  966  965                                                      
CONECT  967  968  963  973                                            
CONECT  968  969  971  967                                            
CONECT  969  970  970  974  968                                       
CONECT  970  969  969                                                 
CONECT  971  968  972                                                 
CONECT  972  971  973                                                 
CONECT  973  967  972                                                 
CONECT  974  975  969                                                 
CONECT  975  976  978  974                                            
CONECT  976  981  975  977  977                                       
CONECT  977  976  976                                                 
CONECT  978  979  975  980                                            
CONECT  979  978                                                      
CONECT  980  978                                                      
CONECT  981  982  976                                                 
CONECT  982  983  985  981                                            
CONECT  983  984  984  992  982                                       
CONECT  984  983  983                                                 
CONECT  985  982  986                                                 
CONECT  986  985  987                                                 
CONECT  987  986  988                                                 
CONECT  988  987  989  989                                            
CONECT  989  990  988  988  991                                       
CONECT  990  989                                                      
CONECT  991  989                                                      
CONECT  992  993  983                                                 
CONECT  993  994  996  992                                            
CONECT  994 1000  995  995  993                                       
CONECT  995  994  994                                                 
CONECT  996  993  997                                                 
CONECT  997  996  999  998                                            
CONECT  998  997                                                      
CONECT  999  997                                                      
CONECT 1000 1001  994                                                 
CONECT 1001 1002 1000                                                 
CONECT 1002 1004 1003 1003 1001                                       
CONECT 1003 1002 1002                                                 
CONECT 1004 1005 1002                                                 
CONECT 1005 1006 1008 1004                                            
CONECT 1006 1007 1007 1015 1005                                       
CONECT 1007 1006 1006                                                 
CONECT 1008 1005 1009                                                 
CONECT 1009 1008 1010                                                 
CONECT 1010 1011 1009                                                 
CONECT 1011 1012 1012 1010                                            
CONECT 1012 1014 1011 1011 1013                                       
CONECT 1013 1012                                                      
CONECT 1014 1012                                                      
CONECT 1015 1016 1006                                                 
CONECT 1016 1019 1017 1015                                            
CONECT 1017 1023 1018 1018 1016                                       
CONECT 1018 1017 1017                                                 
CONECT 1019 1020 1016                                                 
CONECT 1020 1021 1021 1022 1019                                       
CONECT 1021 1020 1020                                                 
CONECT 1022 1020                                                      
CONECT 1023 1029 1024 1017                                            
CONECT 1024 1025 1027 1023                                            
CONECT 1025 1030 1026 1026 1024                                       
CONECT 1026 1025 1025                                                 
CONECT 1027 1028 1024                                                 
CONECT 1028 1027 1029                                                 
CONECT 1029 1028 1023                                                 
CONECT 1030 1031 1025                                                 
CONECT 1031 1034 1032 1030                                            
CONECT 1032 1031 1033 1033 1040                                       
CONECT 1033 1032 1032                                                 
CONECT 1034 1035 1031                                                 
CONECT 1035 1036 1036 1037 1034                                       
CONECT 1036 1038 1035 1035                                            
CONECT 1037 1039 1035                                                 
CONECT 1038 1039 1039 1036                                            
CONECT 1039 1038 1038 1037                                            
CONECT 1040 1032 1041                                                 
CONECT 1041 1040 1044 1042                                            
CONECT 1042 1041 1048 1043 1043                                       
CONECT 1043 1042 1042                                                 
CONECT 1044 1045 1041                                                 
CONECT 1045 1047 1046 1044                                            
CONECT 1046 1045                                                      
CONECT 1047 1045                                                      
CONECT 1048 1042 1049                                                 
CONECT 1049 1048 1052 1050                                            
CONECT 1050 1051 1051 1049 1053                                       
CONECT 1051 1050 1050                                                 
CONECT 1052 1049                                                      
CONECT 1053 1050 1054                                                 
CONECT 1054 1055 1053                                                 
CONECT 1055 1057 1054 1056 1056                                       
CONECT 1056 1055 1055                                                 
CONECT 1057 1058 1055                                                 
CONECT 1058 1061 1057 1059                                            
CONECT 1059 1058 1065 1060 1060                                       
CONECT 1060 1059 1059                                                 
CONECT 1061 1062 1063 1058                                            
CONECT 1062 1064 1061                                                 
CONECT 1063 1061                                                      
CONECT 1064 1062                                                      
CONECT 1065 1059 1066                                                 
CONECT 1066 1067 1065 1069                                            
CONECT 1067 1074 1068 1068 1066                                       
CONECT 1068 1067 1067                                                 
CONECT 1069 1066 1070                                                 
CONECT 1070 1069 1071                                                 
CONECT 1071 1070 1072                                                 
CONECT 1072 1071 1073                                                 
CONECT 1073 1072                                                      
CONECT 1074 1075 1067                                                 
CONECT 1075 1078 1076 1074                                            
CONECT 1076 1084 1075 1077 1077                                       
CONECT 1077 1076 1076                                                 
CONECT 1078 1079 1075                                                 
CONECT 1079 1078 1081 1081 1080                                       
CONECT 1080 1079 1082                                                 
CONECT 1081 1079 1079 1083                                            
CONECT 1082 1080 1083 1083                                            
CONECT 1083 1081 1082 1082                                            
CONECT 1084 1085 1076                                                 
CONECT 1085 1088 1084 1086                                            
CONECT 1086 1085 1092 1087 1087                                       
CONECT 1087 1086 1086                                                 
CONECT 1088 1089 1085                                                 
CONECT 1089 1090 1088 1091                                            
CONECT 1090 1089                                                      
CONECT 1091 1089                                                      
CONECT 1092 1086 1093                                                 
CONECT 1093 1096 1092 1094                                            
CONECT 1094 1093 1095 1095 1100                                       
CONECT 1095 1094 1094                                                 
CONECT 1096 1097 1093                                                 
CONECT 1097 1099 1098 1098 1096                                       
CONECT 1098 1097 1097                                                 
CONECT 1099 1097                                                      
CONECT 1100 1094 1101                                                 
CONECT 1101 1100 1104 1102                                            
CONECT 1102 1101 1111 1103 1103                                       
CONECT 1103 1102 1102                                                 
CONECT 1104 1105 1101                                                 
CONECT 1105 1106 1104                                                 
CONECT 1106 1107 1105                                                 
CONECT 1107 1108 1108 1106                                            
CONECT 1108 1110 1107 1107 1109                                       
CONECT 1109 1108                                                      
CONECT 1110 1108                                                      
CONECT 1111 1102 1112                                                 
CONECT 1112 1115 1111 1113                                            
CONECT 1113 1112 1119 1114 1114                                       
CONECT 1114 1113 1113                                                 
CONECT 1115 1116 1112                                                 
CONECT 1116 1117 1115 1118                                            
CONECT 1117 1116                                                      
CONECT 1118 1116                                                      
CONECT 1119 1113 1120                                                 
CONECT 1120 1119 1123 1121                                            
CONECT 1121 1120 1128 1122 1122                                       
CONECT 1122 1121 1121                                                 
CONECT 1123 1124 1120                                                 
CONECT 1124 1125 1123                                                 
CONECT 1125 1126 1126 1127 1124                                       
CONECT 1126 1125 1125                                                 
CONECT 1127 1125                                                      
CONECT 1128 1121 1129                                                 
CONECT 1129 1128 1132 1130                                            
CONECT 1130 1137 1129 1131 1131                                       
CONECT 1131 1130 1130                                                 
CONECT 1132 1133 1129                                                 
CONECT 1133 1134 1132                                                 
CONECT 1134 1135 1135 1136 1133                                       
CONECT 1135 1134 1134                                                 
CONECT 1136 1134                                                      
CONECT 1137 1138 1130                                                 
CONECT 1138 1141 1137 1139                                            
CONECT 1139 1138 1144 1140 1140                                       
CONECT 1140 1139 1139                                                 
CONECT 1141 1143 1142 1138                                            
CONECT 1142 1141                                                      
CONECT 1143 1141                                                      
CONECT 1144 1139 1145                                                 
CONECT 1145 1148 1144 1146                                            
CONECT 1146 1145 1152 1147 1147                                       
CONECT 1147 1146 1146                                                 
CONECT 1148 1149 1145                                                 
CONECT 1149 1150 1151 1148                                            
CONECT 1150 1149                                                      
CONECT 1151 1149                                                      
CONECT 1152 1146 1153                                                 
CONECT 1153 1152 1156 1154                                            
CONECT 1154 1153 1160 1155 1155                                       
CONECT 1155 1154 1154                                                 
CONECT 1156 1157 1153 1158                                            
CONECT 1157 1159 1156                                                 
CONECT 1158 1156                                                      
CONECT 1159 1157                                                      
CONECT 1160 1154 1161                                                 
CONECT 1161 1160 1164 1162                                            
CONECT 1162 1171 1161 1163 1163                                       
CONECT 1163 1162 1162                                                 
CONECT 1164 1161 1165                                                 
CONECT 1165 1164 1166                                                 
CONECT 1166 1165 1167                                                 
CONECT 1167 1166 1168 1168                                            
CONECT 1168 1167 1167 1169 1170                                       
CONECT 1169 1168                                                      
CONECT 1170 1168                                                      
CONECT 1171 1172 1162                                                 
CONECT 1172 1175 1171 1173                                            
CONECT 1173 1172 1177 1174 1174                                       
CONECT 1174 1173 1173                                                 
CONECT 1175 1176 1172                                                 
CONECT 1176 1175                                                      
CONECT 1177 1173 1178                                                 
CONECT 1178 1177 1181 1179                                            
CONECT 1179 1178 1187 1180 1180                                       
CONECT 1180 1179 1179                                                 
CONECT 1181 1182 1178                                                 
CONECT 1182 1183 1183 1184 1181                                       
CONECT 1183 1185 1182 1182                                            
CONECT 1184 1186 1182                                                 
CONECT 1185 1183 1186 1186                                            
CONECT 1186 1185 1185 1184                                            
CONECT 1187 1179 1188                                                 
CONECT 1188 1187 1191 1189                                            
CONECT 1189 1188 1195 1190 1190                                       
CONECT 1190 1189 1189                                                 
CONECT 1191 1188 1192                                                 
CONECT 1192 1191 1194 1193                                            
CONECT 1193 1192                                                      
CONECT 1194 1192                                                      
CONECT 1195 1189 1196                                                 
CONECT 1196 1199 1195 1197                                            
CONECT 1197 1196 1204 1198 1198                                       
CONECT 1198 1197 1197                                                 
CONECT 1199 1200 1196                                                 
CONECT 1200 1201 1199                                                 
CONECT 1201 1203 1203 1202 1200                                       
CONECT 1202 1201                                                      
CONECT 1203 1201 1201                                                 
CONECT 1204 1197 1205                                                 
CONECT 1205 1204 1208 1206                                            
CONECT 1206 1205 1213 1207 1207                                       
CONECT 1207 1206 1206                                                 
CONECT 1208 1209 1205                                                 
CONECT 1209 1210 1208                                                 
CONECT 1210 1212 1211 1211 1209                                       
CONECT 1211 1210 1210                                                 
CONECT 1212 1210                                                      
CONECT 1213 1206 1214                                                 
CONECT 1214 1213 1217 1215                                            
CONECT 1215 1214 1216 1216 1220                                       
CONECT 1216 1215 1215                                                 
CONECT 1217 1219 1218 1214                                            
CONECT 1218 1217                                                      
CONECT 1219 1217                                                      
CONECT 1220 1215 1221                                                 
CONECT 1221 1220 1222 1224                                            
CONECT 1222 1228 1221 1223 1223                                       
CONECT 1223 1222 1222                                                 
CONECT 1224 1221 1225                                                 
CONECT 1225 1224 1226 1226 1227                                       
CONECT 1226 1225 1225                                                 
CONECT 1227 1225                                                      
CONECT 1228 1229 1222                                                 
CONECT 1229 1230 1232 1228                                            
CONECT 1230 1231 1231 1233 1229                                       
CONECT 1231 1230 1230                                                 
CONECT 1232 1229                                                      
CONECT 1233 1234 1230                                                 
CONECT 1234 1235 1237 1233                                            
CONECT 1235 1236 1236 1241 1234                                       
CONECT 1236 1235 1235                                                 
CONECT 1237 1234 1238                                                 
CONECT 1238 1237 1239 1239 1240                                       
CONECT 1239 1238 1238                                                 
CONECT 1240 1238                                                      
CONECT 1241 1242 1235                                                 
CONECT 1242 1245 1243 1241                                            
CONECT 1243 1250 1242 1244 1244                                       
CONECT 1244 1243 1243                                                 
CONECT 1245 1246 1242                                                 
CONECT 1246 1247 1245                                                 
CONECT 1247 1248 1248 1249 1246                                       
CONECT 1248 1247 1247                                                 
CONECT 1249 1247                                                      
CONECT 1250 1251 1243                                                 
CONECT 1251 1254 1252 1250                                            
CONECT 1252 1253 1253 1255 1251                                       
CONECT 1253 1252 1252                                                 
CONECT 1254 1251                                                      
CONECT 1255 1256 1252                                                 
CONECT 1256 1257 1255 1259                                            
CONECT 1257 1263 1258 1258 1256                                       
CONECT 1258 1257 1257                                                 
CONECT 1259 1256 1260                                                 
CONECT 1260 1261 1259 1262                                            
CONECT 1261 1260                                                      
CONECT 1262 1260                                                      
CONECT 1263 1264 1257                                                 
CONECT 1264 1267 1265 1263                                            
CONECT 1265 1266 1266 1270 1264                                       
CONECT 1266 1265 1265                                                 
CONECT 1267 1268 1269 1264                                            
CONECT 1268 1267                                                      
CONECT 1269 1267                                                      
CONECT 1270 1271 1265                                                 
CONECT 1271 1272 1274 1270                                            
CONECT 1272 1278 1273 1273 1271                                       
CONECT 1273 1272 1272                                                 
CONECT 1274 1271 1275                                                 
CONECT 1275 1274 1277 1276                                            
CONECT 1276 1275                                                      
CONECT 1277 1275                                                      
CONECT 1278 1279 1272                                                 
CONECT 1279 1282 1280 1278                                            
CONECT 1280 1286 1279 1281 1281                                       
CONECT 1281 1280 1280                                                 
CONECT 1282 1283 1279                                                 
CONECT 1283 1285 1285 1282 1284                                       
CONECT 1284 1283                                                      
CONECT 1285 1283 1283                                                 
CONECT 1286 1287 1280                                                 
CONECT 1287 1290 1286 1288                                            
CONECT 1288 1287 1292 1289 1289                                       
CONECT 1289 1288 1288                                                 
CONECT 1290 1291 1287                                                 
CONECT 1291 1290                                                      
CONECT 1292 1288 1293                                                 
CONECT 1293 1296 1292 1294                                            
CONECT 1294 1293 1295 1295 1301                                       
CONECT 1295 1294 1294                                                 
CONECT 1296 1297 1293                                                 
CONECT 1297 1298 1296                                                 
CONECT 1298 1299 1299 1300 1297                                       
CONECT 1299 1298 1298                                                 
CONECT 1300 1298                                                      
CONECT 1301 1294 1302                                                 
CONECT 1302 1301 1303                                                 
CONECT 1303 1305 1302 1304 1304                                       
CONECT 1304 1303 1303                                                 
CONECT 1305 1306 1303                                                 
CONECT 1306 1309 1305 1307                                            
CONECT 1307 1308 1308 1306 1319                                       
CONECT 1308 1307 1307                                                 
CONECT 1309 1310 1306                                                 
CONECT 1310 1311 1311 1309 1312                                       
CONECT 1311 1313 1310 1310                                            
CONECT 1312 1314 1310 1315 1315                                       
CONECT 1313 1311 1314 1314                                            
CONECT 1314 1313 1313 1316 1312                                       
CONECT 1315 1312 1312 1317                                            
CONECT 1316 1314 1318                                                 
CONECT 1317 1318 1318 1315                                            
CONECT 1318 1316 1317 1317                                            
CONECT 1319 1307 1320                                                 
CONECT 1320 1321 1319 1323                                            
CONECT 1321 1322 1322 1326 1320                                       
CONECT 1322 1321 1321                                                 
CONECT 1323 1320 1324 1325                                            
CONECT 1324 1323                                                      
CONECT 1325 1323                                                      
CONECT 1326 1327 1321                                                 
CONECT 1327 1330 1328 1326                                            
CONECT 1328 1327 1329 1329 1333                                       
CONECT 1329 1328 1328                                                 
CONECT 1330 1332 1331 1327                                            
CONECT 1331 1330                                                      
CONECT 1332 1330                                                      
CONECT 1333 1328 1334                                                 
CONECT 1334 1337 1333 1335                                            
CONECT 1335 1334 1342 1336 1336                                       
CONECT 1336 1335 1335                                                 
CONECT 1337 1338 1334                                                 
CONECT 1338 1339 1337                                                 
CONECT 1339 1340 1340 1341 1338                                       
CONECT 1340 1339 1339                                                 
CONECT 1341 1339                                                      
CONECT 1342 1335 1343                                                 
CONECT 1343 1344 1342 1346                                            
CONECT 1344 1345 1345 1348 1343                                       
CONECT 1345 1344 1344                                                 
CONECT 1346 1343 1347                                                 
CONECT 1347 1346                                                      
CONECT 1348 1349 1344                                                 
CONECT 1349 1350 1348 1352                                            
CONECT 1350 1351 1351 1354 1349                                       
CONECT 1351 1350 1350                                                 
CONECT 1352 1349 1353                                                 
CONECT 1353 1352                                                      
CONECT 1354 1350 1355                                                 
CONECT 1355 1356 1358 1354                                            
CONECT 1356 1357 1357 1355 1359                                       
CONECT 1357 1356 1356                                                 
CONECT 1358 1355                                                      
CONECT 1359 1356 1360                                                 
CONECT 1360 1361 1359 1363                                            
CONECT 1361 1364 1362 1362 1360                                       
CONECT 1362 1361 1361                                                 
CONECT 1363 1360                                                      
CONECT 1364 1365 1361                                                 
CONECT 1365 1368 1364 1366                                            
CONECT 1366 1365 1372 1367 1367                                       
CONECT 1367 1366 1366                                                 
CONECT 1368 1369 1365                                                 
CONECT 1369 1371 1370 1370 1368                                       
CONECT 1370 1369 1369                                                 
CONECT 1371 1369                                                      
CONECT 1372 1366 1373                                                 
CONECT 1373 1372 1374 1376                                            
CONECT 1374 1375 1375 1373 1380                                       
CONECT 1375 1374 1374                                                 
CONECT 1376 1373 1377                                                 
CONECT 1377 1376 1379 1378                                            
CONECT 1378 1377                                                      
CONECT 1379 1377                                                      
CONECT 1380 1374 1381                                                 
CONECT 1381 1380 1384 1382                                            
CONECT 1382 1381 1391 1383 1383                                       
CONECT 1383 1382 1382                                                 
CONECT 1384 1385 1381                                                 
CONECT 1385 1386 1386 1387 1384                                       
CONECT 1386 1388 1385 1385                                            
CONECT 1387 1389 1389 1385                                            
CONECT 1388 1390 1390 1386                                            
CONECT 1389 1390 1387 1387                                            
CONECT 1390 1388 1388 1389                                            
CONECT 1391 1382 1392                                                 
CONECT 1392 1391 1393 1395                                            
CONECT 1393 1394 1394 1392 1405                                       
CONECT 1394 1393 1393                                                 
CONECT 1395 1396 1392                                                 
CONECT 1396 1398 1398 1397 1395                                       
CONECT 1397 1399 1396                                                 
CONECT 1398 1401 1400 1396 1396                                       
CONECT 1399 1400 1400 1397                                            
CONECT 1400 1402 1398 1399 1399                                       
CONECT 1401 1403 1403 1398                                            
CONECT 1402 1404 1404 1400                                            
CONECT 1403 1404 1401 1401                                            
CONECT 1404 1403 1402 1402                                            
CONECT 1405 1393 1406                                                 
CONECT 1406 1405 1409 1407                                            
CONECT 1407 1406 1416 1408 1408                                       
CONECT 1408 1407 1407                                                 
CONECT 1409 1406 1410                                                 
CONECT 1410 1409 1411                                                 
CONECT 1411 1410 1412                                                 
CONECT 1412 1411 1413 1413                                            
CONECT 1413 1412 1412 1414 1415                                       
CONECT 1414 1413                                                      
CONECT 1415 1413                                                      
CONECT 1416 1407 1417                                                 
CONECT 1417 1416 1420 1418                                            
CONECT 1418 1419 1419 1417 1425                                       
CONECT 1419 1418 1418                                                 
CONECT 1420 1417 1421                                                 
CONECT 1421 1420 1422                                                 
CONECT 1422 1421 1423                                                 
CONECT 1423 1422 1424                                                 
CONECT 1424 1423                                                      
CONECT 1425 1418 1426                                                 
CONECT 1426 1427 1425                                                 
CONECT 1427 1429 1428 1428 1426                                       
CONECT 1428 1427 1427                                                 
CONECT 1429 1430 1427                                                 
CONECT 1430 1431 1433 1429                                            
CONECT 1431 1432 1432 1437 1430                                       
CONECT 1432 1431 1431                                                 
CONECT 1433 1434 1430                                                 
CONECT 1434 1436 1435 1435 1433                                       
CONECT 1435 1434 1434                                                 
CONECT 1436 1434                                                      
CONECT 1437 1438 1431                                                 
CONECT 1438 1441 1439 1437                                            
CONECT 1439 1444 1438 1440 1440                                       
CONECT 1440 1439 1439                                                 
CONECT 1441 1442 1443 1438                                            
CONECT 1442 1441                                                      
CONECT 1443 1441                                                      
CONECT 1444 1445 1439                                                 
CONECT 1445 1446 1448 1444                                            
CONECT 1446 1447 1447 1451 1445                                       
CONECT 1447 1446 1446                                                 
CONECT 1448 1449 1445 1450                                            
CONECT 1449 1448                                                      
CONECT 1450 1448                                                      
CONECT 1451 1452 1446                                                 
CONECT 1452 1453 1455 1451                                            
CONECT 1453 1463 1452 1454 1454                                       
CONECT 1454 1453 1453                                                 
CONECT 1455 1452 1456                                                 
CONECT 1456 1457 1457 1455 1458                                       
CONECT 1457 1459 1456 1456                                            
CONECT 1458 1456 1460 1460                                            
CONECT 1459 1457 1461 1461                                            
CONECT 1460 1461 1458 1458                                            
CONECT 1461 1459 1459 1462 1460                                       
CONECT 1462 1461                                                      
CONECT 1463 1464 1453                                                 
CONECT 1464 1465 1467 1463                                            
CONECT 1465 1466 1466 1470 1464                                       
CONECT 1466 1465 1465                                                 
CONECT 1467 1469 1468 1464                                            
CONECT 1468 1467                                                      
CONECT 1469 1467                                                      
CONECT 1470 1471 1465 1476                                            
CONECT 1471 1472 1474 1470                                            
CONECT 1472 1477 1473 1473 1471                                       
CONECT 1473 1472 1472                                                 
CONECT 1474 1471 1475                                                 
CONECT 1475 1474 1476                                                 
CONECT 1476 1470 1475                                                 
CONECT 1477 1478 1472                                                 
CONECT 1478 1481 1479 1477                                            
CONECT 1479 1488 1480 1480 1478                                       
CONECT 1480 1479 1479                                                 
CONECT 1481 1482 1478                                                 
CONECT 1482 1483 1481                                                 
CONECT 1483 1484 1482                                                 
CONECT 1484 1485 1485 1483                                            
CONECT 1485 1486 1487 1484 1484                                       
CONECT 1486 1485                                                      
CONECT 1487 1485                                                      
CONECT 1488 1489 1479                                                 
CONECT 1489 1490 1492 1488                                            
CONECT 1490 1491 1491 1496 1489                                       
CONECT 1491 1490 1490                                                 
CONECT 1492 1489 1493                                                 
CONECT 1493 1492 1494 1495                                            
CONECT 1494 1493                                                      
CONECT 1495 1493                                                      
CONECT 1496 1497 1490                                                 
CONECT 1497 1498 1500 1496                                            
CONECT 1498 1499 1499 1497 1504                                       
CONECT 1499 1498 1498                                                 
CONECT 1500 1497 1501                                                 
CONECT 1501 1500 1503 1503 1502                                       
CONECT 1502 1501                                                      
CONECT 1503 1501 1501                                                 
CONECT 1504 1498 1505                                                 
CONECT 1505 1504 1506 1508                                            
CONECT 1506 1507 1507 1505 1513                                       
CONECT 1507 1506 1506                                                 
CONECT 1508 1505 1509                                                 
CONECT 1509 1510 1508                                                 
CONECT 1510 1512 1511 1511 1509                                       
CONECT 1511 1510 1510                                                 
CONECT 1512 1510                                                      
CONECT 1513 1506 1514                                                 
CONECT 1514 1513 1515 1517                                            
CONECT 1515 1514 1516 1516 1518                                       
CONECT 1516 1515 1515                                                 
CONECT 1517 1514                                                      
CONECT 1518 1515 1519                                                 
CONECT 1519 1518 1520                                                 
CONECT 1520 1521 1521 1522 1519                                       
CONECT 1521 1520 1520                                                 
CONECT 1522 1520 1523                                                 
CONECT 1523 1524 1526 1522                                            
CONECT 1524 1529 1523 1525 1525                                       
CONECT 1525 1524 1524                                                 
CONECT 1526 1528 1527 1523                                            
CONECT 1527 1526                                                      
CONECT 1528 1526                                                      
CONECT 1529 1530 1524                                                 
CONECT 1530 1533 1529 1531                                            
CONECT 1531 1532 1532 1530 1537                                       
CONECT 1532 1531 1531                                                 
CONECT 1533 1534 1530                                                 
CONECT 1534 1536 1533 1535 1535                                       
CONECT 1535 1534 1534                                                 
CONECT 1536 1534                                                      
CONECT 1537 1531 1538                                                 
CONECT 1538 1537 1539                                                 
CONECT 1539 1541 1540 1540 1538                                       
CONECT 1540 1539 1539                                                 
CONECT 1541 1542 1539                                                 
CONECT 1542 1545 1541 1543                                            
CONECT 1543 1542 1544 1544 1549                                       
CONECT 1544 1543 1543                                                 
CONECT 1545 1546 1542 1547                                            
CONECT 1546 1548 1545                                                 
CONECT 1547 1545                                                      
CONECT 1548 1546                                                      
CONECT 1549 1543 1550                                                 
CONECT 1550 1549 1551 1553                                            
CONECT 1551 1557 1550 1552 1552                                       
CONECT 1552 1551 1551                                                 
CONECT 1553 1550 1554                                                 
CONECT 1554 1553 1555                                                 
CONECT 1555 1556 1554                                                 
CONECT 1556 1555                                                      
CONECT 1557 1558 1551                                                 
CONECT 1558 1559 1561 1557                                            
CONECT 1559 1568 1560 1560 1558                                       
CONECT 1560 1559 1559                                                 
CONECT 1561 1562 1558                                                 
CONECT 1562 1563 1561                                                 
CONECT 1563 1564 1562                                                 
CONECT 1564 1565 1565 1563                                            
CONECT 1565 1566 1567 1564 1564                                       
CONECT 1566 1565                                                      
CONECT 1567 1565                                                      
CONECT 1568 1569 1559                                                 
CONECT 1569 1572 1570 1568                                            
CONECT 1570 1569 1571 1571 1577                                       
CONECT 1571 1570 1570                                                 
CONECT 1572 1573 1569                                                 
CONECT 1573 1574 1572                                                 
CONECT 1574 1576 1575 1575 1573                                       
CONECT 1575 1574 1574                                                 
CONECT 1576 1574                                                      
CONECT 1577 1570 1578                                                 
CONECT 1578 1577 1581 1579                                            
CONECT 1579 1578 1580 1580 1588                                       
CONECT 1580 1579 1579                                                 
CONECT 1581 1578 1582                                                 
CONECT 1582 1584 1584 1581 1583                                       
CONECT 1583 1582 1585 1585                                            
CONECT 1584 1586 1582 1582                                            
CONECT 1585 1587 1583 1583                                            
CONECT 1586 1584 1587 1587                                            
CONECT 1587 1586 1586 1585                                            
CONECT 1588 1579 1589                                                 
CONECT 1589 1588 1590 1592                                            
CONECT 1590 1594 1589 1591 1591                                       
CONECT 1591 1590 1590                                                 
CONECT 1592 1589 1593                                                 
CONECT 1593 1592                                                      
CONECT 1594 1595 1590                                                 
CONECT 1595 1598 1596 1594                                            
CONECT 1596 1602 1595 1597 1597                                       
CONECT 1597 1596 1596                                                 
CONECT 1598 1600 1599 1595                                            
CONECT 1599 1601 1598                                                 
CONECT 1600 1598                                                      
CONECT 1601 1599                                                      
CONECT 1602 1603 1596                                                 
CONECT 1603 1606 1602 1604                                            
CONECT 1604 1603 1605 1605 1613                                       
CONECT 1605 1604 1604                                                 
CONECT 1606 1607 1603                                                 
CONECT 1607 1608 1606                                                 
CONECT 1608 1609 1607                                                 
CONECT 1609 1608 1610 1610                                            
CONECT 1610 1611 1612 1609 1609                                       
CONECT 1611 1610                                                      
CONECT 1612 1610                                                      
CONECT 1613 1604 1614                                                 
CONECT 1614 1613 1615 1617                                            
CONECT 1615 1614 1621 1616 1616                                       
CONECT 1616 1615 1615                                                 
CONECT 1617 1614 1618                                                 
CONECT 1618 1620 1617 1619                                            
CONECT 1619 1618                                                      
CONECT 1620 1618                                                      
CONECT 1621 1615 1622                                                 
CONECT 1622 1623 1621 1625                                            
CONECT 1623 1629 1624 1624 1622                                       
CONECT 1624 1623 1623                                                 
CONECT 1625 1622 1626                                                 
CONECT 1626 1625 1627 1628                                            
CONECT 1627 1626                                                      
CONECT 1628 1626                                                      
CONECT 1629 1630 1623                                                 
CONECT 1630 1633 1631 1629                                            
CONECT 1631 1630 1632 1632 1634                                       
CONECT 1632 1631 1631                                                 
CONECT 1633 1630                                                      
CONECT 1634 1631 1635                                                 
CONECT 1635 1634 1638 1636                                            
CONECT 1636 1635 1637 1637 1643                                       
CONECT 1637 1636 1636                                                 
CONECT 1638 1639 1635                                                 
CONECT 1639 1640 1638                                                 
CONECT 1640 1642 1639 1641 1641                                       
CONECT 1641 1640 1640                                                 
CONECT 1642 1640                                                      
CONECT 1643 1636 1644                                                 
CONECT 1644 1643 1645 1647                                            
CONECT 1645 1646 1646 1644 1649                                       
CONECT 1646 1645 1645                                                 
CONECT 1647 1644 1648                                                 
CONECT 1648 1647                                                      
CONECT 1649 1645 1650                                                 
CONECT 1650 1649 1651 1653                                            
CONECT 1651 1655 1650 1652 1652                                       
CONECT 1652 1651 1651                                                 
CONECT 1653 1650 1654                                                 
CONECT 1654 1653                                                      
CONECT 1655 1656 1651                                                 
CONECT 1656 1657 1659 1655                                            
CONECT 1657 1658 1658 1667 1656                                       
CONECT 1658 1657 1657                                                 
CONECT 1659 1656 1660                                                 
CONECT 1660 1659 1662 1662 1661                                       
CONECT 1661 1660 1663 1663                                            
CONECT 1662 1660 1660 1664                                            
CONECT 1663 1661 1661 1665                                            
CONECT 1664 1662 1665 1665                                            
CONECT 1665 1664 1664 1663 1666                                       
CONECT 1666 1665                                                      
CONECT 1667 1668 1657                                                 
CONECT 1668 1669 1671 1667                                            
CONECT 1669 1676 1668 1670 1670                                       
CONECT 1670 1669 1669                                                 
CONECT 1671 1672 1668                                                 
CONECT 1672 1673 1671                                                 
CONECT 1673 1675 1672 1674 1674                                       
CONECT 1674 1673 1673                                                 
CONECT 1675 1673                                                      
CONECT 1676 1677 1669                                                 
CONECT 1677 1678 1680 1676                                            
CONECT 1678 1679 1679 1684 1677                                       
CONECT 1679 1678 1678                                                 
CONECT 1680 1681 1677                                                 
CONECT 1681 1683 1680 1682                                            
CONECT 1682 1681                                                      
CONECT 1683 1681                                                      
CONECT 1684 1685 1678                                                 
CONECT 1685 1686 1688 1684                                            
CONECT 1686 1691 1685 1687 1687                                       
CONECT 1687 1686 1686                                                 
CONECT 1688 1689 1685 1690                                            
CONECT 1689 1688                                                      
CONECT 1690 1688                                                      
CONECT 1691 1692 1686                                                 
CONECT 1692 1695 1693 1691                                            
CONECT 1693 1694 1694 1692 1700                                       
CONECT 1694 1693 1693                                                 
CONECT 1695 1696 1692                                                 
CONECT 1696 1697 1695                                                 
CONECT 1697 1699 1699 1698 1696                                       
CONECT 1698 1697                                                      
CONECT 1699 1697 1697                                                 
CONECT 1700 1693 1701                                                 
CONECT 1701 1702 1700 1704                                            
CONECT 1702 1707 1703 1703 1701                                       
CONECT 1703 1702 1702                                                 
CONECT 1704 1701 1706 1705                                            
CONECT 1705 1704                                                      
CONECT 1706 1704                                                      
CONECT 1707 1708 1702                                                 
CONECT 1708 1711 1707 1709                                            
CONECT 1709 1708 1710 1710 1716                                       
CONECT 1710 1709 1709                                                 
CONECT 1711 1712 1708                                                 
CONECT 1712 1713 1711                                                 
CONECT 1713 1714 1714 1715 1712                                       
CONECT 1714 1713 1713                                                 
CONECT 1715 1713                                                      
CONECT 1716 1709 1717                                                 
CONECT 1717 1716 1718 1720                                            
CONECT 1718 1719 1719 1717 1721                                       
CONECT 1719 1718 1718                                                 
CONECT 1720 1717                                                      
CONECT 1721 1718 1722                                                 
CONECT 1722 1721 1725 1723                                            
CONECT 1723 1722 1727 1724 1724                                       
CONECT 1724 1723 1723                                                 
CONECT 1725 1722 1726                                                 
CONECT 1726 1725                                                      
CONECT 1727 1723 1728                                                 
CONECT 1728 1727 1731 1729                                            
CONECT 1729 1728 1735 1730 1730                                       
CONECT 1730 1729 1729                                                 
CONECT 1731 1728 1732                                                 
CONECT 1732 1731 1733 1734                                            
CONECT 1733 1732                                                      
CONECT 1734 1732                                                      
CONECT 1735 1729 1736                                                 
CONECT 1736 1735 1739 1737                                            
CONECT 1737 1744 1736 1738 1738                                       
CONECT 1738 1737 1737                                                 
CONECT 1739 1736 1740                                                 
CONECT 1740 1739 1741                                                 
CONECT 1741 1743 1743 1740 1742                                       
CONECT 1742 1741                                                      
CONECT 1743 1741 1741                                                 
CONECT 1744 1745 1737                                                 
CONECT 1745 1748 1744 1746                                            
CONECT 1746 1753 1745 1747 1747                                       
CONECT 1747 1746 1746                                                 
CONECT 1748 1749 1745                                                 
CONECT 1749 1750 1748                                                 
CONECT 1750 1752 1752 1751 1749                                       
CONECT 1751 1750                                                      
CONECT 1752 1750 1750                                                 
CONECT 1753 1754 1746                                                 
CONECT 1754 1757 1753 1755                                            
CONECT 1755 1754 1756 1756 1759                                       
CONECT 1756 1755 1755                                                 
CONECT 1757 1758 1754                                                 
CONECT 1758 1757                                                      
CONECT 1759 1755 1760                                                 
CONECT 1760 1759 1763 1761                                            
CONECT 1761 1760 1767 1762 1762                                       
CONECT 1762 1761 1761                                                 
CONECT 1763 1764 1760                                                 
CONECT 1764 1765 1766 1763                                            
CONECT 1765 1764                                                      
CONECT 1766 1764                                                      
CONECT 1767 1761 1768                                                 
CONECT 1768 1767 1771 1769                                            
CONECT 1769 1776 1768 1770 1770                                       
CONECT 1770 1769 1769                                                 
CONECT 1771 1772 1768                                                 
CONECT 1772 1771 1773                                                 
CONECT 1773 1772 1775 1774 1774                                       
CONECT 1774 1773 1773                                                 
CONECT 1775 1773                                                      
CONECT 1776 1777 1769                                                 
CONECT 1777 1780 1776 1778                                            
CONECT 1778 1777 1781 1779 1779                                       
CONECT 1779 1778 1778                                                 
CONECT 1780 1777                                                      
CONECT 1781 1778 1782                                                 
CONECT 1782 1781 1783 1785                                            
CONECT 1783 1789 1782 1784 1784                                       
CONECT 1784 1783 1783                                                 
CONECT 1785 1782 1786                                                 
CONECT 1786 1788 1788 1785 1787                                       
CONECT 1787 1786                                                      
CONECT 1788 1786 1786                                                 
CONECT 1789 1790 1783                                                 
CONECT 1790 1791 1793 1789                                            
CONECT 1791 1792 1792 1798 1790                                       
CONECT 1792 1791 1791                                                 
CONECT 1793 1794 1790                                                 
CONECT 1794 1795 1793                                                 
CONECT 1795 1796 1796 1794 1797                                       
CONECT 1796 1795 1795                                                 
CONECT 1797 1795                                                      
CONECT 1798 1799 1791                                                 
CONECT 1799 1800 1802 1798                                            
CONECT 1800 1806 1799 1801 1801                                       
CONECT 1801 1800 1800                                                 
CONECT 1802 1803 1799                                                 
CONECT 1803 1804 1802                                                 
CONECT 1804 1803 1805                                                 
CONECT 1805 1804                                                      
CONECT 1806 1807 1800                                                 
CONECT 1807 1808 1810 1806                                            
CONECT 1808 1809 1809 1813 1807                                       
CONECT 1809 1808 1808                                                 
CONECT 1810 1812 1807 1811                                            
CONECT 1811 1810                                                      
CONECT 1812 1810                                                      
CONECT 1813 1814 1808                                                 
CONECT 1814 1815 1817 1813                                            
CONECT 1815 1821 1814 1816 1816                                       
CONECT 1816 1815 1815                                                 
CONECT 1817 1814 1819 1818                                            
CONECT 1818 1817 1820                                                 
CONECT 1819 1817                                                      
CONECT 1820 1818                                                      
CONECT 1821 1822 1815                                                 
CONECT 1822 1823 1825 1821                                            
CONECT 1823 1824 1824 1827 1822                                       
CONECT 1824 1823 1823                                                 
CONECT 1825 1826 1822                                                 
CONECT 1826 1825                                                      
CONECT 1827 1828 1823                                                 
CONECT 1828 1829 1831 1827                                            
CONECT 1829 1835 1828 1830 1830                                       
CONECT 1830 1829 1829                                                 
CONECT 1831 1828 1832                                                 
CONECT 1832 1831 1833 1833 1834                                       
CONECT 1833 1832 1832                                                 
CONECT 1834 1832                                                      
CONECT 1835 1836 1829                                                 
CONECT 1836 1839 1835 1837                                            
CONECT 1837 1836 1838 1838 1840                                       
CONECT 1838 1837 1837                                                 
CONECT 1839 1836                                                      
CONECT 1840 1837 1841                                                 
CONECT 1841 1840 1844 1842                                            
CONECT 1842 1841 1848 1843 1843                                       
CONECT 1843 1842 1842                                                 
CONECT 1844 1845 1841                                                 
CONECT 1845 1847 1846 1844                                            
CONECT 1846 1845                                                      
CONECT 1847 1845                                                      
CONECT 1848 1842 1849                                                 
CONECT 1849 1848 1852 1850                                            
CONECT 1850 1856 1849 1851 1851                                       
CONECT 1851 1850 1850                                                 
CONECT 1852 1853 1849                                                 
CONECT 1853 1854 1852                                                 
CONECT 1854 1853 1855                                                 
CONECT 1855 1854                                                      
CONECT 1856 1857 1862 1850                                            
CONECT 1857 1860 1858 1856                                            
CONECT 1858 1859 1859 1857 1863                                       
CONECT 1859 1858 1858                                                 
CONECT 1860 1857 1861                                                 
CONECT 1861 1860 1862                                                 
CONECT 1862 1861 1856                                                 
CONECT 1863 1858 1864                                                 
CONECT 1864 1863 1867 1865                                            
CONECT 1865 1864 1870 1866 1866                                       
CONECT 1866 1865 1865                                                 
CONECT 1867 1864 1869 1868                                            
CONECT 1868 1867                                                      
CONECT 1869 1867                                                      
CONECT 1870 1865 1871
[truncated: 101,464 more chars]
