# Supplementary material for: Conserved interfaces mediate multiple protein–protein interactions in a prokaryotic metabolon
Source: Mol Syst Biol. 2025 Sep 3;21(11):1490–521. doi: 10.1038/s44320-025-00139-9 (PMC12583656; doi:10.1038/s44320-025-00139-9)
Supplement: Supplementary file 12 — Source data Fig. 7 [file 44320_2025_139_MOESM12_ESM.zip › Figure7_data/Fig7A/3_8.pdb]

COMPND    4cfdb5a68283c47f 
AUTHOR    GENERATED BY OPEN BABEL 3.1.1
ATOM      1  N   MET A   1     -20.167  -2.782 -26.680  1.00  0.00           N  
ATOM      2  CA  MET A   1     -19.586  -3.843 -27.514  1.00  0.00           C  
ATOM      3  C   MET A   1     -18.886  -4.874 -26.651  1.00  0.00           C  
ATOM      4  O   MET A   1     -18.149  -4.517 -25.724  1.00  0.00           O  
ATOM      5  CB  MET A   1     -18.597  -3.245 -28.505  1.00  0.00           C  
ATOM      6  CG  MET A   1     -18.004  -4.228 -29.529  1.00  0.00           C  
ATOM      7  SD  MET A   1     -16.684  -5.282 -28.899  1.00  0.00           S  
ATOM      8  CE  MET A   1     -15.317  -4.114 -28.843  1.00  0.00           C  
ATOM      9  N   PHE A   2     -19.133  -6.154 -26.927  1.00  0.00           N  
ATOM     10  CA  PHE A   2     -18.518  -7.242 -26.185  1.00  0.00           C  
ATOM     11  C   PHE A   2     -17.667  -8.098 -27.113  1.00  0.00           C  
ATOM     12  O   PHE A   2     -17.985  -8.266 -28.285  1.00  0.00           O  
ATOM     13  CB  PHE A   2     -19.592  -8.129 -25.550  1.00  0.00           C  
ATOM     14  CG  PHE A   2     -20.437  -7.438 -24.515  1.00  0.00           C  
ATOM     15  CD1 PHE A   2     -19.990  -7.331 -23.197  1.00  0.00           C  
ATOM     16  CD2 PHE A   2     -21.670  -6.900 -24.850  1.00  0.00           C  
ATOM     17  CE1 PHE A   2     -20.766  -6.693 -22.238  1.00  0.00           C  
ATOM     18  CE2 PHE A   2     -22.449  -6.259 -23.890  1.00  0.00           C  
ATOM     19  CZ  PHE A   2     -21.994  -6.154 -22.585  1.00  0.00           C  
ATOM     20  N   LEU A   3     -16.573  -8.636 -26.579  1.00  0.00           N  
ATOM     21  CA  LEU A   3     -15.718  -9.539 -27.328  1.00  0.00           C  
ATOM     22  C   LEU A   3     -15.961 -10.909 -26.685  1.00  0.00           C  
ATOM     23  O   LEU A   3     -15.463 -11.188 -25.595  1.00  0.00           O  
ATOM     24  CB  LEU A   3     -14.241  -9.122 -27.199  1.00  0.00           C  
ATOM     25  CG  LEU A   3     -13.264  -9.777 -28.174  1.00  0.00           C  
ATOM     26  CD1 LEU A   3     -13.609  -9.365 -29.601  1.00  0.00           C  
ATOM     27  CD2 LEU A   3     -11.842  -9.352 -27.835  1.00  0.00           C  
ATOM     28  N   ILE A   4     -16.774 -11.734 -27.355  1.00  0.00           N  
ATOM     29  CA  ILE A   4     -17.114 -13.046 -26.833  1.00  0.00           C  
ATOM     30  C   ILE A   4     -16.378 -14.132 -27.608  1.00  0.00           C  
ATOM     31  O   ILE A   4     -16.600 -14.307 -28.805  1.00  0.00           O  
ATOM     32  CB  ILE A   4     -18.636 -13.291 -26.909  1.00  0.00           C  
ATOM     33  CG1 ILE A   4     -19.373 -12.175 -26.156  1.00  0.00           C  
ATOM     34  CG2 ILE A   4     -18.983 -14.656 -26.332  1.00  0.00           C  
ATOM     35  CD1 ILE A   4     -20.889 -12.271 -26.224  1.00  0.00           C  
ATOM     36  N   ASN A   5     -15.483 -14.833 -26.918  1.00  0.00           N  
ATOM     37  CA  ASN A   5     -14.663 -15.869 -27.532  1.00  0.00           C  
ATOM     38  C   ASN A   5     -13.901 -15.318 -28.740  1.00  0.00           C  
ATOM     39  O   ASN A   5     -13.704 -16.007 -29.737  1.00  0.00           O  
ATOM     40  CB  ASN A   5     -15.521 -17.080 -27.939  1.00  0.00           C  
ATOM     41  CG  ASN A   5     -16.084 -17.809 -26.737  1.00  0.00           C  
ATOM     42  OD1 ASN A   5     -15.438 -17.908 -25.691  1.00  0.00           O  
ATOM     43  ND2 ASN A   5     -17.296 -18.330 -26.880  1.00  0.00           N  
ATOM     44  N   GLY A   6     -13.463 -14.049 -28.612  1.00  0.00           N  
ATOM     45  CA  GLY A   6     -12.690 -13.422 -29.669  1.00  0.00           C  
ATOM     46  C   GLY A   6     -13.478 -12.741 -30.778  1.00  0.00           C  
ATOM     47  O   GLY A   6     -12.888 -12.203 -31.708  1.00  0.00           O  
ATOM     48  N   HIS A   7     -14.811 -12.752 -30.673  1.00  0.00           N  
ATOM     49  CA  HIS A   7     -15.659 -12.160 -31.705  1.00  0.00           C  
ATOM     50  C   HIS A   7     -16.511 -11.016 -31.155  1.00  0.00           C  
ATOM     51  O   HIS A   7     -17.062 -11.116 -30.061  1.00  0.00           O  
ATOM     52  CB  HIS A   7     -16.579 -13.230 -32.297  1.00  0.00           C  
ATOM     53  CG  HIS A   7     -15.849 -14.411 -32.852  1.00  0.00           C  
ATOM     54  ND1 HIS A   7     -15.160 -14.374 -34.044  1.00  0.00           N  
ATOM     55  CD2 HIS A   7     -15.679 -15.657 -32.367  1.00  0.00           C  
ATOM     56  CE1 HIS A   7     -14.605 -15.549 -34.266  1.00  0.00           C  
ATOM     57  NE2 HIS A   7     -14.901 -16.348 -33.274  1.00  0.00           N  
ATOM     58  N   LYS A   8     -16.619  -9.913 -31.929  1.00  0.00           N  
ATOM     59  CA  LYS A   8     -17.446  -8.787 -31.524  1.00  0.00           C  
ATOM     60  C   LYS A   8     -18.914  -9.206 -31.593  1.00  0.00           C  
ATOM     61  O   LYS A   8     -19.415  -9.532 -32.667  1.00  0.00           O  
ATOM     62  CB  LYS A   8     -17.210  -7.580 -32.431  1.00  0.00           C  
ATOM     63  CG  LYS A   8     -15.881  -6.869 -32.210  1.00  0.00           C  
ATOM     64  CD  LYS A   8     -15.780  -5.607 -33.071  1.00  0.00           C  
ATOM     65  CE  LYS A   8     -16.885  -4.621 -32.755  1.00  0.00           C  
ATOM     66  NZ  LYS A   8     -16.775  -3.360 -33.551  1.00  0.00           N  
ATOM     67  N   GLN A   9     -19.589  -9.212 -30.465  1.00  0.00           N  
ATOM     68  CA  GLN A   9     -20.994  -9.604 -30.394  1.00  0.00           C  
ATOM     69  C   GLN A   9     -21.731  -8.808 -29.329  1.00  0.00           C  
ATOM     70  O   GLN A   9     -21.119  -8.272 -28.404  1.00  0.00           O  
ATOM     71  CB  GLN A   9     -21.127 -11.100 -30.064  1.00  0.00           C  
ATOM     72  CG  GLN A   9     -20.389 -12.047 -31.000  1.00  0.00           C  
ATOM     73  CD  GLN A   9     -20.598 -13.504 -30.644  1.00  0.00           C  
ATOM     74  OE1 GLN A   9     -19.714 -14.327 -30.834  1.00  0.00           O  
ATOM     75  NE2 GLN A   9     -21.770 -13.839 -30.128  1.00  0.00           N  
ATOM     76  N   GLU A  10     -23.057  -8.720 -29.473  1.00  0.00           N  
ATOM     77  CA  GLU A  10     -23.901  -8.029 -28.513  1.00  0.00           C  
ATOM     78  C   GLU A  10     -24.806  -9.019 -27.795  1.00  0.00           C  
ATOM     79  O   GLU A  10     -25.539  -8.651 -26.879  1.00  0.00           O  
ATOM     80  CB  GLU A  10     -24.774  -6.977 -29.221  1.00  0.00           C  
ATOM     81  CG  GLU A  10     -24.015  -5.804 -29.830  1.00  0.00           C  
ATOM     82  CD  GLU A  10     -23.368  -4.908 -28.778  1.00  0.00           C  
ATOM     83  OE1 GLU A  10     -23.877  -4.857 -27.636  1.00  0.00           O  
ATOM     84  OE2 GLU A  10     -22.357  -4.246 -29.100  1.00  0.00           O  
ATOM     85  N   SER A  11     -24.753 -10.288 -28.210  1.00  0.00           N  
ATOM     86  CA  SER A  11     -25.601 -11.322 -27.631  1.00  0.00           C  
ATOM     87  C   SER A  11     -24.827 -12.569 -27.219  1.00  0.00           C  
ATOM     88  O   SER A  11     -23.798 -12.899 -27.819  1.00  0.00           O  
ATOM     89  CB  SER A  11     -26.700 -11.724 -28.626  1.00  0.00           C  
ATOM     90  OG  SER A  11     -27.485 -10.608 -29.000  1.00  0.00           O  
ATOM     91  N   LEU A  12     -25.326 -13.246 -26.191  1.00  0.00           N  
ATOM     92  CA  LEU A  12     -24.732 -14.473 -25.679  1.00  0.00           C  
ATOM     93  C   LEU A  12     -25.814 -15.543 -25.710  1.00  0.00           C  
ATOM     94  O   LEU A  12     -26.985 -15.249 -25.478  1.00  0.00           O  
ATOM     95  CB  LEU A  12     -24.254 -14.279 -24.234  1.00  0.00           C  
ATOM     96  CG  LEU A  12     -23.696 -15.505 -23.502  1.00  0.00           C  
ATOM     97  CD1 LEU A  12     -22.356 -15.910 -24.095  1.00  0.00           C  
ATOM     98  CD2 LEU A  12     -23.551 -15.186 -22.014  1.00  0.00           C  
ATOM     99  N   ALA A  13     -25.422 -16.778 -26.007  1.00  0.00           N  
ATOM    100  CA  ALA A  13     -26.375 -17.880 -26.045  1.00  0.00           C  
ATOM    101  C   ALA A  13     -27.084 -17.980 -24.689  1.00  0.00           C  
ATOM    102  O   ALA A  13     -26.442 -17.999 -23.643  1.00  0.00           O  
ATOM    103  CB  ALA A  13     -25.660 -19.189 -26.359  1.00  0.00           C  
ATOM    104  N   VAL A  14     -28.413 -18.030 -24.718  1.00  0.00           N  
ATOM    105  CA  VAL A  14     -29.205 -18.125 -23.494  1.00  0.00           C  
ATOM    106  C   VAL A  14     -28.846 -19.369 -22.691  1.00  0.00           C  
ATOM    107  O   VAL A  14     -28.953 -19.386 -21.465  1.00  0.00           O  
ATOM    108  CB  VAL A  14     -30.717 -18.132 -23.830  1.00  0.00           C  
ATOM    109  CG1 VAL A  14     -31.543 -18.398 -22.584  1.00  0.00           C  
ATOM    110  CG2 VAL A  14     -31.115 -16.804 -24.444  1.00  0.00           C  
ATOM    111  N   SER A  15     -28.395 -20.412 -23.383  1.00  0.00           N  
ATOM    112  CA  SER A  15     -28.028 -21.661 -22.733  1.00  0.00           C  
ATOM    113  C   SER A  15     -26.742 -21.575 -21.912  1.00  0.00           C  
ATOM    114  O   SER A  15     -26.429 -22.487 -21.155  1.00  0.00           O  
ATOM    115  CB  SER A  15     -27.883 -22.763 -23.789  1.00  0.00           C  
ATOM    116  OG  SER A  15     -26.867 -22.437 -24.720  1.00  0.00           O  
ATOM    117  N   ASP A  16     -25.997 -20.474 -22.063  1.00  0.00           N  
ATOM    118  CA  ASP A  16     -24.750 -20.327 -21.320  1.00  0.00           C  
ATOM    119  C   ASP A  16     -25.045 -20.419 -19.820  1.00  0.00           C  
ATOM    120  O   ASP A  16     -25.958 -19.773 -19.304  1.00  0.00           O  
ATOM    121  CB  ASP A  16     -24.064 -18.993 -21.645  1.00  0.00           C  
ATOM    122  CG  ASP A  16     -22.627 -18.957 -21.184  1.00  0.00           C  
ATOM    123  OD1 ASP A  16     -22.388 -18.857 -19.962  1.00  0.00           O  
ATOM    124  OD2 ASP A  16     -21.726 -19.064 -22.043  1.00  0.00           O  
ATOM    125  N   ARG A  17     -24.261 -21.219 -19.116  1.00  0.00           N  
ATOM    126  CA  ARG A  17     -24.475 -21.447 -17.693  1.00  0.00           C  
ATOM    127  C   ARG A  17     -24.243 -20.217 -16.802  1.00  0.00           C  
ATOM    128  O   ARG A  17     -24.616 -20.226 -15.633  1.00  0.00           O  
ATOM    129  CB  ARG A  17     -23.623 -22.631 -17.238  1.00  0.00           C  
ATOM    130  CG  ARG A  17     -24.015 -23.959 -17.900  1.00  0.00           C  
ATOM    131  CD  ARG A  17     -23.021 -25.067 -17.605  1.00  0.00           C  
ATOM    132  NE  ARG A  17     -22.948 -25.384 -16.179  1.00  0.00           N  
ATOM    133  CZ  ARG A  17     -23.705 -26.290 -15.574  1.00  0.00           C  
ATOM    134  NH1 ARG A  17     -24.587 -27.000 -16.256  1.00  0.00           N  
ATOM    135  NH2 ARG A  17     -23.567 -26.494 -14.267  1.00  0.00           N  
ATOM    136  N   ALA A  18     -23.648 -19.153 -17.365  1.00  0.00           N  
ATOM    137  CA  ALA A  18     -23.488 -17.918 -16.615  1.00  0.00           C  
ATOM    138  C   ALA A  18     -24.890 -17.349 -16.424  1.00  0.00           C  
ATOM    139  O   ALA A  18     -25.239 -16.863 -15.350  1.00  0.00           O  
ATOM    140  CB  ALA A  18     -22.624 -16.918 -17.395  1.00  0.00           C  
ATOM    141  N   THR A  19     -25.702 -17.431 -17.488  1.00  0.00           N  
ATOM    142  CA  THR A  19     -27.079 -16.942 -17.476  1.00  0.00           C  
ATOM    143  C   THR A  19     -27.962 -17.826 -16.602  1.00  0.00           C  
ATOM    144  O   THR A  19     -28.800 -17.329 -15.849  1.00  0.00           O  
ATOM    145  CB  THR A  19     -27.662 -16.945 -18.905  1.00  0.00           C  
ATOM    146  OG1 THR A  19     -26.820 -16.181 -19.766  1.00  0.00           O  
ATOM    147  CG2 THR A  19     -29.062 -16.337 -18.911  1.00  0.00           C  
ATOM    148  N   GLN A  20     -27.774 -19.136 -16.714  1.00  0.00           N  
ATOM    149  CA  GLN A  20     -28.582 -20.096 -15.986  1.00  0.00           C  
ATOM    150  C   GLN A  20     -28.301 -20.191 -14.485  1.00  0.00           C  
ATOM    151  O   GLN A  20     -29.229 -20.157 -13.677  1.00  0.00           O  
ATOM    152  CB  GLN A  20     -28.417 -21.495 -16.604  1.00  0.00           C  
ATOM    153  CG  GLN A  20     -28.800 -21.572 -18.080  1.00  0.00           C  
ATOM    154  CD  GLN A  20     -30.274 -21.282 -18.305  1.00  0.00           C  
ATOM    155  OE1 GLN A  20     -31.137 -21.887 -17.669  1.00  0.00           O  
ATOM    156  NE2 GLN A  20     -30.559 -20.359 -19.207  1.00  0.00           N  
ATOM    157  N   PHE A  21     -27.028 -20.329 -14.120  1.00  0.00           N  
ATOM    158  CA  PHE A  21     -26.673 -20.552 -12.721  1.00  0.00           C  
ATOM    159  C   PHE A  21     -25.591 -19.645 -12.151  1.00  0.00           C  
ATOM    160  O   PHE A  21     -25.171 -19.823 -11.007  1.00  0.00           O  
ATOM    161  CB  PHE A  21     -26.212 -22.002 -12.538  1.00  0.00           C  
ATOM    162  CG  PHE A  21     -27.063 -23.020 -13.247  1.00  0.00           C  
ATOM    163  CD1 PHE A  21     -28.405 -23.193 -12.897  1.00  0.00           C  
ATOM    164  CD2 PHE A  21     -26.526 -23.813 -14.257  1.00  0.00           C  
ATOM    165  CE1 PHE A  21     -29.189 -24.133 -13.542  1.00  0.00           C  
ATOM    166  CE2 PHE A  21     -27.308 -24.758 -14.909  1.00  0.00           C  
ATOM    167  CZ  PHE A  21     -28.645 -24.922 -14.552  1.00  0.00           C  
ATOM    168  N   GLY A  22     -25.108 -18.666 -12.929  1.00  0.00           N  
ATOM    169  CA  GLY A  22     -24.034 -17.816 -12.452  1.00  0.00           C  
ATOM    170  C   GLY A  22     -22.792 -18.696 -12.343  1.00  0.00           C  
ATOM    171  O   GLY A  22     -21.958 -18.513 -11.452  1.00  0.00           O  
ATOM    172  N   ASP A  23     -22.695 -19.674 -13.243  1.00  0.00           N  
ATOM    173  CA  ASP A  23     -21.603 -20.653 -13.242  1.00  0.00           C  
ATOM    174  C   ASP A  23     -20.355 -20.081 -13.907  1.00  0.00           C  
ATOM    175  O   ASP A  23     -20.086 -20.340 -15.085  1.00  0.00           O  
ATOM    176  CB  ASP A  23     -22.072 -21.926 -13.958  1.00  0.00           C  
ATOM    177  CG  ASP A  23     -21.134 -23.107 -13.764  1.00  0.00           C  
ATOM    178  OD1 ASP A  23     -20.084 -22.942 -13.115  1.00  0.00           O  
ATOM    179  OD2 ASP A  23     -21.470 -24.201 -14.261  1.00  0.00           O  
ATOM    180  N   GLY A  24     -19.591 -19.286 -13.153  1.00  0.00           N  
ATOM    181  CA  GLY A  24     -18.402 -18.673 -13.685  1.00  0.00           C  
ATOM    182  C   GLY A  24     -17.801 -17.651 -12.737  1.00  0.00           C  
ATOM    183  O   GLY A  24     -18.200 -17.552 -11.573  1.00  0.00           O  
ATOM    184  N   CYS A  25     -16.852 -16.894 -13.250  1.00  0.00           N  
ATOM    185  CA  CYS A  25     -16.171 -15.887 -12.450  1.00  0.00           C  
ATOM    186  C   CYS A  25     -15.872 -14.663 -13.306  1.00  0.00           C  
ATOM    187  O   CYS A  25     -16.083 -14.672 -14.521  1.00  0.00           O  
ATOM    188  CB  CYS A  25     -14.861 -16.464 -11.899  1.00  0.00           C  
ATOM    189  SG  CYS A  25     -13.726 -17.046 -13.178  1.00  0.00           S  
ATOM    190  N   PHE A  26     -15.387 -13.594 -12.672  1.00  0.00           N  
ATOM    191  CA  PHE A  26     -15.057 -12.382 -13.412  1.00  0.00           C  
ATOM    192  C   PHE A  26     -14.019 -11.547 -12.686  1.00  0.00           C  
ATOM    193  O   PHE A  26     -13.674 -11.814 -11.527  1.00  0.00           O  
ATOM    194  CB  PHE A  26     -16.316 -11.545 -13.694  1.00  0.00           C  
ATOM    195  CG  PHE A  26     -16.892 -10.838 -12.486  1.00  0.00           C  
ATOM    196  CD1 PHE A  26     -17.557 -11.553 -11.490  1.00  0.00           C  
ATOM    197  CD2 PHE A  26     -16.828  -9.452 -12.379  1.00  0.00           C  
ATOM    198  CE1 PHE A  26     -18.131 -10.903 -10.399  1.00  0.00           C  
ATOM    199  CE2 PHE A  26     -17.407  -8.791 -11.290  1.00  0.00           C  
ATOM    200  CZ  PHE A  26     -18.059  -9.512 -10.300  1.00  0.00           C  
ATOM    201  N   THR A  27     -13.502 -10.542 -13.389  1.00  0.00           N  
ATOM    202  CA  THR A  27     -12.547  -9.611 -12.803  1.00  0.00           C  
ATOM    203  C   THR A  27     -12.790  -8.266 -13.470  1.00  0.00           C  
ATOM    204  O   THR A  27     -13.241  -8.200 -14.621  1.00  0.00           O  
ATOM    205  CB  THR A  27     -11.077 -10.063 -13.004  1.00  0.00           C  
ATOM    206  OG1 THR A  27     -10.238  -9.312 -12.116  1.00  0.00           O  
ATOM    207  CG2 THR A  27     -10.609  -9.853 -14.442  1.00  0.00           C  
ATOM    208  N   THR A  28     -12.534  -7.184 -12.736  1.00  0.00           N  
ATOM    209  CA  THR A  28     -12.738  -5.835 -13.239  1.00  0.00           C  
ATOM    210  C   THR A  28     -11.428  -5.087 -13.030  1.00  0.00           C  
ATOM    211  O   THR A  28     -11.000  -4.882 -11.897  1.00  0.00           O  
ATOM    212  CB  THR A  28     -13.879  -5.132 -12.476  1.00  0.00           C  
ATOM    213  OG1 THR A  28     -15.070  -5.936 -12.564  1.00  0.00           O  
ATOM    214  CG2 THR A  28     -14.168  -3.768 -13.073  1.00  0.00           C  
ATOM    215  N   ALA A  29     -10.776  -4.695 -14.134  1.00  0.00           N  
ATOM    216  CA  ALA A  29      -9.476  -4.043 -14.078  1.00  0.00           C  
ATOM    217  C   ALA A  29      -9.485  -2.594 -14.529  1.00  0.00           C  
ATOM    218  O   ALA A  29     -10.280  -2.196 -15.377  1.00  0.00           O  
ATOM    219  CB  ALA A  29      -8.474  -4.838 -14.916  1.00  0.00           C  
ATOM    220  N   ARG A  30      -8.580  -1.802 -13.956  1.00  0.00           N  
ATOM    221  CA  ARG A  30      -8.439  -0.401 -14.320  1.00  0.00           C  
ATOM    222  C   ARG A  30      -7.547  -0.294 -15.550  1.00  0.00           C  
ATOM    223  O   ARG A  30      -6.534  -0.986 -15.656  1.00  0.00           O  
ATOM    224  CB  ARG A  30      -7.817   0.381 -13.159  1.00  0.00           C  
ATOM    225  CG  ARG A  30      -7.546   1.866 -13.435  1.00  0.00           C  
ATOM    226  CD  ARG A  30      -8.829   2.671 -13.531  1.00  0.00           C  
ATOM    227  NE  ARG A  30      -8.580   4.072 -13.854  1.00  0.00           N  
ATOM    228  CZ  ARG A  30      -8.121   4.987 -12.992  1.00  0.00           C  
ATOM    229  NH1 ARG A  30      -7.866   4.651 -11.732  1.00  0.00           N  
ATOM    230  NH2 ARG A  30      -7.918   6.235 -13.387  1.00  0.00           N  
ATOM    231  N   VAL A  31      -7.921   0.586 -16.477  1.00  0.00           N  
ATOM    232  CA  VAL A  31      -7.129   0.824 -17.674  1.00  0.00           C  
ATOM    233  C   VAL A  31      -6.559   2.230 -17.554  1.00  0.00           C  
ATOM    234  O   VAL A  31      -7.313   3.202 -17.410  1.00  0.00           O  
ATOM    235  CB  VAL A  31      -7.980   0.725 -18.964  1.00  0.00           C  
ATOM    236  CG1 VAL A  31      -7.130   1.092 -20.179  1.00  0.00           C  
ATOM    237  CG2 VAL A  31      -8.529  -0.690 -19.116  1.00  0.00           C  
ATOM    238  N   ILE A  32      -5.229   2.338 -17.596  1.00  0.00           N  
ATOM    239  CA  ILE A  32      -4.548   3.624 -17.492  1.00  0.00           C  
ATOM    240  C   ILE A  32      -3.579   3.763 -18.667  1.00  0.00           C  
ATOM    241  O   ILE A  32      -2.696   2.930 -18.852  1.00  0.00           O  
ATOM    242  CB  ILE A  32      -3.762   3.745 -16.170  1.00  0.00           C  
ATOM    243  CG1 ILE A  32      -4.714   3.574 -14.975  1.00  0.00           C  
ATOM    244  CG2 ILE A  32      -3.062   5.090 -16.097  1.00  0.00           C  
ATOM    245  CD1 ILE A  32      -4.017   3.576 -13.621  1.00  0.00           C  
ATOM    246  N   ASP A  33      -3.760   4.819 -19.461  1.00  0.00           N  
ATOM    247  CA  ASP A  33      -2.924   5.076 -20.632  1.00  0.00           C  
ATOM    248  C   ASP A  33      -2.898   3.872 -21.577  1.00  0.00           C  
ATOM    249  O   ASP A  33      -1.849   3.510 -22.115  1.00  0.00           O  
ATOM    250  CB  ASP A  33      -1.491   5.444 -20.201  1.00  0.00           C  
ATOM    251  CG  ASP A  33      -1.442   6.708 -19.358  1.00  0.00           C  
ATOM    252  OD1 ASP A  33      -2.191   7.661 -19.663  1.00  0.00           O  
ATOM    253  OD2 ASP A  33      -0.648   6.751 -18.396  1.00  0.00           O  
ATOM    254  N   GLY A  34      -4.068   3.266 -21.771  1.00  0.00           N  
ATOM    255  CA  GLY A  34      -4.177   2.137 -22.679  1.00  0.00           C  
ATOM    256  C   GLY A  34      -3.615   0.817 -22.182  1.00  0.00           C  
ATOM    257  O   GLY A  34      -3.519  -0.143 -22.939  1.00  0.00           O  
ATOM    258  N   LYS A  35      -3.234   0.770 -20.906  1.00  0.00           N  
ATOM    259  CA  LYS A  35      -2.667  -0.444 -20.330  1.00  0.00           C  
ATOM    260  C   LYS A  35      -3.480  -0.934 -19.141  1.00  0.00           C  
ATOM    261  O   LYS A  35      -4.030  -0.142 -18.386  1.00  0.00           O  
ATOM    262  CB  LYS A  35      -1.219  -0.193 -19.896  1.00  0.00           C  
ATOM    263  CG  LYS A  35      -0.288   0.165 -21.043  1.00  0.00           C  
ATOM    264  CD  LYS A  35       1.125   0.414 -20.551  1.00  0.00           C  
ATOM    265  CE  LYS A  35       2.053   0.769 -21.701  1.00  0.00           C  
ATOM    266  NZ  LYS A  35       3.439   1.022 -21.245  1.00  0.00           N  
ATOM    267  N   VAL A  36      -3.555  -2.253 -18.979  1.00  0.00           N  
ATOM    268  CA  VAL A  36      -4.290  -2.861 -17.877  1.00  0.00           C  
ATOM    269  C   VAL A  36      -3.420  -2.878 -16.623  1.00  0.00           C  
ATOM    270  O   VAL A  36      -2.342  -3.472 -16.624  1.00  0.00           O  
ATOM    271  CB  VAL A  36      -4.704  -4.313 -18.207  1.00  0.00           C  
ATOM    272  CG1 VAL A  36      -5.528  -4.895 -17.069  1.00  0.00           C  
ATOM    273  CG2 VAL A  36      -5.492  -4.354 -19.509  1.00  0.00           C  
ATOM    274  N   SER A  37      -3.873  -2.220 -15.561  1.00  0.00           N  
ATOM    275  CA  SER A  37      -3.130  -2.192 -14.308  1.00  0.00           C  
ATOM    276  C   SER A  37      -3.184  -3.567 -13.649  1.00  0.00           C  
ATOM    277  O   SER A  37      -4.242  -4.187 -13.578  1.00  0.00           O  
ATOM    278  CB  SER A  37      -3.714  -1.150 -13.355  1.00  0.00           C  
ATOM    279  OG  SER A  37      -3.563   0.157 -13.871  1.00  0.00           O  
ATOM    280  N   LEU A  38      -2.026  -4.036 -13.189  1.00  0.00           N  
ATOM    281  CA  LEU A  38      -1.925  -5.336 -12.519  1.00  0.00           C  
ATOM    282  C   LEU A  38      -2.486  -6.469 -13.382  1.00  0.00           C  
ATOM    283  O   LEU A  38      -3.178  -7.359 -12.879  1.00  0.00           O  
ATOM    284  CB  LEU A  38      -2.638  -5.283 -11.161  1.00  0.00           C  
ATOM    285  CG  LEU A  38      -2.059  -4.271 -10.157  1.00  0.00           C  
ATOM    286  CD1 LEU A  38      -2.920  -4.219  -8.893  1.00  0.00           C  
ATOM    287  CD2 LEU A  38      -0.627  -4.654  -9.811  1.00  0.00           C  
ATOM    288  N   LEU A  39      -2.180  -6.427 -14.685  1.00  0.00           N  
ATOM    289  CA  LEU A  39      -2.662  -7.434 -15.628  1.00  0.00           C  
ATOM    290  C   LEU A  39      -2.389  -8.875 -15.188  1.00  0.00           C  
ATOM    291  O   LEU A  39      -3.295  -9.710 -15.209  1.00  0.00           O  
ATOM    292  CB  LEU A  39      -2.035  -7.198 -17.009  1.00  0.00           C  
ATOM    293  CG  LEU A  39      -2.365  -8.222 -18.099  1.00  0.00           C  
ATOM    294  CD1 LEU A  39      -3.864  -8.251 -18.358  1.00  0.00           C  
ATOM    295  CD2 LEU A  39      -1.622  -7.870 -19.390  1.00  0.00           C  
ATOM    296  N   SER A  40      -1.152  -9.160 -14.798  1.00  0.00           N  
ATOM    297  CA  SER A  40      -0.791 -10.514 -14.390  1.00  0.00           C  
ATOM    298  C   SER A  40      -1.613 -10.992 -13.199  1.00  0.00           C  
ATOM    299  O   SER A  40      -2.000 -12.161 -13.130  1.00  0.00           O  
ATOM    300  CB  SER A  40       0.702 -10.590 -14.050  1.00  0.00           C  
ATOM    301  OG  SER A  40       1.490 -10.339 -15.192  1.00  0.00           O  
ATOM    302  N   ALA A  41      -1.893 -10.090 -12.250  1.00  0.00           N  
ATOM    303  CA  ALA A  41      -2.677 -10.441 -11.073  1.00  0.00           C  
ATOM    304  C   ALA A  41      -4.123 -10.751 -11.457  1.00  0.00           C  
ATOM    305  O   ALA A  41      -4.747 -11.644 -10.888  1.00  0.00           O  
ATOM    306  CB  ALA A  41      -2.623  -9.304 -10.051  1.00  0.00           C  
ATOM    307  N   HIS A  42      -4.666 -10.004 -12.428  1.00  0.00           N  
ATOM    308  CA  HIS A  42      -6.038 -10.237 -12.872  1.00  0.00           C  
ATOM    309  C   HIS A  42      -6.159 -11.582 -13.583  1.00  0.00           C  
ATOM    310  O   HIS A  42      -7.140 -12.297 -13.404  1.00  0.00           O  
ATOM    311  CB  HIS A  42      -6.500  -9.099 -13.794  1.00  0.00           C  
ATOM    312  CG  HIS A  42      -6.878  -7.844 -13.057  1.00  0.00           C  
ATOM    313  ND1 HIS A  42      -8.057  -7.738 -12.360  1.00  0.00           N  
ATOM    314  CD2 HIS A  42      -6.225  -6.676 -12.887  1.00  0.00           C  
ATOM    315  CE1 HIS A  42      -8.114  -6.548 -11.782  1.00  0.00           C  
ATOM    316  NE2 HIS A  42      -7.016  -5.883 -12.083  1.00  0.00           N  
ATOM    317  N   ILE A  43      -5.152 -11.928 -14.386  1.00  0.00           N  
ATOM    318  CA  ILE A  43      -5.156 -13.213 -15.085  1.00  0.00           C  
ATOM    319  C   ILE A  43      -5.027 -14.335 -14.054  1.00  0.00           C  
ATOM    320  O   ILE A  43      -5.713 -15.348 -14.143  1.00  0.00           O  
ATOM    321  CB  ILE A  43      -4.009 -13.290 -16.110  1.00  0.00           C  
ATOM    322  CG1 ILE A  43      -4.284 -12.307 -17.255  1.00  0.00           C  
ATOM    323  CG2 ILE A  43      -3.855 -14.715 -16.655  1.00  0.00           C  
ATOM    324  CD1 ILE A  43      -3.151 -12.177 -18.256  1.00  0.00           C  
ATOM    325  N   GLN A  44      -4.153 -14.134 -13.062  1.00  0.00           N  
ATOM    326  CA  GLN A  44      -3.940 -15.137 -12.024  1.00  0.00           C  
ATOM    327  C   GLN A  44      -5.202 -15.402 -11.209  1.00  0.00           C  
ATOM    328  O   GLN A  44      -5.516 -16.551 -10.901  1.00  0.00           O  
ATOM    329  CB  GLN A  44      -2.808 -14.706 -11.082  1.00  0.00           C  
ATOM    330  CG  GLN A  44      -2.407 -15.769 -10.062  1.00  0.00           C  
ATOM    331  CD  GLN A  44      -1.838 -17.021 -10.718  1.00  0.00           C  
ATOM    332  OE1 GLN A  44      -0.858 -16.940 -11.463  1.00  0.00           O  
ATOM    333  NE2 GLN A  44      -2.448 -18.159 -10.450  1.00  0.00           N  
ATOM    334  N   ARG A  45      -5.942 -14.344 -10.861  1.00  0.00           N  
ATOM    335  CA  ARG A  45      -7.161 -14.538 -10.069  1.00  0.00           C  
ATOM    336  C   ARG A  45      -8.237 -15.270 -10.879  1.00  0.00           C  
ATOM    337  O   ARG A  45      -9.034 -16.013 -10.311  1.00  0.00           O  
ATOM    338  CB  ARG A  45      -7.678 -13.197  -9.499  1.00  0.00           C  
ATOM    339  CG  ARG A  45      -8.394 -12.275 -10.460  1.00  0.00           C  
ATOM    340  CD  ARG A  45      -9.886 -12.207 -10.140  1.00  0.00           C  
ATOM    341  NE  ARG A  45     -10.183 -11.679  -8.805  1.00  0.00           N  
ATOM    342  CZ  ARG A  45     -10.452 -10.402  -8.535  1.00  0.00           C  
ATOM    343  NH1 ARG A  45     -10.454  -9.491  -9.503  1.00  0.00           N  
ATOM    344  NH2 ARG A  45     -10.722 -10.022  -7.301  1.00  0.00           N  
ATOM    345  N   LEU A  46      -8.253 -15.071 -12.204  1.00  0.00           N  
ATOM    346  CA  LEU A  46      -9.211 -15.776 -13.050  1.00  0.00           C  
ATOM    347  C   LEU A  46      -8.820 -17.249 -13.128  1.00  0.00           C  
ATOM    348  O   LEU A  46      -9.675 -18.127 -13.093  1.00  0.00           O  
ATOM    349  CB  LEU A  46      -9.246 -15.161 -14.459  1.00  0.00           C  
ATOM    350  CG  LEU A  46      -9.925 -13.790 -14.585  1.00  0.00           C  
ATOM    351  CD1 LEU A  46      -9.707 -13.238 -15.992  1.00  0.00           C  
ATOM    352  CD2 LEU A  46     -11.413 -13.909 -14.279  1.00  0.00           C  
ATOM    353  N   GLN A  47      -7.518 -17.521 -13.231  1.00  0.00           N  
ATOM    354  CA  GLN A  47      -7.029 -18.898 -13.295  1.00  0.00           C  
ATOM    355  C   GLN A  47      -7.320 -19.623 -11.988  1.00  0.00           C  
ATOM    356  O   GLN A  47      -7.756 -20.777 -11.990  1.00  0.00           O  
ATOM    357  CB  GLN A  47      -5.522 -18.917 -13.591  1.00  0.00           C  
ATOM    358  CG  GLN A  47      -5.159 -18.349 -14.964  1.00  0.00           C  
ATOM    359  CD  GLN A  47      -3.674 -18.361 -15.231  1.00  0.00           C  
ATOM    360  OE1 GLN A  47      -2.868 -18.166 -14.317  1.00  0.00           O  
ATOM    361  NE2 GLN A  47      -3.294 -18.576 -16.478  1.00  0.00           N  
ATOM    362  N   ASP A  48      -7.091 -18.940 -10.860  1.00  0.00           N  
ATOM    363  CA  ASP A  48      -7.346 -19.537  -9.554  1.00  0.00           C  
ATOM    364  C   ASP A  48      -8.834 -19.828  -9.372  1.00  0.00           C  
ATOM    365  O   ASP A  48      -9.224 -20.870  -8.849  1.00  0.00           O  
ATOM    366  CB  ASP A  48      -6.865 -18.616  -8.425  1.00  0.00           C  
ATOM    367  CG  ASP A  48      -5.350 -18.446  -8.404  1.00  0.00           C  
ATOM    368  OD1 ASP A  48      -4.638 -19.300  -8.961  1.00  0.00           O  
ATOM    369  OD2 ASP A  48      -4.886 -17.455  -7.807  1.00  0.00           O  
ATOM    370  N   ALA A  49      -9.675 -18.892  -9.827  1.00  0.00           N  
ATOM    371  CA  ALA A  49     -11.120 -19.063  -9.717  1.00  0.00           C  
ATOM    372  C   ALA A  49     -11.591 -20.254 -10.552  1.00  0.00           C  
ATOM    373  O   ALA A  49     -12.378 -21.072 -10.085  1.00  0.00           O  
ATOM    374  CB  ALA A  49     -11.836 -17.791 -10.171  1.00  0.00           C  
ATOM    375  N   CYS A  50     -11.091 -20.350 -11.794  1.00  0.00           N  
ATOM    376  CA  CYS A  50     -11.478 -21.455 -12.668  1.00  0.00           C  
ATOM    377  C   CYS A  50     -11.042 -22.793 -12.078  1.00  0.00           C  
ATOM    378  O   CYS A  50     -11.768 -23.780 -12.168  1.00  0.00           O  
ATOM    379  CB  CYS A  50     -10.866 -21.268 -14.064  1.00  0.00           C  
ATOM    380  SG  CYS A  50     -11.675 -19.972 -15.027  1.00  0.00           S  
ATOM    381  N   GLN A  51      -9.865 -22.815 -11.456  1.00  0.00           N  
ATOM    382  CA  GLN A  51      -9.366 -24.037 -10.847  1.00  0.00           C  
ATOM    383  C   GLN A  51     -10.267 -24.462  -9.687  1.00  0.00           C  
ATOM    384  O   GLN A  51     -10.640 -25.632  -9.570  1.00  0.00           O  
ATOM    385  CB  GLN A  51      -7.932 -23.837 -10.353  1.00  0.00           C  
ATOM    386  CG  GLN A  51      -7.317 -25.056  -9.672  1.00  0.00           C  
ATOM    387  CD  GLN A  51      -5.869 -24.834  -9.287  1.00  0.00           C  
ATOM    388  OE1 GLN A  51      -5.532 -23.832  -8.660  1.00  0.00           O  
ATOM    389  NE2 GLN A  51      -5.002 -25.768  -9.674  1.00  0.00           N  
ATOM    390  N   ARG A  52     -10.638 -23.510  -8.832  1.00  0.00           N  
ATOM    391  CA  ARG A  52     -11.493 -23.818  -7.687  1.00  0.00           C  
ATOM    392  C   ARG A  52     -12.920 -24.178  -8.093  1.00  0.00           C  
ATOM    393  O   ARG A  52     -13.573 -24.983  -7.434  1.00  0.00           O  
ATOM    394  CB  ARG A  52     -11.497 -22.650  -6.698  1.00  0.00           C  
ATOM    395  CG  ARG A  52     -10.148 -22.434  -6.007  1.00  0.00           C  
ATOM    396  CD  ARG A  52     -10.209 -21.300  -4.991  1.00  0.00           C  
ATOM    397  NE  ARG A  52     -11.170 -21.560  -3.927  1.00  0.00           N  
ATOM    398  CZ  ARG A  52     -11.527 -20.675  -2.994  1.00  0.00           C  
ATOM    399  NH1 ARG A  52     -10.988 -19.461  -2.998  1.00  0.00           N  
ATOM    400  NH2 ARG A  52     -12.414 -20.997  -2.067  1.00  0.00           N  
ATOM    401  N   LEU A  53     -13.403 -23.588  -9.199  1.00  0.00           N  
ATOM    402  CA  LEU A  53     -14.751 -23.869  -9.687  1.00  0.00           C  
ATOM    403  C   LEU A  53     -14.762 -25.046 -10.659  1.00  0.00           C  
ATOM    404  O   LEU A  53     -15.815 -25.431 -11.177  1.00  0.00           O  
ATOM    405  CB  LEU A  53     -15.338 -22.628 -10.376  1.00  0.00           C  
ATOM    406  CG  LEU A  53     -15.581 -21.418  -9.461  1.00  0.00           C  
ATOM    407  CD1 LEU A  53     -16.015 -20.219 -10.297  1.00  0.00           C  
ATOM    408  CD2 LEU A  53     -16.644 -21.750  -8.428  1.00  0.00           C  
ATOM    409  N   MET A  54     -13.570 -25.613 -10.916  1.00  0.00           N  
ATOM    410  CA  MET A  54     -13.414 -26.752 -11.817  1.00  0.00           C  
ATOM    411  C   MET A  54     -13.886 -26.450 -13.236  1.00  0.00           C  
ATOM    412  O   MET A  54     -14.571 -27.256 -13.870  1.00  0.00           O  
ATOM    413  CB  MET A  54     -14.129 -27.984 -11.254  1.00  0.00           C  
ATOM    414  CG  MET A  54     -13.569 -28.433  -9.912  1.00  0.00           C  
ATOM    415  SD  MET A  54     -14.427 -29.867  -9.218  1.00  0.00           S  
ATOM    416  CE  MET A  54     -15.909 -29.086  -8.600  1.00  0.00           C  
ATOM    417  N   ILE A  55     -13.497 -25.262 -13.743  1.00  0.00           N  
ATOM    418  CA  ILE A  55     -13.827 -24.862 -15.100  1.00  0.00           C  
ATOM    419  C   ILE A  55     -12.556 -25.023 -15.928  1.00  0.00           C  
ATOM    420  O   ILE A  55     -11.538 -24.384 -15.647  1.00  0.00           O  
ATOM    421  CB  ILE A  55     -14.293 -23.390 -15.160  1.00  0.00           C  
ATOM    422  CG1 ILE A  55     -15.598 -23.232 -14.360  1.00  0.00           C  
ATOM    423  CG2 ILE A  55     -14.499 -22.957 -16.614  1.00  0.00           C  
ATOM    424  CD1 ILE A  55     -16.094 -21.794 -14.271  1.00  0.00           C  
ATOM    425  N   SER A  56     -12.605 -25.877 -16.951  1.00  0.00           N  
ATOM    426  CA  SER A  56     -11.449 -26.112 -17.805  1.00  0.00           C  
ATOM    427  C   SER A  56     -11.301 -25.018 -18.857  1.00  0.00           C  
ATOM    428  O   SER A  56     -12.221 -24.753 -19.623  1.00  0.00           O  
ATOM    429  CB  SER A  56     -11.573 -27.477 -18.502  1.00  0.00           C  
ATOM    430  OG  SER A  56     -11.601 -28.524 -17.554  1.00  0.00           O  
ATOM    431  N   CYS A  57     -10.126 -24.371 -18.882  1.00  0.00           N  
ATOM    432  CA  CYS A  57      -9.842 -23.302 -19.828  1.00  0.00           C  
ATOM    433  C   CYS A  57      -8.471 -23.505 -20.459  1.00  0.00           C  
ATOM    434  O   CYS A  57      -7.522 -23.898 -19.776  1.00  0.00           O  
ATOM    435  CB  CYS A  57      -9.866 -21.942 -19.127  1.00  0.00           C  
ATOM    436  SG  CYS A  57     -11.424 -21.520 -18.321  1.00  0.00           S  
ATOM    437  N   ASP A  58      -8.366 -23.227 -21.759  1.00  0.00           N  
ATOM    438  CA  ASP A  58      -7.098 -23.361 -22.463  1.00  0.00           C  
ATOM    439  C   ASP A  58      -6.798 -22.128 -23.314  1.00  0.00           C  
ATOM    440  O   ASP A  58      -5.935 -22.164 -24.185  1.00  0.00           O  
ATOM    441  CB  ASP A  58      -7.108 -24.619 -23.351  1.00  0.00           C  
ATOM    442  CG  ASP A  58      -8.233 -24.612 -24.371  1.00  0.00           C  
ATOM    443  OD1 ASP A  58      -8.915 -23.583 -24.532  1.00  0.00           O  
ATOM    444  OD2 ASP A  58      -8.433 -25.661 -25.022  1.00  0.00           O  
ATOM    445  N   PHE A  59      -7.511 -21.031 -23.046  1.00  0.00           N  
ATOM    446  CA  PHE A  59      -7.346 -19.818 -23.833  1.00  0.00           C  
ATOM    447  C   PHE A  59      -6.593 -18.681 -23.130  1.00  0.00           C  
ATOM    448  O   PHE A  59      -6.736 -17.522 -23.505  1.00  0.00           O  
ATOM    449  CB  PHE A  59      -8.717 -19.315 -24.309  1.00  0.00           C  
ATOM    450  CG  PHE A  59      -9.762 -19.237 -23.221  1.00  0.00           C  
ATOM    451  CD1 PHE A  59      -9.554 -18.465 -22.082  1.00  0.00           C  
ATOM    452  CD2 PHE A  59     -10.969 -19.909 -23.351  1.00  0.00           C  
ATOM    453  CE1 PHE A  59     -10.530 -18.379 -21.092  1.00  0.00           C  
ATOM    454  CE2 PHE A  59     -11.949 -19.831 -22.366  1.00  0.00           C  
ATOM    455  CZ  PHE A  59     -11.736 -19.056 -21.228  1.00  0.00           C  
ATOM    456  N   TRP A  60      -5.795 -19.007 -22.132  1.00  0.00           N  
ATOM    457  CA  TRP A  60      -5.066 -17.982 -21.383  1.00  0.00           C  
ATOM    458  C   TRP A  60      -4.186 -17.057 -22.232  1.00  0.00           C  
ATOM    459  O   TRP A  60      -4.233 -15.843 -22.054  1.00  0.00           O  
ATOM    460  CB  TRP A  60      -4.264 -18.628 -20.247  1.00  0.00           C  
ATOM    461  CG  TRP A  60      -5.148 -19.405 -19.308  1.00  0.00           C  
ATOM    462  CD1 TRP A  60      -5.178 -20.751 -19.134  1.00  0.00           C  
ATOM    463  CD2 TRP A  60      -6.195 -18.872 -18.486  1.00  0.00           C  
ATOM    464  NE1 TRP A  60      -6.167 -21.090 -18.243  1.00  0.00           N  
ATOM    465  CE2 TRP A  60      -6.814 -19.957 -17.833  1.00  0.00           C  
ATOM    466  CE3 TRP A  60      -6.678 -17.576 -18.235  1.00  0.00           C  
ATOM    467  CZ2 TRP A  60      -7.882 -19.794 -16.945  1.00  0.00           C  
ATOM    468  CZ3 TRP A  60      -7.745 -17.413 -17.356  1.00  0.00           C  
ATOM    469  CH2 TRP A  60      -8.332 -18.509 -16.726  1.00  0.00           C  
ATOM    470  N   PRO A  61      -3.392 -17.601 -23.185  1.00  0.00           N  
ATOM    471  CA  PRO A  61      -2.572 -16.719 -24.027  1.00  0.00           C  
ATOM    472  C   PRO A  61      -3.439 -15.778 -24.867  1.00  0.00           C  
ATOM    473  O   PRO A  61      -3.143 -14.593 -24.990  1.00  0.00           O  
ATOM    474  CB  PRO A  61      -1.787 -17.698 -24.902  1.00  0.00           C  
ATOM    475  CG  PRO A  61      -1.677 -18.912 -24.039  1.00  0.00           C  
ATOM    476  CD  PRO A  61      -3.057 -19.013 -23.425  1.00  0.00           C  
ATOM    477  N   GLN A  62      -4.524 -16.314 -25.432  1.00  0.00           N  
ATOM    478  CA  GLN A  62      -5.438 -15.535 -26.253  1.00  0.00           C  
ATOM    479  C   GLN A  62      -6.147 -14.473 -25.413  1.00  0.00           C  
ATOM    480  O   GLN A  62      -6.302 -13.334 -25.846  1.00  0.00           O  
ATOM    481  CB  GLN A  62      -6.475 -16.443 -26.926  1.00  0.00           C  
ATOM    482  CG  GLN A  62      -5.902 -17.379 -27.989  1.00  0.00           C  
ATOM    483  CD  GLN A  62      -5.405 -18.694 -27.427  1.00  0.00           C  
ATOM    484  OE1 GLN A  62      -5.102 -18.820 -26.239  1.00  0.00           O  
ATOM    485  NE2 GLN A  62      -5.313 -19.700 -28.288  1.00  0.00           N  
ATOM    486  N   LEU A  63      -6.572 -14.845 -24.210  1.00  0.00           N  
ATOM    487  CA  LEU A  63      -7.262 -13.917 -23.321  1.00  0.00           C  
ATOM    488  C   LEU A  63      -6.368 -12.733 -22.970  1.00  0.00           C  
ATOM    489  O   LEU A  63      -6.808 -11.589 -23.010  1.00  0.00           O  
ATOM    490  CB  LEU A  63      -7.704 -14.635 -22.037  1.00  0.00           C  
ATOM    491  CG  LEU A  63      -8.357 -13.749 -20.972  1.00  0.00           C  
ATOM    492  CD1 LEU A  63      -9.628 -13.117 -21.527  1.00  0.00           C  
ATOM    493  CD2 LEU A  63      -8.683 -14.584 -19.736  1.00  0.00           C  
ATOM    494  N   GLU A  64      -5.103 -13.015 -22.645  1.00  0.00           N  
ATOM    495  CA  GLU A  64      -4.173 -11.956 -22.287  1.00  0.00           C  
ATOM    496  C   GLU A  64      -4.009 -10.963 -23.441  1.00  0.00           C  
ATOM    497  O   GLU A  64      -4.007  -9.751 -23.234  1.00  0.00           O  
ATOM    498  CB  GLU A  64      -2.805 -12.532 -21.913  1.00  0.00           C  
ATOM    499  CG  GLU A  64      -1.814 -11.472 -21.419  1.00  0.00           C  
ATOM    500  CD  GLU A  64      -0.481 -12.067 -20.994  1.00  0.00           C  
ATOM    501  OE1 GLU A  64      -0.461 -13.209 -20.509  1.00  0.00           O  
ATOM    502  OE2 GLU A  64       0.546 -11.375 -21.154  1.00  0.00           O  
ATOM    503  N   GLN A  65      -3.877 -11.483 -24.663  1.00  0.00           N  
ATOM    504  CA  GLN A  65      -3.718 -10.630 -25.840  1.00  0.00           C  
ATOM    505  C   GLN A  65      -4.978  -9.803 -26.079  1.00  0.00           C  
ATOM    506  O   GLN A  65      -4.894  -8.619 -26.422  1.00  0.00           O  
ATOM    507  CB  GLN A  65      -3.404 -11.474 -27.076  1.00  0.00           C  
ATOM    508  CG  GLN A  65      -3.096 -10.646 -28.322  1.00  0.00           C  
ATOM    509  CD  GLN A  65      -1.953  -9.671 -28.091  1.00  0.00           C  
ATOM    510  OE1 GLN A  65      -0.856 -10.070 -27.684  1.00  0.00           O  
ATOM    511  NE2 GLN A  65      -2.193  -8.399 -28.344  1.00  0.00           N  
ATOM    512  N   GLU A  66      -6.151 -10.411 -25.885  1.00  0.00           N  
ATOM    513  CA  GLU A  66      -7.413  -9.712 -26.078  1.00  0.00           C  
ATOM    514  C   GLU A  66      -7.581  -8.600 -25.039  1.00  0.00           C  
ATOM    515  O   GLU A  66      -8.099  -7.533 -25.342  1.00  0.00           O  
ATOM    516  CB  GLU A  66      -8.581 -10.702 -26.017  1.00  0.00           C  
ATOM    517  CG  GLU A  66      -8.668 -11.591 -27.255  1.00  0.00           C  
ATOM    518  CD  GLU A  66      -9.575 -12.793 -27.078  1.00  0.00           C  
ATOM    519  OE1 GLU A  66     -10.203 -12.924 -26.007  1.00  0.00           O  
ATOM    520  OE2 GLU A  66      -9.658 -13.617 -28.011  1.00  0.00           O  
ATOM    521  N   MET A  67      -7.137  -8.854 -23.824  1.00  0.00           N  
ATOM    522  CA  MET A  67      -7.226  -7.863 -22.760  1.00  0.00           C  
ATOM    523  C   MET A  67      -6.352  -6.658 -23.096  1.00  0.00           C  
ATOM    524  O   MET A  67      -6.771  -5.508 -22.954  1.00  0.00           O  
ATOM    525  CB  MET A  67      -6.790  -8.470 -21.423  1.00  0.00           C  
ATOM    526  CG  MET A  67      -7.781  -9.479 -20.857  1.00  0.00           C  
ATOM    527  SD  MET A  67      -7.177 -10.318 -19.365  1.00  0.00           S  
ATOM    528  CE  MET A  67      -7.315  -9.011 -18.156  1.00  0.00           C  
ATOM    529  N   LYS A  68      -5.125  -6.913 -23.572  1.00  0.00           N  
ATOM    530  CA  LYS A  68      -4.199  -5.848 -23.934  1.00  0.00           C  
ATOM    531  C   LYS A  68      -4.720  -5.034 -25.113  1.00  0.00           C  
ATOM    532  O   LYS A  68      -4.670  -3.806 -25.101  1.00  0.00           O  
ATOM    533  CB  LYS A  68      -2.829  -6.432 -24.289  1.00  0.00           C  
ATOM    534  CG  LYS A  68      -2.065  -7.029 -23.119  1.00  0.00           C  
ATOM    535  CD  LYS A  68      -0.742  -7.622 -23.574  1.00  0.00           C  
ATOM    536  CE  LYS A  68       0.036  -8.207 -22.417  1.00  0.00           C  
ATOM    537  NZ  LYS A  68       1.314  -8.851 -22.864  1.00  0.00           N  
ATOM    538  N   THR A  69      -5.212  -5.733 -26.137  1.00  0.00           N  
ATOM    539  CA  THR A  69      -5.725  -5.083 -27.341  1.00  0.00           C  
ATOM    540  C   THR A  69      -6.939  -4.206 -27.054  1.00  0.00           C  
ATOM    541  O   THR A  69      -7.021  -3.070 -27.529  1.00  0.00           O  
ATOM    542  CB  THR A  69      -6.085  -6.125 -28.414  1.00  0.00           C  
ATOM    543  OG1 THR A  69      -4.913  -6.868 -28.770  1.00  0.00           O  
ATOM    544  CG2 THR A  69      -6.640  -5.447 -29.663  1.00  0.00           C  
ATOM    545  N   LEU A  70      -7.879  -4.731 -26.266  1.00  0.00           N  
ATOM    546  CA  LEU A  70      -9.094  -3.986 -25.948  1.00  0.00           C  
ATOM    547  C   LEU A  70      -8.783  -2.776 -25.064  1.00  0.00           C  
ATOM    548  O   LEU A  70      -9.358  -1.705 -25.241  1.00  0.00           O  
ATOM    549  CB  LEU A  70     -10.101  -4.914 -25.252  1.00  0.00           C  
ATOM    550  CG  LEU A  70     -11.583  -4.637 -25.482  1.00  0.00           C  
ATOM    551  CD1 LEU A  70     -11.897  -4.683 -26.966  1.00  0.00           C  
ATOM    552  CD2 LEU A  70     -12.409  -5.686 -24.735  1.00  0.00           C  
ATOM    553  N   ALA A  71      -7.853  -2.937 -24.127  1.00  0.00           N  
ATOM    554  CA  ALA A  71      -7.474  -1.853 -23.224  1.00  0.00           C  
ATOM    555  C   ALA A  71      -6.802  -0.700 -23.967  1.00  0.00           C  
ATOM    556  O   ALA A  71      -6.946   0.464 -23.590  1.00  0.00           O  
ATOM    557  CB  ALA A  71      -6.545  -2.376 -22.137  1.00  0.00           C  
ATOM    558  N   ALA A  72      -6.074  -1.019 -25.046  1.00  0.00           N  
ATOM    559  CA  ALA A  72      -5.372  -0.009 -25.826  1.00  0.00           C  
ATOM    560  C   ALA A  72      -6.322   1.012 -26.460  1.00  0.00           C  
ATOM    561  O   ALA A  72      -5.887   2.079 -26.887  1.00  0.00           O  
ATOM    562  CB  ALA A  72      -4.527  -0.684 -26.914  1.00  0.00           C  
ATOM    563  N   GLU A  73      -7.612   0.688 -26.506  1.00  0.00           N  
ATOM    564  CA  GLU A  73      -8.614   1.577 -27.098  1.00  0.00           C  
ATOM    565  C   GLU A  73      -9.102   2.652 -26.127  1.00  0.00           C  
ATOM    566  O   GLU A  73      -9.835   3.564 -26.515  1.00  0.00           O  
ATOM    567  CB  GLU A  73      -9.822   0.759 -27.591  1.00  0.00           C  
ATOM    568  CG  GLU A  73      -9.468  -0.342 -28.590  1.00  0.00           C  
ATOM    569  CD  GLU A  73     -10.692  -1.143 -29.020  1.00  0.00           C  
ATOM    570  OE1 GLU A  73     -11.783  -0.927 -28.466  1.00  0.00           O  
ATOM    571  OE2 GLU A  73     -10.540  -2.007 -29.914  1.00  0.00           O  
ATOM    572  N   GLN A  74      -8.693   2.570 -24.853  1.00  0.00           N  
ATOM    573  CA  GLN A  74      -9.115   3.530 -23.832  1.00  0.00           C  
ATOM    574  C   GLN A  74      -7.924   4.043 -23.026  1.00  0.00           C  
ATOM    575  O   GLN A  74      -7.078   3.269 -22.593  1.00  0.00           O  
ATOM    576  CB  GLN A  74     -10.101   2.870 -22.864  1.00  0.00           C  
ATOM    577  CG  GLN A  74     -11.458   2.480 -23.456  1.00  0.00           C  
ATOM    578  CD  GLN A  74     -12.483   3.592 -23.338  1.00  0.00           C  
ATOM    579  OE1 GLN A  74     -12.436   4.406 -22.411  1.00  0.00           O  
ATOM    580  NE2 GLN A  74     -13.438   3.613 -24.246  1.00  0.00           N  
ATOM    581  N   GLN A  75      -7.858   5.356 -22.821  1.00  0.00           N  
ATOM    582  CA  GLN A  75      -6.767   5.931 -22.043  1.00  0.00           C  
ATOM    583  C   GLN A  75      -7.100   5.853 -20.554  1.00  0.00           C  
ATOM    584  O   GLN A  75      -6.210   5.712 -19.712  1.00  0.00           O  
ATOM    585  CB  GLN A  75      -6.519   7.385 -22.456  1.00  0.00           C  
ATOM    586  CG  GLN A  75      -5.951   7.528 -23.855  1.00  0.00           C  
ATOM    587  CD  GLN A  75      -4.639   6.765 -24.016  1.00  0.00           C  
ATOM    588  OE1 GLN A  75      -3.632   7.092 -23.378  1.00  0.00           O  
ATOM    589  NE2 GLN A  75      -4.641   5.751 -24.862  1.00  0.00           N  
ATOM    590  N   ASN A  76      -8.386   5.933 -20.228  1.00  0.00           N  
ATOM    591  CA  ASN A  76      -8.844   5.885 -18.844  1.00  0.00           C  
ATOM    592  C   ASN A  76     -10.180   5.157 -18.815  1.00  0.00           C  
ATOM    593  O   ASN A  76     -11.213   5.720 -19.177  1.00  0.00           O  
ATOM    594  CB  ASN A  76      -8.994   7.306 -18.295  1.00  0.00           C  
ATOM    595  CG  ASN A  76      -9.350   7.327 -16.816  1.00  0.00           C  
ATOM    596  OD1 ASN A  76      -9.181   6.337 -16.109  1.00  0.00           O  
ATOM    597  ND2 ASN A  76      -9.823   8.474 -16.348  1.00  0.00           N  
ATOM    598  N   GLY A  77     -10.146   3.900 -18.404  1.00  0.00           N  
ATOM    599  CA  GLY A  77     -11.378   3.129 -18.400  1.00  0.00           C  
ATOM    600  C   GLY A  77     -11.366   1.895 -17.517  1.00  0.00           C  
ATOM    601  O   GLY A  77     -10.519   1.745 -16.634  1.00  0.00           O  
ATOM    602  N   VAL A  78     -12.334   1.024 -17.770  1.00  0.00           N  
ATOM    603  CA  VAL A  78     -12.518  -0.191 -16.994  1.00  0.00           C  
ATOM    604  C   VAL A  78     -12.655  -1.387 -17.938  1.00  0.00           C  
ATOM    605  O   VAL A  78     -13.453  -1.360 -18.872  1.00  0.00           O  
ATOM    606  CB  VAL A  78     -13.793  -0.098 -16.130  1.00  0.00           C  
ATOM    607  CG1 VAL A  78     -14.010  -1.398 -15.360  1.00  0.00           C  
ATOM    608  CG2 VAL A  78     -13.691   1.081 -15.170  1.00  0.00           C  
ATOM    609  N   LEU A  79     -11.857  -2.431 -17.693  1.00  0.00           N  
ATOM    610  CA  LEU A  79     -11.915  -3.647 -18.491  1.00  0.00           C  
ATOM    611  C   LEU A  79     -12.526  -4.750 -17.636  1.00  0.00           C  
ATOM    612  O   LEU A  79     -12.017  -5.071 -16.563  1.00  0.00           O  
ATOM    613  CB  LEU A  79     -10.510  -4.067 -18.937  1.00  0.00           C  
ATOM    614  CG  LEU A  79     -10.374  -5.452 -19.592  1.00  0.00           C  
ATOM    615  CD1 LEU A  79     -11.136  -5.495 -20.906  1.00  0.00           C  
ATOM    616  CD2 LEU A  79      -8.901  -5.767 -19.832  1.00  0.00           C  
ATOM    617  N   LYS A  80     -13.638  -5.332 -18.112  1.00  0.00           N  
ATOM    618  CA  LYS A  80     -14.288  -6.413 -17.384  1.00  0.00           C  
ATOM    619  C   LYS A  80     -14.137  -7.711 -18.167  1.00  0.00           C  
ATOM    620  O   LYS A  80     -14.356  -7.740 -19.381  1.00  0.00           O  
ATOM    621  CB  LYS A  80     -15.772  -6.105 -17.169  1.00  0.00           C  
ATOM    622  CG  LYS A  80     -16.496  -7.156 -16.314  1.00  0.00           C  
ATOM    623  CD  LYS A  80     -17.941  -6.763 -16.038  1.00  0.00           C  
ATOM    624  CE  LYS A  80     -18.630  -7.789 -15.166  1.00  0.00           C  
ATOM    625  NZ  LYS A  80     -20.053  -7.412 -14.865  1.00  0.00           N  
ATOM    626  N   VAL A  81     -13.745  -8.771 -17.477  1.00  0.00           N  
ATOM    627  CA  VAL A  81     -13.577 -10.083 -18.095  1.00  0.00           C  
ATOM    628  C   VAL A  81     -14.425 -11.093 -17.341  1.00  0.00           C  
ATOM    629  O   VAL A  81     -14.315 -11.208 -16.120  1.00  0.00           O  
ATOM    630  CB  VAL A  81     -12.105 -10.552 -18.066  1.00  0.00           C  
ATOM    631  CG1 VAL A  81     -11.982 -11.940 -18.698  1.00  0.00           C  
ATOM    632  CG2 VAL A  81     -11.215  -9.557 -18.804  1.00  0.00           C  
ATOM    633  N   VAL A  82     -15.280 -11.812 -18.067  1.00  0.00           N  
ATOM    634  CA  VAL A  82     -16.123 -12.839 -17.477  1.00  0.00           C  
ATOM    635  C   VAL A  82     -15.773 -14.176 -18.113  1.00  0.00           C  
ATOM    636  O   VAL A  82     -15.608 -14.264 -19.326  1.00  0.00           O  
ATOM    637  CB  VAL A  82     -17.629 -12.555 -17.727  1.00  0.00           C  
ATOM    638  CG1 VAL A  82     -18.483 -13.699 -17.187  1.00  0.00           C  
ATOM    639  CG2 VAL A  82     -18.036 -11.232 -17.079  1.00  0.00           C  
ATOM    640  N   ILE A  83     -15.655 -15.211 -17.298  1.00  0.00           N  
ATOM    641  CA  ILE A  83     -15.392 -16.556 -17.797  1.00  0.00           C  
ATOM    642  C   ILE A  83     -16.483 -17.450 -17.215  1.00  0.00           C  
ATOM    643  O   ILE A  83     -16.703 -17.466 -16.008  1.00  0.00           O  
ATOM    644  CB  ILE A  83     -14.014 -17.086 -17.352  1.00  0.00           C  
ATOM    645  CG1 ILE A  83     -12.904 -16.257 -18.004  1.00  0.00           C  
ATOM    646  CG2 ILE A  83     -13.874 -18.568 -17.746  1.00  0.00           C  
ATOM    647  CD1 ILE A  83     -11.491 -16.692 -17.613  1.00  0.00           C  
ATOM    648  N   SER A  84     -17.184 -18.188 -18.088  1.00  0.00           N  
ATOM    649  CA  SER A  84     -18.219 -19.106 -17.636  1.00  0.00           C  
ATOM    650  C   SER A  84     -17.893 -20.509 -18.139  1.00  0.00           C  
ATOM    651  O   SER A  84     -17.062 -20.676 -19.030  1.00  0.00           O  
ATOM    652  CB  SER A  84     -19.601 -18.694 -18.168  1.00  0.00           C  
ATOM    653  OG  SER A  84     -19.798 -19.166 -19.490  1.00  0.00           O  
ATOM    654  N   ARG A  85     -18.557 -21.513 -17.582  1.00  0.00           N  
ATOM    655  CA  ARG A  85     -18.334 -22.900 -17.983  1.00  0.00           C  
ATOM    656  C   ARG A  85     -18.839 -23.164 -19.401  1.00  0.00           C  
ATOM    657  O   ARG A  85     -18.497 -24.171 -20.010  1.00  0.00           O  
ATOM    658  CB  ARG A  85     -19.028 -23.843 -16.995  1.00  0.00           C  
ATOM    659  CG  ARG A  85     -18.534 -25.280 -17.032  1.00  0.00           C  
ATOM    660  CD  ARG A  85     -19.281 -26.137 -16.023  1.00  0.00           C  
ATOM    661  NE  ARG A  85     -19.222 -25.563 -14.676  1.00  0.00           N  
ATOM    662  CZ  ARG A  85     -18.204 -25.709 -13.838  1.00  0.00           C  
ATOM    663  NH1 ARG A  85     -17.149 -26.445 -14.170  1.00  0.00           N  
ATOM    664  NH2 ARG A  85     -18.240 -25.119 -12.660  1.00  0.00           N  
ATOM    665  N   GLY A  86     -19.660 -22.237 -19.928  1.00  0.00           N  
ATOM    666  CA  GLY A  86     -20.204 -22.416 -21.259  1.00  0.00           C  
ATOM    667  C   GLY A  86     -21.598 -23.022 -21.191  1.00  0.00           C  
ATOM    668  O   GLY A  86     -22.267 -22.930 -20.163  1.00  0.00           O  
ATOM    669  N   SER A  87     -22.026 -23.640 -22.278  1.00  0.00           N  
ATOM    670  CA  SER A  87     -23.349 -24.259 -22.332  1.00  0.00           C  
ATOM    671  C   SER A  87     -23.262 -25.764 -22.112  1.00  0.00           C  
ATOM    672  O   SER A  87     -22.176 -26.341 -22.106  1.00  0.00           O  
ATOM    673  CB  SER A  87     -24.003 -23.984 -23.694  1.00  0.00           C  
ATOM    674  OG  SER A  87     -24.192 -22.599 -23.897  1.00  0.00           O  
ATOM    675  N   GLY A  88     -24.418 -26.387 -21.925  1.00  0.00           N  
ATOM    676  CA  GLY A  88     -24.460 -27.830 -21.756  1.00  0.00           C  
ATOM    677  C   GLY A  88     -24.702 -28.299 -20.340  1.00  0.00           C  
ATOM    678  O   GLY A  88     -24.824 -27.500 -19.412  1.00  0.00           O  
ATOM    679  N   GLY A  89     -24.766 -29.631 -20.193  1.00  0.00           N  
ATOM    680  CA  GLY A  89     -25.015 -30.216 -18.892  1.00  0.00           C  
ATOM    681  C   GLY A  89     -26.508 -30.356 -18.636  1.00  0.00           C  
ATOM    682  O   GLY A  89     -27.310 -29.568 -19.138  1.00  0.00           O  
ATOM    683  N   ARG A  90     -26.892 -31.359 -17.846  1.00  0.00           N  
ATOM    684  CA  ARG A  90     -28.292 -31.568 -17.485  1.00  0.00           C  
ATOM    685  C   ARG A  90     -28.508 -31.007 -16.082  1.00  0.00           C  
ATOM    686  O   ARG A  90     -28.000 -31.551 -15.104  1.00  0.00           O  
ATOM    687  CB  ARG A  90     -28.640 -33.057 -17.519  1.00  0.00           C  
ATOM    688  CG  ARG A  90     -30.049 -33.391 -17.018  1.00  0.00           C  
ATOM    689  CD  ARG A  90     -30.350 -34.873 -17.193  1.00  0.00           C  
ATOM    690  NE  ARG A  90     -31.587 -35.272 -16.524  1.00  0.00           N  
ATOM    691  CZ  ARG A  90     -31.697 -35.477 -15.207  1.00  0.00           C  
ATOM    692  NH1 ARG A  90     -30.640 -35.336 -14.420  1.00  0.00           N  
ATOM    693  NH2 ARG A  90     -32.857 -35.830 -14.688  1.00  0.00           N  
ATOM    694  N   GLY A  91     -29.244 -29.899 -15.998  1.00  0.00           N  
ATOM    695  CA  GLY A  91     -29.482 -29.278 -14.717  1.00  0.00           C  
ATOM    696  C   GLY A  91     -28.182 -28.717 -14.154  1.00  0.00           C  
ATOM    697  O   GLY A  91     -27.434 -28.064 -14.866  1.00  0.00           O  
ATOM    698  N   TYR A  92     -27.906 -28.997 -12.879  1.00  0.00           N  
ATOM    699  CA  TYR A  92     -26.690 -28.507 -12.240  1.00  0.00           C  
ATOM    700  C   TYR A  92     -25.443 -29.296 -12.646  1.00  0.00           C  
ATOM    701  O   TYR A  92     -24.323 -28.847 -12.408  1.00  0.00           O  
ATOM    702  CB  TYR A  92     -26.836 -28.560 -10.714  1.00  0.00           C  
ATOM    703  CG  TYR A  92     -27.966 -27.710 -10.176  1.00  0.00           C  
ATOM    704  CD1 TYR A  92     -28.040 -26.345 -10.466  1.00  0.00           C  
ATOM    705  CD2 TYR A  92     -28.959 -28.261  -9.369  1.00  0.00           C  
ATOM    706  CE1 TYR A  92     -29.078 -25.563  -9.967  1.00  0.00           C  
ATOM    707  CE2 TYR A  92     -29.993 -27.485  -8.869  1.00  0.00           C  
ATOM    708  CZ  TYR A  92     -30.049 -26.141  -9.171  1.00  0.00           C  
ATOM    709  OH  TYR A  92     -31.078 -25.366  -8.678  1.00  0.00           O  
ATOM    710  N   SER A  93     -25.630 -30.456 -13.265  1.00  0.00           N  
ATOM    711  CA  SER A  93     -24.511 -31.298 -13.676  1.00  0.00           C  
ATOM    712  C   SER A  93     -23.632 -30.592 -14.711  1.00  0.00           C  
ATOM    713  O   SER A  93     -24.139 -29.909 -15.597  1.00  0.00           O  
ATOM    714  CB  SER A  93     -25.011 -32.619 -14.264  1.00  0.00           C  
ATOM    715  OG  SER A  93     -23.923 -33.405 -14.727  1.00  0.00           O  
ATOM    716  N   THR A  94     -22.321 -30.770 -14.590  1.00  0.00           N  
ATOM    717  CA  THR A  94     -21.380 -30.163 -15.518  1.00  0.00           C  
ATOM    718  C   THR A  94     -20.932 -31.126 -16.613  1.00  0.00           C  
ATOM    719  O   THR A  94     -20.172 -30.752 -17.500  1.00  0.00           O  
ATOM    720  CB  THR A  94     -20.128 -29.645 -14.785  1.00  0.00           C  
ATOM    721  OG1 THR A  94     -19.470 -30.738 -14.135  1.00  0.00           O  
ATOM    722  CG2 THR A  94     -20.517 -28.604 -13.742  1.00  0.00           C  
ATOM    723  N   LEU A  95     -21.415 -32.371 -16.564  1.00  0.00           N  
ATOM    724  CA  LEU A  95     -21.064 -33.355 -17.576  1.00  0.00           C  
ATOM    725  C   LEU A  95     -21.600 -32.899 -18.931  1.00  0.00           C  
ATOM    726  O   LEU A  95     -22.747 -32.472 -19.037  1.00  0.00           O  
ATOM    727  CB  LEU A  95     -21.648 -34.725 -17.229  1.00  0.00           C  
ATOM    728  CG  LEU A  95     -21.066 -35.426 -15.997  1.00  0.00           C  
ATOM    729  CD1 LEU A  95     -21.821 -36.728 -15.739  1.00  0.00           C  
ATOM    730  CD2 LEU A  95     -19.583 -35.705 -16.211  1.00  0.00           C  
ATOM    731  N   ASN A  96     -20.748 -32.993 -19.955  1.00  0.00           N  
ATOM    732  CA  ASN A  96     -21.096 -32.587 -21.316  1.00  0.00           C  
ATOM    733  C   ASN A  96     -21.235 -31.071 -21.484  1.00  0.00           C  
ATOM    734  O   ASN A  96     -21.828 -30.608 -22.454  1.00  0.00           O  
ATOM    735  CB  ASN A  96     -22.389 -33.267 -21.784  1.00  0.00           C  
ATOM    736  CG  ASN A  96     -22.296 -34.779 -21.748  1.00  0.00           C  
ATOM    737  OD1 ASN A  96     -21.278 -35.366 -22.120  1.00  0.00           O  
ATOM    738  ND2 ASN A  96     -23.368 -35.422 -21.308  1.00  0.00           N  
ATOM    739  N   SER A  97     -20.687 -30.289 -20.532  1.00  0.00           N  
ATOM    740  CA  SER A  97     -20.730 -28.832 -20.644  1.00  0.00           C  
ATOM    741  C   SER A  97     -19.441 -28.317 -21.277  1.00  0.00           C  
ATOM    742  O   SER A  97     -18.442 -29.032 -21.335  1.00  0.00           O  
ATOM    743  CB  SER A  97     -20.930 -28.191 -19.267  1.00  0.00           C  
ATOM    744  OG  SER A  97     -19.795 -28.394 -18.446  1.00  0.00           O  
ATOM    745  N   GLY A  98     -19.480 -27.075 -21.756  1.00  0.00           N  
ATOM    746  CA  GLY A  98     -18.303 -26.476 -22.356  1.00  0.00           C  
ATOM    747  C   GLY A  98     -18.392 -26.386 -23.858  1.00  0.00           C  
ATOM    748  O   GLY A  98     -19.390 -26.810 -24.455  1.00  0.00           O  
ATOM    749  N   PRO A  99     -17.357 -25.830 -24.522  1.00  0.00           N  
ATOM    750  CA  PRO A  99     -16.152 -25.250 -23.923  1.00  0.00           C  
ATOM    751  C   PRO A  99     -16.457 -23.953 -23.168  1.00  0.00           C  
ATOM    752  O   PRO A  99     -17.515 -23.354 -23.359  1.00  0.00           O  
ATOM    753  CB  PRO A  99     -15.249 -25.020 -25.120  1.00  0.00           C  
ATOM    754  CG  PRO A  99     -16.215 -24.724 -26.219  1.00  0.00           C  
ATOM    755  CD  PRO A  99     -17.315 -25.741 -25.977  1.00  0.00           C  
ATOM    756  N   ALA A 100     -15.530 -23.540 -22.310  1.00  0.00           N  
ATOM    757  CA  ALA A 100     -15.707 -22.341 -21.503  1.00  0.00           C  
ATOM    758  C   ALA A 100     -15.863 -21.096 -22.374  1.00  0.00           C  
ATOM    759  O   ALA A 100     -15.323 -21.028 -23.480  1.00  0.00           O  
ATOM    760  CB  ALA A 100     -14.529 -22.171 -20.546  1.00  0.00           C  
ATOM    761  N   THR A 101     -16.619 -20.127 -21.882  1.00  0.00           N  
ATOM    762  CA  THR A 101     -16.867 -18.879 -22.593  1.00  0.00           C  
ATOM    763  C   THR A 101     -16.082 -17.750 -21.939  1.00  0.00           C  
ATOM    764  O   THR A 101     -16.005 -17.670 -20.711  1.00  0.00           O  
ATOM    765  CB  THR A 101     -18.368 -18.517 -22.547  1.00  0.00           C  
ATOM    766  OG1 THR A 101     -19.132 -19.547 -23.169  1.00  0.00           O  
ATOM    767  CG2 THR A 101     -18.627 -17.193 -23.254  1.00  0.00           C  
ATOM    768  N   ARG A 102     -15.489 -16.872 -22.768  1.00  0.00           N  
ATOM    769  CA  ARG A 102     -14.801 -15.704 -22.241  1.00  0.00           C  
ATOM    770  C   ARG A 102     -15.472 -14.468 -22.829  1.00  0.00           C  
ATOM    771  O   ARG A 102     -15.731 -14.405 -24.034  1.00  0.00           O  
ATOM    772  CB  ARG A 102     -13.302 -15.728 -22.573  1.00  0.00           C  
ATOM    773  CG  ARG A 102     -12.929 -15.690 -24.037  1.00  0.00           C  
ATOM    774  CD  ARG A 102     -11.410 -15.723 -24.199  1.00  0.00           C  
ATOM    775  NE  ARG A 102     -10.974 -15.531 -25.579  1.00  0.00           N  
ATOM    776  CZ  ARG A 102     -11.029 -16.473 -26.526  1.00  0.00           C  
ATOM    777  NH1 ARG A 102     -11.512 -17.682 -26.251  1.00  0.00           N  
ATOM    778  NH2 ARG A 102     -10.615 -16.200 -27.744  1.00  0.00           N  
ATOM    779  N   ILE A 103     -15.775 -13.486 -21.970  1.00  0.00           N  
ATOM    780  CA  ILE A 103     -16.468 -12.272 -22.371  1.00  0.00           C  
ATOM    781  C   ILE A 103     -15.691 -11.056 -21.888  1.00  0.00           C  
ATOM    782  O   ILE A 103     -15.441 -10.908 -20.700  1.00  0.00           O  
ATOM    783  CB  ILE A 103     -17.885 -12.228 -21.760  1.00  0.00           C  
ATOM    784  CG1 ILE A 103     -18.648 -13.515 -22.092  1.00  0.00           C  
ATOM    785  CG2 ILE A 103     -18.641 -11.000 -22.252  1.00  0.00           C  
ATOM    786  CD1 ILE A 103     -19.958 -13.666 -21.337  1.00  0.00           C  
ATOM    787  N   LEU A 104     -15.296 -10.188 -22.833  1.00  0.00           N  
ATOM    788  CA  LEU A 104     -14.550  -8.981 -22.496  1.00  0.00           C  
ATOM    789  C   LEU A 104     -15.313  -7.734 -22.918  1.00  0.00           C  
ATOM    790  O   LEU A 104     -16.000  -7.729 -23.937  1.00  0.00           O  
ATOM    791  CB  LEU A 104     -13.179  -8.968 -23.176  1.00  0.00           C  
ATOM    792  CG  LEU A 104     -12.120  -9.981 -22.730  1.00  0.00           C  
ATOM    793  CD1 LEU A 104     -12.460 -11.373 -23.255  1.00  0.00           C  
ATOM    794  CD2 LEU A 104     -10.756  -9.548 -23.269  1.00  0.00           C  
ATOM    795  N   SER A 105     -15.192  -6.670 -22.120  1.00  0.00           N  
ATOM    796  CA  SER A 105     -15.839  -5.403 -22.432  1.00  0.00           C  
ATOM    797  C   SER A 105     -15.050  -4.274 -21.782  1.00  0.00           C  
ATOM    798  O   SER A 105     -14.410  -4.472 -20.743  1.00  0.00           O  
ATOM    799  CB  SER A 105     -17.285  -5.378 -21.939  1.00  0.00           C  
ATOM    800  OG  SER A 105     -17.354  -5.496 -20.532  1.00  0.00           O  
ATOM    801  N   VAL A 106     -15.079  -3.097 -22.409  1.00  0.00           N  
ATOM    802  CA  VAL A 106     -14.395  -1.930 -21.877  1.00  0.00           C  
ATOM    803  C   VAL A 106     -15.393  -0.784 -21.768  1.00  0.00           C  
ATOM    804  O   VAL A 106     -16.169  -0.541 -22.687  1.00  0.00           O  
ATOM    805  CB  VAL A 106     -13.221  -1.493 -22.777  1.00  0.00           C  
ATOM    806  CG1 VAL A 106     -12.619  -0.187 -22.279  1.00  0.00           C  
ATOM    807  CG2 VAL A 106     -12.153  -2.573 -22.798  1.00  0.00           C  
ATOM    808  N   THR A 107     -15.376  -0.085 -20.621  1.00  0.00           N  
ATOM    809  CA  THR A 107     -16.272   1.043 -20.397  1.00  0.00           C  
ATOM    810  C   THR A 107     -15.458   2.199 -19.821  1.00  0.00           C  
ATOM    811  O   THR A 107     -14.324   2.022 -19.394  1.00  0.00           O  
ATOM    812  CB  THR A 107     -17.406   0.681 -19.409  1.00  0.00           C  
ATOM    813  OG1 THR A 107     -16.838   0.196 -18.189  1.00  0.00           O  
ATOM    814  CG2 THR A 107     -18.308  -0.388 -20.002  1.00  0.00           C  
ATOM    815  N   ALA A 108     -16.046   3.396 -19.817  1.00  0.00           N  
ATOM    816  CA  ALA A 108     -15.377   4.579 -19.293  1.00  0.00           C  
ATOM    817  C   ALA A 108     -15.206   4.486 -17.780  1.00  0.00           C  
ATOM    818  O   ALA A 108     -16.007   3.866 -17.084  1.00  0.00           O  
ATOM    819  CB  ALA A 108     -16.168   5.830 -19.658  1.00  0.00           C  
ATOM    820  N   TYR A 109     -14.146   5.114 -17.274  1.00  0.00           N  
ATOM    821  CA  TYR A 109     -13.879   5.121 -15.844  1.00  0.00           C  
ATOM    822  C   TYR A 109     -14.959   5.958 -15.152  1.00  0.00           C  
ATOM    823  O   TYR A 109     -15.252   7.067 -15.590  1.00  0.00           O  
ATOM    824  CB  TYR A 109     -12.499   5.736 -15.583  1.00  0.00           C  
ATOM    825  CG  TYR A 109     -12.105   5.764 -14.129  1.00  0.00           C  
ATOM    826  CD1 TYR A 109     -11.778   4.585 -13.452  1.00  0.00           C  
ATOM    827  CD2 TYR A 109     -12.045   6.964 -13.423  1.00  0.00           C  
ATOM    828  CE1 TYR A 109     -11.399   4.608 -12.111  1.00  0.00           C  
ATOM    829  CE2 TYR A 109     -11.671   6.992 -12.084  1.00  0.00           C  
ATOM    830  CZ  TYR A 109     -11.351   5.814 -11.443  1.00  0.00           C  
ATOM    831  OH  TYR A 109     -10.974   5.842 -10.113  1.00  0.00           O  
ATOM    832  N   PRO A 110     -15.576   5.449 -14.080  1.00  0.00           N  
ATOM    833  CA  PRO A 110     -16.627   6.175 -13.364  1.00  0.00           C  
ATOM    834  C   PRO A 110     -16.122   7.520 -12.832  1.00  0.00           C  
ATOM    835  O   PRO A 110     -15.103   7.574 -12.153  1.00  0.00           O  
ATOM    836  CB  PRO A 110     -17.007   5.223 -12.239  1.00  0.00           C  
ATOM    837  CG  PRO A 110     -16.712   3.879 -12.813  1.00  0.00           C  
ATOM    838  CD  PRO A 110     -15.400   4.097 -13.522  1.00  0.00           C  
ATOM    839  N   ALA A 111     -16.834   8.596 -13.137  1.00  0.00           N  
ATOM    840  CA  ALA A 111     -16.447   9.930 -12.719  1.00  0.00           C  
ATOM    841  C   ALA A 111     -16.612  10.214 -11.225  1.00  0.00           C  
ATOM    842  O   ALA A 111     -15.929  11.085 -10.686  1.00  0.00           O  
ATOM    843  CB  ALA A 111     -17.214  10.969 -13.532  1.00  0.00           C  
ATOM    844  N   HIS A 112     -17.503   9.492 -10.551  1.00  0.00           N  
ATOM    845  CA  HIS A 112     -17.753   9.744  -9.135  1.00  0.00           C  
ATOM    846  C   HIS A 112     -16.587   9.432  -8.205  1.00  0.00           C  
ATOM    847  O   HIS A 112     -16.536   9.947  -7.090  1.00  0.00           O  
ATOM    848  CB  HIS A 112     -19.004   8.989  -8.660  1.00  0.00           C  
ATOM    849  CG  HIS A 112     -18.846   7.506  -8.632  1.00  0.00           C  
ATOM    850  ND1 HIS A 112     -19.140   6.709  -9.703  1.00  0.00           N  
ATOM    851  CD2 HIS A 112     -18.440   6.684  -7.647  1.00  0.00           C  
ATOM    852  CE1 HIS A 112     -18.908   5.441  -9.389  1.00  0.00           C  
ATOM    853  NE2 HIS A 112     -18.482   5.398  -8.143  1.00  0.00           N  
ATOM    854  N   TYR A 113     -15.646   8.597  -8.656  1.00  0.00           N  
ATOM    855  CA  TYR A 113     -14.507   8.255  -7.805  1.00  0.00           C  
ATOM    856  C   TYR A 113     -13.633   9.456  -7.467  1.00  0.00           C  
ATOM    857  O   TYR A 113     -13.073   9.525  -6.379  1.00  0.00           O  
ATOM    858  CB  TYR A 113     -13.660   7.160  -8.464  1.00  0.00           C  
ATOM    859  CG  TYR A 113     -14.262   5.776  -8.378  1.00  0.00           C  
ATOM    860  CD1 TYR A 113     -14.681   5.259  -7.151  1.00  0.00           C  
ATOM    861  CD2 TYR A 113     -14.397   4.983  -9.505  1.00  0.00           C  
ATOM    862  CE1 TYR A 113     -15.237   3.988  -7.066  1.00  0.00           C  
ATOM    863  CE2 TYR A 113     -14.944   3.705  -9.426  1.00  0.00           C  
ATOM    864  CZ  TYR A 113     -15.364   3.213  -8.203  1.00  0.00           C  
ATOM    865  OH  TYR A 113     -15.913   1.949  -8.116  1.00  0.00           O  
ATOM    866  N   ASP A 114     -13.509  10.408  -8.398  1.00  0.00           N  
ATOM    867  CA  ASP A 114     -12.697  11.591  -8.143  1.00  0.00           C  
ATOM    868  C   ASP A 114     -13.294  12.425  -7.015  1.00  0.00           C  
ATOM    869  O   ASP A 114     -12.567  12.957  -6.175  1.00  0.00           O  
ATOM    870  CB  ASP A 114     -12.573  12.448  -9.413  1.00  0.00           C  
ATOM    871  CG  ASP A 114     -11.771  11.756 -10.506  1.00  0.00           C  
ATOM    872  OD1 ASP A 114     -10.835  11.005 -10.173  1.00  0.00           O  
ATOM    873  OD2 ASP A 114     -12.084  11.978 -11.691  1.00  0.00           O  
ATOM    874  N   ARG A 115     -14.622  12.530  -6.979  1.00  0.00           N  
ATOM    875  CA  ARG A 115     -15.313  13.284  -5.936  1.00  0.00           C  
ATOM    876  C   ARG A 115     -15.119  12.607  -4.589  1.00  0.00           C  
ATOM    877  O   ARG A 115     -14.793  13.252  -3.591  1.00  0.00           O  
ATOM    878  CB  ARG A 115     -16.814  13.378  -6.248  1.00  0.00           C  
ATOM    879  CG  ARG A 115     -17.559  14.352  -5.358  1.00  0.00           C  
ATOM    880  CD  ARG A 115     -19.070  14.135  -5.409  1.00  0.00           C  
ATOM    881  NE  ARG A 115     -19.502  13.028  -4.568  1.00  0.00           N  
ATOM    882  CZ  ARG A 115     -20.166  11.961  -4.992  1.00  0.00           C  
ATOM    883  NH1 ARG A 115     -20.496  11.831  -6.262  1.00  0.00           N  
ATOM    884  NH2 ARG A 115     -20.513  10.999  -4.129  1.00  0.00           N  
ATOM    885  N   LEU A 116     -15.309  11.286  -4.559  1.00  0.00           N  
ATOM    886  CA  LEU A 116     -15.180  10.522  -3.326  1.00  0.00           C  
ATOM    887  C   LEU A 116     -13.758  10.551  -2.775  1.00  0.00           C  
ATOM    888  O   LEU A 116     -13.558  10.541  -1.561  1.00  0.00           O  
ATOM    889  CB  LEU A 116     -15.614   9.074  -3.557  1.00  0.00           C  
ATOM    890  CG  LEU A 116     -17.093   8.873  -3.895  1.00  0.00           C  
ATOM    891  CD1 LEU A 116     -17.361   7.411  -4.212  1.00  0.00           C  
ATOM    892  CD2 LEU A 116     -17.962   9.332  -2.730  1.00  0.00           C  
ATOM    893  N   ARG A 117     -12.777  10.596  -3.674  1.00  0.00           N  
ATOM    894  CA  ARG A 117     -11.377  10.625  -3.255  1.00  0.00           C  
ATOM    895  C   ARG A 117     -11.074  11.903  -2.472  1.00  0.00           C  
ATOM    896  O   ARG A 117     -10.261  11.889  -1.551  1.00  0.00           O  
ATOM    897  CB  ARG A 117     -10.466  10.513  -4.484  1.00  0.00           C  
ATOM    898  CG  ARG A 117      -9.007  10.266  -4.147  1.00  0.00           C  
ATOM    899  CD  ARG A 117      -8.180   9.974  -5.398  1.00  0.00           C  
ATOM    900  NE  ARG A 117      -8.604   8.753  -6.083  1.00  0.00           N  
ATOM    901  CZ  ARG A 117      -9.201   8.713  -7.271  1.00  0.00           C  
ATOM    902  NH1 ARG A 117      -9.457   9.833  -7.929  1.00  0.00           N  
ATOM    903  NH2 ARG A 117      -9.558   7.550  -7.809  1.00  0.00           N  
ATOM    904  N   ASN A 118     -11.732  13.003  -2.820  1.00  0.00           N  
ATOM    905  CA  ASN A 118     -11.523  14.278  -2.140  1.00  0.00           C  
ATOM    906  C   ASN A 118     -12.387  14.441  -0.889  1.00  0.00           C  
ATOM    907  O   ASN A 118     -11.930  14.986   0.111  1.00  0.00           O  
ATOM    908  CB  ASN A 118     -11.817  15.447  -3.094  1.00  0.00           C  
ATOM    909  CG  ASN A 118     -10.781  15.584  -4.191  1.00  0.00           C  
ATOM    910  OD1 ASN A 118      -9.577  15.532  -3.939  1.00  0.00           O  
ATOM    911  ND2 ASN A 118     -11.242  15.778  -5.416  1.00  0.00           N  
ATOM    912  N   GLU A 119     -13.629  13.977  -0.951  1.00  0.00           N  
ATOM    913  CA  GLU A 119     -14.566  14.111   0.169  1.00  0.00           C  
ATOM    914  C   GLU A 119     -14.449  13.023   1.227  1.00  0.00           C  
ATOM    915  O   GLU A 119     -14.744  13.255   2.396  1.00  0.00           O  
ATOM    916  CB  GLU A 119     -16.002  14.141  -0.359  1.00  0.00           C  
ATOM    917  CG  GLU A 119     -16.297  15.278  -1.328  1.00  0.00           C  
ATOM    918  CD  GLU A 119     -17.711  15.231  -1.888  1.00  0.00           C  
ATOM    919  OE1 GLU A 119     -18.076  16.127  -2.665  1.00  0.00           O  
ATOM    920  OE2 GLU A 119     -18.453  14.285  -1.550  1.00  0.00           O  
ATOM    921  N   GLY A 120     -14.017  11.837   0.807  1.00  0.00           N  
ATOM    922  CA  GLY A 120     -13.919  10.736   1.740  1.00  0.00           C  
ATOM    923  C   GLY A 120     -15.163   9.859   1.604  1.00  0.00           C  
ATOM    924  O   GLY A 120     -16.197  10.309   1.117  1.00  0.00           O  
ATOM    925  N   ILE A 121     -15.062   8.612   2.046  1.00  0.00           N  
ATOM    926  CA  ILE A 121     -16.166   7.656   1.966  1.00  0.00           C  
ATOM    927  C   ILE A 121     -16.913   7.547   3.287  1.00  0.00           C  
ATOM    928  O   ILE A 121     -16.302   7.506   4.351  1.00  0.00           O  
ATOM    929  CB  ILE A 121     -15.628   6.250   1.587  1.00  0.00           C  
ATOM    930  CG1 ILE A 121     -15.099   6.243   0.151  1.00  0.00           C  
ATOM    931  CG2 ILE A 121     -16.692   5.187   1.782  1.00  0.00           C  
ATOM    932  CD1 ILE A 121     -16.175   6.267  -0.902  1.00  0.00           C  
ATOM    933  N   THR A 122     -18.249   7.491   3.224  1.00  0.00           N  
ATOM    934  CA  THR A 122     -19.062   7.280   4.415  1.00  0.00           C  
ATOM    935  C   THR A 122     -19.655   5.878   4.277  1.00  0.00           C  
ATOM    936  O   THR A 122     -20.096   5.482   3.196  1.00  0.00           O  
ATOM    937  CB  THR A 122     -20.213   8.312   4.540  1.00  0.00           C  
ATOM    938  OG1 THR A 122     -21.005   8.299   3.355  1.00  0.00           O  
ATOM    939  CG2 THR A 122     -19.649   9.708   4.760  1.00  0.00           C  
ATOM    940  N   LEU A 123     -19.644   5.126   5.375  1.00  0.00           N  
ATOM    941  CA  LEU A 123     -20.169   3.769   5.369  1.00  0.00           C  
ATOM    942  C   LEU A 123     -21.419   3.624   6.227  1.00  0.00           C  
ATOM    943  O   LEU A 123     -21.580   4.314   7.227  1.00  0.00           O  
ATOM    944  CB  LEU A 123     -19.118   2.786   5.899  1.00  0.00           C  
ATOM    945  CG  LEU A 123     -17.740   2.741   5.239  1.00  0.00           C  
ATOM    946  CD1 LEU A 123     -16.893   1.678   5.941  1.00  0.00           C  
ATOM    947  CD2 LEU A 123     -17.875   2.411   3.762  1.00  0.00           C  
ATOM    948  N   ALA A 124     -22.300   2.716   5.816  1.00  0.00           N  
ATOM    949  CA  ALA A 124     -23.510   2.414   6.565  1.00  0.00           C  
ATOM    950  C   ALA A 124     -23.524   0.900   6.754  1.00  0.00           C  
ATOM    951  O   ALA A 124     -23.230   0.154   5.827  1.00  0.00           O  
ATOM    952  CB  ALA A 124     -24.756   2.855   5.799  1.00  0.00           C  
ATOM    953  N   LEU A 125     -23.855   0.445   7.959  1.00  0.00           N  
ATOM    954  CA  LEU A 125     -23.916  -0.989   8.234  1.00  0.00           C  
ATOM    955  C   LEU A 125     -25.044  -1.603   7.412  1.00  0.00           C  
ATOM    956  O   LEU A 125     -26.178  -1.128   7.453  1.00  0.00           O  
ATOM    957  CB  LEU A 125     -24.164  -1.240   9.719  1.00  0.00           C  
ATOM    958  CG  LEU A 125     -24.313  -2.714  10.134  1.00  0.00           C  
ATOM    959  CD1 LEU A 125     -23.005  -3.454   9.905  1.00  0.00           C  
ATOM    960  CD2 LEU A 125     -24.721  -2.796  11.599  1.00  0.00           C  
ATOM    961  N   SER A 126     -24.720  -2.643   6.656  1.00  0.00           N  
ATOM    962  CA  SER A 126     -25.723  -3.307   5.835  1.00  0.00           C  
ATOM    963  C   SER A 126     -26.523  -4.328   6.642  1.00  0.00           C  
ATOM    964  O   SER A 126     -25.956  -5.080   7.433  1.00  0.00           O  
ATOM    965  CB  SER A 126     -25.067  -4.023   4.659  1.00  0.00           C  
ATOM    966  OG  SER A 126     -26.039  -4.756   3.910  1.00  0.00           O  
ATOM    967  N   PRO A 127     -27.851  -4.368   6.446  1.00  0.00           N  
ATOM    968  CA  PRO A 127     -28.672  -5.350   7.150  1.00  0.00           C  
ATOM    969  C   PRO A 127     -28.550  -6.708   6.459  1.00  0.00           C  
ATOM    970  O   PRO A 127     -28.931  -7.739   7.019  1.00  0.00           O  
ATOM    971  CB  PRO A 127     -30.080  -4.771   7.044  1.00  0.00           C  
ATOM    972  CG  PRO A 127     -30.049  -4.079   5.716  1.00  0.00           C  
ATOM    973  CD  PRO A 127     -28.691  -3.411   5.693  1.00  0.00           C  
ATOM    974  N   VAL A 128     -27.997  -6.707   5.224  1.00  0.00           N  
ATOM    975  CA  VAL A 128     -27.813  -7.931   4.452  1.00  0.00           C  
ATOM    976  C   VAL A 128     -26.429  -8.497   4.788  1.00  0.00           C  
ATOM    977  O   VAL A 128     -25.425  -7.810   4.650  1.00  0.00           O  
ATOM    978  CB  VAL A 128     -27.887  -7.660   2.939  1.00  0.00           C  
ATOM    979  CG1 VAL A 128     -27.684  -8.950   2.157  1.00  0.00           C  
ATOM    980  CG2 VAL A 128     -29.224  -7.032   2.580  1.00  0.00           C  
ATOM    981  N   ARG A 129     -26.401  -9.756   5.232  1.00  0.00           N  
ATOM    982  CA  ARG A 129     -25.140 -10.396   5.594  1.00  0.00           C  
ATOM    983  C   ARG A 129     -24.730 -11.448   4.564  1.00  0.00           C  
ATOM    984  O   ARG A 129     -25.553 -11.939   3.794  1.00  0.00           O  
ATOM    985  CB  ARG A 129     -25.252 -11.025   6.985  1.00  0.00           C  
ATOM    986  CG  ARG A 129     -25.494  -9.995   8.073  1.00  0.00           C  
ATOM    987  CD  ARG A 129     -25.462 -10.615   9.461  1.00  0.00           C  
ATOM    988  NE  ARG A 129     -25.579  -9.600  10.503  1.00  0.00           N  
ATOM    989  CZ  ARG A 129     -25.450  -9.839  11.802  1.00  0.00           C  
ATOM    990  NH1 ARG A 129     -25.205 -11.068  12.232  1.00  0.00           N  
ATOM    991  NH2 ARG A 129     -25.571  -8.847  12.675  1.00  0.00           N  
ATOM    992  N   LEU A 130     -23.439 -11.774   4.553  1.00  0.00           N  
ATOM    993  CA  LEU A 130     -22.900 -12.736   3.602  1.00  0.00           C  
ATOM    994  C   LEU A 130     -22.944 -14.168   4.124  1.00  0.00           C  
ATOM    995  O   LEU A 130     -22.620 -14.427   5.281  1.00  0.00           O  
ATOM    996  CB  LEU A 130     -21.448 -12.390   3.259  1.00  0.00           C  
ATOM    997  CG  LEU A 130     -21.193 -10.984   2.693  1.00  0.00           C  
ATOM    998  CD1 LEU A 130     -19.703 -10.780   2.499  1.00  0.00           C  
ATOM    999  CD2 LEU A 130     -21.935 -10.809   1.386  1.00  0.00           C  
ATOM   1000  N   GLY A 131     -23.345 -15.091   3.252  1.00  0.00           N  
ATOM   1001  CA  GLY A 131     -23.385 -16.496   3.625  1.00  0.00           C  
ATOM   1002  C   GLY A 131     -21.959 -17.010   3.703  1.00  0.00           C  
ATOM   1003  O   GLY A 131     -21.096 -16.595   2.932  1.00  0.00           O  
ATOM   1004  N   ARG A 132     -21.710 -17.924   4.649  1.00  0.00           N  
ATOM   1005  CA  ARG A 132     -20.375 -18.492   4.812  1.00  0.00           C  
ATOM   1006  C   ARG A 132     -20.226 -19.805   4.049  1.00  0.00           C  
ATOM   1007  O   ARG A 132     -21.023 -20.725   4.209  1.00  0.00           O  
ATOM   1008  CB  ARG A 132     -20.089 -18.720   6.306  1.00  0.00           C  
ATOM   1009  CG  ARG A 132     -19.970 -17.427   7.117  1.00  0.00           C  
ATOM   1010  CD  ARG A 132     -20.105 -17.686   8.612  1.00  0.00           C  
ATOM   1011  NE  ARG A 132     -19.068 -18.548   9.159  1.00  0.00           N  
ATOM   1012  CZ  ARG A 132     -17.914 -18.117   9.666  1.00  0.00           C  
ATOM   1013  NH1 ARG A 132     -17.643 -16.822   9.705  1.00  0.00           N  
ATOM   1014  NH2 ARG A 132     -17.033 -18.986  10.150  1.00  0.00           N  
ATOM   1015  N   ASN A 133     -19.217 -19.865   3.188  1.00  0.00           N  
ATOM   1016  CA  ASN A 133     -18.956 -21.058   2.393  1.00  0.00           C  
ATOM   1017  C   ASN A 133     -17.487 -21.048   1.963  1.00  0.00           C  
ATOM   1018  O   ASN A 133     -17.126 -20.326   1.037  1.00  0.00           O  
ATOM   1019  CB  ASN A 133     -19.856 -21.103   1.158  1.00  0.00           C  
ATOM   1020  CG  ASN A 133     -19.759 -22.433   0.413  1.00  0.00           C  
ATOM   1021  OD1 ASN A 133     -18.768 -23.147   0.521  1.00  0.00           O  
ATOM   1022  ND2 ASN A 133     -20.793 -22.757  -0.354  1.00  0.00           N  
ATOM   1023  N   PRO A 134     -16.638 -21.854   2.617  1.00  0.00           N  
ATOM   1024  CA  PRO A 134     -15.219 -21.899   2.272  1.00  0.00           C  
ATOM   1025  C   PRO A 134     -14.924 -22.352   0.845  1.00  0.00           C  
ATOM   1026  O   PRO A 134     -13.839 -22.086   0.319  1.00  0.00           O  
ATOM   1027  CB  PRO A 134     -14.627 -22.843   3.323  1.00  0.00           C  
ATOM   1028  CG  PRO A 134     -15.777 -23.725   3.685  1.00  0.00           C  
ATOM   1029  CD  PRO A 134     -16.947 -22.771   3.726  1.00  0.00           C  
ATOM   1030  N   HIS A 135     -15.886 -23.016   0.202  1.00  0.00           N  
ATOM   1031  CA  HIS A 135     -15.689 -23.471  -1.176  1.00  0.00           C  
ATOM   1032  C   HIS A 135     -15.794 -22.315  -2.173  1.00  0.00           C  
ATOM   1033  O   HIS A 135     -15.295 -22.404  -3.293  1.00  0.00           O  
ATOM   1034  CB  HIS A 135     -16.717 -24.553  -1.531  1.00  0.00           C  
ATOM   1035  CG  HIS A 135     -16.471 -25.860  -0.849  1.00  0.00           C  
ATOM   1036  ND1 HIS A 135     -15.496 -26.731  -1.255  1.00  0.00           N  
ATOM   1037  CD2 HIS A 135     -17.054 -26.424   0.228  1.00  0.00           C  
ATOM   1038  CE1 HIS A 135     -15.487 -27.794  -0.459  1.00  0.00           C  
ATOM   1039  NE2 HIS A 135     -16.426 -27.626   0.448  1.00  0.00           N  
ATOM   1040  N   LEU A 136     -16.453 -21.233  -1.765  1.00  0.00           N  
ATOM   1041  CA  LEU A 136     -16.626 -20.065  -2.630  1.00  0.00           C  
ATOM   1042  C   LEU A 136     -15.917 -18.823  -2.102  1.00  0.00           C  
ATOM   1043  O   LEU A 136     -15.721 -17.850  -2.834  1.00  0.00           O  
ATOM   1044  CB  LEU A 136     -18.121 -19.756  -2.804  1.00  0.00           C  
ATOM   1045  CG  LEU A 136     -18.973 -20.834  -3.481  1.00  0.00           C  
ATOM   1046  CD1 LEU A 136     -20.442 -20.406  -3.498  1.00  0.00           C  
ATOM   1047  CD2 LEU A 136     -18.481 -21.068  -4.908  1.00  0.00           C  
ATOM   1048  N   ALA A 137     -15.526 -18.845  -0.826  1.00  0.00           N  
ATOM   1049  CA  ALA A 137     -14.865 -17.712  -0.187  1.00  0.00           C  
ATOM   1050  C   ALA A 137     -13.632 -17.223  -0.946  1.00  0.00           C  
ATOM   1051  O   ALA A 137     -12.792 -18.015  -1.377  1.00  0.00           O  
ATOM   1052  CB  ALA A 137     -14.493 -18.072   1.244  1.00  0.00           C  
ATOM   1053  N   GLY A 138     -13.547 -15.901  -1.116  1.00  0.00           N  
ATOM   1054  CA  GLY A 138     -12.405 -15.297  -1.787  1.00  0.00           C  
ATOM   1055  C   GLY A 138     -12.537 -15.183  -3.299  1.00  0.00           C  
ATOM   1056  O   GLY A 138     -11.838 -14.375  -3.920  1.00  0.00           O  
ATOM   1057  N   ILE A 139     -13.425 -15.984  -3.895  1.00  0.00           N  
ATOM   1058  CA  ILE A 139     -13.605 -15.986  -5.347  1.00  0.00           C  
ATOM   1059  C   ILE A 139     -14.545 -14.886  -5.822  1.00  0.00           C  
ATOM   1060  O   ILE A 139     -15.594 -14.648  -5.224  1.00  0.00           O  
ATOM   1061  CB  ILE A 139     -14.179 -17.342  -5.838  1.00  0.00           C  
ATOM   1062  CG1 ILE A 139     -13.300 -18.502  -5.349  1.00  0.00           C  
ATOM   1063  CG2 ILE A 139     -14.269 -17.349  -7.365  1.00  0.00           C  
ATOM   1064  CD1 ILE A 139     -13.877 -19.871  -5.677  1.00  0.00           C  
ATOM   1065  N   LYS A 140     -14.178 -14.203  -6.915  1.00  0.00           N  
ATOM   1066  CA  LYS A 140     -15.044 -13.177  -7.498  1.00  0.00           C  
ATOM   1067  C   LYS A 140     -15.911 -13.908  -8.531  1.00  0.00           C  
ATOM   1068  O   LYS A 140     -15.791 -13.698  -9.739  1.00  0.00           O  
ATOM   1069  CB  LYS A 140     -14.208 -12.071  -8.155  1.00  0.00           C  
ATOM   1070  CG  LYS A 140     -14.991 -10.797  -8.448  1.00  0.00           C  
ATOM   1071  CD  LYS A 140     -14.065  -9.684  -8.951  1.00  0.00           C  
ATOM   1072  CE  LYS A 140     -14.818  -8.398  -9.259  1.00  0.00           C  
ATOM   1073  NZ  LYS A 140     -15.459  -7.801  -8.059  1.00  0.00           N  
ATOM   1074  N   HIS A 141     -16.787 -14.790  -8.008  1.00  0.00           N  
ATOM   1075  CA  HIS A 141     -17.672 -15.586  -8.845  1.00  0.00           C  
ATOM   1076  C   HIS A 141     -18.914 -14.793  -9.258  1.00  0.00           C  
ATOM   1077  O   HIS A 141     -19.147 -13.686  -8.769  1.00  0.00           O  
ATOM   1078  CB  HIS A 141     -18.072 -16.864  -8.099  1.00  0.00           C  
ATOM   1079  CG  HIS A 141     -18.646 -16.621  -6.737  1.00  0.00           C  
ATOM   1080  ND1 HIS A 141     -19.910 -16.133  -6.529  1.00  0.00           N  
ATOM   1081  CD2 HIS A 141     -18.106 -16.795  -5.505  1.00  0.00           C  
ATOM   1082  CE1 HIS A 141     -20.132 -16.008  -5.242  1.00  0.00           C  
ATOM   1083  NE2 HIS A 141     -19.047 -16.401  -4.580  1.00  0.00           N  
ATOM   1084  N   LEU A 142     -19.708 -15.354 -10.169  1.00  0.00           N  
ATOM   1085  CA  LEU A 142     -20.882 -14.670 -10.703  1.00  0.00           C  
ATOM   1086  C   LEU A 142     -22.129 -14.668  -9.821  1.00  0.00           C  
ATOM   1087  O   LEU A 142     -23.120 -14.006 -10.153  1.00  0.00           O  
ATOM   1088  CB  LEU A 142     -21.234 -15.237 -12.085  1.00  0.00           C  
ATOM   1089  CG  LEU A 142     -20.163 -15.053 -13.170  1.00  0.00           C  
ATOM   1090  CD1 LEU A 142     -20.593 -15.767 -14.454  1.00  0.00           C  
ATOM   1091  CD2 LEU A 142     -19.943 -13.567 -13.436  1.00  0.00           C  
ATOM   1092  N   ASN A 143     -22.093 -15.379  -8.687  1.00  0.00           N  
ATOM   1093  CA  ASN A 143     -23.244 -15.390  -7.792  1.00  0.00           C  
ATOM   1094  C   ASN A 143     -23.159 -14.158  -6.886  1.00  0.00           C  
ATOM   1095  O   ASN A 143     -22.650 -14.219  -5.771  1.00  0.00           O  
ATOM   1096  CB  ASN A 143     -23.262 -16.678  -6.964  1.00  0.00           C  
ATOM   1097  CG  ASN A 143     -23.438 -17.911  -7.824  1.00  0.00           C  
ATOM   1098  OD1 ASN A 143     -22.506 -18.679  -8.054  1.00  0.00           O  
ATOM   1099  ND2 ASN A 143     -24.643 -18.098  -8.345  1.00  0.00           N  
ATOM   1100  N   ARG A 144     -23.634 -13.029  -7.402  1.00  0.00           N  
ATOM   1101  CA  ARG A 144     -23.526 -11.743  -6.717  1.00  0.00           C  
ATOM   1102  C   ARG A 144     -24.853 -11.140  -6.232  1.00  0.00           C  
ATOM   1103  O   ARG A 144     -24.939  -9.929  -6.016  1.00  0.00           O  
ATOM   1104  CB  ARG A 144     -22.844 -10.728  -7.648  1.00  0.00           C  
ATOM   1105  CG  ARG A 144     -21.450 -11.102  -8.146  1.00  0.00           C  
ATOM   1106  CD  ARG A 144     -20.391 -10.939  -7.062  1.00  0.00           C  
ATOM   1107  NE  ARG A 144     -20.179 -12.148  -6.278  1.00  0.00           N  
ATOM   1108  CZ  ARG A 144     -19.425 -12.214  -5.170  1.00  0.00           C  
ATOM   1109  NH1 ARG A 144     -18.836 -11.136  -4.701  1.00  0.00           N  
ATOM   1110  NH2 ARG A 144     -19.278 -13.365  -4.547  1.00  0.00           N  
ATOM   1111  N   LEU A 145     -25.894 -11.966  -6.055  1.00  0.00           N  
ATOM   1112  CA  LEU A 145     -27.176 -11.442  -5.584  1.00  0.00           C  
ATOM   1113  C   LEU A 145     -27.083 -10.821  -4.191  1.00  0.00           C  
ATOM   1114  O   LEU A 145     -27.851  -9.912  -3.868  1.00  0.00           O  
ATOM   1115  CB  LEU A 145     -28.262 -12.520  -5.619  1.00  0.00           C  
ATOM   1116  CG  LEU A 145     -28.914 -12.735  -6.990  1.00  0.00           C  
ATOM   1117  CD1 LEU A 145     -29.928 -13.869  -6.924  1.00  0.00           C  
ATOM   1118  CD2 LEU A 145     -29.596 -11.450  -7.451  1.00  0.00           C  
ATOM   1119  N   GLU A 146     -26.149 -11.298  -3.351  1.00  0.00           N  
ATOM   1120  CA  GLU A 146     -25.979 -10.711  -2.025  1.00  0.00           C  
ATOM   1121  C   GLU A 146     -25.555  -9.256  -2.186  1.00  0.00           C  
ATOM   1122  O   GLU A 146     -26.067  -8.368  -1.504  1.00  0.00           O  
ATOM   1123  CB  GLU A 146     -24.934 -11.483  -1.214  1.00  0.00           C  
ATOM   1124  CG  GLU A 146     -25.375 -12.891  -0.829  1.00  0.00           C  
ATOM   1125  CD  GLU A 146     -24.302 -13.662  -0.074  1.00  0.00           C  
ATOM   1126  OE1 GLU A 146     -23.114 -13.550  -0.454  1.00  0.00           O  
ATOM   1127  OE2 GLU A 146     -24.645 -14.390   0.880  1.00  0.00           O  
ATOM   1128  N   GLN A 147     -24.626  -8.993  -3.123  1.00  0.00           N  
ATOM   1129  CA  GLN A 147     -24.146  -7.640  -3.377  1.00  0.00           C  
ATOM   1130  C   GLN A 147     -25.247  -6.761  -3.978  1.00  0.00           C  
ATOM   1131  O   GLN A 147     -25.312  -5.566  -3.696  1.00  0.00           O  
ATOM   1132  CB  GLN A 147     -22.929  -7.660  -4.303  1.00  0.00           C  
ATOM   1133  CG  GLN A 147     -21.632  -8.145  -3.649  1.00  0.00           C  
ATOM   1134  CD  GLN A 147     -21.700  -9.587  -3.174  1.00  0.00           C  
ATOM   1135  OE1 GLN A 147     -22.204 -10.466  -3.889  1.00  0.00           O  
ATOM   1136  NE2 GLN A 147     -21.196  -9.849  -1.982  1.00  0.00           N  
ATOM   1137  N   VAL A 148     -26.110  -7.343  -4.811  1.00  0.00           N  
ATOM   1138  CA  VAL A 148     -27.206  -6.591  -5.406  1.00  0.00           C  
ATOM   1139  C   VAL A 148     -28.153  -6.121  -4.299  1.00  0.00           C  
ATOM   1140  O   VAL A 148     -28.593  -4.973  -4.288  1.00  0.00           O  
ATOM   1141  CB  VAL A 148     -27.987  -7.446  -6.436  1.00  0.00           C  
ATOM   1142  CG1 VAL A 148     -29.240  -6.713  -6.901  1.00  0.00           C  
ATOM   1143  CG2 VAL A 148     -27.093  -7.755  -7.632  1.00  0.00           C  
ATOM   1144  N   LEU A 149     -28.460  -7.006  -3.349  1.00  0.00           N  
ATOM   1145  CA  LEU A 149     -29.341  -6.654  -2.238  1.00  0.00           C  
ATOM   1146  C   LEU A 149     -28.672  -5.629  -1.319  1.00  0.00           C  
ATOM   1147  O   LEU A 149     -29.321  -4.703  -0.834  1.00  0.00           O  
ATOM   1148  CB  LEU A 149     -29.725  -7.899  -1.436  1.00  0.00           C  
ATOM   1149  CG  LEU A 149     -30.701  -8.863  -2.119  1.00  0.00           C  
ATOM   1150  CD1 LEU A 149     -30.914 -10.095  -1.235  1.00  0.00           C  
ATOM   1151  CD2 LEU A 149     -32.024  -8.158  -2.375  1.00  0.00           C  
ATOM   1152  N   ILE A 150     -27.359  -5.794  -1.086  1.00  0.00           N  
ATOM   1153  CA  ILE A 150     -26.614  -4.867  -0.243  1.00  0.00           C  
ATOM   1154  C   ILE A 150     -26.671  -3.464  -0.848  1.00  0.00           C  
ATOM   1155  O   ILE A 150     -26.924  -2.487  -0.147  1.00  0.00           O  
ATOM   1156  CB  ILE A 150     -25.136  -5.325  -0.098  1.00  0.00           C  
ATOM   1157  CG1 ILE A 150     -25.076  -6.582   0.785  1.00  0.00           C  
ATOM   1158  CG2 ILE A 150     -24.286  -4.213   0.502  1.00  0.00           C  
ATOM   1159  CD1 ILE A 150     -23.740  -7.309   0.742  1.00  0.00           C  
ATOM   1160  N   ARG A 151     -26.442  -3.364  -2.161  1.00  0.00           N  
ATOM   1161  CA  ARG A 151     -26.476  -2.079  -2.849  1.00  0.00           C  
ATOM   1162  C   ARG A 151     -27.884  -1.483  -2.821  1.00  0.00           C  
ATOM   1163  O   ARG A 151     -28.043  -0.271  -2.639  1.00  0.00           O  
ATOM   1164  CB  ARG A 151     -25.998  -2.232  -4.300  1.00  0.00           C  
ATOM   1165  CG  ARG A 151     -26.100  -0.976  -5.164  1.00  0.00           C  
ATOM   1166  CD  ARG A 151     -25.317   0.201  -4.594  1.00  0.00           C  
ATOM   1167  NE  ARG A 151     -23.893  -0.096  -4.443  1.00  0.00           N  
ATOM   1168  CZ  ARG A 151     -22.979   0.790  -4.025  1.00  0.00           C  
ATOM   1169  NH1 ARG A 151     -23.341   2.028  -3.712  1.00  0.00           N  
ATOM   1170  NH2 ARG A 151     -21.713   0.421  -3.916  1.00  0.00           N  
ATOM   1171  N   SER A 152     -28.910  -2.313  -2.992  1.00  0.00           N  
ATOM   1172  CA  SER A 152     -30.286  -1.837  -2.977  1.00  0.00           C  
ATOM   1173  C   SER A 152     -30.643  -1.215  -1.632  1.00  0.00           C  
ATOM   1174  O   SER A 152     -31.277  -0.164  -1.569  1.00  0.00           O  
ATOM   1175  CB  SER A 152     -31.252  -2.981  -3.289  1.00  0.00           C  
ATOM   1176  OG  SER A 152     -31.106  -3.418  -4.629  1.00  0.00           O  
ATOM   1177  N   HIS A 153     -30.231  -1.868  -0.534  1.00  0.00           N  
ATOM   1178  CA  HIS A 153     -30.495  -1.337   0.799  1.00  0.00           C  
ATOM   1179  C   HIS A 153     -29.658  -0.086   1.051  1.00  0.00           C  
ATOM   1180  O   HIS A 153     -30.118   0.865   1.686  1.00  0.00           O  
ATOM   1181  CB  HIS A 153     -30.188  -2.399   1.859  1.00  0.00           C  
ATOM   1182  CG  HIS A 153     -31.293  -3.393   2.052  1.00  0.00           C  
ATOM   1183  ND1 HIS A 153     -32.309  -3.212   2.961  1.00  0.00           N  
ATOM   1184  CD2 HIS A 153     -31.546  -4.566   1.436  1.00  0.00           C  
ATOM   1185  CE1 HIS A 153     -33.142  -4.233   2.901  1.00  0.00           C  
ATOM   1186  NE2 HIS A 153     -32.714  -5.076   1.981  1.00  0.00           N  
ATOM   1187  N   LEU A 154     -28.421  -0.077   0.542  1.00  0.00           N  
ATOM   1188  CA  LEU A 154     -27.535   1.070   0.704  1.00  0.00           C  
ATOM   1189  C   LEU A 154     -28.122   2.315   0.042  1.00  0.00           C  
ATOM   1190  O   LEU A 154     -27.984   3.429   0.563  1.00  0.00           O  
ATOM   1191  CB  LEU A 154     -26.156   0.771   0.108  1.00  0.00           C  
ATOM   1192  CG  LEU A 154     -25.125   1.905   0.131  1.00  0.00           C  
ATOM   1193  CD1 LEU A 154     -24.805   2.291   1.576  1.00  0.00           C  
ATOM   1194  CD2 LEU A 154     -23.862   1.457  -0.585  1.00  0.00           C  
ATOM   1195  N   GLU A 155     -28.787   2.140  -1.100  1.00  0.00           N  
ATOM   1196  CA  GLU A 155     -29.374   3.257  -1.830  1.00  0.00           C  
ATOM   1197  C   GLU A 155     -30.550   3.910  -1.108  1.00  0.00           C  
ATOM   1198  O   GLU A 155     -31.066   4.938  -1.549  1.00  0.00           O  
ATOM   1199  CB  GLU A 155     -29.777   2.797  -3.237  1.00  0.00           C  
ATOM   1200  CG  GLU A 155     -28.558   2.489  -4.102  1.00  0.00           C  
ATOM   1201  CD  GLU A 155     -28.911   1.841  -5.439  1.00  0.00           C  
ATOM   1202  OE1 GLU A 155     -30.034   1.329  -5.573  1.00  0.00           O  
ATOM   1203  OE2 GLU A 155     -28.040   1.842  -6.342  1.00  0.00           O  
ATOM   1204  N   GLN A 156     -30.983   3.326   0.027  1.00  0.00           N  
ATOM   1205  CA  GLN A 156     -32.055   3.901   0.826  1.00  0.00           C  
ATOM   1206  C   GLN A 156     -31.441   4.775   1.921  1.00  0.00           C  
ATOM   1207  O   GLN A 156     -32.156   5.347   2.750  1.00  0.00           O  
ATOM   1208  CB  GLN A 156     -32.899   2.790   1.468  1.00  0.00           C  
ATOM   1209  CG  GLN A 156     -33.605   1.890   0.464  1.00  0.00           C  
ATOM   1210  CD  GLN A 156     -34.452   0.819   1.131  1.00  0.00           C  
ATOM   1211  OE1 GLN A 156     -33.981   0.106   2.008  1.00  0.00           O  
ATOM   1212  NE2 GLN A 156     -35.701   0.709   0.711  1.00  0.00           N  
ATOM   1213  N   THR A 157     -30.101   4.880   1.915  1.00  0.00           N  
ATOM   1214  CA  THR A 157     -29.382   5.693   2.892  1.00  0.00           C  
ATOM   1215  C   THR A 157     -28.585   6.771   2.151  1.00  0.00           C  
ATOM   1216  O   THR A 157     -28.588   6.809   0.923  1.00  0.00           O  
ATOM   1217  CB  THR A 157     -28.381   4.854   3.722  1.00  0.00           C  
ATOM   1218  OG1 THR A 157     -27.247   4.525   2.915  1.00  0.00           O  
ATOM   1219  CG2 THR A 157     -29.036   3.567   4.220  1.00  0.00           C  
ATOM   1220  N   ASN A 158     -27.894   7.633   2.905  1.00  0.00           N  
ATOM   1221  CA  ASN A 158     -27.072   8.676   2.315  1.00  0.00           C  
ATOM   1222  C   ASN A 158     -25.596   8.280   2.268  1.00  0.00           C  
ATOM   1223  O   ASN A 158     -24.750   9.069   1.852  1.00  0.00           O  
ATOM   1224  CB  ASN A 158     -27.222   9.984   3.102  1.00  0.00           C  
ATOM   1225  CG  ASN A 158     -28.610  10.580   2.990  1.00  0.00           C  
ATOM   1226  OD1 ASN A 158     -29.169  10.685   1.902  1.00  0.00           O  
ATOM   1227  ND2 ASN A 158     -29.171  10.977   4.129  1.00  0.00           N  
ATOM   1228  N   ALA A 159     -25.273   7.053   2.690  1.00  0.00           N  
ATOM   1229  CA  ALA A 159     -23.895   6.576   2.707  1.00  0.00           C  
ATOM   1230  C   ALA A 159     -23.400   6.197   1.316  1.00  0.00           C  
ATOM   1231  O   ALA A 159     -24.183   5.850   0.436  1.00  0.00           O  
ATOM   1232  CB  ALA A 159     -23.768   5.393   3.662  1.00  0.00           C  
ATOM   1233  N   ASP A 160     -22.074   6.268   1.128  1.00  0.00           N  
ATOM   1234  CA  ASP A 160     -21.452   5.956  -0.156  1.00  0.00           C  
ATOM   1235  C   ASP A 160     -21.209   4.460  -0.345  1.00  0.00           C  
ATOM   1236  O   ASP A 160     -21.254   3.951  -1.468  1.00  0.00           O  
ATOM   1237  CB  ASP A 160     -20.113   6.689  -0.274  1.00  0.00           C  
ATOM   1238  CG  ASP A 160     -20.261   8.191  -0.128  1.00  0.00           C  
ATOM   1239  OD1 ASP A 160     -20.997   8.799  -0.931  1.00  0.00           O  
ATOM   1240  OD2 ASP A 160     -19.635   8.760   0.782  1.00  0.00           O  
ATOM   1241  N   GLU A 161     -20.937   3.758   0.759  1.00  0.00           N  
ATOM   1242  CA  GLU A 161     -20.659   2.325   0.695  1.00  0.00           C  
ATOM   1243  C   GLU A 161     -21.229   1.647   1.933  1.00  0.00           C  
ATOM   1244  O   GLU A 161     -21.663   2.310   2.875  1.00  0.00           O  
ATOM   1245  CB  GLU A 161     -19.149   2.062   0.613  1.00  0.00           C  
ATOM   1246  CG  GLU A 161     -18.653   1.501  -0.724  1.00  0.00           C  
ATOM   1247  CD  GLU A 161     -19.053   0.056  -0.965  1.00  0.00           C  
ATOM   1248  OE1 GLU A 161     -19.849  -0.515  -0.171  1.00  0.00           O  
ATOM   1249  OE2 GLU A 161     -18.566  -0.544  -1.952  1.00  0.00           O  
ATOM   1250  N   ALA A 162     -21.225   0.327   1.921  1.00  0.00           N  
ATOM   1251  CA  ALA A 162     -21.764  -0.439   3.025  1.00  0.00           C  
ATOM   1252  C   ALA A 162     -20.689  -1.237   3.754  1.00  0.00           C  
ATOM   1253  O   ALA A 162     -19.734  -1.700   3.129  1.00  0.00           O  
ATOM   1254  CB  ALA A 162     -22.841  -1.401   2.522  1.00  0.00           C  
ATOM   1255  N   LEU A 163     -20.847  -1.362   5.070  1.00  0.00           N  
ATOM   1256  CA  LEU A 163     -19.958  -2.203   5.861  1.00  0.00           C  
ATOM   1257  C   LEU A 163     -20.748  -3.505   5.965  1.00  0.00           C  
ATOM   1258  O   LEU A 163     -21.885  -3.510   6.448  1.00  0.00           O  
ATOM   1259  CB  LEU A 163     -19.709  -1.616   7.249  1.00  0.00           C  
ATOM   1260  CG  LEU A 163     -18.786  -2.468   8.141  1.00  0.00           C  
ATOM   1261  CD1 LEU A 163     -17.424  -2.624   7.487  1.00  0.00           C  
ATOM   1262  CD2 LEU A 163     -18.635  -1.801   9.506  1.00  0.00           C  
ATOM   1263  N   VAL A 164     -20.149  -4.591   5.487  1.00  0.00           N  
ATOM   1264  CA  VAL A 164     -20.836  -5.877   5.443  1.00  0.00           C  
ATOM   1265  C   VAL A 164     -20.267  -6.936   6.378  1.00  0.00           C  
ATOM   1266  O   VAL A 164     -19.055  -7.162   6.421  1.00  0.00           O  
ATOM   1267  CB  VAL A 164     -20.827  -6.423   3.997  1.00  0.00           C  
ATOM   1268  CG1 VAL A 164     -21.650  -7.698   3.897  1.00  0.00           C  
ATOM   1269  CG2 VAL A 164     -21.378  -5.368   3.037  1.00  0.00           C  
ATOM   1270  N   LEU A 165     -21.158  -7.581   7.127  1.00  0.00           N  
ATOM   1271  CA  LEU A 165     -20.782  -8.648   8.053  1.00  0.00           C  
ATOM   1272  C   LEU A 165     -21.202  -9.978   7.441  1.00  0.00           C  
ATOM   1273  O   LEU A 165     -22.023 -10.012   6.526  1.00  0.00           O  
ATOM   1274  CB  LEU A 165     -21.502  -8.482   9.396  1.00  0.00           C  
ATOM   1275  CG  LEU A 165     -21.543  -7.089  10.031  1.00  0.00           C  
ATOM   1276  CD1 LEU A 165     -22.335  -7.156  11.338  1.00  0.00           C  
ATOM   1277  CD2 LEU A 165     -20.132  -6.594  10.295  1.00  0.00           C  
ATOM   1278  N   ASP A 166     -20.631 -11.089   7.943  1.00  0.00           N  
ATOM   1279  CA  ASP A 166     -21.067 -12.389   7.448  1.00  0.00           C  
ATOM   1280  C   ASP A 166     -22.228 -12.832   8.353  1.00  0.00           C  
ATOM   1281  O   ASP A 166     -22.596 -12.125   9.294  1.00  0.00           O  
ATOM   1282  CB  ASP A 166     -19.926 -13.427   7.409  1.00  0.00           C  
ATOM   1283  CG  ASP A 166     -19.367 -13.785   8.779  1.00  0.00           C  
ATOM   1284  OD1 ASP A 166     -20.022 -13.535   9.804  1.00  0.00           O  
ATOM   1285  OD2 ASP A 166     -18.259 -14.371   8.805  1.00  0.00           O  
ATOM   1286  N   SER A 167     -22.805 -13.997   8.076  1.00  0.00           N  
ATOM   1287  CA  SER A 167     -23.948 -14.495   8.828  1.00  0.00           C  
ATOM   1288  C   SER A 167     -23.711 -14.686  10.330  1.00  0.00           C  
ATOM   1289  O   SER A 167     -24.672 -14.754  11.098  1.00  0.00           O  
ATOM   1290  CB  SER A 167     -24.452 -15.804   8.211  1.00  0.00           C  
ATOM   1291  OG  SER A 167     -23.425 -16.773   8.172  1.00  0.00           O  
ATOM   1292  N   GLU A 168     -22.439 -14.761  10.748  1.00  0.00           N  
ATOM   1293  CA  GLU A 168     -22.125 -14.928  12.163  1.00  0.00           C  
ATOM   1294  C   GLU A 168     -21.742 -13.600  12.825  1.00  0.00           C  
ATOM   1295  O   GLU A 168     -21.369 -13.569  13.999  1.00  0.00           O  
ATOM   1296  CB  GLU A 168     -21.008 -15.963  12.343  1.00  0.00           C  
ATOM   1297  CG  GLU A 168     -21.466 -17.381  12.010  1.00  0.00           C  
ATOM   1298  CD  GLU A 168     -20.425 -18.434  12.346  1.00  0.00           C  
ATOM   1299  OE1 GLU A 168     -19.444 -18.112  13.046  1.00  0.00           O  
ATOM   1300  OE2 GLU A 168     -20.597 -19.584  11.904  1.00  0.00           O  
ATOM   1301  N   GLY A 169     -21.852 -12.493  12.062  1.00  0.00           N  
ATOM   1302  CA  GLY A 169     -21.578 -11.181  12.619  1.00  0.00           C  
ATOM   1303  C   GLY A 169     -20.148 -10.664  12.507  1.00  0.00           C  
ATOM   1304  O   GLY A 169     -19.829  -9.617  13.076  1.00  0.00           O  
ATOM   1305  N   TRP A 170     -19.286 -11.370  11.776  1.00  0.00           N  
ATOM   1306  CA  TRP A 170     -17.903 -10.940  11.619  1.00  0.00           C  
ATOM   1307  C   TRP A 170     -17.741  -9.972  10.453  1.00  0.00           C  
ATOM   1308  O   TRP A 170     -18.289 -10.189   9.377  1.00  0.00           O  
ATOM   1309  CB  TRP A 170     -16.995 -12.152  11.409  1.00  0.00           C  
ATOM   1310  CG  TRP A 170     -17.078 -13.170  12.511  1.00  0.00           C  
ATOM   1311  CD1 TRP A 170     -17.532 -14.448  12.419  1.00  0.00           C  
ATOM   1312  CD2 TRP A 170     -16.710 -12.962  13.887  1.00  0.00           C  
ATOM   1313  NE1 TRP A 170     -17.467 -15.059  13.643  1.00  0.00           N  
ATOM   1314  CE2 TRP A 170     -16.971 -14.184  14.562  1.00  0.00           C  
ATOM   1315  CE3 TRP A 170     -16.193 -11.882  14.606  1.00  0.00           C  
ATOM   1316  CZ2 TRP A 170     -16.721 -14.331  15.931  1.00  0.00           C  
ATOM   1317  CZ3 TRP A 170     -15.945 -12.037  15.963  1.00  0.00           C  
ATOM   1318  CH2 TRP A 170     -16.209 -13.249  16.614  1.00  0.00           C  
ATOM   1319  N   VAL A 171     -16.974  -8.902  10.668  1.00  0.00           N  
ATOM   1320  CA  VAL A 171     -16.720  -7.918   9.629  1.00  0.00           C  
ATOM   1321  C   VAL A 171     -16.010  -8.641   8.483  1.00  0.00           C  
ATOM   1322  O   VAL A 171     -15.025  -9.349   8.705  1.00  0.00           O  
ATOM   1323  CB  VAL A 171     -15.829  -6.774  10.144  1.00  0.00           C  
ATOM   1324  CG1 VAL A 171     -15.497  -5.814   9.018  1.00  0.00           C  
ATOM   1325  CG2 VAL A 171     -16.541  -6.031  11.265  1.00  0.00           C  
ATOM   1326  N   THR A 172     -16.522  -8.467   7.260  1.00  0.00           N  
ATOM   1327  CA  THR A 172     -15.948  -9.164   6.111  1.00  0.00           C  
ATOM   1328  C   THR A 172     -15.439  -8.230   5.007  1.00  0.00           C  
ATOM   1329  O   THR A 172     -14.283  -8.312   4.603  1.00  0.00           O  
ATOM   1330  CB  THR A 172     -16.974 -10.148   5.517  1.00  0.00           C  
ATOM   1331  OG1 THR A 172     -17.409 -11.054   6.547  1.00  0.00           O  
ATOM   1332  CG2 THR A 172     -16.350 -10.953   4.391  1.00  0.00           C  
ATOM   1333  N   GLU A 173     -16.289  -7.351   4.507  1.00  0.00           N  
ATOM   1334  CA  GLU A 173     -15.899  -6.428   3.436  1.00  0.00           C  
ATOM   1335  C   GLU A 173     -16.975  -5.364   3.244  1.00  0.00           C  
ATOM   1336  O   GLU A 173     -17.816  -5.160   4.123  1.00  0.00           O  
ATOM   1337  CB  GLU A 173     -15.683  -7.197   2.125  1.00  0.00           C  
ATOM   1338  CG  GLU A 173     -16.928  -7.922   1.617  1.00  0.00           C  
ATOM   1339  CD  GLU A 173     -16.698  -8.646   0.287  1.00  0.00           C  
ATOM   1340  OE1 GLU A 173     -15.524  -8.820  -0.123  1.00  0.00           O  
ATOM   1341  OE2 GLU A 173     -17.696  -9.060  -0.353  1.00  0.00           O  
ATOM   1342  N   CYS A 174     -16.931  -4.672   2.102  1.00  0.00           N  
ATOM   1343  CA  CYS A 174     -17.926  -3.674   1.756  1.00  0.00           C  
ATOM   1344  C   CYS A 174     -18.747  -4.266   0.603  1.00  0.00           C  
ATOM   1345  O   CYS A 174     -18.576  -5.433   0.245  1.00  0.00           O  
ATOM   1346  CB  CYS A 174     -17.250  -2.377   1.315  1.00  0.00           C  
ATOM   1347  SG  CYS A 174     -16.368  -1.534   2.648  1.00  0.00           S  
ATOM   1348  N   CYS A 175     -19.633  -3.471   0.012  1.00  0.00           N  
ATOM   1349  CA  CYS A 175     -20.457  -3.965  -1.084  1.00  0.00           C  
ATOM   1350  C   CYS A 175     -19.599  -4.330  -2.299  1.00  0.00           C  
ATOM   1351  O   CYS A 175     -19.758  -5.403  -2.884  1.00  0.00           O  
ATOM   1352  CB  CYS A 175     -21.495  -2.921  -1.478  1.00  0.00           C  
ATOM   1353  SG  CYS A 175     -22.594  -3.472  -2.805  1.00  0.00           S  
ATOM   1354  N   ALA A 176     -18.675  -3.420  -2.667  1.00  0.00           N  
ATOM   1355  CA  ALA A 176     -17.829  -3.641  -3.834  1.00  0.00           C  
ATOM   1356  C   ALA A 176     -16.355  -3.357  -3.560  1.00  0.00           C  
ATOM   1357  O   ALA A 176     -15.598  -3.028  -4.475  1.00  0.00           O  
ATOM   1358  CB  ALA A 176     -18.324  -2.782  -4.992  1.00  0.00           C  
ATOM   1359  N   ALA A 177     -15.932  -3.486  -2.309  1.00  0.00           N  
ATOM   1360  CA  ALA A 177     -14.552  -3.211  -1.933  1.00  0.00           C  
ATOM   1361  C   ALA A 177     -14.144  -3.952  -0.669  1.00  0.00           C  
ATOM   1362  O   ALA A 177     -14.994  -4.407   0.101  1.00  0.00           O  
ATOM   1363  CB  ALA A 177     -14.359  -1.709  -1.728  1.00  0.00           C  
ATOM   1364  N   ASN A 178     -12.837  -4.088  -0.476  1.00  0.00           N  
ATOM   1365  CA  ASN A 178     -12.309  -4.697   0.733  1.00  0.00           C  
ATOM   1366  C   ASN A 178     -11.975  -3.541   1.673  1.00  0.00           C  
ATOM   1367  O   ASN A 178     -11.916  -2.386   1.245  1.00  0.00           O  
ATOM   1368  CB  ASN A 178     -11.040  -5.491   0.432  1.00  0.00           C  
ATOM   1369  CG  ASN A 178     -11.314  -6.710  -0.422  1.00  0.00           C  
ATOM   1370  OD1 ASN A 178     -10.842  -6.798  -1.559  1.00  0.00           O  
ATOM   1371  ND2 ASN A 178     -12.057  -7.659   0.127  1.00  0.00           N  
ATOM   1372  N   LEU A 179     -11.738  -3.832   2.945  1.00  0.00           N  
ATOM   1373  CA  LEU A 179     -11.391  -2.775   3.887  1.00  0.00           C  
ATOM   1374  C   LEU A 179     -10.241  -3.141   4.806  1.00  0.00           C  
ATOM   1375  O   LEU A 179      -9.978  -4.323   5.059  1.00  0.00           O  
ATOM   1376  CB  LEU A 179     -12.603  -2.372   4.742  1.00  0.00           C  
ATOM   1377  CG  LEU A 179     -13.032  -3.288   5.895  1.00  0.00           C  
ATOM   1378  CD1 LEU A 179     -13.860  -2.488   6.895  1.00  0.00           C  
ATOM   1379  CD2 LEU A 179     -13.838  -4.460   5.360  1.00  0.00           C  
ATOM   1380  N   PHE A 180      -9.560  -2.103   5.300  1.00  0.00           N  
ATOM   1381  CA  PHE A 180      -8.460  -2.230   6.237  1.00  0.00           C  
ATOM   1382  C   PHE A 180      -8.725  -1.162   7.303  1.00  0.00           C  
ATOM   1383  O   PHE A 180      -9.323  -0.129   7.005  1.00  0.00           O  
ATOM   1384  CB  PHE A 180      -7.106  -1.906   5.601  1.00  0.00           C  
ATOM   1385  CG  PHE A 180      -6.637  -2.904   4.573  1.00  0.00           C  
ATOM   1386  CD1 PHE A 180      -7.123  -2.869   3.266  1.00  0.00           C  
ATOM   1387  CD2 PHE A 180      -5.664  -3.842   4.897  1.00  0.00           C  
ATOM   1388  CE1 PHE A 180      -6.669  -3.770   2.311  1.00  0.00           C  
ATOM   1389  CE2 PHE A 180      -5.199  -4.738   3.947  1.00  0.00           C  
ATOM   1390  CZ  PHE A 180      -5.699  -4.706   2.654  1.00  0.00           C  
ATOM   1391  N   TRP A 181      -8.286  -1.407   8.536  1.00  0.00           N  
ATOM   1392  CA  TRP A 181      -8.382  -0.388   9.565  1.00  0.00           C  
ATOM   1393  C   TRP A 181      -7.123  -0.423  10.403  1.00  0.00           C  
ATOM   1394  O   TRP A 181      -6.458  -1.456  10.514  1.00  0.00           O  
ATOM   1395  CB  TRP A 181      -9.648  -0.554  10.428  1.00  0.00           C  
ATOM   1396  CG  TRP A 181      -9.735  -1.795  11.264  1.00  0.00           C  
ATOM   1397  CD1 TRP A 181      -9.307  -1.957  12.547  1.00  0.00           C  
ATOM   1398  CD2 TRP A 181     -10.358  -3.036  10.894  1.00  0.00           C  
ATOM   1399  NE1 TRP A 181      -9.606  -3.215  13.000  1.00  0.00           N  
ATOM   1400  CE2 TRP A 181     -10.256  -3.904  12.006  1.00  0.00           C  
ATOM   1401  CE3 TRP A 181     -10.994  -3.492   9.733  1.00  0.00           C  
ATOM   1402  CZ2 TRP A 181     -10.770  -5.203  11.985  1.00  0.00           C  
ATOM   1403  CZ3 TRP A 181     -11.497  -4.792   9.715  1.00  0.00           C  
ATOM   1404  CH2 TRP A 181     -11.378  -5.623  10.828  1.00  0.00           C  
ATOM   1405  N   ARG A 182      -6.767   0.720  10.968  1.00  0.00           N  
ATOM   1406  CA  ARG A 182      -5.540   0.851  11.731  1.00  0.00           C  
ATOM   1407  C   ARG A 182      -5.785   1.267  13.170  1.00  0.00           C  
ATOM   1408  O   ARG A 182      -6.619   2.120  13.445  1.00  0.00           O  
ATOM   1409  CB  ARG A 182      -4.619   1.884  11.065  1.00  0.00           C  
ATOM   1410  CG  ARG A 182      -3.349   2.205  11.839  1.00  0.00           C  
ATOM   1411  CD  ARG A 182      -2.512   3.272  11.141  1.00  0.00           C  
ATOM   1412  NE  ARG A 182      -3.162   4.578  11.110  1.00  0.00           N  
ATOM   1413  CZ  ARG A 182      -3.180   5.440  12.123  1.00  0.00           C  
ATOM   1414  NH1 ARG A 182      -2.587   5.150  13.272  1.00  0.00           N  
ATOM   1415  NH2 ARG A 182      -3.802   6.605  11.991  1.00  0.00           N  
ATOM   1416  N   LYS A 183      -5.033   0.661  14.082  1.00  0.00           N  
ATOM   1417  CA  LYS A 183      -5.062   1.023  15.487  1.00  0.00           C  
ATOM   1418  C   LYS A 183      -3.593   1.134  15.878  1.00  0.00           C  
ATOM   1419  O   LYS A 183      -2.890   0.133  15.974  1.00  0.00           O  
ATOM   1420  CB  LYS A 183      -5.764  -0.041  16.330  1.00  0.00           C  
ATOM   1421  CG  LYS A 183      -5.969   0.369  17.789  1.00  0.00           C  
ATOM   1422  CD  LYS A 183      -6.833   1.620  17.898  1.00  0.00           C  
ATOM   1423  CE  LYS A 183      -7.011   2.063  19.335  1.00  0.00           C  
ATOM   1424  NZ  LYS A 183      -7.828   3.318  19.430  1.00  0.00           N  
ATOM   1425  N   GLY A 184      -3.128   2.367  16.068  1.00  0.00           N  
ATOM   1426  CA  GLY A 184      -1.733   2.579  16.384  1.00  0.00           C  
ATOM   1427  C   GLY A 184      -0.870   2.192  15.193  1.00  0.00           C  
ATOM   1428  O   GLY A 184      -1.089   2.665  14.080  1.00  0.00           O  
ATOM   1429  N   ASN A 185       0.097   1.306  15.416  1.00  0.00           N  
ATOM   1430  CA  ASN A 185       0.992   0.866  14.355  1.00  0.00           C  
ATOM   1431  C   ASN A 185       0.595  -0.495  13.772  1.00  0.00           C  
ATOM   1432  O   ASN A 185       1.370  -1.112  13.049  1.00  0.00           O  
ATOM   1433  CB  ASN A 185       2.428   0.811  14.885  1.00  0.00           C  
ATOM   1434  CG  ASN A 185       3.455   0.942  13.782  1.00  0.00           C  
ATOM   1435  OD1 ASN A 185       3.329   1.794  12.894  1.00  0.00           O  
ATOM   1436  ND2 ASN A 185       4.499   0.120  13.839  1.00  0.00           N  
ATOM   1437  N   VAL A 186      -0.616  -0.952  14.087  1.00  0.00           N  
ATOM   1438  CA  VAL A 186      -1.098  -2.241  13.593  1.00  0.00           C  
ATOM   1439  C   VAL A 186      -2.255  -2.029  12.616  1.00  0.00           C  
ATOM   1440  O   VAL A 186      -3.189  -1.273  12.886  1.00  0.00           O  
ATOM   1441  CB  VAL A 186      -1.583  -3.144  14.751  1.00  0.00           C  
ATOM   1442  CG1 VAL A 186      -1.964  -4.528  14.213  1.00  0.00           C  
ATOM   1443  CG2 VAL A 186      -0.487  -3.283  15.802  1.00  0.00           C  
ATOM   1444  N   VAL A 187      -2.175  -2.708  11.454  1.00  0.00           N  
ATOM   1445  CA  VAL A 187      -3.211  -2.625  10.438  1.00  0.00           C  
ATOM   1446  C   VAL A 187      -3.929  -3.971  10.372  1.00  0.00           C  
ATOM   1447  O   VAL A 187      -3.291  -5.020  10.317  1.00  0.00           O  
ATOM   1448  CB  VAL A 187      -2.618  -2.283   9.052  1.00  0.00           C  
ATOM   1449  CG1 VAL A 187      -3.721  -2.273   7.997  1.00  0.00           C  
ATOM   1450  CG2 VAL A 187      -1.938  -0.922   9.098  1.00  0.00           C  
ATOM   1451  N   TYR A 188      -5.260  -3.926  10.378  1.00  0.00           N  
ATOM   1452  CA  TYR A 188      -6.081  -5.119  10.346  1.00  0.00           C  
ATOM   1453  C   TYR A 188      -6.927  -5.204   9.083  1.00  0.00           C  
ATOM   1454  O   TYR A 188      -7.322  -4.185   8.521  1.00  0.00           O  
ATOM   1455  CB  TYR A 188      -7.020  -5.131  11.556  1.00  0.00           C  
ATOM   1456  CG  TYR A 188      -6.335  -5.025  12.898  1.00  0.00           C  
ATOM   1457  CD1 TYR A 188      -5.890  -6.166  13.565  1.00  0.00           C  
ATOM   1458  CD2 TYR A 188      -6.139  -3.789  13.505  1.00  0.00           C  
ATOM   1459  CE1 TYR A 188      -5.261  -6.075  14.813  1.00  0.00           C  
ATOM   1460  CE2 TYR A 188      -5.512  -3.686  14.743  1.00  0.00           C  
ATOM   1461  CZ  TYR A 188      -5.073  -4.834  15.394  1.00  0.00           C  
ATOM   1462  OH  TYR A 188      -4.455  -4.740  16.615  1.00  0.00           O  
ATOM   1463  N   THR A 189      -7.206  -6.425   8.645  1.00  0.00           N  
ATOM   1464  CA  THR A 189      -8.087  -6.651   7.507  1.00  0.00           C  
ATOM   1465  C   THR A 189      -8.751  -8.009   7.753  1.00  0.00           C  
ATOM   1466  O   THR A 189      -8.118  -8.928   8.282  1.00  0.00           O  
ATOM   1467  CB  THR A 189      -7.331  -6.639   6.152  1.00  0.00           C  
ATOM   1468  OG1 THR A 189      -8.297  -6.548   5.082  1.00  0.00           O  
ATOM   1469  CG2 THR A 189      -6.471  -7.878   5.965  1.00  0.00           C  
ATOM   1470  N   PRO A 190     -10.042  -8.147   7.415  1.00  0.00           N  
ATOM   1471  CA  PRO A 190     -10.754  -9.402   7.657  1.00  0.00           C  
ATOM   1472  C   PRO A 190     -10.193 -10.616   6.923  1.00  0.00           C  
ATOM   1473  O   PRO A 190      -9.769 -10.514   5.769  1.00  0.00           O  
ATOM   1474  CB  PRO A 190     -12.181  -9.098   7.192  1.00  0.00           C  
ATOM   1475  CG  PRO A 190     -12.299  -7.607   7.332  1.00  0.00           C  
ATOM   1476  CD  PRO A 190     -10.949  -7.117   6.862  1.00  0.00           C  
ATOM   1477  N   ARG A 191     -10.197 -11.762   7.600  1.00  0.00           N  
ATOM   1478  CA  ARG A 191      -9.813 -13.014   6.965  1.00  0.00           C  
ATOM   1479  C   ARG A 191     -10.956 -13.312   6.002  1.00  0.00           C  
ATOM   1480  O   ARG A 191     -12.120 -13.047   6.328  1.00  0.00           O  
ATOM   1481  CB  ARG A 191      -9.710 -14.135   8.004  1.00  0.00           C  
ATOM   1482  CG  ARG A 191      -8.417 -14.111   8.808  1.00  0.00           C  
ATOM   1483  CD  ARG A 191      -8.453 -15.134   9.944  1.00  0.00           C  
ATOM   1484  NE  ARG A 191      -8.871 -16.457   9.486  1.00  0.00           N  
ATOM   1485  CZ  ARG A 191      -8.921 -17.538  10.272  1.00  0.00           C  
ATOM   1486  NH1 ARG A 191      -8.574 -17.448  11.537  1.00  0.00           N  
ATOM   1487  NH2 ARG A 191      -9.310 -18.698   9.778  1.00  0.00           N  
ATOM   1488  N   LEU A 192     -10.641 -13.829   4.819  1.00  0.00           N  
ATOM   1489  CA  LEU A 192     -11.674 -14.117   3.831  1.00  0.00           C  
ATOM   1490  C   LEU A 192     -11.771 -15.606   3.497  1.00  0.00           C  
ATOM   1491  O   LEU A 192     -11.993 -15.989   2.340  1.00  0.00           O  
ATOM   1492  CB  LEU A 192     -11.412 -13.304   2.558  1.00  0.00           C  
ATOM   1493  CG  LEU A 192     -11.369 -11.783   2.760  1.00  0.00           C  
ATOM   1494  CD1 LEU A 192     -11.107 -11.084   1.427  1.00  0.00           C  
ATOM   1495  CD2 LEU A 192     -12.686 -11.289   3.359  1.00  0.00           C  
ATOM   1496  N   ASP A 193     -11.612 -16.446   4.517  1.00  0.00           N  
ATOM   1497  CA  ASP A 193     -11.682 -17.888   4.344  1.00  0.00           C  
ATOM   1498  C   ASP A 193     -13.106 -18.438   4.401  1.00  0.00           C  
ATOM   1499  O   ASP A 193     -13.334 -19.602   4.064  1.00  0.00           O  
ATOM   1500  CB  ASP A 193     -10.807 -18.593   5.396  1.00  0.00           C  
ATOM   1501  CG  ASP A 193     -11.194 -18.231   6.819  1.00  0.00           C  
ATOM   1502  OD1 ASP A 193     -11.431 -17.035   7.097  1.00  0.00           O  
ATOM   1503  OD2 ASP A 193     -11.236 -19.138   7.670  1.00  0.00           O  
ATOM   1504  N   GLN A 194     -14.071 -17.596   4.800  1.00  0.00           N  
ATOM   1505  CA  GLN A 194     -15.457 -18.031   4.893  1.00  0.00           C  
ATOM   1506  C   GLN A 194     -16.393 -17.281   3.946  1.00  0.00           C  
ATOM   1507  O   GLN A 194     -17.419 -17.822   3.516  1.00  0.00           O  
ATOM   1508  CB  GLN A 194     -15.965 -17.863   6.330  1.00  0.00           C  
ATOM   1509  CG  GLN A 194     -15.247 -18.731   7.362  1.00  0.00           C  
ATOM   1510  CD  GLN A 194     -15.393 -20.210   7.070  1.00  0.00           C  
ATOM   1511  OE1 GLN A 194     -16.488 -20.696   6.805  1.00  0.00           O  
ATOM   1512  NE2 GLN A 194     -14.281 -20.930   7.120  1.00  0.00           N  
ATOM   1513  N   ALA A 195     -16.050 -16.029   3.610  1.00  0.00           N  
ATOM   1514  CA  ALA A 195     -16.871 -15.220   2.726  1.00  0.00           C  
ATOM   1515  C   ALA A 195     -16.060 -14.031   2.220  1.00  0.00           C  
ATOM   1516  O   ALA A 195     -14.949 -13.787   2.681  1.00  0.00           O  
ATOM   1517  CB  ALA A 195     -18.122 -14.729   3.456  1.00  0.00           C  
ATOM   1518  N   GLY A 196     -16.641 -13.296   1.260  1.00  0.00           N  
ATOM   1519  CA  GLY A 196     -15.977 -12.132   0.720  1.00  0.00           C  
ATOM   1520  C   GLY A 196     -15.129 -12.422  -0.508  1.00  0.00           C  
ATOM   1521  O   GLY A 196     -14.917 -13.576  -0.873  1.00  0.00           O  
ATOM   1522  N   VAL A 197     -14.636 -11.353  -1.148  1.00  0.00           N  
ATOM   1523  CA  VAL A 197     -13.794 -11.462  -2.332  1.00  0.00           C  
ATOM   1524  C   VAL A 197     -12.376 -11.022  -1.989  1.00  0.00           C  
ATOM   1525  O   VAL A 197     -12.173  -9.933  -1.456  1.00  0.00           O  
ATOM   1526  CB  VAL A 197     -14.333 -10.571  -3.476  1.00  0.00           C  
ATOM   1527  CG1 VAL A 197     -13.355 -10.570  -4.649  1.00  0.00           C  
ATOM   1528  CG2 VAL A 197     -15.699 -11.063  -3.930  1.00  0.00           C  
ATOM   1529  N   ASN A 198     -11.395 -11.867  -2.297  1.00  0.00           N  
ATOM   1530  CA  ASN A 198      -9.999 -11.536  -2.037  1.00  0.00           C  
ATOM   1531  C   ASN A 198      -9.528 -10.672  -3.207  1.00  0.00           C  
ATOM   1532  O   ASN A 198      -8.930 -11.165  -4.165  1.00  0.00           O  
ATOM   1533  CB  ASN A 198      -9.158 -12.815  -1.938  1.00  0.00           C  
ATOM   1534  CG  ASN A 198      -7.706 -12.533  -1.587  1.00  0.00           C  
ATOM   1535  OD1 ASN A 198      -7.362 -11.428  -1.165  1.00  0.00           O  
ATOM   1536  ND2 ASN A 198      -6.856 -13.544  -1.758  1.00  0.00           N  
ATOM   1537  N   GLY A 199      -9.844  -9.379  -3.135  1.00  0.00           N  
ATOM   1538  CA  GLY A 199      -9.546  -8.443  -4.192  1.00  0.00           C  
ATOM   1539  C   GLY A 199      -8.097  -8.292  -4.620  1.00  0.00           C  
ATOM   1540  O   GLY A 199      -7.171  -8.501  -3.836  1.00  0.00           O  
ATOM   1541  N   ILE A 200      -7.914  -7.918  -5.892  1.00  0.00           N  
ATOM   1542  CA  ILE A 200      -6.584  -7.692  -6.444  1.00  0.00           C  
ATOM   1543  C   ILE A 200      -5.889  -6.586  -5.659  1.00  0.00           C  
ATOM   1544  O   ILE A 200      -4.718  -6.710  -5.294  1.00  0.00           O  
ATOM   1545  CB  ILE A 200      -6.667  -7.283  -7.941  1.00  0.00           C  
ATOM   1546  CG1 ILE A 200      -7.205  -8.449  -8.775  1.00  0.00           C  
ATOM   1547  CG2 ILE A 200      -5.307  -6.832  -8.449  1.00  0.00           C  
ATOM   1548  CD1 ILE A 200      -6.356  -9.697  -8.716  1.00  0.00           C  
ATOM   1549  N   MET A 201      -6.611  -5.495  -5.380  1.00  0.00           N  
ATOM   1550  CA  MET A 201      -6.027  -4.383  -4.637  1.00  0.00           C  
ATOM   1551  C   MET A 201      -5.789  -4.749  -3.178  1.00  0.00           C  
ATOM   1552  O   MET A 201      -4.844  -4.260  -2.553  1.00  0.00           O  
ATOM   1553  CB  MET A 201      -6.906  -3.139  -4.744  1.00  0.00           C  
ATOM   1554  CG  MET A 201      -6.215  -1.840  -4.315  1.00  0.00           C  
ATOM   1555  SD  MET A 201      -4.617  -1.547  -5.137  1.00  0.00           S  
ATOM   1556  CE  MET A 201      -5.100  -1.489  -6.853  1.00  0.00           C  
ATOM   1557  N   ARG A 202      -6.627  -5.617  -2.615  1.00  0.00           N  
ATOM   1558  CA  ARG A 202      -6.434  -6.081  -1.240  1.00  0.00           C  
ATOM   1559  C   ARG A 202      -5.097  -6.814  -1.172  1.00  0.00           C  
ATOM   1560  O   ARG A 202      -4.292  -6.576  -0.274  1.00  0.00           O  
ATOM   1561  CB  ARG A 202      -7.563  -7.031  -0.819  1.00  0.00           C  
ATOM   1562  CG  ARG A 202      -7.342  -7.712   0.538  1.00  0.00           C  
ATOM   1563  CD  ARG A 202      -8.509  -8.633   0.892  1.00  0.00           C  
ATOM   1564  NE  ARG A 202      -8.391  -9.231   2.217  1.00  0.00           N  
ATOM   1565  CZ  ARG A 202      -7.677 -10.329   2.509  1.00  0.00           C  
ATOM   1566  NH1 ARG A 202      -7.000 -10.949   1.556  1.00  0.00           N  
ATOM   1567  NH2 ARG A 202      -7.643 -10.787   3.741  1.00  0.00           N  
ATOM   1568  N   GLN A 203      -4.858  -7.702  -2.148  1.00  0.00           N  
ATOM   1569  CA  GLN A 203      -3.611  -8.460  -2.197  1.00  0.00           C  
ATOM   1570  C   GLN A 203      -2.415  -7.528  -2.388  1.00  0.00           C  
ATOM   1571  O   GLN A 203      -1.354  -7.739  -1.793  1.00  0.00           O  
ATOM   1572  CB  GLN A 203      -3.664  -9.486  -3.333  1.00  0.00           C  
ATOM   1573  CG  GLN A 203      -4.704 -10.580  -3.121  1.00  0.00           C  
ATOM   1574  CD  GLN A 203      -4.789 -11.535  -4.298  1.00  0.00           C  
ATOM   1575  OE1 GLN A 203      -3.777 -12.089  -4.726  1.00  0.00           O  
ATOM   1576  NE2 GLN A 203      -5.986 -11.727  -4.834  1.00  0.00           N  
ATOM   1577  N   PHE A 204      -2.585  -6.491  -3.223  1.00  0.00           N  
ATOM   1578  CA  PHE A 204      -1.509  -5.531  -3.462  1.00  0.00           C  
ATOM   1579  C   PHE A 204      -1.205  -4.745  -2.186  1.00  0.00           C  
ATOM   1580  O   PHE A 204      -0.041  -4.546  -1.838  1.00  0.00           O  
ATOM   1581  CB  PHE A 204      -1.898  -4.576  -4.593  1.00  0.00           C  
ATOM   1582  CG  PHE A 204      -0.763  -3.687  -5.060  1.00  0.00           C  
ATOM   1583  CD1 PHE A 204       0.358  -4.232  -5.668  1.00  0.00           C  
ATOM   1584  CD2 PHE A 204      -0.828  -2.309  -4.875  1.00  0.00           C  
ATOM   1585  CE1 PHE A 204       1.404  -3.415  -6.087  1.00  0.00           C  
ATOM   1586  CE2 PHE A 204       0.215  -1.491  -5.292  1.00  0.00           C  
ATOM   1587  CZ  PHE A 204       1.337  -2.039  -5.901  1.00  0.00           C  
ATOM   1588  N   CYS A 205      -2.247  -4.309  -1.480  1.00  0.00           N  
ATOM   1589  CA  CYS A 205      -2.062  -3.560  -0.237  1.00  0.00           C  
ATOM   1590  C   CYS A 205      -1.384  -4.429   0.824  1.00  0.00           C  
ATOM   1591  O   CYS A 205      -0.566  -3.939   1.607  1.00  0.00           O  
ATOM   1592  CB  CYS A 205      -3.411  -3.052   0.290  1.00  0.00           C  
ATOM   1593  SG  CYS A 205      -4.093  -1.659  -0.651  1.00  0.00           S  
ATOM   1594  N   ILE A 206      -1.722  -5.711   0.851  1.00  0.00           N  
ATOM   1595  CA  ILE A 206      -1.104  -6.622   1.804  1.00  0.00           C  
ATOM   1596  C   ILE A 206       0.399  -6.709   1.526  1.00  0.00           C  
ATOM   1597  O   ILE A 206       1.213  -6.711   2.447  1.00  0.00           O  
ATOM   1598  CB  ILE A 206      -1.756  -8.035   1.726  1.00  0.00           C  
ATOM   1599  CG1 ILE A 206      -3.147  -7.984   2.378  1.00  0.00           C  
ATOM   1600  CG2 ILE A 206      -0.875  -9.078   2.410  1.00  0.00           C  
ATOM   1601  CD1 ILE A 206      -3.954  -9.257   2.236  1.00  0.00           C  
ATOM   1602  N   ARG A 207       0.770  -6.760   0.246  1.00  0.00           N  
ATOM   1603  CA  ARG A 207       2.191  -6.800  -0.138  1.00  0.00           C  
ATOM   1604  C   ARG A 207       2.893  -5.513   0.287  1.00  0.00           C  
ATOM   1605  O   ARG A 207       4.020  -5.546   0.792  1.00  0.00           O  
ATOM   1606  CB  ARG A 207       2.327  -6.975  -1.657  1.00  0.00           C  
ATOM   1607  CG  ARG A 207       1.966  -8.353  -2.191  1.00  0.00           C  
ATOM   1608  CD  ARG A 207       2.155  -8.398  -3.705  1.00  0.00           C  
ATOM   1609  NE  ARG A 207       3.521  -8.055  -4.087  1.00  0.00           N  
ATOM   1610  CZ  ARG A 207       3.886  -7.574  -5.276  1.00  0.00           C  
ATOM   1611  NH1 ARG A 207       2.988  -7.378  -6.224  1.00  0.00           N  
ATOM   1612  NH2 ARG A 207       5.159  -7.282  -5.518  1.00  0.00           N  
ATOM   1613  N   LEU A 208       2.243  -4.366   0.070  1.00  0.00           N  
ATOM   1614  CA  LEU A 208       2.821  -3.077   0.431  1.00  0.00           C  
ATOM   1615  C   LEU A 208       2.997  -2.959   1.945  1.00  0.00           C  
ATOM   1616  O   LEU A 208       4.035  -2.499   2.417  1.00  0.00           O  
ATOM   1617  CB  LEU A 208       1.921  -1.928  -0.062  1.00  0.00           C  
ATOM   1618  CG  LEU A 208       1.787  -1.745  -1.574  1.00  0.00           C  
ATOM   1619  CD1 LEU A 208       0.831  -0.583  -1.863  1.00  0.00           C  
ATOM   1620  CD2 LEU A 208       3.158  -1.462  -2.191  1.00  0.00           C  
ATOM   1621  N   LEU A 209       1.984  -3.382   2.703  1.00  0.00           N  
ATOM   1622  CA  LEU A 209       2.049  -3.299   4.155  1.00  0.00           C  
ATOM   1623  C   LEU A 209       3.114  -4.219   4.741  1.00  0.00           C  
ATOM   1624  O   LEU A 209       3.686  -3.925   5.785  1.00  0.00           O  
ATOM   1625  CB  LEU A 209       0.673  -3.604   4.754  1.00  0.00           C  
ATOM   1626  CG  LEU A 209      -0.364  -2.514   4.468  1.00  0.00           C  
ATOM   1627  CD1 LEU A 209      -1.766  -2.985   4.822  1.00  0.00           C  
ATOM   1628  CD2 LEU A 209      -0.014  -1.252   5.253  1.00  0.00           C  
ATOM   1629  N   ALA A 210       3.394  -5.328   4.054  1.00  0.00           N  
ATOM   1630  CA  ALA A 210       4.419  -6.260   4.515  1.00  0.00           C  
ATOM   1631  C   ALA A 210       5.794  -5.597   4.377  1.00  0.00           C  
ATOM   1632  O   ALA A 210       6.752  -5.999   5.033  1.00  0.00           O  
ATOM   1633  CB  ALA A 210       4.375  -7.545   3.697  1.00  0.00           C  
ATOM   1634  N   GLN A 211       5.886  -4.582   3.522  1.00  0.00           N  
ATOM   1635  CA  GLN A 211       7.130  -3.856   3.293  1.00  0.00           C  
ATOM   1636  C   GLN A 211       7.140  -2.517   4.029  1.00  0.00           C  
ATOM   1637  O   GLN A 211       7.960  -1.649   3.744  1.00  0.00           O  
ATOM   1638  CB  GLN A 211       7.319  -3.615   1.783  1.00  0.00           C  
ATOM   1639  CG  GLN A 211       7.395  -4.878   0.955  1.00  0.00           C  
ATOM   1640  CD  GLN A 211       7.402  -4.591  -0.532  1.00  0.00           C  
ATOM   1641  OE1 GLN A 211       8.334  -3.977  -1.052  1.00  0.00           O  
ATOM   1642  NE2 GLN A 211       6.362  -5.031  -1.218  1.00  0.00           N  
ATOM   1643  N   SER A 212       6.217  -2.349   4.971  1.00  0.00           N  
ATOM   1644  CA  SER A 212       6.130  -1.114   5.733  1.00  0.00           C  
ATOM   1645  C   SER A 212       6.496  -1.383   7.186  1.00  0.00           C  
ATOM   1646  O   SER A 212       6.766  -2.525   7.564  1.00  0.00           O  
ATOM   1647  CB  SER A 212       4.706  -0.555   5.666  1.00  0.00           C  
ATOM   1648  OG  SER A 212       3.829  -1.340   6.461  1.00  0.00           O  
ATOM   1649  N   SER A 213       6.490  -0.329   7.998  1.00  0.00           N  
ATOM   1650  CA  SER A 213       6.787  -0.472   9.412  1.00  0.00           C  
ATOM   1651  C   SER A 213       5.527  -0.897  10.181  1.00  0.00           C  
ATOM   1652  O   SER A 213       5.589  -1.169  11.377  1.00  0.00           O  
ATOM   1653  CB  SER A 213       7.327   0.847   9.975  1.00  0.00           C  
ATOM   1654  OG  SER A 213       6.439   1.903   9.734  1.00  0.00           O  
ATOM   1655  N   TYR A 214       4.386  -0.965   9.485  1.00  0.00           N  
ATOM   1656  CA  TYR A 214       3.140  -1.379  10.109  1.00  0.00           C  
ATOM   1657  C   TYR A 214       3.129  -2.893  10.304  1.00  0.00           C  
ATOM   1658  O   TYR A 214       3.722  -3.633   9.517  1.00  0.00           O  
ATOM   1659  CB  TYR A 214       1.941  -1.024   9.230  1.00  0.00           C  
ATOM   1660  CG  TYR A 214       1.619   0.446   9.121  1.00  0.00           C  
ATOM   1661  CD1 TYR A 214       1.095   1.152  10.204  1.00  0.00           C  
ATOM   1662  CD2 TYR A 214       1.794   1.130   7.917  1.00  0.00           C  
ATOM   1663  CE1 TYR A 214       0.773   2.494  10.103  1.00  0.00           C  
ATOM   1664  CE2 TYR A 214       1.472   2.473   7.805  1.00  0.00           C  
ATOM   1665  CZ  TYR A 214       0.960   3.157   8.894  1.00  0.00           C  
ATOM   1666  OH  TYR A 214       0.641   4.488   8.786  1.00  0.00           O  
ATOM   1667  N   GLN A 215       2.438  -3.354  11.351  1.00  0.00           N  
ATOM   1668  CA  GLN A 215       2.274  -4.784  11.576  1.00  0.00           C  
ATOM   1669  C   GLN A 215       0.923  -5.108  10.945  1.00  0.00           C  
ATOM   1670  O   GLN A 215      -0.086  -4.505  11.306  1.00  0.00           O  
ATOM   1671  CB  GLN A 215       2.248  -5.112  13.068  1.00  0.00           C  
ATOM   1672  CG  GLN A 215       2.044  -6.605  13.343  1.00  0.00           C  
ATOM   1673  CD  GLN A 215       1.895  -6.923  14.821  1.00  0.00           C  
ATOM   1674  OE1 GLN A 215       2.062  -6.064  15.684  1.00  0.00           O  
ATOM   1675  NE2 GLN A 215       1.580  -8.170  15.116  1.00  0.00           N  
ATOM   1676  N   LEU A 216       0.907  -6.053   9.991  1.00  0.00           N  
ATOM   1677  CA  LEU A 216      -0.338  -6.437   9.331  1.00  0.00           C  
ATOM   1678  C   LEU A 216      -0.897  -7.721   9.925  1.00  0.00           C  
ATOM   1679  O   LEU A 216      -0.181  -8.706  10.089  1.00  0.00           O  
ATOM   1680  CB  LEU A 216      -0.093  -6.629   7.830  1.00  0.00           C  
ATOM   1681  CG  LEU A 216      -1.274  -7.161   7.011  1.00  0.00           C  
ATOM   1682  CD1 LEU A 216      -2.420  -6.153   7.018  1.00  0.00           C  
ATOM   1683  CD2 LEU A 216      -0.815  -7.417   5.579  1.00  0.00           C  
ATOM   1684  N   VAL A 217      -2.185  -7.705  10.241  1.00  0.00           N  
ATOM   1685  CA  VAL A 217      -2.844  -8.873  10.818  1.00  0.00           C  
ATOM   1686  C   VAL A 217      -4.194  -9.132  10.159  1.00  0.00           C  
ATOM   1687  O   VAL A 217      -5.041  -8.245  10.084  1.00  0.00           O  
ATOM   1688  CB  VAL A 217      -3.076  -8.686  12.339  1.00  0.00           C  
ATOM   1689  CG1 VAL A 217      -3.641  -9.975  12.931  1.00  0.00           C  
ATOM   1690  CG2 VAL A 217      -1.786  -8.305  13.040  1.00  0.00           C  
ATOM   1691  N   GLU A 218      -4.386 -10.362   9.671  1.00  0.00           N  
ATOM   1692  CA  GLU A 218      -5.669 -10.756   9.092  1.00  0.00           C  
ATOM   1693  C   GLU A 218      -6.456 -11.309  10.279  1.00  0.00           C  
ATOM   1694  O   GLU A 218      -5.991 -12.226  10.960  1.00  0.00           O  
ATOM   1695  CB  GLU A 218      -5.486 -11.829   8.016  1.00  0.00           C  
ATOM   1696  CG  GLU A 218      -4.985 -11.265   6.693  1.00  0.00           C  
ATOM   1697  CD  GLU A 218      -4.914 -12.328   5.607  1.00  0.00           C  
ATOM   1698  OE1 GLU A 218      -3.906 -13.054   5.573  1.00  0.00           O  
ATOM   1699  OE2 GLU A 218      -5.863 -12.435   4.812  1.00  0.00           O  
ATOM   1700  N   VAL A 219      -7.629 -10.740  10.526  1.00  0.00           N  
ATOM   1701  CA  VAL A 219      -8.396 -11.115  11.711  1.00  0.00           C  
ATOM   1702  C   VAL A 219      -9.853 -11.462  11.472  1.00  0.00           C  
ATOM   1703  O   VAL A 219     -10.397 -11.237  10.394  1.00  0.00           O  
ATOM   1704  CB  VAL A 219      -8.381  -9.964  12.742  1.00  0.00           C  
ATOM   1705  CG1 VAL A 219      -6.974  -9.689  13.224  1.00  0.00           C  
ATOM   1706  CG2 VAL A 219      -8.976  -8.700  12.109  1.00  0.00           C  
ATOM   1707  N   GLN A 220     -10.474 -12.025  12.513  1.00  0.00           N  
ATOM   1708  CA  GLN A 220     -11.897 -12.293  12.540  1.00  0.00           C  
ATOM   1709  C   GLN A 220     -12.352 -11.320  13.619  1.00  0.00           C  
ATOM   1710  O   GLN A 220     -12.162 -11.577  14.810  1.00  0.00           O  
ATOM   1711  CB  GLN A 220     -12.195 -13.738  12.954  1.00  0.00           C  
ATOM   1712  CG  GLN A 220     -13.686 -14.075  12.928  1.00  0.00           C  
ATOM   1713  CD  GLN A 220     -13.965 -15.522  13.253  1.00  0.00           C  
ATOM   1714  OE1 GLN A 220     -13.851 -15.941  14.402  1.00  0.00           O  
ATOM   1715  NE2 GLN A 220     -14.331 -16.293  12.245  1.00  0.00           N  
ATOM   1716  N   ALA A 221     -12.889 -10.176  13.193  1.00  0.00           N  
ATOM   1717  CA  ALA A 221     -13.282  -9.132  14.127  1.00  0.00           C  
ATOM   1718  C   ALA A 221     -14.757  -8.779  14.104  1.00  0.00           C  
ATOM   1719  O   ALA A 221     -15.426  -8.904  13.079  1.00  0.00           O  
ATOM   1720  CB  ALA A 221     -12.455  -7.872  13.860  1.00  0.00           C  
ATOM   1721  N   SER A 222     -15.269  -8.337  15.254  1.00  0.00           N  
ATOM   1722  CA  SER A 222     -16.653  -7.922  15.383  1.00  0.00           C  
ATOM   1723  C   SER A 222     -16.780  -6.476  14.910  1.00  0.00           C  
ATOM   1724  O   SER A 222     -15.782  -5.780  14.716  1.00  0.00           O  
ATOM   1725  CB  SER A 222     -17.098  -8.007  16.844  1.00  0.00           C  
ATOM   1726  OG  SER A 222     -16.406  -7.063  17.637  1.00  0.00           O  
ATOM   1727  N   LEU A 223     -18.028  -6.023  14.752  1.00  0.00           N  
ATOM   1728  CA  LEU A 223     -18.291  -4.653  14.340  1.00  0.00           C  
ATOM   1729  C   LEU A 223     -17.695  -3.686  15.366  1.00  0.00           C  
ATOM   1730  O   LEU A 223     -17.029  -2.712  15.006  1.00  0.00           O  
ATOM   1731  CB  LEU A 223     -19.798  -4.420  14.226  1.00  0.00           C  
ATOM   1732  CG  LEU A 223     -20.259  -2.979  13.970  1.00  0.00           C  
ATOM   1733  CD1 LEU A 223     -19.734  -2.500  12.627  1.00  0.00           C  
ATOM   1734  CD2 LEU A 223     -21.788  -2.918  13.999  1.00  0.00           C  
ATOM   1735  N   GLU A 224     -17.918  -3.967  16.650  1.00  0.00           N  
ATOM   1736  CA  GLU A 224     -17.433  -3.123  17.737  1.00  0.00           C  
ATOM   1737  C   GLU A 224     -15.919  -2.949  17.702  1.00  0.00           C  
ATOM   1738  O   GLU A 224     -15.408  -1.847  17.899  1.00  0.00           O  
ATOM   1739  CB  GLU A 224     -17.844  -3.700  19.087  1.00  0.00           C  
ATOM   1740  CG  GLU A 224     -19.349  -3.671  19.388  1.00  0.00           C  
ATOM   1741  CD  GLU A 224     -20.161  -4.601  18.509  1.00  0.00           C  
ATOM   1742  OE1 GLU A 224     -19.637  -5.650  18.077  1.00  0.00           O  
ATOM   1743  OE2 GLU A 224     -21.343  -4.286  18.247  1.00  0.00           O  
ATOM   1744  N   GLU A 225     -15.198  -4.042  17.435  1.00  0.00           N  
ATOM   1745  CA  GLU A 225     -13.739  -3.997  17.384  1.00  0.00           C  
ATOM   1746  C   GLU A 225     -13.235  -3.092  16.260  1.00  0.00           C  
ATOM   1747  O   GLU A 225     -12.341  -2.278  16.461  1.00  0.00           O  
ATOM   1748  CB  GLU A 225     -13.174  -5.407  17.198  1.00  0.00           C  
ATOM   1749  CG  GLU A 225     -13.273  -6.294  18.415  1.00  0.00           C  
ATOM   1750  CD  GLU A 225     -12.795  -7.719  18.136  1.00  0.00           C  
ATOM   1751  OE1 GLU A 225     -13.646  -8.587  17.936  1.00  0.00           O  
ATOM   1752  OE2 GLU A 225     -11.563  -7.936  18.103  1.00  0.00           O  
ATOM   1753  N   SER A 226     -13.809  -3.236  15.062  1.00  0.00           N  
ATOM   1754  CA  SER A 226     -13.382  -2.447  13.919  1.00  0.00           C  
ATOM   1755  C   SER A 226     -13.661  -0.951  14.079  1.00  0.00           C  
ATOM   1756  O   SER A 226     -12.895  -0.119  13.590  1.00  0.00           O  
ATOM   1757  CB  SER A 226     -14.048  -2.958  12.630  1.00  0.00           C  
ATOM   1758  OG  SER A 226     -15.438  -2.709  12.630  1.00  0.00           O  
ATOM   1759  N   LEU A 227     -14.744  -0.605  14.786  1.00  0.00           N  
ATOM   1760  CA  LEU A 227     -15.108   0.799  14.975  1.00  0.00           C  
ATOM   1761  C   LEU A 227     -14.240   1.530  15.991  1.00  0.00           C  
ATOM   1762  O   LEU A 227     -14.343   2.753  16.132  1.00  0.00           O  
ATOM   1763  CB  LEU A 227     -16.582   0.916  15.358  1.00  0.00           C  
ATOM   1764  CG  LEU A 227     -17.577   0.475  14.269  1.00  0.00           C  
ATOM   1765  CD1 LEU A 227     -19.009   0.643  14.768  1.00  0.00           C  
ATOM   1766  CD2 LEU A 227     -17.358   1.286  13.001  1.00  0.00           C  
ATOM   1767  N   GLN A 228     -13.376   0.800  16.697  1.00  0.00           N  
ATOM   1768  CA  GLN A 228     -12.470   1.413  17.669  1.00  0.00           C  
ATOM   1769  C   GLN A 228     -11.163   1.832  16.997  1.00  0.00           C  
ATOM   1770  O   GLN A 228     -10.228   2.273  17.660  1.00  0.00           O  
ATOM   1771  CB  GLN A 228     -12.167   0.440  18.812  1.00  0.00           C  
ATOM   1772  CG  GLN A 228     -13.369   0.090  19.678  1.00  0.00           C  
ATOM   1773  CD  GLN A 228     -13.019  -0.870  20.792  1.00  0.00           C  
ATOM   1774  OE1 GLN A 228     -12.178  -0.578  21.634  1.00  0.00           O  
ATOM   1775  NE2 GLN A 228     -13.662  -2.027  20.793  1.00  0.00           N  
ATOM   1776  N   ALA A 229     -11.093   1.686  15.671  1.00  0.00           N  
ATOM   1777  CA  ALA A 229      -9.904   2.027  14.906  1.00  0.00           C  
ATOM   1778  C   ALA A 229      -9.611   3.522  14.888  1.00  0.00           C  
ATOM   1779  O   ALA A 229     -10.506   4.347  15.071  1.00  0.00           O  
ATOM   1780  CB  ALA A 229     -10.051   1.526  13.474  1.00  0.00           C  
ATOM   1781  N   ASP A 230      -8.338   3.865  14.663  1.00  0.00           N  
ATOM   1782  CA  ASP A 230      -7.920   5.261  14.557  1.00  0.00           C  
ATOM   1783  C   ASP A 230      -8.181   5.719  13.127  1.00  0.00           C  
ATOM   1784  O   ASP A 230      -8.358   6.912  12.864  1.00  0.00           O  
ATOM   1785  CB  ASP A 230      -6.422   5.410  14.850  1.00  0.00           C  
ATOM   1786  CG  ASP A 230      -6.056   5.027  16.267  1.00  0.00           C  
ATOM   1787  OD1 ASP A 230      -6.853   5.304  17.189  1.00  0.00           O  
ATOM   1788  OD2 ASP A 230      -4.954   4.465  16.460  1.00  0.00           O  
ATOM   1789  N   GLU A 231      -8.200   4.747  12.189  1.00  0.00           N  
ATOM   1790  CA  GLU A 231      -8.355   5.047  10.771  1.00  0.00           C  
ATOM   1791  C   GLU A 231      -8.902   3.838  10.029  1.00  0.00           C  
ATOM   1792  O   GLU A 231      -8.690   2.702  10.440  1.00  0.00           O  
ATOM   1793  CB  GLU A 231      -6.982   5.448  10.194  1.00  0.00           C  
ATOM   1794  CG  GLU A 231      -6.965   5.754   8.710  1.00  0.00           C  
ATOM   1795  CD  GLU A 231      -5.569   6.102   8.209  1.00  0.00           C  
ATOM   1796  OE1 GLU A 231      -4.616   6.088   9.019  1.00  0.00           O  
ATOM   1797  OE2 GLU A 231      -5.433   6.379   7.002  1.00  0.00           O  
ATOM   1798  N   MET A 232      -9.613   4.094   8.932  1.00  0.00           N  
ATOM   1799  CA  MET A 232     -10.172   3.034   8.107  1.00  0.00           C  
ATOM   1800  C   MET A 232     -10.082   3.433   6.635  1.00  0.00           C  
ATOM   1801  O   MET A 232     -10.274   4.596   6.290  1.00  0.00           O  
ATOM   1802  CB  MET A 232     -11.629   2.770   8.495  1.00  0.00           C  
ATOM   1803  CG  MET A 232     -12.271   1.586   7.786  1.00  0.00           C  
ATOM   1804  SD  MET A 232     -13.970   1.274   8.320  1.00  0.00           S  
ATOM   1805  CE  MET A 232     -13.696   0.637   9.975  1.00  0.00           C  
ATOM   1806  N   VAL A 233      -9.774   2.463   5.760  1.00  0.00           N  
ATOM   1807  CA  VAL A 233      -9.702   2.700   4.322  1.00  0.00           C  
ATOM   1808  C   VAL A 233     -10.337   1.520   3.596  1.00  0.00           C  
ATOM   1809  O   VAL A 233     -10.387   0.413   4.130  1.00  0.00           O  
ATOM   1810  CB  VAL A 233      -8.240   2.850   3.811  1.00  0.00           C  
ATOM   1811  CG1 VAL A 233      -7.537   3.999   4.524  1.00  0.00           C  
ATOM   1812  CG2 VAL A 233      -7.463   1.550   4.018  1.00  0.00           C  
ATOM   1813  N   ILE A 234     -10.838   1.773   2.387  1.00  0.00           N  
ATOM   1814  CA  ILE A 234     -11.418   0.700   1.584  1.00  0.00           C  
ATOM   1815  C   ILE A 234     -10.685   0.701   0.242  1.00  0.00           C  
ATOM   1816  O   ILE A 234     -10.103   1.713  -0.157  1.00  0.00           O  
ATOM   1817  CB  ILE A 234     -12.940   0.868   1.355  1.00  0.00           C  
ATOM   1818  CG1 ILE A 234     -13.245   2.141   0.559  1.00  0.00           C  
ATOM   1819  CG2 ILE A 234     -13.666   0.877   2.698  1.00  0.00           C  
ATOM   1820  CD1 ILE A 234     -14.716   2.259   0.164  1.00  0.00           C  
ATOM   1821  N   CYS A 235     -10.716  -0.429  -0.455  1.00  0.00           N  
ATOM   1822  CA  CYS A 235     -10.006  -0.532  -1.722  1.00  0.00           C  
ATOM   1823  C   CYS A 235     -10.600  -1.537  -2.697  1.00  0.00           C  
ATOM   1824  O   CYS A 235     -11.261  -2.503  -2.296  1.00  0.00           O  
ATOM   1825  CB  CYS A 235      -8.553  -0.923  -1.453  1.00  0.00           C  
ATOM   1826  SG  CYS A 235      -8.339  -2.594  -0.794  1.00  0.00           S  
ATOM   1827  N   ASN A 236     -10.362  -1.286  -3.985  1.00  0.00           N  
ATOM   1828  CA  ASN A 236     -10.695  -2.219  -5.049  1.00  0.00           C  
ATOM   1829  C   ASN A 236      -9.854  -1.771  -6.246  1.00  0.00           C  
ATOM   1830  O   ASN A 236      -9.189  -0.731  -6.187  1.00  0.00           O  
ATOM   1831  CB  ASN A 236     -12.204  -2.281  -5.369  1.00  0.00           C  
ATOM   1832  CG  ASN A 236     -12.774  -1.007  -5.965  1.00  0.00           C  
ATOM   1833  OD1 ASN A 236     -12.116  -0.292  -6.710  1.00  0.00           O  
ATOM   1834  ND2 ASN A 236     -14.050  -0.758  -5.671  1.00  0.00           N  
ATOM   1835  N   ALA A 237      -9.860  -2.552  -7.325  1.00  0.00           N  
ATOM   1836  CA  ALA A 237      -9.044  -2.259  -8.497  1.00  0.00           C  
ATOM   1837  C   ALA A 237      -9.298  -0.893  -9.139  1.00  0.00           C  
ATOM   1838  O   ALA A 237      -8.410  -0.345  -9.792  1.00  0.00           O  
ATOM   1839  CB  ALA A 237      -9.216  -3.360  -9.542  1.00  0.00           C  
ATOM   1840  N   LEU A 238     -10.490  -0.335  -8.964  1.00  0.00           N  
ATOM   1841  CA  LEU A 238     -10.840   0.932  -9.597  1.00  0.00           C  
ATOM   1842  C   LEU A 238     -10.637   2.199  -8.759  1.00  0.00           C  
ATOM   1843  O   LEU A 238     -10.248   3.231  -9.294  1.00  0.00           O  
ATOM   1844  CB  LEU A 238     -12.298   0.889 -10.078  1.00  0.00           C  
ATOM   1845  CG  LEU A 238     -12.692  -0.310 -10.955  1.00  0.00           C  
ATOM   1846  CD1 LEU A 238     -14.147  -0.163 -11.392  1.00  0.00           C  
ATOM   1847  CD2 LEU A 238     -11.775  -0.390 -12.169  1.00  0.00           C  
ATOM   1848  N   MET A 239     -10.920   2.118  -7.470  1.00  0.00           N  
ATOM   1849  CA  MET A 239     -10.865   3.290  -6.589  1.00  0.00           C  
ATOM   1850  C   MET A 239      -9.548   4.061  -6.605  1.00  0.00           C  
ATOM   1851  O   MET A 239      -9.556   5.284  -6.790  1.00  0.00           O  
ATOM   1852  CB  MET A 239     -11.237   2.902  -5.163  1.00  0.00           C  
ATOM   1853  CG  MET A 239     -12.702   2.496  -5.015  1.00  0.00           C  
ATOM   1854  SD  MET A 239     -13.093   2.000  -3.335  1.00  0.00           S  
ATOM   1855  CE  MET A 239     -14.879   1.874  -3.445  1.00  0.00           C  
ATOM   1856  N   PRO A 240      -8.359   3.398  -6.463  1.00  0.00           N  
ATOM   1857  CA  PRO A 240      -8.045   2.082  -5.909  1.00  0.00           C  
ATOM   1858  C   PRO A 240      -8.075   2.032  -4.378  1.00  0.00           C  
ATOM   1859  O   PRO A 240      -8.310   0.973  -3.797  1.00  0.00           O  
ATOM   1860  CB  PRO A 240      -6.649   1.811  -6.468  1.00  0.00           C  
ATOM   1861  CG  PRO A 240      -6.031   3.160  -6.467  1.00  0.00           C  
ATOM   1862  CD  PRO A 240      -7.153   4.061  -6.970  1.00  0.00           C  
ATOM   1863  N   VAL A 241      -7.841   3.165  -3.730  1.00  0.00           N  
ATOM   1864  CA  VAL A 241      -7.878   3.241  -2.271  1.00  0.00           C  
ATOM   1865  C   VAL A 241      -8.611   4.523  -1.884  1.00  0.00           C  
ATOM   1866  O   VAL A 241      -8.363   5.580  -2.460  1.00  0.00           O  
ATOM   1867  CB  VAL A 241      -6.459   3.272  -1.651  1.00  0.00           C  
ATOM   1868  CG1 VAL A 241      -6.535   3.422  -0.139  1.00  0.00           C  
ATOM   1869  CG2 VAL A 241      -5.712   1.999  -2.003  1.00  0.00           C  
ATOM   1870  N   MET A 242      -9.526   4.422  -0.924  1.00  0.00           N  
ATOM   1871  CA  MET A 242     -10.306   5.573  -0.480  1.00  0.00           C  
ATOM   1872  C   MET A 242     -10.311   5.659   1.044  1.00  0.00           C  
ATOM   1873  O   MET A 242     -10.431   4.640   1.719  1.00  0.00           O  
ATOM   1874  CB  MET A 242     -11.756   5.462  -0.959  1.00  0.00           C  
ATOM   1875  CG  MET A 242     -11.954   5.494  -2.461  1.00  0.00           C  
ATOM   1876  SD  MET A 242     -11.756   7.149  -3.141  1.00  0.00           S  
ATOM   1877  CE  MET A 242     -12.160   6.843  -4.867  1.00  0.00           C  
ATOM   1878  N   PRO A 243     -10.196   6.874   1.599  1.00  0.00           N  
ATOM   1879  CA  PRO A 243     -10.230   7.021   3.056  1.00  0.00           C  
ATOM   1880  C   PRO A 243     -11.687   7.027   3.525  1.00  0.00           C  
ATOM   1881  O   PRO A 243     -12.559   7.601   2.875  1.00  0.00           O  
ATOM   1882  CB  PRO A 243      -9.559   8.369   3.279  1.00  0.00           C  
ATOM   1883  CG  PRO A 243      -9.996   9.161   2.076  1.00  0.00           C  
ATOM   1884  CD  PRO A 243      -9.892   8.160   0.937  1.00  0.00           C  
ATOM   1885  N   VAL A 244     -11.950   6.374   4.659  1.00  0.00           N  
ATOM   1886  CA  VAL A 244     -13.292   6.351   5.228  1.00  0.00           C  
ATOM   1887  C   VAL A 244     -13.355   7.450   6.283  1.00  0.00           C  
ATOM   1888  O   VAL A 244     -12.572   7.449   7.228  1.00  0.00           O  
ATOM   1889  CB  VAL A 244     -13.602   4.981   5.883  1.00  0.00           C  
ATOM   1890  CG1 VAL A 244     -14.951   5.037   6.602  1.00  0.00           C  
ATOM   1891  CG2 VAL A 244     -13.605   3.892   4.828  1.00  0.00           C  
ATOM   1892  N   CYS A 245     -14.270   8.408   6.111  1.00  0.00           N  
ATOM   1893  CA  CYS A 245     -14.386   9.504   7.061  1.00  0.00           C  
ATOM   1894  C   CYS A 245     -15.431   9.236   8.141  1.00  0.00           C  
ATOM   1895  O   CYS A 245     -15.406   9.857   9.203  1.00  0.00           O  
ATOM   1896  CB  CYS A 245     -14.719  10.809   6.328  1.00  0.00           C  
ATOM   1897  SG  CYS A 245     -16.208  10.757   5.315  1.00  0.00           S  
ATOM   1898  N   ALA A 246     -16.328   8.293   7.882  1.00  0.00           N  
ATOM   1899  CA  ALA A 246     -17.347   7.953   8.869  1.00  0.00           C  
ATOM   1900  C   ALA A 246     -17.994   6.602   8.591  1.00  0.00           C  
ATOM   1901  O   ALA A 246     -18.131   6.187   7.440  1.00  0.00           O  
ATOM   1902  CB  ALA A 246     -18.419   9.033   8.924  1.00  0.00           C  
ATOM   1903  N   CYS A 247     -18.385   5.924   9.667  1.00  0.00           N  
ATOM   1904  CA  CYS A 247     -19.089   4.656   9.579  1.00  0.00           C  
ATOM   1905  C   CYS A 247     -20.179   4.750  10.630  1.00  0.00           C  
ATOM   1906  O   CYS A 247     -19.922   4.609  11.824  1.00  0.00           O  
ATOM   1907  CB  CYS A 247     -18.162   3.480   9.875  1.00  0.00           C  
ATOM   1908  SG  CYS A 247     -19.007   1.888   9.742  1.00  0.00           S  
ATOM   1909  N   GLY A 248     -21.396   5.015  10.186  1.00  0.00           N  
ATOM   1910  CA  GLY A 248     -22.485   5.186  11.117  1.00  0.00           C  
ATOM   1911  C   GLY A 248     -22.255   6.465  11.900  1.00  0.00           C  
ATOM   1912  O   GLY A 248     -22.044   7.528  11.316  1.00  0.00           O  
ATOM   1913  N   ASP A 249     -22.267   6.365  13.236  1.00  0.00           N  
ATOM   1914  CA  ASP A 249     -22.055   7.520  14.096  1.00  0.00           C  
ATOM   1915  C   ASP A 249     -20.579   7.733  14.441  1.00  0.00           C  
ATOM   1916  O   ASP A 249     -20.230   8.707  15.111  1.00  0.00           O  
ATOM   1917  CB  ASP A 249     -22.857   7.374  15.390  1.00  0.00           C  
ATOM   1918  CG  ASP A 249     -24.346   7.256  15.148  1.00  0.00           C  
ATOM   1919  OD1 ASP A 249     -24.883   8.035  14.334  1.00  0.00           O  
ATOM   1920  OD2 ASP A 249     -24.969   6.382  15.771  1.00  0.00           O  
ATOM   1921  N   VAL A 250     -19.719   6.824  13.993  1.00  0.00           N  
ATOM   1922  CA  VAL A 250     -18.287   6.924  14.273  1.00  0.00           C  
ATOM   1923  C   VAL A 250     -17.571   7.652  13.140  1.00  0.00           C  
ATOM   1924  O   VAL A 250     -17.741   7.312  11.968  1.00  0.00           O  
ATOM   1925  CB  VAL A 250     -17.671   5.523  14.453  1.00  0.00           C  
ATOM   1926  CG1 VAL A 250     -16.179   5.644  14.749  1.00  0.00           C  
ATOM   1927  CG2 VAL A 250     -18.372   4.786  15.579  1.00  0.00           C  
ATOM   1928  N   SER A 251     -16.769   8.665  13.502  1.00  0.00           N  
ATOM   1929  CA  SER A 251     -16.030   9.428  12.503  1.00  0.00           C  
ATOM   1930  C   SER A 251     -14.529   9.149  12.597  1.00  0.00           C  
ATOM   1931  O   SER A 251     -14.004   8.862  13.680  1.00  0.00           O  
ATOM   1932  CB  SER A 251     -16.287  10.930  12.681  1.00  0.00           C  
ATOM   1933  OG  SER A 251     -15.855  11.375  13.946  1.00  0.00           O  
ATOM   1934  N   PHE A 252     -13.849   9.233  11.455  1.00  0.00           N  
ATOM   1935  CA  PHE A 252     -12.415   9.001  11.372  1.00  0.00           C  
ATOM   1936  C   PHE A 252     -11.769  10.221  10.716  1.00  0.00           C  
ATOM   1937  O   PHE A 252     -12.167  10.613   9.622  1.00  0.00           O  
ATOM   1938  CB  PHE A 252     -12.114   7.752  10.532  1.00  0.00           C  
ATOM   1939  CG  PHE A 252     -12.753   6.501  11.057  1.00  0.00           C  
ATOM   1940  CD1 PHE A 252     -12.256   5.870  12.195  1.00  0.00           C  
ATOM   1941  CD2 PHE A 252     -13.848   5.933  10.406  1.00  0.00           C  
ATOM   1942  CE1 PHE A 252     -12.844   4.699  12.677  1.00  0.00           C  
ATOM   1943  CE2 PHE A 252     -14.434   4.767  10.883  1.00  0.00           C  
ATOM   1944  CZ  PHE A 252     -13.931   4.152  12.023  1.00  0.00           C  
ATOM   1945  N   SER A 253     -10.780  10.827  11.387  1.00  0.00           N  
ATOM   1946  CA  SER A 253     -10.105  12.006  10.849  1.00  0.00           C  
ATOM   1947  C   SER A 253      -8.669  11.736  10.412  1.00  0.00           C  
ATOM   1948  O   SER A 253      -8.125  12.459   9.588  1.00  0.00           O  
ATOM   1949  CB  SER A 253     -10.115  13.135  11.888  1.00  0.00           C  
ATOM   1950  OG  SER A 253      -9.480  12.731  13.080  1.00  0.00           O  
ATOM   1951  N   SER A 254      -8.056  10.682  10.952  1.00  0.00           N  
ATOM   1952  CA  SER A 254      -6.688  10.335  10.596  1.00  0.00           C  
ATOM   1953  C   SER A 254      -6.612   9.751   9.184  1.00  0.00           C  
ATOM   1954  O   SER A 254      -7.533   9.063   8.746  1.00  0.00           O  
ATOM   1955  CB  SER A 254      -6.118   9.317  11.588  1.00  0.00           C  
ATOM   1956  OG  SER A 254      -4.796   8.942  11.238  1.00  0.00           O  
ATOM   1957  N   ALA A 255      -5.519  10.047   8.480  1.00  0.00           N  
ATOM   1958  CA  ALA A 255      -5.341   9.565   7.112  1.00  0.00           C  
ATOM   1959  C   ALA A 255      -3.920   9.053   6.862  1.00  0.00           C  
ATOM   1960  O   ALA A 255      -3.471   8.982   5.719  1.00  0.00           O  
ATOM   1961  CB  ALA A 255      -5.674  10.678   6.118  1.00  0.00           C  
ATOM   1962  N   THR A 256      -3.212   8.689   7.930  1.00  0.00           N  
ATOM   1963  CA  THR A 256      -1.836   8.210   7.823  1.00  0.00           C  
ATOM   1964  C   THR A 256      -1.682   6.980   6.926  1.00  0.00           C  
ATOM   1965  O   THR A 256      -0.820   6.941   6.053  1.00  0.00           O  
ATOM   1966  CB  THR A 256      -1.257   7.903   9.217  1.00  0.00           C  
ATOM   1967  OG1 THR A 256      -1.374   9.051  10.055  1.00  0.00           O  
ATOM   1968  CG2 THR A 256       0.214   7.519   9.103  1.00  0.00           C  
ATOM   1969  N   LEU A 257      -2.526   5.969   7.149  1.00  0.00           N  
ATOM   1970  CA  LEU A 257      -2.468   4.757   6.341  1.00  0.00           C  
ATOM   1971  C   LEU A 257      -2.843   5.060   4.897  1.00  0.00           C  
ATOM   1972  O   LEU A 257      -2.210   4.571   3.959  1.00  0.00           O  
ATOM   1973  CB  LEU A 257      -3.414   3.692   6.913  1.00  0.00           C  
ATOM   1974  CG  LEU A 257      -3.529   2.387   6.121  1.00  0.00           C  
ATOM   1975  CD1 LEU A 257      -2.174   1.698   6.035  1.00  0.00           C  
ATOM   1976  CD2 LEU A 257      -4.549   1.471   6.802  1.00  0.00           C  
ATOM   1977  N   TYR A 258      -3.873   5.882   4.709  1.00  0.00           N  
ATOM   1978  CA  TYR A 258      -4.311   6.265   3.371  1.00  0.00           C  
ATOM   1979  C   TYR A 258      -3.198   6.980   2.608  1.00  0.00           C  
ATOM   1980  O   TYR A 258      -2.960   6.687   1.438  1.00  0.00           O  
ATOM   1981  CB  TYR A 258      -5.542   7.183   3.454  1.00  0.00           C  
ATOM   1982  CG  TYR A 258      -5.901   7.817   2.130  1.00  0.00           C  
ATOM   1983  CD1 TYR A 258      -6.437   7.054   1.093  1.00  0.00           C  
ATOM   1984  CD2 TYR A 258      -5.668   9.172   1.896  1.00  0.00           C  
ATOM   1985  CE1 TYR A 258      -6.732   7.628  -0.140  1.00  0.00           C  
ATOM   1986  CE2 TYR A 258      -5.957   9.749   0.665  1.00  0.00           C  
ATOM   1987  CZ  TYR A 258      -6.489   8.970  -0.347  1.00  0.00           C  
ATOM   1988  OH  TYR A 258      -6.772   9.538  -1.572  1.00  0.00           O  
ATOM   1989  N   GLU A 259      -2.512   7.912   3.274  1.00  0.00           N  
ATOM   1990  CA  GLU A 259      -1.440   8.677   2.646  1.00  0.00           C  
ATOM   1991  C   GLU A 259      -0.277   7.789   2.214  1.00  0.00           C  
ATOM   1992  O   GLU A 259       0.424   8.101   1.253  1.00  0.00           O  
ATOM   1993  CB  GLU A 259      -0.958   9.776   3.607  1.00  0.00           C  
ATOM   1994  CG  GLU A 259      -1.981  10.892   3.803  1.00  0.00           C  
ATOM   1995  CD  GLU A 259      -1.662  11.806   4.982  1.00  0.00           C  
ATOM   1996  OE1 GLU A 259      -0.660  11.558   5.690  1.00  0.00           O  
ATOM   1997  OE2 GLU A 259      -2.434  12.767   5.204  1.00  0.00           O  
ATOM   1998  N   TYR A 260      -0.072   6.678   2.920  1.00  0.00           N  
ATOM   1999  CA  TYR A 260       0.997   5.746   2.568  1.00  0.00           C  
ATOM   2000  C   TYR A 260       0.602   4.890   1.369  1.00  0.00           C  
ATOM   2001  O   TYR A 260       1.380   4.718   0.431  1.00  0.00           O  
ATOM   2002  CB  TYR A 260       1.323   4.837   3.760  1.00  0.00           C  
ATOM   2003  CG  TYR A 260       2.268   3.705   3.408  1.00  0.00           C  
ATOM   2004  CD1 TYR A 260       3.599   3.962   3.063  1.00  0.00           C  
ATOM   2005  CD2 TYR A 260       1.828   2.381   3.369  1.00  0.00           C  
ATOM   2006  CE1 TYR A 260       4.461   2.930   2.694  1.00  0.00           C  
ATOM   2007  CE2 TYR A 260       2.680   1.340   3.007  1.00  0.00           C  
ATOM   2008  CZ  TYR A 260       3.993   1.623   2.667  1.00  0.00           C  
ATOM   2009  OH  TYR A 260       4.843   0.606   2.297  1.00  0.00           O  
ATOM   2010  N   LEU A 261      -0.611   4.344   1.388  1.00  0.00           N  
ATOM   2011  CA  LEU A 261      -1.087   3.459   0.332  1.00  0.00           C  
ATOM   2012  C   LEU A 261      -1.500   4.131  -0.978  1.00  0.00           C  
ATOM   2013  O   LEU A 261      -1.191   3.631  -2.063  1.00  0.00           O  
ATOM   2014  CB  LEU A 261      -2.270   2.621   0.846  1.00  0.00           C  
ATOM   2015  CG  LEU A 261      -2.000   1.643   1.988  1.00  0.00           C  
ATOM   2016  CD1 LEU A 261      -3.321   1.041   2.464  1.00  0.00           C  
ATOM   2017  CD2 LEU A 261      -1.048   0.548   1.518  1.00  0.00           C  
ATOM   2018  N   ALA A 262      -2.201   5.250  -0.889  1.00  0.00           N  
ATOM   2019  CA  ALA A 262      -2.729   5.937  -2.063  1.00  0.00           C  
ATOM   2020  C   ALA A 262      -1.771   6.146  -3.245  1.00  0.00           C  
ATOM   2021  O   ALA A 262      -2.065   5.693  -4.352  1.00  0.00           O  
ATOM   2022  CB  ALA A 262      -3.356   7.271  -1.651  1.00  0.00           C  
ATOM   2023  N   PRO A 263      -0.632   6.833  -3.051  1.00  0.00           N  
ATOM   2024  CA  PRO A 263       0.269   7.054  -4.190  1.00  0.00           C  
ATOM   2025  C   PRO A 263       0.830   5.776  -4.802  1.00  0.00           C  
ATOM   2026  O   PRO A 263       1.093   5.721  -6.001  1.00  0.00           O  
ATOM   2027  CB  PRO A 263       1.364   7.951  -3.594  1.00  0.00           C  
ATOM   2028  CG  PRO A 263       1.366   7.581  -2.147  1.00  0.00           C  
ATOM   2029  CD  PRO A 263      -0.100   7.435  -1.823  1.00  0.00           C  
ATOM   2030  N   LEU A 264       1.005   4.741  -3.981  1.00  0.00           N  
ATOM   2031  CA  LEU A 264       1.534   3.469  -4.463  1.00  0.00           C  
ATOM   2032  C   LEU A 264       0.485   2.662  -5.223  1.00  0.00           C  
ATOM   2033  O   LEU A 264       0.814   1.915  -6.146  1.00  0.00           O  
ATOM   2034  CB  LEU A 264       2.072   2.648  -3.284  1.00  0.00           C  
ATOM   2035  CG  LEU A 264       3.208   3.309  -2.502  1.00  0.00           C  
ATOM   2036  CD1 LEU A 264       3.554   2.476  -1.267  1.00  0.00           C  
ATOM   2037  CD2 LEU A 264       4.434   3.457  -3.404  1.00  0.00           C  
ATOM   2038  N   CYS A 265      -0.788   2.809  -4.837  1.00  0.00           N  
ATOM   2039  CA  CYS A 265      -1.864   2.071  -5.480  1.00  0.00           C  
ATOM   2040  C   CYS A 265      -2.406   2.745  -6.739  1.00  0.00           C  
ATOM   2041  O   CYS A 265      -3.006   2.083  -7.583  1.00  0.00           O  
ATOM   2042  CB  CYS A 265      -3.009   1.839  -4.487  1.00  0.00           C  
ATOM   2043  SG  CYS A 265      -2.556   0.755  -3.116  1.00  0.00           S  
ATOM   2044  N   GLU A 266      -2.191   4.056  -6.878  1.00  0.00           N  
ATOM   2045  CA  GLU A 266      -2.666   4.783  -8.053  1.00  0.00           C  
ATOM   2046  C   GLU A 266      -1.918   4.324  -9.305  1.00  0.00           C  
ATOM   2047  O   GLU A 266      -2.486   4.281 -10.398  1.00  0.00           O  
ATOM   2048  CB  GLU A 266      -2.473   6.294  -7.865  1.00  0.00           C  
ATOM   2049  CG  GLU A 266      -3.578   6.979  -7.088  1.00  0.00           C  
ATOM   2050  CD  GLU A 266      -4.892   7.032  -7.869  1.00  0.00           C  
ATOM   2051  OE1 GLU A 266      -4.859   6.892  -9.111  1.00  0.00           O  
ATOM   2052  OE2 GLU A 266      -5.950   7.222  -7.237  1.00  0.00           O  
ATOM   2053  N   ARG A 267      -0.636   3.989  -9.141  1.00  0.00           N  
ATOM   2054  CA  ARG A 267       0.205   3.516 -10.237  1.00  0.00           C  
ATOM   2055  C   ARG A 267       0.975   2.282  -9.754  1.00  0.00           C  
ATOM   2056  O   ARG A 267       2.168   2.347  -9.484  1.00  0.00           O  
ATOM   2057  CB  ARG A 267       1.199   4.606 -10.652  1.00  0.00           C  
ATOM   2058  CG  ARG A 267       0.553   5.835 -11.284  1.00  0.00           C  
ATOM   2059  CD  ARG A 267       0.236   5.603 -12.750  1.00  0.00           C  
ATOM   2060  NE  ARG A 267      -0.333   6.783 -13.384  1.00  0.00           N  
ATOM   2061  CZ  ARG A 267      -0.468   6.955 -14.692  1.00  0.00           C  
ATOM   2062  NH1 ARG A 267      -0.063   6.022 -15.539  1.00  0.00           N  
ATOM   2063  NH2 ARG A 267      -1.001   8.062 -15.160  1.00  0.00           N  
ATOM   2064  N   PRO A 268       0.276   1.146  -9.632  1.00  0.00           N  
ATOM   2065  CA  PRO A 268       0.888  -0.087  -9.131  1.00  0.00           C  
ATOM   2066  C   PRO A 268       1.894  -0.776 -10.046  1.00  0.00           C  
ATOM   2067  O   PRO A 268       2.682  -1.608  -9.595  1.00  0.00           O  
ATOM   2068  CB  PRO A 268      -0.337  -0.962  -8.843  1.00  0.00           C  
ATOM   2069  CG  PRO A 268      -1.295  -0.560  -9.915  1.00  0.00           C  
ATOM   2070  CD  PRO A 268      -1.149   0.947  -9.948  1.00  0.00           C  
ATOM   2071  N   ASN A 269       1.864  -0.443 -11.323  1.00  0.00           N  
ATOM   2072  CA  ASN A 269       2.809  -1.049 -12.260  1.00  0.00           C  
ATOM   2073  C   ASN A 269       3.029  -0.170 -13.491  1.00  0.00           C  
ATOM   2074  O   ASN A 269       2.438   0.924 -13.577  1.00  0.00           O  
ATOM   2075  CB  ASN A 269       2.316  -2.447 -12.677  1.00  0.00           C  
ATOM   2076  CG  ASN A 269       1.007  -2.402 -13.449  1.00  0.00           C  
ATOM   2077  OD1 ASN A 269       0.278  -1.410 -13.438  1.00  0.00           O  
ATOM   2078  ND2 ASN A 269       0.676  -3.501 -14.126  1.00  0.00           N  
ATOM   2079  OXT ASN A 269       3.836  -0.553 -14.360  1.00  0.00           O  
ATOM   2080  N   MET B   1      17.641  21.106  11.283  1.00  0.00           N  
ATOM   2081  CA  MET B   1      16.711  19.968  11.271  1.00  0.00           C  
ATOM   2082  C   MET B   1      17.456  18.656  11.481  1.00  0.00           C  
ATOM   2083  O   MET B   1      18.556  18.482  10.973  1.00  0.00           O  
ATOM   2084  CB  MET B   1      15.957  19.897   9.941  1.00  0.00           C  
ATOM   2085  CG  MET B   1      14.985  18.739   9.815  1.00  0.00           C  
ATOM   2086  SD  MET B   1      14.333  18.536   8.150  1.00  0.00           S  
ATOM   2087  CE  MET B   1      13.351  20.016   7.965  1.00  0.00           C  
ATOM   2088  N   ILE B   2      16.851  17.740  12.240  1.00  0.00           N  
ATOM   2089  CA  ILE B   2      17.424  16.423  12.460  1.00  0.00           C  
ATOM   2090  C   ILE B   2      16.548  15.402  11.733  1.00  0.00           C  
ATOM   2091  O   ILE B   2      15.327  15.411  11.878  1.00  0.00           O  
ATOM   2092  CB  ILE B   2      17.487  16.075  13.960  1.00  0.00           C  
ATOM   2093  CG1 ILE B   2      18.497  16.983  14.655  1.00  0.00           C  
ATOM   2094  CG2 ILE B   2      17.862  14.607  14.146  1.00  0.00           C  
ATOM   2095  CD1 ILE B   2      18.562  16.809  16.162  1.00  0.00           C  
ATOM   2096  N   SER B   3      17.188  14.542  10.940  1.00  0.00           N  
ATOM   2097  CA  SER B   3      16.481  13.517  10.196  1.00  0.00           C  
ATOM   2098  C   SER B   3      17.078  12.141  10.461  1.00  0.00           C  
ATOM   2099  O   SER B   3      18.279  12.024  10.706  1.00  0.00           O  
ATOM   2100  CB  SER B   3      16.553  13.792   8.688  1.00  0.00           C  
ATOM   2101  OG  SER B   3      15.974  15.041   8.366  1.00  0.00           O  
ATOM   2102  N   LEU B   4      16.242  11.124  10.425  1.00  0.00           N  
ATOM   2103  CA  LEU B   4      16.690   9.743  10.585  1.00  0.00           C  
ATOM   2104  C   LEU B   4      16.531   9.061   9.238  1.00  0.00           C  
ATOM   2105  O   LEU B   4      15.538   9.265   8.546  1.00  0.00           O  
ATOM   2106  CB  LEU B   4      15.842   9.000  11.628  1.00  0.00           C  
ATOM   2107  CG  LEU B   4      16.258   9.077  13.103  1.00  0.00           C  
ATOM   2108  CD1 LEU B   4      16.365  10.523  13.555  1.00  0.00           C  
ATOM   2109  CD2 LEU B   4      15.240   8.332  13.960  1.00  0.00           C  
ATOM   2110  N   ILE B   5      17.527   8.254   8.844  1.00  0.00           N  
ATOM   2111  CA  ILE B   5      17.435   7.498   7.603  1.00  0.00           C  
ATOM   2112  C   ILE B   5      17.748   6.048   7.955  1.00  0.00           C  
ATOM   2113  O   ILE B   5      18.759   5.753   8.586  1.00  0.00           O  
ATOM   2114  CB  ILE B   5      18.387   8.040   6.503  1.00  0.00           C  
ATOM   2115  CG1 ILE B   5      18.191   7.237   5.210  1.00  0.00           C  
ATOM   2116  CG2 ILE B   5      19.841   8.020   6.954  1.00  0.00           C  
ATOM   2117  CD1 ILE B   5      18.784   7.891   3.983  1.00  0.00           C  
ATOM   2118  N   ALA B   6      16.845   5.132   7.558  1.00  0.00           N  
ATOM   2119  CA  ALA B   6      17.002   3.727   7.915  1.00  0.00           C  
ATOM   2120  C   ALA B   6      16.337   2.785   6.924  1.00  0.00           C  
ATOM   2121  O   ALA B   6      15.385   3.158   6.239  1.00  0.00           O  
ATOM   2122  CB  ALA B   6      16.428   3.486   9.303  1.00  0.00           C  
ATOM   2123  N   ALA B   7      16.872   1.561   6.852  1.00  0.00           N  
ATOM   2124  CA  ALA B   7      16.303   0.518   6.011  1.00  0.00           C  
ATOM   2125  C   ALA B   7      15.676  -0.466   6.991  1.00  0.00           C  
ATOM   2126  O   ALA B   7      16.334  -0.904   7.935  1.00  0.00           O  
ATOM   2127  CB  ALA B   7      17.390  -0.163   5.190  1.00  0.00           C  
ATOM   2128  N   LEU B   8      14.398  -0.781   6.773  1.00  0.00           N  
ATOM   2129  CA  LEU B   8      13.662  -1.670   7.672  1.00  0.00           C  
ATOM   2130  C   LEU B   8      13.145  -2.918   6.977  1.00  0.00           C  
ATOM   2131  O   LEU B   8      12.501  -2.841   5.937  1.00  0.00           O  
ATOM   2132  CB  LEU B   8      12.461  -0.936   8.277  1.00  0.00           C  
ATOM   2133  CG  LEU B   8      12.661   0.192   9.299  1.00  0.00           C  
ATOM   2134  CD1 LEU B   8      13.476   1.337   8.706  1.00  0.00           C  
ATOM   2135  CD2 LEU B   8      11.293   0.703   9.746  1.00  0.00           C  
ATOM   2136  N   ALA B   9      13.435  -4.088   7.548  1.00  0.00           N  
ATOM   2137  CA  ALA B   9      12.931  -5.338   7.028  1.00  0.00           C  
ATOM   2138  C   ALA B   9      11.587  -5.559   7.731  1.00  0.00           C  
ATOM   2139  O   ALA B   9      11.109  -4.690   8.463  1.00  0.00           O  
ATOM   2140  CB  ALA B   9      13.894  -6.477   7.355  1.00  0.00           C  
ATOM   2141  N   VAL B  10      10.975  -6.728   7.527  1.00  0.00           N  
ATOM   2142  CA  VAL B  10       9.711  -7.032   8.179  1.00  0.00           C  
ATOM   2143  C   VAL B  10       9.890  -6.926   9.700  1.00  0.00           C  
ATOM   2144  O   VAL B  10      10.933  -7.281  10.239  1.00  0.00           O  
ATOM   2145  CB  VAL B  10       9.220  -8.454   7.794  1.00  0.00           C  
ATOM   2146  CG1 VAL B  10       7.980  -8.827   8.595  1.00  0.00           C  
ATOM   2147  CG2 VAL B  10       8.921  -8.506   6.307  1.00  0.00           C  
ATOM   2148  N   ASP B  11       8.848  -6.413  10.371  1.00  0.00           N  
ATOM   2149  CA  ASP B  11       8.853  -6.215  11.818  1.00  0.00           C  
ATOM   2150  C   ASP B  11       9.896  -5.191  12.281  1.00  0.00           C  
ATOM   2151  O   ASP B  11      10.380  -5.242  13.410  1.00  0.00           O  
ATOM   2152  CB  ASP B  11       9.063  -7.548  12.562  1.00  0.00           C  
ATOM   2153  CG  ASP B  11       7.883  -8.498  12.417  1.00  0.00           C  
ATOM   2154  OD1 ASP B  11       6.730  -8.020  12.402  1.00  0.00           O  
ATOM   2155  OD2 ASP B  11       8.115  -9.720  12.330  1.00  0.00           O  
ATOM   2156  N   ARG B  12      10.215  -4.252  11.400  1.00  0.00           N  
ATOM   2157  CA  ARG B  12      11.144  -3.163  11.697  1.00  0.00           C  
ATOM   2158  C   ARG B  12      12.564  -3.600  12.056  1.00  0.00           C  
ATOM   2159  O   ARG B  12      13.300  -2.864  12.706  1.00  0.00           O  
ATOM   2160  CB  ARG B  12      10.573  -2.273  12.811  1.00  0.00           C  
ATOM   2161  CG  ARG B  12       9.214  -1.656  12.504  1.00  0.00           C  
ATOM   2162  CD  ARG B  12       8.790  -0.675  13.583  1.00  0.00           C  
ATOM   2163  NE  ARG B  12       8.638  -1.312  14.892  1.00  0.00           N  
ATOM   2164  CZ  ARG B  12       7.654  -2.136  15.218  1.00  0.00           C  
ATOM   2165  NH1 ARG B  12       6.712  -2.434  14.345  1.00  0.00           N  
ATOM   2166  NH2 ARG B  12       7.610  -2.672  16.437  1.00  0.00           N  
ATOM   2167  N   VAL B  13      12.964  -4.792  11.604  1.00  0.00           N  
ATOM   2168  CA  VAL B  13      14.312  -5.282  11.872  1.00  0.00           C  
ATOM   2169  C   VAL B  13      15.297  -4.439  11.056  1.00  0.00           C  
ATOM   2170  O   VAL B  13      15.099  -4.231   9.864  1.00  0.00           O  
ATOM   2171  CB  VAL B  13      14.463  -6.768  11.477  1.00  0.00           C  
ATOM   2172  CG1 VAL B  13      15.915  -7.209  11.612  1.00  0.00           C  
ATOM   2173  CG2 VAL B  13      13.573  -7.629  12.361  1.00  0.00           C  
ATOM   2174  N   ILE B  14      16.344  -3.941  11.714  1.00  0.00           N  
ATOM   2175  CA  ILE B  14      17.344  -3.130  11.029  1.00  0.00           C  
ATOM   2176  C   ILE B  14      18.748  -3.707  11.141  1.00  0.00           C  
ATOM   2177  O   ILE B  14      19.696  -3.167  10.568  1.00  0.00           O  
ATOM   2178  CB  ILE B  14      17.362  -1.682  11.566  1.00  0.00           C  
ATOM   2179  CG1 ILE B  14      17.639  -1.669  13.078  1.00  0.00           C  
ATOM   2180  CG2 ILE B  14      16.040  -0.993  11.259  1.00  0.00           C  
ATOM   2181  CD1 ILE B  14      17.812  -0.273  13.668  1.00  0.00           C  
ATOM   2182  N   GLY B  15      18.895  -4.810  11.870  1.00  0.00           N  
ATOM   2183  CA  GLY B  15      20.203  -5.406  12.004  1.00  0.00           C  
ATOM   2184  C   GLY B  15      20.250  -6.682  12.815  1.00  0.00           C  
ATOM   2185  O   GLY B  15      19.311  -7.001  13.545  1.00  0.00           O  
ATOM   2186  N   MET B  16      21.353  -7.416  12.669  1.00  0.00           N  
ATOM   2187  CA  MET B  16      21.601  -8.651  13.396  1.00  0.00           C  
ATOM   2188  C   MET B  16      23.005  -8.494  13.984  1.00  0.00           C  
ATOM   2189  O   MET B  16      23.989  -8.480  13.244  1.00  0.00           O  
ATOM   2190  CB  MET B  16      21.533  -9.860  12.466  1.00  0.00           C  
ATOM   2191  CG  MET B  16      21.812 -11.199  13.147  1.00  0.00           C  
ATOM   2192  SD  MET B  16      20.611 -11.566  14.434  1.00  0.00           S  
ATOM   2193  CE  MET B  16      21.105 -13.226  14.881  1.00  0.00           C  
ATOM   2194  N   GLU B  17      23.073  -8.350  15.291  1.00  0.00           N  
ATOM   2195  CA  GLU B  17      24.325  -8.125  15.994  1.00  0.00           C  
ATOM   2196  C   GLU B  17      24.960  -6.810  15.513  1.00  0.00           C  
ATOM   2197  O   GLU B  17      24.438  -5.746  15.797  1.00  0.00           O  
ATOM   2198  CB  GLU B  17      25.271  -9.322  15.820  1.00  0.00           C  
ATOM   2199  CG  GLU B  17      24.809 -10.547  16.609  1.00  0.00           C  
ATOM   2200  CD  GLU B  17      25.800 -11.695  16.534  1.00  0.00           C  
ATOM   2201  OE1 GLU B  17      27.009 -11.443  16.371  1.00  0.00           O  
ATOM   2202  OE2 GLU B  17      25.365 -12.854  16.660  1.00  0.00           O  
ATOM   2203  N   ASN B  18      26.068  -6.885  14.762  1.00  0.00           N  
ATOM   2204  CA  ASN B  18      26.753  -5.682  14.304  1.00  0.00           C  
ATOM   2205  C   ASN B  18      26.588  -5.346  12.825  1.00  0.00           C  
ATOM   2206  O   ASN B  18      27.208  -4.407  12.328  1.00  0.00           O  
ATOM   2207  CB  ASN B  18      28.254  -5.774  14.609  1.00  0.00           C  
ATOM   2208  CG  ASN B  18      28.553  -6.079  16.058  1.00  0.00           C  
ATOM   2209  OD1 ASN B  18      27.743  -5.828  16.946  1.00  0.00           O  
ATOM   2210  ND2 ASN B  18      29.739  -6.614  16.311  1.00  0.00           N  
ATOM   2211  N   ALA B  19      25.738  -6.094  12.105  1.00  0.00           N  
ATOM   2212  CA  ALA B  19      25.580  -5.875  10.675  1.00  0.00           C  
ATOM   2213  C   ALA B  19      24.128  -5.842  10.198  1.00  0.00           C  
ATOM   2214  O   ALA B  19      23.220  -6.300  10.894  1.00  0.00           O  
ATOM   2215  CB  ALA B  19      26.346  -6.944   9.905  1.00  0.00           C  
ATOM   2216  N   MET B  20      23.919  -5.274   9.003  1.00  0.00           N  
ATOM   2217  CA  MET B  20      22.602  -5.223   8.401  1.00  0.00           C  
ATOM   2218  C   MET B  20      22.442  -6.542   7.640  1.00  0.00           C  
ATOM   2219  O   MET B  20      23.299  -6.905   6.838  1.00  0.00           O  
ATOM   2220  CB  MET B  20      22.490  -4.026   7.447  1.00  0.00           C  
ATOM   2221  CG  MET B  20      22.742  -2.684   8.133  1.00  0.00           C  
ATOM   2222  SD  MET B  20      22.386  -1.259   7.094  1.00  0.00           S  
ATOM   2223  CE  MET B  20      20.617  -1.144   7.294  1.00  0.00           C  
ATOM   2224  N   PRO B  21      21.357  -7.284   7.881  1.00  0.00           N  
ATOM   2225  CA  PRO B  21      21.131  -8.608   7.290  1.00  0.00           C  
ATOM   2226  C   PRO B  21      20.631  -8.669   5.841  1.00  0.00           C  
ATOM   2227  O   PRO B  21      19.852  -9.551   5.486  1.00  0.00           O  
ATOM   2228  CB  PRO B  21      20.131  -9.229   8.269  1.00  0.00           C  
ATOM   2229  CG  PRO B  21      19.270  -8.063   8.618  1.00  0.00           C  
ATOM   2230  CD  PRO B  21      20.275  -6.928   8.804  1.00  0.00           C  
ATOM   2231  N   TRP B  22      21.085  -7.747   4.982  1.00  0.00           N  
ATOM   2232  CA  TRP B  22      20.673  -7.754   3.583  1.00  0.00           C  
ATOM   2233  C   TRP B  22      21.605  -6.924   2.710  1.00  0.00           C  
ATOM   2234  O   TRP B  22      22.439  -6.171   3.216  1.00  0.00           O  
ATOM   2235  CB  TRP B  22      19.244  -7.217   3.450  1.00  0.00           C  
ATOM   2236  CG  TRP B  22      19.095  -5.796   3.928  1.00  0.00           C  
ATOM   2237  CD1 TRP B  22      19.513  -4.658   3.295  1.00  0.00           C  
ATOM   2238  CD2 TRP B  22      18.494  -5.370   5.160  1.00  0.00           C  
ATOM   2239  NE1 TRP B  22      19.226  -3.544   4.060  1.00  0.00           N  
ATOM   2240  CE2 TRP B  22      18.591  -3.956   5.214  1.00  0.00           C  
ATOM   2241  CE3 TRP B  22      17.879  -6.046   6.220  1.00  0.00           C  
ATOM   2242  CZ2 TRP B  22      18.105  -3.214   6.293  1.00  0.00           C  
ATOM   2243  CZ3 TRP B  22      17.395  -5.301   7.295  1.00  0.00           C  
ATOM   2244  CH2 TRP B  22      17.516  -3.902   7.319  1.00  0.00           C  
ATOM   2245  N   ASN B  23      21.469  -7.073   1.392  1.00  0.00           N  
ATOM   2246  CA  ASN B  23      22.271  -6.346   0.432  1.00  0.00           C  
ATOM   2247  C   ASN B  23      21.325  -5.823  -0.645  1.00  0.00           C  
ATOM   2248  O   ASN B  23      20.802  -6.594  -1.452  1.00  0.00           O  
ATOM   2249  CB  ASN B  23      23.329  -7.261  -0.199  1.00  0.00           C  
ATOM   2250  CG  ASN B  23      24.192  -6.544  -1.219  1.00  0.00           C  
ATOM   2251  OD1 ASN B  23      24.420  -5.339  -1.111  1.00  0.00           O  
ATOM   2252  ND2 ASN B  23      24.677  -7.281  -2.201  1.00  0.00           N  
ATOM   2253  N   LEU B  24      21.091  -4.510  -0.632  1.00  0.00           N  
ATOM   2254  CA  LEU B  24      20.170  -3.882  -1.571  1.00  0.00           C  
ATOM   2255  C   LEU B  24      20.830  -2.665  -2.226  1.00  0.00           C  
ATOM   2256  O   LEU B  24      20.835  -1.576  -1.657  1.00  0.00           O  
ATOM   2257  CB  LEU B  24      18.898  -3.457  -0.832  1.00  0.00           C  
ATOM   2258  CG  LEU B  24      17.659  -3.161  -1.670  1.00  0.00           C  
ATOM   2259  CD1 LEU B  24      17.119  -4.457  -2.264  1.00  0.00           C  
ATOM   2260  CD2 LEU B  24      16.598  -2.503  -0.794  1.00  0.00           C  
ATOM   2261  N   PRO B  25      21.396  -2.838  -3.431  1.00  0.00           N  
ATOM   2262  CA  PRO B  25      22.069  -1.745  -4.149  1.00  0.00           C  
ATOM   2263  C   PRO B  25      21.225  -0.484  -4.306  1.00  0.00           C  
ATOM   2264  O   PRO B  25      21.742   0.636  -4.187  1.00  0.00           O  
ATOM   2265  CB  PRO B  25      22.412  -2.376  -5.500  1.00  0.00           C  
ATOM   2266  CG  PRO B  25      22.639  -3.813  -5.144  1.00  0.00           C  
ATOM   2267  CD  PRO B  25      21.528  -4.107  -4.168  1.00  0.00           C  
ATOM   2268  N   ALA B  26      19.927  -0.655  -4.572  1.00  0.00           N  
ATOM   2269  CA  ALA B  26      19.035   0.490  -4.738  1.00  0.00           C  
ATOM   2270  C   ALA B  26      18.967   1.329  -3.459  1.00  0.00           C  
ATOM   2271  O   ALA B  26      18.894   2.557  -3.515  1.00  0.00           O  
ATOM   2272  CB  ALA B  26      17.643   0.017  -5.132  1.00  0.00           C  
ATOM   2273  N   ASP B  27      19.003   0.661  -2.309  1.00  0.00           N  
ATOM   2274  CA  ASP B  27      18.952   1.369  -1.039  1.00  0.00           C  
ATOM   2275  C   ASP B  27      20.262   2.122  -0.794  1.00  0.00           C  
ATOM   2276  O   ASP B  27      20.264   3.203  -0.207  1.00  0.00           O  
ATOM   2277  CB  ASP B  27      18.696   0.411   0.130  1.00  0.00           C  
ATOM   2278  CG  ASP B  27      18.619   1.133   1.466  1.00  0.00           C  
ATOM   2279  OD1 ASP B  27      17.758   2.026   1.603  1.00  0.00           O  
ATOM   2280  OD2 ASP B  27      19.423   0.815   2.354  1.00  0.00           O  
ATOM   2281  N   LEU B  28      21.384   1.556  -1.257  1.00  0.00           N  
ATOM   2282  CA  LEU B  28      22.679   2.208  -1.090  1.00  0.00           C  
ATOM   2283  C   LEU B  28      22.690   3.516  -1.880  1.00  0.00           C  
ATOM   2284  O   LEU B  28      23.220   4.528  -1.418  1.00  0.00           O  
ATOM   2285  CB  LEU B  28      23.813   1.293  -1.571  1.00  0.00           C  
ATOM   2286  CG  LEU B  28      24.012  -0.003  -0.771  1.00  0.00           C  
ATOM   2287  CD1 LEU B  28      25.130  -0.835  -1.398  1.00  0.00           C  
ATOM   2288  CD2 LEU B  28      24.340   0.325   0.678  1.00  0.00           C  
ATOM   2289  N   ALA B  29      22.097   3.506  -3.081  1.00  0.00           N  
ATOM   2290  CA  ALA B  29      22.022   4.693  -3.919  1.00  0.00           C  
ATOM   2291  C   ALA B  29      21.109   5.734  -3.265  1.00  0.00           C  
ATOM   2292  O   ALA B  29      21.416   6.930  -3.264  1.00  0.00           O  
ATOM   2293  CB  ALA B  29      21.502   4.324  -5.307  1.00  0.00           C  
ATOM   2294  N   TRP B  30      19.978   5.276  -2.718  1.00  0.00           N  
ATOM   2295  CA  TRP B  30      19.024   6.150  -2.039  1.00  0.00           C  
ATOM   2296  C   TRP B  30      19.689   6.778  -0.811  1.00  0.00           C  
ATOM   2297  O   TRP B  30      19.557   7.975  -0.559  1.00  0.00           O  
ATOM   2298  CB  TRP B  30      17.799   5.331  -1.629  1.00  0.00           C  
ATOM   2299  CG  TRP B  30      16.881   5.966  -0.621  1.00  0.00           C  
ATOM   2300  CD1 TRP B  30      16.875   5.747   0.729  1.00  0.00           C  
ATOM   2301  CD2 TRP B  30      15.807   6.882  -0.877  1.00  0.00           C  
ATOM   2302  NE1 TRP B  30      15.865   6.461   1.327  1.00  0.00           N  
ATOM   2303  CE2 TRP B  30      15.196   7.175   0.365  1.00  0.00           C  
ATOM   2304  CE3 TRP B  30      15.294   7.480  -2.047  1.00  0.00           C  
ATOM   2305  CZ2 TRP B  30      14.100   8.033   0.479  1.00  0.00           C  
ATOM   2306  CZ3 TRP B  30      14.204   8.342  -1.921  1.00  0.00           C  
ATOM   2307  CH2 TRP B  30      13.617   8.611  -0.674  1.00  0.00           C  
ATOM   2308  N   PHE B  31      20.425   5.967  -0.062  1.00  0.00           N  
ATOM   2309  CA  PHE B  31      21.131   6.422   1.127  1.00  0.00           C  
ATOM   2310  C   PHE B  31      22.149   7.507   0.768  1.00  0.00           C  
ATOM   2311  O   PHE B  31      22.207   8.560   1.404  1.00  0.00           O  
ATOM   2312  CB  PHE B  31      21.847   5.239   1.787  1.00  0.00           C  
ATOM   2313  CG  PHE B  31      22.675   5.612   2.983  1.00  0.00           C  
ATOM   2314  CD1 PHE B  31      22.076   5.799   4.235  1.00  0.00           C  
ATOM   2315  CD2 PHE B  31      24.050   5.783   2.868  1.00  0.00           C  
ATOM   2316  CE1 PHE B  31      22.842   6.150   5.342  1.00  0.00           C  
ATOM   2317  CE2 PHE B  31      24.820   6.134   3.969  1.00  0.00           C  
ATOM   2318  CZ  PHE B  31      24.216   6.316   5.214  1.00  0.00           C  
ATOM   2319  N   LYS B  32      22.952   7.245  -0.272  1.00  0.00           N  
ATOM   2320  CA  LYS B  32      23.969   8.198  -0.702  1.00  0.00           C  
ATOM   2321  C   LYS B  32      23.346   9.514  -1.160  1.00  0.00           C  
ATOM   2322  O   LYS B  32      23.801  10.591  -0.784  1.00  0.00           O  
ATOM   2323  CB  LYS B  32      24.806   7.606  -1.838  1.00  0.00           C  
ATOM   2324  CG  LYS B  32      25.888   8.544  -2.370  1.00  0.00           C  
ATOM   2325  CD  LYS B  32      26.703   7.897  -3.476  1.00  0.00           C  
ATOM   2326  CE  LYS B  32      27.766   8.835  -4.011  1.00  0.00           C  
ATOM   2327  NZ  LYS B  32      28.572   8.209  -5.093  1.00  0.00           N  
ATOM   2328  N   ARG B  33      22.299   9.420  -1.968  1.00  0.00           N  
ATOM   2329  CA  ARG B  33      21.611  10.592  -2.494  1.00  0.00           C  
ATOM   2330  C   ARG B  33      21.081  11.512  -1.389  1.00  0.00           C  
ATOM   2331  O   ARG B  33      21.148  12.732  -1.503  1.00  0.00           O  
ATOM   2332  CB  ARG B  33      20.441  10.140  -3.378  1.00  0.00           C  
ATOM   2333  CG  ARG B  33      19.719  11.257  -4.110  1.00  0.00           C  
ATOM   2334  CD  ARG B  33      18.375  10.747  -4.628  1.00  0.00           C  
ATOM   2335  NE  ARG B  33      18.500   9.422  -5.239  1.00  0.00           N  
ATOM   2336  CZ  ARG B  33      17.489   8.580  -5.424  1.00  0.00           C  
ATOM   2337  NH1 ARG B  33      16.264   8.909  -5.056  1.00  0.00           N  
ATOM   2338  NH2 ARG B  33      17.706   7.394  -5.969  1.00  0.00           N  
ATOM   2339  N   ASN B  34      20.563  10.917  -0.322  1.00  0.00           N  
ATOM   2340  CA  ASN B  34      19.974  11.695   0.758  1.00  0.00           C  
ATOM   2341  C   ASN B  34      20.909  12.103   1.890  1.00  0.00           C  
ATOM   2342  O   ASN B  34      20.513  12.865   2.771  1.00  0.00           O  
ATOM   2343  CB  ASN B  34      18.768  10.935   1.322  1.00  0.00           C  
ATOM   2344  CG  ASN B  34      17.605  10.892   0.363  1.00  0.00           C  
ATOM   2345  OD1 ASN B  34      16.997  11.923   0.056  1.00  0.00           O  
ATOM   2346  ND2 ASN B  34      17.293   9.711  -0.150  1.00  0.00           N  
ATOM   2347  N   THR B  35      22.157  11.622   1.870  1.00  0.00           N  
ATOM   2348  CA  THR B  35      23.113  11.976   2.919  1.00  0.00           C  
ATOM   2349  C   THR B  35      24.320  12.763   2.416  1.00  0.00           C  
ATOM   2350  O   THR B  35      25.010  13.407   3.203  1.00  0.00           O  
ATOM   2351  CB  THR B  35      23.643  10.719   3.659  1.00  0.00           C  
ATOM   2352  OG1 THR B  35      24.299   9.851   2.722  1.00  0.00           O  
ATOM   2353  CG2 THR B  35      22.509   9.971   4.343  1.00  0.00           C  
ATOM   2354  N   LEU B  36      24.580  12.719   1.102  1.00  0.00           N  
ATOM   2355  CA  LEU B  36      25.726  13.417   0.528  1.00  0.00           C  
ATOM   2356  C   LEU B  36      25.722  14.910   0.873  1.00  0.00           C  
ATOM   2357  O   LEU B  36      24.690  15.575   0.790  1.00  0.00           O  
ATOM   2358  CB  LEU B  36      25.751  13.238  -0.998  1.00  0.00           C  
ATOM   2359  CG  LEU B  36      27.066  13.609  -1.703  1.00  0.00           C  
ATOM   2360  CD1 LEU B  36      28.183  12.681  -1.248  1.00  0.00           C  
ATOM   2361  CD2 LEU B  36      26.883  13.507  -3.214  1.00  0.00           C  
ATOM   2362  N   ASN B  37      26.897  15.418   1.279  1.00  0.00           N  
ATOM   2363  CA  ASN B  37      27.087  16.817   1.655  1.00  0.00           C  
ATOM   2364  C   ASN B  37      26.364  17.215   2.938  1.00  0.00           C  
ATOM   2365  O   ASN B  37      26.136  18.402   3.191  1.00  0.00           O  
ATOM   2366  CB  ASN B  37      26.672  17.753   0.506  1.00  0.00           C  
ATOM   2367  CG  ASN B  37      27.509  17.554  -0.742  1.00  0.00           C  
ATOM   2368  OD1 ASN B  37      28.738  17.461  -0.674  1.00  0.00           O  
ATOM   2369  ND2 ASN B  37      26.853  17.488  -1.887  1.00  0.00           N  
ATOM   2370  N   LYS B  38      26.006  16.218   3.772  1.00  0.00           N  
ATOM   2371  CA  LYS B  38      25.352  16.467   5.049  1.00  0.00           C  
ATOM   2372  C   LYS B  38      26.133  15.725   6.129  1.00  0.00           C  
ATOM   2373  O   LYS B  38      26.729  14.683   5.859  1.00  0.00           O  
ATOM   2374  CB  LYS B  38      23.907  15.958   5.044  1.00  0.00           C  
ATOM   2375  CG  LYS B  38      23.009  16.541   3.954  1.00  0.00           C  
ATOM   2376  CD  LYS B  38      21.642  15.875   3.979  1.00  0.00           C  
ATOM   2377  CE  LYS B  38      20.775  16.332   2.815  1.00  0.00           C  
ATOM   2378  NZ  LYS B  38      19.479  15.593   2.783  1.00  0.00           N  
ATOM   2379  N   PRO B  39      26.151  16.244   7.358  1.00  0.00           N  
ATOM   2380  CA  PRO B  39      26.859  15.520   8.417  1.00  0.00           C  
ATOM   2381  C   PRO B  39      26.036  14.277   8.781  1.00  0.00           C  
ATOM   2382  O   PRO B  39      24.809  14.316   8.795  1.00  0.00           O  
ATOM   2383  CB  PRO B  39      26.905  16.536   9.567  1.00  0.00           C  
ATOM   2384  CG  PRO B  39      25.685  17.373   9.329  1.00  0.00           C  
ATOM   2385  CD  PRO B  39      25.658  17.549   7.840  1.00  0.00           C  
ATOM   2386  N   VAL B  40      26.734  13.169   9.064  1.00  0.00           N  
ATOM   2387  CA  VAL B  40      26.059  11.924   9.440  1.00  0.00           C  
ATOM   2388  C   VAL B  40      26.497  11.501  10.839  1.00  0.00           C  
ATOM   2389  O   VAL B  40      27.688  11.489  11.153  1.00  0.00           O  
ATOM   2390  CB  VAL B  40      26.343  10.782   8.434  1.00  0.00           C  
ATOM   2391  CG1 VAL B  40      25.720  11.123   7.076  1.00  0.00           C  
ATOM   2392  CG2 VAL B  40      27.843  10.548   8.267  1.00  0.00           C  
ATOM   2393  N   ILE B  41      25.504  11.173  11.677  1.00  0.00           N  
ATOM   2394  CA  ILE B  41      25.774  10.727  13.037  1.00  0.00           C  
ATOM   2395  C   ILE B  41      25.450   9.233  13.112  1.00  0.00           C  
ATOM   2396  O   ILE B  41      24.387   8.807  12.659  1.00  0.00           O  
ATOM   2397  CB  ILE B  41      24.900  11.483  14.068  1.00  0.00           C  
ATOM   2398  CG1 ILE B  41      25.247  12.981  14.047  1.00  0.00           C  
ATOM   2399  CG2 ILE B  41      25.100  10.905  15.464  1.00  0.00           C  
ATOM   2400  CD1 ILE B  41      24.334  13.835  14.918  1.00  0.00           C  
ATOM   2401  N   MET B  42      26.378   8.462  13.670  1.00  0.00           N  
ATOM   2402  CA  MET B  42      26.185   7.013  13.787  1.00  0.00           C  
ATOM   2403  C   MET B  42      26.805   6.484  15.069  1.00  0.00           C  
ATOM   2404  O   MET B  42      27.631   7.136  15.699  1.00  0.00           O  
ATOM   2405  CB  MET B  42      26.830   6.304  12.589  1.00  0.00           C  
ATOM   2406  CG  MET B  42      28.357   6.340  12.599  1.00  0.00           C  
ATOM   2407  SD  MET B  42      29.112   5.797  11.049  1.00  0.00           S  
ATOM   2408  CE  MET B  42      29.097   7.336  10.129  1.00  0.00           C  
ATOM   2409  N   GLY B  43      26.389   5.279  15.457  1.00  0.00           N  
ATOM   2410  CA  GLY B  43      26.934   4.625  16.628  1.00  0.00           C  
ATOM   2411  C   GLY B  43      28.183   3.852  16.240  1.00  0.00           C  
ATOM   2412  O   GLY B  43      28.491   3.706  15.054  1.00  0.00           O  
ATOM   2413  N   ARG B  44      28.924   3.342  17.240  1.00  0.00           N  
ATOM   2414  CA  ARG B  44      30.154   2.593  16.984  1.00  0.00           C  
ATOM   2415  C   ARG B  44      29.946   1.342  16.136  1.00  0.00           C  
ATOM   2416  O   ARG B  44      30.729   1.059  15.233  1.00  0.00           O  
ATOM   2417  CB  ARG B  44      30.836   2.220  18.303  1.00  0.00           C  
ATOM   2418  CG  ARG B  44      32.123   1.411  18.139  1.00  0.00           C  
ATOM   2419  CD  ARG B  44      32.804   1.149  19.474  1.00  0.00           C  
ATOM   2420  NE  ARG B  44      33.461   2.339  20.009  1.00  0.00           N  
ATOM   2421  CZ  ARG B  44      34.709   2.700  19.722  1.00  0.00           C  
ATOM   2422  NH1 ARG B  44      35.455   1.961  18.914  1.00  0.00           N  
ATOM   2423  NH2 ARG B  44      35.217   3.809  20.242  1.00  0.00           N  
ATOM   2424  N   HIS B  45      28.882   0.577  16.411  1.00  0.00           N  
ATOM   2425  CA  HIS B  45      28.633  -0.649  15.654  1.00  0.00           C  
ATOM   2426  C   HIS B  45      28.352  -0.361  14.179  1.00  0.00           C  
ATOM   2427  O   HIS B  45      28.798  -1.096  13.294  1.00  0.00           O  
ATOM   2428  CB  HIS B  45      27.470  -1.430  16.277  1.00  0.00           C  
ATOM   2429  CG  HIS B  45      27.820  -2.060  17.587  1.00  0.00           C  
ATOM   2430  ND1 HIS B  45      26.936  -2.140  18.641  1.00  0.00           N  
ATOM   2431  CD2 HIS B  45      28.962  -2.635  18.017  1.00  0.00           C  
ATOM   2432  CE1 HIS B  45      27.522  -2.737  19.664  1.00  0.00           C  
ATOM   2433  NE2 HIS B  45      28.750  -3.048  19.313  1.00  0.00           N  
ATOM   2434  N   THR B  46      27.628   0.723  13.908  1.00  0.00           N  
ATOM   2435  CA  THR B  46      27.334   1.102  12.531  1.00  0.00           C  
ATOM   2436  C   THR B  46      28.641   1.518  11.844  1.00  0.00           C  
ATOM   2437  O   THR B  46      28.875   1.179  10.684  1.00  0.00           O  
ATOM   2438  CB  THR B  46      26.319   2.260  12.486  1.00  0.00           C  
ATOM   2439  OG1 THR B  46      25.088   1.828  13.084  1.00  0.00           O  
ATOM   2440  CG2 THR B  46      26.042   2.691  11.052  1.00  0.00           C  
ATOM   2441  N   TRP B  47      29.486   2.247  12.569  1.00  0.00           N  
ATOM   2442  CA  TRP B  47      30.780   2.670  12.058  1.00  0.00           C  
ATOM   2443  C   TRP B  47      31.641   1.464  11.685  1.00  0.00           C  
ATOM   2444  O   TRP B  47      32.243   1.424  10.614  1.00  0.00           O  
ATOM   2445  CB  TRP B  47      31.512   3.526  13.099  1.00  0.00           C  
ATOM   2446  CG  TRP B  47      33.005   3.594  12.907  1.00  0.00           C  
ATOM   2447  CD1 TRP B  47      33.961   3.019  13.705  1.00  0.00           C  
ATOM   2448  CD2 TRP B  47      33.716   4.241  11.846  1.00  0.00           C  
ATOM   2449  NE1 TRP B  47      35.217   3.273  13.205  1.00  0.00           N  
ATOM   2450  CE2 TRP B  47      35.097   4.015  12.057  1.00  0.00           C  
ATOM   2451  CE3 TRP B  47      33.328   4.982  10.714  1.00  0.00           C  
ATOM   2452  CZ2 TRP B  47      36.085   4.510  11.196  1.00  0.00           C  
ATOM   2453  CZ3 TRP B  47      34.305   5.471   9.863  1.00  0.00           C  
ATOM   2454  CH2 TRP B  47      35.668   5.233  10.106  1.00  0.00           C  
ATOM   2455  N   GLU B  48      31.690   0.471  12.587  1.00  0.00           N  
ATOM   2456  CA  GLU B  48      32.487  -0.731  12.351  1.00  0.00           C  
ATOM   2457  C   GLU B  48      31.960  -1.537  11.168  1.00  0.00           C  
ATOM   2458  O   GLU B  48      32.727  -2.182  10.457  1.00  0.00           O  
ATOM   2459  CB  GLU B  48      32.528  -1.591  13.621  1.00  0.00           C  
ATOM   2460  CG  GLU B  48      33.244  -0.904  14.788  1.00  0.00           C  
ATOM   2461  CD  GLU B  48      33.186  -1.707  16.078  1.00  0.00           C  
ATOM   2462  OE1 GLU B  48      32.381  -2.661  16.158  1.00  0.00           O  
ATOM   2463  OE2 GLU B  48      33.944  -1.375  17.013  1.00  0.00           O  
ATOM   2464  N   SER B  49      30.643  -1.493  10.953  1.00  0.00           N  
ATOM   2465  CA  SER B  49      30.030  -2.217   9.840  1.00  0.00           C  
ATOM   2466  C   SER B  49      30.420  -1.572   8.509  1.00  0.00           C  
ATOM   2467  O   SER B  49      30.698  -2.260   7.526  1.00  0.00           O  
ATOM   2468  CB  SER B  49      28.508  -2.219   9.994  1.00  0.00           C  
ATOM   2469  OG  SER B  49      27.893  -2.918   8.922  1.00  0.00           O  
ATOM   2470  N   ILE B  50      30.437  -0.238   8.472  1.00  0.00           N  
ATOM   2471  CA  ILE B  50      30.809   0.492   7.262  1.00  0.00           C  
ATOM   2472  C   ILE B  50      32.300   0.322   6.996  1.00  0.00           C  
ATOM   2473  O   ILE B  50      32.725   0.125   5.862  1.00  0.00           O  
ATOM   2474  CB  ILE B  50      30.461   1.993   7.398  1.00  0.00           C  
ATOM   2475  CG1 ILE B  50      28.942   2.157   7.545  1.00  0.00           C  
ATOM   2476  CG2 ILE B  50      30.966   2.770   6.192  1.00  0.00           C  
ATOM   2477  CD1 ILE B  50      28.495   3.578   7.842  1.00  0.00           C  
ATOM   2478  N   GLY B  51      33.095   0.368   8.064  1.00  0.00           N  
ATOM   2479  CA  GLY B  51      34.531   0.130   7.972  1.00  0.00           C  
ATOM   2480  C   GLY B  51      35.423   1.250   7.481  1.00  0.00           C  
ATOM   2481  O   GLY B  51      36.650   1.137   7.549  1.00  0.00           O  
ATOM   2482  N   ARG B  52      34.825   2.331   6.975  1.00  0.00           N  
ATOM   2483  CA  ARG B  52      35.599   3.456   6.460  1.00  0.00           C  
ATOM   2484  C   ARG B  52      34.728   4.705   6.414  1.00  0.00           C  
ATOM   2485  O   ARG B  52      33.505   4.609   6.429  1.00  0.00           O  
ATOM   2486  CB  ARG B  52      36.129   3.134   5.058  1.00  0.00           C  
ATOM   2487  CG  ARG B  52      35.036   2.854   4.028  1.00  0.00           C  
ATOM   2488  CD  ARG B  52      35.622   2.368   2.707  1.00  0.00           C  
ATOM   2489  NE  ARG B  52      34.608   2.177   1.676  1.00  0.00           N  
ATOM   2490  CZ  ARG B  52      33.727   1.181   1.663  1.00  0.00           C  
ATOM   2491  NH1 ARG B  52      33.730   0.263   2.625  1.00  0.00           N  
ATOM   2492  NH2 ARG B  52      32.833   1.098   0.690  1.00  0.00           N  
ATOM   2493  N   PRO B  53      35.341   5.907   6.369  1.00  0.00           N  
ATOM   2494  CA  PRO B  53      34.554   7.142   6.334  1.00  0.00           C  
ATOM   2495  C   PRO B  53      33.697   7.222   5.078  1.00  0.00           C  
ATOM   2496  O   PRO B  53      34.135   6.831   3.997  1.00  0.00           O  
ATOM   2497  CB  PRO B  53      35.619   8.239   6.352  1.00  0.00           C  
ATOM   2498  CG  PRO B  53      36.788   7.594   7.016  1.00  0.00           C  
ATOM   2499  CD  PRO B  53      36.781   6.198   6.446  1.00  0.00           C  
ATOM   2500  N   LEU B  54      32.468   7.712   5.225  1.00  0.00           N  
ATOM   2501  CA  LEU B  54      31.587   7.895   4.074  1.00  0.00           C  
ATOM   2502  C   LEU B  54      32.064   9.170   3.391  1.00  0.00           C  
ATOM   2503  O   LEU B  54      32.060  10.245   3.996  1.00  0.00           O  
ATOM   2504  CB  LEU B  54      30.140   8.050   4.537  1.00  0.00           C  
ATOM   2505  CG  LEU B  54      29.491   6.801   5.139  1.00  0.00           C  
ATOM   2506  CD1 LEU B  54      28.122   7.149   5.726  1.00  0.00           C  
ATOM   2507  CD2 LEU B  54      29.355   5.723   4.069  1.00  0.00           C  
ATOM   2508  N   PRO B  55      32.511   9.091   2.122  1.00  0.00           N  
ATOM   2509  CA  PRO B  55      33.022  10.260   1.412  1.00  0.00           C  
ATOM   2510  C   PRO B  55      31.976  11.337   1.154  1.00  0.00           C  
ATOM   2511  O   PRO B  55      30.797  11.040   0.952  1.00  0.00           O  
ATOM   2512  CB  PRO B  55      33.575   9.670   0.110  1.00  0.00           C  
ATOM   2513  CG  PRO B  55      32.708   8.469  -0.124  1.00  0.00           C  
ATOM   2514  CD  PRO B  55      32.557   7.883   1.267  1.00  0.00           C  
ATOM   2515  N   GLY B  56      32.414  12.601   1.181  1.00  0.00           N  
ATOM   2516  CA  GLY B  56      31.513  13.708   0.930  1.00  0.00           C  
ATOM   2517  C   GLY B  56      30.591  14.049   2.090  1.00  0.00           C  
ATOM   2518  O   GLY B  56      29.655  14.834   1.933  1.00  0.00           O  
ATOM   2519  N   ARG B  57      30.846  13.449   3.255  1.00  0.00           N  
ATOM   2520  CA  ARG B  57      30.028  13.666   4.438  1.00  0.00           C  
ATOM   2521  C   ARG B  57      30.900  13.765   5.687  1.00  0.00           C  
ATOM   2522  O   ARG B  57      31.916  13.081   5.778  1.00  0.00           O  
ATOM   2523  CB  ARG B  57      29.040  12.507   4.619  1.00  0.00           C  
ATOM   2524  CG  ARG B  57      27.885  12.512   3.632  1.00  0.00           C  
ATOM   2525  CD  ARG B  57      27.395  11.103   3.311  1.00  0.00           C  
ATOM   2526  NE  ARG B  57      28.304  10.421   2.415  1.00  0.00           N  
ATOM   2527  CZ  ARG B  57      28.019   9.287   1.764  1.00  0.00           C  
ATOM   2528  NH1 ARG B  57      26.834   8.701   1.942  1.00  0.00           N  
ATOM   2529  NH2 ARG B  57      28.904   8.741   0.945  1.00  0.00           N  
ATOM   2530  N   LYS B  58      30.521  14.622   6.629  1.00  0.00           N  
ATOM   2531  CA  LYS B  58      31.259  14.714   7.879  1.00  0.00           C  
ATOM   2532  C   LYS B  58      30.771  13.551   8.737  1.00  0.00           C  
ATOM   2533  O   LYS B  58      29.602  13.503   9.113  1.00  0.00           O  
ATOM   2534  CB  LYS B  58      30.995  16.038   8.590  1.00  0.00           C  
ATOM   2535  CG  LYS B  58      31.759  16.155   9.910  1.00  0.00           C  
ATOM   2536  CD  LYS B  58      31.666  17.542  10.522  1.00  0.00           C  
ATOM   2537  CE  LYS B  58      32.516  17.640  11.772  1.00  0.00           C  
ATOM   2538  NZ  LYS B  58      32.516  19.007  12.353  1.00  0.00           N  
ATOM   2539  N   ASN B  59      31.667  12.609   9.025  1.00  0.00           N  
ATOM   2540  CA  ASN B  59      31.318  11.433   9.809  1.00  0.00           C  
ATOM   2541  C   ASN B  59      31.510  11.691  11.301  1.00  0.00           C  
ATOM   2542  O   ASN B  59      32.607  12.017  11.745  1.00  0.00           O  
ATOM   2543  CB  ASN B  59      32.185  10.240   9.380  1.00  0.00           C  
ATOM   2544  CG  ASN B  59      31.897   9.766   7.967  1.00  0.00           C  
ATOM   2545  OD1 ASN B  59      31.499   8.621   7.752  1.00  0.00           O  
ATOM   2546  ND2 ASN B  59      32.110  10.633   6.987  1.00  0.00           N  
ATOM   2547  N   ILE B  60      30.416  11.536  12.063  1.00  0.00           N  
ATOM   2548  CA  ILE B  60      30.445  11.750  13.504  1.00  0.00           C  
ATOM   2549  C   ILE B  60      30.025  10.457  14.188  1.00  0.00           C  
ATOM   2550  O   ILE B  60      28.929   9.947  13.964  1.00  0.00           O  
ATOM   2551  CB  ILE B  60      29.492  12.891  13.902  1.00  0.00           C  
ATOM   2552  CG1 ILE B  60      29.936  14.187  13.215  1.00  0.00           C  
ATOM   2553  CG2 ILE B  60      29.471  13.071  15.413  1.00  0.00           C  
ATOM   2554  CD1 ILE B  60      28.917  15.307  13.266  1.00  0.00           C  
ATOM   2555  N   ILE B  61      30.928   9.907  15.029  1.00  0.00           N  
ATOM   2556  CA  ILE B  61      30.659   8.659  15.719  1.00  0.00           C  
ATOM   2557  C   ILE B  61      30.312   8.904  17.183  1.00  0.00           C  
ATOM   2558  O   ILE B  61      31.102   9.496  17.919  1.00  0.00           O  
ATOM   2559  CB  ILE B  61      31.880   7.704  15.653  1.00  0.00           C  
ATOM   2560  CG1 ILE B  61      32.519   7.735  14.256  1.00  0.00           C  
ATOM   2561  CG2 ILE B  61      31.466   6.292  16.027  1.00  0.00           C  
ATOM   2562  CD1 ILE B  61      31.589   7.364  13.125  1.00  0.00           C  
ATOM   2563  N   LEU B  62      29.132   8.445  17.603  1.00  0.00           N  
ATOM   2564  CA  LEU B  62      28.684   8.592  18.976  1.00  0.00           C  
ATOM   2565  C   LEU B  62      29.039   7.322  19.746  1.00  0.00           C  
ATOM   2566  O   LEU B  62      28.481   6.258  19.493  1.00  0.00           O  
ATOM   2567  CB  LEU B  62      27.170   8.838  19.019  1.00  0.00           C  
ATOM   2568  CG  LEU B  62      26.510   8.943  20.404  1.00  0.00           C  
ATOM   2569  CD1 LEU B  62      27.145  10.067  21.203  1.00  0.00           C  
ATOM   2570  CD2 LEU B  62      25.016   9.195  20.233  1.00  0.00           C  
ATOM   2571  N   SER B  63      29.985   7.440  20.696  1.00  0.00           N  
ATOM   2572  CA  SER B  63      30.428   6.285  21.470  1.00  0.00           C  
ATOM   2573  C   SER B  63      31.062   6.717  22.787  1.00  0.00           C  
ATOM   2574  O   SER B  63      31.749   7.732  22.847  1.00  0.00           O  
ATOM   2575  CB  SER B  63      31.450   5.481  20.668  1.00  0.00           C  
ATOM   2576  OG  SER B  63      31.982   4.412  21.434  1.00  0.00           O  
ATOM   2577  N   SER B  64      30.810   5.930  23.841  1.00  0.00           N  
ATOM   2578  CA  SER B  64      31.396   6.214  25.146  1.00  0.00           C  
ATOM   2579  C   SER B  64      32.848   5.741  25.181  1.00  0.00           C  
ATOM   2580  O   SER B  64      33.615   6.133  26.056  1.00  0.00           O  
ATOM   2581  CB  SER B  64      30.591   5.523  26.250  1.00  0.00           C  
ATOM   2582  OG  SER B  64      30.544   4.129  26.044  1.00  0.00           O  
ATOM   2583  N   GLN B  65      33.210   4.884  24.214  1.00  0.00           N  
ATOM   2584  CA  GLN B  65      34.561   4.362  24.126  1.00  0.00           C  
ATOM   2585  C   GLN B  65      35.478   5.325  23.373  1.00  0.00           C  
ATOM   2586  O   GLN B  65      35.009   6.140  22.579  1.00  0.00           O  
ATOM   2587  CB  GLN B  65      34.560   3.009  23.403  1.00  0.00           C  
ATOM   2588  CG  GLN B  65      33.813   1.896  24.124  1.00  0.00           C  
ATOM   2589  CD  GLN B  65      34.457   1.521  25.441  1.00  0.00           C  
ATOM   2590  OE1 GLN B  65      35.683   1.517  25.570  1.00  0.00           O  
ATOM   2591  NE2 GLN B  65      33.640   1.204  26.428  1.00  0.00           N  
ATOM   2592  N   PRO B  66      36.798   5.251  23.599  1.00  0.00           N  
ATOM   2593  CA  PRO B  66      37.753   6.125  22.909  1.00  0.00           C  
ATOM   2594  C   PRO B  66      37.728   5.929  21.398  1.00  0.00           C  
ATOM   2595  O   PRO B  66      37.454   4.831  20.916  1.00  0.00           O  
ATOM   2596  CB  PRO B  66      39.102   5.700  23.500  1.00  0.00           C  
ATOM   2597  CG  PRO B  66      38.742   5.164  24.850  1.00  0.00           C  
ATOM   2598  CD  PRO B  66      37.470   4.400  24.591  1.00  0.00           C  
ATOM   2599  N   GLY B  67      38.005   6.994  20.644  1.00  0.00           N  
ATOM   2600  CA  GLY B  67      38.032   6.910  19.199  1.00  0.00           C  
ATOM   2601  C   GLY B  67      39.186   6.047  18.731  1.00  0.00           C  
ATOM   2602  O   GLY B  67      40.238   6.014  19.366  1.00  0.00           O  
ATOM   2603  N   THR B  68      38.981   5.336  17.616  1.00  0.00           N  
ATOM   2604  CA  THR B  68      40.006   4.440  17.076  1.00  0.00           C  
ATOM   2605  C   THR B  68      40.424   4.776  15.655  1.00  0.00           C  
ATOM   2606  O   THR B  68      41.217   4.053  15.038  1.00  0.00           O  
ATOM   2607  CB  THR B  68      39.530   2.974  17.111  1.00  0.00           C  
ATOM   2608  OG1 THR B  68      38.308   2.863  16.375  1.00  0.00           O  
ATOM   2609  CG2 THR B  68      39.291   2.527  18.547  1.00  0.00           C  
ATOM   2610  N   ASP B  69      39.896   5.884  15.104  1.00  0.00           N  
ATOM   2611  CA  ASP B  69      40.219   6.292  13.743  1.00  0.00           C  
ATOM   2612  C   ASP B  69      40.202   7.822  13.662  1.00  0.00           C  
ATOM   2613  O   ASP B  69      39.203   8.452  13.996  1.00  0.00           O  
ATOM   2614  CB  ASP B  69      39.195   5.698  12.761  1.00  0.00           C  
ATOM   2615  CG  ASP B  69      39.690   5.710  11.331  1.00  0.00           C  
ATOM   2616  OD1 ASP B  69      40.169   6.766  10.867  1.00  0.00           O  
ATOM   2617  OD2 ASP B  69      39.590   4.665  10.661  1.00  0.00           O  
ATOM   2618  N   ASP B  70      41.330   8.404  13.224  1.00  0.00           N  
ATOM   2619  CA  ASP B  70      41.448   9.858  13.139  1.00  0.00           C  
ATOM   2620  C   ASP B  70      40.735  10.485  11.939  1.00  0.00           C  
ATOM   2621  O   ASP B  70      40.653  11.708  11.846  1.00  0.00           O  
ATOM   2622  CB  ASP B  70      42.931  10.262  13.106  1.00  0.00           C  
ATOM   2623  CG  ASP B  70      43.681   9.848  14.352  1.00  0.00           C  
ATOM   2624  OD1 ASP B  70      43.124   9.995  15.461  1.00  0.00           O  
ATOM   2625  OD2 ASP B  70      44.832   9.383  14.222  1.00  0.00           O  
ATOM   2626  N   ARG B  71      40.220   9.657  11.030  1.00  0.00           N  
ATOM   2627  CA  ARG B  71      39.542  10.170   9.849  1.00  0.00           C  
ATOM   2628  C   ARG B  71      38.107  10.628  10.126  1.00  0.00           C  
ATOM   2629  O   ARG B  71      37.472  11.240   9.262  1.00  0.00           O  
ATOM   2630  CB  ARG B  71      39.529   9.100   8.750  1.00  0.00           C  
ATOM   2631  CG  ARG B  71      40.922   8.700   8.262  1.00  0.00           C  
ATOM   2632  CD  ARG B  71      40.838   7.528   7.297  1.00  0.00           C  
ATOM   2633  NE  ARG B  71      40.319   6.331   7.942  1.00  0.00           N  
ATOM   2634  CZ  ARG B  71      40.065   5.186   7.307  1.00  0.00           C  
ATOM   2635  NH1 ARG B  71      40.275   5.080   6.003  1.00  0.00           N  
ATOM   2636  NH2 ARG B  71      39.592   4.148   7.975  1.00  0.00           N  
ATOM   2637  N   VAL B  72      37.606  10.333  11.329  1.00  0.00           N  
ATOM   2638  CA  VAL B  72      36.243  10.706  11.699  1.00  0.00           C  
ATOM   2639  C   VAL B  72      36.215  11.450  13.030  1.00  0.00           C  
ATOM   2640  O   VAL B  72      37.201  11.444  13.774  1.00  0.00           O  
ATOM   2641  CB  VAL B  72      35.324   9.462  11.797  1.00  0.00           C  
ATOM   2642  CG1 VAL B  72      35.304   8.722  10.456  1.00  0.00           C  
ATOM   2643  CG2 VAL B  72      35.810   8.533  12.904  1.00  0.00           C  
ATOM   2644  N   THR B  73      35.093  12.105  13.320  1.00  0.00           N  
ATOM   2645  CA  THR B  73      34.934  12.858  14.559  1.00  0.00           C  
ATOM   2646  C   THR B  73      34.238  11.988  15.608  1.00  0.00           C  
ATOM   2647  O   THR B  73      33.180  11.423  15.349  1.00  0.00           O  
ATOM   2648  CB  THR B  73      34.106  14.133  14.325  1.00  0.00           C  
ATOM   2649  OG1 THR B  73      34.758  14.967  13.360  1.00  0.00           O  
ATOM   2650  CG2 THR B  73      33.931  14.914  15.625  1.00  0.00           C  
ATOM   2651  N   TRP B  74      34.846  11.883  16.786  1.00  0.00           N  
ATOM   2652  CA  TRP B  74      34.285  11.083  17.869  1.00  0.00           C  
ATOM   2653  C   TRP B  74      33.662  11.966  18.953  1.00  0.00           C  
ATOM   2654  O   TRP B  74      34.272  12.944  19.376  1.00  0.00           O  
ATOM   2655  CB  TRP B  74      35.364  10.186  18.488  1.00  0.00           C  
ATOM   2656  CG  TRP B  74      35.949   9.192  17.530  1.00  0.00           C  
ATOM   2657  CD1 TRP B  74      36.950   9.413  16.621  1.00  0.00           C  
ATOM   2658  CD2 TRP B  74      35.542   7.831  17.355  1.00  0.00           C  
ATOM   2659  NE1 TRP B  74      37.189   8.272  15.891  1.00  0.00           N  
ATOM   2660  CE2 TRP B  74      36.345   7.282  16.317  1.00  0.00           C  
ATOM   2661  CE3 TRP B  74      34.582   7.013  17.965  1.00  0.00           C  
ATOM   2662  CZ2 TRP B  74      36.199   5.960  15.893  1.00  0.00           C  
ATOM   2663  CZ3 TRP B  74      34.446   5.699  17.542  1.00  0.00           C  
ATOM   2664  CH2 TRP B  74      35.253   5.180  16.510  1.00  0.00           C  
ATOM   2665  N   VAL B  75      32.454  11.619  19.387  1.00  0.00           N  
ATOM   2666  CA  VAL B  75      31.746  12.364  20.424  1.00  0.00           C  
ATOM   2667  C   VAL B  75      31.182  11.365  21.439  1.00  0.00           C  
ATOM   2668  O   VAL B  75      30.999  10.192  21.126  1.00  0.00           O  
ATOM   2669  CB  VAL B  75      30.595  13.216  19.843  1.00  0.00           C  
ATOM   2670  CG1 VAL B  75      31.167  14.298  18.925  1.00  0.00           C  
ATOM   2671  CG2 VAL B  75      29.615  12.338  19.079  1.00  0.00           C  
ATOM   2672  N   LYS B  76      30.895  11.842  22.649  1.00  0.00           N  
ATOM   2673  CA  LYS B  76      30.411  10.962  23.709  1.00  0.00           C  
ATOM   2674  C   LYS B  76      28.968  11.188  24.159  1.00  0.00           C  
ATOM   2675  O   LYS B  76      28.481  10.484  25.045  1.00  0.00           O  
ATOM   2676  CB  LYS B  76      31.351  11.066  24.911  1.00  0.00           C  
ATOM   2677  CG  LYS B  76      32.788  10.684  24.605  1.00  0.00           C  
ATOM   2678  CD  LYS B  76      33.702  10.857  25.815  1.00  0.00           C  
ATOM   2679  CE  LYS B  76      35.130  10.468  25.484  1.00  0.00           C  
ATOM   2680  NZ  LYS B  76      36.039  10.662  26.645  1.00  0.00           N  
ATOM   2681  N   SER B  77      28.282  12.151  23.550  1.00  0.00           N  
ATOM   2682  CA  SER B  77      26.893  12.417  23.920  1.00  0.00           C  
ATOM   2683  C   SER B  77      26.097  12.955  22.738  1.00  0.00           C  
ATOM   2684  O   SER B  77      26.666  13.395  21.737  1.00  0.00           O  
ATOM   2685  CB  SER B  77      26.830  13.435  25.060  1.00  0.00           C  
ATOM   2686  OG  SER B  77      27.204  14.727  24.607  1.00  0.00           O  
ATOM   2687  N   VAL B  78      24.762  12.905  22.862  1.00  0.00           N  
ATOM   2688  CA  VAL B  78      23.873  13.405  21.826  1.00  0.00           C  
ATOM   2689  C   VAL B  78      24.130  14.895  21.586  1.00  0.00           C  
ATOM   2690  O   VAL B  78      24.216  15.340  20.441  1.00  0.00           O  
ATOM   2691  CB  VAL B  78      22.396  13.180  22.216  1.00  0.00           C  
ATOM   2692  CG1 VAL B  78      21.470  13.920  21.249  1.00  0.00           C  
ATOM   2693  CG2 VAL B  78      22.081  11.699  22.215  1.00  0.00           C  
ATOM   2694  N   ASP B  79      24.260  15.652  22.661  1.00  0.00           N  
ATOM   2695  CA  ASP B  79      24.503  17.080  22.545  1.00  0.00           C  
ATOM   2696  C   ASP B  79      25.821  17.381  21.831  1.00  0.00           C  
ATOM   2697  O   ASP B  79      25.902  18.290  21.012  1.00  0.00           O  
ATOM   2698  CB  ASP B  79      24.487  17.754  23.918  1.00  0.00           C  
ATOM   2699  CG  ASP B  79      23.101  17.797  24.536  1.00  0.00           C  
ATOM   2700  OD1 ASP B  79      22.107  17.731  23.788  1.00  0.00           O  
ATOM   2701  OD2 ASP B  79      23.012  17.907  25.779  1.00  0.00           O  
ATOM   2702  N   GLU B  80      26.877  16.606  22.145  1.00  0.00           N  
ATOM   2703  CA  GLU B  80      28.172  16.793  21.502  1.00  0.00           C  
ATOM   2704  C   GLU B  80      28.073  16.462  20.013  1.00  0.00           C  
ATOM   2705  O   GLU B  80      28.694  17.116  19.179  1.00  0.00           O  
ATOM   2706  CB  GLU B  80      29.239  15.916  22.154  1.00  0.00           C  
ATOM   2707  CG  GLU B  80      29.669  16.380  23.542  1.00  0.00           C  
ATOM   2708  CD  GLU B  80      30.813  15.545  24.118  1.00  0.00           C  
ATOM   2709  OE1 GLU B  80      31.189  15.785  25.276  1.00  0.00           O  
ATOM   2710  OE2 GLU B  80      31.322  14.661  23.402  1.00  0.00           O  
ATOM   2711  N   ALA B  81      27.284  15.439  19.682  1.00  0.00           N  
ATOM   2712  CA  ALA B  81      27.108  15.028  18.299  1.00  0.00           C  
ATOM   2713  C   ALA B  81      26.452  16.151  17.494  1.00  0.00           C  
ATOM   2714  O   ALA B  81      26.892  16.487  16.398  1.00  0.00           O  
ATOM   2715  CB  ALA B  81      26.256  13.762  18.225  1.00  0.00           C  
ATOM   2716  N   ILE B  82      25.401  16.739  18.057  1.00  0.00           N  
ATOM   2717  CA  ILE B  82      24.688  17.822  17.389  1.00  0.00           C  
ATOM   2718  C   ILE B  82      25.591  19.043  17.245  1.00  0.00           C  
ATOM   2719  O   ILE B  82      25.630  19.680  16.192  1.00  0.00           O  
ATOM   2720  CB  ILE B  82      23.403  18.192  18.171  1.00  0.00           C  
ATOM   2721  CG1 ILE B  82      22.427  17.013  18.152  1.00  0.00           C  
ATOM   2722  CG2 ILE B  82      22.752  19.436  17.569  1.00  0.00           C  
ATOM   2723  CD1 ILE B  82      21.193  17.210  19.013  1.00  0.00           C  
ATOM   2724  N   ALA B  83      26.327  19.354  18.299  1.00  0.00           N  
ATOM   2725  CA  ALA B  83      27.231  20.498  18.280  1.00  0.00           C  
ATOM   2726  C   ALA B  83      28.327  20.322  17.228  1.00  0.00           C  
ATOM   2727  O   ALA B  83      28.718  21.281  16.556  1.00  0.00           O  
ATOM   2728  CB  ALA B  83      27.860  20.692  19.658  1.00  0.00           C  
ATOM   2729  N   ALA B  84      28.808  19.090  17.063  1.00  0.00           N  
ATOM   2730  CA  ALA B  84      29.859  18.793  16.095  1.00  0.00           C  
ATOM   2731  C   ALA B  84      29.408  19.007  14.654  1.00  0.00           C  
ATOM   2732  O   ALA B  84      30.235  19.199  13.763  1.00  0.00           O  
ATOM   2733  CB  ALA B  84      30.353  17.358  16.280  1.00  0.00           C  
ATOM   2734  N   CYS B  85      28.084  18.967  14.422  1.00  0.00           N  
ATOM   2735  CA  CYS B  85      27.551  19.153  13.070  1.00  0.00           C  
ATOM   2736  C   CYS B  85      27.628  20.608  12.622  1.00  0.00           C  
ATOM   2737  O   CYS B  85      27.667  20.890  11.421  1.00  0.00           O  
ATOM   2738  CB  CYS B  85      26.094  18.692  13.014  1.00  0.00           C  
ATOM   2739  SG  CYS B  85      25.870  16.920  13.257  1.00  0.00           S  
ATOM   2740  N   GLY B  86      27.672  21.531  13.573  1.00  0.00           N  
ATOM   2741  CA  GLY B  86      27.746  22.943  13.230  1.00  0.00           C  
ATOM   2742  C   GLY B  86      26.418  23.486  12.742  1.00  0.00           C  
ATOM   2743  O   GLY B  86      25.360  22.896  12.977  1.00  0.00           O  
ATOM   2744  N   ASP B  87      26.468  24.622  12.049  1.00  0.00           N  
ATOM   2745  CA  ASP B  87      25.269  25.264  11.525  1.00  0.00           C  
ATOM   2746  C   ASP B  87      24.961  24.748  10.124  1.00  0.00           C  
ATOM   2747  O   ASP B  87      25.450  25.274   9.131  1.00  0.00           O  
ATOM   2748  CB  ASP B  87      25.460  26.778  11.504  1.00  0.00           C  
ATOM   2749  CG  ASP B  87      24.206  27.530  11.099  1.00  0.00           C  
ATOM   2750  OD1 ASP B  87      23.111  26.940  11.133  1.00  0.00           O  
ATOM   2751  OD2 ASP B  87      24.319  28.734  10.774  1.00  0.00           O  
ATOM   2752  N   VAL B  88      24.151  23.688  10.056  1.00  0.00           N  
ATOM   2753  CA  VAL B  88      23.776  23.081   8.779  1.00  0.00           C  
ATOM   2754  C   VAL B  88      22.252  22.930   8.693  1.00  0.00           C  
ATOM   2755  O   VAL B  88      21.581  22.835   9.718  1.00  0.00           O  
ATOM   2756  CB  VAL B  88      24.432  21.696   8.597  1.00  0.00           C  
ATOM   2757  CG1 VAL B  88      25.947  21.834   8.560  1.00  0.00           C  
ATOM   2758  CG2 VAL B  88      24.013  20.765   9.728  1.00  0.00           C  
ATOM   2759  N   PRO B  89      21.706  22.911   7.469  1.00  0.00           N  
ATOM   2760  CA  PRO B  89      20.258  22.765   7.278  1.00  0.00           C  
ATOM   2761  C   PRO B  89      19.688  21.446   7.783  1.00  0.00           C  
ATOM   2762  O   PRO B  89      18.600  21.407   8.357  1.00  0.00           O  
ATOM   2763  CB  PRO B  89      20.085  22.901   5.759  1.00  0.00           C  
ATOM   2764  CG  PRO B  89      21.270  23.709   5.334  1.00  0.00           C  
ATOM   2765  CD  PRO B  89      22.382  23.157   6.187  1.00  0.00           C  
ATOM   2766  N   GLU B  90      20.426  20.353   7.564  1.00  0.00           N  
ATOM   2767  CA  GLU B  90      19.932  19.032   7.941  1.00  0.00           C  
ATOM   2768  C   GLU B  90      21.016  18.086   8.447  1.00  0.00           C  
ATOM   2769  O   GLU B  90      22.075  17.964   7.833  1.00  0.00           O  
ATOM   2770  CB  GLU B  90      19.204  18.418   6.736  1.00  0.00           C  
ATOM   2771  CG  GLU B  90      18.546  17.070   6.999  1.00  0.00           C  
ATOM   2772  CD  GLU B  90      17.715  16.601   5.809  1.00  0.00           C  
ATOM   2773  OE1 GLU B  90      18.099  16.896   4.661  1.00  0.00           O  
ATOM   2774  OE2 GLU B  90      16.683  15.930   6.026  1.00  0.00           O  
ATOM   2775  N   ILE B  91      20.738  17.438   9.565  1.00  0.00           N  
ATOM   2776  CA  ILE B  91      21.646  16.469  10.173  1.00  0.00           C  
ATOM   2777  C   ILE B  91      21.043  15.088   9.926  1.00  0.00           C  
ATOM   2778  O   ILE B  91      19.860  14.877  10.182  1.00  0.00           O  
ATOM   2779  CB  ILE B  91      21.766  16.697  11.692  1.00  0.00           C  
ATOM   2780  CG1 ILE B  91      22.394  18.062  11.978  1.00  0.00           C  
ATOM   2781  CG2 ILE B  91      22.580  15.577  12.334  1.00  0.00           C  
ATOM   2782  CD1 ILE B  91      22.393  18.449  13.447  1.00  0.00           C  
ATOM   2783  N   MET B  92      21.857  14.150   9.426  1.00  0.00           N  
ATOM   2784  CA  MET B  92      21.386  12.798   9.141  1.00  0.00           C  
ATOM   2785  C   MET B  92      21.855  11.786  10.182  1.00  0.00           C  
ATOM   2786  O   MET B  92      23.056  11.591  10.365  1.00  0.00           O  
ATOM   2787  CB  MET B  92      21.855  12.359   7.752  1.00  0.00           C  
ATOM   2788  CG  MET B  92      21.444  13.289   6.600  1.00  0.00           C  
ATOM   2789  SD  MET B  92      19.655  13.515   6.461  1.00  0.00           S  
ATOM   2790  CE  MET B  92      19.129  11.869   5.996  1.00  0.00           C  
ATOM   2791  N   VAL B  93      20.923  11.151  10.864  1.00  0.00           N  
ATOM   2792  CA  VAL B  93      21.237  10.121  11.846  1.00  0.00           C  
ATOM   2793  C   VAL B  93      21.080   8.789  11.109  1.00  0.00           C  
ATOM   2794  O   VAL B  93      19.986   8.474  10.632  1.00  0.00           O  
ATOM   2795  CB  VAL B  93      20.270  10.196  13.051  1.00  0.00           C  
ATOM   2796  CG1 VAL B  93      20.564   9.067  14.034  1.00  0.00           C  
ATOM   2797  CG2 VAL B  93      20.406  11.547  13.735  1.00  0.00           C  
ATOM   2798  N   ILE B  94      22.160   8.020  11.026  1.00  0.00           N  
ATOM   2799  CA  ILE B  94      22.148   6.796  10.236  1.00  0.00           C  
ATOM   2800  C   ILE B  94      22.216   5.470  11.005  1.00  0.00           C  
ATOM   2801  O   ILE B  94      22.504   4.420  10.423  1.00  0.00           O  
ATOM   2802  CB  ILE B  94      23.277   6.822   9.189  1.00  0.00           C  
ATOM   2803  CG1 ILE B  94      24.650   6.729   9.849  1.00  0.00           C  
ATOM   2804  CG2 ILE B  94      23.190   8.128   8.384  1.00  0.00           C  
ATOM   2805  CD1 ILE B  94      25.812   6.662   8.856  1.00  0.00           C  
ATOM   2806  N   GLY B  95      21.941   5.514  12.318  1.00  0.00           N  
ATOM   2807  CA  GLY B  95      21.884   4.279  13.086  1.00  0.00           C  
ATOM   2808  C   GLY B  95      22.988   4.107  14.106  1.00  0.00           C  
ATOM   2809  O   GLY B  95      23.894   4.935  14.194  1.00  0.00           O  
ATOM   2810  N   GLY B  96      22.928   3.017  14.887  1.00  0.00           N  
ATOM   2811  CA  GLY B  96      21.908   1.975  14.795  1.00  0.00           C  
ATOM   2812  C   GLY B  96      20.737   2.168  15.749  1.00  0.00           C  
ATOM   2813  O   GLY B  96      20.360   3.302  16.057  1.00  0.00           O  
ATOM   2814  N   GLY B  97      20.156   1.068  16.212  1.00  0.00           N  
ATOM   2815  CA  GLY B  97      18.965   1.124  17.043  1.00  0.00           C  
ATOM   2816  C   GLY B  97      19.011   2.065  18.231  1.00  0.00           C  
ATOM   2817  O   GLY B  97      18.111   2.873  18.427  1.00  0.00           O  
ATOM   2818  N   ARG B  98      20.067   1.958  19.036  1.00  0.00           N  
ATOM   2819  CA  ARG B  98      20.224   2.797  20.225  1.00  0.00           C  
ATOM   2820  C   ARG B  98      20.286   4.276  19.854  1.00  0.00           C  
ATOM   2821  O   ARG B  98      19.699   5.122  20.525  1.00  0.00           O  
ATOM   2822  CB  ARG B  98      21.496   2.400  20.972  1.00  0.00           C  
ATOM   2823  CG  ARG B  98      21.766   3.214  22.244  1.00  0.00           C  
ATOM   2824  CD  ARG B  98      20.816   2.837  23.356  1.00  0.00           C  
ATOM   2825  NE  ARG B  98      21.104   3.573  24.596  1.00  0.00           N  
ATOM   2826  CZ  ARG B  98      20.582   4.760  24.895  1.00  0.00           C  
ATOM   2827  NH1 ARG B  98      19.727   5.343  24.076  1.00  0.00           N  
ATOM   2828  NH2 ARG B  98      20.921   5.363  26.032  1.00  0.00           N  
ATOM   2829  N   VAL B  99      20.997   4.590  18.765  1.00  0.00           N  
ATOM   2830  CA  VAL B  99      21.128   5.968  18.308  1.00  0.00           C  
ATOM   2831  C   VAL B  99      19.788   6.482  17.773  1.00  0.00           C  
ATOM   2832  O   VAL B  99      19.408   7.626  18.036  1.00  0.00           O  
ATOM   2833  CB  VAL B  99      22.229   6.096  17.230  1.00  0.00           C  
ATOM   2834  CG1 VAL B  99      22.361   7.544  16.765  1.00  0.00           C  
ATOM   2835  CG2 VAL B  99      23.562   5.615  17.792  1.00  0.00           C  
ATOM   2836  N   TYR B 100      19.073   5.640  17.042  1.00  0.00           N  
ATOM   2837  CA  TYR B 100      17.764   6.040  16.523  1.00  0.00           C  
ATOM   2838  C   TYR B 100      16.823   6.380  17.687  1.00  0.00           C  
ATOM   2839  O   TYR B 100      16.086   7.358  17.628  1.00  0.00           O  
ATOM   2840  CB  TYR B 100      17.128   4.916  15.691  1.00  0.00           C  
ATOM   2841  CG  TYR B 100      17.727   4.709  14.311  1.00  0.00           C  
ATOM   2842  CD1 TYR B 100      17.974   5.776  13.450  1.00  0.00           C  
ATOM   2843  CD2 TYR B 100      17.988   3.420  13.850  1.00  0.00           C  
ATOM   2844  CE1 TYR B 100      18.486   5.569  12.166  1.00  0.00           C  
ATOM   2845  CE2 TYR B 100      18.494   3.200  12.578  1.00  0.00           C  
ATOM   2846  CZ  TYR B 100      18.738   4.273  11.740  1.00  0.00           C  
ATOM   2847  OH  TYR B 100      19.244   4.055  10.471  1.00  0.00           O  
ATOM   2848  N   GLU B 101      16.846   5.571  18.747  1.00  0.00           N  
ATOM   2849  CA  GLU B 101      15.994   5.793  19.908  1.00  0.00           C  
ATOM   2850  C   GLU B 101      16.256   7.161  20.535  1.00  0.00           C  
ATOM   2851  O   GLU B 101      15.328   7.876  20.910  1.00  0.00           O  
ATOM   2852  CB  GLU B 101      16.217   4.719  20.979  1.00  0.00           C  
ATOM   2853  CG  GLU B 101      15.654   3.349  20.651  1.00  0.00           C  
ATOM   2854  CD  GLU B 101      15.783   2.381  21.817  1.00  0.00           C  
ATOM   2855  OE1 GLU B 101      16.874   2.328  22.423  1.00  0.00           O  
ATOM   2856  OE2 GLU B 101      14.799   1.693  22.128  1.00  0.00           O  
ATOM   2857  N   GLN B 102      17.521   7.513  20.643  1.00  0.00           N  
ATOM   2858  CA  GLN B 102      17.914   8.788  21.240  1.00  0.00           C  
ATOM   2859  C   GLN B 102      17.552  10.005  20.402  1.00  0.00           C  
ATOM   2860  O   GLN B 102      17.241  11.062  20.942  1.00  0.00           O  
ATOM   2861  CB  GLN B 102      19.421   8.783  21.516  1.00  0.00           C  
ATOM   2862  CG  GLN B 102      19.862   7.819  22.603  1.00  0.00           C  
ATOM   2863  CD  GLN B 102      21.373   7.779  22.758  1.00  0.00           C  
ATOM   2864  OE1 GLN B 102      22.065   7.175  21.953  1.00  0.00           O  
ATOM   2865  NE2 GLN B 102      21.874   8.443  23.789  1.00  0.00           N  
ATOM   2866  N   PHE B 103      17.604   9.860  19.083  1.00  0.00           N  
ATOM   2867  CA  PHE B 103      17.329  10.988  18.197  1.00  0.00           C  
ATOM   2868  C   PHE B 103      15.898  11.111  17.671  1.00  0.00           C  
ATOM   2869  O   PHE B 103      15.501  12.199  17.241  1.00  0.00           O  
ATOM   2870  CB  PHE B 103      18.305  10.959  17.018  1.00  0.00           C  
ATOM   2871  CG  PHE B 103      19.680  11.484  17.354  1.00  0.00           C  
ATOM   2872  CD1 PHE B 103      19.960  12.837  17.260  1.00  0.00           C  
ATOM   2873  CD2 PHE B 103      20.688  10.621  17.788  1.00  0.00           C  
ATOM   2874  CE1 PHE B 103      21.224  13.331  17.577  1.00  0.00           C  
ATOM   2875  CE2 PHE B 103      21.948  11.111  18.109  1.00  0.00           C  
ATOM   2876  CZ  PHE B 103      22.218  12.464  18.009  1.00  0.00           C  
ATOM   2877  N   LEU B 104      15.111  10.028  17.712  1.00  0.00           N  
ATOM   2878  CA  LEU B 104      13.734  10.077  17.210  1.00  0.00           C  
ATOM   2879  C   LEU B 104      12.903  11.215  17.814  1.00  0.00           C  
ATOM   2880  O   LEU B 104      12.204  11.919  17.081  1.00  0.00           O  
ATOM   2881  CB  LEU B 104      13.021   8.730  17.418  1.00  0.00           C  
ATOM   2882  CG  LEU B 104      11.593   8.637  16.871  1.00  0.00           C  
ATOM   2883  CD1 LEU B 104      11.572   8.928  15.378  1.00  0.00           C  
ATOM   2884  CD2 LEU B 104      11.026   7.249  17.146  1.00  0.00           C  
ATOM   2885  N   PRO B 105      12.962  11.436  19.138  1.00  0.00           N  
ATOM   2886  CA  PRO B 105      12.171  12.523  19.734  1.00  0.00           C  
ATOM   2887  C   PRO B 105      12.566  13.909  19.222  1.00  0.00           C  
ATOM   2888  O   PRO B 105      11.760  14.837  19.256  1.00  0.00           O  
ATOM   2889  CB  PRO B 105      12.464  12.385  21.236  1.00  0.00           C  
ATOM   2890  CG  PRO B 105      12.773  10.938  21.402  1.00  0.00           C  
ATOM   2891  CD  PRO B 105      13.617  10.629  20.181  1.00  0.00           C  
ATOM   2892  N   LYS B 106      13.799  14.029  18.729  1.00  0.00           N  
ATOM   2893  CA  LYS B 106      14.303  15.308  18.225  1.00  0.00           C  
ATOM   2894  C   LYS B 106      14.162  15.449  16.708  1.00  0.00           C  
ATOM   2895  O   LYS B 106      14.361  16.535  16.164  1.00  0.00           O  
ATOM   2896  CB  LYS B 106      15.792  15.457  18.587  1.00  0.00           C  
ATOM   2897  CG  LYS B 106      16.106  15.397  20.066  1.00  0.00           C  
ATOM   2898  CD  LYS B 106      17.618  15.404  20.295  1.00  0.00           C  
ATOM   2899  CE  LYS B 106      17.952  15.338  21.774  1.00  0.00           C  
ATOM   2900  NZ  LYS B 106      17.502  16.549  22.523  1.00  0.00           N  
ATOM   2901  N   ALA B 107      13.818  14.357  16.026  1.00  0.00           N  
ATOM   2902  CA  ALA B 107      13.718  14.358  14.572  1.00  0.00           C  
ATOM   2903  C   ALA B 107      12.447  15.001  14.008  1.00  0.00           C  
ATOM   2904  O   ALA B 107      11.383  14.936  14.616  1.00  0.00           O  
ATOM   2905  CB  ALA B 107      13.834  12.931  14.044  1.00  0.00           C  
ATOM   2906  N   GLN B 108      12.589  15.629  12.832  1.00  0.00           N  
ATOM   2907  CA  GLN B 108      11.474  16.262  12.140  1.00  0.00           C  
ATOM   2908  C   GLN B 108      11.187  15.547  10.824  1.00  0.00           C  
ATOM   2909  O   GLN B 108      10.167  15.807  10.182  1.00  0.00           O  
ATOM   2910  CB  GLN B 108      11.789  17.737  11.860  1.00  0.00           C  
ATOM   2911  CG  GLN B 108      11.885  18.594  13.110  1.00  0.00           C  
ATOM   2912  CD  GLN B 108      10.566  18.652  13.867  1.00  0.00           C  
ATOM   2913  OE1 GLN B 108      10.512  18.341  15.055  1.00  0.00           O  
ATOM   2914  NE2 GLN B 108       9.511  19.036  13.180  1.00  0.00           N  
ATOM   2915  N   LYS B 109      12.076  14.634  10.415  1.00  0.00           N  
ATOM   2916  CA  LYS B 109      11.905  13.911   9.159  1.00  0.00           C  
ATOM   2917  C   LYS B 109      12.485  12.502   9.233  1.00  0.00           C  
ATOM   2918  O   LYS B 109      13.489  12.265   9.900  1.00  0.00           O  
ATOM   2919  CB  LYS B 109      12.558  14.691   8.013  1.00  0.00           C  
ATOM   2920  CG  LYS B 109      12.323  14.108   6.626  1.00  0.00           C  
ATOM   2921  CD  LYS B 109      12.879  15.004   5.515  1.00  0.00           C  
ATOM   2922  CE  LYS B 109      12.093  16.301   5.392  1.00  0.00           C  
ATOM   2923  NZ  LYS B 109      12.554  17.114   4.239  1.00  0.00           N  
ATOM   2924  N   LEU B 110      11.827  11.564   8.539  1.00  0.00           N  
ATOM   2925  CA  LEU B 110      12.280  10.179   8.477  1.00  0.00           C  
ATOM   2926  C   LEU B 110      12.393   9.752   7.016  1.00  0.00           C  
ATOM   2927  O   LEU B 110      11.470   9.978   6.236  1.00  0.00           O  
ATOM   2928  CB  LEU B 110      11.278   9.241   9.180  1.00  0.00           C  
ATOM   2929  CG  LEU B 110      10.931   9.505  10.646  1.00  0.00           C  
ATOM   2930  CD1 LEU B 110       9.896   8.483  11.108  1.00  0.00           C  
ATOM   2931  CD2 LEU B 110      12.179   9.423  11.510  1.00  0.00           C  
ATOM   2932  N   TYR B 111      13.530   9.152   6.653  1.00  0.00           N  
ATOM   2933  CA  TYR B 111      13.752   8.621   5.310  1.00  0.00           C  
ATOM   2934  C   TYR B 111      13.816   7.113   5.528  1.00  0.00           C  
ATOM   2935  O   TYR B 111      14.793   6.600   6.062  1.00  0.00           O  
ATOM   2936  CB  TYR B 111      15.081   9.099   4.717  1.00  0.00           C  
ATOM   2937  CG  TYR B 111      15.182  10.582   4.432  1.00  0.00           C  
ATOM   2938  CD1 TYR B 111      15.427  11.494   5.459  1.00  0.00           C  
ATOM   2939  CD2 TYR B 111      15.077  11.071   3.134  1.00  0.00           C  
ATOM   2940  CE1 TYR B 111      15.560  12.853   5.199  1.00  0.00           C  
ATOM   2941  CE2 TYR B 111      15.211  12.426   2.859  1.00  0.00           C  
ATOM   2942  CZ  TYR B 111      15.457  13.316   3.897  1.00  0.00           C  
ATOM   2943  OH  TYR B 111      15.600  14.664   3.632  1.00  0.00           O  
ATOM   2944  N   LEU B 112      12.757   6.406   5.135  1.00  0.00           N  
ATOM   2945  CA  LEU B 112      12.695   4.966   5.362  1.00  0.00           C  
ATOM   2946  C   LEU B 112      12.655   4.142   4.084  1.00  0.00           C  
ATOM   2947  O   LEU B 112      12.022   4.528   3.104  1.00  0.00           O  
ATOM   2948  CB  LEU B 112      11.468   4.627   6.210  1.00  0.00           C  
ATOM   2949  CG  LEU B 112      11.304   5.396   7.529  1.00  0.00           C  
ATOM   2950  CD1 LEU B 112      10.020   4.952   8.223  1.00  0.00           C  
ATOM   2951  CD2 LEU B 112      12.513   5.159   8.427  1.00  0.00           C  
ATOM   2952  N   THR B 113      13.347   3.001   4.109  1.00  0.00           N  
ATOM   2953  CA  THR B 113      13.319   2.057   2.999  1.00  0.00           C  
ATOM   2954  C   THR B 113      12.708   0.798   3.589  1.00  0.00           C  
ATOM   2955  O   THR B 113      13.321   0.144   4.439  1.00  0.00           O  
ATOM   2956  CB  THR B 113      14.725   1.738   2.462  1.00  0.00           C  
ATOM   2957  OG1 THR B 113      15.342   2.937   1.988  1.00  0.00           O  
ATOM   2958  CG2 THR B 113      14.617   0.743   1.305  1.00  0.00           C  
ATOM   2959  N   HIS B 114      11.490   0.478   3.163  1.00  0.00           N  
ATOM   2960  CA  HIS B 114      10.796  -0.714   3.641  1.00  0.00           C  
ATOM   2961  C   HIS B 114      11.140  -1.872   2.717  1.00  0.00           C  
ATOM   2962  O   HIS B 114      10.821  -1.846   1.538  1.00  0.00           O  
ATOM   2963  CB  HIS B 114       9.285  -0.456   3.646  1.00  0.00           C  
ATOM   2964  CG  HIS B 114       8.881   0.742   4.446  1.00  0.00           C  
ATOM   2965  ND1 HIS B 114       8.845   0.743   5.827  1.00  0.00           N  
ATOM   2966  CD2 HIS B 114       8.510   1.994   4.064  1.00  0.00           C  
ATOM   2967  CE1 HIS B 114       8.469   1.934   6.261  1.00  0.00           C  
ATOM   2968  NE2 HIS B 114       8.260   2.714   5.212  1.00  0.00           N  
ATOM   2969  N   ILE B 115      11.808  -2.886   3.264  1.00  0.00           N  
ATOM   2970  CA  ILE B 115      12.243  -4.038   2.483  1.00  0.00           C  
ATOM   2971  C   ILE B 115      11.400  -5.279   2.783  1.00  0.00           C  
ATOM   2972  O   ILE B 115      11.208  -5.635   3.946  1.00  0.00           O  
ATOM   2973  CB  ILE B 115      13.726  -4.354   2.781  1.00  0.00           C  
ATOM   2974  CG1 ILE B 115      14.573  -3.089   2.575  1.00  0.00           C  
ATOM   2975  CG2 ILE B 115      14.218  -5.478   1.874  1.00  0.00           C  
ATOM   2976  CD1 ILE B 115      16.007  -3.227   3.028  1.00  0.00           C  
ATOM   2977  N   ASP B 116      10.904  -5.917   1.734  1.00  0.00           N  
ATOM   2978  CA  ASP B 116      10.086  -7.122   1.885  1.00  0.00           C  
ATOM   2979  C   ASP B 116      11.013  -8.324   2.113  1.00  0.00           C  
ATOM   2980  O   ASP B 116      11.197  -9.159   1.224  1.00  0.00           O  
ATOM   2981  CB  ASP B 116       9.226  -7.343   0.646  1.00  0.00           C  
ATOM   2982  CG  ASP B 116       8.243  -8.494   0.814  1.00  0.00           C  
ATOM   2983  OD1 ASP B 116       8.003  -8.908   1.961  1.00  0.00           O  
ATOM   2984  OD2 ASP B 116       7.714  -8.972  -0.209  1.00  0.00           O  
ATOM   2985  N   ALA B 117      11.593  -8.384   3.295  1.00  0.00           N  
ATOM   2986  CA  ALA B 117      12.522  -9.450   3.644  1.00  0.00           C  
ATOM   2987  C   ALA B 117      12.271  -9.938   5.069  1.00  0.00           C  
ATOM   2988  O   ALA B 117      12.294  -9.149   6.011  1.00  0.00           O  
ATOM   2989  CB  ALA B 117      13.963  -8.966   3.509  1.00  0.00           C  
ATOM   2990  N   GLU B 118      12.020 -11.238   5.209  1.00  0.00           N  
ATOM   2991  CA  GLU B 118      11.819 -11.845   6.519  1.00  0.00           C  
ATOM   2992  C   GLU B 118      13.194 -12.254   7.033  1.00  0.00           C  
ATOM   2993  O   GLU B 118      13.742 -13.272   6.612  1.00  0.00           O  
ATOM   2994  CB  GLU B 118      10.906 -13.071   6.405  1.00  0.00           C  
ATOM   2995  CG  GLU B 118       9.424 -12.793   6.570  1.00  0.00           C  
ATOM   2996  CD  GLU B 118       9.030 -12.589   8.028  1.00  0.00           C  
ATOM   2997  OE1 GLU B 118       9.898 -12.733   8.914  1.00  0.00           O  
ATOM   2998  OE2 GLU B 118       7.842 -12.289   8.290  1.00  0.00           O  
ATOM   2999  N   VAL B 119      13.767 -11.440   7.904  1.00  0.00           N  
ATOM   3000  CA  VAL B 119      15.086 -11.726   8.443  1.00  0.00           C  
ATOM   3001  C   VAL B 119      15.078 -11.741   9.967  1.00  0.00           C  
ATOM   3002  O   VAL B 119      14.357 -10.980  10.606  1.00  0.00           O  
ATOM   3003  CB  VAL B 119      16.131 -10.693   7.964  1.00  0.00           C  
ATOM   3004  CG1 VAL B 119      16.292 -10.778   6.453  1.00  0.00           C  
ATOM   3005  CG2 VAL B 119      15.702  -9.282   8.365  1.00  0.00           C  
ATOM   3006  N   GLU B 120      15.892 -12.622  10.530  1.00  0.00           N  
ATOM   3007  CA  GLU B 120      16.009 -12.727  11.978  1.00  0.00           C  
ATOM   3008  C   GLU B 120      16.981 -11.627  12.409  1.00  0.00           C  
ATOM   3009  O   GLU B 120      18.068 -11.490  11.841  1.00  0.00           O  
ATOM   3010  CB  GLU B 120      16.534 -14.113  12.358  1.00  0.00           C  
ATOM   3011  CG  GLU B 120      16.664 -14.356  13.848  1.00  0.00           C  
ATOM   3012  CD  GLU B 120      16.976 -15.814  14.163  1.00  0.00           C  
ATOM   3013  OE1 GLU B 120      17.803 -16.406  13.444  1.00  0.00           O  
ATOM   3014  OE2 GLU B 120      16.381 -16.353  15.117  1.00  0.00           O  
ATOM   3015  N   GLY B 121      16.575 -10.834  13.391  1.00  0.00           N  
ATOM   3016  CA  GLY B 121      17.424  -9.750  13.849  1.00  0.00           C  
ATOM   3017  C   GLY B 121      17.200  -9.404  15.308  1.00  0.00           C  
ATOM   3018  O   GLY B 121      16.137  -9.676  15.858  1.00  0.00           O  
ATOM   3019  N   ASP B 122      18.221  -8.815  15.935  1.00  0.00           N  
ATOM   3020  CA  ASP B 122      18.138  -8.429  17.337  1.00  0.00           C  
ATOM   3021  C   ASP B 122      18.052  -6.919  17.517  1.00  0.00           C  
ATOM   3022  O   ASP B 122      18.007  -6.422  18.645  1.00  0.00           O  
ATOM   3023  CB  ASP B 122      19.342  -8.990  18.112  1.00  0.00           C  
ATOM   3024  CG  ASP B 122      20.679  -8.559  17.523  1.00  0.00           C  
ATOM   3025  OD1 ASP B 122      20.710  -7.600  16.720  1.00  0.00           O  
ATOM   3026  OD2 ASP B 122      21.700  -9.186  17.871  1.00  0.00           O  
ATOM   3027  N   THR B 123      18.022  -6.170  16.401  1.00  0.00           N  
ATOM   3028  CA  THR B 123      17.954  -4.714  16.450  1.00  0.00           C  
ATOM   3029  C   THR B 123      16.763  -4.238  15.623  1.00  0.00           C  
ATOM   3030  O   THR B 123      16.604  -4.640  14.475  1.00  0.00           O  
ATOM   3031  CB  THR B 123      19.245  -4.082  15.901  1.00  0.00           C  
ATOM   3032  OG1 THR B 123      20.381  -4.677  16.535  1.00  0.00           O  
ATOM   3033  CG2 THR B 123      19.265  -2.582  16.169  1.00  0.00           C  
ATOM   3034  N   HIS B 124      15.935  -3.378  16.229  1.00  0.00           N  
ATOM   3035  CA  HIS B 124      14.742  -2.872  15.554  1.00  0.00           C  
ATOM   3036  C   HIS B 124      14.694  -1.347  15.545  1.00  0.00           C  
ATOM   3037  O   HIS B 124      15.224  -0.699  16.435  1.00  0.00           O  
ATOM   3038  CB  HIS B 124      13.474  -3.396  16.241  1.00  0.00           C  
ATOM   3039  CG  HIS B 124      13.336  -4.887  16.225  1.00  0.00           C  
ATOM   3040  ND1 HIS B 124      14.064  -5.709  17.049  1.00  0.00           N  
ATOM   3041  CD2 HIS B 124      12.550  -5.700  15.480  1.00  0.00           C  
ATOM   3042  CE1 HIS B 124      13.743  -6.972  16.811  1.00  0.00           C  
ATOM   3043  NE2 HIS B 124      12.821  -6.997  15.864  1.00  0.00           N  
ATOM   3044  N   PHE B 125      14.045  -0.795  14.514  1.00  0.00           N  
ATOM   3045  CA  PHE B 125      13.865   0.645  14.428  1.00  0.00           C  
ATOM   3046  C   PHE B 125      12.850   0.975  15.520  1.00  0.00           C  
ATOM   3047  O   PHE B 125      11.882   0.222  15.720  1.00  0.00           O  
ATOM   3048  CB  PHE B 125      13.301   1.031  13.054  1.00  0.00           C  
ATOM   3049  CG  PHE B 125      13.270   2.518  12.814  1.00  0.00           C  
ATOM   3050  CD1 PHE B 125      14.445   3.211  12.541  1.00  0.00           C  
ATOM   3051  CD2 PHE B 125      12.076   3.224  12.878  1.00  0.00           C  
ATOM   3052  CE1 PHE B 125      14.430   4.585  12.325  1.00  0.00           C  
ATOM   3053  CE2 PHE B 125      12.051   4.598  12.662  1.00  0.00           C  
ATOM   3054  CZ  PHE B 125      13.228   5.273  12.387  1.00  0.00           C  
ATOM   3055  N   PRO B 126      13.036   2.066  16.252  1.00  0.00           N  
ATOM   3056  CA  PRO B 126      12.093   2.396  17.332  1.00  0.00           C  
ATOM   3057  C   PRO B 126      10.672   2.663  16.855  1.00  0.00           C  
ATOM   3058  O   PRO B 126      10.449   3.115  15.737  1.00  0.00           O  
ATOM   3059  CB  PRO B 126      12.724   3.638  17.973  1.00  0.00           C  
ATOM   3060  CG  PRO B 126      13.492   4.252  16.846  1.00  0.00           C  
ATOM   3061  CD  PRO B 126      14.102   3.064  16.153  1.00  0.00           C  
ATOM   3062  N   ASP B 127       9.695   2.364  17.726  1.00  0.00           N  
ATOM   3063  CA  ASP B 127       8.293   2.596  17.405  1.00  0.00           C  
ATOM   3064  C   ASP B 127       8.031   4.093  17.332  1.00  0.00           C  
ATOM   3065  O   ASP B 127       8.628   4.874  18.072  1.00  0.00           O  
ATOM   3066  CB  ASP B 127       7.380   2.000  18.482  1.00  0.00           C  
ATOM   3067  CG  ASP B 127       7.320   0.497  18.430  1.00  0.00           C  
ATOM   3068  OD1 ASP B 127       7.087  -0.057  17.330  1.00  0.00           O  
ATOM   3069  OD2 ASP B 127       7.476  -0.145  19.490  1.00  0.00           O  
ATOM   3070  N   TYR B 128       7.135   4.489  16.427  1.00  0.00           N  
ATOM   3071  CA  TYR B 128       6.737   5.883  16.312  1.00  0.00           C  
ATOM   3072  C   TYR B 128       5.232   5.901  16.056  1.00  0.00           C  
ATOM   3073  O   TYR B 128       4.702   5.022  15.375  1.00  0.00           O  
ATOM   3074  CB  TYR B 128       7.497   6.615  15.202  1.00  0.00           C  
ATOM   3075  CG  TYR B 128       7.338   6.054  13.802  1.00  0.00           C  
ATOM   3076  CD1 TYR B 128       8.193   5.058  13.335  1.00  0.00           C  
ATOM   3077  CD2 TYR B 128       6.355   6.531  12.946  1.00  0.00           C  
ATOM   3078  CE1 TYR B 128       8.064   4.547  12.046  1.00  0.00           C  
ATOM   3079  CE2 TYR B 128       6.216   6.027  11.655  1.00  0.00           C  
ATOM   3080  CZ  TYR B 128       7.072   5.031  11.206  1.00  0.00           C  
ATOM   3081  OH  TYR B 128       6.937   4.535   9.939  1.00  0.00           O  
ATOM   3082  N   GLU B 129       4.544   6.895  16.632  1.00  0.00           N  
ATOM   3083  CA  GLU B 129       3.101   7.011  16.470  1.00  0.00           C  
ATOM   3084  C   GLU B 129       2.795   7.520  15.063  1.00  0.00           C  
ATOM   3085  O   GLU B 129       3.171   8.632  14.714  1.00  0.00           O  
ATOM   3086  CB  GLU B 129       2.532   7.974  17.518  1.00  0.00           C  
ATOM   3087  CG  GLU B 129       1.063   8.327  17.351  1.00  0.00           C  
ATOM   3088  CD  GLU B 129       0.172   7.104  17.206  1.00  0.00           C  
ATOM   3089  OE1 GLU B 129       0.274   6.189  18.042  1.00  0.00           O  
ATOM   3090  OE2 GLU B 129      -0.617   7.061  16.236  1.00  0.00           O  
ATOM   3091  N   PRO B 130       2.091   6.719  14.244  1.00  0.00           N  
ATOM   3092  CA  PRO B 130       1.756   7.103  12.870  1.00  0.00           C  
ATOM   3093  C   PRO B 130       1.080   8.463  12.751  1.00  0.00           C  
ATOM   3094  O   PRO B 130       1.360   9.219  11.820  1.00  0.00           O  
ATOM   3095  CB  PRO B 130       0.840   5.969  12.403  1.00  0.00           C  
ATOM   3096  CG  PRO B 130       1.357   4.788  13.152  1.00  0.00           C  
ATOM   3097  CD  PRO B 130       1.607   5.354  14.541  1.00  0.00           C  
ATOM   3098  N   ASP B 131       0.182   8.780  13.688  1.00  0.00           N  
ATOM   3099  CA  ASP B 131      -0.534  10.051  13.634  1.00  0.00           C  
ATOM   3100  C   ASP B 131       0.353  11.282  13.881  1.00  0.00           C  
ATOM   3101  O   ASP B 131      -0.072  12.406  13.631  1.00  0.00           O  
ATOM   3102  CB  ASP B 131      -1.707  10.052  14.624  1.00  0.00           C  
ATOM   3103  CG  ASP B 131      -2.816   9.105  14.205  1.00  0.00           C  
ATOM   3104  OD1 ASP B 131      -3.000   8.896  12.984  1.00  0.00           O  
ATOM   3105  OD2 ASP B 131      -3.522   8.575  15.089  1.00  0.00           O  
ATOM   3106  N   ASP B 132       1.578  11.068  14.355  1.00  0.00           N  
ATOM   3107  CA  ASP B 132       2.504  12.172  14.575  1.00  0.00           C  
ATOM   3108  C   ASP B 132       3.304  12.469  13.308  1.00  0.00           C  
ATOM   3109  O   ASP B 132       4.040  13.453  13.247  1.00  0.00           O  
ATOM   3110  CB  ASP B 132       3.495  11.849  15.705  1.00  0.00           C  
ATOM   3111  CG  ASP B 132       2.845  11.815  17.075  1.00  0.00           C  
ATOM   3112  OD1 ASP B 132       1.749  12.384  17.239  1.00  0.00           O  
ATOM   3113  OD2 ASP B 132       3.458  11.233  17.992  1.00  0.00           O  
ATOM   3114  N   TRP B 133       3.165  11.609  12.290  1.00  0.00           N  
ATOM   3115  CA  TRP B 133       3.925  11.757  11.050  1.00  0.00           C  
ATOM   3116  C   TRP B 133       3.062  11.761   9.798  1.00  0.00           C  
ATOM   3117  O   TRP B 133       2.039  11.080   9.732  1.00  0.00           O  
ATOM   3118  CB  TRP B 133       4.962  10.633  10.948  1.00  0.00           C  
ATOM   3119  CG  TRP B 133       5.942  10.623  12.081  1.00  0.00           C  
ATOM   3120  CD1 TRP B 133       5.786  10.032  13.311  1.00  0.00           C  
ATOM   3121  CD2 TRP B 133       7.226  11.266  12.112  1.00  0.00           C  
ATOM   3122  NE1 TRP B 133       6.892  10.274  14.094  1.00  0.00           N  
ATOM   3123  CE2 TRP B 133       7.792  11.027  13.383  1.00  0.00           C  
ATOM   3124  CE3 TRP B 133       7.943  12.026  11.176  1.00  0.00           C  
ATOM   3125  CZ2 TRP B 133       9.040  11.522  13.739  1.00  0.00           C  
ATOM   3126  CZ3 TRP B 133       9.194  12.511  11.536  1.00  0.00           C  
ATOM   3127  CH2 TRP B 133       9.730  12.260  12.807  1.00  0.00           C  
ATOM   3128  N   GLU B 134       3.485  12.539   8.790  1.00  0.00           N  
ATOM   3129  CA  GLU B 134       2.777  12.625   7.525  1.00  0.00           C  
ATOM   3130  C   GLU B 134       3.673  12.086   6.416  1.00  0.00           C  
ATOM   3131  O   GLU B 134       4.792  12.552   6.237  1.00  0.00           O  
ATOM   3132  CB  GLU B 134       2.408  14.079   7.209  1.00  0.00           C  
ATOM   3133  CG  GLU B 134       1.665  14.262   5.888  1.00  0.00           C  
ATOM   3134  CD  GLU B 134       1.366  15.721   5.585  1.00  0.00           C  
ATOM   3135  OE1 GLU B 134       0.981  16.466   6.504  1.00  0.00           O  
ATOM   3136  OE2 GLU B 134       1.519  16.122   4.411  1.00  0.00           O  
ATOM   3137  N   SER B 135       3.185  11.098   5.677  1.00  0.00           N  
ATOM   3138  CA  SER B 135       3.939  10.522   4.572  1.00  0.00           C  
ATOM   3139  C   SER B 135       3.845  11.506   3.400  1.00  0.00           C  
ATOM   3140  O   SER B 135       2.770  11.718   2.850  1.00  0.00           O  
ATOM   3141  CB  SER B 135       3.351   9.164   4.168  1.00  0.00           C  
ATOM   3142  OG  SER B 135       4.118   8.565   3.138  1.00  0.00           O  
ATOM   3143  N   VAL B 136       4.978  12.111   3.027  1.00  0.00           N  
ATOM   3144  CA  VAL B 136       4.994  13.096   1.947  1.00  0.00           C  
ATOM   3145  C   VAL B 136       5.587  12.566   0.645  1.00  0.00           C  
ATOM   3146  O   VAL B 136       5.550  13.236  -0.381  1.00  0.00           O  
ATOM   3147  CB  VAL B 136       5.770  14.370   2.369  1.00  0.00           C  
ATOM   3148  CG1 VAL B 136       5.066  15.034   3.555  1.00  0.00           C  
ATOM   3149  CG2 VAL B 136       7.206  14.033   2.724  1.00  0.00           C  
ATOM   3150  N   PHE B 137       6.139  11.349   0.689  1.00  0.00           N  
ATOM   3151  CA  PHE B 137       6.729  10.728  -0.494  1.00  0.00           C  
ATOM   3152  C   PHE B 137       6.814   9.223  -0.313  1.00  0.00           C  
ATOM   3153  O   PHE B 137       7.177   8.747   0.765  1.00  0.00           O  
ATOM   3154  CB  PHE B 137       8.137  11.280  -0.754  1.00  0.00           C  
ATOM   3155  CG  PHE B 137       8.847  10.603  -1.898  1.00  0.00           C  
ATOM   3156  CD1 PHE B 137       8.625  11.003  -3.218  1.00  0.00           C  
ATOM   3157  CD2 PHE B 137       9.729   9.544  -1.669  1.00  0.00           C  
ATOM   3158  CE1 PHE B 137       9.263  10.360  -4.273  1.00  0.00           C  
ATOM   3159  CE2 PHE B 137      10.365   8.895  -2.723  1.00  0.00           C  
ATOM   3160  CZ  PHE B 137      10.132   9.309  -4.027  1.00  0.00           C  
ATOM   3161  N   SER B 138       6.485   8.484  -1.356  1.00  0.00           N  
ATOM   3162  CA  SER B 138       6.604   7.033  -1.316  1.00  0.00           C  
ATOM   3163  C   SER B 138       6.824   6.547  -2.744  1.00  0.00           C  
ATOM   3164  O   SER B 138       6.208   7.045  -3.688  1.00  0.00           O  
ATOM   3165  CB  SER B 138       5.353   6.380  -0.707  1.00  0.00           C  
ATOM   3166  OG  SER B 138       4.186   6.720  -1.407  1.00  0.00           O  
ATOM   3167  N   GLU B 139       7.745   5.584  -2.902  1.00  0.00           N  
ATOM   3168  CA  GLU B 139       8.087   5.052  -4.216  1.00  0.00           C  
ATOM   3169  C   GLU B 139       8.337   3.549  -4.104  1.00  0.00           C  
ATOM   3170  O   GLU B 139       9.295   3.122  -3.460  1.00  0.00           O  
ATOM   3171  CB  GLU B 139       9.346   5.759  -4.730  1.00  0.00           C  
ATOM   3172  CG  GLU B 139       9.681   5.498  -6.187  1.00  0.00           C  
ATOM   3173  CD  GLU B 139      10.912   6.272  -6.619  1.00  0.00           C  
ATOM   3174  OE1 GLU B 139      12.029   5.743  -6.476  1.00  0.00           O  
ATOM   3175  OE2 GLU B 139      10.762   7.418  -7.083  1.00  0.00           O  
ATOM   3176  N   PHE B 140       7.469   2.765  -4.738  1.00  0.00           N  
ATOM   3177  CA  PHE B 140       7.560   1.308  -4.701  1.00  0.00           C  
ATOM   3178  C   PHE B 140       8.343   0.723  -5.874  1.00  0.00           C  
ATOM   3179  O   PHE B 140       8.258   1.214  -6.998  1.00  0.00           O  
ATOM   3180  CB  PHE B 140       6.153   0.710  -4.677  1.00  0.00           C  
ATOM   3181  CG  PHE B 140       6.123  -0.798  -4.750  1.00  0.00           C  
ATOM   3182  CD1 PHE B 140       6.399  -1.567  -3.625  1.00  0.00           C  
ATOM   3183  CD2 PHE B 140       5.825  -1.439  -5.948  1.00  0.00           C  
ATOM   3184  CE1 PHE B 140       6.383  -2.951  -3.694  1.00  0.00           C  
ATOM   3185  CE2 PHE B 140       5.804  -2.827  -6.020  1.00  0.00           C  
ATOM   3186  CZ  PHE B 140       6.085  -3.590  -4.890  1.00  0.00           C  
ATOM   3187  N   HIS B 141       9.096  -0.344  -5.599  1.00  0.00           N  
ATOM   3188  CA  HIS B 141       9.886  -1.031  -6.614  1.00  0.00           C  
ATOM   3189  C   HIS B 141       9.842  -2.533  -6.390  1.00  0.00           C  
ATOM   3190  O   HIS B 141      10.087  -3.006  -5.281  1.00  0.00           O  
ATOM   3191  CB  HIS B 141      11.349  -0.573  -6.575  1.00  0.00           C  
ATOM   3192  CG  HIS B 141      11.565   0.853  -6.964  1.00  0.00           C  
ATOM   3193  ND1 HIS B 141      11.760   1.247  -8.270  1.00  0.00           N  
ATOM   3194  CD2 HIS B 141      11.619   1.977  -6.215  1.00  0.00           C  
ATOM   3195  CE1 HIS B 141      11.922   2.562  -8.308  1.00  0.00           C  
ATOM   3196  NE2 HIS B 141      11.841   3.036  -7.080  1.00  0.00           N  
ATOM   3197  N   ASP B 142       9.538  -3.286  -7.446  1.00  0.00           N  
ATOM   3198  CA  ASP B 142       9.543  -4.739  -7.351  1.00  0.00           C  
ATOM   3199  C   ASP B 142      10.998  -5.193  -7.407  1.00  0.00           C  
ATOM   3200  O   ASP B 142      11.878  -4.442  -7.833  1.00  0.00           O  
ATOM   3201  CB  ASP B 142       8.769  -5.375  -8.507  1.00  0.00           C  
ATOM   3202  CG  ASP B 142       7.319  -5.647  -8.167  1.00  0.00           C  
ATOM   3203  OD1 ASP B 142       7.048  -6.223  -7.096  1.00  0.00           O  
ATOM   3204  OD2 ASP B 142       6.442  -5.289  -8.984  1.00  0.00           O  
ATOM   3205  N   ALA B 143      11.250  -6.441  -6.996  1.00  0.00           N  
ATOM   3206  CA  ALA B 143      12.592  -6.991  -7.045  1.00  0.00           C  
ATOM   3207  C   ALA B 143      13.029  -7.073  -8.513  1.00  0.00           C  
ATOM   3208  O   ALA B 143      12.195  -7.222  -9.408  1.00  0.00           O  
ATOM   3209  CB  ALA B 143      12.615  -8.380  -6.417  1.00  0.00           C  
ATOM   3210  N   ASP B 144      14.334  -6.967  -8.769  1.00  0.00           N  
ATOM   3211  CA  ASP B 144      14.854  -7.074 -10.128  1.00  0.00           C  
ATOM   3212  C   ASP B 144      16.179  -7.834 -10.115  1.00  0.00           C  
ATOM   3213  O   ASP B 144      16.519  -8.475  -9.119  1.00  0.00           O  
ATOM   3214  CB  ASP B 144      15.018  -5.680 -10.766  1.00  0.00           C  
ATOM   3215  CG  ASP B 144      15.875  -4.739  -9.941  1.00  0.00           C  
ATOM   3216  OD1 ASP B 144      16.825  -5.197  -9.285  1.00  0.00           O  
ATOM   3217  OD2 ASP B 144      15.601  -3.520  -9.973  1.00  0.00           O  
ATOM   3218  N   ALA B 145      16.925  -7.771 -11.224  1.00  0.00           N  
ATOM   3219  CA  ALA B 145      18.192  -8.478 -11.343  1.00  0.00           C  
ATOM   3220  C   ALA B 145      19.218  -8.089 -10.275  1.00  0.00           C  
ATOM   3221  O   ALA B 145      19.978  -8.929  -9.805  1.00  0.00           O  
ATOM   3222  CB  ALA B 145      18.772  -8.267 -12.737  1.00  0.00           C  
ATOM   3223  N   GLN B 146      19.260  -6.807  -9.910  1.00  0.00           N  
ATOM   3224  CA  GLN B 146      20.215  -6.325  -8.914  1.00  0.00           C  
ATOM   3225  C   GLN B 146      19.690  -6.364  -7.482  1.00  0.00           C  
ATOM   3226  O   GLN B 146      20.462  -6.519  -6.536  1.00  0.00           O  
ATOM   3227  CB  GLN B 146      20.650  -4.892  -9.238  1.00  0.00           C  
ATOM   3228  CG  GLN B 146      21.618  -4.753 -10.415  1.00  0.00           C  
ATOM   3229  CD  GLN B 146      20.955  -5.041 -11.750  1.00  0.00           C  
ATOM   3230  OE1 GLN B 146      19.837  -4.604 -12.010  1.00  0.00           O  
ATOM   3231  NE2 GLN B 146      21.658  -5.768 -12.604  1.00  0.00           N  
ATOM   3232  N   ASN B 147      18.369  -6.213  -7.320  1.00  0.00           N  
ATOM   3233  CA  ASN B 147      17.752  -6.186  -5.998  1.00  0.00           C  
ATOM   3234  C   ASN B 147      16.830  -7.387  -5.806  1.00  0.00           C  
ATOM   3235  O   ASN B 147      15.757  -7.449  -6.388  1.00  0.00           O  
ATOM   3236  CB  ASN B 147      16.975  -4.877  -5.838  1.00  0.00           C  
ATOM   3237  CG  ASN B 147      17.841  -3.659  -6.101  1.00  0.00           C  
ATOM   3238  OD1 ASN B 147      18.598  -3.228  -5.224  1.00  0.00           O  
ATOM   3239  ND2 ASN B 147      17.763  -3.113  -7.309  1.00  0.00           N  
ATOM   3240  N   SER B 148      17.268  -8.345  -4.982  1.00  0.00           N  
ATOM   3241  CA  SER B 148      16.526  -9.584  -4.762  1.00  0.00           C  
ATOM   3242  C   SER B 148      15.211  -9.453  -4.000  1.00  0.00           C  
ATOM   3243  O   SER B 148      14.423 -10.404  -3.959  1.00  0.00           O  
ATOM   3244  CB  SER B 148      17.423 -10.599  -4.047  1.00  0.00           C  
ATOM   3245  OG  SER B 148      17.852 -10.106  -2.790  1.00  0.00           O  
ATOM   3246  N   HIS B 149      14.958  -8.286  -3.410  1.00  0.00           N  
ATOM   3247  CA  HIS B 149      13.718  -8.065  -2.671  1.00  0.00           C  
ATOM   3248  C   HIS B 149      13.025  -6.794  -3.149  1.00  0.00           C  
ATOM   3249  O   HIS B 149      13.677  -5.851  -3.585  1.00  0.00           O  
ATOM   3250  CB  HIS B 149      13.987  -7.933  -1.170  1.00  0.00           C  
ATOM   3251  CG  HIS B 149      14.616  -9.144  -0.551  1.00  0.00           C  
ATOM   3252  ND1 HIS B 149      15.957  -9.420  -0.640  1.00  0.00           N  
ATOM   3253  CD2 HIS B 149      14.068 -10.140   0.176  1.00  0.00           C  
ATOM   3254  CE1 HIS B 149      16.215 -10.543  -0.004  1.00  0.00           C  
ATOM   3255  NE2 HIS B 149      15.090 -11.009   0.508  1.00  0.00           N  
ATOM   3256  N   SER B 150      11.689  -6.790  -3.062  1.00  0.00           N  
ATOM   3257  CA  SER B 150      10.942  -5.601  -3.433  1.00  0.00           C  
ATOM   3258  C   SER B 150      11.123  -4.623  -2.265  1.00  0.00           C  
ATOM   3259  O   SER B 150      11.385  -5.033  -1.129  1.00  0.00           O  
ATOM   3260  CB  SER B 150       9.461  -5.933  -3.650  1.00  0.00           C  
ATOM   3261  OG  SER B 150       8.910  -6.595  -2.528  1.00  0.00           O  
ATOM   3262  N   TYR B 151      11.001  -3.330  -2.554  1.00  0.00           N  
ATOM   3263  CA  TYR B 151      11.205  -2.318  -1.527  1.00  0.00           C  
ATOM   3264  C   TYR B 151      10.403  -1.059  -1.820  1.00  0.00           C  
ATOM   3265  O   TYR B 151       9.950  -0.843  -2.938  1.00  0.00           O  
ATOM   3266  CB  TYR B 151      12.692  -1.961  -1.424  1.00  0.00           C  
ATOM   3267  CG  TYR B 151      13.302  -1.537  -2.745  1.00  0.00           C  
ATOM   3268  CD1 TYR B 151      13.753  -2.489  -3.672  1.00  0.00           C  
ATOM   3269  CD2 TYR B 151      13.409  -0.193  -3.098  1.00  0.00           C  
ATOM   3270  CE1 TYR B 151      14.267  -2.122  -4.896  1.00  0.00           C  
ATOM   3271  CE2 TYR B 151      13.925   0.195  -4.327  1.00  0.00           C  
ATOM   3272  CZ  TYR B 151      14.353  -0.772  -5.225  1.00  0.00           C  
ATOM   3273  OH  TYR B 151      14.864  -0.391  -6.448  1.00  0.00           O  
ATOM   3274  N   CYS B 152      10.246  -0.229  -0.787  1.00  0.00           N  
ATOM   3275  CA  CYS B 152       9.494   1.016  -0.918  1.00  0.00           C  
ATOM   3276  C   CYS B 152      10.206   2.126  -0.159  1.00  0.00           C  
ATOM   3277  O   CYS B 152      10.459   2.000   1.041  1.00  0.00           O  
ATOM   3278  CB  CYS B 152       8.073   0.833  -0.374  1.00  0.00           C  
ATOM   3279  SG  CYS B 152       7.060   2.331  -0.464  1.00  0.00           S  
ATOM   3280  N   PHE B 153      10.542   3.213  -0.866  1.00  0.00           N  
ATOM   3281  CA  PHE B 153      11.173   4.361  -0.235  1.00  0.00           C  
ATOM   3282  C   PHE B 153      10.047   5.247   0.295  1.00  0.00           C  
ATOM   3283  O   PHE B 153       9.019   5.408  -0.369  1.00  0.00           O  
ATOM   3284  CB  PHE B 153      11.992   5.177  -1.246  1.00  0.00           C  
ATOM   3285  CG  PHE B 153      13.161   4.430  -1.836  1.00  0.00           C  
ATOM   3286  CD1 PHE B 153      14.112   3.827  -1.018  1.00  0.00           C  
ATOM   3287  CD2 PHE B 153      13.339   4.372  -3.219  1.00  0.00           C  
ATOM   3288  CE1 PHE B 153      15.201   3.157  -1.560  1.00  0.00           C  
ATOM   3289  CE2 PHE B 153      14.430   3.708  -3.766  1.00  0.00           C  
ATOM   3290  CZ  PHE B 153      15.370   3.101  -2.940  1.00  0.00           C  
ATOM   3291  N   GLU B 154      10.234   5.811   1.478  1.00  0.00           N  
ATOM   3292  CA  GLU B 154       9.222   6.685   2.057  1.00  0.00           C  
ATOM   3293  C   GLU B 154       9.870   7.812   2.849  1.00  0.00           C  
ATOM   3294  O   GLU B 154      10.881   7.610   3.518  1.00  0.00           O  
ATOM   3295  CB  GLU B 154       8.273   5.891   2.979  1.00  0.00           C  
ATOM   3296  CG  GLU B 154       7.182   6.754   3.612  1.00  0.00           C  
ATOM   3297  CD  GLU B 154       6.275   5.980   4.550  1.00  0.00           C  
ATOM   3298  OE1 GLU B 154       6.753   5.049   5.228  1.00  0.00           O  
ATOM   3299  OE2 GLU B 154       5.071   6.320   4.634  1.00  0.00           O  
ATOM   3300  N   ILE B 155       9.287   9.005   2.743  1.00  0.00           N  
ATOM   3301  CA  ILE B 155       9.759  10.156   3.504  1.00  0.00           C  
ATOM   3302  C   ILE B 155       8.574  10.629   4.333  1.00  0.00           C  
ATOM   3303  O   ILE B 155       7.483  10.844   3.808  1.00  0.00           O  
ATOM   3304  CB  ILE B 155      10.233  11.308   2.588  1.00  0.00           C  
ATOM   3305  CG1 ILE B 155      11.442  10.853   1.757  1.00  0.00           C  
ATOM   3306  CG2 ILE B 155      10.598  12.525   3.440  1.00  0.00           C  
ATOM   3307  CD1 ILE B 155      11.938  11.905   0.771  1.00  0.00           C  
ATOM   3308  N   LEU B 156       8.793  10.780   5.640  1.00  0.00           N  
ATOM   3309  CA  LEU B 156       7.745  11.255   6.539  1.00  0.00           C  
ATOM   3310  C   LEU B 156       8.218  12.510   7.255  1.00  0.00           C  
ATOM   3311  O   LEU B 156       9.397  12.641   7.586  1.00  0.00           O  
ATOM   3312  CB  LEU B 156       7.384  10.191   7.586  1.00  0.00           C  
ATOM   3313  CG  LEU B 156       6.920   8.809   7.087  1.00  0.00           C  
ATOM   3314  CD1 LEU B 156       8.116   7.882   6.993  1.00  0.00           C  
ATOM   3315  CD2 LEU B 156       5.879   8.234   8.033  1.00  0.00           C  
ATOM   3316  N   GLU B 157       7.298  13.456   7.479  1.00  0.00           N  
ATOM   3317  CA  GLU B 157       7.606  14.698   8.175  1.00  0.00           C  
ATOM   3318  C   GLU B 157       6.702  14.778   9.399  1.00  0.00           C  
ATOM   3319  O   GLU B 157       5.520  14.468   9.326  1.00  0.00           O  
ATOM   3320  CB  GLU B 157       7.374  15.911   7.263  1.00  0.00           C  
ATOM   3321  CG  GLU B 157       8.312  15.942   6.056  1.00  0.00           C  
ATOM   3322  CD  GLU B 157       8.152  17.198   5.215  1.00  0.00           C  
ATOM   3323  OE1 GLU B 157       7.139  17.918   5.381  1.00  0.00           O  
ATOM   3324  OE2 GLU B 157       9.040  17.472   4.382  1.00  0.00           O  
ATOM   3325  N   ARG B 158       7.268  15.196  10.544  1.00  0.00           N  
ATOM   3326  CA  ARG B 158       6.495  15.298  11.777  1.00  0.00           C  
ATOM   3327  C   ARG B 158       5.401  16.352  11.617  1.00  0.00           C  
ATOM   3328  O   ARG B 158       5.647  17.453  11.124  1.00  0.00           O  
ATOM   3329  CB  ARG B 158       7.411  15.648  12.958  1.00  0.00           C  
ATOM   3330  CG  ARG B 158       6.732  15.552  14.310  1.00  0.00           C  
ATOM   3331  CD  ARG B 158       7.681  15.919  15.449  1.00  0.00           C  
ATOM   3332  NE  ARG B 158       8.731  14.936  15.677  1.00  0.00           N  
ATOM   3333  CZ  ARG B 158       8.575  13.801  16.361  1.00  0.00           C  
ATOM   3334  NH1 ARG B 158       7.393  13.490  16.879  1.00  0.00           N  
ATOM   3335  NH2 ARG B 158       9.596  12.979  16.528  1.00  0.00           N  
ATOM   3336  N   ARG B 159       4.176  15.999  12.019  1.00  0.00           N  
ATOM   3337  CA  ARG B 159       3.045  16.910  11.911  1.00  0.00           C  
ATOM   3338  C   ARG B 159       3.135  18.027  12.967  1.00  0.00           C  
ATOM   3339  O   ARG B 159       3.745  17.818  14.027  1.00  0.00           O  
ATOM   3340  CB  ARG B 159       1.715  16.167  12.087  1.00  0.00           C  
ATOM   3341  CG  ARG B 159       1.407  15.135  11.008  1.00  0.00           C  
ATOM   3342  CD  ARG B 159       0.053  14.462  11.277  1.00  0.00           C  
ATOM   3343  NE  ARG B 159      -0.212  13.331  10.387  1.00  0.00           N  
ATOM   3344  CZ  ARG B 159      -0.642  13.446   9.134  1.00  0.00           C  
ATOM   3345  NH1 ARG B 159      -0.884  14.634   8.607  1.00  0.00           N  
ATOM   3346  NH2 ARG B 159      -0.846  12.359   8.408  1.00  0.00           N  
ATOM   3347  OXT ARG B 159       2.582  19.125  12.739  1.00  0.00           O  
CONECT    1    2                                                      
CONECT    2    5    1    3                                            
CONECT    3    2    9    4    4                                       
CONECT    4    3    3                                                 
CONECT    5    6    2                                                 
CONECT    6    7    5                                                 
CONECT    7    6    8                                                 
CONECT    8    7                                                      
CONECT    9    3   10                                                 
CONECT   10   11    9   13                                            
CONECT   11   12   12   20   10                                       
CONECT   12   11   11                                                 
CONECT   13   10   14                                                 
CONECT   14   13   16   16   15                                       
CONECT   15   14   17   17                                            
CONECT   16   14   14   18                                            
CONECT   17   15   15   19                                            
CONECT   18   16   19   19                                            
CONECT   19   18   18   17                                            
CONECT   20   21   11                                                 
CONECT   21   24   22   20                                            
CONECT   22   28   21   23   23                                       
CONECT   23   22   22                                                 
CONECT   24   25   21                                                 
CONECT   25   26   27   24                                            
CONECT   26   25                                                      
CONECT   27   25                                                      
CONECT   28   29   22                                                 
CONECT   29   30   28   32                                            
CONECT   30   31   31   36   29                                       
CONECT   31   30   30                                                 
CONECT   32   29   34   33                                            
CONECT   33   32   35                                                 
CONECT   34   32                                                      
CONECT   35   33                                                      
CONECT   36   30   37                                                 
CONECT   37   38   40   36                                            
CONECT   38   39   39   44   37                                       
CONECT   39   38   38                                                 
CONECT   40   37   41                                                 
CONECT   41   40   43   42   42                                       
CONECT   42   41   41                                                 
CONECT   43   41                                                      
CONECT   44   45   38                                                 
CONECT   45   46   44                                                 
CONECT   46   47   47   48   45                                       
CONECT   47   46   46                                                 
CONECT   48   49   46                                                 
CONECT   49   52   50   48                                            
CONECT   50   58   49   51   51                                       
CONECT   51   50   50                                                 
CONECT   52   53   49                                                 
CONECT   53   54   54   55   52                                       
CONECT   54   56   53   53                                            
CONECT   55   57   53                                                 
CONECT   56   54   57   57                                            
CONECT   57   56   56   55                                            
CONECT   58   59   50                                                 
CONECT   59   62   58   60                                            
CONECT   60   61   61   59   67                                       
CONECT   61   60   60                                                 
CONECT   62   63   59                                                 
CONECT   63   64   62                                                 
CONECT   64   65   63                                                 
CONECT   65   66   64                                                 
CONECT   66   65                                                      
CONECT   67   60   68                                                 
CONECT   68   67   71   69                                            
CONECT   69   68   76   70   70                                       
CONECT   70   69   69                                                 
CONECT   71   72   68                                                 
CONECT   72   73   71                                                 
CONECT   73   72   74   74   75                                       
CONECT   74   73   73                                                 
CONECT   75   73                                                      
CONECT   76   69   77                                                 
CONECT   77   76   80   78                                            
CONECT   78   77   85   79   79                                       
CONECT   79   78   78                                                 
CONECT   80   81   77                                                 
CONECT   81   80   82                                                 
CONECT   82   81   84   84   83                                       
CONECT   83   82                                                      
CONECT   84   82   82                                                 
CONECT   85   78   86                                                 
CONECT   86   89   85   87                                            
CONECT   87   88   88   86   91                                       
CONECT   88   87   87                                                 
CONECT   89   90   86                                                 
CONECT   90   89                                                      
CONECT   91   87   92                                                 
CONECT   92   91   93   95                                            
CONECT   93   99   92   94   94                                       
CONECT   94   93   93                                                 
CONECT   95   92   96                                                 
CONECT   96   95   97   98                                            
CONECT   97   96                                                      
CONECT   98   96                                                      
CONECT   99  100   93                                                 
CONECT  100  103   99  101                                            
CONECT  101  100  104  102  102                                       
CONECT  102  101  101                                                 
CONECT  103  100                                                      
CONECT  104  101  105                                                 
CONECT  105  104  108  106                                            
CONECT  106  105  111  107  107                                       
CONECT  107  106  106                                                 
CONECT  108  110  105  109                                            
CONECT  109  108                                                      
CONECT  110  108                                                      
CONECT  111  112  106                                                 
CONECT  112  115  111  113                                            
CONECT  113  112  117  114  114                                       
CONECT  114  113  113                                                 
CONECT  115  116  112                                                 
CONECT  116  115                                                      
CONECT  117  113  118                                                 
CONECT  118  117  121  119                                            
CONECT  119  118  120  120  125                                       
CONECT  120  119  119                                                 
CONECT  121  118  122                                                 
CONECT  122  124  124  121  123                                       
CONECT  123  122                                                      
CONECT  124  122  122                                                 
CONECT  125  119  126                                                 
CONECT  126  125  129  127                                            
CONECT  127  126  136  128  128                                       
CONECT  128  127  127                                                 
CONECT  129  130  126                                                 
CONECT  130  131  129                                                 
CONECT  131  130  132                                                 
CONECT  132  131  133  133                                            
CONECT  133  134  132  132  135                                       
CONECT  134  133                                                      
CONECT  135  133                                                      
CONECT  136  127  137                                                 
CONECT  137  140  136  138                                            
CONECT  138  141  137  139  139                                       
CONECT  139  138  138                                                 
CONECT  140  137                                                      
CONECT  141  142  138                                                 
CONECT  142  145  141  143                                            
CONECT  143  142  148  144  144                                       
CONECT  144  143  143                                                 
CONECT  145  146  147  142                                            
CONECT  146  145                                                      
CONECT  147  145                                                      
CONECT  148  143  149                                                 
CONECT  149  148  152  150                                            
CONECT  150  149  157  151  151                                       
CONECT  151  150  150                                                 
CONECT  152  153  149                                                 
CONECT  153  154  152                                                 
CONECT  154  156  153  155  155                                       
CONECT  155  154  154                                                 
CONECT  156  154                                                      
CONECT  157  150  158                                                 
CONECT  158  157  161  159                                            
CONECT  159  168  158  160  160                                       
CONECT  160  159  159                                                 
CONECT  161  162  158                                                 
CONECT  162  164  164  163  161                                       
CONECT  163  165  165  162                                            
CONECT  164  166  162  162                                            
CONECT  165  167  163  163                                            
CONECT  166  167  167  164                                            
CONECT  167  166  166  165                                            
CONECT  168  169  159                                                 
CONECT  169  168  170                                                 
CONECT  170  172  169  171  171                                       
CONECT  171  170  170                                                 
CONECT  172  173  170                                                 
CONECT  173  176  174  172                                            
CONECT  174  175  175  173  180                                       
CONECT  175  174  174                                                 
CONECT  176  177  173                                                 
CONECT  177  179  179  176  178                                       
CONECT  178  177                                                      
CONECT  179  177  177                                                 
CONECT  180  174  181                                                 
CONECT  181  180  182                                                 
CONECT  182  181  184  183  183                                       
CONECT  183  182  182                                                 
CONECT  184  182  185                                                 
CONECT  185  186  184  188                                            
CONECT  186  187  187  190  185                                       
CONECT  187  186  186                                                 
CONECT  188  189  185                                                 
CONECT  189  188                                                      
CONECT  190  191  186                                                 
CONECT  191  194  192  190                                            
CONECT  192  191  201  193  193                                       
CONECT  193  192  192                                                 
CONECT  194  191  195                                                 
CONECT  195  194  197  197  196                                       
CONECT  196  195  198  198                                            
CONECT  197  195  195  199                                            
CONECT  198  196  196  200                                            
CONECT  199  197  200  200                                            
CONECT  200  199  199  198                                            
CONECT  201  202  192                                                 
CONECT  202  203  201  205                                            
CONECT  203  204  204  202  208                                       
CONECT  204  203  203                                                 
CONECT  205  207  202  206                                            
CONECT  206  205                                                      
CONECT  207  205                                                      
CONECT  208  203  209                                                 
CONECT  209  210  208  212                                            
CONECT  210  215  209  211  211                                       
CONECT  211  210  210                                                 
CONECT  212  209  214  213                                            
CONECT  213  212                                                      
CONECT  214  212                                                      
CONECT  215  216  210                                                 
CONECT  216  219  217  215                                            
CONECT  217  218  218  216  220                                       
CONECT  218  217  217                                                 
CONECT  219  216                                                      
CONECT  220  217  221                                                 
CONECT  221  222  220  224                                            
CONECT  222  231  223  223  221                                       
CONECT  223  222  222                                                 
CONECT  224  221  225                                                 
CONECT  225  226  224                                                 
CONECT  226  227  225                                                 
CONECT  227  226  228  228                                            
CONECT  228  227  227  230  229                                       
CONECT  229  228                                                      
CONECT  230  228                                                      
CONECT  231  232  222                                                 
CONECT  232  235  233  231                                            
CONECT  233  232  238  234  234                                       
CONECT  234  233  233                                                 
CONECT  235  236  237  232                                            
CONECT  236  235                                                      
CONECT  237  235                                                      
CONECT  238  233  239                                                 
CONECT  239  240  238  242                                            
CONECT  240  246  241  241  239                                       
CONECT  241  240  240                                                 
CONECT  242  239  244  243                                            
CONECT  243  242  245                                                 
CONECT  244  242                                                      
CONECT  245  243                                                      
CONECT  246  247  240                                                 
CONECT  247  248  250  246                                            
CONECT  248  249  249  254  247                                       
CONECT  249  248  248                                                 
CONECT  250  247  251                                                 
CONECT  251  250  252  252  253                                       
CONECT  252  251  251                                                 
CONECT  253  251                                                      
CONECT  254  255  248                                                 
CONECT  255  256  254                                                 
CONECT  256  257  257  255  258                                       
CONECT  257  256  256                                                 
CONECT  258  256  259                                                 
CONECT  259  258  262  260                                            
CONECT  260  259  267  261  261                                       
CONECT  261  260  260                                                 
CONECT  262  263  259                                                 
CONECT  263  264  262                                                 
CONECT  264  265  263                                                 
CONECT  265  266  264                                                 
CONECT  266  265                                                      
CONECT  267  260  268                                                 
CONECT  268  267  271  269                                            
CONECT  269  268  270  270  274                                       
CONECT  270  269  269                                                 
CONECT  271  273  268  272                                            
CONECT  272  271                                                      
CONECT  273  271                                                      
CONECT  274  269  275                                                 
CONECT  275  274  276  278                                            
CONECT  276  275  277  277  280                                       
CONECT  277  276  276                                                 
CONECT  278  275  279                                                 
CONECT  279  278                                                      
CONECT  280  276  281                                                 
CONECT  281  282  280  284                                            
CONECT  282  288  283  283  281                                       
CONECT  283  282  282                                                 
CONECT  284  281  285                                                 
CONECT  285  284  287  286                                            
CONECT  286  285                                                      
CONECT  287  285                                                      
CONECT  288  289  282                                                 
CONECT  289  292  290  288                                            
CONECT  290  289  291  291  296                                       
CONECT  291  290  290                                                 
CONECT  292  293  289                                                 
CONECT  293  295  294  292                                            
CONECT  294  293                                                      
CONECT  295  293                                                      
CONECT  296  290  297                                                 
CONECT  297  296  300  298                                            
CONECT  298  297  299  299  302                                       
CONECT  299  298  298                                                 
CONECT  300  301  297                                                 
CONECT  301  300                                                      
CONECT  302  298  303                                                 
CONECT  303  302  304  306                                            
CONECT  304  307  303  305  305                                       
CONECT  305  304  304                                                 
CONECT  306  303                                                      
CONECT  307  308  304                                                 
CONECT  308  311  309  307                                            
CONECT  309  317  310  310  308                                       
CONECT  310  309  309                                                 
CONECT  311  312  308                                                 
CONECT  312  311  314  314  313                                       
CONECT  313  312  315                                                 
CONECT  314  312  312  316                                            
CONECT  315  313  316  316                                            
CONECT  316  314  315  315                                            
CONECT  317  318  309                                                 
CONECT  318  321  317  319                                            
CONECT  319  318  320  320  325                                       
CONECT  320  319  319                                                 
CONECT  321  322  323  318                                            
CONECT  322  324  321                                                 
CONECT  323  321                                                      
CONECT  324  322                                                      
CONECT  325  319  326                                                 
CONECT  326  325  327  329                                            
CONECT  327  326  328  328  334                                       
CONECT  328  327  327                                                 
CONECT  329  326  330                                                 
CONECT  330  329  331                                                 
CONECT  331  332  332  333  330                                       
CONECT  332  331  331                                                 
CONECT  333  331                                                      
CONECT  334  327  335                                                 
CONECT  335  336  334  338                                            
CONECT  336  345  337  337  335                                       
CONECT  337  336  336                                                 
CONECT  338  339  335                                                 
CONECT  339  340  338                                                 
CONECT  340  339  341                                                 
CONECT  341  340  342  342                                            
CONECT  342  343  341  341  344                                       
CONECT  343  342                                                      
CONECT  344  342                                                      
CONECT  345  346  336                                                 
CONECT  346  349  347  345                                            
CONECT  347  353  348  348  346                                       
CONECT  348  347  347                                                 
CONECT  349  350  346                                                 
CONECT  350  351  349  352                                            
CONECT  351  350                                                      
CONECT  352  350                                                      
CONECT  353  354  347                                                 
CONECT  354  357  353  355                                            
CONECT  355  354  356  356  362                                       
CONECT  356  355  355                                                 
CONECT  357  358  354                                                 
CONECT  358  359  357                                                 
CONECT  359  361  358  360  360                                       
CONECT  360  359  359                                                 
CONECT  361  359                                                      
CONECT  362  355  363                                                 
CONECT  363  362  364  366                                            
CONECT  364  370  363  365  365                                       
CONECT  365  364  364                                                 
CONECT  366  363  367                                                 
CONECT  367  368  368  366  369                                       
CONECT  368  367  367                                                 
CONECT  369  367                                                      
CONECT  370  371  364                                                 
CONECT  371  372  374  370                                            
CONECT  372  375  373  373  371                                       
CONECT  373  372  372                                                 
CONECT  374  371                                                      
CONECT  375  376  372                                                 
CONECT  376  379  377  375                                            
CONECT  377  376  378  378  381                                       
CONECT  378  377  377                                                 
CONECT  379  380  376                                                 
CONECT  380  379                                                      
CONECT  381  377  382                                                 
CONECT  382  381  385  383                                            
CONECT  383  382  384  384  390                                       
CONECT  384  383  383                                                 
CONECT  385  382  386                                                 
CONECT  386  385  387                                                 
CONECT  387  389  386  388  388                                       
CONECT  388  387  387                                                 
CONECT  389  387                                                      
CONECT  390  383  391                                                 
CONECT  391  390  392  394                                            
CONECT  392  401  391  393  393                                       
CONECT  393  392  392                                                 
CONECT  394  391  395                                                 
CONECT  395  394  396                                                 
CONECT  396  395  397                                                 
CONECT  397  396  398  398                                            
CONECT  398  397  397  399  400                                       
CONECT  399  398                                                      
CONECT  400  398                                                      
CONECT  401  402  392                                                 
CONECT  402  403  405  401                                            
CONECT  403  404  404  409  402                                       
CONECT  404  403  403                                                 
CONECT  405  402  406                                                 
CONECT  406  405  407  408                                            
CONECT  407  406                                                      
CONECT  408  406                                                      
CONECT  409  410  403                                                 
CONECT  410  411  413  409                                            
CONECT  411  412  412  417  410                                       
CONECT  412  411  411                                                 
CONECT  413  410  414                                                 
CONECT  414  413  415                                                 
CONECT  415  414  416                                                 
CONECT  416  415                                                      
CONECT  417  418  411                                                 
CONECT  418  419  421  417                                            
CONECT  419  425  420  420  418                                       
CONECT  420  419  419                                                 
CONECT  421  423  418  422                                            
CONECT  422  421  424                                                 
CONECT  423  421                                                      
CONECT  424  422                                                      
CONECT  425  426  419                                                 
CONECT  426  427  429  425                                            
CONECT  427  428  428  431  426                                       
CONECT  428  427  427                                                 
CONECT  429  426  430                                                 
CONECT  430  429                                                      
CONECT  431  432  427                                                 
CONECT  432  433  435  431                                            
CONECT  433  437  432  434  434                                       
CONECT  434  433  433                                                 
CONECT  435  432  436                                                 
CONECT  436  435                                                      
CONECT  437  438  433                                                 
CONECT  438  441  439  437                                            
CONECT  439  440  440  445  438                                       
CONECT  440  439  439                                                 
CONECT  441  442  438                                                 
CONECT  442  444  444  443  441                                       
CONECT  443  442                                                      
CONECT  444  442  442                                                 
CONECT  445  446  439                                                 
CONECT  446  449  447  445                                            
CONECT  447  446  448  448  456                                       
CONECT  448  447  447                                                 
CONECT  449  446  450                                                 
CONECT  450  449  452  452  451                                       
CONECT  451  450  453  453                                            
CONECT  452  450  450  454                                            
CONECT  453  451  451  455                                            
CONECT  454  452  455  455                                            
CONECT  455  454  454  453                                            
CONECT  456  447  457                                                 
CONECT  457  458  456  460                                            
CONECT  458  470  459  459  457                                       
CONECT  459  458  458                                                 
CONECT  460  457  461                                                 
CONECT  461  460  462  462  463                                       
CONECT  462  461  461  464                                            
CONECT  463  461  466  465                                            
CONECT  464  462  465  465                                            
CONECT  465  463  464  464  467                                       
CONECT  466  463  468  468                                            
CONECT  467  465  469  469                                            
CONECT  468  466  466  469                                            
CONECT  469  468  467  467                                            
CONECT  470  471  476  458                                            
CONECT  471  474  472  470                                            
CONECT  472  477  473  473  471                                       
CONECT  473  472  472                                                 
CONECT  474  475  471                                                 
CONECT  475  474  476                                                 
CONECT  476  475  470                                                 
CONECT  477  478  472                                                 
CONECT  478  481  477  479                                            
CONECT  479  478  480  480  486                                       
CONECT  480  479  479                                                 
CONECT  481  482  478                                                 
CONECT  482  483  481                                                 
CONECT  483  485  482  484  484                                       
CONECT  484  483  483                                                 
CONECT  485  483                                                      
CONECT  486  479  487                                                 
CONECT  487  486  488  490                                            
CONECT  488  487  489  489  494                                       
CONECT  489  488  488                                                 
CONECT  490  487  491                                                 
CONECT  491  490  492  493                                            
CONECT  492  491                                                      
CONECT  493  491                                                      
CONECT  494  488  495                                                 
CONECT  495  496  494  498                                            
CONECT  496  503  497  497  495                                       
CONECT  497  496  496                                                 
CONECT  498  495  499                                                 
CONECT  499  498  500                                                 
CONECT  500  499  502  502  501                                       
CONECT  501  500                                                      
CONECT  502  500  500                                                 
CONECT  503  504  496                                                 
CONECT  504  507  505  503                                            
CONECT  505  506  506  512  504                                       
CONECT  506  505  505                                                 
CONECT  507  508  504                                                 
CONECT  508  509  507                                                 
CONECT  509  511  508  510  510                                       
CONECT  510  509  509                                                 
CONECT  511  509                                                      
CONECT  512  505  513                                                 
CONECT  513  516  512  514                                            
CONECT  514  513  515  515  521                                       
CONECT  515  514  514                                                 
CONECT  516  517  513                                                 
CONECT  517  518  516                                                 
CONECT  518  520  520  517  519                                       
CONECT  519  518                                                      
CONECT  520  518  518                                                 
CONECT  521  514  522                                                 
CONECT  522  521  523  525                                            
CONECT  523  529  524  524  522                                       
CONECT  524  523  523                                                 
CONECT  525  522  526                                                 
CONECT  526  525  527                                                 
CONECT  527  526  528                                                 
CONECT  528  527                                                      
CONECT  529  530  523                                                 
CONECT  530  531  533  529                                            
CONECT  531  538  532  532  530                                       
CONECT  532  531  531                                                 
CONECT  533  530  534                                                 
CONECT  534  533  535                                                 
CONECT  535  534  536                                                 
CONECT  536  535  537                                                 
CONECT  537  536                                                      
CONECT  538  539  531                                                 
CONECT  539  542  540  538                                            
CONECT  540  541  541  539  545                                       
CONECT  541  540  540                                                 
CONECT  542  544  543  539                                            
CONECT  543  542                                                      
CONECT  544  542                                                      
CONECT  545  540  546                                                 
CONECT  546  545  549  547                                            
CONECT  547  546  548  548  553                                       
CONECT  548  547  547                                                 
CONECT  549  546  550                                                 
CONECT  550  551  549  552                                            
CONECT  551  550                                                      
CONECT  552  550                                                      
CONECT  553  547  554                                                 
CONECT  554  553  555  557                                            
CONECT  555  558  556  556  554                                       
CONECT  556  555  555                                                 
CONECT  557  554                                                      
CONECT  558  559  555                                                 
CONECT  559  562  560  558                                            
CONECT  560  561  561  563  559                                       
CONECT  561  560  560                                                 
CONECT  562  559                                                      
CONECT  563  564  560                                                 
CONECT  564  567  563  565                                            
CONECT  565  564  566  566  572                                       
CONECT  566  565  565                                                 
CONECT  567  568  564                                                 
CONECT  568  569  567                                                 
CONECT  569  571  571  568  570                                       
CONECT  570  569                                                      
CONECT  571  569  569                                                 
CONECT  572  565  573                                                 
CONECT  573  572  574  576                                            
CONECT  574  573  581  575  575                                       
CONECT  575  574  574                                                 
CONECT  576  573  577                                                 
CONECT  577  578  576                                                 
CONECT  578  580  577  579  579                                       
CONECT  579  578  578                                                 
CONECT  580  578                                                      
CONECT  581  574  582                                                 
CONECT  582  581  585  583                                            
CONECT  583  582  590  584  584                                       
CONECT  584  583  583                                                 
CONECT  585  586  582                                                 
CONECT  586  587  585                                                 
CONECT  587  589  586  588  588                                       
CONECT  588  587  587                                                 
CONECT  589  587                                                      
CONECT  590  583  591                                                 
CONECT  591  590  592  594                                            
CONECT  592  593  593  591  598                                       
CONECT  593  592  592                                                 
CONECT  594  591  595                                                 
CONECT  595  594  597  596  596                                       
CONECT  596  595  595                                                 
CONECT  597  595                                                      
CONECT  598  592  599  599                                            
CONECT  599  598  598  600                                            
CONECT  600  599  602  601  601                                       
CONECT  601  600  600                                                 
CONECT  602  600  603                                                 
CONECT  603  604  602  606                                            
CONECT  604  605  605  609  603                                       
CONECT  605  604  604                                                 
CONECT  606  603  607  608                                            
CONECT  607  606                                                      
CONECT  608  606                                                      
CONECT  609  610  604                                                 
CONECT  610  613  609  611                                            
CONECT  611  610  617  612  612                                       
CONECT  612  611  611                                                 
CONECT  613  614  610                                                 
CONECT  614  615  616  613                                            
CONECT  615  614                                                      
CONECT  616  614                                                      
CONECT  617  611  618                                                 
CONECT  618  619  617  621                                            
CONECT  619  620  620  626  618                                       
CONECT  620  619  619                                                 
CONECT  621  618  622                                                 
CONECT  622  621  623                                                 
CONECT  623  622  624                                                 
CONECT  624  623  625                                                 
CONECT  625  624                                                      
CONECT  626  619  627                                                 
CONECT  627  630  626  628                                            
CONECT  628  627  633  629  629                                       
CONECT  629  628  628                                                 
CONECT  630  632  631  627                                            
CONECT  631  630                                                      
CONECT  632  630                                                      
CONECT  633  634  628                                                 
CONECT  634  635  633  637                                            
CONECT  635  636  636  634  640                                       
CONECT  636  635  635                                                 
CONECT  637  634  638  639                                            
CONECT  638  637                                                      
CONECT  639  637                                                      
CONECT  640  635  641                                                 
CONECT  641  644  640  642                                            
CONECT  642  648  641  643  643                                       
CONECT  643  642  642                                                 
CONECT  644  645  641  646                                            
CONECT  645  647  644                                                 
CONECT  646  644                                                      
CONECT  647  645                                                      
CONECT  648  649  642                                                 
CONECT  649  652  650  648                                            
CONECT  650  651  651  649  654                                       
CONECT  651  650  650                                                 
CONECT  652  653  649                                                 
CONECT  653  652                                                      
CONECT  654  650  655                                                 
CONECT  655  656  654  658                                            
CONECT  656  657  657  665  655                                       
CONECT  657  656  656                                                 
CONECT  658  655  659                                                 
CONECT  659  658  660                                                 
CONECT  660  659  661                                                 
CONECT  661  660  662  662                                            
CONECT  662  661  661  663  664                                       
CONECT  663  662                                                      
CONECT  664  662                                                      
CONECT  665  666  656                                                 
CONECT  666  667  665                                                 
CONECT  667  669  666  668  668                                       
CONECT  668  667  667                                                 
CONECT  669  670  667                                                 
CONECT  670  673  669  671                                            
CONECT  671  670  672  672  675                                       
CONECT  672  671  671                                                 
CONECT  673  674  670                                                 
CONECT  674  673                                                      
CONECT  675  671  676                                                 
CONECT  676  675  677                                                 
CONECT  677  676  679  678  678                                       
CONECT  678  677  677                                                 
CONECT  679  677  680                                                 
CONECT  680  679  681                                                 
CONECT  681  682  682  680  683                                       
CONECT  682  681  681                                                 
CONECT  683  681  684                                                 
CONECT  684  683  687  685                                            
CONECT  685  684  694  686  686                                       
CONECT  686  685  685                                                 
CONECT  687  684  688                                                 
CONECT  688  687  689                                                 
CONECT  689  688  690                                                 
CONECT  690  689  691  691                                            
CONECT  691  690  690  693  692                                       
CONECT  692  691                                                      
CONECT  693  691                                                      
CONECT  694  685  695                                                 
CONECT  695  694  696                                                 
CONECT  696  697  697  695  698                                       
CONECT  697  696  696                                                 
CONECT  698  696  699                                                 
CONECT  699  698  700  702                                            
CONECT  700  710  701  701  699                                       
CONECT  701  700  700                                                 
CONECT  702  699  703                                                 
CONECT  703  702  704  704  705                                       
CONECT  704  703  703  706                                            
CONECT  705  703  707  707                                            
CONECT  706  704  708  708                                            
CONECT  707  705  705  708                                            
CONECT  708  706  706  707  709                                       
CONECT  709  708                                                      
CONECT  710  711  700                                                 
CONECT  711  712  714  710                                            
CONECT  712  713  713  716  711                                       
CONECT  713  712  712                                                 
CONECT  714  715  711                                                 
CONECT  715  714                                                      
CONECT  716  717  712                                                 
CONECT  717  718  720  716                                            
CONECT  718  719  719  723  717                                       
CONECT  719  718  718                                                 
CONECT  720  717  721  722                                            
CONECT  721  720                                                      
CONECT  722  720                                                      
CONECT  723  724  718                                                 
CONECT  724  725  727  723                                            
CONECT  725  731  726  726  724                                       
CONECT  726  725  725                                                 
CONECT  727  724  728                                                 
CONECT  728  727  730  729                                            
CONECT  729  728                                                      
CONECT  730  728                                                      
CONECT  731  732  725                                                 
CONECT  732  735  733  731                                            
CONECT  733  734  734  732  739                                       
CONECT  734  733  733                                                 
CONECT  735  736  732                                                 
CONECT  736  737  737  735  738                                       
CONECT  737  736  736                                                 
CONECT  738  736                                                      
CONECT  739  733  740                                                 
CONECT  740  741  739  743                                            
CONECT  741  745  742  742  740                                       
CONECT  742  741  741                                                 
CONECT  743  740  744                                                 
CONECT  744  743                                                      
CONECT  745  746  741                                                 
CONECT  746  747  745                                                 
CONECT  747  749  748  748  746                                       
CONECT  748  747  747                                                 
CONECT  749  755  750  747                                            
CONECT  750  753  749  751                                            
CONECT  751  750  752  752  756                                       
CONECT  752  751  751                                                 
CONECT  753  754  750                                                 
CONECT  754  755  753                                                 
CONECT  755  754  749                                                 
CONECT  756  751  757                                                 
CONECT  757  758  756  760                                            
CONECT  758  759  759  761  757                                       
CONECT  759  758  758                                                 
CONECT  760  757                                                      
CONECT  761  762  758                                                 
CONECT  762  765  763  761                                            
CONECT  763  768  762  764  764                                       
CONECT  764  763  763                                                 
CONECT  765  767  766  762                                            
CONECT  766  765                                                      
CONECT  767  765                                                      
CONECT  768  769  763                                                 
CONECT  769  770  768  772                                            
CONECT  770  771  771  769  779                                       
CONECT  771  770  770                                                 
CONECT  772  773  769                                                 
CONECT  773  774  772                                                 
CONECT  774  775  773                                                 
CONECT  775  776  776  774                                            
CONECT  776  778  777  775  775                                       
CONECT  777  776                                                      
CONECT  778  776                                                      
CONECT  779  770  780                                                 
CONECT  780  779  781  783                                            
CONECT  781  787  780  782  782                                       
CONECT  782  781  781                                                 
CONECT  783  780  785  784                                            
CONECT  784  783  786                                                 
CONECT  785  783                                                      
CONECT  786  784                                                      
CONECT  787  788  781                                                 
CONECT  788  791  789  787                                            
CONECT  789  790  790  788  795                                       
CONECT  790  789  789                                                 
CONECT  791  792  788                                                 
CONECT  792  794  793  791                                            
CONECT  793  792                                                      
CONECT  794  792                                                      
CONECT  795  789  796                                                 
CONECT  796  795  799  797                                            
CONECT  797  796  801  798  798                                       
CONECT  798  797  797                                                 
CONECT  799  796  800                                                 
CONECT  800  799                                                      
CONECT  801  802  797                                                 
CONECT  802  805  801  803                                            
CONECT  803  804  804  802  808                                       
CONECT  804  803  803                                                 
CONECT  805  807  806  802                                            
CONECT  806  805                                                      
CONECT  807  805                                                      
CONECT  808  803  809                                                 
CONECT  809  808  810  812                                            
CONECT  810  809  815  811  811                                       
CONECT  811  810  810                                                 
CONECT  812  809  814  813                                            
CONECT  813  812                                                      
CONECT  814  812                                                      
CONECT  815  810  816                                                 
CONECT  816  815  819  817                                            
CONECT  817  816  820  818  818                                       
CONECT  818  817  817                                                 
CONECT  819  816                                                      
CONECT  820  817  821                                                 
CONECT  821  820  824  822                                            
CONECT  822  821  823  823  832                                       
CONECT  823  822  822                                                 
CONECT  824  821  825                                                 
CONECT  825  824  826  826  827                                       
CONECT  826  825  825  828                                            
CONECT  827  825  829  829                                            
CONECT  828  826  830  830                                            
CONECT  829  827  827  830                                            
CONECT  830  828  828  829  831                                       
CONECT  831  830                                                      
CONECT  832  822  838  833                                            
CONECT  833  832  834  836                                            
CONECT  834  833  839  835  835                                       
CONECT  835  834  834                                                 
CONECT  836  833  837                                                 
CONECT  837  838  836                                                 
CONECT  838  832  837                                                 
CONECT  839  834  840                                                 
CONECT  840  843  839  841                                            
CONECT  841  840  842  842  844                                       
CONECT  842  841  841                                                 
CONECT  843  840                                                      
CONECT  844  841  845                                                 
CONECT  845  844  848  846                                            
CONECT  846  845  854  847  847                                       
CONECT  847  846  846                                                 
CONECT  848  845  849                                                 
CONECT  849  850  850  848  851                                       
CONECT  850  852  849  849                                            
CONECT  851  849  853                                                 
CONECT  852  850  853  853                                            
CONECT  853  852  852  851                                            
CONECT  854  846  855                                                 
CONECT  855  854  858  856                                            
CONECT  856  866  855  857  857                                       
CONECT  857  856  856                                                 
CONECT  858  859  855                                                 
CONECT  859  861  861  858  860                                       
CONECT  860  859  862  862                                            
CONECT  861  863  859  859                                            
CONECT  862  864  860  860                                            
CONECT  863  861  864  864                                            
CONECT  864  863  863  865  862                                       
CONECT  865  864                                                      
CONECT  866  867  856                                                 
CONECT  867  870  866  868                                            
CONECT  868  867  874  869  869                                       
CONECT  869  868  868                                                 
CONECT  870  871  867                                                 
CONECT  871  873  873  872  870                                       
CONECT  872  871                                                      
CONECT  873  871  871                                                 
CONECT  874  868  875                                                 
CONECT  875  874  878  876                                            
CONECT  876  875  885  877  877                                       
CONECT  877  876  876                                                 
CONECT  878  875  879                                                 
CONECT  879  878  880                                                 
CONECT  880  879  881                                                 
CONECT  881  880  882  882                                            
CONECT  882  883  881  881  884                                       
CONECT  883  882                                                      
CONECT  884  882                                                      
CONECT  885  876  886                                                 
CONECT  886  885  889  887                                            
CONECT  887  893  886  888  888                                       
CONECT  888  887  887                                                 
CONECT  889  890  886                                                 
CONECT  890  891  889  892                                            
CONECT  891  890                                                      
CONECT  892  890                                                      
CONECT  893  894  887                                                 
CONECT  894  897  893  895                                            
CONECT  895  894  904  896  896                                       
CONECT  896  895  895                                                 
CONECT  897  898  894                                                 
CONECT  898  899  897                                                 
CONECT  899  900  898                                                 
CONECT  900  901  901  899                                            
CONECT  901  902  903  900  900                                       
CONECT  902  901                                                      
CONECT  903  901                                                      
CONECT  904  895  905                                                 
CONECT  905  908  904  906                                            
CONECT  906  905  912  907  907                                       
CONECT  907  906  906                                                 
CONECT  908  909  905                                                 
CONECT  909  911  910  910  908                                       
CONECT  910  909  909                                                 
CONECT  911  909                                                      
CONECT  912  906  913                                                 
CONECT  913  912  916  914                                            
CONECT  914  913  921  915  915                                       
CONECT  915  914  914                                                 
CONECT  916  917  913                                                 
CONECT  917  918  916                                                 
CONECT  918  919  919  920  917                                       
CONECT  919  918  918                                                 
CONECT  920  918                                                      
CONECT  921  914  922                                                 
CONECT  922  921  923                                                 
CONECT  923  924  924  922  925                                       
CONECT  924  923  923                                                 
CONECT  925  923  926                                                 
CONECT  926  929  925  927                                            
CONECT  927  926  933  928  928                                       
CONECT  928  927  927                                                 
CONECT  929  930  931  926                                            
CONECT  930  932  929                                                 
CONECT  931  929                                                      
CONECT  932  930                                                      
CONECT  933  927  934                                                 
CONECT  934  933  935  937                                            
CONECT  935  936  936  934  940                                       
CONECT  936  935  935                                                 
CONECT  937  938  934  939                                            
CONECT  938  937                                                      
CONECT  939  937                                                      
CONECT  940  935  941                                                 
CONECT  941  940  944  942                                            
CONECT  942  941  948  943  943                                       
CONECT  943  942  942                                                 
CONECT  944  945  941                                                 
CONECT  945  947  944  946                                            
CONECT  946  945                                                      
CONECT  947  945                                                      
CONECT  948  942  949                                                 
CONECT  949  952  948  950                                            
CONECT  950  951  951  949  953                                       
CONECT  951  950  950                                                 
CONECT  952  949                                                      
CONECT  953  950  954                                                 
CONECT  954  955  953  957                                            
CONECT  955  961  956  956  954                                       
CONECT  956  955  955                                                 
CONECT  957  954  958                                                 
CONECT  958  957  959  960                                            
CONECT  959  958                                                      
CONECT  960  958                                                      
CONECT  961  962  955                                                 
CONECT  962  965  963  961                                            
CONECT  963  962  967  964  964                                       
CONECT  964  963  963                                                 
CONECT  965  966  962                                                 
CONECT  966  965                                                      
CONECT  967  973  963  968                                            
CONECT  968  967  969  971                                            
CONECT  969  974  970  970  968                                       
CONECT  970  969  969                                                 
CONECT  971  972  968                                                 
CONECT  972  973  971                                                 
CONECT  973  972  967                                                 
CONECT  974  975  969                                                 
CONECT  975  978  976  974                                            
CONECT  976  975  977  977  981                                       
CONECT  977  976  976                                                 
CONECT  978  979  980  975                                            
CONECT  979  978                                                      
CONECT  980  978                                                      
CONECT  981  976  982                                                 
CONECT  982  983  981  985                                            
CONECT  983  984  984  992  982                                       
CONECT  984  983  983                                                 
CONECT  985  982  986                                                 
CONECT  986  985  987                                                 
CONECT  987  986  988                                                 
CONECT  988  987  989  989                                            
CONECT  989  988  988  990  991                                       
CONECT  990  989                                                      
CONECT  991  989                                                      
CONECT  992  993  983                                                 
CONECT  993  996  994  992                                            
CONECT  994 1000  993  995  995                                       
CONECT  995  994  994                                                 
CONECT  996  997  993                                                 
CONECT  997  999  998  996                                            
CONECT  998  997                                                      
CONECT  999  997                                                      
CONECT 1000 1001  994                                                 
CONECT 1001 1000 1002                                                 
CONECT 1002 1003 1003 1001 1004                                       
CONECT 1003 1002 1002                                                 
CONECT 1004 1002 1005                                                 
CONECT 1005 1006 1004 1008                                            
CONECT 1006 1015 1007 1007 1005                                       
CONECT 1007 1006 1006                                                 
CONECT 1008 1005 1009                                                 
CONECT 1009 1008 1010                                                 
CONECT 1010 1009 1011                                                 
CONECT 1011 1010 1012 1012                                            
CONECT 1012 1011 1011 1013 1014                                       
CONECT 1013 1012                                                      
CONECT 1014 1012                                                      
CONECT 1015 1016 1006                                                 
CONECT 1016 1019 1017 1015                                            
CONECT 1017 1018 1018 1016 1023                                       
CONECT 1018 1017 1017                                                 
CONECT 1019 1020 1016                                                 
CONECT 1020 1022 1021 1021 1019                                       
CONECT 1021 1020 1020                                                 
CONECT 1022 1020                                                      
CONECT 1023 1017 1024 1029                                            
CONECT 1024 1025 1023 1027                                            
CONECT 1025 1030 1026 1026 1024                                       
CONECT 1026 1025 1025                                                 
CONECT 1027 1024 1028                                                 
CONECT 1028 1027 1029                                                 
CONECT 1029 1023 1028                                                 
CONECT 1030 1031 1025                                                 
CONECT 1031 1032 1034 1030                                            
CONECT 1032 1033 1033 1040 1031                                       
CONECT 1033 1032 1032                                                 
CONECT 1034 1031 1035                                                 
CONECT 1035 1034 1036 1036 1037                                       
CONECT 1036 1035 1035 1038                                            
CONECT 1037 1035 1039                                                 
CONECT 1038 1036 1039 1039                                            
CONECT 1039 1038 1038 1037                                            
CONECT 1040 1041 1032                                                 
CONECT 1041 1044 1042 1040                                            
CONECT 1042 1043 1043 1041 1048                                       
CONECT 1043 1042 1042                                                 
CONECT 1044 1045 1041                                                 
CONECT 1045 1047 1046 1044                                            
CONECT 1046 1045                                                      
CONECT 1047 1045                                                      
CONECT 1048 1042 1049                                                 
CONECT 1049 1050 1048 1052                                            
CONECT 1050 1051 1051 1053 1049                                       
CONECT 1051 1050 1050                                                 
CONECT 1052 1049                                                      
CONECT 1053 1054 1050                                                 
CONECT 1054 1055 1053                                                 
CONECT 1055 1056 1056 1057 1054                                       
CONECT 1056 1055 1055                                                 
CONECT 1057 1058 1055                                                 
CONECT 1058 1061 1059 1057                                            
CONECT 1059 1065 1058 1060 1060                                       
CONECT 1060 1059 1059                                                 
CONECT 1061 1063 1062 1058                                            
CONECT 1062 1061 1064                                                 
CONECT 1063 1061                                                      
CONECT 1064 1062                                                      
CONECT 1065 1066 1059                                                 
CONECT 1066 1067 1069 1065                                            
CONECT 1067 1068 1068 1074 1066                                       
CONECT 1068 1067 1067                                                 
CONECT 1069 1070 1066                                                 
CONECT 1070 1071 1069                                                 
CONECT 1071 1072 1070                                                 
CONECT 1072 1071 1073                                                 
CONECT 1073 1072                                                      
CONECT 1074 1075 1067                                                 
CONECT 1075 1076 1078 1074                                            
CONECT 1076 1084 1075 1077 1077                                       
CONECT 1077 1076 1076                                                 
CONECT 1078 1075 1079                                                 
CONECT 1079 1078 1080 1080 1081                                       
CONECT 1080 1079 1079 1082                                            
CONECT 1081 1079 1083                                                 
CONECT 1082 1080 1083 1083                                            
CONECT 1083 1081 1082 1082                                            
CONECT 1084 1085 1076                                                 
CONECT 1085 1088 1084 1086                                            
CONECT 1086 1085 1087 1087 1092                                       
CONECT 1087 1086 1086                                                 
CONECT 1088 1089 1085                                                 
CONECT 1089 1090 1091 1088                                            
CONECT 1090 1089                                                      
CONECT 1091 1089                                                      
CONECT 1092 1086 1093                                                 
CONECT 1093 1092 1096 1094                                            
CONECT 1094 1093 1100 1095 1095                                       
CONECT 1095 1094 1094                                                 
CONECT 1096 1097 1093                                                 
CONECT 1097 1099 1098 1098 1096                                       
CONECT 1098 1097 1097                                                 
CONECT 1099 1097                                                      
CONECT 1100 1094 1101                                                 
CONECT 1101 1104 1100 1102                                            
CONECT 1102 1101 1111 1103 1103                                       
CONECT 1103 1102 1102                                                 
CONECT 1104 1105 1101                                                 
CONECT 1105 1104 1106                                                 
CONECT 1106 1105 1107                                                 
CONECT 1107 1106 1108 1108                                            
CONECT 1108 1107 1107 1109 1110                                       
CONECT 1109 1108                                                      
CONECT 1110 1108                                                      
CONECT 1111 1102 1112                                                 
CONECT 1112 1111 1115 1113                                            
CONECT 1113 1112 1114 1114 1119                                       
CONECT 1114 1113 1113                                                 
CONECT 1115 1116 1112                                                 
CONECT 1116 1118 1117 1115                                            
CONECT 1117 1116                                                      
CONECT 1118 1116                                                      
CONECT 1119 1113 1120                                                 
CONECT 1120 1119 1121 1123                                            
CONECT 1121 1128 1120 1122 1122                                       
CONECT 1122 1121 1121                                                 
CONECT 1123 1120 1124                                                 
CONECT 1124 1123 1125                                                 
CONECT 1125 1124 1126 1126 1127                                       
CONECT 1126 1125 1125                                                 
CONECT 1127 1125                                                      
CONECT 1128 1129 1121                                                 
CONECT 1129 1132 1130 1128                                            
CONECT 1130 1137 1131 1131 1129                                       
CONECT 1131 1130 1130                                                 
CONECT 1132 1133 1129                                                 
CONECT 1133 1132 1134                                                 
CONECT 1134 1135 1135 1133 1136                                       
CONECT 1135 1134 1134                                                 
CONECT 1136 1134                                                      
CONECT 1137 1138 1130                                                 
CONECT 1138 1141 1137 1139                                            
CONECT 1139 1138 1140 1140 1144                                       
CONECT 1140 1139 1139                                                 
CONECT 1141 1143 1142 1138                                            
CONECT 1142 1141                                                      
CONECT 1143 1141                                                      
CONECT 1144 1139 1145                                                 
CONECT 1145 1144 1148 1146                                            
CONECT 1146 1145 1152 1147 1147                                       
CONECT 1147 1146 1146                                                 
CONECT 1148 1145 1149                                                 
CONECT 1149 1151 1148 1150                                            
CONECT 1150 1149                                                      
CONECT 1151 1149                                                      
CONECT 1152 1146 1153                                                 
CONECT 1153 1152 1154 1156                                            
CONECT 1154 1160 1153 1155 1155                                       
CONECT 1155 1154 1154                                                 
CONECT 1156 1153 1158 1157                                            
CONECT 1157 1156 1159                                                 
CONECT 1158 1156                                                      
CONECT 1159 1157                                                      
CONECT 1160 1161 1154                                                 
CONECT 1161 1164 1162 1160                                            
CONECT 1162 1171 1161 1163 1163                                       
CONECT 1163 1162 1162                                                 
CONECT 1164 1165 1161                                                 
CONECT 1165 1166 1164                                                 
CONECT 1166 1165 1167                                                 
CONECT 1167 1166 1168 1168                                            
CONECT 1168 1167 1167 1170 1169                                       
CONECT 1169 1168                                                      
CONECT 1170 1168                                                      
CONECT 1171 1172 1162                                                 
CONECT 1172 1175 1171 1173                                            
CONECT 1173 1172 1174 1174 1177                                       
CONECT 1174 1173 1173                                                 
CONECT 1175 1176 1172                                                 
CONECT 1176 1175                                                      
CONECT 1177 1173 1178                                                 
CONECT 1178 1177 1179 1181                                            
CONECT 1179 1187 1178 1180 1180                                       
CONECT 1180 1179 1179                                                 
CONECT 1181 1178 1182                                                 
CONECT 1182 1184 1184 1181 1183                                       
CONECT 1183 1182 1185                                                 
CONECT 1184 1186 1182 1182                                            
CONECT 1185 1186 1186 1183                                            
CONECT 1186 1184 1185 1185                                            
CONECT 1187 1188 1179                                                 
CONECT 1188 1189 1191 1187                                            
CONECT 1189 1195 1190 1190 1188                                       
CONECT 1190 1189 1189                                                 
CONECT 1191 1192 1188                                                 
CONECT 1192 1194 1191 1193                                            
CONECT 1193 1192                                                      
CONECT 1194 1192                                                      
CONECT 1195 1196 1189                                                 
CONECT 1196 1199 1197 1195                                            
CONECT 1197 1196 1198 1198 1204                                       
CONECT 1198 1197 1197                                                 
CONECT 1199 1200 1196                                                 
CONECT 1200 1201 1199                                                 
CONECT 1201 1203 1203 1202 1200                                       
CONECT 1202 1201                                                      
CONECT 1203 1201 1201                                                 
CONECT 1204 1197 1205                                                 
CONECT 1205 1204 1208 1206                                            
CONECT 1206 1205 1213 1207 1207                                       
CONECT 1207 1206 1206                                                 
CONECT 1208 1209 1205                                                 
CONECT 1209 1210 1208                                                 
CONECT 1210 1209 1212 1211 1211                                       
CONECT 1211 1210 1210                                                 
CONECT 1212 1210                                                      
CONECT 1213 1206 1214                                                 
CONECT 1214 1213 1215 1217                                            
CONECT 1215 1216 1216 1214 1220                                       
CONECT 1216 1215 1215                                                 
CONECT 1217 1214 1218 1219                                            
CONECT 1218 1217                                                      
CONECT 1219 1217                                                      
CONECT 1220 1215 1221                                                 
CONECT 1221 1222 1220 1224                                            
CONECT 1222 1223 1223 1221 1228                                       
CONECT 1223 1222 1222                                                 
CONECT 1224 1221 1225                                                 
CONECT 1225 1226 1226 1224 1227                                       
CONECT 1226 1225 1225                                                 
CONECT 1227 1225                                                      
CONECT 1228 1222 1229                                                 
CONECT 1229 1230 1228 1232                                            
CONECT 1230 1231 1231 1233 1229                                       
CONECT 1231 1230 1230                                                 
CONECT 1232 1229                                                      
CONECT 1233 1234 1230                                                 
CONECT 1234 1235 1237 1233                                            
CONECT 1235 1236 1236 1234 1241                                       
CONECT 1236 1235 1235                                                 
CONECT 1237 1234 1238                                                 
CONECT 1238 1239 1239 1237 1240                                       
CONECT 1239 1238 1238                                                 
CONECT 1240 1238                                                      
CONECT 1241 1235 1242                                                 
CONECT 1242 1245 1241 1243                                            
CONECT 1243 1242 1250 1244 1244                                       
CONECT 1244 1243 1243                                                 
CONECT 1245 1246 1242                                                 
CONECT 1246 1247 1245                                                 
CONECT 1247 1249 1249 1246 1248                                       
CONECT 1248 1247                                                      
CONECT 1249 1247 1247                                                 
CONECT 1250 1243 1251                                                 
CONECT 1251 1250 1254 1252                                            
CONECT 1252 1251 1253 1253 1255                                       
CONECT 1253 1252 1252                                                 
CONECT 1254 1251                                                      
CONECT 1255 1252 1256                                                 
CONECT 1256 1255 1257 1259                                            
CONECT 1257 1263 1256 1258 1258                                       
CONECT 1258 1257 1257                                                 
CONECT 1259 1256 1260                                                 
CONECT 1260 1259 1261 1262                                            
CONECT 1261 1260                                                      
CONECT 1262 1260                                                      
CONECT 1263 1264 1257                                                 
CONECT 1264 1267 1263 1265                                            
CONECT 1265 1264 1266 1266 1270                                       
CONECT 1266 1265 1265                                                 
CONECT 1267 1269 1268 1264                                            
CONECT 1268 1267                                                      
CONECT 1269 1267                                                      
CONECT 1270 1265 1271                                                 
CONECT 1271 1270 1272 1274                                            
CONECT 1272 1273 1273 1278 1271                                       
CONECT 1273 1272 1272                                                 
CONECT 1274 1271 1275                                                 
CONECT 1275 1274 1277 1276                                            
CONECT 1276 1275                                                      
CONECT 1277 1275                                                      
CONECT 1278 1272 1279                                                 
CONECT 1279 1282 1278 1280                                            
CONECT 1280 1279 1286 1281 1281                                       
CONECT 1281 1280 1280                                                 
CONECT 1282 1279 1283                                                 
CONECT 1283 1282 1285 1285 1284                                       
CONECT 1284 1283                                                      
CONECT 1285 1283 1283                                                 
CONECT 1286 1280 1287                                                 
CONECT 1287 1286 1290 1288                                            
CONECT 1288 1287 1292 1289 1289                                       
CONECT 1289 1288 1288                                                 
CONECT 1290 1291 1287                                                 
CONECT 1291 1290                                                      
CONECT 1292 1288 1293                                                 
CONECT 1293 1292 1296 1294                                            
CONECT 1294 1301 1293 1295 1295                                       
CONECT 1295 1294 1294                                                 
CONECT 1296 1297 1293                                                 
CONECT 1297 1296 1298                                                 
CONECT 1298 1300 1300 1297 1299                                       
CONECT 1299 1298                                                      
CONECT 1300 1298 1298                                                 
CONECT 1301 1302 1294                                                 
CONECT 1302 1301 1303                                                 
CONECT 1303 1305 1302 1304 1304                                       
CONECT 1304 1303 1303                                                 
CONECT 1305 1306 1303                                                 
CONECT 1306 1307 1309 1305                                            
CONECT 1307 1308 1308 1319 1306                                       
CONECT 1308 1307 1307                                                 
CONECT 1309 1306 1310                                                 
CONECT 1310 1309 1311 1311 1312                                       
CONECT 1311 1310 1310 1313                                            
CONECT 1312 1310 1314 1315                                            
CONECT 1313 1311 1314 1314                                            
CONECT 1314 1313 1313 1312 1316                                       
CONECT 1315 1312 1317 1317                                            
CONECT 1316 1314 1318 1318                                            
CONECT 1317 1315 1315 1318                                            
CONECT 1318 1316 1316 1317                                            
CONECT 1319 1320 1307                                                 
CONECT 1320 1321 1323 1319                                            
CONECT 1321 1326 1322 1322 1320                                       
CONECT 1322 1321 1321                                                 
CONECT 1323 1324 1320 1325                                            
CONECT 1324 1323                                                      
CONECT 1325 1323                                                      
CONECT 1326 1327 1321                                                 
CONECT 1327 1328 1330 1326                                            
CONECT 1328 1333 1329 1329 1327                                       
CONECT 1329 1328 1328                                                 
CONECT 1330 1332 1327 1331                                            
CONECT 1331 1330                                                      
CONECT 1332 1330                                                      
CONECT 1333 1334 1328                                                 
CONECT 1334 1337 1335 1333                                            
CONECT 1335 1342 1334 1336 1336                                       
CONECT 1336 1335 1335                                                 
CONECT 1337 1338 1334                                                 
CONECT 1338 1339 1337                                                 
CONECT 1339 1341 1341 1340 1338                                       
CONECT 1340 1339                                                      
CONECT 1341 1339 1339                                                 
CONECT 1342 1343 1335                                                 
CONECT 1343 1344 1346 1342                                            
CONECT 1344 1348 1345 1345 1343                                       
CONECT 1345 1344 1344                                                 
CONECT 1346 1343 1347                                                 
CONECT 1347 1346                                                      
CONECT 1348 1349 1344                                                 
CONECT 1349 1350 1352 1348                                            
CONECT 1350 1351 1351 1354 1349                                       
CONECT 1351 1350 1350                                                 
CONECT 1352 1353 1349                                                 
CONECT 1353 1352                                                      
CONECT 1354 1355 1350                                                 
CONECT 1355 1358 1356 1354                                            
CONECT 1356 1357 1357 1355 1359                                       
CONECT 1357 1356 1356                                                 
CONECT 1358 1355                                                      
CONECT 1359 1356 1360                                                 
CONECT 1360 1359 1363 1361                                            
CONECT 1361 1360 1364 1362 1362                                       
CONECT 1362 1361 1361                                                 
CONECT 1363 1360                                                      
CONECT 1364 1361 1365                                                 
CONECT 1365 1364 1368 1366                                            
CONECT 1366 1365 1367 1367 1372                                       
CONECT 1367 1366 1366                                                 
CONECT 1368 1369 1365                                                 
CONECT 1369 1370 1370 1371 1368                                       
CONECT 1370 1369 1369                                                 
CONECT 1371 1369                                                      
CONECT 1372 1366 1373                                                 
CONECT 1373 1372 1376 1374                                            
CONECT 1374 1373 1375 1375 1380                                       
CONECT 1375 1374 1374                                                 
CONECT 1376 1373 1377                                                 
CONECT 1377 1376 1379 1378                                            
CONECT 1378 1377                                                      
CONECT 1379 1377                                                      
CONECT 1380 1374 1381                                                 
CONECT 1381 1380 1384 1382                                            
CONECT 1382 1381 1383 1383 1391                                       
CONECT 1383 1382 1382                                                 
CONECT 1384 1385 1381                                                 
CONECT 1385 1386 1386 1387 1384                                       
CONECT 1386 1388 1385 1385                                            
CONECT 1387 1389 1389 1385                                            
CONECT 1388 1390 1390 1386                                            
CONECT 1389 1390 1387 1387                                            
CONECT 1390 1388 1388 1389                                            
CONECT 1391 1382 1392                                                 
CONECT 1392 1391 1393 1395                                            
CONECT 1393 1392 1394 1394 1405                                       
CONECT 1394 1393 1393                                                 
CONECT 1395 1392 1396                                                 
CONECT 1396 1395 1398 1398 1397                                       
CONECT 1397 1396 1399                                                 
CONECT 1398 1401 1396 1396 1400                                       
CONECT 1399 1400 1400 1397                                            
CONECT 1400 1398 1402 1399 1399                                       
CONECT 1401 1403 1403 1398                                            
CONECT 1402 1404 1404 1400                                            
CONECT 1403 1401 1401 1404                                            
CONECT 1404 1403 1402 1402                                            
CONECT 1405 1393 1406                                                 
CONECT 1406 1405 1409 1407                                            
CONECT 1407 1406 1408 1408 1416                                       
CONECT 1408 1407 1407                                                 
CONECT 1409 1406 1410                                                 
CONECT 1410 1409 1411                                                 
CONECT 1411 1412 1410                                                 
CONECT 1412 1411 1413 1413                                            
CONECT 1413 1412 1412 1415 1414                                       
CONECT 1414 1413                                                      
CONECT 1415 1413                                                      
CONECT 1416 1407 1417                                                 
CONECT 1417 1416 1418 1420                                            
CONECT 1418 1417 1419 1419 1425                                       
CONECT 1419 1418 1418                                                 
CONECT 1420 1417 1421                                                 
CONECT 1421 1420 1422                                                 
CONECT 1422 1421 1423                                                 
CONECT 1423 1422 1424                                                 
CONECT 1424 1423                                                      
CONECT 1425 1418 1426                                                 
CONECT 1426 1427 1425                                                 
CONECT 1427 1428 1428 1429 1426                                       
CONECT 1428 1427 1427                                                 
CONECT 1429 1430 1427                                                 
CONECT 1430 1431 1433 1429                                            
CONECT 1431 1432 1432 1437 1430                                       
CONECT 1432 1431 1431                                                 
CONECT 1433 1434 1430                                                 
CONECT 1434 1435 1435 1436 1433                                       
CONECT 1435 1434 1434                                                 
CONECT 1436 1434                                                      
CONECT 1437 1438 1431                                                 
CONECT 1438 1439 1437 1441                                            
CONECT 1439 1444 1440 1440 1438                                       
CONECT 1440 1439 1439                                                 
CONECT 1441 1438 1442 1443                                            
CONECT 1442 1441                                                      
CONECT 1443 1441                                                      
CONECT 1444 1445 1439                                                 
CONECT 1445 1448 1446 1444                                            
CONECT 1446 1447 1447 1451 1445                                       
CONECT 1447 1446 1446                                                 
CONECT 1448 1449 1450 1445                                            
CONECT 1449 1448                                                      
CONECT 1450 1448                                                      
CONECT 1451 1452 1446                                                 
CONECT 1452 1453 1451 1455                                            
CONECT 1453 1454 1454 1463 1452                                       
CONECT 1454 1453 1453                                                 
CONECT 1455 1452 1456                                                 
CONECT 1456 1455 1458 1458 1457                                       
CONECT 1457 1456 1459 1459                                            
CONECT 1458 1456 1456 1460                                            
CONECT 1459 1457 1457 1461                                            
CONECT 1460 1458 1461 1461                                            
CONECT 1461 1460 1460 1459 1462                                       
CONECT 1462 1461                                                      
CONECT 1463 1464 1453                                                 
CONECT 1464 1467 1465 1463                                            
CONECT 1465 1470 1464 1466 1466                                       
CONECT 1466 1465 1465                                                 
CONECT 1467 1468 1469 1464                                            
CONECT 1468 1467                                                      
CONECT 1469 1467                                                      
CONECT 1470 1476 1471 1465                                            
CONECT 1471 1472 1474 1470                                            
CONECT 1472 1473 1473 1477 1471                                       
CONECT 1473 1472 1472                                                 
CONECT 1474 1475 1471                                                 
CONECT 1475 1476 1474                                                 
CONECT 1476 1475 1470                                                 
CONECT 1477 1472 1478                                                 
CONECT 1478 1479 1477 1481                                            
CONECT 1479 1488 1480 1480 1478                                       
CONECT 1480 1479 1479                                                 
CONECT 1481 1478 1482                                                 
CONECT 1482 1481 1483                                                 
CONECT 1483 1482 1484                                                 
CONECT 1484 1483 1485 1485                                            
CONECT 1485 1484 1484 1487 1486                                       
CONECT 1486 1485                                                      
CONECT 1487 1485                                                      
CONECT 1488 1489 1479                                                 
CONECT 1489 1492 1490 1488                                            
CONECT 1490 1491 1491 1489 1496                                       
CONECT 1491 1490 1490                                                 
CONECT 1492 1493 1489                                                 
CONECT 1493 1494 1492 1495                                            
CONECT 1494 1493                                                      
CONECT 1495 1493                                                      
CONECT 1496 1490 1497                                                 
CONECT 1497 1498 1496 1500                                            
CONECT 1498 1499 1499 1497 1504                                       
CONECT 1499 1498 1498                                                 
CONECT 1500 1497 1501                                                 
CONECT 1501 1500 1502 1502 1503                                       
CONECT 1502 1501 1501                                                 
CONECT 1503 1501                                                      
CONECT 1504 1498 1505                                                 
CONECT 1505 1506 1504 1508                                            
CONECT 1506 1507 1507 1513 1505                                       
CONECT 1507 1506 1506                                                 
CONECT 1508 1505 1509                                                 
CONECT 1509 1508 1510                                                 
CONECT 1510 1511 1511 1512 1509                                       
CONECT 1511 1510 1510                                                 
CONECT 1512 1510                                                      
CONECT 1513 1514 1506                                                 
CONECT 1514 1515 1517 1513                                            
CONECT 1515 1518 1516 1516 1514                                       
CONECT 1516 1515 1515                                                 
CONECT 1517 1514                                                      
CONECT 1518 1519 1515                                                 
CONECT 1519 1520 1518                                                 
CONECT 1520 1522 1521 1521 1519                                       
CONECT 1521 1520 1520                                                 
CONECT 1522 1523 1520                                                 
CONECT 1523 1526 1524 1522                                            
CONECT 1524 1523 1529 1525 1525                                       
CONECT 1525 1524 1524                                                 
CONECT 1526 1527 1528 1523                                            
CONECT 1527 1526                                                      
CONECT 1528 1526                                                      
CONECT 1529 1530 1524                                                 
CONECT 1530 1531 1529 1533                                            
CONECT 1531 1532 1532 1537 1530                                       
CONECT 1532 1531 1531                                                 
CONECT 1533 1530 1534                                                 
CONECT 1534 1533 1536 1535 1535                                       
CONECT 1535 1534 1534                                                 
CONECT 1536 1534                                                      
CONECT 1537 1538 1531                                                 
CONECT 1538 1539 1537                                                 
CONECT 1539 1541 1538 1540 1540                                       
CONECT 1540 1539 1539                                                 
CONECT 1541 1542 1539                                                 
CONECT 1542 1545 1541 1543                                            
CONECT 1543 1542 1549 1544 1544                                       
CONECT 1544 1543 1543                                                 
CONECT 1545 1546 1547 1542                                            
CONECT 1546 1548 1545                                                 
CONECT 1547 1545                                                      
CONECT 1548 1546                                                      
CONECT 1549 1543 1550                                                 
CONECT 1550 1549 1553 1551                                            
CONECT 1551 1550 1557 1552 1552                                       
CONECT 1552 1551 1551                                                 
CONECT 1553 1550 1554                                                 
CONECT 1554 1555 1553                                                 
CONECT 1555 1556 1554                                                 
CONECT 1556 1555                                                      
CONECT 1557 1551 1558                                                 
CONECT 1558 1557 1559 1561                                            
CONECT 1559 1568 1558 1560 1560                                       
CONECT 1560 1559 1559                                                 
CONECT 1561 1558 1562                                                 
CONECT 1562 1561 1563                                                 
CONECT 1563 1562 1564                                                 
CONECT 1564 1563 1565 1565                                            
CONECT 1565 1566 1564 1564 1567                                       
CONECT 1566 1565                                                      
CONECT 1567 1565                                                      
CONECT 1568 1569 1559                                                 
CONECT 1569 1572 1570 1568                                            
CONECT 1570 1577 1569 1571 1571                                       
CONECT 1571 1570 1570                                                 
CONECT 1572 1573 1569                                                 
CONECT 1573 1574 1572                                                 
CONECT 1574 1576 1575 1575 1573                                       
CONECT 1575 1574 1574                                                 
CONECT 1576 1574                                                      
CONECT 1577 1578 1570                                                 
CONECT 1578 1581 1577 1579                                            
CONECT 1579 1578 1580 1580 1588                                       
CONECT 1580 1579 1579                                                 
CONECT 1581 1582 1578                                                 
CONECT 1582 1583 1583 1584 1581                                       
CONECT 1583 1585 1582 1582                                            
CONECT 1584 1586 1586 1582                                            
CONECT 1585 1587 1587 1583                                            
CONECT 1586 1587 1584 1584                                            
CONECT 1587 1585 1585 1586                                            
CONECT 1588 1579 1589                                                 
CONECT 1589 1588 1592 1590                                            
CONECT 1590 1589 1594 1591 1591                                       
CONECT 1591 1590 1590                                                 
CONECT 1592 1593 1589                                                 
CONECT 1593 1592                                                      
CONECT 1594 1590 1595                                                 
CONECT 1595 1594 1596 1598                                            
CONECT 1596 1602 1595 1597 1597                                       
CONECT 1597 1596 1596                                                 
CONECT 1598 1595 1599 1600                                            
CONECT 1599 1598 1601                                                 
CONECT 1600 1598                                                      
CONECT 1601 1599                                                      
CONECT 1602 1603 1596                                                 
CONECT 1603 1606 1602 1604                                            
CONECT 1604 1603 1613 1605 1605                                       
CONECT 1605 1604 1604                                                 
CONECT 1606 1607 1603                                                 
CONECT 1607 1608 1606                                                 
CONECT 1608 1609 1607                                                 
CONECT 1609 1610 1610 1608                                            
CONECT 1610 1611 1612 1609 1609                                       
CONECT 1611 1610                                                      
CONECT 1612 1610                                                      
CONECT 1613 1604 1614                                                 
CONECT 1614 1617 1613 1615                                            
CONECT 1615 1614 1616 1616 1621                                       
CONECT 1616 1615 1615                                                 
CONECT 1617 1618 1614                                                 
CONECT 1618 1620 1619 1617                                            
CONECT 1619 1618                                                      
CONECT 1620 1618                                                      
CONECT 1621 1615 1622                                                 
CONECT 1622 1621 1623 1625                                            
CONECT 1623 1629 1622 1624 1624                                       
CONECT 1624 1623 1623                                                 
CONECT 1625 1622 1626                                                 
CONECT 1626 1625 1627 1628                                            
CONECT 1627 1626                                                      
CONECT 1628 1626                                                      
CONECT 1629 1630 1623                                                 
CONECT 1630 1633 1629 1631                                            
CONECT 1631 1634 1630 1632 1632                                       
CONECT 1632 1631 1631                                                 
CONECT 1633 1630                                                      
CONECT 1634 1635 1631                                                 
CONECT 1635 1638 1634 1636                                            
CONECT 1636 1635 1637 1643 1643                                       
CONECT 1637 2963 1636                                                 
CONECT 1638 1639 1635                                                 
CONECT 1639 1640 1638                                                 
CONECT 1640 1642 1641 1641 1639                                       
CONECT 1641 1640 1640                                                 
CONECT 1642 1640                                                      
CONECT 1643 1636 1636 1644                                            
CONECT 1644 1643 1647 1645                                            
CONECT 1645 1644 1646 1646 1649                                       
CONECT 1646 1645 1645                                                 
CONECT 1647 1644 1648                                                 
CONECT 1648 1647                                                      
CONECT 1649 1645 1650                                                 
CONECT 1650 1649 1653 1651                                            
CONECT 1651 1650 1655 1652 1652                                       
CONECT 1652 1651 1651                                                 
CONECT 1653 1650 1654                                                 
CONECT 1654 1653                                                      
CONECT 1655 1656 1651                                                 
CONECT 1656 1659 1655 1657                                            
CONECT 1657 1658 1658 1656 1667                                       
CONECT 1658 1657 1657                                                 
CONECT 1659 1660 1656                                                 
CONECT 1660 1662 1662 1659 1661                                       
CONECT 1661 1660 1663 1663                                            
CONECT 1662 1664 1660 1660                                            
CONECT 1663 1665 1661 1661                                            
CONECT 1664 1662 1665 1665                                            
CONECT 1665 1664 1664 1666 1663                                       
CONECT 1666 1665                                                      
CONECT 1667 1657 1668                                                 
CONECT 1668 1669 1667 1671                                            
CONECT 1669 1676 1670 1670 1668                                       
CONECT 1670 1669 1669                                                 
CONECT 1671 1668 1672                                                 
CONECT 1672 1671 1673                                                 
CONECT 1673 1672 1675 1674 1674                                       
CONECT 1674 1673 1673                                                 
CONECT 1675 1673                                                      
CONECT 1676 1677 1669                                                 
CONECT 1677 1680 1678 1676                                            
CONECT 1678 1677 1679 1679 1684                                       
CONECT 1679 1678 1678                                                 
CONECT 1680 1681 1677                                                 
CONECT 1681 1683 1682 1680                                            
CONECT 1682 1681                                                      
CONECT 1683 1681                                                      
CONECT 1684 1678 1685                                                 
CONECT 1685 1686 1684 1688                                            
CONECT 1686 1691 1687 1687 1685                                       
CONECT 1687 1686 1686                                                 
CONECT 1688 1685 1689 1690                                            
CONECT 1689 1688                                                      
CONECT 1690 1688                                                      
CONECT 1691 1692 1686                                                 
CONECT 1692 1695 1691 1693                                            
CONECT 1693 1692 1700 1694 1694                                       
CONECT 1694 1693 1693                                                 
CONECT 1695 1696 1692                                                 
CONECT 1696 1697 1695                                                 
CONECT 1697 1699 1699 1698 1696                                       
CONECT 1698 1697                                                      
CONECT 1699 1697 1697                                                 
CONECT 1700 1693 1701                                                 
CONECT 1701 1700 1702 1704                                            
CONECT 1702 1703 1703 1701 1707                                       
CONECT 1703 1702 1702                                                 
CONECT 1704 1701 1706 1705                                            
CONECT 1705 1704                                                      
CONECT 1706 1704                                                      
CONECT 1707 1702 1708                                                 
CONECT 1708 1707 1711 1709                                            
CONECT 1709 1708 1716 1710 1710                                       
CONECT 1710 1709 1709                                                 
CONECT 1711 1708 1712                                                 
CONECT 1712 1711 1713                                                 
CONECT 1713 1715 1712 1714 1714                                       
CONECT 1714 1713 1713                                                 
CONECT 1715 1713                                                      
CONECT 1716 1709 1717                                                 
CONECT 1717 1716 1720 1718                                            
CONECT 1718 1719 1719 1717 1721                                       
CONECT 1719 1718 1718                                                 
CONECT 1720 1717                                                      
CONECT 1721 1718 1722                                                 
CONECT 1722 1723 1721 1725                                            
CONECT 1723 1724 1724 1727 1722                                       
CONECT 1724 1723 1723                                                 
CONECT 1725 1722 1726                                                 
CONECT 1726 1725                                                      
CONECT 1727 1728 1723                                                 
CONECT 1728 1731 1727 1729                                            
CONECT 1729 1728 1730 1730 1735                                       
CONECT 1730 1729 1729                                                 
CONECT 1731 1732 1728                                                 
CONECT 1732 1733 1734 1731                                            
CONECT 1733 1732                                                      
CONECT 1734 1732                                                      
CONECT 1735 1729 1736                                                 
CONECT 1736 1735 1737 1739                                            
CONECT 1737 1744 1736 1738 1738                                       
CONECT 1738 1737 1737                                                 
CONECT 1739 1736 1740                                                 
CONECT 1740 1741 1739                                                 
CONECT 1741 1742 1742 1743 1740                                       
CONECT 1742 1741 1741                                                 
CONECT 1743 1741                                                      
CONECT 1744 1745 1737                                                 
CONECT 1745 1746 1748 1744                                            
CONECT 1746 1753 1747 1747 1745                                       
CONECT 1747 1746 1746                                                 
CONECT 1748 1745 1749                                                 
CONECT 1749 1748 1750                                                 
CONECT 1750 1751 1751 1752 1749                                       
CONECT 1751 1750 1750                                                 
CONECT 1752 1750                                                      
CONECT 1753 1754 1746                                                 
CONECT 1754 1757 1755 1753                                            
CONECT 1755 1756 1756 1754 1759                                       
CONECT 1756 1755 1755                                                 
CONECT 1757 1758 1754                                                 
CONECT 1758 1757                                                      
CONECT 1759 1755 1760                                                 
CONECT 1760 1759 1763 1761                                            
CONECT 1761 1760 1762 1762 1767                                       
CONECT 1762 1761 1761                                                 
CONECT 1763 1764 1760                                                 
CONECT 1764 1766 1765 1763                                            
CONECT 1765 1764                                                      
CONECT 1766 1764                                                      
CONECT 1767 1761 1768                                                 
CONECT 1768 1767 1769 1771                                            
CONECT 1769 1776 1770 1770 1768                                       
CONECT 1770 1769 1769                                                 
CONECT 1771 1768 1772                                                 
CONECT 1772 1771 1773                                                 
CONECT 1773 1772 1775 1774 1774                                       
CONECT 1774 1773 1773                                                 
CONECT 1775 1773                                                      
CONECT 1776 1777 1769                                                 
CONECT 1777 1780 1778 1776                                            
CONECT 1778 1781 1777 1779 1779                                       
CONECT 1779 1778 1778                                                 
CONECT 1780 1777                                                      
CONECT 1781 1782 1778                                                 
CONECT 1782 1783 1781 1785                                            
CONECT 1783 1789 1784 1784 1782                                       
CONECT 1784 1783 1783                                                 
CONECT 1785 1782 1786                                                 
CONECT 1786 1785 1788 1788 1787                                       
CONECT 1787 1786                                                      
CONECT 1788 1786 1786                                                 
CONECT 1789 1790 1783                                                 
CONECT 1790 1791 1793 1789                                            
CONECT 1791 1798 1792 1792 1790                                       
CONECT 1792 1791 1791                                                 
CONECT 1793 1794 1790                                                 
CONECT 1794 1795 1793                                                 
CONECT 1795 1797 1797 1794 1796                                       
CONECT 1796 1795                                                      
CONECT 1797 1795 1795                                                 
CONECT 1798 1799 1791                                                 
CONECT 1799 1800 1802 1798                                            
CONECT 1800 1806 1801 1801 1799                                       
CONECT 1801 1800 1800                                                 
CONECT 1802 1803 1799                                                 
CONECT 1803 1804 1802                                                 
CONECT 1804 1803 1805                                                 
CONECT 1805 1804                                                      
CONECT 1806 1807 1800                                                 
CONECT 1807 1808 1810 1806                                            
CONECT 1808 1813 1809 1809 1807                                       
CONECT 1809 1808 1808                                                 
CONECT 1810 1812 1807 1811                                            
CONECT 1811 1810                                                      
CONECT 1812 1810                                                      
CONECT 1813 1814 1808                                                 
CONECT 1814 1815 1817 1813
[truncated: 108,919 more chars]
