# Supplementary material for: Conserved interfaces mediate multiple protein–protein interactions in a prokaryotic metabolon
Source: Mol Syst Biol. 2025 Sep 3;21(11):1490–521. doi: 10.1038/s44320-025-00139-9 (PMC12583656; doi:10.1038/s44320-025-00139-9)
Supplement: Supplementary file 12 — Source data Fig. 7 [file 44320_2025_139_MOESM12_ESM.zip › Figure7_data/Fig7A/2_5.pdb]

COMPND    64e50e68bf93974b 
AUTHOR    GENERATED BY OPEN BABEL 3.1.1
ATOM      1  N   MET A   1     -17.459 -14.682 -30.416  1.00  0.00           N  
ATOM      2  CA  MET A   1     -18.158 -14.505 -29.128  1.00  0.00           C  
ATOM      3  C   MET A   1     -17.513 -13.313 -28.448  1.00  0.00           C  
ATOM      4  O   MET A   1     -16.302 -13.349 -28.271  1.00  0.00           O  
ATOM      5  CB  MET A   1     -18.042 -15.760 -28.255  1.00  0.00           C  
ATOM      6  CG  MET A   1     -18.864 -16.922 -28.828  1.00  0.00           C  
ATOM      7  SD  MET A   1     -18.596 -18.482 -27.937  1.00  0.00           S  
ATOM      8  CE  MET A   1     -19.697 -19.587 -28.854  1.00  0.00           C  
ATOM      9  N   GLY A   2     -18.279 -12.243 -28.195  1.00  0.00           N  
ATOM     10  CA  GLY A   2     -17.708 -11.064 -27.556  1.00  0.00           C  
ATOM     11  C   GLY A   2     -17.171 -11.468 -26.191  1.00  0.00           C  
ATOM     12  O   GLY A   2     -17.911 -12.064 -25.416  1.00  0.00           O  
ATOM     13  N   LYS A   3     -15.886 -11.217 -25.920  1.00  0.00           N  
ATOM     14  CA  LYS A   3     -15.332 -11.415 -24.580  1.00  0.00           C  
ATOM     15  C   LYS A   3     -16.119 -10.483 -23.660  1.00  0.00           C  
ATOM     16  O   LYS A   3     -15.911  -9.276 -23.726  1.00  0.00           O  
ATOM     17  CB  LYS A   3     -13.827 -11.093 -24.537  1.00  0.00           C  
ATOM     18  CG  LYS A   3     -12.954 -12.177 -25.191  1.00  0.00           C  
ATOM     19  CD  LYS A   3     -11.472 -11.806 -25.056  1.00  0.00           C  
ATOM     20  CE  LYS A   3     -10.578 -12.894 -25.657  1.00  0.00           C  
ATOM     21  NZ  LYS A   3      -9.133 -12.557 -25.532  1.00  0.00           N  
ATOM     22  N   THR A   4     -17.068 -11.028 -22.916  1.00  0.00           N  
ATOM     23  CA  THR A   4     -17.830 -10.278 -21.922  1.00  0.00           C  
ATOM     24  C   THR A   4     -16.816  -9.638 -20.985  1.00  0.00           C  
ATOM     25  O   THR A   4     -15.970 -10.334 -20.419  1.00  0.00           O  
ATOM     26  CB  THR A   4     -18.793 -11.190 -21.140  1.00  0.00           C  
ATOM     27  OG1 THR A   4     -18.228 -12.471 -20.957  1.00  0.00           O  
ATOM     28  CG2 THR A   4     -20.099 -11.402 -21.908  1.00  0.00           C  
ATOM     29  N   GLN A   5     -16.838  -8.301 -20.897  1.00  0.00           N  
ATOM     30  CA  GLN A   5     -15.952  -7.602 -19.981  1.00  0.00           C  
ATOM     31  C   GLN A   5     -16.216  -8.118 -18.562  1.00  0.00           C  
ATOM     32  O   GLN A   5     -17.381  -8.340 -18.215  1.00  0.00           O  
ATOM     33  CB  GLN A   5     -16.166  -6.081 -20.071  1.00  0.00           C  
ATOM     34  CG  GLN A   5     -15.335  -5.461 -21.195  1.00  0.00           C  
ATOM     35  CD  GLN A   5     -15.488  -3.935 -21.262  1.00  0.00           C  
ATOM     36  OE1 GLN A   5     -16.455  -3.363 -20.802  1.00  0.00           O  
ATOM     37  NE2 GLN A   5     -14.555  -3.227 -21.848  1.00  0.00           N  
ATOM     38  N   PRO A   6     -15.163  -8.348 -17.777  1.00  0.00           N  
ATOM     39  CA  PRO A   6     -15.341  -8.763 -16.399  1.00  0.00           C  
ATOM     40  C   PRO A   6     -16.194  -7.739 -15.646  1.00  0.00           C  
ATOM     41  O   PRO A   6     -16.098  -6.533 -15.892  1.00  0.00           O  
ATOM     42  CB  PRO A   6     -13.925  -8.916 -15.828  1.00  0.00           C  
ATOM     43  CG  PRO A   6     -13.071  -8.026 -16.728  1.00  0.00           C  
ATOM     44  CD  PRO A   6     -13.768  -8.109 -18.082  1.00  0.00           C  
ATOM     45  N   LEU A   7     -17.050  -8.229 -14.757  1.00  0.00           N  
ATOM     46  CA  LEU A   7     -17.889  -7.367 -13.932  1.00  0.00           C  
ATOM     47  C   LEU A   7     -17.022  -6.593 -12.928  1.00  0.00           C  
ATOM     48  O   LEU A   7     -16.081  -7.170 -12.389  1.00  0.00           O  
ATOM     49  CB  LEU A   7     -18.939  -8.213 -13.207  1.00  0.00           C  
ATOM     50  CG  LEU A   7     -19.978  -8.878 -14.138  1.00  0.00           C  
ATOM     51  CD1 LEU A   7     -20.861  -9.801 -13.310  1.00  0.00           C  
ATOM     52  CD2 LEU A   7     -20.862  -7.856 -14.851  1.00  0.00           C  
ATOM     53  N   PRO A   8     -17.335  -5.332 -12.647  1.00  0.00           N  
ATOM     54  CA  PRO A   8     -16.517  -4.514 -11.762  1.00  0.00           C  
ATOM     55  C   PRO A   8     -16.623  -4.931 -10.291  1.00  0.00           C  
ATOM     56  O   PRO A   8     -17.657  -5.428  -9.825  1.00  0.00           O  
ATOM     57  CB  PRO A   8     -16.983  -3.076 -11.991  1.00  0.00           C  
ATOM     58  CG  PRO A   8     -18.438  -3.242 -12.431  1.00  0.00           C  
ATOM     59  CD  PRO A   8     -18.416  -4.545 -13.222  1.00  0.00           C  
ATOM     60  N   ILE A   9     -15.551  -4.665  -9.549  1.00  0.00           N  
ATOM     61  CA  ILE A   9     -15.521  -4.699  -8.084  1.00  0.00           C  
ATOM     62  C   ILE A   9     -15.806  -3.289  -7.560  1.00  0.00           C  
ATOM     63  O   ILE A   9     -15.118  -2.339  -7.925  1.00  0.00           O  
ATOM     64  CB  ILE A   9     -14.180  -5.266  -7.564  1.00  0.00           C  
ATOM     65  CG1 ILE A   9     -14.026  -6.728  -8.030  1.00  0.00           C  
ATOM     66  CG2 ILE A   9     -14.110  -5.163  -6.028  1.00  0.00           C  
ATOM     67  CD1 ILE A   9     -12.688  -7.386  -7.654  1.00  0.00           C  
ATOM     68  N   LEU A  10     -16.796  -3.157  -6.691  1.00  0.00           N  
ATOM     69  CA  LEU A  10     -17.103  -1.912  -6.001  1.00  0.00           C  
ATOM     70  C   LEU A  10     -16.304  -1.817  -4.698  1.00  0.00           C  
ATOM     71  O   LEU A  10     -16.413  -2.693  -3.848  1.00  0.00           O  
ATOM     72  CB  LEU A  10     -18.621  -1.837  -5.774  1.00  0.00           C  
ATOM     73  CG  LEU A  10     -19.075  -0.604  -4.978  1.00  0.00           C  
ATOM     74  CD1 LEU A  10     -18.775   0.689  -5.718  1.00  0.00           C  
ATOM     75  CD2 LEU A  10     -20.585  -0.676  -4.739  1.00  0.00           C  
ATOM     76  N   ILE A  11     -15.565  -0.739  -4.508  1.00  0.00           N  
ATOM     77  CA  ILE A  11     -14.818  -0.449  -3.279  1.00  0.00           C  
ATOM     78  C   ILE A  11     -15.337   0.855  -2.686  1.00  0.00           C  
ATOM     79  O   ILE A  11     -15.229   1.917  -3.294  1.00  0.00           O  
ATOM     80  CB  ILE A  11     -13.299  -0.384  -3.542  1.00  0.00           C  
ATOM     81  CG1 ILE A  11     -12.789  -1.673  -4.229  1.00  0.00           C  
ATOM     82  CG2 ILE A  11     -12.547  -0.138  -2.216  1.00  0.00           C  
ATOM     83  CD1 ILE A  11     -11.326  -1.591  -4.673  1.00  0.00           C  
ATOM     84  N   THR A  12     -15.879   0.802  -1.469  1.00  0.00           N  
ATOM     85  CA  THR A  12     -16.279   2.025  -0.765  1.00  0.00           C  
ATOM     86  C   THR A  12     -15.095   2.623   0.006  1.00  0.00           C  
ATOM     87  O   THR A  12     -14.370   1.924   0.702  1.00  0.00           O  
ATOM     88  CB  THR A  12     -17.495   1.812   0.141  1.00  0.00           C  
ATOM     89  OG1 THR A  12     -17.220   0.902   1.171  1.00  0.00           O  
ATOM     90  CG2 THR A  12     -18.713   1.296  -0.630  1.00  0.00           C  
ATOM     91  N   GLY A  13     -14.902   3.931  -0.099  1.00  0.00           N  
ATOM     92  CA  GLY A  13     -13.784   4.618   0.560  1.00  0.00           C  
ATOM     93  C   GLY A  13     -12.423   4.261  -0.050  1.00  0.00           C  
ATOM     94  O   GLY A  13     -11.465   4.016   0.684  1.00  0.00           O  
ATOM     95  N   GLY A  14     -12.335   4.238  -1.371  1.00  0.00           N  
ATOM     96  CA  GLY A  14     -11.107   3.888  -2.098  1.00  0.00           C  
ATOM     97  C   GLY A  14     -10.076   5.010  -2.260  1.00  0.00           C  
ATOM     98  O   GLY A  14      -9.031   4.797  -2.850  1.00  0.00           O  
ATOM     99  N   GLY A  15     -10.336   6.205  -1.728  1.00  0.00           N  
ATOM    100  CA  GLY A  15      -9.456   7.366  -1.936  1.00  0.00           C  
ATOM    101  C   GLY A  15      -8.164   7.400  -1.107  1.00  0.00           C  
ATOM    102  O   GLY A  15      -7.353   8.314  -1.281  1.00  0.00           O  
ATOM    103  N   ARG A  16      -7.984   6.468  -0.168  1.00  0.00           N  
ATOM    104  CA  ARG A  16      -6.806   6.412   0.707  1.00  0.00           C  
ATOM    105  C   ARG A  16      -6.616   5.031   1.324  1.00  0.00           C  
ATOM    106  O   ARG A  16      -7.571   4.245   1.399  1.00  0.00           O  
ATOM    107  CB  ARG A  16      -6.899   7.496   1.798  1.00  0.00           C  
ATOM    108  CG  ARG A  16      -8.113   7.340   2.728  1.00  0.00           C  
ATOM    109  CD  ARG A  16      -8.127   8.451   3.785  1.00  0.00           C  
ATOM    110  NE  ARG A  16      -9.249   8.300   4.719  1.00  0.00           N  
ATOM    111  CZ  ARG A  16      -9.471   9.044   5.794  1.00  0.00           C  
ATOM    112  NH1 ARG A  16      -8.689  10.044   6.104  1.00  0.00           N  
ATOM    113  NH2 ARG A  16     -10.482   8.785   6.570  1.00  0.00           N  
ATOM    114  N   ARG A  17      -5.428   4.771   1.861  1.00  0.00           N  
ATOM    115  CA  ARG A  17      -5.086   3.593   2.684  1.00  0.00           C  
ATOM    116  C   ARG A  17      -5.495   2.268   2.013  1.00  0.00           C  
ATOM    117  O   ARG A  17      -5.344   2.117   0.797  1.00  0.00           O  
ATOM    118  CB  ARG A  17      -5.672   3.754   4.104  1.00  0.00           C  
ATOM    119  CG  ARG A  17      -5.060   4.942   4.867  1.00  0.00           C  
ATOM    120  CD  ARG A  17      -5.565   4.943   6.310  1.00  0.00           C  
ATOM    121  NE  ARG A  17      -4.738   5.820   7.143  1.00  0.00           N  
ATOM    122  CZ  ARG A  17      -4.470   5.690   8.421  1.00  0.00           C  
ATOM    123  NH1 ARG A  17      -5.152   4.896   9.198  1.00  0.00           N  
ATOM    124  NH2 ARG A  17      -3.463   6.336   8.924  1.00  0.00           N  
ATOM    125  N   ILE A  18      -6.020   1.338   2.797  1.00  0.00           N  
ATOM    126  CA  ILE A  18      -6.412   0.001   2.348  1.00  0.00           C  
ATOM    127  C   ILE A  18      -7.324   0.048   1.107  1.00  0.00           C  
ATOM    128  O   ILE A  18      -7.121  -0.710   0.173  1.00  0.00           O  
ATOM    129  CB  ILE A  18      -7.101  -0.757   3.510  1.00  0.00           C  
ATOM    130  CG1 ILE A  18      -6.100  -1.004   4.668  1.00  0.00           C  
ATOM    131  CG2 ILE A  18      -7.712  -2.087   3.038  1.00  0.00           C  
ATOM    132  CD1 ILE A  18      -6.742  -1.513   5.962  1.00  0.00           C  
ATOM    133  N   GLY A  19      -8.305   0.953   1.071  1.00  0.00           N  
ATOM    134  CA  GLY A  19      -9.215   1.069  -0.071  1.00  0.00           C  
ATOM    135  C   GLY A  19      -8.501   1.479  -1.360  1.00  0.00           C  
ATOM    136  O   GLY A  19      -8.814   0.952  -2.426  1.00  0.00           O  
ATOM    137  N   LEU A  20      -7.527   2.367  -1.270  1.00  0.00           N  
ATOM    138  CA  LEU A  20      -6.708   2.796  -2.402  1.00  0.00           C  
ATOM    139  C   LEU A  20      -5.776   1.675  -2.890  1.00  0.00           C  
ATOM    140  O   LEU A  20      -5.717   1.405  -4.083  1.00  0.00           O  
ATOM    141  CB  LEU A  20      -5.927   4.055  -1.986  1.00  0.00           C  
ATOM    142  CG  LEU A  20      -5.074   4.669  -3.107  1.00  0.00           C  
ATOM    143  CD1 LEU A  20      -5.924   5.189  -4.263  1.00  0.00           C  
ATOM    144  CD2 LEU A  20      -4.270   5.842  -2.527  1.00  0.00           C  
ATOM    145  N   ALA A  21      -5.118   0.980  -1.960  1.00  0.00           N  
ATOM    146  CA  ALA A  21      -4.261  -0.159  -2.283  1.00  0.00           C  
ATOM    147  C   ALA A  21      -5.047  -1.285  -2.993  1.00  0.00           C  
ATOM    148  O   ALA A  21      -4.600  -1.808  -4.010  1.00  0.00           O  
ATOM    149  CB  ALA A  21      -3.600  -0.653  -0.990  1.00  0.00           C  
ATOM    150  N   LEU A  22      -6.253  -1.601  -2.506  1.00  0.00           N  
ATOM    151  CA  LEU A  22      -7.149  -2.570  -3.144  1.00  0.00           C  
ATOM    152  C   LEU A  22      -7.565  -2.125  -4.551  1.00  0.00           C  
ATOM    153  O   LEU A  22      -7.545  -2.935  -5.473  1.00  0.00           O  
ATOM    154  CB  LEU A  22      -8.400  -2.769  -2.270  1.00  0.00           C  
ATOM    155  CG  LEU A  22      -8.151  -3.604  -0.996  1.00  0.00           C  
ATOM    156  CD1 LEU A  22      -9.357  -3.480  -0.072  1.00  0.00           C  
ATOM    157  CD2 LEU A  22      -7.948  -5.081  -1.326  1.00  0.00           C  
ATOM    158  N   ALA A  23      -7.922  -0.857  -4.735  1.00  0.00           N  
ATOM    159  CA  ALA A  23      -8.315  -0.342  -6.043  1.00  0.00           C  
ATOM    160  C   ALA A  23      -7.198  -0.530  -7.076  1.00  0.00           C  
ATOM    161  O   ALA A  23      -7.421  -1.095  -8.147  1.00  0.00           O  
ATOM    162  CB  ALA A  23      -8.717   1.131  -5.904  1.00  0.00           C  
ATOM    163  N   TRP A  24      -5.969  -0.167  -6.710  1.00  0.00           N  
ATOM    164  CA  TRP A  24      -4.818  -0.300  -7.601  1.00  0.00           C  
ATOM    165  C   TRP A  24      -4.380  -1.749  -7.825  1.00  0.00           C  
ATOM    166  O   TRP A  24      -3.956  -2.083  -8.926  1.00  0.00           O  
ATOM    167  CB  TRP A  24      -3.688   0.519  -7.027  1.00  0.00           C  
ATOM    168  CG  TRP A  24      -3.820   1.960  -7.385  1.00  0.00           C  
ATOM    169  CD1 TRP A  24      -4.130   2.969  -6.546  1.00  0.00           C  
ATOM    170  CD2 TRP A  24      -3.565   2.552  -8.690  1.00  0.00           C  
ATOM    171  NE1 TRP A  24      -4.017   4.168  -7.226  1.00  0.00           N  
ATOM    172  CE2 TRP A  24      -3.642   3.959  -8.537  1.00  0.00           C  
ATOM    173  CE3 TRP A  24      -3.218   2.037  -9.955  1.00  0.00           C  
ATOM    174  CZ2 TRP A  24      -3.323   4.838  -9.585  1.00  0.00           C  
ATOM    175  CZ3 TRP A  24      -2.932   2.911 -11.016  1.00  0.00           C  
ATOM    176  CH2 TRP A  24      -2.967   4.296 -10.826  1.00  0.00           C  
ATOM    177  N   HIS A  25      -4.519  -2.612  -6.828  1.00  0.00           N  
ATOM    178  CA  HIS A  25      -4.291  -4.047  -6.988  1.00  0.00           C  
ATOM    179  C   HIS A  25      -5.152  -4.617  -8.118  1.00  0.00           C  
ATOM    180  O   HIS A  25      -4.631  -5.229  -9.049  1.00  0.00           O  
ATOM    181  CB  HIS A  25      -4.567  -4.749  -5.663  1.00  0.00           C  
ATOM    182  CG  HIS A  25      -4.430  -6.239  -5.771  1.00  0.00           C  
ATOM    183  ND1 HIS A  25      -3.249  -6.934  -6.005  1.00  0.00           N  
ATOM    184  CD2 HIS A  25      -5.456  -7.145  -5.663  1.00  0.00           C  
ATOM    185  CE1 HIS A  25      -3.555  -8.237  -6.017  1.00  0.00           C  
ATOM    186  NE2 HIS A  25      -4.888  -8.390  -5.816  1.00  0.00           N  
ATOM    187  N   PHE A  26      -6.452  -4.331  -8.098  1.00  0.00           N  
ATOM    188  CA  PHE A  26      -7.363  -4.796  -9.133  1.00  0.00           C  
ATOM    189  C   PHE A  26      -7.121  -4.128 -10.499  1.00  0.00           C  
ATOM    190  O   PHE A  26      -7.143  -4.814 -11.524  1.00  0.00           O  
ATOM    191  CB  PHE A  26      -8.800  -4.596  -8.665  1.00  0.00           C  
ATOM    192  CG  PHE A  26      -9.186  -5.424  -7.454  1.00  0.00           C  
ATOM    193  CD1 PHE A  26      -8.948  -6.809  -7.437  1.00  0.00           C  
ATOM    194  CD2 PHE A  26      -9.785  -4.810  -6.343  1.00  0.00           C  
ATOM    195  CE1 PHE A  26      -9.279  -7.575  -6.309  1.00  0.00           C  
ATOM    196  CE2 PHE A  26     -10.122  -5.569  -5.216  1.00  0.00           C  
ATOM    197  CZ  PHE A  26      -9.865  -6.954  -5.193  1.00  0.00           C  
ATOM    198  N   ILE A  27      -6.838  -2.829 -10.539  1.00  0.00           N  
ATOM    199  CA  ILE A  27      -6.501  -2.110 -11.773  1.00  0.00           C  
ATOM    200  C   ILE A  27      -5.275  -2.740 -12.447  1.00  0.00           C  
ATOM    201  O   ILE A  27      -5.294  -2.997 -13.652  1.00  0.00           O  
ATOM    202  CB  ILE A  27      -6.289  -0.609 -11.486  1.00  0.00           C  
ATOM    203  CG1 ILE A  27      -7.629   0.070 -11.151  1.00  0.00           C  
ATOM    204  CG2 ILE A  27      -5.639   0.102 -12.690  1.00  0.00           C  
ATOM    205  CD1 ILE A  27      -7.469   1.431 -10.467  1.00  0.00           C  
ATOM    206  N   ASN A  28      -4.230  -3.055 -11.681  1.00  0.00           N  
ATOM    207  CA  ASN A  28      -3.023  -3.690 -12.198  1.00  0.00           C  
ATOM    208  C   ASN A  28      -3.284  -5.096 -12.742  1.00  0.00           C  
ATOM    209  O   ASN A  28      -2.652  -5.517 -13.714  1.00  0.00           O  
ATOM    210  CB  ASN A  28      -1.955  -3.688 -11.090  1.00  0.00           C  
ATOM    211  CG  ASN A  28      -1.374  -2.299 -10.858  1.00  0.00           C  
ATOM    212  OD1 ASN A  28      -1.329  -1.453 -11.729  1.00  0.00           O  
ATOM    213  ND2 ASN A  28      -0.851  -2.042  -9.681  1.00  0.00           N  
ATOM    214  N   GLN A  29      -4.284  -5.794 -12.214  1.00  0.00           N  
ATOM    215  CA  GLN A  29      -4.775  -7.075 -12.739  1.00  0.00           C  
ATOM    216  C   GLN A  29      -5.763  -6.924 -13.919  1.00  0.00           C  
ATOM    217  O   GLN A  29      -6.280  -7.922 -14.424  1.00  0.00           O  
ATOM    218  CB  GLN A  29      -5.391  -7.885 -11.600  1.00  0.00           C  
ATOM    219  CG  GLN A  29      -4.355  -8.315 -10.544  1.00  0.00           C  
ATOM    220  CD  GLN A  29      -4.987  -9.196  -9.471  1.00  0.00           C  
ATOM    221  OE1 GLN A  29      -6.181  -9.447  -9.464  1.00  0.00           O  
ATOM    222  NE2 GLN A  29      -4.217  -9.719  -8.539  1.00  0.00           N  
ATOM    223  N   LYS A  30      -6.025  -5.702 -14.394  1.00  0.00           N  
ATOM    224  CA  LYS A  30      -7.042  -5.382 -15.414  1.00  0.00           C  
ATOM    225  C   LYS A  30      -8.472  -5.764 -14.994  1.00  0.00           C  
ATOM    226  O   LYS A  30      -9.334  -5.983 -15.846  1.00  0.00           O  
ATOM    227  CB  LYS A  30      -6.670  -5.954 -16.791  1.00  0.00           C  
ATOM    228  CG  LYS A  30      -5.262  -5.569 -17.251  1.00  0.00           C  
ATOM    229  CD  LYS A  30      -5.002  -6.131 -18.655  1.00  0.00           C  
ATOM    230  CE  LYS A  30      -3.605  -5.708 -19.100  1.00  0.00           C  
ATOM    231  NZ  LYS A  30      -3.284  -6.192 -20.471  1.00  0.00           N  
ATOM    232  N   GLN A  31      -8.722  -5.837 -13.698  1.00  0.00           N  
ATOM    233  CA  GLN A  31     -10.046  -5.979 -13.118  1.00  0.00           C  
ATOM    234  C   GLN A  31     -10.726  -4.595 -13.072  1.00  0.00           C  
ATOM    235  O   GLN A  31     -10.179  -3.690 -12.448  1.00  0.00           O  
ATOM    236  CB  GLN A  31      -9.893  -6.628 -11.729  1.00  0.00           C  
ATOM    237  CG  GLN A  31     -11.158  -6.659 -10.873  1.00  0.00           C  
ATOM    238  CD  GLN A  31     -12.326  -7.367 -11.540  1.00  0.00           C  
ATOM    239  OE1 GLN A  31     -12.261  -8.511 -11.942  1.00  0.00           O  
ATOM    240  NE2 GLN A  31     -13.440  -6.687 -11.678  1.00  0.00           N  
ATOM    241  N   PRO A  32     -11.899  -4.407 -13.688  1.00  0.00           N  
ATOM    242  CA  PRO A  32     -12.622  -3.151 -13.579  1.00  0.00           C  
ATOM    243  C   PRO A  32     -12.998  -2.830 -12.129  1.00  0.00           C  
ATOM    244  O   PRO A  32     -13.397  -3.719 -11.376  1.00  0.00           O  
ATOM    245  CB  PRO A  32     -13.871  -3.301 -14.455  1.00  0.00           C  
ATOM    246  CG  PRO A  32     -13.506  -4.426 -15.416  1.00  0.00           C  
ATOM    247  CD  PRO A  32     -12.585  -5.307 -14.590  1.00  0.00           C  
ATOM    248  N   VAL A  33     -12.889  -1.559 -11.761  1.00  0.00           N  
ATOM    249  CA  VAL A  33     -13.157  -1.090 -10.397  1.00  0.00           C  
ATOM    250  C   VAL A  33     -14.072   0.124 -10.423  1.00  0.00           C  
ATOM    251  O   VAL A  33     -13.881   1.043 -11.224  1.00  0.00           O  
ATOM    252  CB  VAL A  33     -11.853  -0.784  -9.639  1.00  0.00           C  
ATOM    253  CG1 VAL A  33     -12.121  -0.417  -8.180  1.00  0.00           C  
ATOM    254  CG2 VAL A  33     -10.895  -1.982  -9.611  1.00  0.00           C  
ATOM    255  N   ILE A  34     -15.049   0.139  -9.531  1.00  0.00           N  
ATOM    256  CA  ILE A  34     -15.829   1.329  -9.175  1.00  0.00           C  
ATOM    257  C   ILE A  34     -15.438   1.712  -7.751  1.00  0.00           C  
ATOM    258  O   ILE A  34     -15.473   0.885  -6.842  1.00  0.00           O  
ATOM    259  CB  ILE A  34     -17.340   1.085  -9.297  1.00  0.00           C  
ATOM    260  CG1 ILE A  34     -17.718   0.570 -10.705  1.00  0.00           C  
ATOM    261  CG2 ILE A  34     -18.110   2.389  -8.973  1.00  0.00           C  
ATOM    262  CD1 ILE A  34     -19.205   0.205 -10.867  1.00  0.00           C  
ATOM    263  N   VAL A  35     -15.065   2.965  -7.536  1.00  0.00           N  
ATOM    264  CA  VAL A  35     -14.610   3.475  -6.242  1.00  0.00           C  
ATOM    265  C   VAL A  35     -15.548   4.567  -5.766  1.00  0.00           C  
ATOM    266  O   VAL A  35     -15.822   5.508  -6.497  1.00  0.00           O  
ATOM    267  CB  VAL A  35     -13.155   3.983  -6.339  1.00  0.00           C  
ATOM    268  CG1 VAL A  35     -12.698   4.640  -5.044  1.00  0.00           C  
ATOM    269  CG2 VAL A  35     -12.195   2.827  -6.645  1.00  0.00           C  
ATOM    270  N   SER A  36     -16.009   4.489  -4.516  1.00  0.00           N  
ATOM    271  CA  SER A  36     -16.611   5.645  -3.862  1.00  0.00           C  
ATOM    272  C   SER A  36     -15.578   6.445  -3.078  1.00  0.00           C  
ATOM    273  O   SER A  36     -14.703   5.885  -2.407  1.00  0.00           O  
ATOM    274  CB  SER A  36     -17.806   5.275  -2.973  1.00  0.00           C  
ATOM    275  OG  SER A  36     -17.389   4.878  -1.679  1.00  0.00           O  
ATOM    276  N   TYR A  37     -15.722   7.764  -3.100  1.00  0.00           N  
ATOM    277  CA  TYR A  37     -14.934   8.667  -2.269  1.00  0.00           C  
ATOM    278  C   TYR A  37     -15.823   9.794  -1.730  1.00  0.00           C  
ATOM    279  O   TYR A  37     -16.763  10.228  -2.390  1.00  0.00           O  
ATOM    280  CB  TYR A  37     -13.746   9.215  -3.063  1.00  0.00           C  
ATOM    281  CG  TYR A  37     -14.118  10.128  -4.207  1.00  0.00           C  
ATOM    282  CD1 TYR A  37     -14.497   9.607  -5.466  1.00  0.00           C  
ATOM    283  CD2 TYR A  37     -14.078  11.521  -4.037  1.00  0.00           C  
ATOM    284  CE1 TYR A  37     -14.824  10.451  -6.522  1.00  0.00           C  
ATOM    285  CE2 TYR A  37     -14.402  12.383  -5.088  1.00  0.00           C  
ATOM    286  CZ  TYR A  37     -14.775  11.852  -6.340  1.00  0.00           C  
ATOM    287  OH  TYR A  37     -15.081  12.697  -7.370  1.00  0.00           O  
ATOM    288  N   ARG A  38     -15.508  10.290  -0.522  1.00  0.00           N  
ATOM    289  CA  ARG A  38     -16.219  11.428   0.066  1.00  0.00           C  
ATOM    290  C   ARG A  38     -15.553  12.748  -0.284  1.00  0.00           C  
ATOM    291  O   ARG A  38     -16.197  13.706  -0.672  1.00  0.00           O  
ATOM    292  CB  ARG A  38     -16.317  11.243   1.595  1.00  0.00           C  
ATOM    293  CG  ARG A  38     -17.228  12.309   2.225  1.00  0.00           C  
ATOM    294  CD  ARG A  38     -17.296  12.179   3.756  1.00  0.00           C  
ATOM    295  NE  ARG A  38     -16.041  12.619   4.379  1.00  0.00           N  
ATOM    296  CZ  ARG A  38     -15.819  12.728   5.682  1.00  0.00           C  
ATOM    297  NH1 ARG A  38     -16.736  12.391   6.557  1.00  0.00           N  
ATOM    298  NH2 ARG A  38     -14.682  13.186   6.140  1.00  0.00           N  
ATOM    299  N   THR A  39     -14.237  12.786  -0.111  1.00  0.00           N  
ATOM    300  CA  THR A  39     -13.395  13.955  -0.361  1.00  0.00           C  
ATOM    301  C   THR A  39     -12.514  13.646  -1.558  1.00  0.00           C  
ATOM    302  O   THR A  39     -11.942  12.558  -1.621  1.00  0.00           O  
ATOM    303  CB  THR A  39     -12.538  14.284   0.868  1.00  0.00           C  
ATOM    304  OG1 THR A  39     -13.350  14.359   2.026  1.00  0.00           O  
ATOM    305  CG2 THR A  39     -11.825  15.631   0.730  1.00  0.00           C  
ATOM    306  N   HIS A  40     -12.408  14.597  -2.479  1.00  0.00           N  
ATOM    307  CA  HIS A  40     -11.488  14.470  -3.597  1.00  0.00           C  
ATOM    308  C   HIS A  40     -10.048  14.577  -3.081  1.00  0.00           C  
ATOM    309  O   HIS A  40      -9.612  15.632  -2.628  1.00  0.00           O  
ATOM    310  CB  HIS A  40     -11.807  15.538  -4.640  1.00  0.00           C  
ATOM    311  CG  HIS A  40     -11.222  15.190  -5.977  1.00  0.00           C  
ATOM    312  ND1 HIS A  40      -9.904  15.267  -6.368  1.00  0.00           N  
ATOM    313  CD2 HIS A  40     -11.931  14.701  -7.052  1.00  0.00           C  
ATOM    314  CE1 HIS A  40      -9.818  14.834  -7.636  1.00  0.00           C  
ATOM    315  NE2 HIS A  40     -11.034  14.492  -8.079  1.00  0.00           N  
ATOM    316  N   TYR A  41      -9.334  13.466  -3.105  1.00  0.00           N  
ATOM    317  CA  TYR A  41      -7.889  13.441  -2.889  1.00  0.00           C  
ATOM    318  C   TYR A  41      -7.196  13.360  -4.251  1.00  0.00           C  
ATOM    319  O   TYR A  41      -7.771  12.765  -5.165  1.00  0.00           O  
ATOM    320  CB  TYR A  41      -7.506  12.244  -2.007  1.00  0.00           C  
ATOM    321  CG  TYR A  41      -8.096  12.282  -0.616  1.00  0.00           C  
ATOM    322  CD1 TYR A  41      -7.528  13.107   0.369  1.00  0.00           C  
ATOM    323  CD2 TYR A  41      -9.230  11.510  -0.304  1.00  0.00           C  
ATOM    324  CE1 TYR A  41      -8.086  13.178   1.650  1.00  0.00           C  
ATOM    325  CE2 TYR A  41      -9.799  11.571   0.979  1.00  0.00           C  
ATOM    326  CZ  TYR A  41      -9.234  12.411   1.956  1.00  0.00           C  
ATOM    327  OH  TYR A  41      -9.799  12.491   3.202  1.00  0.00           O  
ATOM    328  N   PRO A  42      -5.948  13.849  -4.386  1.00  0.00           N  
ATOM    329  CA  PRO A  42      -5.186  13.696  -5.633  1.00  0.00           C  
ATOM    330  C   PRO A  42      -5.070  12.241  -6.120  1.00  0.00           C  
ATOM    331  O   PRO A  42      -5.086  11.967  -7.318  1.00  0.00           O  
ATOM    332  CB  PRO A  42      -3.815  14.298  -5.323  1.00  0.00           C  
ATOM    333  CG  PRO A  42      -4.091  15.315  -4.224  1.00  0.00           C  
ATOM    334  CD  PRO A  42      -5.211  14.654  -3.421  1.00  0.00           C  
ATOM    335  N   ALA A  43      -5.052  11.291  -5.190  1.00  0.00           N  
ATOM    336  CA  ALA A  43      -5.091   9.866  -5.511  1.00  0.00           C  
ATOM    337  C   ALA A  43      -6.322   9.440  -6.353  1.00  0.00           C  
ATOM    338  O   ALA A  43      -6.238   8.462  -7.095  1.00  0.00           O  
ATOM    339  CB  ALA A  43      -5.055   9.098  -4.191  1.00  0.00           C  
ATOM    340  N   ILE A  44      -7.439  10.152  -6.266  1.00  0.00           N  
ATOM    341  CA  ILE A  44      -8.634   9.883  -7.076  1.00  0.00           C  
ATOM    342  C   ILE A  44      -8.367  10.182  -8.555  1.00  0.00           C  
ATOM    343  O   ILE A  44      -8.775   9.390  -9.396  1.00  0.00           O  
ATOM    344  CB  ILE A  44      -9.854  10.675  -6.554  1.00  0.00           C  
ATOM    345  CG1 ILE A  44     -10.247  10.286  -5.110  1.00  0.00           C  
ATOM    346  CG2 ILE A  44     -11.075  10.535  -7.485  1.00  0.00           C  
ATOM    347  CD1 ILE A  44     -10.691   8.835  -4.908  1.00  0.00           C  
ATOM    348  N   ASP A  45      -7.614  11.234  -8.861  1.00  0.00           N  
ATOM    349  CA  ASP A  45      -7.238  11.551 -10.242  1.00  0.00           C  
ATOM    350  C   ASP A  45      -6.379  10.438 -10.844  1.00  0.00           C  
ATOM    351  O   ASP A  45      -6.604  10.019 -11.983  1.00  0.00           O  
ATOM    352  CB  ASP A  45      -6.491  12.892 -10.308  1.00  0.00           C  
ATOM    353  CG  ASP A  45      -7.347  14.058  -9.830  1.00  0.00           C  
ATOM    354  OD1 ASP A  45      -8.518  14.127 -10.255  1.00  0.00           O  
ATOM    355  OD2 ASP A  45      -6.851  14.861  -9.009  1.00  0.00           O  
ATOM    356  N   GLY A  46      -5.454   9.889 -10.060  1.00  0.00           N  
ATOM    357  CA  GLY A  46      -4.663   8.730 -10.460  1.00  0.00           C  
ATOM    358  C   GLY A  46      -5.528   7.507 -10.785  1.00  0.00           C  
ATOM    359  O   GLY A  46      -5.344   6.873 -11.827  1.00  0.00           O  
ATOM    360  N   LEU A  47      -6.527   7.210  -9.956  1.00  0.00           N  
ATOM    361  CA  LEU A  47      -7.468   6.114 -10.201  1.00  0.00           C  
ATOM    362  C   LEU A  47      -8.301   6.337 -11.469  1.00  0.00           C  
ATOM    363  O   LEU A  47      -8.463   5.414 -12.261  1.00  0.00           O  
ATOM    364  CB  LEU A  47      -8.395   5.927  -8.987  1.00  0.00           C  
ATOM    365  CG  LEU A  47      -7.728   5.407  -7.701  1.00  0.00           C  
ATOM    366  CD1 LEU A  47      -8.778   5.348  -6.593  1.00  0.00           C  
ATOM    367  CD2 LEU A  47      -7.156   4.003  -7.872  1.00  0.00           C  
ATOM    368  N   ILE A  48      -8.799   7.555 -11.692  1.00  0.00           N  
ATOM    369  CA  ILE A  48      -9.564   7.917 -12.891  1.00  0.00           C  
ATOM    370  C   ILE A  48      -8.692   7.755 -14.144  1.00  0.00           C  
ATOM    371  O   ILE A  48      -9.115   7.121 -15.113  1.00  0.00           O  
ATOM    372  CB  ILE A  48     -10.130   9.352 -12.768  1.00  0.00           C  
ATOM    373  CG1 ILE A  48     -11.215   9.406 -11.669  1.00  0.00           C  
ATOM    374  CG2 ILE A  48     -10.721   9.836 -14.110  1.00  0.00           C  
ATOM    375  CD1 ILE A  48     -11.608  10.829 -11.245  1.00  0.00           C  
ATOM    376  N   ASN A  49      -7.459   8.254 -14.105  1.00  0.00           N  
ATOM    377  CA  ASN A  49      -6.504   8.143 -15.212  1.00  0.00           C  
ATOM    378  C   ASN A  49      -6.141   6.684 -15.529  1.00  0.00           C  
ATOM    379  O   ASN A  49      -5.902   6.342 -16.685  1.00  0.00           O  
ATOM    380  CB  ASN A  49      -5.245   8.951 -14.863  1.00  0.00           C  
ATOM    381  CG  ASN A  49      -5.467  10.458 -14.897  1.00  0.00           C  
ATOM    382  OD1 ASN A  49      -6.343  10.973 -15.562  1.00  0.00           O  
ATOM    383  ND2 ASN A  49      -4.630  11.205 -14.208  1.00  0.00           N  
ATOM    384  N   ALA A  50      -6.144   5.819 -14.523  1.00  0.00           N  
ATOM    385  CA  ALA A  50      -5.929   4.387 -14.691  1.00  0.00           C  
ATOM    386  C   ALA A  50      -7.188   3.607 -15.145  1.00  0.00           C  
ATOM    387  O   ALA A  50      -7.131   2.392 -15.339  1.00  0.00           O  
ATOM    388  CB  ALA A  50      -5.344   3.845 -13.392  1.00  0.00           C  
ATOM    389  N   GLY A  51      -8.316   4.284 -15.323  1.00  0.00           N  
ATOM    390  CA  GLY A  51      -9.558   3.710 -15.843  1.00  0.00           C  
ATOM    391  C   GLY A  51     -10.552   3.240 -14.785  1.00  0.00           C  
ATOM    392  O   GLY A  51     -11.539   2.580 -15.137  1.00  0.00           O  
ATOM    393  N   ALA A  52     -10.339   3.549 -13.499  1.00  0.00           N  
ATOM    394  CA  ALA A  52     -11.347   3.315 -12.477  1.00  0.00           C  
ATOM    395  C   ALA A  52     -12.512   4.305 -12.625  1.00  0.00           C  
ATOM    396  O   ALA A  52     -12.324   5.492 -12.865  1.00  0.00           O  
ATOM    397  CB  ALA A  52     -10.727   3.399 -11.080  1.00  0.00           C  
ATOM    398  N   GLN A  53     -13.736   3.835 -12.401  1.00  0.00           N  
ATOM    399  CA  GLN A  53     -14.880   4.719 -12.258  1.00  0.00           C  
ATOM    400  C   GLN A  53     -14.952   5.215 -10.815  1.00  0.00           C  
ATOM    401  O   GLN A  53     -15.248   4.447  -9.902  1.00  0.00           O  
ATOM    402  CB  GLN A  53     -16.145   3.994 -12.708  1.00  0.00           C  
ATOM    403  CG  GLN A  53     -17.338   4.959 -12.687  1.00  0.00           C  
ATOM    404  CD  GLN A  53     -18.623   4.322 -13.189  1.00  0.00           C  
ATOM    405  OE1 GLN A  53     -18.730   3.131 -13.417  1.00  0.00           O  
ATOM    406  NE2 GLN A  53     -19.651   5.117 -13.372  1.00  0.00           N  
ATOM    407  N   CYS A  54     -14.698   6.500 -10.590  1.00  0.00           N  
ATOM    408  CA  CYS A  54     -14.758   7.107  -9.268  1.00  0.00           C  
ATOM    409  C   CYS A  54     -16.056   7.909  -9.108  1.00  0.00           C  
ATOM    410  O   CYS A  54     -16.339   8.799  -9.894  1.00  0.00           O  
ATOM    411  CB  CYS A  54     -13.499   7.957  -9.045  1.00  0.00           C  
ATOM    412  SG  CYS A  54     -12.039   6.887  -9.018  1.00  0.00           S  
ATOM    413  N   ILE A  55     -16.842   7.594  -8.074  1.00  0.00           N  
ATOM    414  CA  ILE A  55     -18.126   8.232  -7.785  1.00  0.00           C  
ATOM    415  C   ILE A  55     -18.028   8.928  -6.426  1.00  0.00           C  
ATOM    416  O   ILE A  55     -17.762   8.288  -5.399  1.00  0.00           O  
ATOM    417  CB  ILE A  55     -19.288   7.218  -7.833  1.00  0.00           C  
ATOM    418  CG1 ILE A  55     -19.332   6.469  -9.189  1.00  0.00           C  
ATOM    419  CG2 ILE A  55     -20.623   7.937  -7.561  1.00  0.00           C  
ATOM    420  CD1 ILE A  55     -20.392   5.357  -9.260  1.00  0.00           C  
ATOM    421  N   GLN A  56     -18.260  10.236  -6.404  1.00  0.00           N  
ATOM    422  CA  GLN A  56     -18.333  10.965  -5.141  1.00  0.00           C  
ATOM    423  C   GLN A  56     -19.619  10.589  -4.404  1.00  0.00           C  
ATOM    424  O   GLN A  56     -20.702  10.614  -4.983  1.00  0.00           O  
ATOM    425  CB  GLN A  56     -18.229  12.470  -5.382  1.00  0.00           C  
ATOM    426  CG  GLN A  56     -17.944  13.210  -4.059  1.00  0.00           C  
ATOM    427  CD  GLN A  56     -17.696  14.704  -4.263  1.00  0.00           C  
ATOM    428  OE1 GLN A  56     -17.909  15.277  -5.321  1.00  0.00           O  
ATOM    429  NE2 GLN A  56     -17.235  15.399  -3.248  1.00  0.00           N  
ATOM    430  N   ALA A  57     -19.495  10.251  -3.118  1.00  0.00           N  
ATOM    431  CA  ALA A  57     -20.626   9.860  -2.296  1.00  0.00           C  
ATOM    432  C   ALA A  57     -20.478  10.383  -0.866  1.00  0.00           C  
ATOM    433  O   ALA A  57     -19.397  10.324  -0.272  1.00  0.00           O  
ATOM    434  CB  ALA A  57     -20.741   8.336  -2.331  1.00  0.00           C  
ATOM    435  N   ASP A  58     -21.591  10.831  -0.296  1.00  0.00           N  
ATOM    436  CA  ASP A  58     -21.676  11.141   1.126  1.00  0.00           C  
ATOM    437  C   ASP A  58     -22.547  10.099   1.832  1.00  0.00           C  
ATOM    438  O   ASP A  58     -23.768  10.072   1.695  1.00  0.00           O  
ATOM    439  CB  ASP A  58     -22.188  12.566   1.355  1.00  0.00           C  
ATOM    440  CG  ASP A  58     -22.175  12.919   2.852  1.00  0.00           C  
ATOM    441  OD1 ASP A  58     -21.625  12.131   3.653  1.00  0.00           O  
ATOM    442  OD2 ASP A  58     -22.718  13.977   3.215  1.00  0.00           O  
ATOM    443  N   PHE A  59     -21.914   9.245   2.609  1.00  0.00           N  
ATOM    444  CA  PHE A  59     -22.584   8.202   3.382  1.00  0.00           C  
ATOM    445  C   PHE A  59     -23.050   8.665   4.771  1.00  0.00           C  
ATOM    446  O   PHE A  59     -23.517   7.834   5.550  1.00  0.00           O  
ATOM    447  CB  PHE A  59     -21.691   6.959   3.454  1.00  0.00           C  
ATOM    448  CG  PHE A  59     -21.295   6.352   2.116  1.00  0.00           C  
ATOM    449  CD1 PHE A  59     -22.158   6.374   1.007  1.00  0.00           C  
ATOM    450  CD2 PHE A  59     -20.046   5.710   1.993  1.00  0.00           C  
ATOM    451  CE1 PHE A  59     -21.791   5.782  -0.201  1.00  0.00           C  
ATOM    452  CE2 PHE A  59     -19.681   5.110   0.787  1.00  0.00           C  
ATOM    453  CZ  PHE A  59     -20.548   5.149  -0.316  1.00  0.00           C  
ATOM    454  N   SER A  60     -22.942   9.954   5.091  1.00  0.00           N  
ATOM    455  CA  SER A  60     -23.413  10.492   6.374  1.00  0.00           C  
ATOM    456  C   SER A  60     -24.941  10.468   6.509  1.00  0.00           C  
ATOM    457  O   SER A  60     -25.455  10.505   7.628  1.00  0.00           O  
ATOM    458  CB  SER A  60     -22.886  11.907   6.587  1.00  0.00           C  
ATOM    459  OG  SER A  60     -23.484  12.819   5.688  1.00  0.00           O  
ATOM    460  N   THR A  61     -25.668  10.339   5.394  1.00  0.00           N  
ATOM    461  CA  THR A  61     -27.131  10.258   5.363  1.00  0.00           C  
ATOM    462  C   THR A  61     -27.607   9.065   4.544  1.00  0.00           C  
ATOM    463  O   THR A  61     -26.930   8.611   3.613  1.00  0.00           O  
ATOM    464  CB  THR A  61     -27.762  11.551   4.813  1.00  0.00           C  
ATOM    465  OG1 THR A  61     -27.482  11.694   3.437  1.00  0.00           O  
ATOM    466  CG2 THR A  61     -27.275  12.807   5.525  1.00  0.00           C  
ATOM    467  N   ASN A  62     -28.790   8.547   4.856  1.00  0.00           N  
ATOM    468  CA  ASN A  62     -29.392   7.455   4.084  1.00  0.00           C  
ATOM    469  C   ASN A  62     -29.685   7.872   2.635  1.00  0.00           C  
ATOM    470  O   ASN A  62     -29.455   7.077   1.731  1.00  0.00           O  
ATOM    471  CB  ASN A  62     -30.669   6.967   4.788  1.00  0.00           C  
ATOM    472  CG  ASN A  62     -30.401   6.308   6.127  1.00  0.00           C  
ATOM    473  OD1 ASN A  62     -29.322   5.849   6.452  1.00  0.00           O  
ATOM    474  ND2 ASN A  62     -31.413   6.227   6.956  1.00  0.00           N  
ATOM    475  N   ASP A  63     -30.089   9.114   2.407  1.00  0.00           N  
ATOM    476  CA  ASP A  63     -30.327   9.640   1.063  1.00  0.00           C  
ATOM    477  C   ASP A  63     -29.034   9.674   0.237  1.00  0.00           C  
ATOM    478  O   ASP A  63     -29.034   9.270  -0.924  1.00  0.00           O  
ATOM    479  CB  ASP A  63     -30.951  11.041   1.148  1.00  0.00           C  
ATOM    480  CG  ASP A  63     -32.345  11.043   1.774  1.00  0.00           C  
ATOM    481  OD1 ASP A  63     -32.994   9.972   1.803  1.00  0.00           O  
ATOM    482  OD2 ASP A  63     -32.749  12.131   2.258  1.00  0.00           O  
ATOM    483  N   GLY A  64     -27.922  10.051   0.839  1.00  0.00           N  
ATOM    484  CA  GLY A  64     -26.609  10.002   0.195  1.00  0.00           C  
ATOM    485  C   GLY A  64     -26.157   8.578  -0.150  1.00  0.00           C  
ATOM    486  O   GLY A  64     -25.587   8.344  -1.220  1.00  0.00           O  
ATOM    487  N   VAL A  65     -26.458   7.602   0.709  1.00  0.00           N  
ATOM    488  CA  VAL A  65     -26.207   6.179   0.422  1.00  0.00           C  
ATOM    489  C   VAL A  65     -27.057   5.699  -0.754  1.00  0.00           C  
ATOM    490  O   VAL A  65     -26.541   5.022  -1.644  1.00  0.00           O  
ATOM    491  CB  VAL A  65     -26.469   5.300   1.661  1.00  0.00           C  
ATOM    492  CG1 VAL A  65     -26.297   3.809   1.369  1.00  0.00           C  
ATOM    493  CG2 VAL A  65     -25.507   5.636   2.813  1.00  0.00           C  
ATOM    494  N   MET A  66     -28.335   6.044  -0.781  1.00  0.00           N  
ATOM    495  CA  MET A  66     -29.247   5.629  -1.846  1.00  0.00           C  
ATOM    496  C   MET A  66     -28.921   6.309  -3.179  1.00  0.00           C  
ATOM    497  O   MET A  66     -28.912   5.635  -4.200  1.00  0.00           O  
ATOM    498  CB  MET A  66     -30.697   5.879  -1.430  1.00  0.00           C  
ATOM    499  CG  MET A  66     -31.145   4.979  -0.263  1.00  0.00           C  
ATOM    500  SD  MET A  66     -30.914   3.183  -0.467  1.00  0.00           S  
ATOM    501  CE  MET A  66     -31.884   2.894  -1.972  1.00  0.00           C  
ATOM    502  N   ALA A  67     -28.556   7.587  -3.164  1.00  0.00           N  
ATOM    503  CA  ALA A  67     -28.086   8.297  -4.363  1.00  0.00           C  
ATOM    504  C   ALA A  67     -26.840   7.632  -4.969  1.00  0.00           C  
ATOM    505  O   ALA A  67     -26.754   7.453  -6.186  1.00  0.00           O  
ATOM    506  CB  ALA A  67     -27.824   9.754  -3.983  1.00  0.00           C  
ATOM    507  N   PHE A  68     -25.907   7.194  -4.123  1.00  0.00           N  
ATOM    508  CA  PHE A  68     -24.754   6.428  -4.590  1.00  0.00           C  
ATOM    509  C   PHE A  68     -25.152   5.069  -5.182  1.00  0.00           C  
ATOM    510  O   PHE A  68     -24.653   4.690  -6.236  1.00  0.00           O  
ATOM    511  CB  PHE A  68     -23.768   6.245  -3.432  1.00  0.00           C  
ATOM    512  CG  PHE A  68     -22.610   5.340  -3.793  1.00  0.00           C  
ATOM    513  CD1 PHE A  68     -22.548   4.030  -3.291  1.00  0.00           C  
ATOM    514  CD2 PHE A  68     -21.615   5.795  -4.680  1.00  0.00           C  
ATOM    515  CE1 PHE A  68     -21.488   3.191  -3.659  1.00  0.00           C  
ATOM    516  CE2 PHE A  68     -20.561   4.957  -5.052  1.00  0.00           C  
ATOM    517  CZ  PHE A  68     -20.494   3.653  -4.539  1.00  0.00           C  
ATOM    518  N   ALA A  69     -26.073   4.353  -4.549  1.00  0.00           N  
ATOM    519  CA  ALA A  69     -26.576   3.089  -5.078  1.00  0.00           C  
ATOM    520  C   ALA A  69     -27.206   3.273  -6.470  1.00  0.00           C  
ATOM    521  O   ALA A  69     -26.931   2.479  -7.373  1.00  0.00           O  
ATOM    522  CB  ALA A  69     -27.568   2.479  -4.081  1.00  0.00           C  
ATOM    523  N   ASP A  70     -27.980   4.335  -6.675  1.00  0.00           N  
ATOM    524  CA  ASP A  70     -28.591   4.653  -7.963  1.00  0.00           C  
ATOM    525  C   ASP A  70     -27.559   4.947  -9.055  1.00  0.00           C  
ATOM    526  O   ASP A  70     -27.708   4.469 -10.189  1.00  0.00           O  
ATOM    527  CB  ASP A  70     -29.559   5.843  -7.804  1.00  0.00           C  
ATOM    528  CG  ASP A  70     -30.875   5.478  -7.112  1.00  0.00           C  
ATOM    529  OD1 ASP A  70     -31.232   4.275  -7.103  1.00  0.00           O  
ATOM    530  OD2 ASP A  70     -31.570   6.425  -6.691  1.00  0.00           O  
ATOM    531  N   GLU A  71     -26.469   5.645  -8.731  1.00  0.00           N  
ATOM    532  CA  GLU A  71     -25.362   5.879  -9.666  1.00  0.00           C  
ATOM    533  C   GLU A  71     -24.638   4.576 -10.045  1.00  0.00           C  
ATOM    534  O   GLU A  71     -24.349   4.335 -11.223  1.00  0.00           O  
ATOM    535  CB  GLU A  71     -24.384   6.914  -9.102  1.00  0.00           C  
ATOM    536  CG  GLU A  71     -24.924   8.356  -9.186  1.00  0.00           C  
ATOM    537  CD  GLU A  71     -25.306   8.728 -10.627  1.00  0.00           C  
ATOM    538  OE1 GLU A  71     -26.478   9.130 -10.851  1.00  0.00           O  
ATOM    539  OE2 GLU A  71     -24.481   8.529 -11.532  1.00  0.00           O  
ATOM    540  N   VAL A  72     -24.416   3.675  -9.095  1.00  0.00           N  
ATOM    541  CA  VAL A  72     -23.841   2.351  -9.385  1.00  0.00           C  
ATOM    542  C   VAL A  72     -24.770   1.529 -10.288  1.00  0.00           C  
ATOM    543  O   VAL A  72     -24.315   0.922 -11.257  1.00  0.00           O  
ATOM    544  CB  VAL A  72     -23.506   1.584  -8.089  1.00  0.00           C  
ATOM    545  CG1 VAL A  72     -22.996   0.163  -8.376  1.00  0.00           C  
ATOM    546  CG2 VAL A  72     -22.402   2.298  -7.301  1.00  0.00           C  
ATOM    547  N   LEU A  73     -26.077   1.552 -10.014  1.00  0.00           N  
ATOM    548  CA  LEU A  73     -27.091   0.834 -10.800  1.00  0.00           C  
ATOM    549  C   LEU A  73     -27.206   1.347 -12.242  1.00  0.00           C  
ATOM    550  O   LEU A  73     -27.539   0.565 -13.133  1.00  0.00           O  
ATOM    551  CB  LEU A  73     -28.446   0.953 -10.090  1.00  0.00           C  
ATOM    552  CG  LEU A  73     -28.571   0.091  -8.821  1.00  0.00           C  
ATOM    553  CD1 LEU A  73     -29.810   0.515  -8.018  1.00  0.00           C  
ATOM    554  CD2 LEU A  73     -28.712  -1.390  -9.151  1.00  0.00           C  
ATOM    555  N   LYS A  74     -26.931   2.629 -12.496  1.00  0.00           N  
ATOM    556  CA  LYS A  74     -26.848   3.205 -13.842  1.00  0.00           C  
ATOM    557  C   LYS A  74     -25.539   2.858 -14.550  1.00  0.00           C  
ATOM    558  O   LYS A  74     -25.506   2.772 -15.770  1.00  0.00           O  
ATOM    559  CB  LYS A  74     -26.976   4.734 -13.756  1.00  0.00           C  
ATOM    560  CG  LYS A  74     -28.367   5.231 -13.328  1.00  0.00           C  
ATOM    561  CD  LYS A  74     -28.267   6.732 -13.055  1.00  0.00           C  
ATOM    562  CE  LYS A  74     -29.414   7.263 -12.208  1.00  0.00           C  
ATOM    563  NZ  LYS A  74     -29.041   8.589 -11.649  1.00  0.00           N  
ATOM    564  N   SER A  75     -24.481   2.655 -13.791  1.00  0.00           N  
ATOM    565  CA  SER A  75     -23.116   2.509 -14.305  1.00  0.00           C  
ATOM    566  C   SER A  75     -22.760   1.098 -14.754  1.00  0.00           C  
ATOM    567  O   SER A  75     -21.852   0.914 -15.558  1.00  0.00           O  
ATOM    568  CB  SER A  75     -22.132   2.932 -13.225  1.00  0.00           C  
ATOM    569  OG  SER A  75     -22.303   4.303 -12.932  1.00  0.00           O  
ATOM    570  N   THR A  76     -23.441   0.082 -14.215  1.00  0.00           N  
ATOM    571  CA  THR A  76     -23.123  -1.316 -14.504  1.00  0.00           C  
ATOM    572  C   THR A  76     -24.361  -2.207 -14.492  1.00  0.00           C  
ATOM    573  O   THR A  76     -25.361  -1.929 -13.838  1.00  0.00           O  
ATOM    574  CB  THR A  76     -22.040  -1.847 -13.549  1.00  0.00           C  
ATOM    575  OG1 THR A  76     -21.660  -3.147 -13.950  1.00  0.00           O  
ATOM    576  CG2 THR A  76     -22.482  -1.914 -12.088  1.00  0.00           C  
ATOM    577  N   HIS A  77     -24.272  -3.321 -15.218  1.00  0.00           N  
ATOM    578  CA  HIS A  77     -25.308  -4.350 -15.270  1.00  0.00           C  
ATOM    579  C   HIS A  77     -25.091  -5.473 -14.246  1.00  0.00           C  
ATOM    580  O   HIS A  77     -25.950  -6.337 -14.075  1.00  0.00           O  
ATOM    581  CB  HIS A  77     -25.385  -4.906 -16.693  1.00  0.00           C  
ATOM    582  CG  HIS A  77     -25.379  -3.843 -17.756  1.00  0.00           C  
ATOM    583  ND1 HIS A  77     -26.161  -2.717 -17.806  1.00  0.00           N  
ATOM    584  CD2 HIS A  77     -24.533  -3.770 -18.840  1.00  0.00           C  
ATOM    585  CE1 HIS A  77     -25.802  -1.990 -18.878  1.00  0.00           C  
ATOM    586  NE2 HIS A  77     -24.817  -2.606 -19.530  1.00  0.00           N  
ATOM    587  N   GLY A  78     -23.946  -5.484 -13.589  1.00  0.00           N  
ATOM    588  CA  GLY A  78     -23.578  -6.481 -12.593  1.00  0.00           C  
ATOM    589  C   GLY A  78     -22.342  -6.062 -11.804  1.00  0.00           C  
ATOM    590  O   GLY A  78     -21.593  -5.176 -12.217  1.00  0.00           O  
ATOM    591  N   LEU A  79     -22.135  -6.727 -10.676  1.00  0.00           N  
ATOM    592  CA  LEU A  79     -20.948  -6.561  -9.838  1.00  0.00           C  
ATOM    593  C   LEU A  79     -20.298  -7.916  -9.557  1.00  0.00           C  
ATOM    594  O   LEU A  79     -20.974  -8.888  -9.215  1.00  0.00           O  
ATOM    595  CB  LEU A  79     -21.324  -5.860  -8.517  1.00  0.00           C  
ATOM    596  CG  LEU A  79     -21.654  -4.361  -8.642  1.00  0.00           C  
ATOM    597  CD1 LEU A  79     -22.141  -3.832  -7.291  1.00  0.00           C  
ATOM    598  CD2 LEU A  79     -20.439  -3.526  -9.059  1.00  0.00           C  
ATOM    599  N   ARG A  80     -18.971  -7.953  -9.644  1.00  0.00           N  
ATOM    600  CA  ARG A  80     -18.172  -9.109  -9.185  1.00  0.00           C  
ATOM    601  C   ARG A  80     -18.111  -9.174  -7.661  1.00  0.00           C  
ATOM    602  O   ARG A  80     -18.166 -10.258  -7.099  1.00  0.00           O  
ATOM    603  CB  ARG A  80     -16.773  -9.040  -9.812  1.00  0.00           C  
ATOM    604  CG  ARG A  80     -15.774 -10.078  -9.268  1.00  0.00           C  
ATOM    605  CD  ARG A  80     -16.223 -11.523  -9.501  1.00  0.00           C  
ATOM    606  NE  ARG A  80     -15.349 -12.485  -8.804  1.00  0.00           N  
ATOM    607  CZ  ARG A  80     -15.487 -12.888  -7.543  1.00  0.00           C  
ATOM    608  NH1 ARG A  80     -16.420 -12.453  -6.768  1.00  0.00           N  
ATOM    609  NH2 ARG A  80     -14.668 -13.757  -7.035  1.00  0.00           N  
ATOM    610  N   ALA A  81     -17.970  -8.021  -7.010  1.00  0.00           N  
ATOM    611  CA  ALA A  81     -17.894  -7.944  -5.554  1.00  0.00           C  
ATOM    612  C   ALA A  81     -18.228  -6.539  -5.035  1.00  0.00           C  
ATOM    613  O   ALA A  81     -18.142  -5.556  -5.774  1.00  0.00           O  
ATOM    614  CB  ALA A  81     -16.491  -8.372  -5.098  1.00  0.00           C  
ATOM    615  N   ILE A  82     -18.558  -6.455  -3.753  1.00  0.00           N  
ATOM    616  CA  ILE A  82     -18.611  -5.207  -2.988  1.00  0.00           C  
ATOM    617  C   ILE A  82     -17.654  -5.320  -1.801  1.00  0.00           C  
ATOM    618  O   ILE A  82     -17.802  -6.206  -0.959  1.00  0.00           O  
ATOM    619  CB  ILE A  82     -20.042  -4.874  -2.512  1.00  0.00           C  
ATOM    620  CG1 ILE A  82     -21.043  -4.853  -3.695  1.00  0.00           C  
ATOM    621  CG2 ILE A  82     -20.034  -3.515  -1.780  1.00  0.00           C  
ATOM    622  CD1 ILE A  82     -22.497  -4.602  -3.274  1.00  0.00           C  
ATOM    623  N   LEU A  83     -16.710  -4.407  -1.708  1.00  0.00           N  
ATOM    624  CA  LEU A  83     -15.778  -4.276  -0.587  1.00  0.00           C  
ATOM    625  C   LEU A  83     -16.178  -3.058   0.248  1.00  0.00           C  
ATOM    626  O   LEU A  83     -15.919  -1.912  -0.127  1.00  0.00           O  
ATOM    627  CB  LEU A  83     -14.323  -4.204  -1.098  1.00  0.00           C  
ATOM    628  CG  LEU A  83     -13.882  -5.316  -2.067  1.00  0.00           C  
ATOM    629  CD1 LEU A  83     -12.386  -5.210  -2.328  1.00  0.00           C  
ATOM    630  CD2 LEU A  83     -14.150  -6.720  -1.540  1.00  0.00           C  
ATOM    631  N   HIS A  84     -16.810  -3.288   1.395  1.00  0.00           N  
ATOM    632  CA  HIS A  84     -17.244  -2.241   2.323  1.00  0.00           C  
ATOM    633  C   HIS A  84     -16.086  -1.778   3.205  1.00  0.00           C  
ATOM    634  O   HIS A  84     -15.999  -2.133   4.379  1.00  0.00           O  
ATOM    635  CB  HIS A  84     -18.440  -2.715   3.145  1.00  0.00           C  
ATOM    636  CG  HIS A  84     -19.692  -2.864   2.342  1.00  0.00           C  
ATOM    637  ND1 HIS A  84     -20.485  -1.830   1.864  1.00  0.00           N  
ATOM    638  CD2 HIS A  84     -20.289  -4.051   1.994  1.00  0.00           C  
ATOM    639  CE1 HIS A  84     -21.536  -2.397   1.253  1.00  0.00           C  
ATOM    640  NE2 HIS A  84     -21.447  -3.731   1.308  1.00  0.00           N  
ATOM    641  N   ASN A  85     -15.196  -0.969   2.625  1.00  0.00           N  
ATOM    642  CA  ASN A  85     -14.019  -0.410   3.292  1.00  0.00           C  
ATOM    643  C   ASN A  85     -14.262   0.988   3.893  1.00  0.00           C  
ATOM    644  O   ASN A  85     -13.516   1.414   4.774  1.00  0.00           O  
ATOM    645  CB  ASN A  85     -12.863  -0.433   2.274  1.00  0.00           C  
ATOM    646  CG  ASN A  85     -11.647   0.319   2.757  1.00  0.00           C  
ATOM    647  OD1 ASN A  85     -10.869  -0.132   3.577  1.00  0.00           O  
ATOM    648  ND2 ASN A  85     -11.470   1.527   2.290  1.00  0.00           N  
ATOM    649  N   ALA A  86     -15.289   1.718   3.446  1.00  0.00           N  
ATOM    650  CA  ALA A  86     -15.598   3.029   4.009  1.00  0.00           C  
ATOM    651  C   ALA A  86     -15.805   2.935   5.525  1.00  0.00           C  
ATOM    652  O   ALA A  86     -16.591   2.123   6.016  1.00  0.00           O  
ATOM    653  CB  ALA A  86     -16.816   3.632   3.307  1.00  0.00           C  
ATOM    654  N   SER A  87     -15.082   3.777   6.267  1.00  0.00           N  
ATOM    655  CA  SER A  87     -15.102   3.772   7.720  1.00  0.00           C  
ATOM    656  C   SER A  87     -14.854   5.173   8.262  1.00  0.00           C  
ATOM    657  O   SER A  87     -14.239   6.015   7.607  1.00  0.00           O  
ATOM    658  CB  SER A  87     -14.046   2.787   8.248  1.00  0.00           C  
ATOM    659  OG  SER A  87     -14.113   2.631   9.650  1.00  0.00           O  
ATOM    660  N   ALA A  88     -15.330   5.411   9.479  1.00  0.00           N  
ATOM    661  CA  ALA A  88     -14.943   6.546  10.290  1.00  0.00           C  
ATOM    662  C   ALA A  88     -14.514   6.046  11.675  1.00  0.00           C  
ATOM    663  O   ALA A  88     -14.826   4.927  12.082  1.00  0.00           O  
ATOM    664  CB  ALA A  88     -16.099   7.548  10.350  1.00  0.00           C  
ATOM    665  N   TRP A  89     -13.763   6.891  12.383  1.00  0.00           N  
ATOM    666  CA  TRP A  89     -13.303   6.595  13.727  1.00  0.00           C  
ATOM    667  C   TRP A  89     -13.550   7.813  14.607  1.00  0.00           C  
ATOM    668  O   TRP A  89     -13.046   8.898  14.326  1.00  0.00           O  
ATOM    669  CB  TRP A  89     -11.841   6.190  13.675  1.00  0.00           C  
ATOM    670  CG  TRP A  89     -11.303   5.700  14.976  1.00  0.00           C  
ATOM    671  CD1 TRP A  89     -11.338   4.418  15.394  1.00  0.00           C  
ATOM    672  CD2 TRP A  89     -10.569   6.454  15.993  1.00  0.00           C  
ATOM    673  NE1 TRP A  89     -10.638   4.305  16.586  1.00  0.00           N  
ATOM    674  CE2 TRP A  89     -10.114   5.523  16.957  1.00  0.00           C  
ATOM    675  CE3 TRP A  89     -10.192   7.800  16.130  1.00  0.00           C  
ATOM    676  CZ2 TRP A  89      -9.250   5.906  18.007  1.00  0.00           C  
ATOM    677  CZ3 TRP A  89      -9.354   8.185  17.190  1.00  0.00           C  
ATOM    678  CH2 TRP A  89      -8.872   7.242  18.098  1.00  0.00           C  
ATOM    679  N   MET A  90     -14.362   7.635  15.638  1.00  0.00           N  
ATOM    680  CA  MET A  90     -14.652   8.646  16.642  1.00  0.00           C  
ATOM    681  C   MET A  90     -14.566   8.013  18.023  1.00  0.00           C  
ATOM    682  O   MET A  90     -15.074   6.910  18.241  1.00  0.00           O  
ATOM    683  CB  MET A  90     -16.035   9.279  16.418  1.00  0.00           C  
ATOM    684  CG  MET A  90     -16.083  10.165  15.170  1.00  0.00           C  
ATOM    685  SD  MET A  90     -17.716  10.876  14.805  1.00  0.00           S  
ATOM    686  CE  MET A  90     -17.941  11.992  16.205  1.00  0.00           C  
ATOM    687  N   ALA A  91     -13.915   8.730  18.938  1.00  0.00           N  
ATOM    688  CA  ALA A  91     -13.834   8.377  20.342  1.00  0.00           C  
ATOM    689  C   ALA A  91     -14.872   9.155  21.152  1.00  0.00           C  
ATOM    690  O   ALA A  91     -15.205  10.291  20.811  1.00  0.00           O  
ATOM    691  CB  ALA A  91     -12.412   8.664  20.840  1.00  0.00           C  
ATOM    692  N   GLU A  92     -15.303   8.607  22.286  1.00  0.00           N  
ATOM    693  CA  GLU A  92     -16.041   9.327  23.313  1.00  0.00           C  
ATOM    694  C   GLU A  92     -15.097  10.361  23.957  1.00  0.00           C  
ATOM    695  O   GLU A  92     -14.270  10.039  24.807  1.00  0.00           O  
ATOM    696  CB  GLU A  92     -16.620   8.358  24.361  1.00  0.00           C  
ATOM    697  CG  GLU A  92     -17.708   7.405  23.825  1.00  0.00           C  
ATOM    698  CD  GLU A  92     -17.200   6.259  22.936  1.00  0.00           C  
ATOM    699  OE1 GLU A  92     -18.003   5.742  22.132  1.00  0.00           O  
ATOM    700  OE2 GLU A  92     -16.018   5.872  23.049  1.00  0.00           O  
ATOM    701  N   LYS A  93     -15.216  11.620  23.531  1.00  0.00           N  
ATOM    702  CA  LYS A  93     -14.414  12.724  24.067  1.00  0.00           C  
ATOM    703  C   LYS A  93     -15.310  13.740  24.780  1.00  0.00           C  
ATOM    704  O   LYS A  93     -16.437  13.973  24.338  1.00  0.00           O  
ATOM    705  CB  LYS A  93     -13.592  13.395  22.956  1.00  0.00           C  
ATOM    706  CG  LYS A  93     -12.473  12.478  22.431  1.00  0.00           C  
ATOM    707  CD  LYS A  93     -11.602  13.214  21.416  1.00  0.00           C  
ATOM    708  CE  LYS A  93     -10.504  12.279  20.903  1.00  0.00           C  
ATOM    709  NZ  LYS A  93      -9.595  12.961  19.942  1.00  0.00           N  
ATOM    710  N   PRO A  94     -14.797  14.398  25.833  1.00  0.00           N  
ATOM    711  CA  PRO A  94     -15.500  15.512  26.450  1.00  0.00           C  
ATOM    712  C   PRO A  94     -15.868  16.580  25.412  1.00  0.00           C  
ATOM    713  O   PRO A  94     -15.038  16.974  24.591  1.00  0.00           O  
ATOM    714  CB  PRO A  94     -14.538  16.069  27.518  1.00  0.00           C  
ATOM    715  CG  PRO A  94     -13.625  14.886  27.829  1.00  0.00           C  
ATOM    716  CD  PRO A  94     -13.520  14.159  26.493  1.00  0.00           C  
ATOM    717  N   GLY A  95     -17.118  17.043  25.446  1.00  0.00           N  
ATOM    718  CA  GLY A  95     -17.643  18.075  24.543  1.00  0.00           C  
ATOM    719  C   GLY A  95     -18.267  17.556  23.239  1.00  0.00           C  
ATOM    720  O   GLY A  95     -18.996  18.307  22.600  1.00  0.00           O  
ATOM    721  N   ALA A  96     -18.050  16.305  22.856  1.00  0.00           N  
ATOM    722  CA  ALA A  96     -18.771  15.694  21.752  1.00  0.00           C  
ATOM    723  C   ALA A  96     -20.066  15.037  22.266  1.00  0.00           C  
ATOM    724  O   ALA A  96     -19.984  14.194  23.166  1.00  0.00           O  
ATOM    725  CB  ALA A  96     -17.859  14.687  21.037  1.00  0.00           C  
ATOM    726  N   PRO A  97     -21.249  15.368  21.722  1.00  0.00           N  
ATOM    727  CA  PRO A  97     -22.488  14.707  22.108  1.00  0.00           C  
ATOM    728  C   PRO A  97     -22.410  13.201  21.846  1.00  0.00           C  
ATOM    729  O   PRO A  97     -22.180  12.767  20.719  1.00  0.00           O  
ATOM    730  CB  PRO A  97     -23.596  15.383  21.301  1.00  0.00           C  
ATOM    731  CG  PRO A  97     -22.995  16.731  20.896  1.00  0.00           C  
ATOM    732  CD  PRO A  97     -21.509  16.413  20.749  1.00  0.00           C  
ATOM    733  N   LEU A  98     -22.619  12.381  22.869  1.00  0.00           N  
ATOM    734  CA  LEU A  98     -22.531  10.924  22.753  1.00  0.00           C  
ATOM    735  C   LEU A  98     -23.513  10.347  21.720  1.00  0.00           C  
ATOM    736  O   LEU A  98     -23.196   9.375  21.040  1.00  0.00           O  
ATOM    737  CB  LEU A  98     -22.789  10.287  24.126  1.00  0.00           C  
ATOM    738  CG  LEU A  98     -21.723  10.577  25.202  1.00  0.00           C  
ATOM    739  CD1 LEU A  98     -22.163   9.953  26.523  1.00  0.00           C  
ATOM    740  CD2 LEU A  98     -20.356  10.007  24.821  1.00  0.00           C  
ATOM    741  N   ALA A  99     -24.691  10.973  21.596  1.00  0.00           N  
ATOM    742  CA  ALA A  99     -25.687  10.590  20.601  1.00  0.00           C  
ATOM    743  C   ALA A  99     -25.157  10.765  19.166  1.00  0.00           C  
ATOM    744  O   ALA A  99     -25.352   9.882  18.335  1.00  0.00           O  
ATOM    745  CB  ALA A  99     -26.953  11.411  20.838  1.00  0.00           C  
ATOM    746  N   ASP A 100     -24.416  11.838  18.901  1.00  0.00           N  
ATOM    747  CA  ASP A 100     -23.844  12.120  17.588  1.00  0.00           C  
ATOM    748  C   ASP A 100     -22.693  11.161  17.264  1.00  0.00           C  
ATOM    749  O   ASP A 100     -22.616  10.636  16.157  1.00  0.00           O  
ATOM    750  CB  ASP A 100     -23.344  13.574  17.515  1.00  0.00           C  
ATOM    751  CG  ASP A 100     -24.443  14.625  17.693  1.00  0.00           C  
ATOM    752  OD1 ASP A 100     -25.635  14.274  17.597  1.00  0.00           O  
ATOM    753  OD2 ASP A 100     -24.068  15.795  17.958  1.00  0.00           O  
ATOM    754  N   VAL A 101     -21.844  10.867  18.260  1.00  0.00           N  
ATOM    755  CA  VAL A 101     -20.773   9.869  18.110  1.00  0.00           C  
ATOM    756  C   VAL A 101     -21.365   8.510  17.730  1.00  0.00           C  
ATOM    757  O   VAL A 101     -20.938   7.909  16.745  1.00  0.00           O  
ATOM    758  CB  VAL A 101     -19.921   9.746  19.389  1.00  0.00           C  
ATOM    759  CG1 VAL A 101     -18.818   8.692  19.238  1.00  0.00           C  
ATOM    760  CG2 VAL A 101     -19.242  11.076  19.736  1.00  0.00           C  
ATOM    761  N   LEU A 102     -22.386   8.059  18.467  1.00  0.00           N  
ATOM    762  CA  LEU A 102     -23.055   6.791  18.175  1.00  0.00           C  
ATOM    763  C   LEU A 102     -23.730   6.805  16.798  1.00  0.00           C  
ATOM    764  O   LEU A 102     -23.543   5.866  16.025  1.00  0.00           O  
ATOM    765  CB  LEU A 102     -24.058   6.484  19.303  1.00  0.00           C  
ATOM    766  CG  LEU A 102     -24.795   5.142  19.128  1.00  0.00           C  
ATOM    767  CD1 LEU A 102     -23.844   3.945  19.143  1.00  0.00           C  
ATOM    768  CD2 LEU A 102     -25.798   4.967  20.266  1.00  0.00           C  
ATOM    769  N   ALA A 103     -24.485   7.862  16.472  1.00  0.00           N  
ATOM    770  CA  ALA A 103     -25.176   7.994  15.195  1.00  0.00           C  
ATOM    771  C   ALA A 103     -24.198   7.944  14.010  1.00  0.00           C  
ATOM    772  O   ALA A 103     -24.417   7.177  13.073  1.00  0.00           O  
ATOM    773  CB  ALA A 103     -26.000   9.285  15.202  1.00  0.00           C  
ATOM    774  N   CYS A 104     -23.081   8.674  14.081  1.00  0.00           N  
ATOM    775  CA  CYS A 104     -22.055   8.675  13.032  1.00  0.00           C  
ATOM    776  C   CYS A 104     -21.408   7.292  12.844  1.00  0.00           C  
ATOM    777  O   CYS A 104     -21.209   6.860  11.707  1.00  0.00           O  
ATOM    778  CB  CYS A 104     -20.982   9.713  13.378  1.00  0.00           C  
ATOM    779  SG  CYS A 104     -21.615  11.402  13.176  1.00  0.00           S  
ATOM    780  N   MET A 105     -21.097   6.589  13.932  1.00  0.00           N  
ATOM    781  CA  MET A 105     -20.509   5.252  13.853  1.00  0.00           C  
ATOM    782  C   MET A 105     -21.497   4.228  13.279  1.00  0.00           C  
ATOM    783  O   MET A 105     -21.140   3.441  12.398  1.00  0.00           O  
ATOM    784  CB  MET A 105     -19.981   4.807  15.223  1.00  0.00           C  
ATOM    785  CG  MET A 105     -18.792   5.625  15.756  1.00  0.00           C  
ATOM    786  SD  MET A 105     -17.341   5.716  14.660  1.00  0.00           S  
ATOM    787  CE  MET A 105     -17.745   7.184  13.692  1.00  0.00           C  
ATOM    788  N   MET A 106     -22.752   4.271  13.719  1.00  0.00           N  
ATOM    789  CA  MET A 106     -23.806   3.401  13.197  1.00  0.00           C  
ATOM    790  C   MET A 106     -24.110   3.697  11.722  1.00  0.00           C  
ATOM    791  O   MET A 106     -24.269   2.762  10.933  1.00  0.00           O  
ATOM    792  CB  MET A 106     -25.073   3.536  14.051  1.00  0.00           C  
ATOM    793  CG  MET A 106     -24.898   2.946  15.460  1.00  0.00           C  
ATOM    794  SD  MET A 106     -24.553   1.157  15.529  1.00  0.00           S  
ATOM    795  CE  MET A 106     -26.165   0.499  15.003  1.00  0.00           C  
ATOM    796  N   GLN A 107     -24.134   4.963  11.332  1.00  0.00           N  
ATOM    797  CA  GLN A 107     -24.395   5.364   9.954  1.00  0.00           C  
ATOM    798  C   GLN A 107     -23.379   4.752   8.984  1.00  0.00           C  
ATOM    799  O   GLN A 107     -23.762   4.096   8.011  1.00  0.00           O  
ATOM    800  CB  GLN A 107     -24.407   6.896   9.868  1.00  0.00           C  
ATOM    801  CG  GLN A 107     -24.761   7.413   8.456  1.00  0.00           C  
ATOM    802  CD  GLN A 107     -26.150   6.976   7.982  1.00  0.00           C  
ATOM    803  OE1 GLN A 107     -27.036   6.703   8.768  1.00  0.00           O  
ATOM    804  NE2 GLN A 107     -26.352   6.868   6.698  1.00  0.00           N  
ATOM    805  N   ILE A 108     -22.082   4.906   9.262  1.00  0.00           N  
ATOM    806  CA  ILE A 108     -21.053   4.482   8.312  1.00  0.00           C  
ATOM    807  C   ILE A 108     -20.775   2.978   8.342  1.00  0.00           C  
ATOM    808  O   ILE A 108     -20.475   2.389   7.307  1.00  0.00           O  
ATOM    809  CB  ILE A 108     -19.776   5.328   8.497  1.00  0.00           C  
ATOM    810  CG1 ILE A 108     -18.790   5.208   7.314  1.00  0.00           C  
ATOM    811  CG2 ILE A 108     -19.043   4.990   9.807  1.00  0.00           C  
ATOM    812  CD1 ILE A 108     -19.374   5.655   5.977  1.00  0.00           C  
ATOM    813  N   HIS A 109     -20.886   2.336   9.507  1.00  0.00           N  
ATOM    814  CA  HIS A 109     -20.549   0.912   9.652  1.00  0.00           C  
ATOM    815  C   HIS A 109     -21.758  -0.019   9.559  1.00  0.00           C  
ATOM    816  O   HIS A 109     -21.567  -1.214   9.346  1.00  0.00           O  
ATOM    817  CB  HIS A 109     -19.792   0.671  10.965  1.00  0.00           C  
ATOM    818  CG  HIS A 109     -18.547   1.488  11.124  1.00  0.00           C  
ATOM    819  ND1 HIS A 109     -18.175   2.162  12.259  1.00  0.00           N  
ATOM    820  CD2 HIS A 109     -17.566   1.703  10.196  1.00  0.00           C  
ATOM    821  CE1 HIS A 109     -17.008   2.773  12.019  1.00  0.00           C  
ATOM    822  NE2 HIS A 109     -16.603   2.513  10.780  1.00  0.00           N  
ATOM    823  N   VAL A 110     -22.980   0.490   9.731  1.00  0.00           N  
ATOM    824  CA  VAL A 110     -24.201  -0.325   9.747  1.00  0.00           C  
ATOM    825  C   VAL A 110     -25.163   0.107   8.659  1.00  0.00           C  
ATOM    826  O   VAL A 110     -25.417  -0.680   7.753  1.00  0.00           O  
ATOM    827  CB  VAL A 110     -24.877  -0.368  11.132  1.00  0.00           C  
ATOM    828  CG1 VAL A 110     -26.014  -1.378  11.170  1.00  0.00           C  
ATOM    829  CG2 VAL A 110     -23.868  -0.715  12.234  1.00  0.00           C  
ATOM    830  N   ASN A 111     -25.665   1.341   8.696  1.00  0.00           N  
ATOM    831  CA  ASN A 111     -26.680   1.789   7.734  1.00  0.00           C  
ATOM    832  C   ASN A 111     -26.158   1.714   6.293  1.00  0.00           C  
ATOM    833  O   ASN A 111     -26.829   1.142   5.439  1.00  0.00           O  
ATOM    834  CB  ASN A 111     -27.148   3.219   8.047  1.00  0.00           C  
ATOM    835  CG  ASN A 111     -27.875   3.381   9.367  1.00  0.00           C  
ATOM    836  OD1 ASN A 111     -27.705   2.646  10.316  1.00  0.00           O  
ATOM    837  ND2 ASN A 111     -28.705   4.393   9.462  1.00  0.00           N  
ATOM    838  N   THR A 112     -24.946   2.204   6.041  1.00  0.00           N  
ATOM    839  CA  THR A 112     -24.343   2.206   4.708  1.00  0.00           C  
ATOM    840  C   THR A 112     -24.212   0.798   4.112  1.00  0.00           C  
ATOM    841  O   THR A 112     -24.828   0.553   3.076  1.00  0.00           O  
ATOM    842  CB  THR A 112     -23.000   2.956   4.704  1.00  0.00           C  
ATOM    843  OG1 THR A 112     -23.192   4.282   5.119  1.00  0.00           O  
ATOM    844  CG2 THR A 112     -22.356   2.992   3.318  1.00  0.00           C  
ATOM    845  N   PRO A 113     -23.499  -0.170   4.725  1.00  0.00           N  
ATOM    846  CA  PRO A 113     -23.412  -1.514   4.154  1.00  0.00           C  
ATOM    847  C   PRO A 113     -24.754  -2.244   4.136  1.00  0.00           C  
ATOM    848  O   PRO A 113     -25.026  -2.975   3.185  1.00  0.00           O  
ATOM    849  CB  PRO A 113     -22.352  -2.247   4.995  1.00  0.00           C  
ATOM    850  CG  PRO A 113     -22.349  -1.484   6.311  1.00  0.00           C  
ATOM    851  CD  PRO A 113     -22.665  -0.058   5.896  1.00  0.00           C  
ATOM    852  N   TYR A 114     -25.637  -2.032   5.125  1.00  0.00           N  
ATOM    853  CA  TYR A 114     -26.981  -2.622   5.133  1.00  0.00           C  
ATOM    854  C   TYR A 114     -27.808  -2.179   3.921  1.00  0.00           C  
ATOM    855  O   TYR A 114     -28.344  -3.017   3.194  1.00  0.00           O  
ATOM    856  CB  TYR A 114     -27.689  -2.246   6.444  1.00  0.00           C  
ATOM    857  CG  TYR A 114     -29.126  -2.712   6.529  1.00  0.00           C  
ATOM    858  CD1 TYR A 114     -30.186  -1.839   6.204  1.00  0.00           C  
ATOM    859  CD2 TYR A 114     -29.411  -4.029   6.936  1.00  0.00           C  
ATOM    860  CE1 TYR A 114     -31.512  -2.278   6.278  1.00  0.00           C  
ATOM    861  CE2 TYR A 114     -30.742  -4.477   7.009  1.00  0.00           C  
ATOM    862  CZ  TYR A 114     -31.786  -3.594   6.680  1.00  0.00           C  
ATOM    863  OH  TYR A 114     -33.090  -4.040   6.754  1.00  0.00           O  
ATOM    864  N   LEU A 115     -27.881  -0.877   3.674  1.00  0.00           N  
ATOM    865  CA  LEU A 115     -28.645  -0.315   2.559  1.00  0.00           C  
ATOM    866  C   LEU A 115     -28.032  -0.691   1.209  1.00  0.00           C  
ATOM    867  O   LEU A 115     -28.761  -1.130   0.323  1.00  0.00           O  
ATOM    868  CB  LEU A 115     -28.738   1.217   2.719  1.00  0.00           C  
ATOM    869  CG  LEU A 115     -29.596   1.691   3.903  1.00  0.00           C  
ATOM    870  CD1 LEU A 115     -29.458   3.200   4.062  1.00  0.00           C  
ATOM    871  CD2 LEU A 115     -31.084   1.366   3.720  1.00  0.00           C  
ATOM    872  N   LEU A 116     -26.709  -0.603   1.058  1.00  0.00           N  
ATOM    873  CA  LEU A 116     -26.029  -0.938  -0.192  1.00  0.00           C  
ATOM    874  C   LEU A 116     -26.164  -2.415  -0.554  1.00  0.00           C  
ATOM    875  O   LEU A 116     -26.452  -2.732  -1.701  1.00  0.00           O  
ATOM    876  CB  LEU A 116     -24.544  -0.531  -0.134  1.00  0.00           C  
ATOM    877  CG  LEU A 116     -24.291   0.982  -0.133  1.00  0.00           C  
ATOM    878  CD1 LEU A 116     -22.784   1.253  -0.051  1.00  0.00           C  
ATOM    879  CD2 LEU A 116     -24.828   1.675  -1.397  1.00  0.00           C  
ATOM    880  N   ASN A 117     -26.032  -3.327   0.411  1.00  0.00           N  
ATOM    881  CA  ASN A 117     -26.207  -4.759   0.147  1.00  0.00           C  
ATOM    882  C   ASN A 117     -27.621  -5.078  -0.356  1.00  0.00           C  
ATOM    883  O   ASN A 117     -27.778  -5.915  -1.240  1.00  0.00           O  
ATOM    884  CB  ASN A 117     -25.903  -5.575   1.415  1.00  0.00           C  
ATOM    885  CG  ASN A 117     -24.430  -5.641   1.769  1.00  0.00           C  
ATOM    886  OD1 ASN A 117     -23.549  -5.209   1.057  1.00  0.00           O  
ATOM    887  ND2 ASN A 117     -24.120  -6.231   2.907  1.00  0.00           N  
ATOM    888  N   HIS A 118     -28.637  -4.402   0.176  1.00  0.00           N  
ATOM    889  CA  HIS A 118     -30.007  -4.561  -0.300  1.00  0.00           C  
ATOM    890  C   HIS A 118     -30.237  -3.902  -1.671  1.00  0.00           C  
ATOM    891  O   HIS A 118     -30.776  -4.549  -2.566  1.00  0.00           O  
ATOM    892  CB  HIS A 118     -30.992  -4.024   0.751  1.00  0.00           C  
ATOM    893  CG  HIS A 118     -31.249  -4.998   1.865  1.00  0.00           C  
ATOM    894  ND1 HIS A 118     -31.899  -6.207   1.728  1.00  0.00           N  
ATOM    895  CD2 HIS A 118     -30.936  -4.864   3.192  1.00  0.00           C  
ATOM    896  CE1 HIS A 118     -31.969  -6.778   2.940  1.00  0.00           C  
ATOM    897  NE2 HIS A 118     -31.389  -5.994   3.859  1.00  0.00           N  
ATOM    898  N   ALA A 119     -29.819  -2.674  -1.860  1.00  0.00           N  
ATOM    899  CA  ALA A 119     -30.034  -1.923  -3.091  1.00  0.00           C  
ATOM    900  C   ALA A 119     -29.291  -2.528  -4.296  1.00  0.00           C  
ATOM    901  O   ALA A 119     -29.811  -2.527  -5.415  1.00  0.00           O  
ATOM    902  CB  ALA A 119     -29.608  -0.472  -2.841  1.00  0.00           C  
ATOM    903  N   LEU A 120     -28.098  -3.081  -4.073  1.00  0.00           N  
ATOM    904  CA  LEU A 120     -27.223  -3.637  -5.103  1.00  0.00           C  
ATOM    905  C   LEU A 120     -27.296  -5.165  -5.220  1.00  0.00           C  
ATOM    906  O   LEU A 120     -26.626  -5.738  -6.073  1.00  0.00           O  
ATOM    907  CB  LEU A 120     -25.779  -3.143  -4.875  1.00  0.00           C  
ATOM    908  CG  LEU A 120     -25.620  -1.612  -4.780  1.00  0.00           C  
ATOM    909  CD1 LEU A 120     -24.152  -1.252  -4.546  1.00  0.00           C  
ATOM    910  CD2 LEU A 120     -26.088  -0.890  -6.049  1.00  0.00           C  
ATOM    911  N   GLU A 121     -28.137  -5.836  -4.432  1.00  0.00           N  
ATOM    912  CA  GLU A 121     -28.281  -7.302  -4.442  1.00  0.00           C  
ATOM    913  C   GLU A 121     -28.481  -7.856  -5.861  1.00  0.00           C  
ATOM    914  O   GLU A 121     -27.853  -8.842  -6.243  1.00  0.00           O  
ATOM    915  CB  GLU A 121     -29.442  -7.716  -3.517  1.00  0.00           C  
ATOM    916  CG  GLU A 121     -29.757  -9.221  -3.581  1.00  0.00           C  
ATOM    917  CD  GLU A 121     -30.768  -9.732  -2.535  1.00  0.00           C  
ATOM    918  OE1 GLU A 121     -31.224 -10.898  -2.658  1.00  0.00           O  
ATOM    919  OE2 GLU A 121     -31.059  -9.052  -1.534  1.00  0.00           O  
ATOM    920  N   ARG A 122     -29.327  -7.204  -6.678  1.00  0.00           N  
ATOM    921  CA  ARG A 122     -29.606  -7.632  -8.051  1.00  0.00           C  
ATOM    922  C   ARG A 122     -28.384  -7.630  -8.970  1.00  0.00           C  
ATOM    923  O   ARG A 122     -28.375  -8.386  -9.935  1.00  0.00           O  
ATOM    924  CB  ARG A 122     -30.746  -6.790  -8.646  1.00  0.00           C  
ATOM    925  CG  ARG A 122     -30.333  -5.343  -8.992  1.00  0.00           C  
ATOM    926  CD  ARG A 122     -31.509  -4.573  -9.586  1.00  0.00           C  
ATOM    927  NE  ARG A 122     -31.116  -3.231 -10.040  1.00  0.00           N  
ATOM    928  CZ  ARG A 122     -31.897  -2.338 -10.624  1.00  0.00           C  
ATOM    929  NH1 ARG A 122     -33.156  -2.585 -10.841  1.00  0.00           N  
ATOM    930  NH2 ARG A 122     -31.418  -1.194 -10.997  1.00  0.00           N  
ATOM    931  N   LEU A 123     -27.373  -6.805  -8.682  1.00  0.00           N  
ATOM    932  CA  LEU A 123     -26.130  -6.754  -9.458  1.00  0.00           C  
ATOM    933  C   LEU A 123     -25.173  -7.903  -9.099  1.00  0.00           C  
ATOM    934  O   LEU A 123     -24.331  -8.273  -9.910  1.00  0.00           O  
ATOM    935  CB  LEU A 123     -25.422  -5.402  -9.247  1.00  0.00           C  
ATOM    936  CG  LEU A 123     -26.213  -4.153  -9.663  1.00  0.00           C  
ATOM    937  CD1 LEU A 123     -25.349  -2.917  -9.415  1.00  0.00           C  
ATOM    938  CD2 LEU A 123     -26.605  -4.177 -11.141  1.00  0.00           C  
ATOM    939  N   LEU A 124     -25.305  -8.473  -7.899  1.00  0.00           N  
ATOM    940  CA  LEU A 124     -24.484  -9.582  -7.420  1.00  0.00           C  
ATOM    941  C   LEU A 124     -25.067 -10.947  -7.799  1.00  0.00           C  
ATOM    942  O   LEU A 124     -24.335 -11.935  -7.862  1.00  0.00           O  
ATOM    943  CB  LEU A 124     -24.352  -9.473  -5.894  1.00  0.00           C  
ATOM    944  CG  LEU A 124     -23.569  -8.245  -5.401  1.00  0.00           C  
ATOM    945  CD1 LEU A 124     -23.793  -8.088  -3.898  1.00  0.00           C  
ATOM    946  CD2 LEU A 124     -22.067  -8.405  -5.643  1.00  0.00           C  
ATOM    947  N   ARG A 125     -26.377 -11.025  -8.030  1.00  0.00           N  
ATOM    948  CA  ARG A 125     -27.090 -12.261  -8.384  1.00  0.00           C  
ATOM    949  C   ARG A 125     -27.102 -12.534  -9.880  1.00  0.00           C  
ATOM    950  O   ARG A 125     -26.908 -11.642 -10.700  1.00  0.00           O  
ATOM    951  CB  ARG A 125     -28.525 -12.217  -7.834  1.00  0.00           C  
ATOM    952  CG  ARG A 125     -28.566 -12.322  -6.309  1.00  0.00           C  
ATOM    953  CD  ARG A 125     -30.024 -12.528  -5.868  1.00  0.00           C  
ATOM    954  NE  ARG A 125     -30.181 -12.619  -4.420  1.00  0.00           N  
ATOM    955  CZ  ARG A 125     -29.992 -13.671  -3.645  1.00  0.00           C  
ATOM    956  NH1 ARG A 125     -29.552 -14.809  -4.082  1.00  0.00           N  
ATOM    957  NH2 ARG A 125     -30.262 -13.561  -2.376  1.00  0.00           N  
ATOM    958  N   GLY A 126     -27.371 -13.791 -10.233  1.00  0.00           N  
ATOM    959  CA  GLY A 126     -27.554 -14.227 -11.616  1.00  0.00           C  
ATOM    960  C   GLY A 126     -26.259 -14.562 -12.361  1.00  0.00           C  
ATOM    961  O   GLY A 126     -26.301 -14.845 -13.560  1.00  0.00           O  
ATOM    962  N   HIS A 127     -25.113 -14.571 -11.668  1.00  0.00           N  
ATOM    963  CA  HIS A 127     -23.803 -14.867 -12.254  1.00  0.00           C  
ATOM    964  C   HIS A 127     -23.323 -16.302 -12.005  1.00  0.00           C  
ATOM    965  O   HIS A 127     -22.297 -16.715 -12.542  1.00  0.00           O  
ATOM    966  CB  HIS A 127     -22.786 -13.821 -11.783  1.00  0.00           C  
ATOM    967  CG  HIS A 127     -23.246 -12.413 -12.032  1.00  0.00           C  
ATOM    968  ND1 HIS A 127     -23.773 -11.923 -13.219  1.00  0.00           N  
ATOM    969  CD2 HIS A 127     -23.318 -11.397 -11.110  1.00  0.00           C  
ATOM    970  CE1 HIS A 127     -24.157 -10.658 -13.008  1.00  0.00           C  
ATOM    971  NE2 HIS A 127     -23.892 -10.307 -11.737  1.00  0.00           N  
ATOM    972  N   GLY A 128     -24.062 -17.081 -11.222  1.00  0.00           N  
ATOM    973  CA  GLY A 128     -23.764 -18.470 -10.916  1.00  0.00           C  
ATOM    974  C   GLY A 128     -23.419 -18.727  -9.451  1.00  0.00           C  
ATOM    975  O   GLY A 128     -23.478 -17.842  -8.592  1.00  0.00           O  
ATOM    976  N   HIS A 129     -23.062 -19.972  -9.161  1.00  0.00           N  
ATOM    977  CA  HIS A 129     -22.724 -20.432  -7.812  1.00  0.00           C  
ATOM    978  C   HIS A 129     -21.386 -19.842  -7.353  1.00  0.00           C  
ATOM    979  O   HIS A 129     -20.385 -19.981  -8.050  1.00  0.00           O  
ATOM    980  CB  HIS A 129     -22.689 -21.958  -7.815  1.00  0.00           C  
ATOM    981  CG  HIS A 129     -22.510 -22.548  -6.447  1.00  0.00           C  
ATOM    982  ND1 HIS A 129     -23.523 -22.981  -5.614  1.00  0.00           N  
ATOM    983  CD2 HIS A 129     -21.336 -22.785  -5.786  1.00  0.00           C  
ATOM    984  CE1 HIS A 129     -22.973 -23.460  -4.493  1.00  0.00           C  
ATOM    985  NE2 HIS A 129     -21.651 -23.364  -4.559  1.00  0.00           N  
ATOM    986  N   ALA A 130     -21.367 -19.230  -6.179  1.00  0.00           N  
ATOM    987  CA  ALA A 130     -20.190 -18.578  -5.598  1.00  0.00           C  
ATOM    988  C   ALA A 130     -19.490 -17.584  -6.553  1.00  0.00           C  
ATOM    989  O   ALA A 130     -18.275 -17.411  -6.498  1.00  0.00           O  
ATOM    990  CB  ALA A 130     -19.250 -19.645  -5.015  1.00  0.00           C  
ATOM    991  N   ALA A 131     -20.260 -16.959  -7.452  1.00  0.00           N  
ATOM    992  CA  ALA A 131     -19.714 -16.112  -8.500  1.00  0.00           C  
ATOM    993  C   ALA A 131     -19.438 -14.668  -8.054  1.00  0.00           C  
ATOM    994  O   ALA A 131     -18.671 -13.961  -8.716  1.00  0.00           O  
ATOM    995  CB  ALA A 131     -20.670 -16.148  -9.688  1.00  0.00           C  
ATOM    996  N   SER A 132     -20.042 -14.236  -6.943  1.00  0.00           N  
ATOM    997  CA  SER A 132     -19.869 -12.887  -6.408  1.00  0.00           C  
ATOM    998  C   SER A 132     -19.621 -12.886  -4.899  1.00  0.00           C  
ATOM    999  O   SER A 132     -19.870 -13.873  -4.201  1.00  0.00           O  
ATOM   1000  CB  SER A 132     -21.054 -11.998  -6.801  1.00  0.00           C  
ATOM   1001  OG  SER A 132     -22.266 -12.548  -6.352  1.00  0.00           O  
ATOM   1002  N   ASP A 133     -19.084 -11.774  -4.406  1.00  0.00           N  
ATOM   1003  CA  ASP A 133     -18.610 -11.631  -3.036  1.00  0.00           C  
ATOM   1004  C   ASP A 133     -19.044 -10.302  -2.425  1.00  0.00           C  
ATOM   1005  O   ASP A 133     -19.079  -9.267  -3.085  1.00  0.00           O  
ATOM   1006  CB  ASP A 133     -17.076 -11.752  -3.015  1.00  0.00           C  
ATOM   1007  CG  ASP A 133     -16.600 -13.190  -3.176  1.00  0.00           C  
ATOM   1008  OD1 ASP A 133     -16.384 -13.842  -2.127  1.00  0.00           O  
ATOM   1009  OD2 ASP A 133     -16.429 -13.704  -4.298  1.00  0.00           O  
ATOM   1010  N   ILE A 134     -19.312 -10.323  -1.125  1.00  0.00           N  
ATOM   1011  CA  ILE A 134     -19.335  -9.135  -0.272  1.00  0.00           C  
ATOM   1012  C   ILE A 134     -18.270  -9.314   0.800  1.00  0.00           C  
ATOM   1013  O   ILE A 134     -18.227 -10.349   1.465  1.00  0.00           O  
ATOM   1014  CB  ILE A 134     -20.730  -8.886   0.319  1.00  0.00           C  
ATOM   1015  CG1 ILE A 134     -21.773  -8.631  -0.797  1.00  0.00           C  
ATOM   1016  CG2 ILE A 134     -20.687  -7.697   1.304  1.00  0.00           C  
ATOM   1017  CD1 ILE A 134     -23.214  -8.523  -0.298  1.00  0.00           C  
ATOM   1018  N   ILE A 135     -17.424  -8.312   1.005  1.00  0.00           N  
ATOM   1019  CA  ILE A 135     -16.467  -8.273   2.109  1.00  0.00           C  
ATOM   1020  C   ILE A 135     -16.745  -7.041   2.962  1.00  0.00           C  
ATOM   1021  O   ILE A 135     -16.689  -5.909   2.494  1.00  0.00           O  
ATOM   1022  CB  ILE A 135     -15.002  -8.359   1.617  1.00  0.00           C  
ATOM   1023  CG1 ILE A 135     -14.782  -9.646   0.783  1.00  0.00           C  
ATOM   1024  CG2 ILE A 135     -14.048  -8.314   2.829  1.00  0.00           C  
ATOM   1025  CD1 ILE A 135     -13.364  -9.818   0.224  1.00  0.00           C  
ATOM   1026  N   HIS A 136     -17.029  -7.271   4.244  1.00  0.00           N  
ATOM   1027  CA  HIS A 136     -17.145  -6.212   5.237  1.00  0.00           C  
ATOM   1028  C   HIS A 136     -15.797  -6.011   5.940  1.00  0.00           C  
ATOM   1029  O   HIS A 136     -15.249  -6.954   6.504  1.00  0.00           O  
ATOM   1030  CB  HIS A 136     -18.239  -6.575   6.253  1.00  0.00           C  
ATOM   1031  CG  HIS A 136     -19.622  -6.717   5.675  1.00  0.00           C  
ATOM   1032  ND1 HIS A 136     -20.589  -7.612   6.097  1.00  0.00           N  
ATOM   1033  CD2 HIS A 136     -20.190  -5.980   4.673  1.00  0.00           C  
ATOM   1034  CE1 HIS A 136     -21.699  -7.406   5.374  1.00  0.00           C  
ATOM   1035  NE2 HIS A 136     -21.491  -6.430   4.494  1.00  0.00           N  
ATOM   1036  N   PHE A 137     -15.297  -4.791   5.989  1.00  0.00           N  
ATOM   1037  CA  PHE A 137     -14.141  -4.452   6.815  1.00  0.00           C  
ATOM   1038  C   PHE A 137     -14.610  -4.072   8.217  1.00  0.00           C  
ATOM   1039  O   PHE A 137     -15.158  -2.990   8.448  1.00  0.00           O  
ATOM   1040  CB  PHE A 137     -13.289  -3.374   6.148  1.00  0.00           C  
ATOM   1041  CG  PHE A 137     -12.466  -3.916   5.008  1.00  0.00           C  
ATOM   1042  CD1 PHE A 137     -11.158  -4.360   5.225  1.00  0.00           C  
ATOM   1043  CD2 PHE A 137     -13.029  -4.026   3.719  1.00  0.00           C  
ATOM   1044  CE1 PHE A 137     -10.405  -4.897   4.178  1.00  0.00           C  
ATOM   1045  CE2 PHE A 137     -12.281  -4.569   2.661  1.00  0.00           C  
ATOM   1046  CZ  PHE A 137     -10.970  -5.003   2.894  1.00  0.00           C  
ATOM   1047  N   THR A 138     -14.404  -4.989   9.179  1.00  0.00           N  
ATOM   1048  CA  THR A 138     -14.725  -4.783  10.598  1.00  0.00           C  
ATOM   1049  C   THR A 138     -13.500  -4.261  11.346  1.00  0.00           C  
ATOM   1050  O   THR A 138     -12.851  -3.319  10.867  1.00  0.00           O  
ATOM   1051  CB  THR A 138     -15.368  -6.041  11.212  1.00  0.00           C  
ATOM   1052  OG1 THR A 138     -14.503  -7.148  11.096  1.00  0.00           O  
ATOM   1053  CG2 THR A 138     -16.680  -6.412  10.522  1.00  0.00           C  
ATOM   1054  N   ASP A 139     -13.196  -4.795  12.512  1.00  0.00           N  
ATOM   1055  CA  ASP A 139     -12.044  -4.423  13.337  1.00  0.00           C  
ATOM   1056  C   ASP A 139     -11.808  -5.507  14.393  1.00  0.00           C  
ATOM   1057  O   ASP A 139     -12.743  -6.192  14.808  1.00  0.00           O  
ATOM   1058  CB  ASP A 139     -12.325  -3.064  14.000  1.00  0.00           C  
ATOM   1059  CG  ASP A 139     -11.090  -2.402  14.598  1.00  0.00           C  
ATOM   1060  OD1 ASP A 139     -10.522  -2.981  15.542  1.00  0.00           O  
ATOM   1061  OD2 ASP A 139     -10.747  -1.288  14.158  1.00  0.00           O  
ATOM   1062  N   TYR A 140     -10.574  -5.650  14.889  1.00  0.00           N  
ATOM   1063  CA  TYR A 140     -10.262  -6.564  15.993  1.00  0.00           C  
ATOM   1064  C   TYR A 140     -11.069  -6.269  17.273  1.00  0.00           C  
ATOM   1065  O   TYR A 140     -11.279  -7.159  18.093  1.00  0.00           O  
ATOM   1066  CB  TYR A 140      -8.748  -6.514  16.290  1.00  0.00           C  
ATOM   1067  CG  TYR A 140      -8.334  -5.395  17.216  1.00  0.00           C  
ATOM   1068  CD1 TYR A 140      -8.136  -4.086  16.729  1.00  0.00           C  
ATOM   1069  CD2 TYR A 140      -8.240  -5.622  18.611  1.00  0.00           C  
ATOM   1070  CE1 TYR A 140      -7.876  -3.019  17.603  1.00  0.00           C  
ATOM   1071  CE2 TYR A 140      -7.984  -4.561  19.487  1.00  0.00           C  
ATOM   1072  CZ  TYR A 140      -7.820  -3.260  18.983  1.00  0.00           C  
ATOM   1073  OH  TYR A 140      -7.630  -2.215  19.837  1.00  0.00           O  
ATOM   1074  N   VAL A 141     -11.543  -5.033  17.466  1.00  0.00           N  
ATOM   1075  CA  VAL A 141     -12.338  -4.643  18.641  1.00  0.00           C  
ATOM   1076  C   VAL A 141     -13.714  -5.292  18.688  1.00  0.00           C  
ATOM   1077  O   VAL A 141     -14.347  -5.246  19.735  1.00  0.00           O  
ATOM   1078  CB  VAL A 141     -12.487  -3.111  18.789  1.00  0.00           C  
ATOM   1079  CG1 VAL A 141     -11.131  -2.424  18.933  1.00  0.00           C  
ATOM   1080  CG2 VAL A 141     -13.289  -2.478  17.644  1.00  0.00           C  
ATOM   1081  N   VAL A 142     -14.165  -5.923  17.603  1.00  0.00           N  
ATOM   1082  CA  VAL A 142     -15.459  -6.613  17.540  1.00  0.00           C  
ATOM   1083  C   VAL A 142     -15.625  -7.636  18.666  1.00  0.00           C  
ATOM   1084  O   VAL A 142     -16.674  -7.677  19.301  1.00  0.00           O  
ATOM   1085  CB  VAL A 142     -15.630  -7.290  16.168  1.00  0.00           C  
ATOM   1086  CG1 VAL A 142     -16.786  -8.281  16.124  1.00  0.00           C  
ATOM   1087  CG2 VAL A 142     -15.880  -6.228  15.092  1.00  0.00           C  
ATOM   1088  N   GLU A 143     -14.589  -8.424  18.962  1.00  0.00           N  
ATOM   1089  CA  GLU A 143     -14.624  -9.427  20.037  1.00  0.00           C  
ATOM   1090  C   GLU A 143     -14.150  -8.877  21.393  1.00  0.00           C  
ATOM   1091  O   GLU A 143     -14.560  -9.362  22.443  1.00  0.00           O  
ATOM   1092  CB  GLU A 143     -13.753 -10.632  19.653  1.00  0.00           C  
ATOM   1093  CG  GLU A 143     -14.288 -11.393  18.438  1.00  0.00           C  
ATOM   1094  CD  GLU A 143     -13.537 -12.715  18.180  1.00  0.00           C  
ATOM   1095  OE1 GLU A 143     -14.079 -13.549  17.432  1.00  0.00           O  
ATOM   1096  OE2 GLU A 143     -12.438 -12.901  18.750  1.00  0.00           O  
ATOM   1097  N   ARG A 144     -13.257  -7.881  21.376  1.00  0.00           N  
ATOM   1098  CA  ARG A 144     -12.594  -7.385  22.596  1.00  0.00           C  
ATOM   1099  C   ARG A 144     -13.306  -6.216  23.269  1.00  0.00           C  
ATOM   1100  O   ARG A 144     -13.109  -6.001  24.464  1.00  0.00           O  
ATOM   1101  CB  ARG A 144     -11.142  -7.008  22.249  1.00  0.00           C  
ATOM   1102  CG  ARG A 144     -10.191  -8.220  22.294  1.00  0.00           C  
ATOM   1103  CD  ARG A 144      -9.586  -8.354  23.696  1.00  0.00           C  
ATOM   1104  NE  ARG A 144      -8.720  -9.539  23.815  1.00  0.00           N  
ATOM   1105  CZ  ARG A 144      -7.604  -9.659  24.526  1.00  0.00           C  
ATOM   1106  NH1 ARG A 144      -7.120  -8.670  25.239  1.00  0.00           N  
ATOM   1107  NH2 ARG A 144      -6.967 -10.775  24.546  1.00  0.00           N  
ATOM   1108  N   GLY A 145     -14.079  -5.443  22.517  1.00  0.00           N  
ATOM   1109  CA  GLY A 145     -14.562  -4.136  22.937  1.00  0.00           C  
ATOM   1110  C   GLY A 145     -13.446  -3.085  22.987  1.00  0.00           C  
ATOM   1111  O   GLY A 145     -12.279  -3.337  22.675  1.00  0.00           O  
ATOM   1112  N   SER A 146     -13.831  -1.871  23.387  1.00  0.00           N  
ATOM   1113  CA  SER A 146     -12.907  -0.763  23.641  1.00  0.00           C  
ATOM   1114  C   SER A 146     -13.537   0.182  24.662  1.00  0.00           C  
ATOM   1115  O   SER A 146     -14.674   0.602  24.492  1.00  0.00           O  
ATOM   1116  CB  SER A 146     -12.622  -0.008  22.337  1.00  0.00           C  
ATOM   1117  OG  SER A 146     -11.749   1.087  22.576  1.00  0.00           O  
ATOM   1118  N   ASP A 147     -12.782   0.533  25.697  1.00  0.00           N  
ATOM   1119  CA  ASP A 147     -13.208   1.485  26.719  1.00  0.00           C  
ATOM   1120  C   ASP A 147     -13.240   2.934  26.208  1.00  0.00           C  
ATOM   1121  O   ASP A 147     -14.017   3.749  26.705  1.00  0.00           O  
ATOM   1122  CB  ASP A 147     -12.267   1.353  27.937  1.00  0.00           C  
ATOM   1123  CG  ASP A 147     -10.794   1.683  27.635  1.00  0.00           C  
ATOM   1124  OD1 ASP A 147     -10.343   1.446  26.487  1.00  0.00           O  
ATOM   1125  OD2 ASP A 147     -10.100   2.192  28.540  1.00  0.00           O  
ATOM   1126  N   LYS A 148     -12.451   3.256  25.196  1.00  0.00           N  
ATOM   1127  CA  LYS A 148     -12.318   4.603  24.621  1.00  0.00           C  
ATOM   1128  C   LYS A 148     -13.124   4.821  23.341  1.00  0.00           C  
ATOM   1129  O   LYS A 148     -13.234   5.949  22.879  1.00  0.00           O  
ATOM   1130  CB  LYS A 148     -10.839   4.900  24.357  1.00  0.00           C  
ATOM   1131  CG  LYS A 148     -10.021   4.894  25.656  1.00  0.00           C  
ATOM   1132  CD  LYS A 148      -8.561   5.246  25.375  1.00  0.00           C  
ATOM   1133  CE  LYS A 148      -7.784   5.166  26.675  1.00  0.00           C  
ATOM   1134  NZ  LYS A 148      -6.337   5.501  26.482  1.00  0.00           N  
ATOM   1135  N   HIS A 149     -13.623   3.745  22.733  1.00  0.00           N  
ATOM   1136  CA  HIS A 149     -14.275   3.763  21.418  1.00  0.00           C  
ATOM   1137  C   HIS A 149     -15.491   2.835  21.419  1.00  0.00           C  
ATOM   1138  O   HIS A 149     -15.600   1.933  20.584  1.00  0.00           O  
ATOM   1139  CB  HIS A 149     -13.261   3.386  20.318  1.00  0.00           C  
ATOM   1140  CG  HIS A 149     -12.005   4.199  20.341  1.00  0.00           C  
ATOM   1141  ND1 HIS A 149     -10.816   3.832  20.929  1.00  0.00           N  
ATOM   1142  CD2 HIS A 149     -11.847   5.478  19.882  1.00  0.00           C  
ATOM   1143  CE1 HIS A 149      -9.978   4.865  20.848  1.00  0.00           C  
ATOM   1144  NE2 HIS A 149     -10.565   5.885  20.212  1.00  0.00           N  
ATOM   1145  N   ILE A 150     -16.379   3.015  22.388  1.00  0.00           N  
ATOM   1146  CA  ILE A 150     -17.506   2.110  22.641  1.00  0.00           C  
ATOM   1147  C   ILE A 150     -18.470   2.107  21.451  1.00  0.00           C  
ATOM   1148  O   ILE A 150     -18.824   1.039  20.950  1.00  0.00           O  
ATOM   1149  CB  ILE A 150     -18.227   2.486  23.957  1.00  0.00           C  
ATOM   1150  CG1 ILE A 150     -17.239   2.472  25.154  1.00  0.00           C  
ATOM   1151  CG2 ILE A 150     -19.405   1.519  24.207  1.00  0.00           C  
ATOM   1152  CD1 ILE A 150     -17.844   2.908  26.493  1.00  0.00           C  
ATOM   1153  N   ALA A 151     -18.849   3.284  20.961  1.00  0.00           N  
ATOM   1154  CA  ALA A 151     -19.723   3.426  19.795  1.00  0.00           C  
ATOM   1155  C   ALA A 151     -19.097   2.811  18.532  1.00  0.00           C  
ATOM   1156  O   ALA A 151     -19.757   2.066  17.804  1.00  0.00           O  
ATOM   1157  CB  ALA A 151     -20.028   4.914  19.597  1.00  0.00           C  
ATOM   1158  N   TYR A 152     -17.811   3.060  18.308  1.00  0.00           N  
ATOM   1159  CA  TYR A 152     -17.071   2.464  17.199  1.00  0.00           C  
ATOM   1160  C   TYR A 152     -17.071   0.930  17.278  1.00  0.00           C  
ATOM   1161  O   TYR A 152     -17.488   0.266  16.325  1.00  0.00           O  
ATOM   1162  CB  TYR A 152     -15.637   3.017  17.185  1.00  0.00           C  
ATOM   1163  CG  TYR A 152     -14.755   2.355  16.150  1.00  0.00           C  
ATOM   1164  CD1 TYR A 152     -13.911   1.278  16.499  1.00  0.00           C  
ATOM   1165  CD2 TYR A 152     -14.771   2.803  14.812  1.00  0.00           C  
ATOM   1166  CE1 TYR A 152     -13.105   0.658  15.530  1.00  0.00           C  
ATOM   1167  CE2 TYR A 152     -13.963   2.188  13.837  1.00  0.00           C  
ATOM   1168  CZ  TYR A 152     -13.136   1.113  14.197  1.00  0.00           C  
ATOM   1169  OH  TYR A 152     -12.348   0.516  13.243  1.00  0.00           O  
ATOM   1170  N   ALA A 153     -16.675   0.371  18.422  1.00  0.00           N  
ATOM   1171  CA  ALA A 153     -16.622  -1.074  18.627  1.00  0.00           C  
ATOM   1172  C   ALA A 153     -18.002  -1.728  18.456  1.00  0.00           C  
ATOM   1173  O   ALA A 153     -18.131  -2.724  17.750  1.00  0.00           O  
ATOM   1174  CB  ALA A 153     -16.011  -1.355  20.008  1.00  0.00           C  
ATOM   1175  N   ALA A 154     -19.047  -1.126  19.026  1.00  0.00           N  
ATOM   1176  CA  ALA A 154     -20.417  -1.608  18.893  1.00  0.00           C  
ATOM   1177  C   ALA A 154     -20.904  -1.592  17.432  1.00  0.00           C  
ATOM   1178  O   ALA A 154     -21.495  -2.566  16.965  1.00  0.00           O  
ATOM   1179  CB  ALA A 154     -21.325  -0.760  19.797  1.00  0.00           C  
ATOM   1180  N   SER A 155     -20.601  -0.531  16.687  1.00  0.00           N  
ATOM   1181  CA  SER A 155     -20.974  -0.430  15.270  1.00  0.00           C  
ATOM   1182  C   SER A 155     -20.255  -1.472  14.400  1.00  0.00           C  
ATOM   1183  O   SER A 155     -20.881  -2.120  13.560  1.00  0.00           O  
ATOM   1184  CB  SER A 155     -20.738   0.987  14.754  1.00  0.00           C  
ATOM   1185  OG  SER A 155     -19.367   1.286  14.612  1.00  0.00           O  
ATOM   1186  N   LYS A 156     -18.980  -1.728  14.656  1.00  0.00           N  
ATOM   1187  CA  LYS A 156     -18.218  -2.780  13.964  1.00  0.00           C  
ATOM   1188  C   LYS A 156     -18.696  -4.186  14.338  1.00  0.00           C  
ATOM   1189  O   LYS A 156     -18.758  -5.045  13.464  1.00  0.00           O  
ATOM   1190  CB  LYS A 156     -16.719  -2.589  14.243  1.00  0.00           C  
ATOM   1191  CG  LYS A 156     -16.089  -1.377  13.539  1.00  0.00           C  
ATOM   1192  CD  LYS A 156     -16.049  -1.530  12.012  1.00  0.00           C  
ATOM   1193  CE  LYS A 156     -15.053  -0.538  11.381  1.00  0.00           C  
ATOM   1194  NZ  LYS A 156     -14.869  -0.775   9.937  1.00  0.00           N  
ATOM   1195  N   ALA A 157     -19.119  -4.403  15.577  1.00  0.00           N  
ATOM   1196  CA  ALA A 157     -19.731  -5.662  16.002  1.00  0.00           C  
ATOM   1197  C   ALA A 157     -21.087  -5.914  15.322  1.00  0.00           C  
ATOM   1198  O   ALA A 157     -21.396  -7.044  14.939  1.00  0.00           O  
ATOM   1199  CB  ALA A 157     -19.853  -5.659  17.534  1.00  0.00           C  
ATOM   1200  N   ALA A 158     -21.892  -4.862  15.115  1.00  0.00           N  
ATOM   1201  CA  ALA A 158     -23.120  -4.965  14.338  1.00  0.00           C  
ATOM   1202  C   ALA A 158     -22.840  -5.346  12.872  1.00  0.00           C  
ATOM   1203  O   ALA A 158     -23.502  -6.231  12.327  1.00  0.00           O  
ATOM   1204  CB  ALA A 158     -23.895  -3.638  14.450  1.00  0.00           C  
ATOM   1205  N   LEU A 159     -21.807  -4.767  12.264  1.00  0.00           N  
ATOM   1206  CA  LEU A 159     -21.369  -5.119  10.908  1.00  0.00           C  
ATOM   1207  C   LEU A 159     -20.890  -6.578  10.816  1.00  0.00           C  
ATOM   1208  O   LEU A 159     -21.235  -7.279   9.863  1.00  0.00           O  
ATOM   1209  CB  LEU A 159     -20.283  -4.122  10.462  1.00  0.00           C  
ATOM   1210  CG  LEU A 159     -19.751  -4.361   9.034  1.00  0.00           C  
ATOM   1211  CD1 LEU A 159     -20.854  -4.316   7.980  1.00  0.00           C  
ATOM   1212  CD2 LEU A 159     -18.723  -3.285   8.680  1.00  0.00           C  
ATOM   1213  N   ASP A 160     -20.154  -7.060  11.815  1.00  0.00           N  
ATOM   1214  CA  ASP A 160     -19.746  -8.465  11.896  1.00  0.00           C  
ATOM   1215  C   ASP A 160     -20.965  -9.405  11.979  1.00  0.00           C  
ATOM   1216  O   ASP A 160     -21.032 -10.422  11.275  1.00  0.00           O  
ATOM   1217  CB  ASP A 160     -18.820  -8.663  13.108  1.00  0.00           C  
ATOM   1218  CG  ASP A 160     -18.532 -10.152  13.327  1.00  0.00           C  
ATOM   1219  OD1 ASP A 160     -17.835 -10.753  12.497  1.00  0.00           O  
ATOM   1220  OD2 ASP A 160     -19.127 -10.740  14.265  1.00  0.00           O  
ATOM   1221  N   ASN A 161     -21.973  -9.056  12.753  1.00  0.00           N  
ATOM   1222  CA  ASN A 161     -23.203  -9.840  12.801  1.00  0.00           C  
ATOM   1223  C   ASN A 161     -23.906  -9.870  11.433  1.00  0.00           C  
ATOM   1224  O   ASN A 161     -24.300 -10.944  10.962  1.00  0.00           O  
ATOM   1225  CB  ASN A 161     -24.123  -9.299  13.902  1.00  0.00           C  
ATOM   1226  CG  ASN A 161     -25.273 -10.260  14.135  1.00  0.00           C  
ATOM   1227  OD1 ASN A 161     -26.220 -10.362  13.378  1.00  0.00           O  
ATOM   1228  ND2 ASN A 161     -25.216 -11.043  15.189  1.00  0.00           N  
ATOM   1229  N   MET A 162     -23.986  -8.727  10.751  1.00  0.00           N  
ATOM   1230  CA  MET A 162     -24.565  -8.638   9.412  1.00  0.00           C  
ATOM   1231  C   MET A 162     -23.841  -9.520   8.390  1.00  0.00           C  
ATOM   1232  O   MET A 162     -24.489 -10.025   7.487  1.00  0.00           O  
ATOM   1233  CB  MET A 162     -24.610  -7.198   8.915  1.00  0.00           C  
ATOM   1234  CG  MET A 162     -25.684  -6.371   9.636  1.00  0.00           C  
ATOM   1235  SD  MET A 162     -26.077  -4.802   8.810  1.00  0.00           S  
ATOM   1236  CE  MET A 162     -24.472  -3.988   8.822  1.00  0.00           C  
ATOM   1237  N   THR A 163     -22.547  -9.782   8.560  1.00  0.00           N  
ATOM   1238  CA  THR A 163     -21.802 -10.719   7.700  1.00  0.00           C  
ATOM   1239  C   THR A 163     -22.460 -12.100   7.690  1.00  0.00           C  
ATOM   1240  O   THR A 163     -22.709 -12.665   6.624  1.00  0.00           O  
ATOM   1241  CB  THR A 163     -20.342 -10.857   8.159  1.00  0.00           C  
ATOM   1242  OG1 THR A 163     -19.716  -9.599   8.154  1.00  0.00           O  
ATOM   1243  CG2 THR A 163     -19.520 -11.774   7.260  1.00  0.00           C  
ATOM   1244  N   ARG A 164     -22.819 -12.629   8.856  1.00  0.00           N  
ATOM   1245  CA  ARG A 164     -23.493 -13.925   8.982  1.00  0.00           C  
ATOM   1246  C   ARG A 164     -24.917 -13.896   8.423  1.00  0.00           C  
ATOM   1247  O   ARG A 164     -25.336 -14.848   7.765  1.00  0.00           O  
ATOM   1248  CB  ARG A 164     -23.486 -14.363  10.461  1.00  0.00           C  
ATOM   1249  CG  ARG A 164     -22.064 -14.665  10.958  1.00  0.00           C  
ATOM   1250  CD  ARG A 164     -22.057 -15.101  12.433  1.00  0.00           C  
ATOM   1251  NE  ARG A 164     -22.200 -13.968  13.377  1.00  0.00           N  
ATOM   1252  CZ  ARG A 164     -21.221 -13.147  13.773  1.00  0.00           C  
ATOM   1253  NH1 ARG A 164     -20.003 -13.251  13.331  1.00  0.00           N  
ATOM   1254  NH2 ARG A 164     -21.441 -12.209  14.629  1.00  0.00           N  
ATOM   1255  N   SER A 165     -25.641 -12.809   8.651  1.00  0.00           N  
ATOM   1256  CA  SER A 165     -27.018 -12.648   8.167  1.00  0.00           C  
ATOM   1257  C   SER A 165     -27.090 -12.567   6.634  1.00  0.00           C  
ATOM   1258  O   SER A 165     -27.855 -13.313   6.023  1.00  0.00           O  
ATOM   1259  CB  SER A 165     -27.647 -11.414   8.808  1.00  0.00           C  
ATOM   1260  OG  SER A 165     -27.695 -11.579  10.220  1.00  0.00           O  
ATOM   1261  N   PHE A 166     -26.266 -11.731   6.020  1.00  0.00           N  
ATOM   1262  CA  PHE A 166     -26.194 -11.619   4.562  1.00  0.00           C  
ATOM   1263  C   PHE A 166     -25.634 -12.878   3.914  1.00  0.00           C  
ATOM   1264  O   PHE A 166     -26.160 -13.295   2.883  1.00  0.00           O  
ATOM   1265  CB  PHE A 166     -25.403 -10.378   4.149  1.00  0.00           C  
ATOM   1266  CG  PHE A 166     -26.187  -9.091   4.250  1.00  0.00           C  
ATOM   1267  CD1 PHE A 166     -27.280  -8.855   3.390  1.00  0.00           C  
ATOM   1268  CD2 PHE A 166     -25.833  -8.098   5.183  1.00  0.00           C  
ATOM   1269  CE1 PHE A 166     -28.010  -7.660   3.469  1.00  0.00           C  
ATOM   1270  CE2 PHE A 166     -26.564  -6.899   5.270  1.00  0.00           C  
ATOM   1271  CZ  PHE A 166     -27.655  -6.682   4.411  1.00  0.00           C  
ATOM   1272  N   ALA A 167     -24.662 -13.563   4.520  1.00  0.00           N  
ATOM   1273  CA  ALA A 167     -24.166 -14.843   4.023  1.00  0.00           C  
ATOM   1274  C   ALA A 167     -25.294 -15.878   3.896  1.00  0.00           C  
ATOM   1275  O   ALA A 167     -25.412 -16.551   2.875  1.00  0.00           O  
ATOM   1276  CB  ALA A 167     -23.050 -15.350   4.946  1.00  0.00           C  
ATOM   1277  N   ARG A 168     -26.177 -15.967   4.906  1.00  0.00           N  
ATOM   1278  CA  ARG A 168     -27.357 -16.847   4.861  1.00  0.00           C  
ATOM   1279  C   ARG A 168     -28.368 -16.405   3.805  1.00  0.00           C  
ATOM   1280  O   ARG A 168     -28.915 -17.249   3.107  1.00  0.00           O  
ATOM   1281  CB  ARG A 168     -28.038 -16.892   6.233  1.00  0.00           C  
ATOM   1282  CG  ARG A 168     -27.218 -17.677   7.264  1.00  0.00           C  
ATOM   1283  CD  ARG A 168     -27.892 -17.575   8.633  1.00  0.00           C  
ATOM   1284  NE  ARG A 168     -27.131 -18.291   9.669  1.00  0.00           N  
ATOM   1285  CZ  ARG A 168     -27.388 -18.277  10.963  1.00  0.00           C  
ATOM   1286  NH1 ARG A 168     -28.395 -17.615  11.454  1.00  0.00           N  
ATOM   1287  NH2 ARG A 168     -26.636 -18.939  11.783  1.00  0.00           N  
ATOM   1288  N   LYS A 169     -28.624 -15.104   3.687  1.00  0.00           N  
ATOM   1289  CA  LYS A 169     -29.607 -14.539   2.757  1.00  0.00           C  
ATOM   1290  C   LYS A 169     -29.205 -14.719   1.287  1.00  0.00           C  
ATOM   1291  O   LYS A 169     -30.072 -14.916   0.442  1.00  0.00           O  
ATOM   1292  CB  LYS A 169     -29.815 -13.054   3.091  1.00  0.00           C  
ATOM   1293  CG  LYS A 169     -30.899 -12.397   2.211  1.00  0.00           C  
ATOM   1294  CD  LYS A 169     -31.026 -10.891   2.498  1.00  0.00           C  
ATOM   1295  CE  LYS A 169     -32.149 -10.249   1.671  1.00  0.00           C  
ATOM   1296  NZ  LYS A 169     -31.881 -10.253   0.215  1.00  0.00           N  
ATOM   1297  N   LEU A 170     -27.909 -14.600   0.998  1.00  0.00           N  
ATOM   1298  CA  LEU A 170     -27.393 -14.460  -0.366  1.00  0.00           C  
ATOM   1299  C   LEU A 170     -26.738 -15.732  -0.925  1.00  0.00           C  
ATOM   1300  O   LEU A 170     -26.479 -15.802  -2.125  1.00  0.00           O  
ATOM   1301  CB  LEU A 170     -26.435 -13.263  -0.415  1.00  0.00           C  
ATOM   1302  CG  LEU A 170     -27.044 -11.900  -0.015  1.00  0.00           C  
ATOM   1303  CD1 LEU A 170     -25.978 -10.814  -0.102  1.00  0.00           C  
ATOM   1304  CD2 LEU A 170     -28.209 -11.496  -0.909  1.00  0.00           C  
ATOM   1305  N   ALA A 171     -26.498 -16.746  -0.098  1.00  0.00           N  
ATOM   1306  CA  ALA A 171     -26.038 -18.050  -0.558  1.00  0.00           C  
ATOM   1307  C   ALA A 171     -27.065 -18.700  -1.509  1.00  0.00           C  
ATOM   1308  O   ALA A 171     -28.270 -18.487  -1.345  1.00  0.00           O  
ATOM   1309  CB  ALA A 171     -25.759 -18.936   0.659  1.00  0.00           C  
ATOM   1310  N   PRO A 172     -26.625 -19.525  -2.500  1.00  0.00           N  
ATOM   1311  CA  PRO A 172     -25.230 -19.889  -2.781  1.00  0.00           C  
ATOM   1312  C   PRO A 172     -24.525 -18.984  -3.800  1.00  0.00           C  
ATOM   1313  O   PRO A 172     -23.351 -19.183  -4.088  1.00  0.00           O  
ATOM   1314  CB  PRO A 172     -25.336 -21.326  -3.299  1.00  0.00           C  
ATOM   1315  CG  PRO A 172     -26.636 -21.288  -4.104  1.00  0.00           C  
ATOM   1316  CD  PRO A 172     -27.528 -20.352  -3.285  1.00  0.00           C  
ATOM   1317  N   GLU A 173     -25.224 -17.986  -4.367  1.00  0.00           N  
ATOM   1318  CA  GLU A 173     -24.685 -17.160  -5.446  1.00  0.00           C  
ATOM   1319  C   GLU A 173     -23.623 -16.163  -4.969  1.00  0.00           C  
ATOM   1320  O   GLU A 173     -22.638 -15.903  -5.670  1.00  0.00           O  
ATOM   1321  CB  GLU A 173     -25.828 -16.384  -6.120  1.00  0.00           C  
ATOM   1322  CG  GLU A 173     -26.866 -17.280  -6.803  1.00  0.00           C  
ATOM   1323  CD  GLU A 173     -27.982 -16.403  -7.389  1.00  0.00           C  
ATOM   1324  OE1 GLU A 173     -27.867 -16.026  -8.563  1.00  0.00           O  
ATOM   1325  OE2 GLU A 173     -28.899 -16.036  -6.630  1.00  0.00           O  
ATOM   1326  N   VAL A 174     -23.834 -15.617  -3.773  1.00  0.00           N  
ATOM   1327  CA  VAL A 174     -22.996 -14.570  -3.198  1.00  0.00           C  
ATOM   1328  C   VAL A 174     -22.388 -15.073  -1.890  1.00  0.00           C  
ATOM   1329  O   VAL A 174     -23.103 -15.486  -0.978  1.00  0.00           O  
ATOM   1330  CB  VAL A 174     -23.791 -13.272  -2.940  1.00  0.00           C  
ATOM   1331  CG1 VAL A 174     -22.856 -12.102  -2.643  1.00  0.00           C  
ATOM   1332  CG2 VAL A 174     -24.697 -12.885  -4.114  1.00  0.00           C  
ATOM   1333  N   LYS A 175     -21.058 -15.009  -1.771  1.00  0.00           N  
ATOM   1334  CA  LYS A 175     -20.351 -15.239  -0.517  1.00  0.00           C  
ATOM   1335  C   LYS A 175     -20.241 -13.929   0.256  1.00  0.00           C  
ATOM   1336  O   LYS A 175     -20.026 -12.877  -0.327  1.00  0.00           O  
ATOM   1337  CB  LYS A 175     -18.960 -15.838  -0.767  1.00  0.00           C  
ATOM   1338  CG  LYS A 175     -19.023 -17.193  -1.493  1.00  0.00           C  
ATOM   1339  CD  LYS A 175     -17.636 -17.804  -1.685  1.00  0.00           C  
ATOM   1340  CE  LYS A 175     -16.768 -17.032  -2.703  1.00  0.00           C  
ATOM   1341  NZ  LYS A 175     -15.783 -16.125  -2.089  1.00  0.00           N  
ATOM   1342  N   VAL A 176     -20.370 -13.989   1.579  1.00  0.00           N  
ATOM   1343  CA  VAL A 176     -20.264 -12.800   2.435  1.00  0.00           C  
ATOM   1344  C   VAL A 176     -19.333 -13.107   3.587  1.00  0.00           C  
ATOM   1345  O   VAL A 176     -19.625 -13.968   4.413  1.00  0.00           O  
ATOM   1346  CB  VAL A 176     -21.631 -12.313   2.949  1.00  0.00           C  
ATOM   1347  CG1 VAL A 176     -21.489 -10.956   3.642  1.00  0.00           C  
ATOM   1348  CG2 VAL A 176     -22.654 -12.161   1.807  1.00  0.00           C  
ATOM   1349  N   ASN A 177     -18.194 -12.416   3.653  1.00  0.00           N  
ATOM   1350  CA  ASN A 177     -17.181 -12.576   4.691  1.00  0.00           C  
ATOM   1351  C   ASN A 177     -16.800 -11.219   5.278  1.00  0.00           C  
ATOM   1352  O   ASN A 177     -17.118 -10.176   4.718  1.00  0.00           O  
ATOM   1353  CB  ASN A 177     -15.973 -13.324   4.110  1.00  0.00           C  
ATOM   1354  CG  ASN A 177     -16.313 -14.754   3.737  1.00  0.00           C  
ATOM   1355  OD1 ASN A 177     -16.575 -15.589   4.587  1.00  0.00           O  
ATOM   1356  ND2 ASN A 177     -16.328 -15.068   2.463  1.00  0.00           N  
ATOM   1357  N   SER A 178     -16.113 -11.238   6.408  1.00  0.00           N  
ATOM   1358  CA  SER A 178     -15.516 -10.028   6.971  1.00  0.00           C  
ATOM   1359  C   SER A 178     -14.028 -10.192   7.222  1.00  0.00           C  
ATOM   1360  O   SER A 178     -13.528 -11.288   7.480  1.00  0.00           O  
ATOM   1361  CB  SER A 178     -16.261  -9.523   8.212  1.00  0.00           C  
ATOM   1362  OG  SER A 178     -16.484 -10.531   9.172  1.00  0.00           O  
ATOM   1363  N   ILE A 179     -13.315  -9.087   7.140  1.00  0.00           N  
ATOM   1364  CA  ILE A 179     -11.915  -8.956   7.537  1.00  0.00           C  
ATOM   1365  C   ILE A 179     -11.876  -8.028   8.740  1.00  0.00           C  
ATOM   1366  O   ILE A 179     -12.431  -6.932   8.686  1.00  0.00           O  
ATOM   1367  CB  ILE A 179     -11.049  -8.459   6.355  1.00  0.00           C  
ATOM   1368  CG1 ILE A 179     -11.115  -9.461   5.183  1.00  0.00           C  
ATOM   1369  CG2 ILE A 179      -9.602  -8.242   6.818  1.00  0.00           C  
ATOM   1370  CD1 ILE A 179     -10.346  -9.030   3.928  1.00  0.00           C  
ATOM   1371  N   ALA A 180     -11.253  -8.468   9.824  1.00  0.00           N  
ATOM   1372  CA  ALA A 180     -11.155  -7.756  11.089  1.00  0.00           C  
ATOM   1373  C   ALA A 180      -9.693  -7.344  11.362  1.00  0.00           C  
ATOM   1374  O   ALA A 180      -8.990  -8.017  12.123  1.00  0.00           O  
ATOM   1375  CB  ALA A 180     -11.759  -8.638  12.187  1.00  0.00           C  
ATOM   1376  N   PRO A 181      -9.199  -6.275  10.739  1.00  0.00           N  
ATOM   1377  CA  PRO A 181      -7.839  -5.825  10.944  1.00  0.00           C  
ATOM   1378  C   PRO A 181      -7.672  -5.181  12.321  1.00  0.00           C  
ATOM   1379  O   PRO A 181      -8.597  -4.594  12.884  1.00  0.00           O  
ATOM   1380  CB  PRO A 181      -7.552  -4.861   9.793  1.00  0.00           C  
ATOM   1381  CG  PRO A 181      -8.915  -4.264   9.497  1.00  0.00           C  
ATOM   1382  CD  PRO A 181      -9.885  -5.407   9.800  1.00  0.00           C  
ATOM   1383  N   SER A 182      -6.465  -5.260  12.863  1.00  0.00           N  
ATOM   1384  CA  SER A 182      -6.013  -4.379  13.936  1.00  0.00           C  
ATOM   1385  C   SER A 182      -5.200  -3.223  13.348  1.00  0.00           C  
ATOM   1386  O   SER A 182      -5.664  -2.513  12.455  1.00  0.00           O  
ATOM   1387  CB  SER A 182      -5.295  -5.175  15.040  1.00  0.00           C  
ATOM   1388  OG  SER A 182      -4.007  -5.600  14.654  1.00  0.00           O  
ATOM   1389  N   LEU A 183      -3.999  -3.029  13.836  1.00  0.00           N  
ATOM   1390  CA  LEU A 183      -3.069  -2.059  13.290  1.00  0.00           C  
ATOM   1391  C   LEU A 183      -2.392  -2.627  12.036  1.00  0.00           C  
ATOM   1392  O   LEU A 183      -1.397  -3.330  12.133  1.00  0.00           O  
ATOM   1393  CB  LEU A 183      -2.070  -1.720  14.402  1.00  0.00           C  
ATOM   1394  CG  LEU A 183      -1.089  -0.623  13.994  1.00  0.00           C  
ATOM   1395  CD1 LEU A 183      -1.772   0.745  13.924  1.00  0.00           C  
ATOM   1396  CD2 LEU A 183       0.010  -0.596  15.050  1.00  0.00           C  
ATOM   1397  N   ILE A 184      -2.955  -2.294  10.883  1.00  0.00           N  
ATOM   1398  CA  ILE A 184      -2.346  -2.548   9.571  1.00  0.00           C  
ATOM   1399  C   ILE A 184      -1.449  -1.386   9.163  1.00  0.00           C  
ATOM   1400  O   ILE A 184      -0.361  -1.602   8.626  1.00  0.00           O  
ATOM   1401  CB  ILE A 184      -3.448  -2.807   8.523  1.00  0.00           C  
ATOM   1402  CG1 ILE A 184      -4.328  -4.021   8.891  1.00  0.00           C  
ATOM   1403  CG2 ILE A 184      -2.877  -2.980   7.114  1.00  0.00           C  
ATOM   1404  CD1 ILE A 184      -3.584  -5.361   9.006  1.00  0.00           C  
ATOM   1405  N   LEU A 185      -1.893  -0.165   9.468  1.00  0.00           N  
ATOM   1406  CA  LEU A 185      -1.241   1.096   9.123  1.00  0.00           C  
ATOM   1407  C   LEU A 185      -1.316   2.062  10.307  1.00  0.00           C  
ATOM   1408  O   LEU A 185      -2.406   2.304  10.824  1.00  0.00           O  
ATOM   1409  CB  LEU A 185      -1.998   1.710   7.935  1.00  0.00           C  
ATOM   1410  CG  LEU A 185      -1.842   0.978   6.606  1.00  0.00           C  
ATOM   1411  CD1 LEU A 185      -2.859   1.530   5.626  1.00  0.00           C  
ATOM   1412  CD2 LEU A 185      -0.444   1.183   6.057  1.00  0.00           C  
ATOM   1413  N   PHE A 186      -0.191   2.655  10.689  1.00  0.00           N  
ATOM   1414  CA  PHE A 186      -0.201   3.801  11.591  1.00  0.00           C  
ATOM   1415  C   PHE A 186      -0.758   5.048  10.897  1.00  0.00           C  
ATOM   1416  O   PHE A 186      -0.812   5.136   9.670  1.00  0.00           O  
ATOM   1417  CB  PHE A 186       1.193   4.080  12.148  1.00  0.00           C  
ATOM   1418  CG  PHE A 186       1.681   3.054  13.141  1.00  0.00           C  
ATOM   1419  CD1 PHE A 186       1.396   3.205  14.506  1.00  0.00           C  
ATOM   1420  CD2 PHE A 186       2.454   1.974  12.708  1.00  0.00           C  
ATOM   1421  CE1 PHE A 186       1.892   2.268  15.429  1.00  0.00           C  
ATOM   1422  CE2 PHE A 186       2.951   1.036  13.632  1.00  0.00           C  
ATOM   1423  CZ  PHE A 186       2.674   1.184  14.993  1.00  0.00           C  
ATOM   1424  N   ASN A 187      -1.157   6.032  11.704  1.00  0.00           N  
ATOM   1425  CA  ASN A 187      -1.374   7.364  11.172  1.00  0.00           C  
ATOM   1426  C   ASN A 187      -0.034   8.083  11.034  1.00  0.00           C  
ATOM   1427  O   ASN A 187       0.896   7.855  11.802  1.00  0.00           O  
ATOM   1428  CB  ASN A 187      -2.365   8.138  12.043  1.00  0.00           C  
ATOM   1429  CG  ASN A 187      -3.703   7.435  12.133  1.00  0.00           C  
ATOM   1430  OD1 ASN A 187      -4.427   7.278  11.164  1.00  0.00           O  
ATOM   1431  ND2 ASN A 187      -4.050   6.950  13.307  1.00  0.00           N  
ATOM   1432  N   GLU A 188       0.059   8.978  10.072  1.00  0.00           N  
ATOM   1433  CA  GLU A 188       1.270   9.765   9.830  1.00  0.00           C  
ATOM   1434  C   GLU A 188       1.739  10.533  11.076  1.00  0.00           C  
ATOM   1435  O   GLU A 188       2.928  10.609  11.363  1.00  0.00           O  
ATOM   1436  CB  GLU A 188       0.962  10.716   8.676  1.00  0.00           C  
ATOM   1437  CG  GLU A 188       2.203  11.412   8.136  1.00  0.00           C  
ATOM   1438  CD  GLU A 188       1.877  12.299   6.930  1.00  0.00           C  
ATOM   1439  OE1 GLU A 188       2.848  12.816   6.329  1.00  0.00           O  
ATOM   1440  OE2 GLU A 188       0.677  12.451   6.624  1.00  0.00           O  
ATOM   1441  N   HIS A 189       0.783  11.028  11.869  1.00  0.00           N  
ATOM   1442  CA  HIS A 189       1.049  11.819  13.074  1.00  0.00           C  
ATOM   1443  C   HIS A 189       1.228  10.988  14.352  1.00  0.00           C  
ATOM   1444  O   HIS A 189       1.347  11.563  15.427  1.00  0.00           O  
ATOM   1445  CB  HIS A 189      -0.075  12.835  13.250  1.00  0.00           C  
ATOM   1446  CG  HIS A 189      -0.354  13.650  12.016  1.00  0.00           C  
ATOM   1447  ND1 HIS A 189       0.574  14.293  11.226  1.00  0.00           N  
ATOM   1448  CD2 HIS A 189      -1.582  13.852  11.435  1.00  0.00           C  
ATOM   1449  CE1 HIS A 189      -0.079  14.853  10.195  1.00  0.00           C  
ATOM   1450  NE2 HIS A 189      -1.389  14.614  10.294  1.00  0.00           N  
ATOM   1451  N   ASP A 190       1.202   9.651  14.265  1.00  0.00           N  
ATOM   1452  CA  ASP A 190       1.447   8.819  15.433  1.00  0.00           C  
ATOM   1453  C   ASP A 190       2.923   8.960  15.841  1.00  0.00           C  
ATOM   1454  O   ASP A 190       3.812   8.702  15.035  1.00  0.00           O  
ATOM   1455  CB  ASP A 190       1.081   7.348  15.164  1.00  0.00           C  
ATOM   1456  CG  ASP A 190      -0.416   7.069  14.981  1.00  0.00           C  
ATOM   1457  OD1 ASP A 190      -1.263   7.850  15.473  1.00  0.00           O  
ATOM   1458  OD2 ASP A 190      -0.752   6.033  14.361  1.00  0.00           O  
ATOM   1459  N   ASP A 191       3.179   9.370  17.091  1.00  0.00           N  
ATOM   1460  CA  ASP A 191       4.540   9.525  17.591  1.00  0.00           C  
ATOM   1461  C   ASP A 191       5.251   8.172  17.789  1.00  0.00           C  
ATOM   1462  O   ASP A 191       4.636   7.094  17.794  1.00  0.00           O  
ATOM   1463  CB  ASP A 191       4.551  10.413  18.849  1.00  0.00           C  
ATOM   1464  CG  ASP A 191       3.830   9.797  20.049  1.00  0.00           C  
ATOM   1465  OD1 ASP A 191       4.124   8.629  20.360  1.00  0.00           O  
ATOM   1466  OD2 ASP A 191       2.971  10.483  20.640  1.00  0.00           O  
ATOM   1467  N   ALA A 192       6.571   8.215  17.934  1.00  0.00           N  
ATOM   1468  CA  ALA A 192       7.388   7.017  18.069  1.00  0.00           C  
ATOM   1469  C   ALA A 192       7.006   6.171  19.298  1.00  0.00           C  
ATOM   1470  O   ALA A 192       7.020   4.942  19.225  1.00  0.00           O  
ATOM   1471  CB  ALA A 192       8.863   7.443  18.132  1.00  0.00           C  
ATOM   1472  N   GLU A 193       6.639   6.819  20.427  1.00  0.00           N  
ATOM   1473  CA  GLU A 193       6.255   6.113  21.644  1.00  0.00           C  
ATOM   1474  C   GLU A 193       4.926   5.374  21.461  1.00  0.00           C  
ATOM   1475  O   GLU A 193       4.820   4.175  21.764  1.00  0.00           O  
ATOM   1476  CB  GLU A 193       6.193   7.100  22.817  1.00  0.00           C  
ATOM   1477  CG  GLU A 193       6.044   6.342  24.142  1.00  0.00           C  
ATOM   1478  CD  GLU A 193       5.940   7.231  25.384  1.00  0.00           C  
ATOM   1479  OE1 GLU A 193       5.735   6.631  26.471  1.00  0.00           O  
ATOM   1480  OE2 GLU A 193       6.033   8.466  25.271  1.00  0.00           O  
ATOM   1481  N   TYR A 194       3.926   6.052  20.875  1.00  0.00           N  
ATOM   1482  CA  TYR A 194       2.655   5.444  20.526  1.00  0.00           C  
ATOM   1483  C   TYR A 194       2.838   4.287  19.542  1.00  0.00           C  
ATOM   1484  O   TYR A 194       2.277   3.209  19.749  1.00  0.00           O  
ATOM   1485  CB  TYR A 194       1.717   6.503  19.942  1.00  0.00           C  
ATOM   1486  CG  TYR A 194       0.401   5.915  19.490  1.00  0.00           C  
ATOM   1487  CD1 TYR A 194       0.219   5.504  18.153  1.00  0.00           C  
ATOM   1488  CD2 TYR A 194      -0.653   5.743  20.414  1.00  0.00           C  
ATOM   1489  CE1 TYR A 194      -0.989   4.928  17.746  1.00  0.00           C  
ATOM   1490  CE2 TYR A 194      -1.868   5.174  20.015  1.00  0.00           C  
ATOM   1491  CZ  TYR A 194      -2.034   4.766  18.675  1.00  0.00           C  
ATOM   1492  OH  TYR A 194      -3.230   4.215  18.267  1.00  0.00           O  
ATOM   1493  N   ARG A 195       3.656   4.469  18.507  1.00  0.00           N  
ATOM   1494  CA  ARG A 195       3.968   3.428  17.518  1.00  0.00           C  
ATOM   1495  C   ARG A 195       4.594   2.211  18.191  1.00  0.00           C  
ATOM   1496  O   ARG A 195       4.114   1.088  18.011  1.00  0.00           O  
ATOM   1497  CB  ARG A 195       4.886   3.993  16.424  1.00  0.00           C  
ATOM   1498  CG  ARG A 195       4.151   4.951  15.478  1.00  0.00           C  
ATOM   1499  CD  ARG A 195       5.108   5.560  14.454  1.00  0.00           C  
ATOM   1500  NE  ARG A 195       4.451   6.595  13.646  1.00  0.00           N  
ATOM   1501  CZ  ARG A 195       4.736   6.952  12.395  1.00  0.00           C  
ATOM   1502  NH1 ARG A 195       5.677   6.381  11.704  1.00  0.00           N  
ATOM   1503  NH2 ARG A 195       4.073   7.908  11.833  1.00  0.00           N  
ATOM   1504  N   GLN A 196       5.587   2.417  19.043  1.00  0.00           N  
ATOM   1505  CA  GLN A 196       6.239   1.344  19.793  1.00  0.00           C  
ATOM   1506  C   GLN A 196       5.249   0.606  20.714  1.00  0.00           C  
ATOM   1507  O   GLN A 196       5.230  -0.628  20.774  1.00  0.00           O  
ATOM   1508  CB  GLN A 196       7.390   1.946  20.612  1.00  0.00           C  
ATOM   1509  CG  GLN A 196       8.428   0.890  21.033  1.00  0.00           C  
ATOM   1510  CD  GLN A 196       9.469   0.575  19.948  1.00  0.00           C  
ATOM   1511  OE1 GLN A 196       9.722   1.347  19.042  1.00  0.00           O  
ATOM   1512  NE2 GLN A 196      10.107  -0.567  19.999  1.00  0.00           N  
ATOM   1513  N   GLN A 197       4.379   1.336  21.420  1.00  0.00           N  
ATOM   1514  CA  GLN A 197       3.340   0.739  22.259  1.00  0.00           C  
ATOM   1515  C   GLN A 197       2.313  -0.040  21.430  1.00  0.00           C  
ATOM   1516  O   GLN A 197       1.903  -1.127  21.831  1.00  0.00           O  
ATOM   1517  CB  GLN A 197       2.600   1.819  23.052  1.00  0.00           C  
ATOM   1518  CG  GLN A 197       3.406   2.378  24.239  1.00  0.00           C  
ATOM   1519  CD  GLN A 197       2.560   3.326  25.094  1.00  0.00           C  
ATOM   1520  OE1 GLN A 197       1.343   3.388  24.971  1.00  0.00           O  
ATOM   1521  NE2 GLN A 197       3.155   4.054  26.009  1.00  0.00           N  
ATOM   1522  N   ALA A 198       1.905   0.492  20.292  1.00  0.00           N  
ATOM   1523  CA  ALA A 198       0.928  -0.140  19.417  1.00  0.00           C  
ATOM   1524  C   ALA A 198       1.465  -1.448  18.819  1.00  0.00           C  
ATOM   1525  O   ALA A 198       0.774  -2.467  18.875  1.00  0.00           O  
ATOM   1526  CB  ALA A 198       0.495   0.866  18.352  1.00  0.00           C  
ATOM   1527  N   LEU A 199       2.719  -1.475  18.372  1.00  0.00           N  
ATOM   1528  CA  LEU A 199       3.412  -2.700  17.958  1.00  0.00           C  
ATOM   1529  C   LEU A 199       3.500  -3.727  19.080  1.00  0.00           C  
ATOM   1530  O   LEU A 199       3.226  -4.904  18.892  1.00  0.00           O  
ATOM   1531  CB  LEU A 199       4.838  -2.368  17.571  1.00  0.00           C  
ATOM   1532  CG  LEU A 199       5.026  -1.694  16.234  1.00  0.00           C  
ATOM   1533  CD1 LEU A 199       6.554  -1.576  16.140  1.00  0.00           C  
ATOM   1534  CD2 LEU A 199       4.408  -2.510  15.089  1.00  0.00           C  
ATOM   1535  N   ASN A 200       3.875  -3.274  20.281  1.00  0.00           N  
ATOM   1536  CA  ASN A 200       4.003  -4.154  21.434  1.00  0.00           C  
ATOM   1537  C   ASN A 200       2.685  -4.803  21.847  1.00  0.00           C  
ATOM   1538  O   ASN A 200       2.727  -5.797  22.570  1.00  0.00           O  
ATOM   1539  CB  ASN A 200       4.650  -3.388  22.590  1.00  0.00           C  
ATOM   1540  CG  ASN A 200       6.155  -3.289  22.449  1.00  0.00           C  
ATOM   1541  OD1 ASN A 200       6.819  -4.181  21.939  1.00  0.00           O  
ATOM   1542  ND2 ASN A 200       6.748  -2.238  22.973  1.00  0.00           N  
ATOM   1543  N   LYS A 201       1.522  -4.315  21.366  1.00  0.00           N  
ATOM   1544  CA  LYS A 201       0.227  -4.963  21.600  1.00  0.00           C  
ATOM   1545  C   LYS A 201       0.054  -6.263  20.805  1.00  0.00           C  
ATOM   1546  O   LYS A 201      -0.666  -7.136  21.268  1.00  0.00           O  
ATOM   1547  CB  LYS A 201      -0.924  -3.990  21.294  1.00  0.00           C  
ATOM   1548  CG  LYS A 201      -1.009  -2.843  22.316  1.00  0.00           C  
ATOM   1549  CD  LYS A 201      -1.984  -1.748  21.855  1.00  0.00           C  
ATOM   1550  CE  LYS A 201      -1.933  -0.594  22.848  1.00  0.00           C  
ATOM   1551  NZ  LYS A 201      -2.754   0.577  22.429  1.00  0.00           N  
ATOM   1552  N   SER A 202       0.721  -6.422  19.662  1.00  0.00           N  
ATOM   1553  CA  SER A 202       0.689  -7.670  18.889  1.00  0.00           C  
ATOM   1554  C   SER A 202       1.829  -8.617  19.281  1.00  0.00           C  
ATOM   1555  O   SER A 202       2.843  -8.206  19.848  1.00  0.00           O  
ATOM   1556  CB  SER A 202       0.668  -7.373  17.380  1.00  0.00           C  
ATOM   1557  OG  SER A 202       1.933  -6.955  16.928  1.00  0.00           O  
ATOM   1558  N   LEU A 203       1.671  -9.914  19.003  1.00  0.00           N  
ATOM   1559  CA  LEU A 203       2.750 -10.893  19.167  1.00  0.00           C  
ATOM   1560  C   LEU A 203       3.824 -10.722  18.097  1.00  0.00           C  
ATOM   1561  O   LEU A 203       5.015 -10.791  18.409  1.00  0.00           O  
ATOM   1562  CB  LEU A 203       2.184 -12.325  19.124  1.00  0.00           C  
ATOM   1563  CG  LEU A 203       1.270 -12.710  20.290  1.00  0.00           C  
ATOM   1564  CD1 LEU A 203       0.798 -14.149  20.093  1.00  0.00           C  
ATOM   1565  CD2 LEU A 203       1.968 -12.623  21.649  1.00  0.00           C  
ATOM   1566  N   MET A 204       3.408 -10.449  16.857  1.00  0.00           N  
ATOM   1567  CA  MET A 204       4.299 -10.288  15.708  1.00  0.00           C  
ATOM   1568  C   MET A 204       5.115  -8.995  15.765  1.00  0.00           C  
ATOM   1569  O   MET A 204       6.198  -8.930  15.188  1.00  0.00           O  
ATOM   1570  CB  MET A 204       3.490 -10.374  14.401  1.00  0.00           C  
ATOM   1571  CG  MET A 204       2.776 -11.716  14.239  1.00  0.00           C  
ATOM   1572  SD  MET A 204       3.840 -13.178  14.409  1.00  0.00           S  
ATOM   1573  CE  MET A 204       4.802 -13.059  12.890  1.00  0.00           C  
ATOM   1574  N   LYS A 205       4.652  -7.991  16.526  1.00  0.00           N  
ATOM   1575  CA  LYS A 205       5.339  -6.700  16.728  1.00  0.00           C  
ATOM   1576  C   LYS A 205       5.681  -5.966  15.424  1.00  0.00           C  
ATOM   1577  O   LYS A 205       6.665  -5.243  15.373  1.00  0.00           O  
ATOM   1578  CB  LYS A 205       6.567  -6.850  17.631  1.00  0.00           C  
ATOM   1579  CG  LYS A 205       6.262  -7.453  19.002  1.00  0.00           C  
ATOM   1580  CD  LYS A 205       7.525  -7.367  19.844  1.00  0.00           C  
ATOM   1581  CE  LYS A 205       7.264  -7.873  21.251  1.00  0.00           C  
ATOM   1582  NZ  LYS A 205       8.417  -7.581  22.137  1.00  0.00           N  
ATOM   1583  N   THR A 206       4.871  -6.169  14.408  1.00  0.00           N  
ATOM   1584  CA  THR A 206       4.995  -5.515  13.118  1.00  0.00           C  
ATOM   1585  C   THR A 206       3.643  -4.917  12.724  1.00  0.00           C  
ATOM   1586  O   THR A 206       2.598  -5.352  13.217  1.00  0.00           O  
ATOM   1587  CB  THR A 206       5.487  -6.486  12.028  1.00  0.00           C  
ATOM   1588  OG1 THR A 206       4.648  -7.611  11.950  1.00  0.00           O  
ATOM   1589  CG2 THR A 206       6.889  -7.009  12.314  1.00  0.00           C  
ATOM   1590  N   ALA A 207       3.670  -3.914  11.861  1.00  0.00           N  
ATOM   1591  CA  ALA A 207       2.517  -3.520  11.068  1.00  0.00           C  
ATOM   1592  C   ALA A 207       2.752  -4.081   9.662  1.00  0.00           C  
ATOM   1593  O   ALA A 207       3.761  -3.745   9.055  1.00  0.00           O  
ATOM   1594  CB  ALA A 207       2.367  -2.000  11.113  1.00  0.00           C  
ATOM   1595  N   PRO A 208       1.896  -5.003   9.187  1.00  0.00           N  
ATOM   1596  CA  PRO A 208       2.191  -5.770   7.977  1.00  0.00           C  
ATOM   1597  C   PRO A 208       2.048  -4.958   6.682  1.00  0.00           C  
ATOM   1598  O   PRO A 208       2.623  -5.333   5.666  1.00  0.00           O  
ATOM   1599  CB  PRO A 208       1.208  -6.942   8.025  1.00  0.00           C  
ATOM   1600  CG  PRO A 208       0.015  -6.368   8.777  1.00  0.00           C  
ATOM   1601  CD  PRO A 208       0.669  -5.451   9.802  1.00  0.00           C  
ATOM   1602  N   GLY A 209       1.302  -3.841   6.736  1.00  0.00           N  
ATOM   1603  CA  GLY A 209       0.929  -3.087   5.551  1.00  0.00           C  
ATOM   1604  C   GLY A 209      -0.274  -3.679   4.806  1.00  0.00           C  
ATOM   1605  O   GLY A 209      -0.874  -4.675   5.214  1.00  0.00           O  
ATOM   1606  N   GLU A 210      -0.647  -3.043   3.723  1.00  0.00           N  
ATOM   1607  CA  GLU A 210      -1.871  -3.354   2.988  1.00  0.00           C  
ATOM   1608  C   GLU A 210      -1.817  -4.692   2.255  1.00  0.00           C  
ATOM   1609  O   GLU A 210      -2.859  -5.287   2.009  1.00  0.00           O  
ATOM   1610  CB  GLU A 210      -2.170  -2.255   1.966  1.00  0.00           C  
ATOM   1611  CG  GLU A 210      -2.418  -0.883   2.593  1.00  0.00           C  
ATOM   1612  CD  GLU A 210      -1.145  -0.109   2.984  1.00  0.00           C  
ATOM   1613  OE1 GLU A 210      -1.316   1.044   3.438  1.00  0.00           O  
ATOM   1614  OE2 GLU A 210      -0.015  -0.607   2.861  1.00  0.00           O  
ATOM   1615  N   LYS A 211      -0.612  -5.188   1.946  1.00  0.00           N  
ATOM   1616  CA  LYS A 211      -0.452  -6.464   1.246  1.00  0.00           C  
ATOM   1617  C   LYS A 211      -1.113  -7.615   1.992  1.00  0.00           C  
ATOM   1618  O   LYS A 211      -1.743  -8.452   1.357  1.00  0.00           O  
ATOM   1619  CB  LYS A 211       1.033  -6.748   1.000  1.00  0.00           C  
ATOM   1620  CG  LYS A 211       1.182  -7.972   0.081  1.00  0.00           C  
ATOM   1621  CD  LYS A 211       2.652  -8.331  -0.186  1.00  0.00           C  
ATOM   1622  CE  LYS A 211       2.742  -9.525  -1.142  1.00  0.00           C  
ATOM   1623  NZ  LYS A 211       2.042 -10.731  -0.618  1.00  0.00           N  
ATOM   1624  N   GLU A 212      -1.032  -7.635   3.313  1.00  0.00           N  
ATOM   1625  CA  GLU A 212      -1.680  -8.677   4.124  1.00  0.00           C  
ATOM   1626  C   GLU A 212      -3.209  -8.685   3.933  1.00  0.00           C  
ATOM   1627  O   GLU A 212      -3.853  -9.731   3.915  1.00  0.00           O  
ATOM   1628  CB  GLU A 212      -1.334  -8.423   5.595  1.00  0.00           C  
ATOM   1629  CG  GLU A 212      -1.518  -9.668   6.478  1.00  0.00           C  
ATOM   1630  CD  GLU A 212      -0.460 -10.752   6.238  1.00  0.00           C  
ATOM   1631  OE1 GLU A 212      -0.699 -11.897   6.676  1.00  0.00           O  
ATOM   1632  OE2 GLU A 212       0.608 -10.447   5.671  1.00  0.00           O  
ATOM   1633  N   VAL A 213      -3.796  -7.510   3.757  1.00  0.00           N  
ATOM   1634  CA  VAL A 213      -5.227  -7.366   3.467  1.00  0.00           C  
ATOM   1635  C   VAL A 213      -5.524  -7.785   2.027  1.00  0.00           C  
ATOM   1636  O   VAL A 213      -6.505  -8.493   1.810  1.00  0.00           O  
ATOM   1637  CB  VAL A 213      -5.710  -5.926   3.714  1.00  0.00           C  
ATOM   1638  CG1 VAL A 213      -7.202  -5.785   3.444  1.00  0.00           C  
ATOM   1639  CG2 VAL A 213      -5.446  -5.489   5.158  1.00  0.00           C  
ATOM   1640  N   ILE A 214      -4.693  -7.388   1.066  1.00  0.00           N  
ATOM   1641  CA  ILE A 214      -4.832  -7.748  -0.352  1.00  0.00           C  
ATOM   1642  C   ILE A 214      -4.798  -9.271  -0.523  1.00  0.00           C  
ATOM   1643  O   ILE A 214      -5.707  -9.830  -1.124  1.00  0.00           O  
ATOM   1644  CB  ILE A 214      -3.749  -7.038  -1.190  1.00  0.00           C  
ATOM   1645  CG1 ILE A 214      -4.025  -5.515  -1.250  1.00  0.00           C  
ATOM   1646  CG2 ILE A 214      -3.672  -7.617  -2.616  1.00  0.00           C  
ATOM   1647  CD1 ILE A 214      -2.844  -4.685  -1.773  1.00  0.00           C  
ATOM   1648  N   ASP A 215      -3.802  -9.935   0.069  1.00  0.00           N  
ATOM   1649  CA  ASP A 215      -3.639 -11.390  -0.023  1.00  0.00           C  
ATOM   1650  C   ASP A 215      -4.872 -12.128   0.537  1.00  0.00           C  
ATOM   1651  O   ASP A 215      -5.350 -13.113  -0.044  1.00  0.00           O  
ATOM   1652  CB  ASP A 215      -2.365 -11.805   0.742  1.00  0.00           C  
ATOM   1653  CG  ASP A 215      -1.030 -11.375   0.114  1.00  0.00           C  
ATOM   1654  OD1 ASP A 215      -0.962 -10.960  -1.060  1.00  0.00           O  
ATOM   1655  OD2 ASP A 215       0.017 -11.499   0.789  1.00  0.00           O  
ATOM   1656  N   LEU A 216      -5.445 -11.642   1.643  1.00  0.00           N  
ATOM   1657  CA  LEU A 216      -6.666 -12.216   2.206  1.00  0.00           C  
ATOM   1658  C   LEU A 216      -7.903 -11.937   1.335  1.00  0.00           C  
ATOM   1659  O   LEU A 216      -8.754 -12.807   1.194  1.00  0.00           O  
ATOM   1660  CB  LEU A 216      -6.847 -11.713   3.644  1.00  0.00           C  
ATOM   1661  CG  LEU A 216      -8.110 -12.266   4.338  1.00  0.00           C  
ATOM   1662  CD1 LEU A 216      -8.145 -13.796   4.407  1.00  0.00           C  
ATOM   1663  CD2 LEU A 216      -8.172 -11.752   5.775  1.00  0.00           C  
ATOM   1664  N   VAL A 217      -8.011 -10.749   0.753  1.00  0.00           N  
ATOM   1665  CA  VAL A 217      -9.086 -10.424  -0.190  1.00  0.00           C  
ATOM   1666  C   VAL A 217      -9.024 -11.350  -1.401  1.00  0.00           C  
ATOM   1667  O   VAL A 217     -10.040 -11.959  -1.730  1.00  0.00           O  
ATOM   1668  CB  VAL A 217      -9.059  -8.935  -0.593  1.00  0.00           C  
ATOM   1669  CG1 VAL A 217      -9.964  -8.633  -1.787  1.00  0.00           C  
ATOM   1670  CG2 VAL A 217      -9.549  -8.064   0.569  1.00  0.00           C  
ATOM   1671  N   ASP A 218      -7.856 -11.557  -1.988  1.00  0.00           N  
ATOM   1672  CA  ASP A 218      -7.663 -12.461  -3.127  1.00  0.00           C  
ATOM   1673  C   ASP A 218      -8.035 -13.910  -2.777  1.00  0.00           C  
ATOM   1674  O   ASP A 218      -8.718 -14.594  -3.546  1.00  0.00           O  
ATOM   1675  CB  ASP A 218      -6.216 -12.376  -3.629  1.00  0.00           C  
ATOM   1676  CG  ASP A 218      -5.956 -11.191  -4.569  1.00  0.00           C  
ATOM   1677  OD1 ASP A 218      -6.932 -10.536  -4.997  1.00  0.00           O  
ATOM   1678  OD2 ASP A 218      -4.786 -11.007  -4.952  1.00  0.00           O  
ATOM   1679  N   TYR A 219      -7.659 -14.374  -1.581  1.00  0.00           N  
ATOM   1680  CA  TYR A 219      -8.087 -15.681  -1.084  1.00  0.00           C  
ATOM   1681  C   TYR A 219      -9.617 -15.791  -0.985  1.00  0.00           C  
ATOM   1682  O   TYR A 219     -10.206 -16.783  -1.431  1.00  0.00           O  
ATOM   1683  CB  TYR A 219      -7.432 -15.963   0.280  1.00  0.00           C  
ATOM   1684  CG  TYR A 219      -8.011 -17.176   0.963  1.00  0.00           C  
ATOM   1685  CD1 TYR A 219      -8.949 -17.034   2.017  1.00  0.00           C  
ATOM   1686  CD2 TYR A 219      -7.675 -18.475   0.518  1.00  0.00           C  
ATOM   1687  CE1 TYR A 219      -9.529 -18.161   2.612  1.00  0.00           C  
ATOM   1688  CE2 TYR A 219      -8.252 -19.610   1.104  1.00  0.00           C  
ATOM   1689  CZ  TYR A 219      -9.177 -19.452   2.153  1.00  0.00           C  
ATOM   1690  OH  TYR A 219      -9.749 -20.563   2.733  1.00  0.00           O  
ATOM   1691  N   LEU A 220     -10.282 -14.781  -0.418  1.00  0.00           N  
ATOM   1692  CA  LEU A 220     -11.735 -14.794  -0.270  1.00  0.00           C  
ATOM   1693  C   LEU A 220     -12.457 -14.728  -1.620  1.00  0.00           C  
ATOM   1694  O   LEU A 220     -13.455 -15.433  -1.809  1.00  0.00           O  
ATOM   1695  CB  LEU A 220     -12.174 -13.645   0.655  1.00  0.00           C  
ATOM   1696  CG  LEU A 220     -11.793 -13.827   2.131  1.00  0.00           C  
ATOM   1697  CD1 LEU A 220     -12.214 -12.598   2.931  1.00  0.00           C  
ATOM   1698  CD2 LEU A 220     -12.476 -15.054   2.757  1.00  0.00           C  
ATOM   1699  N   LEU A 221     -11.959 -13.942  -2.565  1.00  0.00           N  
ATOM   1700  CA  LEU A 221     -12.533 -13.801  -3.905  1.00  0.00           C  
ATOM   1701  C   LEU A 221     -12.349 -15.062  -4.755  1.00  0.00           C  
ATOM   1702  O   LEU A 221     -13.222 -15.399  -5.561  1.00  0.00           O  
ATOM   1703  CB  LEU A 221     -11.900 -12.595  -4.610  1.00  0.00           C  
ATOM   1704  CG  LEU A 221     -12.273 -11.210  -4.033  1.00  0.00           C  
ATOM   1705  CD1 LEU A 221     -11.571 -10.131  -4.848  1.00  0.00           C  
ATOM   1706  CD2 LEU A 221     -13.769 -10.933  -4.063  1.00  0.00           C  
ATOM   1707  N   THR A 222     -11.249 -15.786  -4.583  1.00  0.00           N  
ATOM   1708  CA  THR A 222     -10.973 -17.034  -5.315  1.00  0.00           C  
ATOM   1709  C   THR A 222     -11.624 -18.260  -4.683  1.00  0.00           C  
ATOM   1710  O   THR A 222     -11.943 -19.222  -5.383  1.00  0.00           O  
ATOM   1711  CB  THR A 222      -9.466 -17.273  -5.484  1.00  0.00           C  
ATOM   1712  OG1 THR A 222      -8.821 -17.252  -4.242  1.00  0.00           O  
ATOM   1713  CG2 THR A 222      -8.807 -16.231  -6.382  1.00  0.00           C  
ATOM   1714  N   SER A 223     -11.896 -18.232  -3.380  1.00  0.00           N  
ATOM   1715  CA  SER A 223     -12.628 -19.304  -2.698  1.00  0.00           C  
ATOM   1716  C   SER A 223     -14.045 -19.451  -3.253  1.00  0.00           C  
ATOM   1717  O   SER A 223     -14.772 -18.483  -3.417  1.00  0.00           O  
ATOM   1718  CB  SER A 223     -12.672 -19.043  -1.193  1.00  0.00           C  
ATOM   1719  OG  SER A 223     -13.407 -20.077  -0.555  1.00  0.00           O  
ATOM   1720  N   CYS A 224     -14.488 -20.693  -3.462  1.00  0.00           N  
ATOM   1721  CA  CYS A 224     -15.876 -21.032  -3.803  1.00  0.00           C  
ATOM   1722  C   CYS A 224     -16.658 -21.639  -2.626  1.00  0.00           C  
ATOM   1723  O   CYS A 224     -17.764 -22.141  -2.824  1.00  0.00           O  
ATOM   1724  CB  CYS A 224     -15.879 -21.958  -5.026  1.00  0.00           C  
ATOM   1725  SG  CYS A 224     -15.257 -21.061  -6.488  1.00  0.00           S  
ATOM   1726  N   PHE A 225     -16.087 -21.631  -1.416  1.00  0.00           N  
ATOM   1727  CA  PHE A 225     -16.626 -22.363  -0.270  1.00  0.00           C  
ATOM   1728  C   PHE A 225     -16.720 -21.538   1.015  1.00  0.00           C  
ATOM   1729  O   PHE A 225     -17.641 -21.733   1.817  1.00  0.00           O  
ATOM   1730  CB  PHE A 225     -15.765 -23.620  -0.057  1.00  0.00           C  
ATOM   1731  CG  PHE A 225     -16.400 -24.648   0.843  1.00  0.00           C  
ATOM   1732  CD1 PHE A 225     -15.872 -24.898   2.120  1.00  0.00           C  
ATOM   1733  CD2 PHE A 225     -17.525 -25.360   0.399  1.00  0.00           C  
ATOM   1734  CE1 PHE A 225     -16.468 -25.861   2.954  1.00  0.00           C  
ATOM   1735  CE2 PHE A 225     -18.129 -26.326   1.228  1.00  0.00           C  
ATOM   1736  CZ  PHE A 225     -17.601 -26.575   2.505  1.00  0.00           C  
ATOM   1737  N   VAL A 226     -15.802 -20.617   1.241  1.00  0.00           N  
ATOM   1738  CA  VAL A 226     -15.753 -19.813   2.463  1.00  0.00           C  
ATOM   1739  C   VAL A 226     -16.801 -18.698   2.408  1.00  0.00           C  
ATOM   1740  O   VAL A 226     -16.718 -17.784   1.600  1.00  0.00           O  
ATOM   1741  CB  VAL A 226     -14.344 -19.257   2.716  1.00  0.00           C  
ATOM   1742  CG1 VAL A 226     -14.314 -18.384   3.958  1.00  0.00           C  
ATOM   1743  CG2 VAL A 226     -13.348 -20.399   2.922  1.00  0.00           C  
ATOM   1744  N   THR A 227     -17.782 -18.765   3.320  1.00  0.00           N  
ATOM   1745  CA  THR A 227     -18.795 -17.720   3.501  1.00  0.00           C  
ATOM   1746  C   THR A 227     -19.228 -17.611   4.959  1.00  0.00           C  
ATOM   1747  O   THR A 227     -19.125 -18.573   5.719  1.00  0.00           O  
ATOM   1748  CB  THR A 227     -19.991 -17.948   2.553  1.00  0.00           C  
ATOM   1749  OG1 THR A 227     -20.828 -16.802   2.554  1.00  0.00           O  
ATOM   1750  CG2 THR A 227     -20.845 -19.161   2.918  1.00  0.00           C  
ATOM   1751  N   GLY A 228     -19.682 -16.432   5.376  1.00  0.00           N  
ATOM   1752  CA  GLY A 228     -20.174 -16.172   6.728  1.00  0.00           C  
ATOM   1753  C   GLY A 228     -19.089 -16.167   7.810  1.00  0.00           C  
ATOM   1754  O   GLY A 228     -19.406 -16.367   8.989  1.00  0.00           O  
ATOM   1755  N   ARG A 229     -17.824 -15.989   7.444  1.00  0.00           N  
ATOM   1756  CA  ARG A 229     -16.674 -16.004   8.367  1.00  0.00           C  
ATOM   1757  C   ARG A 229     -16.048 -14.619   8.521  1.00  0.00           C  
ATOM   1758  O   ARG A 229     -16.058 -13.820   7.591  1.00  0.00           O  
ATOM   1759  CB  ARG A 229     -15.642 -17.043   7.913  1.00  0.00           C  
ATOM   1760  CG  ARG A 229     -16.136 -18.496   8.047  1.00  0.00           C  
ATOM   1761  CD  ARG A 229     -16.417 -18.873   9.501  1.00  0.00           C  
ATOM   1762  NE  ARG A 229     -16.774 -20.291   9.639  1.00  0.00           N  
ATOM   1763  CZ  ARG A 229     -16.985 -20.938  10.780  1.00  0.00           C  
ATOM   1764  NH1 ARG A 229     -16.893 -20.330  11.931  1.00  0.00           N  
ATOM   1765  NH2 ARG A 229     -17.292 -22.193  10.771  1.00  0.00           N  
ATOM   1766  N   SER A 230     -15.496 -14.399   9.707  1.00  0.00           N  
ATOM   1767  CA  SER A 230     -14.639 -13.255  10.011  1.00  0.00           C  
ATOM   1768  C   SER A 230     -13.183 -13.715  10.095  1.00  0.00           C  
ATOM   1769  O   SER A 230     -12.902 -14.754  10.698  1.00  0.00           O  
ATOM   1770  CB  SER A 230     -15.068 -12.588  11.317  1.00  0.00           C  
ATOM   1771  OG  SER A 230     -14.371 -11.376  11.478  1.00  0.00           O  
ATOM   1772  N   PHE A 231     -12.278 -12.965   9.485  1.00  0.00           N  
ATOM   1773  CA  PHE A 231     -10.850 -13.252   9.425  1.00  0.00           C  
ATOM   1774  C   PHE A 231     -10.082 -12.143  10.145  1.00  0.00           C  
ATOM   1775  O   PHE A 231      -9.960 -11.041   9.609  1.00  0.00           O  
ATOM   1776  CB  PHE A 231     -10.416 -13.391   7.960  1.00  0.00           C  
ATOM   1777  CG  PHE A 231     -10.988 -14.604   7.280  1.00  0.00           C  
ATOM   1778  CD1 PHE A 231     -10.242 -15.801   7.210  1.00  0.00           C  
ATOM   1779  CD2 PHE A 231     -12.290 -14.579   6.738  1.00  0.00           C  
ATOM   1780  CE1 PHE A 231     -10.777 -16.941   6.614  1.00  0.00           C  
ATOM   1781  CE2 PHE A 231     -12.837 -15.725   6.139  1.00  0.00           C  
ATOM   1782  CZ  PHE A 231     -12.073 -16.899   6.083  1.00  0.00           C  
ATOM   1783  N   PRO A 232      -9.575 -12.396  11.371  1.00  0.00           N  
ATOM   1784  CA  PRO A 232      -8.771 -11.423  12.087  1.00  0.00           C  
ATOM   1785  C   PRO A 232      -7.386 -11.274  11.436  1.00  0.00           C  
ATOM   1786  O   PRO A 232      -6.694 -12.258  11.189  1.00  0.00           O  
ATOM   1787  CB  PRO A 232      -8.693 -11.940  13.521  1.00  0.00           C  
ATOM   1788  CG  PRO A 232      -8.844 -13.456  13.365  1.00  0.00           C  
ATOM   1789  CD  PRO A 232      -9.761 -13.605  12.152  1.00  0.00           C  
ATOM   1790  N   LEU A 233      -6.973 -10.023  11.214  1.00  0.00           N  
ATOM   1791  CA  LEU A 233      -5.609  -9.649  10.823  1.00  0.00           C  
ATOM   1792  C   LEU A 233      -5.013  -8.776  11.926  1.00  0.00           C  
ATOM   1793  O   LEU A 233      -5.004  -7.543  11.833  1.00  0.00           O  
ATOM   1794  CB  LEU A 233      -5.626  -8.932   9.467  1.00  0.00           C  
ATOM   1795  CG  LEU A 233      -5.970  -9.811   8.255  1.00  0.00           C  
ATOM   1796  CD1 LEU A 233      -5.896  -8.949   6.992  1.00  0.00           C  
ATOM   1797  CD2 LEU A 233      -5.007 -10.979   8.079  1.00  0.00           C  
ATOM   1798  N   ASP A 234      -4.562  -9.400  13.008  1.00  0.00           N  
ATOM   1799  CA  ASP A 234      -4.222  -8.690  14.248  1.00  0.00           C  
ATOM   1800  C   ASP A 234      -2.811  -8.970  14.783  1.00  0.00           C  
ATOM   1801  O   ASP A 234      -2.437  -8.461  15.845  1.00  0.00           O  
ATOM   1802  CB  ASP A 234      -5.318  -8.964  15.285  1.00  0.00           C  
ATOM   1803  CG  ASP A 234      -5.281 -10.366  15.899  1.00  0.00           C  
ATOM   1804  OD1 ASP A 234      -4.439 -11.197  15.504  1.00  0.00           O  
ATOM   1805  OD2 ASP A 234      -6.066 -10.591  16.846  1.00  0.00           O  
ATOM   1806  N   GLY A 235      -2.016  -9.782  14.092  1.00  0.00           N  
ATOM   1807  CA  GLY A 235      -0.671 -10.167  14.527  1.00  0.00           C  
ATOM   1808  C   GLY A 235      -0.647 -10.868  15.892  1.00  0.00           C  
ATOM   1809  O   GLY A 235       0.329 -10.751  16.634  1.00  0.00           O  
ATOM   1810  N   GLY A 236      -1.739 -11.538  16.262  1.00  0.00           N  
ATOM   1811  CA  GLY A 236      -1.896 -12.189  17.559  1.00  0.00           C  
ATOM   1812  C   GLY A 236      -2.177 -11.228  18.723  1.00  0.00           C  
ATOM   1813  O   GLY A 236      -1.998 -11.596  19.884  1.00  0.00           O  
ATOM   1814  N   ARG A 237      -2.626 -10.012  18.444  1.00  0.00           N  
ATOM   1815  CA  ARG A 237      -2.941  -9.001  19.476  1.00  0.00           C  
ATOM   1816  C   ARG A 237      -3.961  -9.489  20.503  1.00  0.00           C  
ATOM   1817  O   ARG A 237      -3.865  -9.132  21.673  1.00  0.00           O  
ATOM   1818  CB  ARG A 237      -3.430  -7.721  18.775  1.00  0.00           C  
ATOM   1819  CG  ARG A 237      -3.754  -6.610  19.774  1.00  0.00           C  
ATOM   1820  CD  ARG A 237      -4.096  -5.321  19.025  1.00  0.00           C  
ATOM   1821  NE  ARG A 237      -4.482  -4.249  19.968  1.00  0.00           N  
ATOM   1822  CZ  ARG A 237      -4.742  -2.995  19.649  1.00  0.00           C  
ATOM   1823  NH1 ARG A 237      -4.659  -2.570  18.423  1.00  0.00           N  
ATOM   1824  NH2 ARG A 237      -5.093  -2.152  20.567  1.00  0.00           N  
ATOM   1825  N   HIS A 238      -4.912 -10.307  20.097  1.00  0.00           N  
ATOM   1826  CA  HIS A 238      -5.927 -10.865  20.986  1.00  0.00           C  
ATOM   1827  C   HIS A 238      -5.361 -11.790  22.075  1.00  0.00           C  
ATOM   1828  O   HIS A 238      -6.014 -11.991  23.100  1.00  0.00           O  
ATOM   1829  CB  HIS A 238      -6.984 -11.587  20.141  1.00  0.00           C  
ATOM   1830  CG  HIS A 238      -6.480 -12.860  19.518  1.00  0.00           C  
ATOM   1831  ND1 HIS A 238      -5.688 -12.969  18.399  1.00  0.00           N  
ATOM   1832  CD2 HIS A 238      -6.724 -14.134  19.960  1.00  0.00           C  
ATOM   1833  CE1 HIS A 238      -5.477 -14.271  18.170  1.00  0.00           C  
ATOM   1834  NE2 HIS A 238      -6.077 -15.012  19.096  1.00  0.00           N  
ATOM   1835  N   LEU A 239      -4.138 -12.302  21.907  1.00  0.00           N  
ATOM   1836  CA  LEU A 239      -3.446 -13.180  22.867  1.00  0.00           C  
ATOM   1837  C   LEU A 239      -2.592 -12.428  23.897  1.00  0.00           C  
ATOM   1838  O   LEU A 239      -1.932 -13.078  24.714  1.00  0.00           O  
ATOM   1839  CB  LEU A 239      -2.603 -14.204  22.086  1.00  0.00           C  
ATOM   1840  CG  LEU A 239      -3.393 -15.107  21.121  1.00  0.00           C  
ATOM   1841  CD1 LEU A 239      -2.428 -15.987  20.335  1.00  0.00           C  
ATOM   1842  CD2 LEU A 239      -4.367 -16.016  21.871  1.00  0.00           C  
ATOM   1843  N   ARG A 240      -2.560 -11.093  23.850  1.00  0.00           N  
ATOM   1844  CA  ARG A 240      -1.787 -10.257  24.773  1.00  0.00           C  
ATOM   1845  C   ARG A 240      -2.639  -9.556  25.828  1.00  0.00           C  
ATOM   1846  O   ARG A 240      -3.799  -9.215  25.543  1.00  0.00           O  
ATOM   1847  CB  ARG A 240      -0.922  -9.242  24.032  1.00  0.00           C  
ATOM   1848  CG  ARG A 240       0.386  -9.878  23.564  1.00  0.00           C  
ATOM   1849  CD  ARG A 240       1.415  -8.766  23.326  1.00  0.00           C  
ATOM   1850  NE  ARG A 240       2.756  -9.349  23.088  1.00  0.00           N  
ATOM   1851  CZ  ARG A 240       3.893  -8.727  23.249  1.00  0.00           C  
ATOM   1852  NH1 ARG A 240       3.964  -7.476  23.605  1.00  0.00           N  
ATOM   1853  NH2 ARG A 240       5.011  -9.375  23.076  1.00  0.00           N  
ATOM   1854  OXT ARG A 240      -2.055  -9.318  26.920  1.00  0.00           O  
ATOM   1855  N   MET B   1       3.685  11.181 -13.524  1.00  0.00           N  
ATOM   1856  CA  MET B   1       3.612   9.732 -13.253  1.00  0.00           C  
ATOM   1857  C   MET B   1       4.962   9.234 -12.779  1.00  0.00           C  
ATOM   1858  O   MET B   1       5.982   9.539 -13.403  1.00  0.00           O  
ATOM   1859  CB  MET B   1       3.101   8.972 -14.484  1.00  0.00           C  
ATOM   1860  CG  MET B   1       2.945   7.465 -14.265  1.00  0.00           C  
ATOM   1861  SD  MET B   1       4.323   6.455 -14.876  1.00  0.00           S  
ATOM   1862  CE  MET B   1       3.997   6.517 -16.644  1.00  0.00           C  
ATOM   1863  N   ILE B   2       4.964   8.507 -11.683  1.00  0.00           N  
ATOM   1864  CA  ILE B   2       6.120   7.791 -11.144  1.00  0.00           C  
ATOM   1865  C   ILE B   2       6.020   6.329 -11.577  1.00  0.00           C  
ATOM   1866  O   ILE B   2       4.987   5.697 -11.380  1.00  0.00           O  
ATOM   1867  CB  ILE B   2       6.187   7.919  -9.613  1.00  0.00           C  
ATOM   1868  CG1 ILE B   2       6.349   9.399  -9.212  1.00  0.00           C  
ATOM   1869  CG2 ILE B   2       7.344   7.073  -9.053  1.00  0.00           C  
ATOM   1870  CD1 ILE B   2       6.377   9.607  -7.698  1.00  0.00           C  
ATOM   1871  N   LEU B   3       7.091   5.783 -12.137  1.00  0.00           N  
ATOM   1872  CA  LEU B   3       7.206   4.340 -12.356  1.00  0.00           C  
ATOM   1873  C   LEU B   3       7.811   3.694 -11.111  1.00  0.00           C  
ATOM   1874  O   LEU B   3       8.962   3.958 -10.772  1.00  0.00           O  
ATOM   1875  CB  LEU B   3       8.043   4.098 -13.620  1.00  0.00           C  
ATOM   1876  CG  LEU B   3       8.264   2.603 -13.925  1.00  0.00           C  
ATOM   1877  CD1 LEU B   3       6.967   1.871 -14.253  1.00  0.00           C  
ATOM   1878  CD2 LEU B   3       9.206   2.475 -15.120  1.00  0.00           C  
ATOM   1879  N   LEU B   4       7.051   2.826 -10.457  1.00  0.00           N  
ATOM   1880  CA  LEU B   4       7.524   2.002  -9.345  1.00  0.00           C  
ATOM   1881  C   LEU B   4       7.826   0.594  -9.866  1.00  0.00           C  
ATOM   1882  O   LEU B   4       6.920  -0.142 -10.263  1.00  0.00           O  
ATOM   1883  CB  LEU B   4       6.469   2.035  -8.226  1.00  0.00           C  
ATOM   1884  CG  LEU B   4       6.762   1.107  -7.032  1.00  0.00           C  
ATOM   1885  CD1 LEU B   4       8.088   1.410  -6.354  1.00  0.00           C  
ATOM   1886  CD2 LEU B   4       5.659   1.279  -5.989  1.00  0.00           C  
ATOM   1887  N   ILE B   5       9.098   0.228  -9.871  1.00  0.00           N  
ATOM   1888  CA  ILE B   5       9.545  -1.110 -10.267  1.00  0.00           C  
ATOM   1889  C   ILE B   5       9.441  -2.033  -9.056  1.00  0.00           C  
ATOM   1890  O   ILE B   5      10.154  -1.847  -8.064  1.00  0.00           O  
ATOM   1891  CB  ILE B   5      10.954  -1.075 -10.886  1.00  0.00           C  
ATOM   1892  CG1 ILE B   5      10.904  -0.203 -12.159  1.00  0.00           C  
ATOM   1893  CG2 ILE B   5      11.438  -2.504 -11.198  1.00  0.00           C  
ATOM   1894  CD1 ILE B   5      12.238  -0.099 -12.910  1.00  0.00           C  
ATOM   1895  N   ASP B   6       8.558  -3.021  -9.150  1.00  0.00           N  
ATOM   1896  CA  ASP B   6       8.328  -4.030  -8.123  1.00  0.00           C  
ATOM   1897  C   ASP B   6       9.322  -5.186  -8.275  1.00  0.00           C  
ATOM   1898  O   ASP B   6       9.271  -5.964  -9.232  1.00  0.00           O  
ATOM   1899  CB  ASP B   6       6.870  -4.516  -8.201  1.00  0.00           C  
ATOM   1900  CG  ASP B   6       6.551  -5.646  -7.214  1.00  0.00           C  
ATOM   1901  OD1 ASP B   6       7.244  -5.745  -6.181  1.00  0.00           O  
ATOM   1902  OD2 ASP B   6       5.606  -6.411  -7.503  1.00  0.00           O  
ATOM   1903  N   ASN B   7      10.205  -5.332  -7.280  1.00  0.00           N  
ATOM   1904  CA  ASN B   7      11.139  -6.437  -7.135  1.00  0.00           C  
ATOM   1905  C   ASN B   7      10.522  -7.616  -6.359  1.00  0.00           C  
ATOM   1906  O   ASN B   7      11.227  -8.303  -5.612  1.00  0.00           O  
ATOM   1907  CB  ASN B   7      12.449  -5.913  -6.530  1.00  0.00           C  
ATOM   1908  CG  ASN B   7      13.266  -5.134  -7.543  1.00  0.00           C  
ATOM   1909  OD1 ASN B   7      13.469  -5.563  -8.665  1.00  0.00           O  
ATOM   1910  ND2 ASN B   7      13.782  -3.983  -7.180  1.00  0.00           N  
ATOM   1911  N   TYR B   8       9.212  -7.849  -6.531  1.00  0.00           N  
ATOM   1912  CA  TYR B   8       8.476  -8.925  -5.872  1.00  0.00           C  
ATOM   1913  C   TYR B   8       8.504  -8.835  -4.337  1.00  0.00           C  
ATOM   1914  O   TYR B   8       8.611  -9.851  -3.642  1.00  0.00           O  
ATOM   1915  CB  TYR B   8       8.923 -10.287  -6.410  1.00  0.00           C  
ATOM   1916  CG  TYR B   8       8.537 -10.554  -7.840  1.00  0.00           C  
ATOM   1917  CD1 TYR B   8       7.351 -11.270  -8.102  1.00  0.00           C  
ATOM   1918  CD2 TYR B   8       9.350 -10.144  -8.915  1.00  0.00           C  
ATOM   1919  CE1 TYR B   8       6.987 -11.595  -9.408  1.00  0.00           C  
ATOM   1920  CE2 TYR B   8       8.994 -10.459 -10.233  1.00  0.00           C  
ATOM   1921  CZ  TYR B   8       7.817 -11.201 -10.469  1.00  0.00           C  
ATOM   1922  OH  TYR B   8       7.449 -11.557 -11.753  1.00  0.00           O  
ATOM   1923  N   ASP B   9       8.390  -7.628  -3.810  1.00  0.00           N  
ATOM   1924  CA  ASP B   9       8.450  -7.379  -2.379  1.00  0.00           C  
ATOM   1925  C   ASP B   9       7.070  -7.058  -1.779  1.00  0.00           C  
ATOM   1926  O   ASP B   9       6.180  -6.511  -2.427  1.00  0.00           O  
ATOM   1927  CB  ASP B   9       9.463  -6.277  -2.091  1.00  0.00           C  
ATOM   1928  CG  ASP B   9       9.795  -6.290  -0.603  1.00  0.00           C  
ATOM   1929  OD1 ASP B   9       9.186  -5.498   0.125  1.00  0.00           O  
ATOM   1930  OD2 ASP B   9      10.573  -7.181  -0.191  1.00  0.00           O  
ATOM   1931  N   SER B  10       6.907  -7.409  -0.512  1.00  0.00           N  
ATOM   1932  CA  SER B  10       5.683  -7.118   0.230  1.00  0.00           C  
ATOM   1933  C   SER B  10       5.486  -5.623   0.504  1.00  0.00           C  
ATOM   1934  O   SER B  10       4.342  -5.184   0.617  1.00  0.00           O  
ATOM   1935  CB  SER B  10       5.665  -7.902   1.547  1.00  0.00           C  
ATOM   1936  OG  SER B  10       6.833  -7.681   2.302  1.00  0.00           O  
ATOM   1937  N   PHE B  11       6.576  -4.855   0.570  1.00  0.00           N  
ATOM   1938  CA  PHE B  11       6.535  -3.421   0.842  1.00  0.00           C  
ATOM   1939  C   PHE B  11       6.378  -2.551  -0.416  1.00  0.00           C  
ATOM   1940  O   PHE B  11       6.155  -1.353  -0.290  1.00  0.00           O  
ATOM   1941  CB  PHE B  11       7.764  -3.014   1.654  1.00  0.00           C  
ATOM   1942  CG  PHE B  11       7.769  -3.555   3.061  1.00  0.00           C  
ATOM   1943  CD1 PHE B  11       6.909  -2.990   4.024  1.00  0.00           C  
ATOM   1944  CD2 PHE B  11       8.624  -4.599   3.421  1.00  0.00           C  
ATOM   1945  CE1 PHE B  11       6.906  -3.481   5.343  1.00  0.00           C  
ATOM   1946  CE2 PHE B  11       8.620  -5.091   4.741  1.00  0.00           C  
ATOM   1947  CZ  PHE B  11       7.760  -4.531   5.697  1.00  0.00           C  
ATOM   1948  N   THR B  12       6.412  -3.134  -1.613  1.00  0.00           N  
ATOM   1949  CA  THR B  12       6.155  -2.387  -2.854  1.00  0.00           C  
ATOM   1950  C   THR B  12       4.802  -1.678  -2.810  1.00  0.00           C  
ATOM   1951  O   THR B  12       4.697  -0.516  -3.171  1.00  0.00           O  
ATOM   1952  CB  THR B  12       6.187  -3.315  -4.076  1.00  0.00           C  
ATOM   1953  OG1 THR B  12       7.450  -3.919  -4.174  1.00  0.00           O  
ATOM   1954  CG2 THR B  12       5.951  -2.557  -5.375  1.00  0.00           C  
ATOM   1955  N   TRP B  13       3.770  -2.353  -2.282  1.00  0.00           N  
ATOM   1956  CA  TRP B  13       2.432  -1.772  -2.162  1.00  0.00           C  
ATOM   1957  C   TRP B  13       2.336  -0.716  -1.062  1.00  0.00           C  
ATOM   1958  O   TRP B  13       1.506   0.190  -1.163  1.00  0.00           O  
ATOM   1959  CB  TRP B  13       1.421  -2.900  -1.945  1.00  0.00           C  
ATOM   1960  CG  TRP B  13       1.272  -3.769  -3.159  1.00  0.00           C  
ATOM   1961  CD1 TRP B  13       1.739  -5.026  -3.309  1.00  0.00           C  
ATOM   1962  CD2 TRP B  13       0.659  -3.387  -4.432  1.00  0.00           C  
ATOM   1963  NE1 TRP B  13       1.458  -5.468  -4.599  1.00  0.00           N  
ATOM   1964  CE2 TRP B  13       0.809  -4.494  -5.317  1.00  0.00           C  
ATOM   1965  CE3 TRP B  13       0.012  -2.226  -4.916  1.00  0.00           C  
ATOM   1966  CZ2 TRP B  13       0.350  -4.445  -6.648  1.00  0.00           C  
ATOM   1967  CZ3 TRP B  13      -0.454  -2.180  -6.244  1.00  0.00           C  
ATOM   1968  CH2 TRP B  13      -0.278  -3.276  -7.096  1.00  0.00           C  
ATOM   1969  N   ASN B  14       3.196  -0.778  -0.055  1.00  0.00           N  
ATOM   1970  CA  ASN B  14       3.284   0.277   0.951  1.00  0.00           C  
ATOM   1971  C   ASN B  14       3.904   1.542   0.343  1.00  0.00           C  
ATOM   1972  O   ASN B  14       3.331   2.617   0.476  1.00  0.00           O  
ATOM   1973  CB  ASN B  14       4.098  -0.211   2.160  1.00  0.00           C  
ATOM   1974  CG  ASN B  14       3.411  -1.286   2.988  1.00  0.00           C  
ATOM   1975  OD1 ASN B  14       2.768  -2.195   2.512  1.00  0.00           O  
ATOM   1976  ND2 ASN B  14       3.558  -1.196   4.292  1.00  0.00           N  
ATOM   1977  N   LEU B  15       5.008   1.420  -0.400  1.00  0.00           N  
ATOM   1978  CA  LEU B  15       5.581   2.524  -1.178  1.00  0.00           C  
ATOM   1979  C   LEU B  15       4.552   3.119  -2.140  1.00  0.00           C  
ATOM   1980  O   LEU B  15       4.351   4.330  -2.176  1.00  0.00           O  
ATOM   1981  CB  LEU B  15       6.780   2.019  -2.007  1.00  0.00           C  
ATOM   1982  CG  LEU B  15       8.105   1.983  -1.241  1.00  0.00           C  
ATOM   1983  CD1 LEU B  15       9.138   1.208  -2.058  1.00  0.00           C  
ATOM   1984  CD2 LEU B  15       8.640   3.393  -1.007  1.00  0.00           C  
ATOM   1985  N   TYR B  16       3.866   2.250  -2.870  1.00  0.00           N  
ATOM   1986  CA  TYR B  16       2.798   2.628  -3.771  1.00  0.00           C  
ATOM   1987  C   TYR B  16       1.749   3.487  -3.072  1.00  0.00           C  
ATOM   1988  O   TYR B  16       1.433   4.588  -3.520  1.00  0.00           O  
ATOM   1989  CB  TYR B  16       2.168   1.339  -4.316  1.00  0.00           C  
ATOM   1990  CG  TYR B  16       0.980   1.625  -5.173  1.00  0.00           C  
ATOM   1991  CD1 TYR B  16      -0.316   1.692  -4.632  1.00  0.00           C  
ATOM   1992  CD2 TYR B  16       1.213   1.985  -6.509  1.00  0.00           C  
ATOM   1993  CE1 TYR B  16      -1.373   2.178  -5.408  1.00  0.00           C  
ATOM   1994  CE2 TYR B  16       0.180   2.473  -7.294  1.00  0.00           C  
ATOM   1995  CZ  TYR B  16      -1.103   2.594  -6.731  1.00  0.00           C  
ATOM   1996  OH  TYR B  16      -2.037   3.182  -7.489  1.00  0.00           O  
ATOM   1997  N   GLN B  17       1.250   3.011  -1.943  1.00  0.00           N  
ATOM   1998  CA  GLN B  17       0.231   3.718  -1.194  1.00  0.00           C  
ATOM   1999  C   GLN B  17       0.732   5.058  -0.659  1.00  0.00           C  
ATOM   2000  O   GLN B  17       0.021   6.044  -0.767  1.00  0.00           O  
ATOM   2001  CB  GLN B  17      -0.286   2.821  -0.071  1.00  0.00           C  
ATOM   2002  CG  GLN B  17      -1.279   3.600   0.788  1.00  0.00           C  
ATOM   2003  CD  GLN B  17      -2.053   2.693   1.709  1.00  0.00           C  
ATOM   2004  OE1 GLN B  17      -2.539   1.652   1.321  1.00  0.00           O  
ATOM   2005  NE2 GLN B  17      -2.189   3.067   2.949  1.00  0.00           N  
ATOM   2006  N   TYR B  18       1.943   5.102  -0.115  1.00  0.00           N  
ATOM   2007  CA  TYR B  18       2.511   6.341   0.408  1.00  0.00           C  
ATOM   2008  C   TYR B  18       2.634   7.400  -0.690  1.00  0.00           C  
ATOM   2009  O   TYR B  18       2.216   8.537  -0.502  1.00  0.00           O  
ATOM   2010  CB  TYR B  18       3.876   6.057   1.059  1.00  0.00           C  
ATOM   2011  CG  TYR B  18       3.831   5.616   2.508  1.00  0.00           C  
ATOM   2012  CD1 TYR B  18       4.735   6.178   3.422  1.00  0.00           C  
ATOM   2013  CD2 TYR B  18       2.912   4.656   2.967  1.00  0.00           C  
ATOM   2014  CE1 TYR B  18       4.723   5.800   4.771  1.00  0.00           C  
ATOM   2015  CE2 TYR B  18       2.884   4.276   4.317  1.00  0.00           C  
ATOM   2016  CZ  TYR B  18       3.790   4.854   5.221  1.00  0.00           C  
ATOM   2017  OH  TYR B  18       3.758   4.499   6.539  1.00  0.00           O  
ATOM   2018  N   PHE B  19       3.109   7.022  -1.875  1.00  0.00           N  
ATOM   2019  CA  PHE B  19       3.148   7.946  -3.007  1.00  0.00           C  
ATOM   2020  C   PHE B  19       1.751   8.385  -3.460  1.00  0.00           C  
ATOM   2021  O   PHE B  19       1.555   9.562  -3.770  1.00  0.00           O  
ATOM   2022  CB  PHE B  19       3.928   7.317  -4.163  1.00  0.00           C  
ATOM   2023  CG  PHE B  19       5.425   7.399  -4.001  1.00  0.00           C  
ATOM   2024  CD1 PHE B  19       6.060   8.652  -3.941  1.00  0.00           C  
ATOM   2025  CD2 PHE B  19       6.201   6.231  -3.921  1.00  0.00           C  
ATOM   2026  CE1 PHE B  19       7.451   8.748  -3.790  1.00  0.00           C  
ATOM   2027  CE2 PHE B  19       7.594   6.316  -3.768  1.00  0.00           C  
ATOM   2028  CZ  PHE B  19       8.225   7.573  -3.700  1.00  0.00           C  
ATOM   2029  N   CYS B  20       0.765   7.492  -3.449  1.00  0.00           N  
ATOM   2030  CA  CYS B  20      -0.614   7.849  -3.755  1.00  0.00           C  
ATOM   2031  C   CYS B  20      -1.226   8.785  -2.700  1.00  0.00           C  
ATOM   2032  O   CYS B  20      -1.923   9.729  -3.054  1.00  0.00           O  
ATOM   2033  CB  CYS B  20      -1.451   6.577  -3.900  1.00  0.00           C  
ATOM   2034  SG  CYS B  20      -1.003   5.721  -5.428  1.00  0.00           S  
ATOM   2035  N   GLU B  21      -0.946   8.571  -1.415  1.00  0.00           N  
ATOM   2036  CA  GLU B  21      -1.383   9.453  -0.327  1.00  0.00           C  
ATOM   2037  C   GLU B  21      -0.760  10.851  -0.439  1.00  0.00           C  
ATOM   2038  O   GLU B  21      -1.412  11.844  -0.121  1.00  0.00           O  
ATOM   2039  CB  GLU B  21      -1.064   8.812   1.042  1.00  0.00           C  
ATOM   2040  CG  GLU B  21      -2.000   7.633   1.354  1.00  0.00           C  
ATOM   2041  CD  GLU B  21      -1.732   6.927   2.707  1.00  0.00           C  
ATOM   2042  OE1 GLU B  21      -2.535   6.027   3.056  1.00  0.00           O  
ATOM   2043  OE2 GLU B  21      -0.783   7.299   3.411  1.00  0.00           O  
ATOM   2044  N   LEU B  22       0.455  10.938  -0.984  1.00  0.00           N  
ATOM   2045  CA  LEU B  22       1.113  12.191  -1.339  1.00  0.00           C  
ATOM   2046  C   LEU B  22       0.585  12.818  -2.645  1.00  0.00           C  
ATOM   2047  O   LEU B  22       1.025  13.897  -3.039  1.00  0.00           O  
ATOM   2048  CB  LEU B  22       2.632  11.956  -1.417  1.00  0.00           C  
ATOM   2049  CG  LEU B  22       3.282  11.583  -0.070  1.00  0.00           C  
ATOM   2050  CD1 LEU B  22       4.717  11.120  -0.330  1.00  0.00           C  
ATOM   2051  CD2 LEU B  22       3.304  12.763   0.900  1.00  0.00           C  
ATOM   2052  N   GLY B  23      -0.360  12.165  -3.316  1.00  0.00           N  
ATOM   2053  CA  GLY B  23      -0.992  12.662  -4.533  1.00  0.00           C  
ATOM   2054  C   GLY B  23      -0.250  12.356  -5.831  1.00  0.00           C  
ATOM   2055  O   GLY B  23      -0.559  12.952  -6.854  1.00  0.00           O  
ATOM   2056  N   ALA B  24       0.729  11.448  -5.797  1.00  0.00           N  
ATOM   2057  CA  ALA B  24       1.420  11.032  -6.999  1.00  0.00           C  
ATOM   2058  C   ALA B  24       0.569  10.072  -7.842  1.00  0.00           C  
ATOM   2059  O   ALA B  24      -0.103   9.186  -7.321  1.00  0.00           O  
ATOM   2060  CB  ALA B  24       2.766  10.401  -6.620  1.00  0.00           C  
ATOM   2061  N   ASP B  25       0.662  10.221  -9.165  1.00  0.00           N  
ATOM   2062  CA  ASP B  25       0.238   9.186 -10.107  1.00  0.00           C  
ATOM   2063  C   ASP B  25       1.357   8.132 -10.207  1.00  0.00           C  
ATOM   2064  O   ASP B  25       2.476   8.456 -10.605  1.00  0.00           O  
ATOM   2065  CB  ASP B  25      -0.081   9.839 -11.455  1.00  0.00           C  
ATOM   2066  CG  ASP B  25      -0.465   8.833 -12.537  1.00  0.00           C  
ATOM   2067  OD1 ASP B  25      -0.898   7.713 -12.200  1.00  0.00           O  
ATOM   2068  OD2 ASP B  25      -0.289   9.195 -13.721  1.00  0.00           O  
ATOM   2069  N   VAL B  26       1.079   6.903  -9.789  1.00  0.00           N  
ATOM   2070  CA  VAL B  26       2.070   5.825  -9.706  1.00  0.00           C  
ATOM   2071  C   VAL B  26       1.648   4.651 -10.577  1.00  0.00           C  
ATOM   2072  O   VAL B  26       0.548   4.131 -10.451  1.00  0.00           O  
ATOM   2073  CB  VAL B  26       2.306   5.350  -8.259  1.00  0.00           C  
ATOM   2074  CG1 VAL B  26       3.486   4.377  -8.184  1.00  0.00           C  
ATOM   2075  CG2 VAL B  26       2.596   6.511  -7.312  1.00  0.00           C  
ATOM   2076  N   LEU B  27       2.556   4.190 -11.431  1.00  0.00           N  
ATOM   2077  CA  LEU B  27       2.403   2.952 -12.175  1.00  0.00           C  
ATOM   2078  C   LEU B  27       3.350   1.895 -11.601  1.00  0.00           C  
ATOM   2079  O   LEU B  27       4.560   2.057 -11.655  1.00  0.00           O  
ATOM   2080  CB  LEU B  27       2.666   3.231 -13.660  1.00  0.00           C  
ATOM   2081  CG  LEU B  27       2.519   1.986 -14.550  1.00  0.00           C  
ATOM   2082  CD1 LEU B  27       1.078   1.477 -14.606  1.00  0.00           C  
ATOM   2083  CD2 LEU B  27       2.951   2.327 -15.972  1.00  0.00           C  
ATOM   2084  N   VAL B  28       2.797   0.792 -11.101  1.00  0.00           N  
ATOM   2085  CA  VAL B  28       3.581  -0.348 -10.619  1.00  0.00           C  
ATOM   2086  C   VAL B  28       3.805  -1.334 -11.758  1.00  0.00           C  
ATOM   2087  O   VAL B  28       2.859  -1.747 -12.441  1.00  0.00           O  
ATOM   2088  CB  VAL B  28       2.937  -1.042  -9.405  1.00  0.00           C  
ATOM   2089  CG1 VAL B  28       3.873  -2.107  -8.824  1.00  0.00           C  
ATOM   2090  CG2 VAL B  28       2.620  -0.037  -8.295  1.00  0.00           C  
ATOM   2091  N   LYS B  29       5.062  -1.742 -11.965  1.00  0.00           N  
ATOM   2092  CA  LYS B  29       5.447  -2.788 -12.909  1.00  0.00           C  
ATOM   2093  C   LYS B  29       6.501  -3.697 -12.279  1.00  0.00           C  
ATOM   2094  O   LYS B  29       7.446  -3.210 -11.677  1.00  0.00           O  
ATOM   2095  CB  LYS B  29       5.992  -2.164 -14.202  1.00  0.00           C  
ATOM   2096  CG  LYS B  29       4.932  -1.450 -15.053  1.00  0.00           C  
ATOM   2097  CD  LYS B  29       3.925  -2.437 -15.642  1.00  0.00           C  
ATOM   2098  CE  LYS B  29       2.945  -1.697 -16.549  1.00  0.00           C  
ATOM   2099  NZ  LYS B  29       1.957  -2.626 -17.126  1.00  0.00           N  
ATOM   2100  N   ARG B  30       6.353  -5.006 -12.468  1.00  0.00           N  
ATOM   2101  CA  ARG B  30       7.366  -5.958 -12.016  1.00  0.00           C  
ATOM   2102  C   ARG B  30       8.659  -5.795 -12.797  1.00  0.00           C  
ATOM   2103  O   ARG B  30       8.634  -5.419 -13.967  1.00  0.00           O  
ATOM   2104  CB  ARG B  30       6.831  -7.385 -12.114  1.00  0.00           C  
ATOM   2105  CG  ARG B  30       5.722  -7.630 -11.080  1.00  0.00           C  
ATOM   2106  CD  ARG B  30       5.289  -9.085 -11.166  1.00  0.00           C  
ATOM   2107  NE  ARG B  30       4.318  -9.409 -10.104  1.00  0.00           N  
ATOM   2108  CZ  ARG B  30       3.648 -10.533 -10.001  1.00  0.00           C  
ATOM   2109  NH1 ARG B  30       3.768 -11.480 -10.894  1.00  0.00           N  
ATOM   2110  NH2 ARG B  30       2.839 -10.728  -8.990  1.00  0.00           N  
ATOM   2111  N   ASN B  31       9.774  -6.128 -12.150  1.00  0.00           N  
ATOM   2112  CA  ASN B  31      11.127  -5.989 -12.699  1.00  0.00           C  
ATOM   2113  C   ASN B  31      11.408  -6.852 -13.947  1.00  0.00           C  
ATOM   2114  O   ASN B  31      12.387  -6.612 -14.639  1.00  0.00           O  
ATOM   2115  CB  ASN B  31      12.135  -6.275 -11.570  1.00  0.00           C  
ATOM   2116  CG  ASN B  31      12.150  -7.716 -11.045  1.00  0.00           C  
ATOM   2117  OD1 ASN B  31      11.572  -8.634 -11.591  1.00  0.00           O  
ATOM   2118  ND2 ASN B  31      12.841  -7.946  -9.954  1.00  0.00           N  
ATOM   2119  N   ASP B  32      10.545  -7.820 -14.246  1.00  0.00           N  
ATOM   2120  CA  ASP B  32      10.618  -8.725 -15.395  1.00  0.00           C  
ATOM   2121  C   ASP B  32       9.454  -8.538 -16.393  1.00  0.00           C  
ATOM   2122  O   ASP B  32       9.346  -9.261 -17.379  1.00  0.00           O  
ATOM   2123  CB  ASP B  32      10.683 -10.173 -14.880  1.00  0.00           C  
ATOM   2124  CG  ASP B  32       9.451 -10.602 -14.064  1.00  0.00           C  
ATOM   2125  OD1 ASP B  32       8.565  -9.765 -13.776  1.00  0.00           O  
ATOM   2126  OD2 ASP B  32       9.397 -11.774 -13.654  1.00  0.00           O  
ATOM   2127  N   ALA B  33       8.573  -7.555 -16.145  1.00  0.00           N  
ATOM   2128  CA  ALA B  33       7.349  -7.347 -16.921  1.00  0.00           C  
ATOM   2129  C   ALA B  33       7.436  -6.192 -17.939  1.00  0.00           C  
ATOM   2130  O   ALA B  33       6.439  -5.892 -18.618  1.00  0.00           O  
ATOM   2131  CB  ALA B  33       6.180  -7.166 -15.942  1.00  0.00           C  
ATOM   2132  N   LEU B  34       8.572  -5.523 -18.043  1.00  0.00           N  
ATOM   2133  CA  LEU B  34       8.812  -4.428 -18.975  1.00  0.00           C  
ATOM   2134  C   LEU B  34      10.291  -4.344 -19.371  1.00  0.00           C  
ATOM   2135  O   LEU B  34      11.182  -4.778 -18.645  1.00  0.00           O  
ATOM   2136  CB  LEU B  34       8.292  -3.081 -18.418  1.00  0.00           C  
ATOM   2137  CG  LEU B  34       9.081  -2.484 -17.224  1.00  0.00           C  
ATOM   2138  CD1 LEU B  34       8.702  -1.015 -17.055  1.00  0.00           C  
ATOM   2139  CD2 LEU B  34       8.786  -3.187 -15.913  1.00  0.00           C  
ATOM   2140  N   THR B  35      10.538  -3.733 -20.533  1.00  0.00           N  
ATOM   2141  CA  THR B  35      11.871  -3.430 -21.064  1.00  0.00           C  
ATOM   2142  C   THR B  35      12.194  -1.941 -20.916  1.00  0.00           C  
ATOM   2143  O   THR B  35      11.307  -1.124 -20.643  1.00  0.00           O  
ATOM   2144  CB  THR B  35      11.962  -3.852 -22.537  1.00  0.00           C  
ATOM   2145  OG1 THR B  35      11.112  -3.061 -23.327  1.00  0.00           O  
ATOM   2146  CG2 THR B  35      11.608  -5.323 -22.763  1.00  0.00           C  
ATOM   2147  N   LEU B  36      13.459  -1.549 -21.149  1.00  0.00           N  
ATOM   2148  CA  LEU B  36      13.828  -0.134 -21.208  1.00  0.00           C  
ATOM   2149  C   LEU B  36      13.028   0.630 -22.281  1.00  0.00           C  
ATOM   2150  O   LEU B  36      12.631   1.763 -22.047  1.00  0.00           O  
ATOM   2151  CB  LEU B  36      15.343   0.007 -21.470  1.00  0.00           C  
ATOM   2152  CG  LEU B  36      16.250  -0.537 -20.348  1.00  0.00           C  
ATOM   2153  CD1 LEU B  36      17.710  -0.395 -20.767  1.00  0.00           C  
ATOM   2154  CD2 LEU B  36      16.060   0.216 -19.031  1.00  0.00           C  
ATOM   2155  N   ALA B  37      12.739  -0.005 -23.406  1.00  0.00           N  
ATOM   2156  CA  ALA B  37      11.921   0.592 -24.467  1.00  0.00           C  
ATOM   2157  C   ALA B  37      10.473   0.847 -24.009  1.00  0.00           C  
ATOM   2158  O   ALA B  37       9.888   1.872 -24.361  1.00  0.00           O  
ATOM   2159  CB  ALA B  37      11.969  -0.331 -25.685  1.00  0.00           C  
ATOM   2160  N   ASP B  38       9.914  -0.045 -23.184  1.00  0.00           N  
ATOM   2161  CA  ASP B  38       8.581   0.169 -22.606  1.00  0.00           C  
ATOM   2162  C   ASP B  38       8.590   1.341 -21.621  1.00  0.00           C  
ATOM   2163  O   ASP B  38       7.660   2.149 -21.617  1.00  0.00           O  
ATOM   2164  CB  ASP B  38       8.090  -1.100 -21.889  1.00  0.00           C  
ATOM   2165  CG  ASP B  38       7.979  -2.307 -22.808  1.00  0.00           C  
ATOM   2166  OD1 ASP B  38       7.305  -2.198 -23.859  1.00  0.00           O  
ATOM   2167  OD2 ASP B  38       8.593  -3.352 -22.463  1.00  0.00           O  
ATOM   2168  N   ILE B  39       9.671   1.488 -20.837  1.00  0.00           N  
ATOM   2169  CA  ILE B  39       9.820   2.613 -19.908  1.00  0.00           C  
ATOM   2170  C   ILE B  39       9.944   3.936 -20.668  1.00  0.00           C  
ATOM   2171  O   ILE B  39       9.266   4.907 -20.315  1.00  0.00           O  
ATOM   2172  CB  ILE B  39      11.012   2.387 -18.946  1.00  0.00           C  
ATOM   2173  CG1 ILE B  39      10.797   1.109 -18.106  1.00  0.00           C  
ATOM   2174  CG2 ILE B  39      11.173   3.602 -18.018  1.00  0.00           C  
ATOM   2175  CD1 ILE B  39      12.000   0.715 -17.244  1.00  0.00           C  
ATOM   2176  N   ASP B  40      10.717   3.977 -21.749  1.00  0.00           N  
ATOM   2177  CA  ASP B  40      10.822   5.156 -22.611  1.00  0.00           C  
ATOM   2178  C   ASP B  40       9.458   5.545 -23.218  1.00  0.00           C  
ATOM   2179  O   ASP B  40       9.120   6.728 -23.301  1.00  0.00           O  
ATOM   2180  CB  ASP B  40      11.835   4.906 -23.741  1.00  0.00           C  
ATOM   2181  CG  ASP B  40      13.303   5.070 -23.330  1.00  0.00           C  
ATOM   2182  OD1 ASP B  40      13.579   5.820 -22.366  1.00  0.00           O  
ATOM   2183  OD2 ASP B  40      14.168   4.524 -24.048  1.00  0.00           O  
ATOM   2184  N   ALA B  41       8.653   4.565 -23.625  1.00  0.00           N  
ATOM   2185  CA  ALA B  41       7.308   4.792 -24.148  1.00  0.00           C  
ATOM   2186  C   ALA B  41       6.338   5.330 -23.084  1.00  0.00           C  
ATOM   2187  O   ALA B  41       5.497   6.184 -23.389  1.00  0.00           O  
ATOM   2188  CB  ALA B  41       6.802   3.487 -24.777  1.00  0.00           C  
ATOM   2189  N   LEU B  42       6.481   4.870 -21.841  1.00  0.00           N  
ATOM   2190  CA  LEU B  42       5.674   5.338 -20.706  1.00  0.00           C  
ATOM   2191  C   LEU B  42       6.008   6.774 -20.283  1.00  0.00           C  
ATOM   2192  O   LEU B  42       5.150   7.446 -19.699  1.00  0.00           O  
ATOM   2193  CB  LEU B  42       5.868   4.380 -19.516  1.00  0.00           C  
ATOM   2194  CG  LEU B  42       5.195   3.004 -19.682  1.00  0.00           C  
ATOM   2195  CD1 LEU B  42       5.667   2.060 -18.565  1.00  0.00           C  
ATOM   2196  CD2 LEU B  42       3.669   3.100 -19.613  1.00  0.00           C  
ATOM   2197  N   LYS B  43       7.218   7.252 -20.568  1.00  0.00           N  
ATOM   2198  CA  LYS B  43       7.720   8.590 -20.214  1.00  0.00           C  
ATOM   2199  C   LYS B  43       7.477   8.955 -18.734  1.00  0.00           C  
ATOM   2200  O   LYS B  43       6.855   9.981 -18.445  1.00  0.00           O  
ATOM   2201  CB  LYS B  43       7.147   9.652 -21.167  1.00  0.00           C  
ATOM   2202  CG  LYS B  43       7.535   9.401 -22.621  1.00  0.00           C  
ATOM   2203  CD  LYS B  43       6.952  10.513 -23.503  1.00  0.00           C  
ATOM   2204  CE  LYS B  43       7.356  10.242 -24.936  1.00  0.00           C  
ATOM   2205  NZ  LYS B  43       6.822  11.287 -25.843  1.00  0.00           N  
ATOM   2206  N   PRO B  44       7.962   8.129 -17.787  1.00  0.00           N  
ATOM   2207  CA  PRO B  44       7.841   8.460 -16.383  1.00  0.00           C  
ATOM   2208  C   PRO B  44       8.588   9.763 -16.070  1.00  0.00           C  
ATOM   2209  O   PRO B  44       9.614  10.074 -16.670  1.00  0.00           O  
ATOM   2210  CB  PRO B  44       8.407   7.260 -15.621  1.00  0.00           C  
ATOM   2211  CG  PRO B  44       9.427   6.682 -16.602  1.00  0.00           C  
ATOM   2212  CD  PRO B  44       8.792   6.955 -17.967  1.00  0.00           C  
ATOM   2213  N   GLN B  45       8.078  10.516 -15.111  1.00  0.00           N  
ATOM   2214  CA  GLN B  45       8.757  11.713 -14.608  1.00  0.00           C  
ATOM   2215  C   GLN B  45       9.843  11.356 -13.587  1.00  0.00           C  
ATOM   2216  O   GLN B  45      10.859  12.037 -13.505  1.00  0.00           O  
ATOM   2217  CB  GLN B  45       7.733  12.642 -13.960  1.00  0.00           C  
ATOM   2218  CG  GLN B  45       6.767  13.255 -14.988  1.00  0.00           C  
ATOM   2219  CD  GLN B  45       5.687  14.112 -14.330  1.00  0.00           C  
ATOM   2220  OE1 GLN B  45       5.339  13.960 -13.177  1.00  0.00           O  
ATOM   2221  NE2 GLN B  45       5.104  15.042 -15.039  1.00  0.00           N  
ATOM   2222  N   LYS B  46       9.597  10.293 -12.812  1.00  0.00           N  
ATOM   2223  CA  LYS B  46      10.514   9.768 -11.799  1.00  0.00           C  
ATOM   2224  C   LYS B  46      10.410   8.241 -11.760  1.00  0.00           C  
ATOM   2225  O   LYS B  46       9.387   7.682 -12.157  1.00  0.00           O  
ATOM   2226  CB  LYS B  46      10.222  10.368 -10.405  1.00  0.00           C  
ATOM   2227  CG  LYS B  46      10.237  11.901 -10.395  1.00  0.00           C  
ATOM   2228  CD  LYS B  46      10.312  12.507  -8.990  1.00  0.00           C  
ATOM   2229  CE  LYS B  46      10.366  14.027  -9.127  1.00  0.00           C  
ATOM   2230  NZ  LYS B  46      10.902  14.696  -7.921  1.00  0.00           N  
ATOM   2231  N   ILE B  47      11.452   7.582 -11.258  1.00  0.00           N  
ATOM   2232  CA  ILE B  47      11.482   6.131 -11.080  1.00  0.00           C  
ATOM   2233  C   ILE B  47      11.769   5.816  -9.615  1.00  0.00           C  
ATOM   2234  O   ILE B  47      12.629   6.427  -8.989  1.00  0.00           O  
ATOM   2235  CB  ILE B  47      12.492   5.465 -12.042  1.00  0.00           C  
ATOM   2236  CG1 ILE B  47      12.145   5.804 -13.513  1.00  0.00           C  
ATOM   2237  CG2 ILE B  47      12.504   3.943 -11.832  1.00  0.00           C  
ATOM   2238  CD1 ILE B  47      13.120   5.239 -14.550  1.00  0.00           C  
ATOM   2239  N   VAL B  48      11.061   4.839  -9.069  1.00  0.00           N  
ATOM   2240  CA  VAL B  48      11.339   4.271  -7.747  1.00  0.00           C  
ATOM   2241  C   VAL B  48      11.625   2.789  -7.919  1.00  0.00           C  
ATOM   2242  O   VAL B  48      10.851   2.081  -8.564  1.00  0.00           O  
ATOM   2243  CB  VAL B  48      10.183   4.521  -6.756  1.00  0.00           C  
ATOM   2244  CG1 VAL B  48      10.517   3.990  -5.363  1.00  0.00           C  
ATOM   2245  CG2 VAL B  48       9.884   6.017  -6.632  1.00  0.00           C  
ATOM   2246  N   ILE B  49      12.744   2.321  -7.383  1.00  0.00           N  
ATOM   2247  CA  ILE B  49      13.097   0.899  -7.347  1.00  0.00           C  
ATOM   2248  C   ILE B  49      12.741   0.365  -5.961  1.00  0.00           C  
ATOM   2249  O   ILE B  49      13.292   0.836  -4.961  1.00  0.00           O  
ATOM   2250  CB  ILE B  49      14.584   0.680  -7.686  1.00  0.00           C  
ATOM   2251  CG1 ILE B  49      15.071   1.406  -8.968  1.00  0.00           C  
ATOM   2252  CG2 ILE B  49      14.859  -0.830  -7.807  1.00  0.00           C  
ATOM   2253  CD1 ILE B  49      14.359   1.004 -10.250  1.00  0.00           C  
ATOM   2254  N   SER B  50      11.829  -0.593  -5.901  1.00  0.00           N  
ATOM   2255  CA  SER B  50      11.301  -1.139  -4.657  1.00  0.00           C  
ATOM   2256  C   SER B  50      12.341  -1.946  -3.873  1.00  0.00           C  
ATOM   2257  O   SER B  50      13.388  -2.333  -4.409  1.00  0.00           O  
ATOM   2258  CB  SER B  50      10.057  -1.986  -4.933  1.00  0.00           C  
ATOM   2259  OG  SER B  50      10.394  -3.302  -5.346  1.00  0.00           O  
ATOM   2260  N   PRO B  51      12.046  -2.262  -2.604  1.00  0.00           N  
ATOM   2261  CA  PRO B  51      12.684  -3.371  -1.913  1.00  0.00           C  
ATOM   2262  C   PRO B  51      12.544  -4.688  -2.680  1.00  0.00           C  
ATOM   2263  O   PRO B  51      11.826  -4.791  -3.682  1.00  0.00           O  
ATOM   2264  CB  PRO B  51      12.007  -3.451  -0.532  1.00  0.00           C  
ATOM   2265  CG  PRO B  51      11.350  -2.093  -0.353  1.00  0.00           C  
ATOM   2266  CD  PRO B  51      10.996  -1.696  -1.773  1.00  0.00           C  
ATOM   2267  N   GLY B  52      13.216  -5.727  -2.202  1.00  0.00           N  
ATOM   2268  CA  GLY B  52      13.086  -7.071  -2.737  1.00  0.00           C  
ATOM   2269  C   GLY B  52      13.865  -8.097  -1.923  1.00  0.00           C  
ATOM   2270  O   GLY B  52      14.780  -7.747  -1.173  1.00  0.00           O  
ATOM   2271  N   PRO B  53      13.533  -9.390  -2.078  1.00  0.00           N  
ATOM   2272  CA  PRO B  53      14.135 -10.462  -1.294  1.00  0.00           C  
ATOM   2273  C   PRO B  53      15.486 -10.952  -1.839  1.00  0.00           C  
ATOM   2274  O   PRO B  53      16.156 -11.752  -1.192  1.00  0.00           O  
ATOM   2275  CB  PRO B  53      13.082 -11.567  -1.327  1.00  0.00           C  
ATOM   2276  CG  PRO B  53      12.446 -11.403  -2.706  1.00  0.00           C  
ATOM   2277  CD  PRO B  53      12.447  -9.888  -2.905  1.00  0.00           C  
ATOM   2278  N   CYS B  54      15.871 -10.520  -3.041  1.00  0.00           N  
ATOM   2279  CA  CYS B  54      17.016 -11.044  -3.776  1.00  0.00           C  
ATOM   2280  C   CYS B  54      18.244 -10.111  -3.707  1.00  0.00           C  
ATOM   2281  O   CYS B  54      18.257  -9.089  -3.012  1.00  0.00           O  
ATOM   2282  CB  CYS B  54      16.551 -11.351  -5.211  1.00  0.00           C  
ATOM   2283  SG  CYS B  54      15.948  -9.857  -6.047  1.00  0.00           S  
ATOM   2284  N   THR B  55      19.303 -10.476  -4.423  1.00  0.00           N  
ATOM   2285  CA  THR B  55      20.463  -9.607  -4.645  1.00  0.00           C  
ATOM   2286  C   THR B  55      20.197  -8.643  -5.818  1.00  0.00           C  
ATOM   2287  O   THR B  55      19.331  -8.928  -6.653  1.00  0.00           O  
ATOM   2288  CB  THR B  55      21.736 -10.423  -4.901  1.00  0.00           C  
ATOM   2289  OG1 THR B  55      21.626 -11.138  -6.103  1.00  0.00           O  
ATOM   2290  CG2 THR B  55      22.039 -11.412  -3.774  1.00  0.00           C  
ATOM   2291  N   PRO B  56      20.944  -7.534  -5.950  1.00  0.00           N  
ATOM   2292  CA  PRO B  56      20.795  -6.632  -7.096  1.00  0.00           C  
ATOM   2293  C   PRO B  56      20.939  -7.299  -8.470  1.00  0.00           C  
ATOM   2294  O   PRO B  56      20.243  -6.910  -9.402  1.00  0.00           O  
ATOM   2295  CB  PRO B  56      21.862  -5.557  -6.891  1.00  0.00           C  
ATOM   2296  CG  PRO B  56      22.009  -5.501  -5.373  1.00  0.00           C  
ATOM   2297  CD  PRO B  56      21.856  -6.969  -4.974  1.00  0.00           C  
ATOM   2298  N   ASP B  57      21.790  -8.325  -8.600  1.00  0.00           N  
ATOM   2299  CA  ASP B  57      21.982  -9.075  -9.853  1.00  0.00           C  
ATOM   2300  C   ASP B  57      20.743  -9.885 -10.258  1.00  0.00           C  
ATOM   2301  O   ASP B  57      20.507 -10.135 -11.439  1.00  0.00           O  
ATOM   2302  CB  ASP B  57      23.197 -10.010  -9.718  1.00  0.00           C  
ATOM   2303  CG  ASP B  57      24.507  -9.237  -9.595  1.00  0.00           C  
ATOM   2304  OD1 ASP B  57      24.752  -8.356 -10.434  1.00  0.00           O  
ATOM   2305  OD2 ASP B  57      25.250  -9.481  -8.614  1.00  0.00           O  
ATOM   2306  N   GLU B  58      19.927 -10.264  -9.283  1.00  0.00           N  
ATOM   2307  CA  GLU B  58      18.692 -11.039  -9.481  1.00  0.00           C  
ATOM   2308  C   GLU B  58      17.440 -10.145  -9.564  1.00  0.00           C  
ATOM   2309  O   GLU B  58      16.324 -10.645  -9.727  1.00  0.00           O  
ATOM   2310  CB  GLU B  58      18.562 -12.061  -8.344  1.00  0.00           C  
ATOM   2311  CG  GLU B  58      19.699 -13.097  -8.321  1.00  0.00           C  
ATOM   2312  CD  GLU B  58      19.759 -13.866  -6.995  1.00  0.00           C  
ATOM   2313  OE1 GLU B  58      20.015 -15.091  -7.019  1.00  0.00           O  
ATOM   2314  OE2 GLU B  58      19.606 -13.212  -5.927  1.00  0.00           O  
ATOM   2315  N   ALA B  59      17.605  -8.823  -9.474  1.00  0.00           N  
ATOM   2316  CA  ALA B  59      16.509  -7.852  -9.438  1.00  0.00           C  
ATOM   2317  C   ALA B  59      15.987  -7.438 -10.837  1.00  0.00           C  
ATOM   2318  O   ALA B  59      15.598  -6.285 -11.057  1.00  0.00           O  
ATOM   2319  CB  ALA B  59      16.938  -6.674  -8.558  1.00  0.00           C  
ATOM   2320  N   GLY B  60      15.995  -8.364 -11.792  1.00  0.00           N  
ATOM   2321  CA  GLY B  60      15.507  -8.144 -13.147  1.00  0.00           C  
ATOM   2322  C   GLY B  60      16.174  -6.943 -13.822  1.00  0.00           C  
ATOM   2323  O   GLY B  60      17.398  -6.838 -13.864  1.00  0.00           O  
ATOM   2324  N   ILE B  61      15.372  -6.008 -14.323  1.00  0.00           N  
ATOM   2325  CA  ILE B  61      15.884  -4.820 -15.024  1.00  0.00           C  
ATOM   2326  C   ILE B  61      16.378  -3.699 -14.103  1.00  0.00           C  
ATOM   2327  O   ILE B  61      16.779  -2.653 -14.601  1.00  0.00           O  
ATOM   2328  CB  ILE B  61      14.850  -4.290 -16.034  1.00  0.00           C  
ATOM   2329  CG1 ILE B  61      13.570  -3.785 -15.339  1.00  0.00           C  
ATOM   2330  CG2 ILE B  61      14.529  -5.364 -17.094  1.00  0.00           C  
ATOM   2331  CD1 ILE B  61      12.738  -2.874 -16.244  1.00  0.00           C  
ATOM   2332  N   SER B  62      16.362  -3.863 -12.781  1.00  0.00           N  
ATOM   2333  CA  SER B  62      16.625  -2.767 -11.837  1.00  0.00           C  
ATOM   2334  C   SER B  62      17.991  -2.109 -12.044  1.00  0.00           C  
ATOM   2335  O   SER B  62      18.087  -0.886 -12.102  1.00  0.00           O  
ATOM   2336  CB  SER B  62      16.512  -3.257 -10.388  1.00  0.00           C  
ATOM   2337  OG  SER B  62      15.189  -3.712 -10.133  1.00  0.00           O  
ATOM   2338  N   LEU B  63      19.053  -2.908 -12.230  1.00  0.00           N  
ATOM   2339  CA  LEU B  63      20.400  -2.391 -12.507  1.00  0.00           C  
ATOM   2340  C   LEU B  63      20.467  -1.641 -13.843  1.00  0.00           C  
ATOM   2341  O   LEU B  63      21.060  -0.570 -13.926  1.00  0.00           O  
ATOM   2342  CB  LEU B  63      21.409  -3.553 -12.511  1.00  0.00           C  
ATOM   2343  CG  LEU B  63      21.752  -4.120 -11.117  1.00  0.00           C  
ATOM   2344  CD1 LEU B  63      22.604  -5.377 -11.287  1.00  0.00           C  
ATOM   2345  CD2 LEU B  63      22.555  -3.121 -10.287  1.00  0.00           C  
ATOM   2346  N   ASP B  64      19.843  -2.185 -14.883  1.00  0.00           N  
ATOM   2347  CA  ASP B  64      19.850  -1.585 -16.211  1.00  0.00           C  
ATOM   2348  C   ASP B  64      19.050  -0.289 -16.252  1.00  0.00           C  
ATOM   2349  O   ASP B  64      19.495   0.687 -16.860  1.00  0.00           O  
ATOM   2350  CB  ASP B  64      19.318  -2.586 -17.248  1.00  0.00           C  
ATOM   2351  CG  ASP B  64      20.275  -3.757 -17.491  1.00  0.00           C  
ATOM   2352  OD1 ASP B  64      21.490  -3.597 -17.239  1.00  0.00           O  
ATOM   2353  OD2 ASP B  64      19.771  -4.797 -17.964  1.00  0.00           O  
ATOM   2354  N   VAL B  65      17.932  -0.233 -15.528  1.00  0.00           N  
ATOM   2355  CA  VAL B  65      17.142   0.991 -15.357  1.00  0.00           C  
ATOM   2356  C   VAL B  65      17.975   2.080 -14.694  1.00  0.00           C  
ATOM   2357  O   VAL B  65      18.044   3.191 -15.223  1.00  0.00           O  
ATOM   2358  CB  VAL B  65      15.865   0.705 -14.545  1.00  0.00           C  
ATOM   2359  CG1 VAL B  65      15.150   1.981 -14.079  1.00  0.00           C  
ATOM   2360  CG2 VAL B  65      14.886  -0.077 -15.414  1.00  0.00           C  
ATOM   2361  N   ILE B  66      18.661   1.766 -13.593  1.00  0.00           N  
ATOM   2362  CA  ILE B  66      19.501   2.745 -12.904  1.00  0.00           C  
ATOM   2363  C   ILE B  66      20.592   3.276 -13.843  1.00  0.00           C  
ATOM   2364  O   ILE B  66      20.741   4.483 -13.978  1.00  0.00           O  
ATOM   2365  CB  ILE B  66      20.099   2.139 -11.611  1.00  0.00           C  
ATOM   2366  CG1 ILE B  66      18.983   1.878 -10.575  1.00  0.00           C  
ATOM   2367  CG2 ILE B  66      21.155   3.078 -10.995  1.00  0.00           C  
ATOM   2368  CD1 ILE B  66      19.383   0.855  -9.511  1.00  0.00           C  
ATOM   2369  N   ARG B  67      21.317   2.391 -14.540  1.00  0.00           N  
ATOM   2370  CA  ARG B  67      22.382   2.791 -15.478  1.00  0.00           C  
ATOM   2371  C   ARG B  67      21.859   3.620 -16.650  1.00  0.00           C  
ATOM   2372  O   ARG B  67      22.515   4.570 -17.062  1.00  0.00           O  
ATOM   2373  CB  ARG B  67      23.082   1.539 -16.008  1.00  0.00           C  
ATOM   2374  CG  ARG B  67      23.942   0.836 -14.941  1.00  0.00           C  
ATOM   2375  CD  ARG B  67      24.450  -0.496 -15.501  1.00  0.00           C  
ATOM   2376  NE  ARG B  67      25.205  -1.267 -14.503  1.00  0.00           N  
ATOM   2377  CZ  ARG B  67      25.233  -2.589 -14.409  1.00  0.00           C  
ATOM   2378  NH1 ARG B  67      24.591  -3.372 -15.249  1.00  0.00           N  
ATOM   2379  NH2 ARG B  67      25.898  -3.152 -13.455  1.00  0.00           N  
ATOM   2380  N   HIS B  68      20.700   3.264 -17.197  1.00  0.00           N  
ATOM   2381  CA  HIS B  68      20.152   3.911 -18.389  1.00  0.00           C  
ATOM   2382  C   HIS B  68      19.556   5.293 -18.101  1.00  0.00           C  
ATOM   2383  O   HIS B  68      19.737   6.219 -18.893  1.00  0.00           O  
ATOM   2384  CB  HIS B  68      19.115   2.986 -19.031  1.00  0.00           C  
ATOM   2385  CG  HIS B  68      18.646   3.471 -20.373  1.00  0.00           C  
ATOM   2386  ND1 HIS B  68      19.257   3.211 -21.589  1.00  0.00           N  
ATOM   2387  CD2 HIS B  68      17.554   4.252 -20.628  1.00  0.00           C  
ATOM   2388  CE1 HIS B  68      18.526   3.800 -22.540  1.00  0.00           C  
ATOM   2389  NE2 HIS B  68      17.496   4.450 -21.998  1.00  0.00           N  
ATOM   2390  N   TYR B  69      18.871   5.441 -16.966  1.00  0.00           N  
ATOM   2391  CA  TYR B  69      18.196   6.685 -16.594  1.00  0.00           C  
ATOM   2392  C   TYR B  69      18.995   7.585 -15.641  1.00  0.00           C  
ATOM   2393  O   TYR B  69      18.564   8.709 -15.375  1.00  0.00           O  
ATOM   2394  CB  TYR B  69      16.794   6.379 -16.064  1.00  0.00           C  
ATOM   2395  CG  TYR B  69      15.884   5.789 -17.112  1.00  0.00           C  
ATOM   2396  CD1 TYR B  69      15.384   6.583 -18.161  1.00  0.00           C  
ATOM   2397  CD2 TYR B  69      15.526   4.429 -17.050  1.00  0.00           C  
ATOM   2398  CE1 TYR B  69      14.575   6.017 -19.158  1.00  0.00           C  
ATOM   2399  CE2 TYR B  69      14.724   3.855 -18.043  1.00  0.00           C  
ATOM   2400  CZ  TYR B  69      14.255   4.641 -19.106  1.00  0.00           C  
ATOM   2401  OH  TYR B  69      13.513   4.056 -20.081  1.00  0.00           O  
ATOM   2402  N   ALA B  70      20.169   7.134 -15.177  1.00  0.00           N  
ATOM   2403  CA  ALA B  70      21.083   7.963 -14.404  1.00  0.00           C  
ATOM   2404  C   ALA B  70      21.400   9.273 -15.144  1.00  0.00           C  
ATOM   2405  O   ALA B  70      21.843   9.281 -16.291  1.00  0.00           O  
ATOM   2406  CB  ALA B  70      22.358   7.168 -14.126  1.00  0.00           C  
ATOM   2407  N   GLY B  71      21.140  10.406 -14.484  1.00  0.00           N  
ATOM   2408  CA  GLY B  71      21.303  11.742 -15.063  1.00  0.00           C  
ATOM   2409  C   GLY B  71      20.206  12.175 -16.047  1.00  0.00           C  
ATOM   2410  O   GLY B  71      20.279  13.286 -16.564  1.00  0.00           O  
ATOM   2411  N   ARG B  72      19.214  11.328 -16.327  1.00  0.00           N  
ATOM   2412  CA  ARG B  72      18.065  11.641 -17.181  1.00  0.00           C  
ATOM   2413  C   ARG B  72      16.775  11.831 -16.396  1.00  0.00           C  
ATOM   2414  O   ARG B  72      15.992  12.714 -16.715  1.00  0.00           O  
ATOM   2415  CB  ARG B  72      17.851  10.549 -18.232  1.00  0.00           C  
ATOM   2416  CG  ARG B  72      19.054  10.350 -19.160  1.00  0.00           C  
ATOM   2417  CD  ARG B  72      18.686   9.309 -20.216  1.00  0.00           C  
ATOM   2418  NE  ARG B  72      19.819   9.018 -21.113  1.00  0.00           N  
ATOM   2419  CZ  ARG B  72      19.793   8.143 -22.102  1.00  0.00           C  
ATOM   2420  NH1 ARG B  72      18.709   7.489 -22.420  1.00  0.00           N  
ATOM   2421  NH2 ARG B  72      20.867   7.912 -22.802  1.00  0.00           N  
ATOM   2422  N   LEU B  73      16.564  10.978 -15.394  1.00  0.00           N  
ATOM   2423  CA  LEU B  73      15.387  11.005 -14.535  1.00  0.00           C  
ATOM   2424  C   LEU B  73      15.798  10.890 -13.062  1.00  0.00           C  
ATOM   2425  O   LEU B  73      16.764  10.188 -12.763  1.00  0.00           O  
ATOM   2426  CB  LEU B  73      14.424   9.859 -14.899  1.00  0.00           C  
ATOM   2427  CG  LEU B  73      13.783   9.959 -16.296  1.00  0.00           C  
ATOM   2428  CD1 LEU B  73      12.935   8.713 -16.553  1.00  0.00           C  
ATOM   2429  CD2 LEU B  73      12.874  11.181 -16.437  1.00  0.00           C  
ATOM   2430  N   PRO B  74      15.062  11.522 -12.135  1.00  0.00           N  
ATOM   2431  CA  PRO B  74      15.207  11.243 -10.710  1.00  0.00           C  
ATOM   2432  C   PRO B  74      14.888   9.782 -10.392  1.00  0.00           C  
ATOM   2433  O   PRO B  74      13.860   9.257 -10.825  1.00  0.00           O  
ATOM   2434  CB  PRO B  74      14.240  12.200  -9.998  1.00  0.00           C  
ATOM   2435  CG  PRO B  74      14.018  13.314 -11.012  1.00  0.00           C  
ATOM   2436  CD  PRO B  74      14.106  12.579 -12.355  1.00  0.00           C  
ATOM   2437  N   ILE B  75      15.758   9.129  -9.614  1.00  0.00           N  
ATOM   2438  CA  ILE B  75      15.568   7.743  -9.173  1.00  0.00           C  
ATOM   2439  C   ILE B  75      15.739   7.662  -7.662  1.00  0.00           C  
ATOM   2440  O   ILE B  75      16.754   8.092  -7.124  1.00  0.00           O  
ATOM   2441  CB  ILE B  75      16.515   6.753  -9.901  1.00  0.00           C  
ATOM   2442  CG1 ILE B  75      16.479   6.946 -11.438  1.00  0.00           C  
ATOM   2443  CG2 ILE B  75      16.132   5.306  -9.526  1.00  0.00           C  
ATOM   2444  CD1 ILE B  75      17.369   5.977 -12.226  1.00  0.00           C  
ATOM   2445  N   LEU B  76      14.765   7.052  -6.986  1.00  0.00           N  
ATOM   2446  CA  LEU B  76      14.875   6.642  -5.590  1.00  0.00           C  
ATOM   2447  C   LEU B  76      14.972   5.117  -5.518  1.00  0.00           C  
ATOM   2448  O   LEU B  76      14.100   4.410  -6.027  1.00  0.00           O  
ATOM   2449  CB  LEU B  76      13.680   7.188  -4.795  1.00  0.00           C  
ATOM   2450  CG  LEU B  76      13.673   6.797  -3.304  1.00  0.00           C  
ATOM   2451  CD1 LEU B  76      14.824   7.437  -2.543  1.00  0.00           C  
ATOM   2452  CD2 LEU B  76      12.363   7.250  -2.657  1.00  0.00           C  
ATOM   2453  N   GLY B  77      16.010   4.599  -4.863  1.00  0.00           N  
ATOM   2454  CA  GLY B  77      16.145   3.186  -4.545  1.00  0.00           C  
ATOM   2455  C   GLY B  77      15.833   2.917  -3.073  1.00  0.00           C  
ATOM   2456  O   GLY B  77      16.434   3.543  -2.203  1.00  0.00           O  
ATOM   2457  N   VAL B  78      14.953   1.967  -2.779  1.00  0.00           N  
ATOM   2458  CA  VAL B  78      14.600   1.576  -1.407  1.00  0.00           C  
ATOM   2459  C   VAL B  78      15.098   0.161  -1.132  1.00  0.00           C  
ATOM   2460  O   VAL B  78      14.837  -0.753  -1.899  1.00  0.00           O  
ATOM   2461  CB  VAL B  78      13.089   1.707  -1.153  1.00  0.00           C  
ATOM   2462  CG1 VAL B  78      12.753   1.382   0.308  1.00  0.00           C  
ATOM   2463  CG2 VAL B  78      12.603   3.129  -1.450  1.00  0.00           C  
ATOM   2464  N   CYS B  79      15.847  -0.040  -0.041  1.00  0.00           N  
ATOM   2465  CA  CYS B  79      16.429  -1.316   0.383  1.00  0.00           C  
ATOM   2466  C   CYS B  79      17.221  -2.001  -0.755  1.00  0.00           C  
ATOM   2467  O   CYS B  79      18.333  -1.572  -1.042  1.00  0.00           O  
ATOM   2468  CB  CYS B  79      15.338  -2.165   1.046  1.00  0.00           C  
ATOM   2469  SG  CYS B  79      16.070  -3.623   1.846  1.00  0.00           S  
ATOM   2470  N   LEU B  80      16.667  -3.013  -1.424  1.00  0.00           N  
ATOM   2471  CA  LEU B  80      17.270  -3.615  -2.611  1.00  0.00           C  
ATOM   2472  C   LEU B  80      17.543  -2.570  -3.701  1.00  0.00           C  
ATOM   2473  O   LEU B  80      18.618  -2.584  -4.300  1.00  0.00           O  
ATOM   2474  CB  LEU B  80      16.335  -4.717  -3.143  1.00  0.00           C  
ATOM   2475  CG  LEU B  80      16.806  -5.360  -4.467  1.00  0.00           C  
ATOM   2476  CD1 LEU B  80      18.124  -6.103  -4.306  1.00  0.00           C  
ATOM   2477  CD2 LEU B  80      15.751  -6.341  -4.963  1.00  0.00           C  
ATOM   2478  N   GLY B  81      16.635  -1.641  -3.926  1.00  0.00           N  
ATOM   2479  CA  GLY B  81      16.828  -0.570  -4.901  1.00  0.00           C  
ATOM   2480  C   GLY B  81      18.002   0.347  -4.555  1.00  0.00           C  
ATOM   2481  O   GLY B  81      18.751   0.763  -5.443  1.00  0.00           O  
ATOM   2482  N   HIS B  82      18.247   0.604  -3.266  1.00  0.00           N  
ATOM   2483  CA  HIS B  82      19.437   1.309  -2.783  1.00  0.00           C  
ATOM   2484  C   HIS B  82      20.717   0.503  -3.031  1.00  0.00           C  
ATOM   2485  O   HIS B  82      21.711   1.042  -3.513  1.00  0.00           O  
ATOM   2486  CB  HIS B  82      19.239   1.626  -1.293  1.00  0.00           C  
ATOM   2487  CG  HIS B  82      20.500   1.902  -0.533  1.00  0.00           C  
ATOM   2488  ND1 HIS B  82      21.133   3.113  -0.398  1.00  0.00           N  
ATOM   2489  CD2 HIS B  82      21.230   0.992   0.196  1.00  0.00           C  
ATOM   2490  CE1 HIS B  82      22.203   2.949   0.406  1.00  0.00           C  
ATOM   2491  NE2 HIS B  82      22.294   1.672   0.783  1.00  0.00           N  
ATOM   2492  N   GLN B  83      20.698  -0.795  -2.756  1.00  0.00           N  
ATOM   2493  CA  GLN B  83      21.826  -1.686  -3.006  1.00  0.00           C  
ATOM   2494  C   GLN B  83      22.140  -1.772  -4.506  1.00  0.00           C  
ATOM   2495  O   GLN B  83      23.298  -1.634  -4.902  1.00  0.00           O  
ATOM   2496  CB  GLN B  83      21.517  -3.074  -2.441  1.00  0.00           C  
ATOM   2497  CG  GLN B  83      21.392  -3.078  -0.907  1.00  0.00           C  
ATOM   2498  CD  GLN B  83      20.717  -4.337  -0.369  1.00  0.00           C  
ATOM   2499  OE1 GLN B  83      20.423  -5.289  -1.071  1.00  0.00           O  
ATOM   2500  NE2 GLN B  83      20.430  -4.379   0.905  1.00  0.00           N  
ATOM   2501  N   ALA B  84      21.113  -1.918  -5.339  1.00  0.00           N  
ATOM   2502  CA  ALA B  84      21.234  -1.912  -6.789  1.00  0.00           C  
ATOM   2503  C   ALA B  84      21.820  -0.591  -7.307  1.00  0.00           C  
ATOM   2504  O   ALA B  84      22.685  -0.605  -8.181  1.00  0.00           O  
ATOM   2505  CB  ALA B  84      19.852  -2.196  -7.395  1.00  0.00           C  
ATOM   2506  N   MET B  85      21.433   0.538  -6.725  1.00  0.00           N  
ATOM   2507  CA  MET B  85      21.984   1.844  -7.084  1.00  0.00           C  
ATOM   2508  C   MET B  85      23.487   1.930  -6.797  1.00  0.00           C  
ATOM   2509  O   MET B  85      24.247   2.332  -7.671  1.00  0.00           O  
ATOM   2510  CB  MET B  85      21.206   2.937  -6.351  1.00  0.00           C  
ATOM   2511  CG  MET B  85      21.592   4.344  -6.813  1.00  0.00           C  
ATOM   2512  SD  MET B  85      20.575   5.653  -6.074  1.00  0.00           S  
ATOM   2513  CE  MET B  85      19.009   5.372  -6.941  1.00  0.00           C  
ATOM   2514  N   ALA B  86      23.940   1.494  -5.624  1.00  0.00           N  
ATOM   2515  CA  ALA B  86      25.366   1.455  -5.327  1.00  0.00           C  
ATOM   2516  C   ALA B  86      26.126   0.498  -6.255  1.00  0.00           C  
ATOM   2517  O   ALA B  86      27.169   0.858  -6.810  1.00  0.00           O  
ATOM   2518  CB  ALA B  86      25.543   1.074  -3.849  1.00  0.00           C  
ATOM   2519  N   GLN B  87      25.582  -0.694  -6.505  1.00  0.00           N  
ATOM   2520  CA  GLN B  87      26.195  -1.706  -7.364  1.00  0.00           C  
ATOM   2521  C   GLN B  87      26.245  -1.279  -8.846  1.00  0.00           C  
ATOM   2522  O   GLN B  87      27.233  -1.557  -9.520  1.00  0.00           O  
ATOM   2523  CB  GLN B  87      25.460  -3.034  -7.175  1.00  0.00           C  
ATOM   2524  CG  GLN B  87      26.132  -4.171  -7.952  1.00  0.00           C  
ATOM   2525  CD  GLN B  87      25.546  -5.546  -7.626  1.00  0.00           C  
ATOM   2526  OE1 GLN B  87      25.095  -5.811  -6.527  1.00  0.00           O  
ATOM   2527  NE2 GLN B  87      25.560  -6.462  -8.566  1.00  0.00           N  
ATOM   2528  N   ALA B  88      25.250  -0.569  -9.337  1.00  0.00           N  
ATOM   2529  CA  ALA B  88      25.221  -0.074 -10.715  1.00  0.00           C  
ATOM   2530  C   ALA B  88      26.420   0.826 -11.056  1.00  0.00           C  
ATOM   2531  O   ALA B  88      26.851   0.865 -12.215  1.00  0.00           O  
ATOM   2532  CB  ALA B  88      23.898   0.666 -10.938  1.00  0.00           C  
ATOM   2533  N   PHE B  89      27.002   1.489 -10.048  1.00  0.00           N  
ATOM   2534  CA  PHE B  89      28.172   2.354 -10.162  1.00  0.00           C  
ATOM   2535  C   PHE B  89      29.468   1.714  -9.632  1.00  0.00           C  
ATOM   2536  O   PHE B  89      30.502   2.382  -9.576  1.00  0.00           O  
ATOM   2537  CB  PHE B  89      27.861   3.698  -9.499  1.00  0.00           C  
ATOM   2538  CG  PHE B  89      26.829   4.518 -10.241  1.00  0.00           C  
ATOM   2539  CD1 PHE B  89      27.227   5.456 -11.208  1.00  0.00           C  
ATOM   2540  CD2 PHE B  89      25.463   4.337  -9.977  1.00  0.00           C  
ATOM   2541  CE1 PHE B  89      26.272   6.207 -11.897  1.00  0.00           C  
ATOM   2542  CE2 PHE B  89      24.501   5.085 -10.673  1.00  0.00           C  
ATOM   2543  CZ  PHE B  89      24.909   6.023 -11.631  1.00  0.00           C  
ATOM   2544  N   GLY B  90      29.453   0.430  -9.274  1.00  0.00           N  
ATOM   2545  CA  GLY B  90      30.631  -0.345  -8.870  1.00  0.00           C  
ATOM   2546  C   GLY B  90      30.793  -0.579  -7.368  1.00  0.00           C  
ATOM   2547  O   GLY B  90      31.802  -1.156  -6.962  1.00  0.00           O  
ATOM   2548  N   GLY B  91      29.831  -0.158  -6.548  1.00  0.00           N  
ATOM   2549  CA  GLY B  91      29.810  -0.490  -5.125  1.00  0.00           C  
ATOM   2550  C   GLY B  91      29.559  -1.976  -4.886  1.00  0.00           C  
ATOM   2551  O   GLY B  91      28.912  -2.649  -5.688  1.00  0.00           O  
ATOM   2552  N   LYS B  92      30.061  -2.499  -3.757  1.00  0.00           N  
ATOM   2553  CA  LYS B  92      29.818  -3.879  -3.345  1.00  0.00           C  
ATOM   2554  C   LYS B  92      28.697  -3.959  -2.328  1.00  0.00           C  
ATOM   2555  O   LYS B  92      28.633  -3.181  -1.379  1.00  0.00           O  
ATOM   2556  CB  LYS B  92      31.088  -4.511  -2.782  1.00  0.00           C  
ATOM   2557  CG  LYS B  92      32.120  -4.806  -3.879  1.00  0.00           C  
ATOM   2558  CD  LYS B  92      33.338  -5.439  -3.215  1.00  0.00           C  
ATOM   2559  CE  LYS B  92      34.420  -5.754  -4.235  1.00  0.00           C  
ATOM   2560  NZ  LYS B  92      35.621  -6.239  -3.524  1.00  0.00           N  
ATOM   2561  N   VAL B  93      27.846  -4.961  -2.499  1.00  0.00           N  
ATOM   2562  CA  VAL B  93      26.813  -5.316  -1.528  1.00  0.00           C  
ATOM   2563  C   VAL B  93      27.300  -6.518  -0.741  1.00  0.00           C  
ATOM   2564  O   VAL B  93      27.616  -7.564  -1.308  1.00  0.00           O  
ATOM   2565  CB  VAL B  93      25.463  -5.568  -2.214  1.00  0.00           C  
ATOM   2566  CG1 VAL B  93      24.383  -5.886  -1.181  1.00  0.00           C  
ATOM   2567  CG2 VAL B  93      25.016  -4.326  -2.995  1.00  0.00           C  
ATOM   2568  N   VAL B  94      27.392  -6.385   0.580  1.00  0.00           N  
ATOM   2569  CA  VAL B  94      27.946  -7.389   1.491  1.00  0.00           C  
ATOM   2570  C   VAL B  94      26.948  -7.732   2.598  1.00  0.00           C  
ATOM   2571  O   VAL B  94      25.978  -7.016   2.825  1.00  0.00           O  
ATOM   2572  CB  VAL B  94      29.300  -6.947   2.075  1.00  0.00           C  
ATOM   2573  CG1 VAL B  94      30.337  -6.766   0.966  1.00  0.00           C  
ATOM   2574  CG2 VAL B  94      29.207  -5.655   2.895  1.00  0.00           C  
ATOM   2575  N   ARG B  95      27.166  -8.842   3.298  1.00  0.00           N  
ATOM   2576  CA  ARG B  95      26.324  -9.181   4.452  1.00  0.00           C  
ATOM   2577  C   ARG B  95      26.504  -8.160   5.562  1.00  0.00           C  
ATOM   2578  O   ARG B  95      27.629  -7.866   5.958  1.00  0.00           O  
ATOM   2579  CB  ARG B  95      26.607 -10.597   4.975  1.00  0.00           C  
ATOM   2580  CG  ARG B  95      25.798 -11.647   4.204  1.00  0.00           C  
ATOM   2581  CD  ARG B  95      25.972 -13.020   4.847  1.00  0.00           C  
ATOM   2582  NE  ARG B  95      25.117 -14.029   4.205  1.00  0.00           N  
ATOM   2583  CZ  ARG B  95      25.007 -15.311   4.559  1.00  0.00           C  
ATOM   2584  NH1 ARG B  95      25.700 -15.797   5.545  1.00  0.00           N  
ATOM   2585  NH2 ARG B  95      24.205 -16.099   3.910  1.00  0.00           N  
ATOM   2586  N   ALA B  96      25.387  -7.699   6.115  1.00  0.00           N  
ATOM   2587  CA  ALA B  96      25.390  -6.866   7.299  1.00  0.00           C  
ATOM   2588  C   ALA B  96      25.936  -7.644   8.509  1.00  0.00           C  
ATOM   2589  O   ALA B  96      25.661  -8.832   8.678  1.00  0.00           O  
ATOM   2590  CB  ALA B  96      23.966  -6.364   7.558  1.00  0.00           C  
ATOM   2591  N   ALA B  97      26.670  -6.959   9.392  1.00  0.00           N  
ATOM   2592  CA  ALA B  97      27.158  -7.549  10.641  1.00  0.00           C  
ATOM   2593  C   ALA B  97      26.008  -8.010  11.556  1.00  0.00           C  
ATOM   2594  O   ALA B  97      26.126  -9.001  12.284  1.00  0.00           O  
ATOM   2595  CB  ALA B  97      28.038  -6.513  11.342  1.00  0.00           C  
ATOM   2596  N   LYS B  98      24.881  -7.304  11.515  1.00  0.00           N  
ATOM   2597  CA  LYS B  98      23.641  -7.668  12.194  1.00  0.00           C  
ATOM   2598  C   LYS B  98      22.492  -7.695  11.191  1.00  0.00           C  
ATOM   2599  O   LYS B  98      22.160  -6.675  10.593  1.00  0.00           O  
ATOM   2600  CB  LYS B  98      23.349  -6.693  13.345  1.00  0.00           C  
ATOM   2601  CG  LYS B  98      23.650  -7.310  14.710  1.00  0.00           C  
ATOM   2602  CD  LYS B  98      23.361  -6.294  15.823  1.00  0.00           C  
ATOM   2603  CE  LYS B  98      23.619  -6.898  17.191  1.00  0.00           C  
ATOM   2604  NZ  LYS B  98      23.493  -5.871  18.258  1.00  0.00           N  
ATOM   2605  N   VAL B  99      21.860  -8.850  11.086  1.00  0.00           N  
ATOM   2606  CA  VAL B  99      20.617  -8.996  10.330  1.00  0.00           C  
ATOM   2607  C   VAL B  99      19.501  -8.270  11.072  1.00  0.00           C  
ATOM   2608  O   VAL B  99      19.261  -8.518  12.259  1.00  0.00           O  
ATOM   2609  CB  VAL B  99      20.271 -10.472  10.089  1.00  0.00           C  
ATOM   2610  CG1 VAL B  99      19.004 -10.613   9.259  1.00  0.00           C  
ATOM   2611  CG2 VAL B  99      21.409 -11.191   9.348  1.00  0.00           C  
ATOM   2612  N   MET B 100      18.814  -7.375  10.366  1.00  0.00           N  
ATOM   2613  CA  MET B 100      17.694  -6.610  10.892  1.00  0.00           C  
ATOM   2614  C   MET B 100      16.413  -7.088  10.203  1.00  0.00           C  
ATOM   2615  O   MET B 100      16.257  -6.946   8.996  1.00  0.00           O  
ATOM   2616  CB  MET B 100      17.934  -5.113  10.678  1.00  0.00           C  
ATOM   2617  CG  MET B 100      19.149  -4.586  11.459  1.00  0.00           C  
ATOM   2618  SD  MET B 100      18.957  -4.534  13.268  1.00  0.00           S  
ATOM   2619  CE  MET B 100      17.919  -3.058  13.427  1.00  0.00           C  
ATOM   2620  N   HIS B 101      15.490  -7.662  10.979  1.00  0.00           N  
ATOM   2621  CA  HIS B 101      14.168  -8.062  10.508  1.00  0.00           C  
ATOM   2622  C   HIS B 101      13.099  -7.345  11.321  1.00  0.00           C  
ATOM   2623  O   HIS B 101      12.877  -7.679  12.485  1.00  0.00           O  
ATOM   2624  CB  HIS B 101      14.002  -9.584  10.575  1.00  0.00           C  
ATOM   2625  CG  HIS B 101      14.649 -10.303   9.430  1.00  0.00           C  
ATOM   2626  ND1 HIS B 101      14.241 -10.284   8.117  1.00  0.00           N  
ATOM   2627  CD2 HIS B 101      15.755 -11.116   9.487  1.00  0.00           C  
ATOM   2628  CE1 HIS B 101      15.072 -11.061   7.406  1.00  0.00           C  
ATOM   2629  NE2 HIS B 101      16.011 -11.589   8.204  1.00  0.00           N  
ATOM   2630  N   GLY B 102      12.455  -6.354  10.701  1.00  0.00           N  
ATOM   2631  CA  GLY B 102      11.308  -5.667  11.291  1.00  0.00           C  
ATOM   2632  C   GLY B 102      11.591  -4.890  12.562  1.00  0.00           C  
ATOM   2633  O   GLY B 102      10.700  -4.687  13.381  1.00  0.00           O  
ATOM   2634  N   LYS B 103      12.854  -4.515  12.765  1.00  0.00           N  
ATOM   2635  CA  LYS B 103      13.258  -3.735  13.929  1.00  0.00           C  
ATOM   2636  C   LYS B 103      13.350  -2.269  13.554  1.00  0.00           C  
ATOM   2637  O   LYS B 103      13.929  -1.921  12.531  1.00  0.00           O  
ATOM   2638  CB  LYS B 103      14.571  -4.268  14.515  1.00  0.00           C  
ATOM   2639  CG  LYS B 103      14.366  -5.660  15.128  1.00  0.00           C  
ATOM   2640  CD  LYS B 103      15.657  -6.148  15.783  1.00  0.00           C  
ATOM   2641  CE  LYS B 103      15.433  -7.554  16.347  1.00  0.00           C  
ATOM   2642  NZ  LYS B 103      16.663  -8.081  16.978  1.00  0.00           N  
ATOM   2643  N   THR B 104      12.827  -1.442  14.424  1.00  0.00           N  
ATOM   2644  CA  THR B 104      13.129  -0.020  14.404  1.00  0.00           C  
ATOM   2645  C   THR B 104      14.558   0.205  14.897  1.00  0.00           C  
ATOM   2646  O   THR B 104      15.025  -0.456  15.827  1.00  0.00           O  
ATOM   2647  CB  THR B 104      12.115   0.784  15.234  1.00  0.00           C  
ATOM   2648  OG1 THR B 104      11.931   0.180  16.497  1.00  0.00           O  
ATOM   2649  CG2 THR B 104      10.753   0.800  14.538  1.00  0.00           C  
ATOM   2650  N   SER B 105      15.256   1.122  14.241  1.00  0.00           N  
ATOM   2651  CA  SER B 105      16.609   1.546  14.599  1.00  0.00           C  
ATOM   2652  C   SER B 105      16.701   3.052  14.395  1.00  0.00           C  
ATOM   2653  O   SER B 105      16.245   3.525  13.356  1.00  0.00           O  
ATOM   2654  CB  SER B 105      17.614   0.826  13.699  1.00  0.00           C  
ATOM   2655  OG  SER B 105      18.946   1.249  13.904  1.00  0.00           O  
ATOM   2656  N   PRO B 106      17.289   3.809  15.335  1.00  0.00           N  
ATOM   2657  CA  PRO B 106      17.663   5.171  15.043  1.00  0.00           C  
ATOM   2658  C   PRO B 106      18.774   5.187  13.989  1.00  0.00           C  
ATOM   2659  O   PRO B 106      19.715   4.389  14.034  1.00  0.00           O  
ATOM   2660  CB  PRO B 106      18.089   5.773  16.385  1.00  0.00           C  
ATOM   2661  CG  PRO B 106      18.628   4.569  17.147  1.00  0.00           C  
ATOM   2662  CD  PRO B 106      17.777   3.403  16.642  1.00  0.00           C  
ATOM   2663  N   ILE B 107      18.658   6.104  13.040  1.00  0.00           N  
ATOM   2664  CA  ILE B 107      19.727   6.443  12.099  1.00  0.00           C  
ATOM   2665  C   ILE B 107      20.048   7.929  12.206  1.00  0.00           C  
ATOM   2666  O   ILE B 107      19.168   8.750  12.469  1.00  0.00           O  
ATOM   2667  CB  ILE B 107      19.395   6.043  10.650  1.00  0.00           C  
ATOM   2668  CG1 ILE B 107      18.181   6.812  10.081  1.00  0.00           C  
ATOM   2669  CG2 ILE B 107      19.191   4.521  10.553  1.00  0.00           C  
ATOM   2670  CD1 ILE B 107      18.058   6.713   8.558  1.00  0.00           C  
ATOM   2671  N   THR B 108      21.309   8.278  11.997  1.00  0.00           N  
ATOM   2672  CA  THR B 108      21.737   9.670  11.875  1.00  0.00           C  
ATOM   2673  C   THR B 108      21.899  10.031  10.411  1.00  0.00           C  
ATOM   2674  O   THR B 108      22.411   9.227   9.633  1.00  0.00           O  
ATOM   2675  CB  THR B 108      23.037   9.941  12.644  1.00  0.00           C  
ATOM   2676  OG1 THR B 108      24.005   8.950  12.379  1.00  0.00           O  
ATOM   2677  CG2 THR B 108      22.797   9.941  14.150  1.00  0.00           C  
ATOM   2678  N   HIS B 109      21.484  11.228  10.022  1.00  0.00           N  
ATOM   2679  CA  HIS B 109      21.596  11.716   8.655  1.00  0.00           C  
ATOM   2680  C   HIS B 109      22.163  13.136   8.604  1.00  0.00           C  
ATOM   2681  O   HIS B 109      22.240  13.825   9.620  1.00  0.00           O  
ATOM   2682  CB  HIS B 109      20.231  11.596   7.961  1.00  0.00           C  
ATOM   2683  CG  HIS B 109      19.161  12.446   8.579  1.00  0.00           C  
ATOM   2684  ND1 HIS B 109      18.988  13.802   8.404  1.00  0.00           N  
ATOM   2685  CD2 HIS B 109      18.166  12.019   9.420  1.00  0.00           C  
ATOM   2686  CE1 HIS B 109      17.911  14.177   9.104  1.00  0.00           C  
ATOM   2687  NE2 HIS B 109      17.384  13.124   9.742  1.00  0.00           N  
ATOM   2688  N   ASN B 110      22.572  13.585   7.424  1.00  0.00           N  
ATOM   2689  CA  ASN B 110      23.125  14.925   7.211  1.00  0.00           C  
ATOM   2690  C   ASN B 110      22.064  15.998   6.898  1.00  0.00           C  
ATOM   2691  O   ASN B 110      22.416  17.159   6.709  1.00  0.00           O  
ATOM   2692  CB  ASN B 110      24.213  14.841   6.118  1.00  0.00           C  
ATOM   2693  CG  ASN B 110      23.680  14.478   4.743  1.00  0.00           C  
ATOM   2694  OD1 ASN B 110      22.520  14.168   4.551  1.00  0.00           O  
ATOM   2695  ND2 ASN B 110      24.527  14.515   3.737  1.00  0.00           N  
ATOM   2696  N   GLY B 111      20.780  15.640   6.830  1.00  0.00           N  
ATOM   2697  CA  GLY B 111      19.687  16.563   6.507  1.00  0.00           C  
ATOM   2698  C   GLY B 111      19.605  16.953   5.024  1.00  0.00           C  
ATOM   2699  O   GLY B 111      18.899  17.905   4.674  1.00  0.00           O  
ATOM   2700  N   GLU B 112      20.321  16.239   4.153  1.00  0.00           N  
ATOM   2701  CA  GLU B 112      20.327  16.466   2.710  1.00  0.00           C  
ATOM   2702  C   GLU B 112      19.385  15.511   1.964  1.00  0.00           C  
ATOM   2703  O   GLU B 112      19.063  14.415   2.431  1.00  0.00           O  
ATOM   2704  CB  GLU B 112      21.758  16.347   2.164  1.00  0.00           C  
ATOM   2705  CG  GLU B 112      22.669  17.532   2.538  1.00  0.00           C  
ATOM   2706  CD  GLU B 112      22.307  18.819   1.765  1.00  0.00           C  
ATOM   2707  OE1 GLU B 112      22.621  19.903   2.283  1.00  0.00           O  
ATOM   2708  OE2 GLU B 112      21.725  18.699   0.655  1.00  0.00           O  
ATOM   2709  N   GLY B 113      18.960  15.939   0.781  1.00  0.00           N  
ATOM   2710  CA  GLY B 113      18.115  15.128  -0.089  1.00  0.00           C  
ATOM   2711  C   GLY B 113      16.776  14.761   0.551  1.00  0.00           C  
ATOM   2712  O   GLY B 113      16.046  15.632   1.034  1.00  0.00           O  
ATOM   2713  N   VAL B 114      16.477  13.470   0.583  1.00  0.00           N  
ATOM   2714  CA  VAL B 114      15.233  12.962   1.176  1.00  0.00           C  
ATOM   2715  C   VAL B 114      15.163  13.157   2.694  1.00  0.00           C  
ATOM   2716  O   VAL B 114      14.075  13.122   3.251  1.00  0.00           O  
ATOM   2717  CB  VAL B 114      14.975  11.485   0.838  1.00  0.00           C  
ATOM   2718  CG1 VAL B 114      14.761  11.296  -0.667  1.00  0.00           C  
ATOM   2719  CG2 VAL B 114      16.073  10.540   1.330  1.00  0.00           C  
ATOM   2720  N   PHE B 115      16.287  13.409   3.355  1.00  0.00           N  
ATOM   2721  CA  PHE B 115      16.338  13.634   4.806  1.00  0.00           C  
ATOM   2722  C   PHE B 115      16.062  15.084   5.204  1.00  0.00           C  
ATOM   2723  O   PHE B 115      16.041  15.405   6.391  1.00  0.00           O  
ATOM   2724  CB  PHE B 115      17.687  13.151   5.345  1.00  0.00           C  
ATOM   2725  CG  PHE B 115      17.932  11.674   5.125  1.00  0.00           C  
ATOM   2726  CD1 PHE B 115      17.294  10.737   5.949  1.00  0.00           C  
ATOM   2727  CD2 PHE B 115      18.758  11.240   4.078  1.00  0.00           C  
ATOM   2728  CE1 PHE B 115      17.492   9.359   5.730  1.00  0.00           C  
ATOM   2729  CE2 PHE B 115      18.953   9.865   3.854  1.00  0.00           C  
ATOM   2730  CZ  PHE B 115      18.317   8.932   4.671  1.00  0.00           C  
ATOM   2731  N   ARG B 116      15.846  15.985   4.245  1.00  0.00           N  
ATOM   2732  CA  ARG B 116      15.675  17.410   4.513  1.00  0.00           C  
ATOM   2733  C   ARG B 116      14.470  17.664   5.411  1.00  0.00           C  
ATOM   2734  O   ARG B 116      13.344  17.352   5.049  1.00  0.00           O  
ATOM   2735  CB  ARG B 116      15.578  18.181   3.192  1.00  0.00           C  
ATOM   2736  CG  ARG B 116      15.773  19.678   3.436  1.00  0.00           C  
ATOM   2737  CD  ARG B 116      15.604  20.480   2.139  1.00  0.00           C  
ATOM   2738  NE  ARG B 116      14.174  20.588   1.793  1.00  0.00           N  
ATOM   2739  CZ  ARG B 116      13.673  21.231   0.755  1.00  0.00           C  
ATOM   2740  NH1 ARG B 116      14.453  21.819  -0.105  1.00  0.00           N  
ATOM   2741  NH2 ARG B 116      12.378  21.290   0.581  1.00  0.00           N  
ATOM   2742  N   GLY B 117      14.716  18.289   6.563  1.00  0.00           N  
ATOM   2743  CA  GLY B 117      13.671  18.658   7.521  1.00  0.00           C  
ATOM   2744  C   GLY B 117      13.112  17.499   8.349  1.00  0.00           C  
ATOM   2745  O   GLY B 117      12.132  17.695   9.061  1.00  0.00           O  
ATOM   2746  N   LEU B 118      13.724  16.320   8.280  1.00  0.00           N  
ATOM   2747  CA  LEU B 118      13.334  15.178   9.104  1.00  0.00           C  
ATOM   2748  C   LEU B 118      13.997  15.234  10.484  1.00  0.00           C  
ATOM   2749  O   LEU B 118      15.039  15.861  10.672  1.00  0.00           O  
ATOM   2750  CB  LEU B 118      13.646  13.851   8.391  1.00  0.00           C  
ATOM   2751  CG  LEU B 118      13.079  13.716   6.964  1.00  0.00           C  
ATOM   2752  CD1 LEU B 118      13.320  12.298   6.459  1.00  0.00           C  
ATOM   2753  CD2 LEU B 118      11.575  13.995   6.887  1.00  0.00           C  
ATOM   2754  N   ALA B 119      13.403  14.536  11.460  1.00  0.00           N  
ATOM   2755  CA  ALA B 119      13.991  14.347  12.783  1.00  0.00           C  
ATOM   2756  C   ALA B 119      15.377  13.684  12.671  1.00  0.00           C  
ATOM   2757  O   ALA B 119      15.600  12.821  11.825  1.00  0.00           O  
ATOM   2758  CB  ALA B 119      13.039  13.525  13.642  1.00  0.00           C  
ATOM   2759  N   ASN B 120      16.320  14.091  13.537  1.00  0.00           N  
ATOM   2760  CA  ASN B 120      17.668  13.532  13.555  1.00  0.00           C  
ATOM   2761  C   ASN B 120      18.124  13.324  15.013  1.00  0.00           C  
ATOM   2762  O   ASN B 120      18.309  14.300  15.726  1.00  0.00           O  
ATOM   2763  CB  ASN B 120      18.604  14.478  12.790  1.00  0.00           C  
ATOM   2764  CG  ASN B 120      19.945  13.856  12.429  1.00  0.00           C  
ATOM   2765  OD1 ASN B 120      20.225  12.685  12.667  1.00  0.00           O  
ATOM   2766  ND2 ASN B 120      20.819  14.610  11.805  1.00  0.00           N  
ATOM   2767  N   PRO B 121      18.316  12.071  15.477  1.00  0.00           N  
ATOM   2768  CA  PRO B 121      18.196  10.828  14.711  1.00  0.00           C  
ATOM   2769  C   PRO B 121      16.760  10.539  14.252  1.00  0.00           C  
ATOM   2770  O   PRO B 121      15.800  10.910  14.921  1.00  0.00           O  
ATOM   2771  CB  PRO B 121      18.733   9.735  15.629  1.00  0.00           C  
ATOM   2772  CG  PRO B 121      18.410  10.262  17.021  1.00  0.00           C  
ATOM   2773  CD  PRO B 121      18.619  11.776  16.868  1.00  0.00           C  
ATOM   2774  N   LEU B 122      16.649   9.849  13.130  1.00  0.00           N  
ATOM   2775  CA  LEU B 122      15.375   9.399  12.568  1.00  0.00           C  
ATOM   2776  C   LEU B 122      15.155   7.928  12.917  1.00  0.00           C  
ATOM   2777  O   LEU B 122      16.012   7.087  12.644  1.00  0.00           O  
ATOM   2778  CB  LEU B 122      15.398   9.637  11.051  1.00  0.00           C  
ATOM   2779  CG  LEU B 122      14.086   9.292  10.334  1.00  0.00           C  
ATOM   2780  CD1 LEU B 122      12.989  10.310  10.650  1.00  0.00           C  
ATOM   2781  CD2 LEU B 122      14.301   9.289   8.821  1.00  0.00           C  
ATOM   2782  N   THR B 123      14.008   7.595  13.489  1.00  0.00           N  
ATOM   2783  CA  THR B 123      13.640   6.199  13.763  1.00  0.00           C  
ATOM   2784  C   THR B 123      13.106   5.552  12.495  1.00  0.00           C  
ATOM   2785  O   THR B 123      12.080   5.965  11.968  1.00  0.00           O  
ATOM   2786  CB  THR B 123      12.619   6.104  14.897  1.00  0.00           C  
ATOM   2787  OG1 THR B 123      13.174   6.658  16.062  1.00  0.00           O  
ATOM   2788  CG2 THR B 123      12.270   4.661  15.238  1.00  0.00           C  
ATOM   2789  N   VAL B 124      13.775   4.505  12.014  1.00  0.00           N  
ATOM   2790  CA  VAL B 124      13.409   3.831  10.763  1.00  0.00           C  
ATOM   2791  C   VAL B 124      13.239   2.320  10.956  1.00  0.00           C  
ATOM   2792  O   VAL B 124      13.807   1.726  11.863  1.00  0.00           O  
ATOM   2793  CB  VAL B 124      14.410   4.113   9.638  1.00  0.00           C  
ATOM   2794  CG1 VAL B 124      14.519   5.611   9.379  1.00  0.00           C  
ATOM   2795  CG2 VAL B 124      15.800   3.525   9.911  1.00  0.00           C  
ATOM   2796  N   THR B 125      12.486   1.693  10.064  1.00  0.00           N  
ATOM   2797  CA  THR B 125      12.327   0.241  10.030  1.00  0.00           C  
ATOM   2798  C   THR B 125      13.331  -0.383   9.080  1.00  0.00           C  
ATOM   2799  O   THR B 125      13.467   0.041   7.935  1.00  0.00           O  
ATOM   2800  CB  THR B 125      10.912  -0.162   9.629  1.00  0.00           C  
ATOM   2801  OG1 THR B 125      10.010   0.540  10.444  1.00  0.00           O  
ATOM   2802  CG2 THR B 125      10.659  -1.647   9.852  1.00  0.00           C  
ATOM   2803  N   ARG B 126      14.018  -1.424   9.551  1.00  0.00           N  
ATOM   2804  CA  ARG B 126      15.050  -2.138   8.803  1.00  0.00           C  
ATOM   2805  C   ARG B 126      14.664  -3.607   8.615  1.00  0.00           C  
ATOM   2806  O   ARG B 126      14.478  -4.336   9.589  1.00  0.00           O  
ATOM   2807  CB  ARG B 126      16.399  -1.971   9.514  1.00  0.00           C  
ATOM   2808  CG  ARG B 126      16.878  -0.507   9.549  1.00  0.00           C  
ATOM   2809  CD  ARG B 126      18.139  -0.314  10.401  1.00  0.00           C  
ATOM   2810  NE  ARG B 126      19.267  -1.105   9.890  1.00  0.00           N  
ATOM   2811  CZ  ARG B 126      20.467  -1.245  10.443  1.00  0.00           C  
ATOM   2812  NH1 ARG B 126      20.796  -0.636  11.545  1.00  0.00           N  
ATOM   2813  NH2 ARG B 126      21.359  -2.007   9.898  1.00  0.00           N  
ATOM   2814  N   TYR B 127      14.572  -4.029   7.352  1.00  0.00           N  
ATOM   2815  CA  TYR B 127      14.349  -5.416   6.922  1.00  0.00           C  
ATOM   2816  C   TYR B 127      15.436  -5.802   5.910  1.00  0.00           C  
ATOM   2817  O   TYR B 127      15.179  -5.968   4.725  1.00  0.00           O  
ATOM   2818  CB  TYR B 127      12.952  -5.582   6.316  1.00  0.00           C  
ATOM   2819  CG  TYR B 127      11.818  -5.661   7.302  1.00  0.00           C  
ATOM   2820  CD1 TYR B 127      11.387  -6.913   7.786  1.00  0.00           C  
ATOM   2821  CD2 TYR B 127      11.121  -4.494   7.682  1.00  0.00           C  
ATOM   2822  CE1 TYR B 127      10.283  -7.002   8.637  1.00  0.00           C  
ATOM   2823  CE2 TYR B 127      10.018  -4.576   8.531  1.00  0.00           C  
ATOM   2824  CZ  TYR B 127       9.591  -5.831   9.005  1.00  0.00           C  
ATOM   2825  OH  TYR B 127       8.503  -5.916   9.842  1.00  0.00           O  
ATOM   2826  N   HIS B 128      16.666  -5.926   6.372  1.00  0.00           N  
ATOM   2827  CA  HIS B 128      17.761  -6.259   5.475  1.00  0.00           C  
ATOM   2828  C   HIS B 128      18.806  -7.150   6.145  1.00  0.00           C  
ATOM   2829  O   HIS B 128      19.077  -7.068   7.349  1.00  0.00           O  
ATOM   2830  CB  HIS B 128      18.368  -4.980   4.883  1.00  0.00           C  
ATOM   2831  CG  HIS B 128      19.158  -4.177   5.876  1.00  0.00           C  
ATOM   2832  ND1 HIS B 128      20.502  -4.332   6.138  1.00  0.00           N  
ATOM   2833  CD2 HIS B 128      18.691  -3.194   6.721  1.00  0.00           C  
ATOM   2834  CE1 HIS B 128      20.843  -3.462   7.099  1.00  0.00           C  
ATOM   2835  NE2 HIS B 128      19.765  -2.750   7.481  1.00  0.00           N  
ATOM   2836  N   SER B 129      19.428  -8.008   5.327  1.00  0.00           N  
ATOM   2837  CA  SER B 129      20.577  -8.840   5.688  1.00  0.00           C  
ATOM   2838  C   SER B 129      21.842  -8.447   4.925  1.00  0.00           C  
ATOM   2839  O   SER B 129      22.921  -8.970   5.203  1.00  0.00           O  
ATOM   2840  CB  SER B 129      20.231 -10.307   5.418  1.00  0.00           C  
ATOM   2841  OG  SER B 129      19.858 -10.490   4.067  1.00  0.00           O  
ATOM   2842  N   LEU B 130      21.707  -7.538   3.969  1.00  0.00           N  
ATOM   2843  CA  LEU B 130      22.761  -7.010   3.127  1.00  0.00           C  
ATOM   2844  C   LEU B 130      22.874  -5.494   3.346  1.00  0.00           C  
ATOM   2845  O   LEU B 130      21.905  -4.840   3.723  1.00  0.00           O  
ATOM   2846  CB  LEU B 130      22.479  -7.344   1.656  1.00  0.00           C  
ATOM   2847  CG  LEU B 130      22.362  -8.842   1.318  1.00  0.00           C  
ATOM   2848  CD1 LEU B 130      21.998  -9.029  -0.151  1.00  0.00           C  
ATOM   2849  CD2 LEU B 130      23.664  -9.599   1.582  1.00  0.00           C  
ATOM   2850  N   VAL B 131      24.091  -4.958   3.111  1.00  0.00           N  
ATOM   2851  CA  VAL B 131      24.395  -3.527   3.152  1.00  0.00           C  
ATOM   2852  C   VAL B 131      25.412  -3.183   2.073  1.00  0.00           C  
ATOM   2853  O   VAL B 131      26.138  -4.050   1.590  1.00  0.00           O  
ATOM   2854  CB  VAL B 131      24.921  -3.064   4.528  1.00  0.00           C  
ATOM   2855  CG1 VAL B 131      23.825  -3.147   5.597  1.00  0.00           C  
ATOM   2856  CG2 VAL B 131      26.147  -3.866   5.003  1.00  0.00           C  
ATOM   2857  N   VAL B 132      25.491  -1.915   1.705  1.00  0.00           N  
ATOM   2858  CA  VAL B 132      26.572  -1.414   0.848  1.00  0.00           C  
ATOM   2859  C   VAL B 132      27.855  -1.312   1.676  1.00  0.00           C  
ATOM   2860  O   VAL B 132      27.853  -0.729   2.754  1.00  0.00           O  
ATOM   2861  CB  VAL B 132      26.203  -0.075   0.206  1.00  0.00           C  
ATOM   2862  CG1 VAL B 132      27.328   0.457  -0.677  1.00  0.00           C  
ATOM   2863  CG2 VAL B 132      24.946  -0.222  -0.661  1.00  0.00           C  
ATOM   2864  N   GLU B 133      28.947  -1.889   1.168  1.00  0.00           N  
ATOM   2865  CA  GLU B 133      30.264  -1.802   1.799  1.00  0.00           C  
ATOM   2866  C   GLU B 133      30.798  -0.357   1.698  1.00  0.00           C  
ATOM   2867  O   GLU B 133      31.000   0.121   0.582  1.00  0.00           O  
ATOM   2868  CB  GLU B 133      31.202  -2.817   1.135  1.00  0.00           C  
ATOM   2869  CG  GLU B 133      32.617  -2.804   1.731  1.00  0.00           C  
ATOM   2870  CD  GLU B 133      33.506  -3.861   1.039  1.00  0.00           C  
ATOM   2871  OE1 GLU B 133      33.942  -4.802   1.719  1.00  0.00           O  
ATOM   2872  OE2 GLU B 133      33.718  -3.746  -0.193  1.00  0.00           O  
ATOM   2873  N   PRO B 134      31.068   0.331   2.816  1.00  0.00           N  
ATOM   2874  CA  PRO B 134      31.467   1.734   2.794  1.00  0.00           C  
ATOM   2875  C   PRO B 134      32.703   2.024   1.935  1.00  0.00           C  
ATOM   2876  O   PRO B 134      32.697   2.960   1.148  1.00  0.00           O  
ATOM   2877  CB  PRO B 134      31.705   2.125   4.255  1.00  0.00           C  
ATOM   2878  CG  PRO B 134      30.815   1.162   5.029  1.00  0.00           C  
ATOM   2879  CD  PRO B 134      30.862  -0.116   4.190  1.00  0.00           C  
ATOM   2880  N   ASP B 135      33.733   1.170   2.022  1.00  0.00           N  
ATOM   2881  CA  ASP B 135      35.001   1.351   1.305  1.00  0.00           C  
ATOM   2882  C   ASP B 135      34.868   1.144  -0.212  1.00  0.00           C  
ATOM   2883  O   ASP B 135      35.712   1.596  -0.985  1.00  0.00           O  
ATOM   2884  CB  ASP B 135      36.050   0.386   1.879  1.00  0.00           C  
ATOM   2885  CG  ASP B 135      36.411   0.659   3.344  1.00  0.00           C  
ATOM   2886  OD1 ASP B 135      36.192   1.792   3.817  1.00  0.00           O  
ATOM   2887  OD2 ASP B 135      36.917  -0.283   3.998  1.00  0.00           O  
ATOM   2888  N   SER B 136      33.803   0.484  -0.654  1.00  0.00           N  
ATOM   2889  CA  SER B 136      33.510   0.253  -2.068  1.00  0.00           C  
ATOM   2890  C   SER B 136      32.561   1.289  -2.674  1.00  0.00           C  
ATOM   2891  O   SER B 136      32.345   1.267  -3.887  1.00  0.00           O  
ATOM   2892  CB  SER B 136      32.957  -1.155  -2.266  1.00  0.00           C  
ATOM   2893  OG  SER B 136      31.616  -1.261  -1.841  1.00  0.00           O  
ATOM   2894  N   LEU B 137      31.983   2.175  -1.858  1.00  0.00           N  
ATOM   2895  CA  LEU B 137      31.030   3.161  -2.356  1.00  0.00           C  
ATOM   2896  C   LEU B 137      31.714   4.087  -3.375  1.00  0.00           C  
ATOM   2897  O   LEU B 137      32.701   4.741  -3.046  1.00  0.00           O  
ATOM   2898  CB  LEU B 137      30.411   3.954  -1.192  1.00  0.00           C  
ATOM   2899  CG  LEU B 137      29.320   4.932  -1.656  1.00  0.00           C  
ATOM   2900  CD1 LEU B 137      28.055   4.219  -2.111  1.00  0.00           C  
ATOM   2901  CD2 LEU B 137      28.929   5.884  -0.519  1.00  0.00           C  
ATOM   2902  N   PRO B 138      31.203   4.178  -4.611  1.00  0.00           N  
ATOM   2903  CA  PRO B 138      31.828   4.995  -5.639  1.00  0.00           C  
ATOM   2904  C   PRO B 138      31.897   6.465  -5.233  1.00  0.00           C  
ATOM   2905  O   PRO B 138      30.947   7.015  -4.668  1.00  0.00           O  
ATOM   2906  CB  PRO B 138      30.981   4.796  -6.894  1.00  0.00           C  
ATOM   2907  CG  PRO B 138      30.313   3.448  -6.659  1.00  0.00           C  
ATOM   2908  CD  PRO B 138      30.105   3.418  -5.153  1.00  0.00           C  
ATOM   2909  N   ALA B 139      32.988   7.151  -5.595  1.00  0.00           N  
ATOM   2910  CA  ALA B 139      33.230   8.551  -5.231  1.00  0.00           C  
ATOM   2911  C   ALA B 139      32.167   9.537  -5.757  1.00  0.00           C  
ATOM   2912  O   ALA B 139      32.129  10.687  -5.312  1.00  0.00           O  
ATOM   2913  CB  ALA B 139      34.625   8.935  -5.735  1.00  0.00           C  
ATOM   2914  N   CYS B 140      31.330   9.130  -6.717  1.00  0.00           N  
ATOM   2915  CA  CYS B 140      30.207   9.923  -7.204  1.00  0.00           C  
ATOM   2916  C   CYS B 140      29.027   9.981  -6.220  1.00  0.00           C  
ATOM   2917  O   CYS B 140      28.152  10.821  -6.406  1.00  0.00           O  
ATOM   2918  CB  CYS B 140      29.761   9.395  -8.573  1.00  0.00           C  
ATOM   2919  SG  CYS B 140      29.312   7.640  -8.501  1.00  0.00           S  
ATOM   2920  N   PHE B 141      29.017   9.141  -5.180  1.00  0.00           N  
ATOM   2921  CA  PHE B 141      28.020   9.169  -4.117  1.00  0.00           C  
ATOM   2922  C   PHE B 141      28.579   9.780  -2.835  1.00  0.00           C  
ATOM   2923  O   PHE B 141      29.701   9.495  -2.425  1.00  0.00           O  
ATOM   2924  CB  PHE B 141      27.473   7.770  -3.851  1.00  0.00           C  
ATOM   2925  CG  PHE B 141      26.579   7.248  -4.947  1.00  0.00           C  
ATOM   2926  CD1 PHE B 141      25.231   7.652  -4.998  1.00  0.00           C  
ATOM   2927  CD2 PHE B 141      27.071   6.361  -5.912  1.00  0.00           C  
ATOM   2928  CE1 PHE B 141      24.386   7.169  -6.008  1.00  0.00           C  
ATOM   2929  CE2 PHE B 141      26.234   5.876  -6.927  1.00  0.00           C  
ATOM   2930  CZ  PHE B 141      24.888   6.278  -6.977  1.00  0.00           C  
ATOM   2931  N   ASP B 142      27.750  10.557  -2.166  1.00  0.00           N  
ATOM   2932  CA  ASP B 142      27.921  10.897  -0.758  1.00  0.00           C  
ATOM   2933  C   ASP B 142      27.028  10.002   0.097  1.00  0.00           C  
ATOM   2934  O   ASP B 142      25.908   9.661  -0.286  1.00  0.00           O  
ATOM   2935  CB  ASP B 142      27.619  12.385  -0.526  1.00  0.00           C  
ATOM   2936  CG  ASP B 142      28.702  13.274  -1.124  1.00  0.00           C  
ATOM   2937  OD1 ASP B 142      29.907  12.946  -0.976  1.00  0.00           O  
ATOM   2938  OD2 ASP B 142      28.363  14.302  -1.751  1.00  0.00           O  
ATOM   2939  N   VAL B 143      27.527   9.628   1.277  1.00  0.00           N  
ATOM   2940  CA  VAL B 143      26.680   8.980   2.282  1.00  0.00           C  
ATOM   2941  C   VAL B 143      25.843  10.056   2.960  1.00  0.00           C  
ATOM   2942  O   VAL B 143      26.387  11.036   3.469  1.00  0.00           O  
ATOM   2943  CB  VAL B 143      27.489   8.173   3.304  1.00  0.00           C  
ATOM   2944  CG1 VAL B 143      26.557   7.434   4.270  1.00  0.00           C  
ATOM   2945  CG2 VAL B 143      28.380   7.131   2.632  1.00  0.00           C  
ATOM   2946  N   THR B 144      24.531   9.878   2.983  1.00  0.00           N  
ATOM   2947  CA  THR B 144      23.587  10.833   3.582  1.00  0.00           C  
ATOM   2948  C   THR B 144      23.086  10.382   4.948  1.00  0.00           C  
ATOM   2949  O   THR B 144      22.725  11.229   5.762  1.00  0.00           O  
ATOM   2950  CB  THR B 144      22.390  11.086   2.653  1.00  0.00           C  
ATOM   2951  OG1 THR B 144      21.806   9.862   2.261  1.00  0.00           O  
ATOM   2952  CG2 THR B 144      22.799  11.820   1.384  1.00  0.00           C  
ATOM   2953  N   ALA B 145      23.117   9.068   5.238  1.00  0.00           N  
ATOM   2954  CA  ALA B 145      22.693   8.521   6.518  1.00  0.00           C  
ATOM   2955  C   ALA B 145      23.485   7.278   6.939  1.00  0.00           C  
ATOM   2956  O   ALA B 145      23.947   6.498   6.106  1.00  0.00           O  
ATOM   2957  CB  ALA B 145      21.193   8.219   6.460  1.00  0.00           C  
ATOM   2958  N   TRP B 146      23.592   7.068   8.256  1.00  0.00           N  
ATOM   2959  CA  TRP B 146      24.304   5.969   8.888  1.00  0.00           C  
ATOM   2960  C   TRP B 146      23.478   5.344  10.014  1.00  0.00           C  
ATOM   2961  O   TRP B 146      22.740   6.035  10.725  1.00  0.00           O  
ATOM   2962  CB  TRP B 146      25.647   6.457   9.445  1.00  0.00           C  
ATOM   2963  CG  TRP B 146      26.569   7.085   8.458  1.00  0.00           C  
ATOM   2964  CD1 TRP B 146      27.603   6.480   7.839  1.00  0.00           C  
ATOM   2965  CD2 TRP B 146      26.573   8.471   7.977  1.00  0.00           C  
ATOM   2966  NE1 TRP B 146      28.257   7.387   7.015  1.00  0.00           N  
ATOM   2967  CE2 TRP B 146      27.659   8.621   7.072  1.00  0.00           C  
ATOM   2968  CE3 TRP B 146      25.765   9.599   8.226  1.00  0.00           C  
ATOM   2969  CZ2 TRP B 146      27.942   9.852   6.436  1.00  0.00           C  
ATOM   2970  CZ3 TRP B 146      26.042  10.822   7.586  1.00  0.00           C  
ATOM   2971  CH2 TRP B 146      27.116  10.946   6.703  1.00  0.00           C  
ATOM   2972  N   SER B 147      23.666   4.042  10.225  1.00  0.00           N  
ATOM   2973  CA  SER B 147      23.218   3.370  11.439  1.00  0.00           C  
ATOM   2974  C   SER B 147      24.134   3.690  12.630  1.00  0.00           C  
ATOM   2975  O   SER B 147      25.235   4.208  12.482  1.00  0.00           O  
ATOM   2976  CB  SER B 147      23.133   1.859  11.207  1.00  0.00           C  
ATOM   2977  OG  SER B 147      24.426   1.289  11.153  1.00  0.00           O  
ATOM   2978  N   GLU B 148      23.713   3.264  13.827  1.00  0.00           N  
ATOM   2979  CA  GLU B 148      24.537   3.337  15.046  1.00  0.00           C  
ATOM   2980  C   GLU B 148      25.885   2.603  14.900  1.00  0.00           C  
ATOM   2981  O   GLU B 148      26.887   3.001  15.484  1.00  0.00           O  
ATOM   2982  CB  GLU B 148      23.775   2.691  16.207  1.00  0.00           C  
ATOM   2983  CG  GLU B 148      22.461   3.401  16.551  1.00  0.00           C  
ATOM   2984  CD  GLU B 148      21.739   2.700  17.707  1.00  0.00           C  
ATOM   2985  OE1 GLU B 148      21.108   3.408  18.516  1.00  0.00           O  
ATOM   2986  OE2 GLU B 148      21.802   1.446  17.778  1.00  0.00           O  
ATOM   2987  N   THR B 149      25.918   1.547  14.077  1.00  0.00           N  
ATOM   2988  CA  THR B 149      27.122   0.749  13.795  1.00  0.00           C  
ATOM   2989  C   THR B 149      27.894   1.240  12.561  1.00  0.00           C  
ATOM   2990  O   THR B 149      28.762   0.531  12.064  1.00  0.00           O  
ATOM   2991  CB  THR B 149      26.778  -0.742  13.692  1.00  0.00           C  
ATOM   2992  OG1 THR B 149      25.696  -0.958  12.818  1.00  0.00           O  
ATOM   2993  CG2 THR B 149      26.336  -1.304  15.041  1.00  0.00           C  
ATOM   2994  N   ARG B 150      27.600   2.454  12.078  1.00  0.00           N  
ATOM   2995  CA  ARG B 150      28.163   3.052  10.857  1.00  0.00           C  
ATOM   2996  C   ARG B 150      27.909   2.267   9.563  1.00  0.00           C  
ATOM   2997  O   ARG B 150      28.655   2.426   8.597  1.00  0.00           O  
ATOM   2998  CB  ARG B 150      29.645   3.404  11.012  1.00  0.00           C  
ATOM   2999  CG  ARG B 150      29.896   4.658  11.844  1.00  0.00           C  
ATOM   3000  CD  ARG B 150      31.355   5.078  11.620  1.00  0.00           C  
ATOM   3001  NE  ARG B 150      31.622   6.420  12.145  1.00  0.00           N  
ATOM   3002  CZ  ARG B 150      32.702   7.147  11.880  1.00  0.00           C  
ATOM   3003  NH1 ARG B 150      33.667   6.673  11.147  1.00  0.00           N  
ATOM   3004  NH2 ARG B 150      32.804   8.350  12.348  1.00  0.00           N  
ATOM   3005  N   GLU B 151      26.849   1.483   9.501  1.00  0.00           N  
ATOM   3006  CA  GLU B 151      26.371   0.953   8.229  1.00  0.00           C  
ATOM   3007  C   GLU B 151      25.731   2.088   7.411  1.00  0.00           C  
ATOM   3008  O   GLU B 151      25.031   2.933   7.973  1.00  0.00           O  
ATOM   3009  CB  GLU B 151      25.380  -0.177   8.448  1.00  0.00           C  
ATOM   3010  CG  GLU B 151      26.003  -1.368   9.187  1.00  0.00           C  
ATOM   3011  CD  GLU B 151      24.920  -2.378   9.591  1.00  0.00           C  
ATOM   3012  OE1 GLU B 151      24.963  -3.528   9.116  1.00  0.00           O  
ATOM   3013  OE2 GLU B 151      24.028  -1.993  10.383  1.00  0.00           O  
ATOM   3014  N   ILE B 152      25.957   2.088   6.097  1.00  0.00           N  
ATOM   3015  CA  ILE B 152      25.335   3.054   5.190  1.00  0.00           C  
ATOM   3016  C   ILE B 152      23.820   2.838   5.201  1.00  0.00           C  
ATOM   3017  O   ILE B 152      23.341   1.753   4.888  1.00  0.00           O  
ATOM   3018  CB  ILE B 152      25.923   2.935   3.766  1.00  0.00           C  
ATOM   3019  CG1 ILE B 152      27.421   3.302   3.770  1.00  0.00           C  
ATOM   3020  CG2 ILE B 152      25.144   3.823   2.786  1.00  0.00           C  
ATOM   3021  CD1 ILE B 152      28.124   3.110   2.424  1.00  0.00           C  
ATOM   3022  N   MET B 153      23.073   3.882   5.542  1.00  0.00           N  
ATOM   3023  CA  MET B 153      21.604   3.895   5.544  1.00  0.00           C  
ATOM   3024  C   MET B 153      21.015   4.803   4.462  1.00  0.00           C  
ATOM   3025  O   MET B 153      19.821   4.726   4.192  1.00  0.00           O  
ATOM   3026  CB  MET B 153      21.097   4.318   6.928  1.00  0.00           C  
ATOM   3027  CG  MET B 153      21.389   3.289   8.027  1.00  0.00           C  
ATOM   3028  SD  MET B 153      20.527   1.700   7.840  1.00  0.00           S  
ATOM   3029  CE  MET B 153      21.897   0.646   7.340  1.00  0.00           C  
ATOM   3030  N   GLY B 154      21.844   5.636   3.827  1.00  0.00           N  
ATOM   3031  CA  GLY B 154      21.445   6.481   2.715  1.00  0.00           C  
ATOM   3032  C   GLY B 154      22.635   6.915   1.879  1.00  0.00           C  
ATOM   3033  O   GLY B 154      23.726   7.138   2.409  1.00  0.00           O  
ATOM   3034  N   ILE B 155      22.427   7.026   0.570  1.00  0.00           N  
ATOM   3035  CA  ILE B 155      23.398   7.546  -0.391  1.00  0.00           C  
ATOM   3036  C   ILE B 155      22.722   8.544  -1.325  1.00  0.00           C  
ATOM   3037  O   ILE B 155      21.542   8.404  -1.638  1.00  0.00           O  
ATOM   3038  CB  ILE B 155      24.094   6.422  -1.196  1.00  0.00           C  
ATOM   3039  CG1 ILE B 155      23.105   5.594  -2.044  1.00  0.00           C  
ATOM   3040  CG2 ILE B 155      24.913   5.534  -0.248  1.00  0.00           C  
ATOM   3041  CD1 ILE B 155      23.767   4.546  -2.952  1.00  0.00           C  
ATOM   3042  N   ARG B 156      23.488   9.525  -1.816  1.00  0.00           N  
ATOM   3043  CA  ARG B 156      23.024  10.495  -2.807  1.00  0.00           C  
ATOM   3044  C   ARG B 156      24.124  10.755  -3.823  1.00  0.00           C  
ATOM   3045  O   ARG B 156      25.273  10.965  -3.452  1.00  0.00           O  
ATOM   3046  CB  ARG B 156      22.587  11.771  -2.079  1.00  0.00           C  
ATOM   3047  CG  ARG B 156      21.922  12.779  -3.012  1.00  0.00           C  
ATOM   3048  CD  ARG B 156      21.498  14.012  -2.222  1.00  0.00           C  
ATOM   3049  NE  ARG B 156      20.837  14.999  -3.084  1.00  0.00           N  
ATOM   3050  CZ  ARG B 156      20.707  16.288  -2.836  1.00  0.00           C  
ATOM   3051  NH1 ARG B 156      21.173  16.819  -1.737  1.00  0.00           N  
ATOM   3052  NH2 ARG B 156      20.109  17.065  -3.684  1.00  0.00           N  
ATOM   3053  N   HIS B 157      23.783  10.751  -5.105  1.00  0.00           N  
ATOM   3054  CA  HIS B 157      24.728  11.089  -6.165  1.00  0.00           C  
ATOM   3055  C   HIS B 157      25.018  12.591  -6.159  1.00  0.00           C  
ATOM   3056  O   HIS B 157      24.111  13.411  -6.056  1.00  0.00           O  
ATOM   3057  CB  HIS B 157      24.185  10.602  -7.505  1.00  0.00           C  
ATOM   3058  CG  HIS B 157      25.213  10.622  -8.596  1.00  0.00           C  
ATOM   3059  ND1 HIS B 157      25.631  11.721  -9.306  1.00  0.00           N  
ATOM   3060  CD2 HIS B 157      25.942   9.558  -9.073  1.00  0.00           C  
ATOM   3061  CE1 HIS B 157      26.586  11.335 -10.180  1.00  0.00           C  
ATOM   3062  NE2 HIS B 157      26.787  10.024 -10.062  1.00  0.00           N  
ATOM   3063  N   ARG B 158      26.291  12.966  -6.313  1.00  0.00           N  
ATOM   3064  CA  ARG B 158      26.740  14.364  -6.209  1.00  0.00           C  
ATOM   3065  C   ARG B 158      26.234  15.279  -7.325  1.00  0.00           C  
ATOM   3066  O   ARG B 158      26.153  16.483  -7.121  1.00  0.00           O  
ATOM   3067  CB  ARG B 158      28.271  14.402  -6.197  1.00  0.00           C  
ATOM   3068  CG  ARG B 158      28.834  13.800  -4.909  1.00  0.00           C  
ATOM   3069  CD  ARG B 158      30.356  13.888  -4.914  1.00  0.00           C  
ATOM   3070  NE  ARG B 158      30.875  13.405  -3.636  1.00  0.00           N  
ATOM   3071  CZ  ARG B 158      32.121  13.205  -3.286  1.00  0.00           C  
ATOM   3072  NH1 ARG B 158      33.120  13.441  -4.093  1.00  0.00           N  
ATOM   3073  NH2 ARG B 158      32.355  12.769  -2.103  1.00  0.00           N  
ATOM   3074  N   GLN B 159      25.963  14.744  -8.518  1.00  0.00           N  
ATOM   3075  CA  GLN B 159      25.561  15.524  -9.689  1.00  0.00           C  
ATOM   3076  C   GLN B 159      24.157  15.215 -10.188  1.00  0.00           C  
ATOM   3077  O   GLN B 159      23.496  16.095 -10.724  1.00  0.00           O  
ATOM   3078  CB  GLN B 159      26.548  15.293 -10.835  1.00  0.00           C  
ATOM   3079  CG  GLN B 159      27.903  15.979 -10.608  1.00  0.00           C  
ATOM   3080  CD  GLN B 159      28.830  15.835 -11.810  1.00  0.00           C  
ATOM   3081  OE1 GLN B 159      28.696  14.962 -12.653  1.00  0.00           O  
ATOM   3082  NE2 GLN B 159      29.812  16.691 -11.937  1.00  0.00           N  
ATOM   3083  N   TRP B 160      23.721  13.968 -10.070  1.00  0.00           N  
ATOM   3084  CA  TRP B 160      22.435  13.526 -10.609  1.00  0.00           C  
ATOM   3085  C   TRP B 160      21.432  13.298  -9.484  1.00  0.00           C  
ATOM   3086  O   TRP B 160      21.806  13.064  -8.337  1.00  0.00           O  
ATOM   3087  CB  TRP B 160      22.640  12.268 -11.462  1.00  0.00           C  
ATOM   3088  CG  TRP B 160      23.563  12.424 -12.625  1.00  0.00           C  
ATOM   3089  CD1 TRP B 160      23.767  13.559 -13.344  1.00  0.00           C  
ATOM   3090  CD2 TRP B 160      24.438  11.414 -13.226  1.00  0.00           C  
ATOM   3091  NE1 TRP B 160      24.695  13.323 -14.343  1.00  0.00           N  
ATOM   3092  CE2 TRP B 160      25.130  12.013 -14.315  1.00  0.00           C  
ATOM   3093  CE3 TRP B 160      24.695  10.051 -12.951  1.00  0.00           C  
ATOM   3094  CZ2 TRP B 160      26.050  11.291 -15.104  1.00  0.00           C  
ATOM   3095  CZ3 TRP B 160      25.604   9.334 -13.744  1.00  0.00           C  
ATOM   3096  CH2 TRP B 160      26.277   9.950 -14.807  1.00  0.00           C  
ATOM   3097  N   ASP B 161      20.152  13.358  -9.803  1.00  0.00           N  
ATOM   3098  CA  ASP B 161      19.084  13.129  -8.830  1.00  0.00           C  
ATOM   3099  C   ASP B 161      18.868  11.622  -8.610  1.00  0.00           C  
ATOM   3100  O   ASP B 161      17.856  11.041  -8.991  1.00  0.00           O  
ATOM   3101  CB  ASP B 161      17.819  13.908  -9.231  1.00  0.00           C  
ATOM   3102  CG  ASP B 161      16.818  14.031  -8.083  1.00  0.00           C  
ATOM   3103  OD1 ASP B 161      17.130  13.578  -6.960  1.00  0.00           O  
ATOM   3104  OD2 ASP B 161      15.743  14.634  -8.285  1.00  0.00           O  
ATOM   3105  N   LEU B 162      19.892  10.988  -8.047  1.00  0.00           N  
ATOM   3106  CA  LEU B 162      19.898   9.584  -7.674  1.00  0.00           C  
ATOM   3107  C   LEU B 162      20.080   9.498  -6.168  1.00  0.00           C  
ATOM   3108  O   LEU B 162      21.076   9.985  -5.639  1.00  0.00           O  
ATOM   3109  CB  LEU B 162      21.044   8.842  -8.378  1.00  0.00           C  
ATOM   3110  CG  LEU B 162      21.034   8.886  -9.906  1.00  0.00           C  
ATOM   3111  CD1 LEU B 162      22.283   8.181 -10.427  1.00  0.00           C  
ATOM   3112  CD2 LEU B 162      19.821   8.191 -10.502  1.00  0.00           C  
ATOM   3113  N   GLU B 163      19.144   8.860  -5.492  1.00  0.00           N  
ATOM   3114  CA  GLU B 163      19.201   8.711  -4.040  1.00  0.00           C  
ATOM   3115  C   GLU B 163      18.744   7.318  -3.613  1.00  0.00           C  
ATOM   3116  O   GLU B 163      17.826   6.737  -4.199  1.00  0.00           O  
ATOM   3117  CB  GLU B 163      18.400   9.835  -3.387  1.00  0.00           C  
ATOM   3118  CG  GLU B 163      18.877  10.116  -1.956  1.00  0.00           C  
ATOM   3119  CD  GLU B 163      18.354  11.446  -1.405  1.00  0.00           C  
ATOM   3120  OE1 GLU B 163      18.596  11.741  -0.207  1.00  0.00           O  
ATOM   3121  OE2 GLU B 163      17.719  12.228  -2.146  1.00  0.00           O  
ATOM   3122  N   GLY B 164      19.406   6.759  -2.612  1.00  0.00           N  
ATOM   3123  CA  GLY B 164      19.089   5.449  -2.070  1.00  0.00           C  
ATOM   3124  C   GLY B 164      18.931   5.493  -0.562  1.00  0.00           C  
ATOM   3125  O   GLY B 164      19.693   6.172   0.125  1.00  0.00           O  
ATOM   3126  N   VAL B 165      17.977   4.729  -0.040  1.00  0.00           N  
ATOM   3127  CA  VAL B 165      17.792   4.489   1.399  1.00  0.00           C  
ATOM   3128  C   VAL B 165      17.744   2.993   1.691  1.00  0.00           C  
ATOM   3129  O   VAL B 165      17.016   2.241   1.055  1.00  0.00           O  
ATOM   3130  CB  VAL B 165      16.571   5.225   1.974  1.00  0.00           C  
ATOM   3131  CG1 VAL B 165      16.739   6.744   1.870  1.00  0.00           C  
ATOM   3132  CG2 VAL B 165      15.246   4.840   1.312  1.00  0.00           C  
ATOM   3133  N   GLN B 166      18.539   2.541   2.673  1.00  0.00           N  
ATOM   3134  CA  GLN B 166      18.649   1.113   3.029  1.00  0.00           C  
ATOM   3135  C   GLN B 166      17.476   0.604   3.889  1.00  0.00           C  
ATOM   3136  O   GLN B 166      17.241  -0.600   3.983  1.00  0.00           O  
ATOM   3137  CB  GLN B 166      20.004   0.917   3.734  1.00  0.00           C  
ATOM   3138  CG  GLN B 166      20.334  -0.512   4.203  1.00  0.00           C  
ATOM   3139  CD  GLN B 166      20.317  -1.535   3.072  1.00  0.00           C  
ATOM   3140  OE1 GLN B 166      21.290  -1.752   2.384  1.00  0.00           O  
ATOM   3141  NE2 GLN B 166      19.209  -2.202   2.857  1.00  0.00           N  
ATOM   3142  N   PHE B 167      16.778   1.514   4.546  1.00  0.00           N  
ATOM   3143  CA  PHE B 167      15.609   1.247   5.382  1.00  0.00           C  
ATOM   3144  C   PHE B 167      14.315   1.392   4.577  1.00  0.00           C  
ATOM   3145  O   PHE B 167      14.338   1.737   3.399  1.00  0.00           O  
ATOM   3146  CB  PHE B 167      15.668   2.174   6.593  1.00  0.00           C  
ATOM   3147  CG  PHE B 167      15.668   3.643   6.242  1.00  0.00           C  
ATOM   3148  CD1 PHE B 167      16.887   4.311   6.024  1.00  0.00           C  
ATOM   3149  CD2 PHE B 167      14.465   4.348   6.118  1.00  0.00           C  
ATOM   3150  CE1 PHE B 167      16.890   5.676   5.689  1.00  0.00           C  
ATOM   3151  CE2 PHE B 167      14.464   5.703   5.783  1.00  0.00           C  
ATOM   3152  CZ  PHE B 167      15.674   6.372   5.565  1.00  0.00           C  
ATOM   3153  N   HIS B 168      13.194   1.138   5.223  1.00  0.00           N  
ATOM   3154  CA  HIS B 168      11.871   1.172   4.619  1.00  0.00           C  
ATOM   3155  C   HIS B 168      11.085   2.399   5.108  1.00  0.00           C  
ATOM   3156  O   HIS B 168      10.452   2.327   6.156  1.00  0.00           O  
ATOM   3157  CB  HIS B 168      11.155  -0.132   4.961  1.00  0.00           C  
ATOM   3158  CG  HIS B 168      11.794  -1.336   4.334  1.00  0.00           C  
ATOM   3159  ND1 HIS B 168      11.423  -1.899   3.138  1.00  0.00           N  
ATOM   3160  CD2 HIS B 168      12.842  -2.075   4.818  1.00  0.00           C  
ATOM   3161  CE1 HIS B 168      12.214  -2.951   2.913  1.00  0.00           C  
ATOM   3162  NE2 HIS B 168      13.103  -3.087   3.908  1.00  0.00           N  
ATOM   3163  N   PRO B 169      11.120   3.541   4.383  1.00  0.00           N  
ATOM   3164  CA  PRO B 169      10.315   4.717   4.732  1.00  0.00           C  
ATOM   3165  C   PRO B 169       8.812   4.450   4.622  1.00  0.00           C  
ATOM   3166  O   PRO B 169       8.031   5.047   5.353  1.00  0.00           O  
ATOM   3167  CB  PRO B 169      10.760   5.803   3.750  1.00  0.00           C  
ATOM   3168  CG  PRO B 169      11.238   5.025   2.529  1.00  0.00           C  
ATOM   3169  CD  PRO B 169      11.843   3.771   3.143  1.00  0.00           C  
ATOM   3170  N   GLU B 170       8.427   3.508   3.779  1.00  0.00           N  
ATOM   3171  CA  GLU B 170       7.066   3.013   3.601  1.00  0.00           C  
ATOM   3172  C   GLU B 170       6.602   2.082   4.725  1.00  0.00           C  
ATOM   3173  O   GLU B 170       5.409   1.776   4.824  1.00  0.00           O  
ATOM   3174  CB  GLU B 170       6.959   2.299   2.244  1.00  0.00           C  
ATOM   3175  CG  GLU B 170       7.527   0.863   2.174  1.00  0.00           C  
ATOM   3176  CD  GLU B 170       9.060   0.713   2.206  1.00  0.00           C  
ATOM   3177  OE1 GLU B 170       9.526  -0.439   2.072  1.00  0.00           O  
ATOM   3178  OE2 GLU B 170       9.795   1.701   2.366  1.00  0.00           O  
ATOM   3179  N   SER B 171       7.512   1.617   5.557  1.00  0.00           N  
ATOM   3180  CA  SER B 171       7.101   0.929   6.765  1.00  0.00           C  
ATOM   3181  C   SER B 171       6.559   1.944   7.741  1.00  0.00           C  
ATOM   3182  O   SER B 171       7.196   2.919   8.115  1.00  0.00           O  
ATOM   3183  CB  SER B 171       8.226   0.132   7.404  1.00  0.00           C  
ATOM   3184  OG  SER B 171       7.729  -0.527   8.559  1.00  0.00           O  
ATOM   3185  N   ILE B 172       5.386   1.633   8.221  1.00  0.00           N  
ATOM   3186  CA  ILE B 172       4.640   2.451   9.149  1.00  0.00           C  
ATOM   3187  C   ILE B 172       5.387   2.718  10.460  1.00  0.00           C  
ATOM   3188  O   ILE B 172       5.114   3.684  11.159  1.00  0.00           O  
ATOM   3189  CB  ILE B 172       3.344   1.675   9.335  1.00  0.00           C  
ATOM   3190  CG1 ILE B 172       2.530   1.742   8.028  1.00  0.00           C  
ATOM   3191  CG2 ILE B 172       2.548   2.179  10.512  1.00  0.00           C  
ATOM   3192  CD1 ILE B 172       1.616   0.545   7.926  1.00  0.00           C  
ATOM   3193  N   LEU B 173       6.368   1.872  10.788  1.00  0.00           N  
ATOM   3194  CA  LEU B 173       7.255   2.060  11.922  1.00  0.00           C  
ATOM   3195  C   LEU B 173       8.370   3.064  11.678  1.00  0.00           C  
ATOM   3196  O   LEU B 173       9.063   3.437  12.619  1.00  0.00           O  
ATOM   3197  CB  LEU B 173       7.870   0.713  12.302  1.00  0.00           C  
ATOM   3198  CG  LEU B 173       6.829  -0.348  12.592  1.00  0.00           C  
ATOM   3199  CD1 LEU B 173       7.533  -1.661  12.963  1.00  0.00           C  
ATOM   3200  CD2 LEU B 173       5.887   0.142  13.688  1.00  0.00           C  
ATOM   3201  N   SER B 174       8.573   3.455  10.431  1.00  0.00           N  
ATOM   3202  CA  SER B 174       9.504   4.511  10.093  1.00  0.00           C  
ATOM   3203  C   SER B 174       8.866   5.854  10.388  1.00  0.00           C  
ATOM   3204  O   SER B 174       7.772   6.166   9.931  1.00  0.00           O  
ATOM   3205  CB  SER B 174       9.968   4.415   8.645  1.00  0.00           C  
ATOM   3206  OG  SER B 174      10.656   3.198   8.478  1.00  0.00           O  
ATOM   3207  N   GLU B 175       9.563   6.642  11.187  1.00  0.00           N  
ATOM   3208  CA  GLU B 175       9.185   8.014  11.469  1.00  0.00           C  
ATOM   3209  C   GLU B 175       9.239   8.845  10.188  1.00  0.00           C  
ATOM   3210  O   GLU B 175      10.154   8.693   9.375  1.00  0.00           O  
ATOM   3211  CB  GLU B 175      10.131   8.544  12.544  1.00  0.00           C  
ATOM   3212  CG  GLU B 175       9.676   9.873  13.144  1.00  0.00           C  
ATOM   3213  CD  GLU B 175      10.663  10.394  14.195  1.00  0.00           C  
ATOM   3214  OE1 GLU B 175      10.316  11.393  14.844  1.00  0.00           O  
ATOM   3215  OE2 GLU B 175      11.761   9.811  14.351  1.00  0.00           O  
ATOM   3216  N   GLN B 176       8.260   9.700   9.991  1.00  0.00           N  
ATOM   3217  CA  GLN B 176       8.198  10.660   8.883  1.00  0.00           C  
ATOM   3218  C   GLN B 176       8.383  10.038   7.481  1.00  0.00           C  
ATOM   3219  O   GLN B 176       8.886  10.698   6.577  1.00  0.00           O  
ATOM   3220  CB  GLN B 176       9.167  11.827   9.158  1.00  0.00           C  
ATOM   3221  CG  GLN B 176       8.852  12.578  10.452  1.00  0.00           C  
ATOM   3222  CD  GLN B 176       9.802  13.751  10.645  1.00  0.00           C  
ATOM   3223  OE1 GLN B 176      10.996  13.589  10.827  1.00  0.00           O  
ATOM   3224  NE2 GLN B 176       9.318  14.969  10.609  1.00  0.00           N  
ATOM   3225  N   GLY B 177       7.967   8.796   7.283  1.00  0.00           N  
ATOM   3226  CA  GLY B 177       8.106   8.094   6.007  1.00  0.00           C  
ATOM   3227  C   GLY B 177       7.468   8.833   4.829  1.00  0.00           C  
ATOM   3228  O   GLY B 177       8.119   9.031   3.800  1.00  0.00           O  
ATOM   3229  N   HIS B 178       6.249   9.338   4.998  1.00  0.00           N  
ATOM   3230  CA  HIS B 178       5.587  10.168   3.992  1.00  0.00           C  
ATOM   3231  C   HIS B 178       6.393  11.423   3.657  1.00  0.00           C  
ATOM   3232  O   HIS B 178       6.517  11.787   2.498  1.00  0.00           O  
ATOM   3233  CB  HIS B 178       4.200  10.598   4.480  1.00  0.00           C  
ATOM   3234  CG  HIS B 178       3.201   9.483   4.488  1.00  0.00           C  
ATOM   3235  ND1 HIS B 178       2.967   8.604   5.526  1.00  0.00           N  
ATOM   3236  CD2 HIS B 178       2.323   9.190   3.476  1.00  0.00           C  
ATOM   3237  CE1 HIS B 178       1.964   7.801   5.153  1.00  0.00           C  
ATOM   3238  NE2 HIS B 178       1.552   8.122   3.918  1.00  0.00           N  
ATOM   3239  N   GLN B 179       6.978  12.062   4.653  1.00  0.00           N  
ATOM   3240  CA  GLN B 179       7.728  13.303   4.450  1.00  0.00           C  
ATOM   3241  C   GLN B 179       9.054  13.049   3.726  1.00  0.00           C  
ATOM   3242  O   GLN B 179       9.448  13.836   2.870  1.00  0.00           O  
ATOM   3243  CB  GLN B 179       7.893  13.982   5.814  1.00  0.00           C  
ATOM   3244  CG  GLN B 179       8.247  15.464   5.660  1.00  0.00           C  
ATOM   3245  CD  GLN B 179       7.934  16.282   6.915  1.00  0.00           C  
ATOM   3246  OE1 GLN B 179       7.713  15.779   8.003  1.00  0.00           O  
ATOM   3247  NE2 GLN B 179       7.888  17.584   6.804  1.00  0.00           N  
ATOM   3248  N   LEU B 180       9.712  11.919   4.007  1.00  0.00           N  
ATOM   3249  CA  LEU B 180      10.877  11.458   3.263  1.00  0.00           C  
ATOM   3250  C   LEU B 180      10.539  11.219   1.781  1.00  0.00           C  
ATOM   3251  O   LEU B 180      11.228  11.724   0.895  1.00  0.00           O  
ATOM   3252  CB  LEU B 180      11.439  10.199   3.959  1.00  0.00           C  
ATOM   3253  CG  LEU B 180      12.780   9.690   3.376  1.00  0.00           C  
ATOM   3254  CD1 LEU B 180      13.528   8.887   4.433  1.00  0.00           C  
ATOM   3255  CD2 LEU B 180      12.595   8.778   2.157  1.00  0.00           C  
ATOM   3256  N   LEU B 181       9.452  10.522   1.498  1.00  0.00           N  
ATOM   3257  CA  LEU B 181       9.000  10.272   0.131  1.00  0.00           C  
ATOM   3258  C   LEU B 181       8.512  11.561  -0.561  1.00  0.00           C  
ATOM   3259  O   LEU B 181       8.787  11.750  -1.742  1.00  0.00           O  
ATOM   3260  CB  LEU B 181       7.921   9.179   0.131  1.00  0.00           C  
ATOM   3261  CG  LEU B 181       8.393   7.797   0.626  1.00  0.00           C  
ATOM   3262  CD1 LEU B 181       7.213   6.826   0.626  1.00  0.00           C  
ATOM   3263  CD2 LEU B 181       9.498   7.202  -0.242  1.00  0.00           C  
ATOM   3264  N   ALA B 182       7.891  12.473   0.189  1.00  0.00           N  
ATOM   3265  CA  ALA B 182       7.512  13.791  -0.311  1.00  0.00           C  
ATOM   3266  C   ALA B 182       8.733  14.627  -0.723  1.00  0.00           C  
ATOM   3267  O   ALA B 182       8.688  15.299  -1.754  1.00  0.00           O  
ATOM   3268  CB  ALA B 182       6.686  14.523   0.750  1.00  0.00           C  
ATOM   3269  N   ASN B 183       9.844  14.551   0.020  1.00  0.00           N  
ATOM   3270  CA  ASN B 183      11.091  15.220  -0.352  1.00  0.00           C  
ATOM   3271  C   ASN B 183      11.638  14.725  -1.701  1.00  0.00           C  
ATOM   3272  O   ASN B 183      12.168  15.524  -2.464  1.00  0.00           O  
ATOM   3273  CB  ASN B 183      12.143  15.022   0.748  1.00  0.00           C  
ATOM   3274  CG  ASN B 183      11.910  15.830   2.009  1.00  0.00           C  
ATOM   3275  OD1 ASN B 183      11.317  16.890   2.009  1.00  0.00           O  
ATOM   3276  ND2 ASN B 183      12.462  15.375   3.111  1.00  0.00           N  
ATOM   3277  N   PHE B 184      11.480  13.432  -2.015  1.00  0.00           N  
ATOM   3278  CA  PHE B 184      11.800  12.909  -3.343  1.00  0.00           C  
ATOM   3279  C   PHE B 184      10.758  13.321  -4.389  1.00  0.00           C  
ATOM   3280  O   PHE B 184      11.112  13.691  -5.510  1.00  0.00           O  
ATOM   3281  CB  PHE B 184      11.933  11.379  -3.287  1.00  0.00           C  
ATOM   3282  CG  PHE B 184      12.125  10.751  -4.647  1.00  0.00           C  
ATOM   3283  CD1 PHE B 184      11.073  10.060  -5.281  1.00  0.00           C  
ATOM   3284  CD2 PHE B 184      13.354  10.885  -5.319  1.00  0.00           C  
ATOM   3285  CE1 PHE B 184      11.247   9.504  -6.551  1.00  0.00           C  
ATOM   3286  CE2 PHE B 184      13.533  10.328  -6.593  1.00  0.00           C  
ATOM   3287  CZ  PHE B 184      12.482   9.634  -7.214  1.00  0.00           C  
ATOM   3288  N   LEU B 185       9.482  13.286  -4.041  1.00  0.00           N  
ATOM   3289  CA  LEU B 185       8.390  13.558  -4.971  1.00  0.00           C  
ATOM   3290  C   LEU B 185       8.372  15.009  -5.473  1.00  0.00           C  
ATOM   3291  O   LEU B 185       8.155  15.234  -6.666  1.00  0.00           O  
ATOM   3292  CB  LEU B 185       7.075  13.179  -4.278  1.00  0.00           C  
ATOM   3293  CG  LEU B 185       5.814  13.443  -5.122  1.00  0.00           C  
ATOM   3294  CD1 LEU B 185       5.834  12.678  -6.438  1.00  0.00           C  
ATOM   3295  CD2 LEU B 185       4.569  13.029  -4.330  1.00  0.00           C  
ATOM   3296  N   HIS B 186       8.603  15.963  -4.582  1.00  0.00           N  
ATOM   3297  CA  HIS B 186       8.387  17.393  -4.834  1.00  0.00           C  
ATOM   3298  C   HIS B 186       9.657  18.181  -5.199  1.00  0.00           C  
ATOM   3299  O   HIS B 186       9.579  19.398  -5.333  1.00  0.00           O  
ATOM   3300  CB  HIS B 186       7.696  18.016  -3.609  1.00  0.00           C  
ATOM   3301  CG  HIS B 186       6.365  17.404  -3.263  1.00  0.00           C  
ATOM   3302  ND1 HIS B 186       5.802  17.381  -1.997  1.00  0.00           N  
ATOM   3303  CD2 HIS B 186       5.464  16.807  -4.104  1.00  0.00           C  
ATOM   3304  CE1 HIS B 186       4.609  16.790  -2.080  1.00  0.00           C  
ATOM   3305  NE2 HIS B 186       4.367  16.424  -3.342  1.00  0.00           N  
ATOM   3306  N   ARG B 187      10.796  17.522  -5.350  1.00  0.00           N  
ATOM   3307  CA  ARG B 187      12.048  18.184  -5.741  1.00  0.00           C  
ATOM   3308  C   ARG B 187      12.286  18.151  -7.252  1.00  0.00           C  
ATOM   3309  O   ARG B 187      11.768  17.244  -7.932  1.00  0.00           O  
ATOM   3310  CB  ARG B 187      13.232  17.640  -4.925  1.00  0.00           C  
ATOM   3311  CG  ARG B 187      13.678  16.266  -5.414  1.00  0.00           C  
ATOM   3312  CD  ARG B 187      14.709  15.691  -4.430  1.00  0.00           C  
ATOM   3313  NE  ARG B 187      15.227  14.404  -4.895  1.00  0.00           N  
ATOM   3314  CZ  ARG B 187      15.906  13.548  -4.164  1.00  0.00           C  
ATOM   3315  NH1 ARG B 187      16.184  13.774  -2.921  1.00  0.00           N  
ATOM   3316  NH2 ARG B 187      16.323  12.449  -4.689  1.00  0.00           N  
ATOM   3317  OXT ARG B 187      13.014  19.038  -7.738  1.00  0.00           O  
CONECT    1    2                                                      
CONECT    2    1    3    5                                            
CONECT    3    2    4    4    9                                       
CONECT    4    3    3                                                 
CONECT    5    2    6                                                 
CONECT    6    5    7                                                 
CONECT    7    8    6                                                 
CONECT    8    7                                                      
CONECT    9    3   10                                                 
CONECT   10    9   11                                                 
CONECT   11   10   13   12   12                                       
CONECT   12   11   11                                                 
CONECT   13   11   14                                                 
CONECT   14   13   17   15                                            
CONECT   15   14   16   16   22                                       
CONECT   16   15   15                                                 
CONECT   17   18   14                                                 
CONECT   18   19   17                                                 
CONECT   19   20   18                                                 
CONECT   20   21   19                                                 
CONECT   21   20                                                      
CONECT   22   15   23                                                 
CONECT   23   22   26   24                                            
CONECT   24   23   29   25   25                                       
CONECT   25   24   24                                                 
CONECT   26   23   28   27                                            
CONECT   27   26                                                      
CONECT   28   26                                                      
CONECT   29   24   30                                                 
CONECT   30   29   33   31                                            
CONECT   31   30   32   32   38                                       
CONECT   32   31   31                                                 
CONECT   33   34   30                                                 
CONECT   34   35   33                                                 
CONECT   35   37   34   36   36                                       
CONECT   36   35   35                                                 
CONECT   37   35                                                      
CONECT   38   31   44   39                                            
CONECT   39   38   42   40                                            
CONECT   40   39   41   41   45                                       
CONECT   41   40   40                                                 
CONECT   42   43   39                                                 
CONECT   43   44   42                                                 
CONECT   44   38   43                                                 
CONECT   45   40   46                                                 
CONECT   46   45   49   47                                            
CONECT   47   46   53   48   48                                       
CONECT   48   47   47                                                 
CONECT   49   50   46                                                 
CONECT   50   52   51   49                                            
CONECT   51   50                                                      
CONECT   52   50                                                      
CONECT   53   59   47   54                                            
CONECT   54   53   57   55                                            
CONECT   55   54   56   56   60                                       
CONECT   56   55   55                                                 
CONECT   57   58   54                                                 
CONECT   58   59   57                                                 
CONECT   59   53   58                                                 
CONECT   60   55   61                                                 
CONECT   61   60   64   62                                            
CONECT   62   61   63   63   68                                       
CONECT   63   62   62                                                 
CONECT   64   61   65   66                                            
CONECT   65   67   64                                                 
CONECT   66   64                                                      
CONECT   67   65                                                      
CONECT   68   62   69                                                 
CONECT   69   68   72   70                                            
CONECT   70   69   76   71   71                                       
CONECT   71   70   70                                                 
CONECT   72   69   73                                                 
CONECT   73   72   74   75                                            
CONECT   74   73                                                      
CONECT   75   73                                                      
CONECT   76   70   77                                                 
CONECT   77   76   80   78                                            
CONECT   78   79   79   77   84                                       
CONECT   79   78   78                                                 
CONECT   80   81   77   82                                            
CONECT   81   83   80                                                 
CONECT   82   80                                                      
CONECT   83   81                                                      
CONECT   84   78   85                                                 
CONECT   85   84   86   88                                            
CONECT   86   85   91   87   87                                       
CONECT   87   86   86                                                 
CONECT   88   85   90   89                                            
CONECT   89   88                                                      
CONECT   90   88                                                      
CONECT   91   86   92                                                 
CONECT   92   91   93                                                 
CONECT   93   95   92   94   94                                       
CONECT   94   93   93                                                 
CONECT   95   96   93                                                 
CONECT   96   97   95                                                 
CONECT   97   98   98   96   99                                       
CONECT   98   97   97                                                 
CONECT   99   97  100                                                 
CONECT  100   99  101                                                 
CONECT  101  100  102  102  103                                       
CONECT  102  101  101                                                 
CONECT  103  101  104                                                 
CONECT  104  103  105  107                                            
CONECT  105  104  106  106  114                                       
CONECT  106  105  105                                                 
CONECT  107  104  108                                                 
CONECT  108  107  109                                                 
CONECT  109  108  110                                                 
CONECT  110  109  111  111                                            
CONECT  111  110  110  112  113                                       
CONECT  112  111                                                      
CONECT  113  111                                                      
CONECT  114  105  115                                                 
CONECT  115  114  116  118                                            
CONECT  116  117  117  115  125                                       
CONECT  117  116  116                                                 
CONECT  118  115  119                                                 
CONECT  119  118  120                                                 
CONECT  120  119  121                                                 
CONECT  121  120  122  122                                            
CONECT  122  121  121  124  123                                       
CONECT  123  122                                                      
CONECT  124  122                                                      
CONECT  125  116  126                                                 
CONECT  126  127  125  129                                            
CONECT  127  128  128  133  126                                       
CONECT  128  127  127                                                 
CONECT  129  126  131  130                                            
CONECT  130  129  132                                                 
CONECT  131  129                                                      
CONECT  132  130                                                      
CONECT  133  134  127                                                 
CONECT  134  135  133                                                 
CONECT  135  136  136  137  134                                       
CONECT  136  135  135                                                 
CONECT  137  138  135                                                 
CONECT  138  139  141  137                                            
CONECT  139  140  140  138  145                                       
CONECT  140  139  139                                                 
CONECT  141  142  138                                                 
CONECT  142  143  144  141                                            
CONECT  143  142                                                      
CONECT  144  142                                                      
CONECT  145  139  146                                                 
CONECT  146  147  145  149                                            
CONECT  147  148  148  150  146                                       
CONECT  148  147  147                                                 
CONECT  149  146                                                      
CONECT  150  151  147                                                 
CONECT  151  152  150  154                                            
CONECT  152  153  153  158  151                                       
CONECT  153  152  152                                                 
CONECT  154  151  155                                                 
CONECT  155  154  157  156                                            
CONECT  156  155                                                      
CONECT  157  155                                                      
CONECT  158  159  152                                                 
CONECT  159  160  162  158                                            
CONECT  160  161  161  163  159                                       
CONECT  161  160  160                                                 
CONECT  162  159                                                      
CONECT  163  164  160                                                 
CONECT  164  165  167  163                                            
CONECT  165  166  166  164  177                                       
CONECT  166  165  165                                                 
CONECT  167  164  168                                                 
CONECT  168  170  170  167  169                                       
CONECT  169  168  171                                                 
CONECT  170  173  172  168  168                                       
CONECT  171  172  172  169                                            
CONECT  172  174  170  171  171                                       
CONECT  173  175  175  170                                            
CONECT  174  176  176  172                                            
CONECT  175  176  173  173                                            
CONECT  176  175  174  174                                            
CONECT  177  165  178                                                 
CONECT  178  179  177  181                                            
CONECT  179  180  180  187  178                                       
CONECT  180  179  179                                                 
CONECT  181  178  182                                                 
CONECT  182  183  183  184  181                                       
CONECT  183  185  182  182                                            
CONECT  184  186  182                                                 
CONECT  185  183  186  186                                            
CONECT  186  185  185  184                                            
CONECT  187  188  179                                                 
CONECT  188  189  191  187                                            
CONECT  189  190  190  198  188                                       
CONECT  190  189  189                                                 
CONECT  191  188  192                                                 
CONECT  192  191  193  193  194                                       
CONECT  193  192  192  195                                            
CONECT  194  192  196  196                                            
CONECT  195  193  197  197                                            
CONECT  196  194  194  197                                            
CONECT  197  195  195  196                                            
CONECT  198  199  189                                                 
CONECT  199  200  202  198                                            
CONECT  200  201  201  199  206                                       
CONECT  201  200  200                                                 
CONECT  202  204  199  203                                            
CONECT  203  202  205                                                 
CONECT  204  202                                                      
CONECT  205  203                                                      
CONECT  206  200  207                                                 
CONECT  207  208  206  210                                            
CONECT  208  209  209  214  207                                       
CONECT  209  208  208                                                 
CONECT  210  207  211                                                 
CONECT  211  212  212  210  213                                       
CONECT  212  211  211                                                 
CONECT  213  211                                                      
CONECT  214  208  215                                                 
CONECT  215  216  214  218                                            
CONECT  216  217  217  223  215                                       
CONECT  217  216  216                                                 
CONECT  218  215  219                                                 
CONECT  219  218  220                                                 
CONECT  220  219  221  221  222                                       
CONECT  221  220  220                                                 
CONECT  222  220                                                      
CONECT  223  224  216                                                 
CONECT  224  227  225  223                                            
CONECT  225  226  226  224  232                                       
CONECT  226  225  225                                                 
CONECT  227  228  224                                                 
CONECT  228  229  227                                                 
CONECT  229  230  228                                                 
CONECT  230  231  229                                                 
CONECT  231  230                                                      
CONECT  232  225  233                                                 
CONECT  233  232  234  236                                            
CONECT  234  241  233  235  235                                       
CONECT  235  234  234                                                 
CONECT  236  233  237                                                 
CONECT  237  236  238                                                 
CONECT  238  239  239  240  237                                       
CONECT  239  238  238                                                 
CONECT  240  238                                                      
CONECT  241  247  242  234                                            
CONECT  242  245  241  243                                            
CONECT  243  242  248  244  244                                       
CONECT  244  243  243                                                 
CONECT  245  246  242                                                 
CONECT  246  247  245                                                 
CONECT  247  246  241                                                 
CONECT  248  243  249                                                 
CONECT  249  248  250  252                                            
CONECT  250  251  251  249  255                                       
CONECT  251  250  250                                                 
CONECT  252  249  254  253                                            
CONECT  253  252                                                      
CONECT  254  252                                                      
CONECT  255  250  256                                                 
CONECT  256  255  259  257                                            
CONECT  257  256  263  258  258                                       
CONECT  258  257  257                                                 
CONECT  259  260  256  261                                            
CONECT  260  262  259                                                 
CONECT  261  259                                                      
CONECT  262  260                                                      
CONECT  263  257  264                                                 
CONECT  264  263  267  265                                            
CONECT  265  266  266  264  270                                       
CONECT  266  265  265                                                 
CONECT  267  269  264  268                                            
CONECT  268  267                                                      
CONECT  269  267                                                      
CONECT  270  265  271                                                 
CONECT  271  270  272  274                                            
CONECT  272  271  276  273  273                                       
CONECT  273  272  272                                                 
CONECT  274  271  275                                                 
CONECT  275  274                                                      
CONECT  276  272  277                                                 
CONECT  277  276  280  278                                            
CONECT  278  279  279  277  288                                       
CONECT  279  278  278                                                 
CONECT  280  281  277                                                 
CONECT  281  282  282  283  280                                       
CONECT  282  284  281  281                                            
CONECT  283  285  285  281                                            
CONECT  284  286  286  282                                            
CONECT  285  286  283  283                                            
CONECT  286  287  284  284  285                                       
CONECT  287  286                                                      
CONECT  288  278  289                                                 
CONECT  289  288  290  292                                            
CONECT  290  291  291  299  289                                       
CONECT  291  290  290                                                 
CONECT  292  289  293                                                 
CONECT  293  292  294                                                 
CONECT  294  293  295                                                 
CONECT  295  294  296  296                                            
CONECT  296  295  295  298  297                                       
CONECT  297  296                                                      
CONECT  298  296                                                      
CONECT  299  300  290                                                 
CONECT  300  301  299  303                                            
CONECT  301  306  302  302  300                                       
CONECT  302  301  301                                                 
CONECT  303  300  305  304                                            
CONECT  304  303                                                      
CONECT  305  303                                                      
CONECT  306  307  301                                                 
CONECT  307  310  308  306                                            
CONECT  308  307  316  309  309                                       
CONECT  309  308  308                                                 
CONECT  310  311  307                                                 
CONECT  311  313  313  312  310                                       
CONECT  312  314  311                                                 
CONECT  313  315  311  311                                            
CONECT  314  315  315  312                                            
CONECT  315  314  314  313                                            
CONECT  316  308  317                                                 
CONECT  317  318  316  320                                            
CONECT  318  319  319  328  317                                       
CONECT  319  318  318                                                 
CONECT  320  317  321                                                 
CONECT  321  320  323  323  322                                       
CONECT  322  321  324  324                                            
CONECT  323  321  321  325                                            
CONECT  324  322  322  326                                            
CONECT  325  323  326  326                                            
CONECT  326  325  325  324  327                                       
CONECT  327  326                                                      
CONECT  328  329  318  334                                            
CONECT  329  330  332  328                                            
CONECT  330  331  331  329  335                                       
CONECT  331  330  330                                                 
CONECT  332  329  333                                                 
CONECT  333  332  334                                                 
CONECT  334  328  333                                                 
CONECT  335  330  336                                                 
CONECT  336  337  335  339                                            
CONECT  337  338  338  340  336                                       
CONECT  338  337  337                                                 
CONECT  339  336                                                      
CONECT  340  341  337                                                 
CONECT  341  342  344  340                                            
CONECT  342  343  343  348  341                                       
CONECT  343  342  342                                                 
CONECT  344  346  341  345                                            
CONECT  345  344  347                                                 
CONECT  346  344                                                      
CONECT  347  345                                                      
CONECT  348  349  342                                                 
CONECT  349  350  352  348                                            
CONECT  350  351  351  349  356                                       
CONECT  351  350  350                                                 
CONECT  352  349  353                                                 
CONECT  353  352  354  354  355                                       
CONECT  354  353  353                                                 
CONECT  355  353                                                      
CONECT  356  350  357                                                 
CONECT  357  358  356                                                 
CONECT  358  359  359  357  360                                       
CONECT  359  358  358                                                 
CONECT  360  358  361                                                 
CONECT  361  362  360  364                                            
CONECT  362  363  363  368  361                                       
CONECT  363  362  362                                                 
CONECT  364  361  365                                                 
CONECT  365  364  367  366                                            
CONECT  366  365                                                      
CONECT  367  365                                                      
CONECT  368  369  362                                                 
CONECT  369  370  372  368                                            
CONECT  370  371  371  376  369                                       
CONECT  371  370  370                                                 
CONECT  372  374  369  373                                            
CONECT  373  372  375                                                 
CONECT  374  372                                                      
CONECT  375  373                                                      
CONECT  376  377  370                                                 
CONECT  377  378  380  376                                            
CONECT  378  379  379  377  384                                       
CONECT  379  378  378                                                 
CONECT  380  377  381                                                 
CONECT  381  382  382  380  383                                       
CONECT  382  381  381                                                 
CONECT  383  381                                                      
CONECT  384  378  385                                                 
CONECT  385  386  384  388                                            
CONECT  386  387  387  389  385                                       
CONECT  387  386  386                                                 
CONECT  388  385                                                      
CONECT  389  390  386                                                 
CONECT  390  389  391                                                 
CONECT  391  390  392  392  393                                       
CONECT  392  391  391                                                 
CONECT  393  391  394                                                 
CONECT  394  393  395  397                                            
CONECT  395  396  396  394  398                                       
CONECT  396  395  395                                                 
CONECT  397  394                                                      
CONECT  398  395  399                                                 
CONECT  399  402  398  400                                            
CONECT  400  399  407  401  401                                       
CONECT  401  400  400                                                 
CONECT  402  403  399                                                 
CONECT  403  404  402                                                 
CONECT  404  405  405  406  403                                       
CONECT  405  404  404                                                 
CONECT  406  404                                                      
CONECT  407  400  408                                                 
CONECT  408  407  409  411                                            
CONECT  409  410  410  408  413                                       
CONECT  410  409  409                                                 
CONECT  411  408  412                                                 
CONECT  412  411                                                      
CONECT  413  409  414                                                 
CONECT  414  413  417  415                                            
CONECT  415  414  421  416  416                                       
CONECT  416  415  415                                                 
CONECT  417  418  414  419                                            
CONECT  418  420  417                                                 
CONECT  419  417                                                      
CONECT  420  418                                                      
CONECT  421  415  422                                                 
CONECT  422  421  425  423                                            
CONECT  423  422  424  424  430                                       
CONECT  424  423  423                                                 
CONECT  425  422  426                                                 
CONECT  426  425  427                                                 
CONECT  427  428  428  426  429                                       
CONECT  428  427  427                                                 
CONECT  429  427                                                      
CONECT  430  423  431                                                 
CONECT  431  430  434  432                                            
CONECT  432  431  435  433  433                                       
CONECT  433  432  432                                                 
CONECT  434  431                                                      
CONECT  435  432  436                                                 
CONECT  436  435  439  437                                            
CONECT  437  436  438  438  443                                       
CONECT  438  437  437                                                 
CONECT  439  436  440                                                 
CONECT  440  439  442  442  441                                       
CONECT  441  440                                                      
CONECT  442  440  440                                                 
CONECT  443  437  444                                                 
CONECT  444  443  447  445                                            
CONECT  445  444  454  446  446                                       
CONECT  446  445  445                                                 
CONECT  447  448  444                                                 
CONECT  448  449  449  450  447                                       
CONECT  449  451  448  448                                            
CONECT  450  452  452  448                                            
CONECT  451  453  453  449                                            
CONECT  452  453  450  450                                            
CONECT  453  451  451  452                                            
CONECT  454  445  455                                                 
CONECT  455  454  456  458                                            
CONECT  456  460  455  457  457                                       
CONECT  457  456  456                                                 
CONECT  458  459  455                                                 
CONECT  459  458                                                      
CONECT  460  461  456                                                 
CONECT  461  462  464  460                                            
CONECT  462  463  463  467  461                                       
CONECT  463  462  462                                                 
CONECT  464  465  461  466                                            
CONECT  465  464                                                      
CONECT  466  464                                                      
CONECT  467  468  462                                                 
CONECT  468  469  471  467                                            
CONECT  469  470  470  475  468                                       
CONECT  470  469  469                                                 
CONECT  471  468  472                                                 
CONECT  472  471  473  473  474                                       
CONECT  473  472  472                                                 
CONECT  474  472                                                      
CONECT  475  476  469                                                 
CONECT  476  477  479  475                                            
CONECT  477  478  478  483  476                                       
CONECT  478  477  477                                                 
CONECT  479  476  480                                                 
CONECT  480  479  481  481  482                                       
CONECT  481  480  480                                                 
CONECT  482  480                                                      
CONECT  483  484  477                                                 
CONECT  484  485  483                                                 
CONECT  485  486  486  484  487                                       
CONECT  486  485  485                                                 
CONECT  487  485  488                                                 
CONECT  488  489  487  491                                            
CONECT  489  490  490  494  488                                       
CONECT  490  489  489                                                 
CONECT  491  488  492  493                                            
CONECT  492  491                                                      
CONECT  493  491                                                      
CONECT  494  495  489                                                 
CONECT  495  496  498  494                                            
CONECT  496  497  497  502  495                                       
CONECT  497  496  496                                                 
CONECT  498  495  499                                                 
CONECT  499  498  500                                                 
CONECT  500  501  499                                                 
CONECT  501  500                                                      
CONECT  502  503  496                                                 
CONECT  503  504  506  502                                            
CONECT  504  505  505  503  507                                       
CONECT  505  504  504                                                 
CONECT  506  503                                                      
CONECT  507  504  508                                                 
CONECT  508  509  507  511                                            
CONECT  509  510  510  508  518                                       
CONECT  510  509  509                                                 
CONECT  511  508  512                                                 
CONECT  512  514  514  511  513                                       
CONECT  513  512  515  515                                            
CONECT  514  516  512  512                                            
CONECT  515  517  513  513                                            
CONECT  516  514  517  517                                            
CONECT  517  516  516  515                                            
CONECT  518  509  519                                                 
CONECT  519  520  518  522                                            
CONECT  520  521  521  523  519                                       
CONECT  521  520  520                                                 
CONECT  522  519                                                      
CONECT  523  524  520                                                 
CONECT  524  525  527  523                                            
CONECT  525  526  526  531  524                                       
CONECT  526  525  525                                                 
CONECT  527  524  528                                                 
CONECT  528  527  529  529  530                                       
CONECT  529  528  528                                                 
CONECT  530  528                                                      
CONECT  531  532  525                                                 
CONECT  532  533  535  531                                            
CONECT  533  534  534  532  540                                       
CONECT  534  533  533                                                 
CONECT  535  532  536                                                 
CONECT  536  537  535                                                 
CONECT  537  539  539  538  536                                       
CONECT  538  537                                                      
CONECT  539  537  537                                                 
CONECT  540  533  541                                                 
CONECT  541  542  540  544                                            
CONECT  542  543  543  547  541                                       
CONECT  543  542  542                                                 
CONECT  544  541  545  546                                            
CONECT  545  544                                                      
CONECT  546  544                                                      
CONECT  547  548  542                                                 
CONECT  548  549  551  547                                            
CONECT  549  550  550  555  548                                       
CONECT  550  549  549                                                 
CONECT  551  548  552                                                 
CONECT  552  551  554  553                                            
CONECT  553  552                                                      
CONECT  554  552                                                      
CONECT  555  556  549                                                 
CONECT  556  557  559  555                                            
CONECT  557  558  558  556  564                                       
CONECT  558  557  557                                                 
CONECT  559  556  560                                                 
CONECT  560  559  561                                                 
CONECT  561  560  562                                                 
CONECT  562  561  563                                                 
CONECT  563  562                                                      
CONECT  564  557  565                                                 
CONECT  565  566  564  568                                            
CONECT  566  567  567  565  570                                       
CONECT  567  566  566                                                 
CONECT  568  565  569                                                 
CONECT  569  568                                                      
CONECT  570  566  571                                                 
CONECT  571  572  570  574                                            
CONECT  572  577  571  573  573                                       
CONECT  573  572  572                                                 
CONECT  574  571  575  576                                            
CONECT  575  574                                                      
CONECT  576  574                                                      
CONECT  577  578  572                                                 
CONECT  578  581  577  579                                            
CONECT  579  578  580  580  587                                       
CONECT  580  579  579                                                 
CONECT  581  582  578                                                 
CONECT  582  584  584  583  581                                       
CONECT  583  585  582                                                 
CONECT  584  586  582  582                                            
CONECT  585  586  586  583                                            
CONECT  586  585  585  584                                            
CONECT  587  579  588                                                 
CONECT  588  587  589                                                 
CONECT  589  588  590  590  591                                       
CONECT  590  589  589                                                 
CONECT  591  589  592                                                 
CONECT  592  591  593  595                                            
CONECT  593  592  599  594  594                                       
CONECT  594  593  593                                                 
CONECT  595  592  596                                                 
CONECT  596  598  595  597                                            
CONECT  597  596                                                      
CONECT  598  596                                                      
CONECT  599  593  600                                                 
CONECT  600  603  599  601                                            
CONECT  601  600  602  602  610                                       
CONECT  602  601  601                                                 
CONECT  603  604  600                                                 
CONECT  604  603  605                                                 
CONECT  605  604  606                                                 
CONECT  606  605  607  607                                            
CONECT  607  606  606  609  608                                       
CONECT  608  607                                                      
CONECT  609  607                                                      
CONECT  610  601  611                                                 
CONECT  611  610  614  612                                            
CONECT  612  613  613  611  615                                       
CONECT  613  612  612                                                 
CONECT  614  611                                                      
CONECT  615  612  616                                                 
CONECT  616  615  619  617                                            
CONECT  617  616  623  618  618                                       
CONECT  618  617  617                                                 
CONECT  619  620  616  621                                            
CONECT  620  622  619                                                 
CONECT  621  619                                                      
CONECT  622  620                                                      
CONECT  623  617  624                                                 
CONECT  624  623  627  625                                            
CONECT  625  624  626  626  631                                       
CONECT  626  625  625                                                 
CONECT  627  628  624                                                 
CONECT  628  629  630  627                                            
CONECT  629  628                                                      
CONECT  630  628                                                      
CONECT  631  625  632                                                 
CONECT  632  631  635  633                                            
CONECT  633  632  641  634  634                                       
CONECT  634  633  633                                                 
CONECT  635  632  636                                                 
CONECT  636  637  637  638  635                                       
CONECT  637  639  636  636                                            
CONECT  638  640  636                                                 
CONECT  639  640  640  637                                            
CONECT  640  639  639  638                                            
CONECT  641  633  642                                                 
CONECT  642  645  641  643                                            
CONECT  643  642  649  644  644                                       
CONECT  644  643  643                                                 
CONECT  645  646  642                                                 
CONECT  646  645  648  647  647                                       
CONECT  647  646  646                                                 
CONECT  648  646                                                      
CONECT  649  643  650                                                 
CONECT  650  653  649  651                                            
CONECT  651  650  652  652  654                                       
CONECT  652  651  651                                                 
CONECT  653  650                                                      
CONECT  654  651  655                                                 
CONECT  655  654  658  656                                            
CONECT  656  657  657  655  660                                       
CONECT  657  656  656                                                 
CONECT  658  655  659                                                 
CONECT  659  658                                                      
CONECT  660  656  661                                                 
CONECT  661  660  664  662                                            
CONECT  662  661  663  663  665                                       
CONECT  663  662  662                                                 
CONECT  664  661                                                      
CONECT  665  662  666                                                 
CONECT  666  665  669  667                                            
CONECT  667  666  668  668  679                                       
CONECT  668  667  667                                                 
CONECT  669  666  670                                                 
CONECT  670  669  671  671  672                                       
CONECT  671  670  670  673                                            
CONECT  672  670  675  674                                            
CONECT  673  671  674  674                                            
CONECT  674  672  673  673  676                                       
CONECT  675  672  677  677                                            
CONECT  676  674  678  678                                            
CONECT  677  675  675  678                                            
CONECT  678  677  676  676                                            
CONECT  679  667  680                                                 
CONECT  680  679  683  681                                            
CONECT  681  680  682  682  687                                       
CONECT  682  681  681                                                 
CONECT  683  684  680                                                 
CONECT  684  685  683                                                 
CONECT  685  684  686                                                 
CONECT  686  685                                                      
CONECT  687  681  688                                                 
CONECT  688  687  691  689                                            
CONECT  689  688  690  690  692                                       
CONECT  690  689  689                                                 
CONECT  691  688                                                      
CONECT  692  689  693                                                 
CONECT  693  692  694  696                                            
CONECT  694  693  701  695  695                                       
CONECT  695  694  694                                                 
CONECT  696  693  697                                                 
CONECT  697  698  696                                                 
CONECT  698  699  699  700  697                                       
CONECT  699  698  698                                                 
CONECT  700  698                                                      
CONECT  701  694  702                                                 
CONECT  702  705  701  703                                            
CONECT  703  702  704  704  710                                       
CONECT  704  703  703                                                 
CONECT  705  706  702                                                 
CONECT  706  707  705                                                 
CONECT  707  708  706                                                 
CONECT  708  709  707                                                 
CONECT  709  708                                                      
CONECT  710  703  711  716                                            
CONECT  711  712  710  714                                            
CONECT  712  713  713  717  711                                       
CONECT  713  712  712                                                 
CONECT  714  711  715                                                 
CONECT  715  716  714                                                 
CONECT  716  710  715                                                 
CONECT  717  718  712                                                 
CONECT  718  719  717                                                 
CONECT  719  720  720  721  718                                       
CONECT  720  719  719                                                 
CONECT  721  722  719                                                 
CONECT  722  725  723  721                                            
CONECT  723  726  722  724  724                                       
CONECT  724  723  723                                                 
CONECT  725  722                                                      
CONECT  726  732  727  723                                            
CONECT  727  730  726  728                                            
CONECT  728  729  729  727  733                                       
CONECT  729  728  728                                                 
CONECT  730  731  727                                                 
CONECT  731  732  730                                                 
CONECT  732  731  726                                                 
CONECT  733  728  734                                                 
CONECT  734  735  733  737                                            
CONECT  735  736  736  741  734                                       
CONECT  736  735  735                                                 
CONECT  737  734  738                                                 
CONECT  738  737  740  739                                            
CONECT  739  738                                                      
CONECT  740  738                                                      
CONECT  741  742  735                                                 
CONECT  742  743  745  741                                            
CONECT  743  744  744  746  742                                       
CONECT  744  743  743                                                 
CONECT  745  742                                                      
CONECT  746  747  743                                                 
CONECT  747  748  750  746                                            
CONECT  748  749  749  747  754                                       
CONECT  749  748  748                                                 
CONECT  750  747  751                                                 
CONECT  751  750  752  752  753                                       
CONECT  752  751  751                                                 
CONECT  753  751                                                      
CONECT  754  748  755                                                 
CONECT  755  756  754  758                                            
CONECT  756  757  757  755  761                                       
CONECT  757  756  756                                                 
CONECT  758  755  759  760                                            
CONECT  759  758                                                      
CONECT  760  758                                                      
CONECT  761  756  762                                                 
CONECT  762  763  761  765                                            
CONECT  763  764  764  769  762                                       
CONECT  764  763  763                                                 
CONECT  765  762  766                                                 
CONECT  766  767  765  768                                            
CONECT  767  766                                                      
CONECT  768  766                                                      
CONECT  769  770  763                                                 
CONECT  770  771  773  769                                            
CONECT  771  772  772  774  770                                       
CONECT  772  771  771                                                 
CONECT  773  770                                                      
CONECT  774  775  771                                                 
CONECT  775  776  778  774                                            
CONECT  776  777  777  775  780                                       
CONECT  777  776  776                                                 
CONECT  778  775  779                                                 
CONECT  779  778                                                      
CONECT  780  776  781                                                 
CONECT  781  782  780  784                                            
CONECT  782  783  783  788  781                                       
CONECT  783  782  782                                                 
CONECT  784  781  785                                                 
CONECT  785  786  784                                                 
CONECT  786  787  785                                                 
CONECT  787  786                                                      
CONECT  788  789  782                                                 
CONECT  789  790  788  792                                            
CONECT  790  791  791  796  789                                       
CONECT  791  790  790                                                 
CONECT  792  789  793                                                 
CONECT  793  792  794                                                 
CONECT  794  795  793                                                 
CONECT  795  794                                                      
CONECT  796  797  790                                                 
CONECT  797  798  800  796                                            
CONECT  798  799  799  805  797                                       
CONECT  799  798  798                                                 
CONECT  800  801  797                                                 
CONECT  801  802  800                                                 
CONECT  802  804  801  803  803                                       
CONECT  803  802  802                                                 
CONECT  804  802                                                      
CONECT  805  806  798                                                 
CONECT  806  807  809  805                                            
CONECT  807  808  808  806  813                                       
CONECT  808  807  807                                                 
CONECT  809  810  806  811                                            
CONECT  810  812  809                                                 
CONECT  811  809                                                      
CONECT  812  810                                                      
CONECT  813  807  814                                                 
CONECT  814  813  815  817                                            
CONECT  815  816  816  814  823                                       
CONECT  816  815  815                                                 
CONECT  817  814  818                                                 
CONECT  818  820  820  817  819                                       
CONECT  819  818  821                                                 
CONECT  820  822  818  818                                            
CONECT  821  822  822  819                                            
CONECT  822  820  821  821                                            
CONECT  823  815  824                                                 
CONECT  824  825  823  827                                            
CONECT  825  826  826  830  824                                       
CONECT  826  825  825                                                 
CONECT  827  824  828  829                                            
CONECT  828  827                                                      
CONECT  829  827                                                      
CONECT  830  831  825                                                 
CONECT  831  832  834  830                                            
CONECT  832  833  833  838  831                                       
CONECT  833  832  832                                                 
CONECT  834  831  835                                                 
CONECT  835  834  837  836  836                                       
CONECT  836  835  835                                                 
CONECT  837  835                                                      
CONECT  838  839  832                                                 
CONECT  839  840  842  838                                            
CONECT  840  841  841  839  845                                       
CONECT  841  840  840                                                 
CONECT  842  844  839  843                                            
CONECT  843  842                                                      
CONECT  844  842                                                      
CONECT  845  840  846  851                                            
CONECT  846  847  845  849                                            
CONECT  847  848  848  846  852                                       
CONECT  848  847  847                                                 
CONECT  849  846  850                                                 
CONECT  850  849  851                                                 
CONECT  851  845  850                                                 
CONECT  852  847  853                                                 
CONECT  853  854  852  856                                            
CONECT  854  855  855  864  853                                       
CONECT  855  854  854                                                 
CONECT  856  853  857                                                 
CONECT  857  858  858  856  859                                       
CONECT  858  860  857  857                                            
CONECT  859  857  861  861                                            
CONECT  860  858  862  862                                            
CONECT  861  862  859  859                                            
CONECT  862  860  860  863  861                                       
CONECT  863  862                                                      
CONECT  864  865  854                                                 
CONECT  865  866  868  864                                            
CONECT  866  867  867  872  865                                       
CONECT  867  866  866                                                 
CONECT  868  865  869                                                 
CONECT  869  868  871  870                                            
CONECT  870  869                                                      
CONECT  871  869                                                      
CONECT  872  873  866                                                 
CONECT  873  874  876  872                                            
CONECT  874  875  875  873  880                                       
CONECT  875  874  874                                                 
CONECT  876  873  877                                                 
CONECT  877  879  876  878                                            
CONECT  878  877                                                      
CONECT  879  877                                                      
CONECT  880  874  881                                                 
CONECT  881  882  880  884                                            
CONECT  882  883  883  881  888                                       
CONECT  883  882  882                                                 
CONECT  884  881  885                                                 
CONECT  885  886  886  884  887                                       
CONECT  886  885  885                                                 
CONECT  887  885                                                      
CONECT  888  882  889                                                 
CONECT  889  890  888  892                                            
CONECT  890  891  891  898  889                                       
CONECT  891  890  890                                                 
CONECT  892  889  893                                                 
CONECT  893  892  894  894  895                                       
CONECT  894  893  893  896                                            
CONECT  895  893  897                                                 
CONECT  896  894  897  897                                            
CONECT  897  896  896  895                                            
CONECT  898  899  890                                                 
CONECT  899  900  902  898                                            
CONECT  900  901  901  903  899                                       
CONECT  901  900  900                                                 
CONECT  902  899                                                      
CONECT  903  904  900                                                 
CONECT  904  905  907  903                                            
CONECT  905  906  906  904  911                                       
CONECT  906  905  905                                                 
CONECT  907  904  908                                                 
CONECT  908  910  907  909                                            
CONECT  909  908                                                      
CONECT  910  908                                                      
CONECT  911  905  912                                                 
CONECT  912  913  911  915                                            
CONECT  913  920  914  914  912                                       
CONECT  914  913  913                                                 
CONECT  915  912  916                                                 
CONECT  916  915  917                                                 
CONECT  917  916  918  918  919                                       
CONECT  918  917  917                                                 
CONECT  919  917                                                      
CONECT  920  921  913                                                 
CONECT  921  922  924  920                                            
CONECT  922  923  923  931  921                                       
CONECT  923  922  922                                                 
CONECT  924  925  921                                                 
CONECT  925  926  924                                                 
CONECT  926  927  925                                                 
CONECT  927  928  928  926                                            
CONECT  928  930  929  927  927                                       
CONECT  929  928                                                      
CONECT  930  928                                                      
CONECT  931  932  922                                                 
CONECT  932  935  933  931                                            
CONECT  933  934  934  932  939                                       
CONECT  934  933  933                                                 
CONECT  935  936  932                                                 
CONECT  936  938  937  935                                            
CONECT  937  936                                                      
CONECT  938  936                                                      
CONECT  939  933  940                                                 
CONECT  940  939  941  943                                            
CONECT  941  947  942  942  940                                       
CONECT  942  941  941                                                 
CONECT  943  940  944                                                 
CONECT  944  943  946  945                                            
CONECT  945  944                                                      
CONECT  946  944                                                      
CONECT  947  948  941                                                 
CONECT  948  949  947  951                                            
CONECT  949  950  950  958  948                                       
CONECT  950  949  949                                                 
CONECT  951  948  952                                                 
CONECT  952  951  953                                                 
CONECT  953  952  954                                                 
CONECT  954  953  955  955                                            
CONECT  955  954  954  956  957                                       
CONECT  956  955                                                      
CONECT  957  955                                                      
CONECT  958  959  949                                                 
CONECT  959  960  958                                                 
CONECT  960  961  961  962  959                                       
CONECT  961  960  960                                                 
CONECT  962  960  963                                                 
CONECT  963  964  966  962                                            
CONECT  964  965  965  963  972                                       
CONECT  965  964  964                                                 
CONECT  966  963  967                                                 
CONECT  967  968  968  966  969                                       
CONECT  968  970  967  967                                            
CONECT  969  967  971                                                 
CONECT  970  968  971  971                                            
CONECT  971  970  970  969                                            
CONECT  972  964  973                                                 
CONECT  973  972  974                                                 
CONECT  974  973  976  975  975                                       
CONECT  975  974  974                                                 
CONECT  976  974  977                                                 
CONECT  977  976  980  978                                            
CONECT  978  979  979  977  986                                       
CONECT  979  978  978                                                 
CONECT  980  977  981                                                 
CONECT  981  980  983  983  982                                       
CONECT  982  981  984                                                 
CONECT  983  981  981  985                                            
CONECT  984  982  985  985                                            
CONECT  985  983  984  984                                            
CONECT  986  978  987                                                 
CONECT  987  988  986  990                                            
CONECT  988  991  989  989  987                                       
CONECT  989  988  988                                                 
CONECT  990  987                                                      
CONECT  991  992  988                                                 
CONECT  992  995  993  991                                            
CONECT  993  994  994  992  996                                       
CONECT  994  993  993                                                 
CONECT  995  992                                                      
CONECT  996  993  997                                                 
CONECT  997  996 1000  998                                            
CONECT  998  997 1002  999  999                                       
CONECT  999  998  998                                                 
CONECT 1000  997 1001                                                 
CONECT 1001 1000                                                      
CONECT 1002  998 1003                                                 
CONECT 1003 1002 1006 1004                                            
CONECT 1004 1005 1005 1003 1010                                       
CONECT 1005 1004 1004                                                 
CONECT 1006 1007 1003                                                 
CONECT 1007 1009 1009 1006 1008                                       
CONECT 1008 1007                                                      
CONECT 1009 1007 1007                                                 
CONECT 1010 1004 1011                                                 
CONECT 1011 1010 1014 1012                                            
CONECT 1012 1011 1018 1013 1013                                       
CONECT 1013 1012 1012                                                 
CONECT 1014 1015 1011 1016                                            
CONECT 1015 1017 1014                                                 
CONECT 1016 1014                                                      
CONECT 1017 1015                                                      
CONECT 1018 1012 1019                                                 
CONECT 1019 1018 1022 1020                                            
CONECT 1020 1019 1021 1021 1026                                       
CONECT 1021 1020 1020                                                 
CONECT 1022 1023 1019 1024                                            
CONECT 1023 1025 1022                                                 
CONECT 1024 1022                                                      
CONECT 1025 1023                                                      
CONECT 1026 1020 1027                                                 
CONECT 1027 1026 1028 1030                                            
CONECT 1028 1027 1036 1029 1029                                       
CONECT 1029 1028 1028                                                 
CONECT 1030 1027 1031                                                 
CONECT 1031 1033 1033 1032 1030                                       
CONECT 1032 1034 1031                                                 
CONECT 1033 1035 1031 1031                                            
CONECT 1034 1035 1035 1032                                            
CONECT 1035 1033 1034 1034                                            
CONECT 1036 1028 1037                                                 
CONECT 1037 1036 1040 1038                                            
CONECT 1038 1037 1039 1039 1047                                       
CONECT 1039 1038 1038                                                 
CONECT 1040 1041 1037                                                 
CONECT 1041 1043 1043 1042 1040                                       
CONECT 1042 1044 1044 1041                                            
CONECT 1043 1045 1041 1041                                            
CONECT 1044 1046 1042 1042                                            
CONECT 1045 1046 1046 1043                                            
CONECT 1046 1045 1045 1044                                            
CONECT 1047 1038 1048                                                 
CONECT 1048 1047 1051 1049                                            
CONECT 1049 1048 1050 1050 1054                                       
CONECT 1050 1049 1049                                                 
CONECT 1051 1053 1048 1052                                            
CONECT 1052 1051                                                      
CONECT 1053 1051                                                      
CONECT 1054 1049 1055                                                 
CONECT 1055 1054 1058 1056                                            
CONECT 1056 1055 1057 1057 1062                                       
CONECT 1057 1056 1056                                                 
CONECT 1058 1055 1059                                                 
CONECT 1059 1058 1061 1061 1060                                       
CONECT 1060 1059                                                      
CONECT 1061 1059 1059                                                 
CONECT 1062 1056 1063                                                 
CONECT 1063 1062 1066 1064                                            
CONECT 1064 1063 1074 1065 1065                                       
CONECT 1065 1064 1064                                                 
CONECT 1066 1063 1067                                                 
CONECT 1067 1066 1068 1068 1069                                       
CONECT 1068 1067 1067 1070                                            
CONECT 1069 1067 1071 1071                                            
CONECT 1070 1068 1072 1072                                            
CONECT 1071 1069 1069 1072                                            
CONECT 1072 1070 1070 1071 1073                                       
CONECT 1073 1072                                                      
CONECT 1074 1064 1075                                                 
CONECT 1075 1074 1076 1078                                            
CONECT 1076 1081 1075 1077 1077                                       
CONECT 1077 1076 1076                                                 
CONECT 1078 1080 1075 1079                                            
CONECT 1079 1078                                                      
CONECT 1080 1078                                                      
CONECT 1081 1082 1076                                                 
CONECT 1082 1085 1081 1083                                            
CONECT 1083 1082 1088 1084 1084                                       
CONECT 1084 1083 1083                                                 
CONECT 1085 1087 1086 1082                                            
CONECT 1086 1085                                                      
CONECT 1087 1085                                                      
CONECT 1088 1083 1089                                                 
CONECT 1089 1088 1092 1090                                            
CONECT 1090 1089 1097 1091 1091                                       
CONECT 1091 1090 1090                                                 
CONECT 1092 1093 1089                                                 
CONECT 1093 1094 1092                                                 
CONECT 1094 1095 1095 1093 1096                                       
CONECT 1095 1094 1094                                                 
CONECT 1096 1094                                                      
CONECT 1097 1090 1098                                                 
CONECT 1098 1097 1101 1099                                            
CONECT 1099 1108 1098 1100 1100                                       
CONECT 1100 1099 1099                                                 
CONECT 1101 1102 1098                                                 
CONECT 1102 1101 1103                                                 
CONECT 1103 1102 1104                                                 
CONECT 1104 1103 1105 1105                                            
CONECT 1105 1104 1104 1107 1106                                       
CONECT 1106 1105                                                      
CONECT 1107 1105                                                      
CONECT 1108 1109 1099                                                 
CONECT 1109 1108 1110                                                 
CONECT 1110 1111 1111 1109 1112                                       
CONECT 1111 1110 1110                                                 
CONECT 1112 1110 1113                                                 
CONECT 1113 1116 1112 1114                                            
CONECT 1114 1113 1115 1115 1118                                       
CONECT 1115 1114 1114                                                 
CONECT 1116 1117 1113                                                 
CONECT 1117 1116                                                      
CONECT 1118 1114 1119                                                 
CONECT 1119 1118 1120 1122                                            
CONECT 1120 1126 1121 1121 1119                                       
CONECT 1121 1120 1120                                                 
CONECT 1122 1119 1123                                                 
CONECT 1123 1124 1124 1122 1125                                       
CONECT 1124 1123 1123                                                 
CONECT 1125 1123                                                      
CONECT 1126 1127 1120                                                 
CONECT 1127 1128 1130 1126                                            
CONECT 1128 1135 1129 1129 1127                                       
CONECT 1129 1128 1128                                                 
CONECT 1130 1127 1131                                                 
CONECT 1131 1130 1132                                                 
CONECT 1132 1131 1133                                                 
CONECT 1133 1132 1134                                                 
CONECT 1134 1133                                                      
CONECT 1135 1136 1128                                                 
CONECT 1136 1139 1137 1135                                            
CONECT 1137 1138 1138 1136 1145                                       
CONECT 1138 1137 1137                                                 
CONECT 1139 1140 1136                                                 
CONECT 1140 1142 1142 1139 1141                                       
CONECT 1141 1140 1143                                                 
CONECT 1142 1144 1140 1140                                            
CONECT 1143 1144 1144 1141                                            
CONECT 1144 1142 1143 1143                                            
CONECT 1145 1137 1146                                                 
CONECT 1146 1147 1145 1149                                            
CONECT 1147 1148 1148 1153 1146                                       
CONECT 1148 1147 1147                                                 
CONECT 1149 1146 1151 1150                                            
CONECT 1150 1149 1152                                                 
CONECT 1151 1149                                                      
CONECT 1152 1150                                                      
CONECT 1153 1154 1147                                                 
CONECT 1154 1155 1157 1153                                            
CONECT 1155 1156 1156 1158 1154                                       
CONECT 1156 1155 1155                                                 
CONECT 1157 1154                                                      
CONECT 1158 1159 1155                                                 
CONECT 1159 1162 1160 1158                                            
CONECT 1160 1161 1161 1159 1170                                       
CONECT 1161 1160 1160                                                 
CONECT 1162 1163 1159                                                 
CONECT 1163 1165 1165 1164 1162                                       
CONECT 1164 1166 1166 1163                                            
CONECT 1165 1167 1163 1163                                            
CONECT 1166 1168 1164 1164                                            
CONECT 1167 1168 1168 1165                                            
CONECT 1168 1169 1167 1167 1166                                       
CONECT 1169 1168                                                      
CONECT 1170 1160 1171                                                 
CONECT 1171 1170 1172 1174                                            
CONECT 1172 1173 1173 1171 1175                                       
CONECT 1173 1172 1172                                                 
CONECT 1174 1171                                                      
CONECT 1175 1172 1176                                                 
CONECT 1176 1177 1175 1179                                            
CONECT 1177 1180 1178 1178 1176                                       
CONECT 1178 1177 1177                                                 
CONECT 1179 1176                                                      
CONECT 1180 1181 1177                                                 
CONECT 1181 1182 1184 1180                                            
CONECT 1182 1183 1183 1186 1181                                       
CONECT 1183 1182 1182                                                 
CONECT 1184 1185 1181                                                 
CONECT 1185 1184                                                      
CONECT 1186 1187 1182                                                 
CONECT 1187 1190 1188 1186                                            
CONECT 1188 1189 1189 1187 1195                                       
CONECT 1189 1188 1188                                                 
CONECT 1190 1191 1187                                                 
CONECT 1191 1192 1190                                                 
CONECT 1192 1193 1191                                                 
CONECT 1193 1194 1192                                                 
CONECT 1194 1193                                                      
CONECT 1195 1188 1196                                                 
CONECT 1196 1197 1195 1199                                            
CONECT 1197 1198 1198 1200 1196                                       
CONECT 1198 1197 1197                                                 
CONECT 1199 1196                                                      
CONECT 1200 1201 1197                                                 
CONECT 1201 1202 1204 1200                                            
CONECT 1202 1205 1203 1203 1201                                       
CONECT 1203 1202 1202                                                 
CONECT 1204 1201                                                      
CONECT 1205 1206 1202                                                 
CONECT 1206 1209 1207 1205                                            
CONECT 1207 1208 1208 1206 1213                                       
CONECT 1208 1207 1207                                                 
CONECT 1209 1210 1206                                                 
CONECT 1210 1211 1212 1209                                            
CONECT 1211 1210                                                      
CONECT 1212 1210                                                      
CONECT 1213 1207 1214                                                 
CONECT 1214 1213 1215 1217                                            
CONECT 1215 1216 1216 1214 1221                                       
CONECT 1216 1215 1215                                                 
CONECT 1217 1214 1218                                                 
CONECT 1218 1219 1219 1217 1220                                       
CONECT 1219 1218 1218                                                 
CONECT 1220 1218                                                      
CONECT 1221 1215 1222                                                 
CONECT 1222 1223 1221 1225                                            
CONECT 1223 1229 1224 1224 1222                                       
CONECT 1224 1223 1223                                                 
CONECT 1225 1222 1226                                                 
CONECT 1226 1227 1227 1225 1228                                       
CONECT 1227 1226 1226                                                 
CONECT 1228 1226                                                      
CONECT 1229 1230 1223                                                 
CONECT 1230 1231 1233 1229                                            
CONECT 1231 1232 1232 1237 1230                                       
CONECT 1232 1231 1231                                                 
CONECT 1233 1230 1234                                                 
CONECT 1234 1235 1233                                                 
CONECT 1235 1236 1234                                                 
CONECT 1236 1235                                                      
CONECT 1237 1238 1231                                                 
CONECT 1238 1239 1241 1237                                            
CONECT 1239 1240 1240 1238 1244                                       
CONECT 1240 1239 1239                                                 
CONECT 1241 1243 1238 1242                                            
CONECT 1242 1241                                                      
CONECT 1243 1241                                                      
CONECT 1244 1239 1245                                                 
CONECT 1245 1246 1244 1248                                            
CONECT 1246 1247 1247 1255 1245                                       
CONECT 1247 1246 1246                                                 
CONECT 1248 1245 1249                                                 
CONECT 1249 1248 1250                                                 
CONECT 1250 1249 1251                                                 
CONECT 1251 1250 1252 1252                                            
CONECT 1252 1253 1251 1251 1254                                       
CONECT 1253 1252                                                      
CONECT 1254 1252                                                      
CONECT 1255 1256 1246                                                 
CONECT 1256 1257 1255 1259                                            
CONECT 1257 1261 1258 1258 1256                                       
CONECT 1258 1257 1257                                                 
CONECT 1259 1256 1260                                                 
CONECT 1260 1259                                                      
CONECT 1261 1262 1257                                                 
CONECT 1262 1263 1265 1261                                            
CONECT 1263 1264 1264 1272 1262                                       
CONECT 1264 1263 1263                                                 
CONECT 1265 1266 1262                                                 
CONECT 1266 1267 1267 1265 1268                                       
CONECT 1267 1269 1266 1266                                            
CONECT 1268 1266 1270 1270                                            
CONECT 1269 1267 1271 1271                                            
CONECT 1270 1271 1268 1268                                            
CONECT 1271 1269 1269 1270                                            
CONECT 1272 1263 1273                                                 
CONECT 1273 1274 1272 1276                                            
CONECT 1274 1275 1275 1273 1277                                       
CONECT 1275 1274 1274                                                 
CONECT 1276 1273                                                      
CONECT 1277 1274 1278                                                 
CONECT 1278 1279 1277 1281                                            
CONECT 1279 1280 1280 1288 1278                                       
CONECT 1280 1279 1279                                                 
CONECT 1281 1278 1282                                                 
CONECT 1282 1281 1283                                                 
CONECT 1283 1282 1284                                                 
CONECT 1284 1283 1285 1285                                            
CONECT 1285 1284 1284 1286 1287                                       
CONECT 1286 1285                                                      
CONECT 1287 1285                                                      
CONECT 1288 1289 1279                                                 
CONECT 1289 1290 1292 1288                                            
CONECT 1290 1291 1291 1297 1289                                       
CONECT 1291 1290 1290                                                 
CONECT 1292 1293 1289                                                 
CONECT 1293 1294 1292                                                 
CONECT 1294 1295 1293                                                 
CONECT 1295 1296 1294                                                 
CONECT 1296 1295                                                      
CONECT 1297 1298 1290                                                 
CONECT 1298 1299 1301 1297                                            
CONECT 1299 1300 1300 1298 1305                                       
CONECT 1300 1299 1299                                                 
CONECT 1301 1298 1302                                                 
CONECT 1302 1304 1301 1303                                            
CONECT 1303 1302                                                      
CONECT 1304 1302                                                      
CONECT 1305 1299 1306                                                 
CONECT 1306 1307 1305 1309                                            
CONECT 1307 1310 1308 1308 1306                                       
CONECT 1308 1307 1307                                                 
CONECT 1309 1306                                                      
CONECT 1310 1316 1311 1307                                            
CONECT 1311 1312 1314 1310                                            
CONECT 1312 1317 1313 1313 1311                                       
CONECT 1313 1312 1312                                                 
CONECT 1314 1315 1311                                                 
CONECT 1315 1314 1316                                                 
CONECT 1316 1315 1310                                                 
CONECT 1317 1318 1312                                                 
CONECT 1318 1321 1319 1317                                            
CONECT 1319 1320 1320 1318 1326                                       
CONECT 1320 1319 1319                                                 
CONECT 1321 1322 1318                                                 
CONECT 1322 1323 1321                                                 
CONECT 1323 1324 1324 1322 1325                                       
CONECT 1324 1323 1323                                                 
CONECT 1325 1323                                                      
CONECT 1326 1319 1327                                                 
CONECT 1327 1326 1330 1328                                            
CONECT 1328 1327 1333 1329 1329                                       
CONECT 1329 1328 1328                                                 
CONECT 1330 1332 1327 1331                                            
CONECT 1331 1330                                                      
CONECT 1332 1330                                                      
CONECT 1333 1328 1334                                                 
CONECT 1334 1333 1337 1335                                            
CONECT 1335 1334 1336 1336 1342                                       
CONECT 1336 1335 1335                                                 
CONECT 1337 1338 1334                                                 
CONECT 1338 1339 1337                                                 
CONECT 1339 1340 1338                                                 
CONECT 1340 1341 1339                                                 
CONECT 1341 1340                                                      
CONECT 1342 1335 1343                                                 
CONECT 1343 1342 1346 1344                                            
CONECT 1344 1343 1349 1345 1345                                       
CONECT 1345 1344 1344                                                 
CONECT 1346 1348 1343 1347                                            
CONECT 1347 1346                                                      
CONECT 1348 1346                                                      
CONECT 1349 1344 1350                                                 
CONECT 1350 1349 1353 1351                                            
CONECT 1351 1350 1352 1352 1357                                       
CONECT 1352 1351 1351                                                 
CONECT 1353 1354 1350                                                 
CONECT 1354 1356 1353 1355 1355                                       
CONECT 1355 1354 1354                                                 
CONECT 1356 1354                                                      
CONECT 1357 1351 1358                                                 
CONECT 1358 1357 1359 1361                                            
CONECT 1359 1358 1363 1360 1360                                       
CONECT 1360 1359 1359                                                 
CONECT 1361 1358 1362                                                 
CONECT 1362 1361                                                      
CONECT 1363 1359 1364                                                 
CONECT 1364 1367 1363 1365                                            
CONECT 1365 1364 1366 1366 1371                                       
CONECT 1366 1365 1365                                                 
CONECT 1367 1368 1369 1364                                            
CONECT 1368 1370 1367                                                 
CONECT 1369 1367                                                      
CONECT 1370 1368                                                      
CONECT 1371 1365 1372                                                 
CONECT 1372 1371 1373 1375                                            
CONECT 1373 1376 1372 1374 1374                                       
CONECT 1374 1373 1373                                                 
CONECT 1375 1372                                                      
CONECT 1376 1382 1377 1373                                            
CONECT 1377 1380 1376 1378                                            
CONECT 1378 1377 1383 1379 1379                                       
CONECT 1379 1378 1378                                                 
CONECT 1380 1381 1377                                                 
CONECT 1381 1380 1382                                                 
CONECT 1382 1381 1376                                                 
CONECT 1383 1378 1384                                                 
CONECT 1384 1383 1385 1387                                            
CONECT 1385 1386 1386 1389 1384                                       
CONECT 1386 1385 1385                                                 
CONECT 1387 1384 1388                                                 
CONECT 1388 1387                                                      
CONECT 1389 1390 1385                                                 
CONECT 1390 1391 1389 1393                                            
CONECT 1391 1397 1392 1392 1390                                       
CONECT 1392 1391 1391                                                 
CONECT 1393 1390 1394                                                 
CONECT 1394 1395 1393 1396                                            
CONECT 1395 1394                                                      
CONECT 1396 1394                                                      
CONECT 1397 1398 1391                                                 
CONECT 1398 1401 1399 1397                                            
CONECT 1399 1400 1400 1405 1398                                       
CONECT 1400 1399 1399                                                 
CONECT 1401 1403 1402 1398                                            
CONECT 1402 1401 1404                                                 
CONECT 1403 1401                                                      
CONECT 1404 1402                                                      
CONECT 1405 1406 1399                                                 
CONECT 1406 1409 1405 1407                                            
CONECT 1407 1406 1413 1408 1408                                       
CONECT 1408 1407 1407                                                 
CONECT 1409 1410 1406                                                 
CONECT 1410 1411 1412 1409                                            
CONECT 1411 1410                                                      
CONECT 1412 1410                                                      
CONECT 1413 1407 1414                                                 
CONECT 1414 1413 1415 1417                                            
CONECT 1415 1416 1416 1414 1424                                       
CONECT 1416 1415 1415                                                 
CONECT 1417 1414 1418                                                 
CONECT 1418 1417 1420 1420 1419                                       
CONECT 1419 1418 1421 1421                                            
CONECT 1420 1418 1418 1422                                            
CONECT 1421 1419 1419 1423                                            
CONECT 1422 1420 1423 1423                                            
CONECT 1423 1422 1422 1421                                            
CONECT 1424 1415 1425                                                 
CONECT 1425 1426 1424 1428                                            
CONECT 1426 1432 1425 1427 1427                                       
CONECT 1427 1426 1426                                                 
CONECT 1428 1425 1429                                                 
CONECT 1429 1430 1430 1428 1431                                       
CONECT 1430 1429 1429                                                 
CONECT 1431 1429                                                      
CONECT 1432 1433 1426                                                 
CONECT 1433 1436 1432 1434                                            
CONECT 1434 1433 1435 1435 1441                                       
CONECT 1435 1434 1434                                                 
CONECT 1436 1437 1433                                                 
CONECT 1437 1438 1436                                                 
CONECT 1438 1439 1439 1440 1437                                       
CONECT 1439 1438 1438                                                 
CONECT 1440 1438                                                      
CONECT 1441 1434 1442                                                 
CONECT 1442 1441 1445 1443                                            
CONECT 1443 1442 1451 1444 1444                                       
CONECT 1444 1443 1443                                                 
CONECT 1445 1446 1442                                                 
CONECT 1446 1447 1447 1448 1445                                       
CONECT 1447 1449 1446 1446                                            
CONECT 1448 1450 1446                                                 
CONECT 1449 1450 1450 1447                                            
CONECT 1450 1449 1449 1448                                            
CONECT 1451 1443 1452                                                 
CONECT 1452 1451 1455 1453                                            
CONECT 1453 1454 1454 1452 1459                                       
CONECT 1454 1453 1453                                                 
CONECT 1455 1456 1452                                                 
CONECT 1456 1458 1458 1455 1457                                       
CONECT 1457 1456                                                      
CONECT 1458 1456 1456                                                 
CONECT 1459 1453 1460                                                 
CONECT 1460 1459 1461 1463                                            
CONECT 1461 1460 1462 1462 1467                                       
CONECT 1462 1461 1461                                                 
CONECT 1463 1460 1464                                                 
CONECT 1464 1463 1465 1465 1466                                       
CONECT 1465 1464 1464                                                 
CONECT 1466 1464                                                      
CONECT 1467 1461 1468                                                 
CONECT 1468 1467 1471 1469                                            
CONECT 1469 1468 1470 1470 1472                                       
CONECT 1470 1469 1469                                                 
CONECT 1471 1468                                                      
CONECT 1472 1469 1473                                                 
CONECT 1473 1472 1474 1476                                            
CONECT 1474 1481 1473 1475 1475                                       
CONECT 1475 1474 1474                                                 
CONECT 1476 1473 1477                                                 
CONECT 1477 1476 1478                                                 
CONECT 1478 1477 1480 1480 1479                                       
CONECT 1479 1478                                                      
CONECT 1480 1478 1478                                                 
CONECT 1481 1482 1474                                                 
CONECT 1482 1483 1485 1481                                            
CONECT 1483 1493 1484 1484 1482                                       
CONECT 1484 1483 1483                                                 
CONECT 1485 1486 1482                                                 
CONECT 1486 1487 1487 1485 1488                                       
CONECT 1487 1489 1486 1486                                            
CONECT 1488 1486 1490 1490                                            
CONECT 1489 1487 1491 1491                                            
CONECT 1490 1491 1488 1488                                            
CONECT 1491 1489 1489 1492 1490                                       
CONECT 1492 1491                                                      
CONECT 1493 1494 1483                                                 
CONECT 1494 1497 1495 1493                                            
CONECT 1495 1494 1496 1496 1504                                       
CONECT 1496 1495 1495                                                 
CONECT 1497 1498 1494                                                 
CONECT 1498 1499 1497                                                 
CONECT 1499 1500 1498                                                 
CONECT 1500 1501 1501 1499                                            
CONECT 1501 1502 1503 1500 1500                                       
CONECT 1502 1501                                                      
CONECT 1503 1501                                                      
CONECT 1504 1495 1505                                                 
CONECT 1505 1504 1508 1506                                            
CONECT 1506 1505 1507 1507 1513                                       
CONECT 1507 1506 1506                                                 
CONECT 1508 1505 1509                                                 
CONECT 1509 1510 1508                                                 
CONECT 1510 1511 1511 1512 1509                                       
CONECT 1511 1510 1510                                                 
CONECT 1512 1510                                                      
CONECT 1513 1506 1514                                                 
CONECT 1514 1513 1515 1517                                            
CONECT 1515 1522 1516 1516 1514                                       
CONECT 1516 1515 1515                                                 
CONECT 1517 1514 1518                                                 
CONECT 1518 1517 1519                                                 
CONECT 1519 1518 1520 1520 1521                                       
CONECT 1520 1519 1519                                                 
CONECT 1521 1519                                                      
CONECT 1522 1523 1515                                                 
CONECT 1523 1526 1524 1522                                            
CONECT 1524 1527 1525 1525 1523                                       
CONECT 1525 1524 1524                                                 
CONECT 1526 1523                                                      
CONECT 1527 1528 1524                                                 
CONECT 1528 1531 1527 1529                                            
CONECT 1529 1528 1530 1530 1535                                       
CONECT 1530 1529 1529                                                 
CONECT 1531 1532 1528                                                 
CONECT 1532 1534 1533 1531                                            
CONECT 1533 1532                                                      
CONECT 1534 1532                                                      
CONECT 1535 1529 1536                                                 
CONECT 1536 1535 1537 1539                                            
CONECT 1537 1543 1536 1538 1538                                       
CONECT 1538 1537 1537                                                 
CONECT 1539 1536 1540                                                 
CONECT 1540 1541 1541 1539 1542                                       
CONECT 1541 1540 1540                                                 
CONECT 1542 1540                                                      
CONECT 1543 1544 1537                                                 
CONECT 1544 1545 1547 1543                                            
CONECT 1545 1552 1546 1546 1544                                       
CONECT 1546 1545 1545                                                 
CONECT 1547 1544 1548                                                 
CONECT 1548 1547 1549                                                 
CONECT 1549 1548 1550                                                 
CONECT 1550 1549 1551                                                 
CONECT 1551 1550                                                      
CONECT 1552 1553 1545                                                 
CONECT 1553 1556 1554 1552                                            
CONECT 1554 1553 1558 1555 1555                                       
CONECT 1555 1554 1554                                                 
CONECT 1556 1557 1553                                                 
CONECT 1557 1556                                                      
CONECT 1558 1559 1554                                                 
CONECT 1559 1560 1558 1562                                            
CONECT 1560 1566 1561 1561 1559                                       
CONECT 1561 1560 1560                                                 
CONECT 1562 1559 1563                                                 
CONECT 1563 1562 1564 1565                                            
CONECT 1564 1563                                                      
CONECT 1565 1563                                                      
CONECT 1566 1567 1560                                                 
CONECT 1567 1570 1568 1566                                            
CONECT 1568 1569 1569 1567 1574                                       
CONECT 1569 1568 1568                                                 
CONECT 1570 1571 1567                                                 
CONECT 1571 1570 1572                                                 
CONECT 1572 1573 1571                                                 
CONECT 1573 1572                                                      
CONECT 1574 1568 1575                                                 
CONECT 1575 1576 1574 1578                                            
CONECT 1576 1583 1577 1577 1575                                       
CONECT 1577 1576 1576                                                 
CONECT 1578 1575 1579                                                 
CONECT 1579 1578 1580                                                 
CONECT 1580 1579 1581                                                 
CONECT 1581 1580 1582                                                 
CONECT 1582 1581                                                      
CONECT 1583 1584 1576                                                 
CONECT 1584 1587 1585 1583                                            
CONECT 1585 1590 1584 1586 1586                                       
CONECT 1586 1585 1585                                                 
CONECT 1587 1588 1589 1584                                            
CONECT 1588 1587                                                      
CONECT 1589 1587                                                      
CONECT 1590 1591 1585                                                 
CONECT 1591 1592 1594 1590                                            
CONECT 1592 1593 1593 1595 1591                                       
CONECT 1593 1592 1592                                                 
CONECT 1594 1591                                                      
CONECT 1595 1596 1592 1601                                            
CONECT 1596 1597 1599 1595                                            
CONECT 1597 1598 1598 1602 1596                                       
CONECT 1598 1597 1597                                                 
CONECT 1599 1596 1600                                                 
CONECT 1600 1599 1601                                                 
CONECT 1601 1600 1595                                                 
CONECT 1602 1603 1597                                                 
CONECT 1603 1604 1602                                                 
CONECT 1604 1606 1605 1605 1603                                       
CONECT 1605 1604 1604                                                 
CONECT 1606 1607 1604                                                 
CONECT 1607 1610 1608 1606                                            
CONECT 1608 1615 1609 1609 1607                                       
CONECT 1609 1608 1608                                                 
CONECT 1610 1611 1607                                                 
CONECT 1611 1610 1612                                                 
CONECT 1612 1611 1614 1614 1613                                       
CONECT 1613 1612                                                      
CONECT 1614 1612 1612                                                 
CONECT 1615 1616 1608                                                 
CONECT 1616 1619 1615 1617                                            
CONECT 1617 1616 1618 1618 1624                                       
CONECT 1618 1617 1617                                                 
CONECT 1619 1620 1616                                                 
CONECT 1620 1621 1619                                                 
CONECT 1621 1622 1620                                                 
CONECT 1622 1623 1621                                                 
CONECT 1623 1622                                                      
CONECT 1624 1617 1625                                                 
CONECT 1625 1624 1626 1628                                            
CONECT 1626 1633 1627 1627 1625                                       
CONECT 1627 1626 1626                                                 
CONECT 1628 1625 1629                                                 
CONECT 1629 1628 1630                                                 
CONECT 1630 1632 1632 1629 1631                                       
CONECT 1631 1630                                                      
CONECT 1632 1630 1630                                                 
CONECT 1633 1634 1626                                                 
CONECT 1634 1635 1637 1633                                            
CONECT 1635 1640 1636 1636 1634                                       
CONECT 1636 1635 1635                                                 
CONECT 1637 1638 1634 1639                                            
CONECT 1638 1637                                                      
CONECT 1639 1637                                                      
CONECT 1640 1641 1635                                                 
CONECT 1641 1644 1642 1640                                            
CONECT 1642 1643 1643 1641 1648                                       
CONECT 1643 1642 1642                                                 
CONECT 1644 1646 1645 1641                                            
CONECT 1645 1647 1644                                                 
CONECT 1646 1644                                                      
CONECT 1647 1645                                                      
CONECT 1648 1642 1649                                                 
CONECT 1649 1648 1650 1652                                            
CONECT 1650 1651 1651 1649 1656                                       
CONECT 1651 1650 1650                                                 
CONECT 1652 1649 1653                                                 
CONECT 1653 1654 1654 1652 1655                                       
CONECT 1654 1653 1653                                                 
CONECT 1655 1653                                                      
CONECT 1656 1650 1657                                                 
CONECT 1657 1658 1656 1660                                            
CONECT 1658 1664 1659 1659 1657                                       
CONECT 1659 1658 1658                                                 
CONECT 1660 1657 1661                                                 
CONECT 1661 1660 1662 1663                                            
CONECT 1662 1661                                                      
CONECT 1663 1661                                                      
CONECT 1664 1665 1658                                                 
CONECT 1665 1666 1668 1664                                            
CONECT 1666 1671 1667 1667 1665                                       
CONECT 1667 1666 1666                                                 
CONECT 1668 1669 1665 1670                                            
CONECT 1669 1668                                                      
CONECT 1670 1668                                                      
CONECT 1671 1672 1666                                                 
CONECT 1672 1675 1673 1671                                            
CONECT 1673 1674 1674 1672 1679                                       
CONECT 1674 1673 1673                                                 
CONECT 1675 1676 1672                                                 
CONECT 1676 1677 1677 1678 1675                                       
CONECT 1677 1676 1676                                                 
CONECT 1678 1676                                                      
CONECT 1679 1673 1680                                                 
CONECT 1680 1679 1681 1683                                            
CONECT 1681 1682 1682 1680 1691                                       
CONECT 1682 1681 1681                                                 
CONECT 1683 1680 1684                                                 
CONECT 1684 1683 1686 1686 1685                                       
CONECT 1685 1684 1687 1687                                            
CONECT 1686 1684 1684 1688                                            
CONECT 1687 1685 1685 1689                                            
CONECT 1688 1686 1689 1689                                            
CONECT 1689 1688 1688 1687 1690                                       
CONECT 1690 1689                                                      
CONECT 1691 1681 1692                                                 
CONECT 1692 1693 1691 1695                                            
CONECT 1693 1699 1694 1694 1692                                       
CONECT 1694 1693 1693                                                 
CONECT 1695 1692 1696                                                 
CONECT 1696 1695 1698 1697                                            
CONECT 1697 1696                                                      
CONECT 1698 1696                                                      
CONECT 1699 1700 1693                                                 
CONECT 1700 1701 1703 1699                                            
CONECT 1701 1702 1702 1707 1700                                       
CONECT 1702 1701 1701                                                 
CONECT 1703 1704 1700                                                 
CONECT 1704 1705 1703 1706                                            
CONECT 1705 1704                                                      
CONECT 1706 1704                                                      
CONECT 1707 1708 1701                                                 
CONECT 1708 1711 1709 1707                                            
CONECT 1709 1710 1710 1708 1714                                       
CONECT 1710 1709 1709                                                 
CONECT 1711 1713 1708 1712                                            
CONECT 1712 1711                                                      
CONECT 1713 1711                                                      
CONECT 1714 1709 1715                                                 
CONECT 1715 1714 1716 1718                                            
CONECT 1716 1720 1717 1717 1715                                       
CONECT 1717 1716 1716                                                 
CONECT 1718 1715 1719                                                 
CONECT 1719 1718                                                      
CONECT 1720 1721 1716                                                 
CONECT 1721 1724 1720 1722                                            
CONECT 1722 1721 1723 1723 1726                                       
CONECT 1723 1722 1722                                                 
CONECT 1724 1725 1721                                                 
CONECT 1725 1724                                                      
CONECT 1726 1722 1727                                                 
CONECT 1727 1726 1730 1728                                            
CONECT 1728 1727 1737 1729 1729                                       
CONECT 1729 1728 1728                                                 
CONECT 1730 1727 1731                                                 
CONECT 1731 1730 1733 1733 1732                                       
CONECT 1732 1731 1734 1734                                            
CONECT 1733 1731 1731 1735                                            
CONECT 1734 1732 1732 1736                                            
CONECT 1735 1733 1736 1736                                            
CONECT 1736 1735 1735 1734                                            
CONECT 1737 1728 1738                                                 
CONECT 1738 1737 1739 1741                                            
CONECT 1739 1740 1740 1738 1744                                       
CONECT 1740 1739 1739                                                 
CONECT 1741 1738 1743 1742                                            
CONECT 1742 1741                                                      
CONECT 1743 1741                                                      
CONECT 1744 1739 1745                                                 
CONECT 1745 1748 1744 1746                                            
CONECT 1746 1745 1751 1747 1747                                       
CONECT 1747 1746 1746                                                 
CONECT 1748 1749 1750 1745                                            
CONECT 1749 1748                                                      
CONECT 1750 1748                                                      
CONECT 1751 1746 1752                                                 
CONECT 1752 1751 1753                                                 
CONECT 1753 1752 1755 1754 1754                                       
CONECT 1754 1753 1753                                                 
CONECT 1755 1753 1756                                                 
CONECT 1756 1755 1759 1757                                            
CONECT 1757 1758 1758 1756 1766                                       
CONECT 1758 1757 1757                                                 
CONECT 1759 1760 1756                                                 
CONECT 1760 1759 1761                                                 
CONECT 1761 1760 1762                                                 
CONECT 1762 1761 1763 1763                                            
CONECT 1763 1762 1762 1765 1764                                       
CONECT 1764 1763                                                      
CONECT 1765 1763                                                      
CONECT 1766 1757 1767                                                 
CONECT 1767 1766 1768 1770                                            
CONECT 1768 1772 1767 1769 1769                                       
CONECT 1769 1768 1768                                                 
CONECT 1770 1767 1771                                                 
CONECT 1771 1770                                                      
CONECT 1772 1773 1768                                                 
CONECT 1773 1776 1772 1774                                            
CONECT 1774 1773 1775 1775 1783                                       
CONECT 1775 1774 1774                                                 
CONECT 1776 1777 1773                                                 
CONECT 1777 1779 1779 1778 1776                                       
CONECT 1778 1780 1780 1777                                            
CONECT 1779 1781 1777 1777                                            
CONECT 1780 1782 1778 1778                                            
CONECT 1781 1782 1782 1779                                            
CONECT 1782 1781 1781 1780                                            
CONECT 1783 1774 1784 1789                                            
CONECT 1784 1783 1785 1787                                            
CONECT 1785 1786 1786 1790 1784                                       
CONECT 1786 1785 1785                                                 
CONECT 1787 1784 1788                                                 
CONECT 1788 1789 1787                                                 
CONECT 1789 1783 1788                                                 
CONECT 1790 1791 1785                                                 
CONECT 1791 1794 1790 1792                                            
CONECT 1792 1791 1793 1793 1798                                       
CONECT 1793 1792 1792                                                 
CONECT 1794 1795 1791                                                 
CONECT 1795 1796 1797 1794                                            
CONECT 1796 1795                                                      
CONECT 1797 1795                                                      
CONECT 1798 1792 1799                                                 
CONECT 1799 1798 1800 1802                                            
CONECT 1800 1806 1799 1801 1801                                       
CONECT 1801 1800 1800                                                 
CONECT 1802 1799 1803                                                 
CONECT 1803 1802 1804 1804 1805                                       
CONECT 1804 1803 1803                                                 
CONECT 1805 1803                                                      
CONECT 1806 1807 1800                                                 
CONECT 1807 1806 1808                                                 
CONECT 1808 1807 1810 1809 1809                                       
CONECT 1809 1808 1808                                                 
CONECT 1810 1808 1811                                                 
CONECT 1811 1810 1812                                                 
CONECT 1812 1811 1814 1813 1813                                       
CONECT 1813 1812 1812                                                 
CONECT 1814 1812 1815                                                 
CONECT 1815 1814 1818 1816                                            
CONECT 1816 1815 1825 1817 1817                                       
CONECT 1817 1816 1816                                                 
CONECT 1818 1815 1819                                                 
CONECT 1819 1818 1820                                                 
CONECT 1820 1819 1821                                                 
CONECT 1821 1820 1822 1822                                            
CONECT 1822 1823 1821 1821 1824                                       
CONECT 1823 1822                                                      
CONECT 1824 1822                                                      
CONECT 1825 1816 1826                                                 
CONECT 1826 1825 1829 1827                                            
CONECT 1827 1826 1835 1828 1828                                       
CONECT 1828 1827 1827                                                 
CONECT 1829 1830 1826                                                 
CONECT 1830 1831 1831 1832 1829                                       
CONECT 1831 1833 1830 1830                                            
CONECT 1832 1834 1830                                                 
CONECT 1833 1831 1834 1834                                            
CONECT 1834 1833 1833 1832                                            
CONECT 1835 1827 1836                                                 
CONECT 1836 1835 1839 1837                                            
CONECT 1837 1836 1843 1838 1838                                       
CONECT 1838 1837 1837                                                 
CONECT 1839 1840 1836                                                 
CONECT 1840 1841 1842 1839                                            
CONECT 1841 1840                                                      
CONECT 1842 1840                                                      
CONECT 1843 1837 1844                                                 
CONECT 1844 1843 1847 1845                                            
CONECT 1845 1844 1846 1846 1854                                       
CONECT 1846 1845 1845                                                 
CONECT 1847 1848 1844                                                 
CONECT 1848 1849 1847
[truncated: 104,375 more chars]
