# Supplementary material for: Conserved interfaces mediate multiple protein–protein interactions in a prokaryotic metabolon
Source: Mol Syst Biol. 2025 Sep 3;21(11):1490–521. doi: 10.1038/s44320-025-00139-9 (PMC12583656; doi:10.1038/s44320-025-00139-9)
Supplement: Supplementary file 12 — Source data Fig. 7 [file 44320_2025_139_MOESM12_ESM.zip › Figure7_data/Fig7A/3_7.pdb]

COMPND    53c6077752284a75 
AUTHOR    GENERATED BY OPEN BABEL 3.1.1
ATOM      1  N   MET A   1       2.517 -15.469 -21.433  1.00  0.00           N  
ATOM      2  CA  MET A   1       3.933 -15.560 -21.854  1.00  0.00           C  
ATOM      3  C   MET A   1       4.804 -15.178 -20.675  1.00  0.00           C  
ATOM      4  O   MET A   1       4.456 -14.258 -19.936  1.00  0.00           O  
ATOM      5  CB  MET A   1       4.172 -14.673 -23.084  1.00  0.00           C  
ATOM      6  CG  MET A   1       5.563 -14.894 -23.693  1.00  0.00           C  
ATOM      7  SD  MET A   1       5.821 -14.006 -25.268  1.00  0.00           S  
ATOM      8  CE  MET A   1       4.863 -15.016 -26.413  1.00  0.00           C  
ATOM      9  N   PHE A   2       5.900 -15.902 -20.477  1.00  0.00           N  
ATOM     10  CA  PHE A   2       6.847 -15.673 -19.397  1.00  0.00           C  
ATOM     11  C   PHE A   2       8.190 -15.212 -19.966  1.00  0.00           C  
ATOM     12  O   PHE A   2       8.554 -15.580 -21.080  1.00  0.00           O  
ATOM     13  CB  PHE A   2       7.011 -16.943 -18.558  1.00  0.00           C  
ATOM     14  CG  PHE A   2       5.728 -17.428 -17.911  1.00  0.00           C  
ATOM     15  CD1 PHE A   2       5.363 -16.947 -16.637  1.00  0.00           C  
ATOM     16  CD2 PHE A   2       4.899 -18.344 -18.567  1.00  0.00           C  
ATOM     17  CE1 PHE A   2       4.170 -17.376 -16.034  1.00  0.00           C  
ATOM     18  CE2 PHE A   2       3.701 -18.771 -17.968  1.00  0.00           C  
ATOM     19  CZ  PHE A   2       3.335 -18.289 -16.699  1.00  0.00           C  
ATOM     20  N   LEU A   3       8.932 -14.437 -19.188  1.00  0.00           N  
ATOM     21  CA  LEU A   3      10.331 -14.141 -19.442  1.00  0.00           C  
ATOM     22  C   LEU A   3      11.168 -15.020 -18.501  1.00  0.00           C  
ATOM     23  O   LEU A   3      11.227 -14.756 -17.301  1.00  0.00           O  
ATOM     24  CB  LEU A   3      10.566 -12.630 -19.259  1.00  0.00           C  
ATOM     25  CG  LEU A   3      11.942 -12.156 -19.757  1.00  0.00           C  
ATOM     26  CD1 LEU A   3      11.999 -12.144 -21.288  1.00  0.00           C  
ATOM     27  CD2 LEU A   3      12.197 -10.737 -19.267  1.00  0.00           C  
ATOM     28  N   ILE A   4      11.753 -16.074 -19.032  1.00  0.00           N  
ATOM     29  CA  ILE A   4      12.532 -17.045 -18.253  1.00  0.00           C  
ATOM     30  C   ILE A   4      14.000 -16.898 -18.626  1.00  0.00           C  
ATOM     31  O   ILE A   4      14.365 -17.110 -19.784  1.00  0.00           O  
ATOM     32  CB  ILE A   4      12.018 -18.489 -18.445  1.00  0.00           C  
ATOM     33  CG1 ILE A   4      10.513 -18.587 -18.126  1.00  0.00           C  
ATOM     34  CG2 ILE A   4      12.849 -19.450 -17.565  1.00  0.00           C  
ATOM     35  CD1 ILE A   4       9.902 -19.986 -18.254  1.00  0.00           C  
ATOM     36  N   ASN A   5      14.828 -16.535 -17.672  1.00  0.00           N  
ATOM     37  CA  ASN A   5      16.253 -16.250 -17.888  1.00  0.00           C  
ATOM     38  C   ASN A   5      16.514 -15.252 -19.038  1.00  0.00           C  
ATOM     39  O   ASN A   5      17.497 -15.372 -19.757  1.00  0.00           O  
ATOM     40  CB  ASN A   5      17.031 -17.576 -17.999  1.00  0.00           C  
ATOM     41  CG  ASN A   5      16.958 -18.403 -16.717  1.00  0.00           C  
ATOM     42  OD1 ASN A   5      16.863 -17.883 -15.630  1.00  0.00           O  
ATOM     43  ND2 ASN A   5      17.024 -19.707 -16.838  1.00  0.00           N  
ATOM     44  N   GLY A   6      15.625 -14.283 -19.207  1.00  0.00           N  
ATOM     45  CA  GLY A   6      15.704 -13.272 -20.266  1.00  0.00           C  
ATOM     46  C   GLY A   6      15.048 -13.667 -21.592  1.00  0.00           C  
ATOM     47  O   GLY A   6      14.977 -12.854 -22.502  1.00  0.00           O  
ATOM     48  N   HIS A   7      14.522 -14.893 -21.721  1.00  0.00           N  
ATOM     49  CA  HIS A   7      13.913 -15.392 -22.953  1.00  0.00           C  
ATOM     50  C   HIS A   7      12.392 -15.485 -22.829  1.00  0.00           C  
ATOM     51  O   HIS A   7      11.868 -16.051 -21.870  1.00  0.00           O  
ATOM     52  CB  HIS A   7      14.533 -16.737 -23.334  1.00  0.00           C  
ATOM     53  CG  HIS A   7      16.020 -16.655 -23.543  1.00  0.00           C  
ATOM     54  ND1 HIS A   7      16.667 -16.001 -24.565  1.00  0.00           N  
ATOM     55  CD2 HIS A   7      17.003 -17.166 -22.724  1.00  0.00           C  
ATOM     56  CE1 HIS A   7      17.991 -16.120 -24.371  1.00  0.00           C  
ATOM     57  NE2 HIS A   7      18.232 -16.821 -23.265  1.00  0.00           N  
ATOM     58  N   LYS A   8      11.645 -14.956 -23.824  1.00  0.00           N  
ATOM     59  CA  LYS A   8      10.189 -15.107 -23.919  1.00  0.00           C  
ATOM     60  C   LYS A   8       9.848 -16.557 -24.252  1.00  0.00           C  
ATOM     61  O   LYS A   8      10.143 -17.025 -25.349  1.00  0.00           O  
ATOM     62  CB  LYS A   8       9.592 -14.116 -24.940  1.00  0.00           C  
ATOM     63  CG  LYS A   8       9.658 -12.659 -24.444  1.00  0.00           C  
ATOM     64  CD  LYS A   8       8.956 -11.650 -25.390  1.00  0.00           C  
ATOM     65  CE  LYS A   8       9.060 -10.243 -24.772  1.00  0.00           C  
ATOM     66  NZ  LYS A   8       8.365  -9.160 -25.533  1.00  0.00           N  
ATOM     67  N   GLN A   9       9.219 -17.275 -23.326  1.00  0.00           N  
ATOM     68  CA  GLN A   9       8.798 -18.669 -23.498  1.00  0.00           C  
ATOM     69  C   GLN A   9       7.641 -19.020 -22.557  1.00  0.00           C  
ATOM     70  O   GLN A   9       7.382 -18.321 -21.581  1.00  0.00           O  
ATOM     71  CB  GLN A   9      10.009 -19.613 -23.329  1.00  0.00           C  
ATOM     72  CG  GLN A   9      10.761 -19.473 -21.999  1.00  0.00           C  
ATOM     73  CD  GLN A   9      12.083 -20.263 -21.988  1.00  0.00           C  
ATOM     74  OE1 GLN A   9      12.437 -20.953 -22.929  1.00  0.00           O  
ATOM     75  NE2 GLN A   9      12.864 -20.171 -20.953  1.00  0.00           N  
ATOM     76  N   GLU A  10       6.934 -20.120 -22.857  1.00  0.00           N  
ATOM     77  CA  GLU A  10       5.788 -20.590 -22.065  1.00  0.00           C  
ATOM     78  C   GLU A  10       6.083 -21.863 -21.264  1.00  0.00           C  
ATOM     79  O   GLU A  10       5.302 -22.253 -20.411  1.00  0.00           O  
ATOM     80  CB  GLU A  10       4.562 -20.794 -22.961  1.00  0.00           C  
ATOM     81  CG  GLU A  10       4.114 -19.471 -23.604  1.00  0.00           C  
ATOM     82  CD  GLU A  10       2.717 -19.538 -24.221  1.00  0.00           C  
ATOM     83  OE1 GLU A  10       2.096 -18.451 -24.326  1.00  0.00           O  
ATOM     84  OE2 GLU A  10       2.275 -20.644 -24.581  1.00  0.00           O  
ATOM     85  N   SER A  11       7.232 -22.484 -21.517  1.00  0.00           N  
ATOM     86  CA  SER A  11       7.608 -23.754 -20.905  1.00  0.00           C  
ATOM     87  C   SER A  11       8.839 -23.595 -20.017  1.00  0.00           C  
ATOM     88  O   SER A  11       9.808 -22.937 -20.383  1.00  0.00           O  
ATOM     89  CB  SER A  11       7.856 -24.810 -21.985  1.00  0.00           C  
ATOM     90  OG  SER A  11       6.707 -24.949 -22.800  1.00  0.00           O  
ATOM     91  N   LEU A  12       8.802 -24.267 -18.873  1.00  0.00           N  
ATOM     92  CA  LEU A  12       9.941 -24.448 -17.975  1.00  0.00           C  
ATOM     93  C   LEU A  12      10.366 -25.919 -18.022  1.00  0.00           C  
ATOM     94  O   LEU A  12       9.527 -26.806 -18.138  1.00  0.00           O  
ATOM     95  CB  LEU A  12       9.523 -24.000 -16.564  1.00  0.00           C  
ATOM     96  CG  LEU A  12      10.636 -24.092 -15.508  1.00  0.00           C  
ATOM     97  CD1 LEU A  12      11.751 -23.085 -15.764  1.00  0.00           C  
ATOM     98  CD2 LEU A  12      10.040 -23.823 -14.126  1.00  0.00           C  
ATOM     99  N   ALA A  13      11.659 -26.184 -17.890  1.00  0.00           N  
ATOM    100  CA  ALA A  13      12.141 -27.555 -17.766  1.00  0.00           C  
ATOM    101  C   ALA A  13      11.513 -28.229 -16.534  1.00  0.00           C  
ATOM    102  O   ALA A  13      11.590 -27.710 -15.427  1.00  0.00           O  
ATOM    103  CB  ALA A  13      13.670 -27.549 -17.704  1.00  0.00           C  
ATOM    104  N   VAL A  14      10.937 -29.416 -16.719  1.00  0.00           N  
ATOM    105  CA  VAL A  14      10.308 -30.190 -15.623  1.00  0.00           C  
ATOM    106  C   VAL A  14      11.299 -30.509 -14.502  1.00  0.00           C  
ATOM    107  O   VAL A  14      10.907 -30.629 -13.343  1.00  0.00           O  
ATOM    108  CB  VAL A  14       9.685 -31.484 -16.181  1.00  0.00           C  
ATOM    109  CG1 VAL A  14       9.077 -32.382 -15.104  1.00  0.00           C  
ATOM    110  CG2 VAL A  14       8.562 -31.164 -17.189  1.00  0.00           C  
ATOM    111  N   SER A  15      12.583 -30.594 -14.826  1.00  0.00           N  
ATOM    112  CA  SER A  15      13.662 -30.790 -13.856  1.00  0.00           C  
ATOM    113  C   SER A  15      13.907 -29.590 -12.942  1.00  0.00           C  
ATOM    114  O   SER A  15      14.665 -29.727 -11.983  1.00  0.00           O  
ATOM    115  CB  SER A  15      14.956 -31.143 -14.596  1.00  0.00           C  
ATOM    116  OG  SER A  15      15.306 -30.116 -15.502  1.00  0.00           O  
ATOM    117  N   ASP A  16      13.313 -28.432 -13.215  1.00  0.00           N  
ATOM    118  CA  ASP A  16      13.480 -27.267 -12.356  1.00  0.00           C  
ATOM    119  C   ASP A  16      12.953 -27.571 -10.950  1.00  0.00           C  
ATOM    120  O   ASP A  16      11.856 -28.100 -10.749  1.00  0.00           O  
ATOM    121  CB  ASP A  16      12.805 -26.026 -12.957  1.00  0.00           C  
ATOM    122  CG  ASP A  16      13.272 -24.762 -12.239  1.00  0.00           C  
ATOM    123  OD1 ASP A  16      12.875 -24.555 -11.073  1.00  0.00           O  
ATOM    124  OD2 ASP A  16      14.084 -24.001 -12.818  1.00  0.00           O  
ATOM    125  N   ARG A  17      13.752 -27.234  -9.951  1.00  0.00           N  
ATOM    126  CA  ARG A  17      13.482 -27.558  -8.555  1.00  0.00           C  
ATOM    127  C   ARG A  17      12.298 -26.776  -7.979  1.00  0.00           C  
ATOM    128  O   ARG A  17      11.762 -27.194  -6.956  1.00  0.00           O  
ATOM    129  CB  ARG A  17      14.753 -27.350  -7.733  1.00  0.00           C  
ATOM    130  CG  ARG A  17      15.876 -28.324  -8.154  1.00  0.00           C  
ATOM    131  CD  ARG A  17      17.183 -28.013  -7.424  1.00  0.00           C  
ATOM    132  NE  ARG A  17      17.030 -28.150  -5.976  1.00  0.00           N  
ATOM    133  CZ  ARG A  17      17.239 -29.239  -5.242  1.00  0.00           C  
ATOM    134  NH1 ARG A  17      17.703 -30.349  -5.755  1.00  0.00           N  
ATOM    135  NH2 ARG A  17      16.991 -29.205  -3.965  1.00  0.00           N  
ATOM    136  N   ALA A  18      11.840 -25.703  -8.655  1.00  0.00           N  
ATOM    137  CA  ALA A  18      10.557 -25.090  -8.343  1.00  0.00           C  
ATOM    138  C   ALA A  18       9.408 -26.088  -8.550  1.00  0.00           C  
ATOM    139  O   ALA A  18       8.547 -26.219  -7.691  1.00  0.00           O  
ATOM    140  CB  ALA A  18      10.353 -23.850  -9.228  1.00  0.00           C  
ATOM    141  N   THR A  19       9.449 -26.823  -9.664  1.00  0.00           N  
ATOM    142  CA  THR A  19       8.454 -27.852  -9.994  1.00  0.00           C  
ATOM    143  C   THR A  19       8.568 -29.067  -9.072  1.00  0.00           C  
ATOM    144  O   THR A  19       7.562 -29.615  -8.647  1.00  0.00           O  
ATOM    145  CB  THR A  19       8.628 -28.315 -11.447  1.00  0.00           C  
ATOM    146  OG1 THR A  19       8.665 -27.201 -12.306  1.00  0.00           O  
ATOM    147  CG2 THR A  19       7.485 -29.199 -11.936  1.00  0.00           C  
ATOM    148  N   GLN A  20       9.798 -29.483  -8.773  1.00  0.00           N  
ATOM    149  CA  GLN A  20      10.046 -30.701  -8.007  1.00  0.00           C  
ATOM    150  C   GLN A  20       9.750 -30.533  -6.510  1.00  0.00           C  
ATOM    151  O   GLN A  20       9.160 -31.414  -5.898  1.00  0.00           O  
ATOM    152  CB  GLN A  20      11.503 -31.150  -8.213  1.00  0.00           C  
ATOM    153  CG  GLN A  20      11.833 -31.527  -9.676  1.00  0.00           C  
ATOM    154  CD  GLN A  20      10.988 -32.693 -10.176  1.00  0.00           C  
ATOM    155  OE1 GLN A  20      10.901 -33.740  -9.550  1.00  0.00           O  
ATOM    156  NE2 GLN A  20      10.333 -32.555 -11.300  1.00  0.00           N  
ATOM    157  N   PHE A  21      10.184 -29.405  -5.912  1.00  0.00           N  
ATOM    158  CA  PHE A  21      10.217 -29.251  -4.454  1.00  0.00           C  
ATOM    159  C   PHE A  21       9.695 -27.898  -3.954  1.00  0.00           C  
ATOM    160  O   PHE A  21       9.722 -27.646  -2.746  1.00  0.00           O  
ATOM    161  CB  PHE A  21      11.659 -29.468  -3.962  1.00  0.00           C  
ATOM    162  CG  PHE A  21      12.351 -30.712  -4.491  1.00  0.00           C  
ATOM    163  CD1 PHE A  21      11.770 -31.985  -4.307  1.00  0.00           C  
ATOM    164  CD2 PHE A  21      13.564 -30.611  -5.181  1.00  0.00           C  
ATOM    165  CE1 PHE A  21      12.385 -33.136  -4.816  1.00  0.00           C  
ATOM    166  CE2 PHE A  21      14.194 -31.761  -5.690  1.00  0.00           C  
ATOM    167  CZ  PHE A  21      13.603 -33.025  -5.509  1.00  0.00           C  
ATOM    168  N   GLY A  22       9.264 -26.996  -4.840  1.00  0.00           N  
ATOM    169  CA  GLY A  22       9.040 -25.608  -4.452  1.00  0.00           C  
ATOM    170  C   GLY A  22      10.335 -24.921  -3.982  1.00  0.00           C  
ATOM    171  O   GLY A  22      10.289 -24.052  -3.110  1.00  0.00           O  
ATOM    172  N   ASP A  23      11.480 -25.328  -4.519  1.00  0.00           N  
ATOM    173  CA  ASP A  23      12.795 -24.837  -4.110  1.00  0.00           C  
ATOM    174  C   ASP A  23      13.087 -23.460  -4.713  1.00  0.00           C  
ATOM    175  O   ASP A  23      13.745 -23.318  -5.749  1.00  0.00           O  
ATOM    176  CB  ASP A  23      13.854 -25.895  -4.438  1.00  0.00           C  
ATOM    177  CG  ASP A  23      15.239 -25.598  -3.855  1.00  0.00           C  
ATOM    178  OD1 ASP A  23      15.426 -24.605  -3.125  1.00  0.00           O  
ATOM    179  OD2 ASP A  23      16.170 -26.393  -4.122  1.00  0.00           O  
ATOM    180  N   GLY A  24      12.533 -22.448  -4.078  1.00  0.00           N  
ATOM    181  CA  GLY A  24      12.643 -21.081  -4.528  1.00  0.00           C  
ATOM    182  C   GLY A  24      11.730 -20.113  -3.777  1.00  0.00           C  
ATOM    183  O   GLY A  24      11.066 -20.455  -2.796  1.00  0.00           O  
ATOM    184  N   CYS A  25      11.705 -18.901  -4.276  1.00  0.00           N  
ATOM    185  CA  CYS A  25      10.920 -17.810  -3.709  1.00  0.00           C  
ATOM    186  C   CYS A  25      10.248 -16.992  -4.809  1.00  0.00           C  
ATOM    187  O   CYS A  25      10.523 -17.159  -6.003  1.00  0.00           O  
ATOM    188  CB  CYS A  25      11.830 -16.964  -2.805  1.00  0.00           C  
ATOM    189  SG  CYS A  25      13.165 -16.182  -3.763  1.00  0.00           S  
ATOM    190  N   PHE A  26       9.356 -16.089  -4.425  1.00  0.00           N  
ATOM    191  CA  PHE A  26       8.715 -15.189  -5.374  1.00  0.00           C  
ATOM    192  C   PHE A  26       8.356 -13.838  -4.763  1.00  0.00           C  
ATOM    193  O   PHE A  26       8.293 -13.667  -3.545  1.00  0.00           O  
ATOM    194  CB  PHE A  26       7.510 -15.867  -6.029  1.00  0.00           C  
ATOM    195  CG  PHE A  26       6.289 -16.051  -5.151  1.00  0.00           C  
ATOM    196  CD1 PHE A  26       6.276 -17.028  -4.131  1.00  0.00           C  
ATOM    197  CD2 PHE A  26       5.119 -15.313  -5.412  1.00  0.00           C  
ATOM    198  CE1 PHE A  26       5.111 -17.262  -3.386  1.00  0.00           C  
ATOM    199  CE2 PHE A  26       3.950 -15.551  -4.671  1.00  0.00           C  
ATOM    200  CZ  PHE A  26       3.944 -16.527  -3.664  1.00  0.00           C  
ATOM    201  N   THR A  27       8.072 -12.878  -5.632  1.00  0.00           N  
ATOM    202  CA  THR A  27       7.463 -11.600  -5.274  1.00  0.00           C  
ATOM    203  C   THR A  27       6.326 -11.278  -6.229  1.00  0.00           C  
ATOM    204  O   THR A  27       6.260 -11.803  -7.338  1.00  0.00           O  
ATOM    205  CB  THR A  27       8.529 -10.493  -5.179  1.00  0.00           C  
ATOM    206  OG1 THR A  27       8.023  -9.432  -4.405  1.00  0.00           O  
ATOM    207  CG2 THR A  27       8.990  -9.920  -6.509  1.00  0.00           C  
ATOM    208  N   THR A  28       5.384 -10.469  -5.776  1.00  0.00           N  
ATOM    209  CA  THR A  28       4.264  -9.991  -6.591  1.00  0.00           C  
ATOM    210  C   THR A  28       4.140  -8.499  -6.343  1.00  0.00           C  
ATOM    211  O   THR A  28       3.824  -8.093  -5.227  1.00  0.00           O  
ATOM    212  CB  THR A  28       2.967 -10.719  -6.234  1.00  0.00           C  
ATOM    213  OG1 THR A  28       3.147 -12.120  -6.289  1.00  0.00           O  
ATOM    214  CG2 THR A  28       1.845 -10.391  -7.217  1.00  0.00           C  
ATOM    215  N   ALA A  29       4.448  -7.701  -7.358  1.00  0.00           N  
ATOM    216  CA  ALA A  29       4.491  -6.252  -7.292  1.00  0.00           C  
ATOM    217  C   ALA A  29       3.346  -5.638  -8.086  1.00  0.00           C  
ATOM    218  O   ALA A  29       2.923  -6.180  -9.114  1.00  0.00           O  
ATOM    219  CB  ALA A  29       5.855  -5.779  -7.798  1.00  0.00           C  
ATOM    220  N   ARG A  30       2.843  -4.502  -7.636  1.00  0.00           N  
ATOM    221  CA  ARG A  30       1.908  -3.694  -8.403  1.00  0.00           C  
ATOM    222  C   ARG A  30       2.673  -2.861  -9.423  1.00  0.00           C  
ATOM    223  O   ARG A  30       3.733  -2.323  -9.102  1.00  0.00           O  
ATOM    224  CB  ARG A  30       1.045  -2.847  -7.448  1.00  0.00           C  
ATOM    225  CG  ARG A  30      -0.160  -2.192  -8.151  1.00  0.00           C  
ATOM    226  CD  ARG A  30      -1.079  -1.560  -7.105  1.00  0.00           C  
ATOM    227  NE  ARG A  30      -2.254  -0.882  -7.695  1.00  0.00           N  
ATOM    228  CZ  ARG A  30      -3.162  -0.193  -7.009  1.00  0.00           C  
ATOM    229  NH1 ARG A  30      -3.116  -0.114  -5.710  1.00  0.00           N  
ATOM    230  NH2 ARG A  30      -4.125   0.441  -7.605  1.00  0.00           N  
ATOM    231  N   VAL A  31       2.133  -2.767 -10.625  1.00  0.00           N  
ATOM    232  CA  VAL A  31       2.609  -1.863 -11.666  1.00  0.00           C  
ATOM    233  C   VAL A  31       1.603  -0.728 -11.784  1.00  0.00           C  
ATOM    234  O   VAL A  31       0.412  -0.985 -11.950  1.00  0.00           O  
ATOM    235  CB  VAL A  31       2.792  -2.590 -13.008  1.00  0.00           C  
ATOM    236  CG1 VAL A  31       3.288  -1.636 -14.094  1.00  0.00           C  
ATOM    237  CG2 VAL A  31       3.805  -3.736 -12.882  1.00  0.00           C  
ATOM    238  N   ILE A  32       2.082   0.509 -11.672  1.00  0.00           N  
ATOM    239  CA  ILE A  32       1.298   1.735 -11.784  1.00  0.00           C  
ATOM    240  C   ILE A  32       2.051   2.684 -12.716  1.00  0.00           C  
ATOM    241  O   ILE A  32       3.246   2.912 -12.525  1.00  0.00           O  
ATOM    242  CB  ILE A  32       1.043   2.388 -10.402  1.00  0.00           C  
ATOM    243  CG1 ILE A  32       0.416   1.388  -9.390  1.00  0.00           C  
ATOM    244  CG2 ILE A  32       0.144   3.621 -10.564  1.00  0.00           C  
ATOM    245  CD1 ILE A  32       0.217   1.958  -7.986  1.00  0.00           C  
ATOM    246  N   ASP A  33       1.385   3.202 -13.725  1.00  0.00           N  
ATOM    247  CA  ASP A  33       1.925   4.172 -14.683  1.00  0.00           C  
ATOM    248  C   ASP A  33       3.306   3.748 -15.255  1.00  0.00           C  
ATOM    249  O   ASP A  33       4.258   4.521 -15.339  1.00  0.00           O  
ATOM    250  CB  ASP A  33       1.866   5.594 -14.077  1.00  0.00           C  
ATOM    251  CG  ASP A  33       0.442   6.013 -13.667  1.00  0.00           C  
ATOM    252  OD1 ASP A  33      -0.514   5.616 -14.370  1.00  0.00           O  
ATOM    253  OD2 ASP A  33       0.281   6.706 -12.628  1.00  0.00           O  
ATOM    254  N   GLY A  34       3.422   2.459 -15.596  1.00  0.00           N  
ATOM    255  CA  GLY A  34       4.639   1.874 -16.169  1.00  0.00           C  
ATOM    256  C   GLY A  34       5.777   1.609 -15.187  1.00  0.00           C  
ATOM    257  O   GLY A  34       6.859   1.200 -15.611  1.00  0.00           O  
ATOM    258  N   LYS A  35       5.574   1.817 -13.888  1.00  0.00           N  
ATOM    259  CA  LYS A  35       6.588   1.635 -12.847  1.00  0.00           C  
ATOM    260  C   LYS A  35       6.204   0.529 -11.861  1.00  0.00           C  
ATOM    261  O   LYS A  35       5.038   0.309 -11.564  1.00  0.00           O  
ATOM    262  CB  LYS A  35       6.825   2.957 -12.106  1.00  0.00           C  
ATOM    263  CG  LYS A  35       7.399   4.068 -13.005  1.00  0.00           C  
ATOM    264  CD  LYS A  35       7.586   5.326 -12.164  1.00  0.00           C  
ATOM    265  CE  LYS A  35       8.065   6.511 -12.997  1.00  0.00           C  
ATOM    266  NZ  LYS A  35       8.101   7.739 -12.160  1.00  0.00           N  
ATOM    267  N   VAL A  36       7.218  -0.141 -11.327  1.00  0.00           N  
ATOM    268  CA  VAL A  36       7.042  -1.135 -10.264  1.00  0.00           C  
ATOM    269  C   VAL A  36       7.010  -0.413  -8.923  1.00  0.00           C  
ATOM    270  O   VAL A  36       8.043   0.093  -8.470  1.00  0.00           O  
ATOM    271  CB  VAL A  36       8.162  -2.190 -10.259  1.00  0.00           C  
ATOM    272  CG1 VAL A  36       7.877  -3.284  -9.231  1.00  0.00           C  
ATOM    273  CG2 VAL A  36       8.318  -2.867 -11.623  1.00  0.00           C  
ATOM    274  N   SER A  37       5.864  -0.406  -8.249  1.00  0.00           N  
ATOM    275  CA  SER A  37       5.752   0.165  -6.910  1.00  0.00           C  
ATOM    276  C   SER A  37       6.641  -0.586  -5.913  1.00  0.00           C  
ATOM    277  O   SER A  37       6.622  -1.819  -5.860  1.00  0.00           O  
ATOM    278  CB  SER A  37       4.303   0.169  -6.420  1.00  0.00           C  
ATOM    279  OG  SER A  37       3.457   0.824  -7.324  1.00  0.00           O  
ATOM    280  N   LEU A  38       7.410   0.148  -5.124  1.00  0.00           N  
ATOM    281  CA  LEU A  38       8.356  -0.384  -4.136  1.00  0.00           C  
ATOM    282  C   LEU A  38       9.392  -1.356  -4.738  1.00  0.00           C  
ATOM    283  O   LEU A  38       9.763  -2.348  -4.106  1.00  0.00           O  
ATOM    284  CB  LEU A  38       7.591  -0.984  -2.934  1.00  0.00           C  
ATOM    285  CG  LEU A  38       6.640  -0.015  -2.207  1.00  0.00           C  
ATOM    286  CD1 LEU A  38       5.837  -0.782  -1.147  1.00  0.00           C  
ATOM    287  CD2 LEU A  38       7.415   1.109  -1.508  1.00  0.00           C  
ATOM    288  N   LEU A  39       9.885  -1.069  -5.948  1.00  0.00           N  
ATOM    289  CA  LEU A  39      10.821  -1.928  -6.682  1.00  0.00           C  
ATOM    290  C   LEU A  39      12.019  -2.378  -5.837  1.00  0.00           C  
ATOM    291  O   LEU A  39      12.294  -3.578  -5.746  1.00  0.00           O  
ATOM    292  CB  LEU A  39      11.284  -1.180  -7.945  1.00  0.00           C  
ATOM    293  CG  LEU A  39      12.360  -1.915  -8.768  1.00  0.00           C  
ATOM    294  CD1 LEU A  39      11.881  -3.269  -9.280  1.00  0.00           C  
ATOM    295  CD2 LEU A  39      12.752  -1.060  -9.978  1.00  0.00           C  
ATOM    296  N   SER A  40      12.703  -1.447  -5.184  1.00  0.00           N  
ATOM    297  CA  SER A  40      13.871  -1.745  -4.351  1.00  0.00           C  
ATOM    298  C   SER A  40      13.536  -2.707  -3.204  1.00  0.00           C  
ATOM    299  O   SER A  40      14.289  -3.651  -2.953  1.00  0.00           O  
ATOM    300  CB  SER A  40      14.453  -0.438  -3.787  1.00  0.00           C  
ATOM    301  OG  SER A  40      13.457   0.268  -3.077  1.00  0.00           O  
ATOM    302  N   ALA A  41      12.367  -2.549  -2.567  1.00  0.00           N  
ATOM    303  CA  ALA A  41      11.914  -3.442  -1.512  1.00  0.00           C  
ATOM    304  C   ALA A  41      11.565  -4.842  -2.053  1.00  0.00           C  
ATOM    305  O   ALA A  41      11.793  -5.843  -1.379  1.00  0.00           O  
ATOM    306  CB  ALA A  41      10.726  -2.798  -0.790  1.00  0.00           C  
ATOM    307  N   HIS A  42      11.044  -4.941  -3.279  1.00  0.00           N  
ATOM    308  CA  HIS A  42      10.802  -6.233  -3.937  1.00  0.00           C  
ATOM    309  C   HIS A  42      12.106  -6.964  -4.264  1.00  0.00           C  
ATOM    310  O   HIS A  42      12.183  -8.168  -4.009  1.00  0.00           O  
ATOM    311  CB  HIS A  42       9.949  -6.041  -5.191  1.00  0.00           C  
ATOM    312  CG  HIS A  42       8.490  -5.875  -4.890  1.00  0.00           C  
ATOM    313  ND1 HIS A  42       7.641  -6.873  -4.450  1.00  0.00           N  
ATOM    314  CD2 HIS A  42       7.742  -4.729  -4.976  1.00  0.00           C  
ATOM    315  CE1 HIS A  42       6.419  -6.330  -4.276  1.00  0.00           C  
ATOM    316  NE2 HIS A  42       6.439  -5.034  -4.587  1.00  0.00           N  
ATOM    317  N   ILE A  43      13.122  -6.260  -4.758  1.00  0.00           N  
ATOM    318  CA  ILE A  43      14.452  -6.823  -5.026  1.00  0.00           C  
ATOM    319  C   ILE A  43      15.100  -7.267  -3.716  1.00  0.00           C  
ATOM    320  O   ILE A  43      15.497  -8.424  -3.617  1.00  0.00           O  
ATOM    321  CB  ILE A  43      15.322  -5.820  -5.808  1.00  0.00           C  
ATOM    322  CG1 ILE A  43      14.729  -5.628  -7.216  1.00  0.00           C  
ATOM    323  CG2 ILE A  43      16.785  -6.292  -5.894  1.00  0.00           C  
ATOM    324  CD1 ILE A  43      15.361  -4.482  -8.002  1.00  0.00           C  
ATOM    325  N   GLN A  44      15.110  -6.414  -2.695  1.00  0.00           N  
ATOM    326  CA  GLN A  44      15.679  -6.744  -1.386  1.00  0.00           C  
ATOM    327  C   GLN A  44      15.035  -8.001  -0.794  1.00  0.00           C  
ATOM    328  O   GLN A  44      15.731  -8.921  -0.373  1.00  0.00           O  
ATOM    329  CB  GLN A  44      15.526  -5.550  -0.433  1.00  0.00           C  
ATOM    330  CG  GLN A  44      16.293  -5.764   0.887  1.00  0.00           C  
ATOM    331  CD  GLN A  44      17.799  -5.872   0.654  1.00  0.00           C  
ATOM    332  OE1 GLN A  44      18.404  -5.010   0.027  1.00  0.00           O  
ATOM    333  NE2 GLN A  44      18.445  -6.917   1.108  1.00  0.00           N  
ATOM    334  N   ARG A  45      13.708  -8.106  -0.842  1.00  0.00           N  
ATOM    335  CA  ARG A  45      12.991  -9.296  -0.346  1.00  0.00           C  
ATOM    336  C   ARG A  45      13.382 -10.579  -1.097  1.00  0.00           C  
ATOM    337  O   ARG A  45      13.396 -11.646  -0.485  1.00  0.00           O  
ATOM    338  CB  ARG A  45      11.478  -9.025  -0.404  1.00  0.00           C  
ATOM    339  CG  ARG A  45      10.631 -10.151   0.218  1.00  0.00           C  
ATOM    340  CD  ARG A  45      10.120 -11.187  -0.827  1.00  0.00           C  
ATOM    341  NE  ARG A  45       9.065 -10.582  -1.659  1.00  0.00           N  
ATOM    342  CZ  ARG A  45       7.779 -10.473  -1.331  1.00  0.00           C  
ATOM    343  NH1 ARG A  45       7.287 -11.016  -0.257  1.00  0.00           N  
ATOM    344  NH2 ARG A  45       6.969  -9.799  -2.087  1.00  0.00           N  
ATOM    345  N   LEU A  46      13.647 -10.500  -2.396  1.00  0.00           N  
ATOM    346  CA  LEU A  46      14.126 -11.651  -3.165  1.00  0.00           C  
ATOM    347  C   LEU A  46      15.566 -12.005  -2.785  1.00  0.00           C  
ATOM    348  O   LEU A  46      15.870 -13.184  -2.638  1.00  0.00           O  
ATOM    349  CB  LEU A  46      14.022 -11.372  -4.673  1.00  0.00           C  
ATOM    350  CG  LEU A  46      12.587 -11.321  -5.235  1.00  0.00           C  
ATOM    351  CD1 LEU A  46      12.640 -10.814  -6.684  1.00  0.00           C  
ATOM    352  CD2 LEU A  46      11.925 -12.701  -5.233  1.00  0.00           C  
ATOM    353  N   GLN A  47      16.432 -11.011  -2.579  1.00  0.00           N  
ATOM    354  CA  GLN A  47      17.817 -11.207  -2.138  1.00  0.00           C  
ATOM    355  C   GLN A  47      17.870 -11.878  -0.765  1.00  0.00           C  
ATOM    356  O   GLN A  47      18.509 -12.921  -0.619  1.00  0.00           O  
ATOM    357  CB  GLN A  47      18.548  -9.856  -2.114  1.00  0.00           C  
ATOM    358  CG  GLN A  47      18.811  -9.329  -3.532  1.00  0.00           C  
ATOM    359  CD  GLN A  47      19.426  -7.917  -3.566  1.00  0.00           C  
ATOM    360  OE1 GLN A  47      19.348  -7.150  -2.629  1.00  0.00           O  
ATOM    361  NE2 GLN A  47      20.041  -7.540  -4.644  1.00  0.00           N  
ATOM    362  N   ASP A  48      17.106 -11.370   0.197  1.00  0.00           N  
ATOM    363  CA  ASP A  48      17.020 -11.932   1.543  1.00  0.00           C  
ATOM    364  C   ASP A  48      16.486 -13.377   1.518  1.00  0.00           C  
ATOM    365  O   ASP A  48      16.996 -14.259   2.197  1.00  0.00           O  
ATOM    366  CB  ASP A  48      16.083 -11.075   2.416  1.00  0.00           C  
ATOM    367  CG  ASP A  48      16.527  -9.630   2.631  1.00  0.00           C  
ATOM    368  OD1 ASP A  48      17.715  -9.320   2.419  1.00  0.00           O  
ATOM    369  OD2 ASP A  48      15.640  -8.829   3.017  1.00  0.00           O  
ATOM    370  N   ALA A  49      15.475 -13.635   0.676  1.00  0.00           N  
ATOM    371  CA  ALA A  49      14.934 -14.976   0.504  1.00  0.00           C  
ATOM    372  C   ALA A  49      15.966 -15.938  -0.092  1.00  0.00           C  
ATOM    373  O   ALA A  49      16.137 -17.042   0.429  1.00  0.00           O  
ATOM    374  CB  ALA A  49      13.667 -14.904  -0.357  1.00  0.00           C  
ATOM    375  N   CYS A  50      16.690 -15.534  -1.147  1.00  0.00           N  
ATOM    376  CA  CYS A  50      17.753 -16.340  -1.743  1.00  0.00           C  
ATOM    377  C   CYS A  50      18.869 -16.635  -0.735  1.00  0.00           C  
ATOM    378  O   CYS A  50      19.296 -17.779  -0.628  1.00  0.00           O  
ATOM    379  CB  CYS A  50      18.306 -15.634  -2.992  1.00  0.00           C  
ATOM    380  SG  CYS A  50      17.097 -15.731  -4.338  1.00  0.00           S  
ATOM    381  N   GLN A  51      19.273 -15.641   0.053  1.00  0.00           N  
ATOM    382  CA  GLN A  51      20.275 -15.826   1.096  1.00  0.00           C  
ATOM    383  C   GLN A  51      19.814 -16.847   2.148  1.00  0.00           C  
ATOM    384  O   GLN A  51      20.534 -17.803   2.442  1.00  0.00           O  
ATOM    385  CB  GLN A  51      20.591 -14.464   1.724  1.00  0.00           C  
ATOM    386  CG  GLN A  51      21.742 -14.553   2.740  1.00  0.00           C  
ATOM    387  CD  GLN A  51      22.072 -13.205   3.386  1.00  0.00           C  
ATOM    388  OE1 GLN A  51      21.456 -12.185   3.134  1.00  0.00           O  
ATOM    389  NE2 GLN A  51      23.057 -13.144   4.249  1.00  0.00           N  
ATOM    390  N   ARG A  52      18.593 -16.708   2.661  1.00  0.00           N  
ATOM    391  CA  ARG A  52      18.051 -17.626   3.677  1.00  0.00           C  
ATOM    392  C   ARG A  52      17.798 -19.036   3.145  1.00  0.00           C  
ATOM    393  O   ARG A  52      17.943 -19.994   3.899  1.00  0.00           O  
ATOM    394  CB  ARG A  52      16.762 -17.044   4.267  1.00  0.00           C  
ATOM    395  CG  ARG A  52      17.028 -15.805   5.142  1.00  0.00           C  
ATOM    396  CD  ARG A  52      15.726 -15.249   5.729  1.00  0.00           C  
ATOM    397  NE  ARG A  52      15.114 -16.209   6.665  1.00  0.00           N  
ATOM    398  CZ  ARG A  52      13.903 -16.129   7.192  1.00  0.00           C  
ATOM    399  NH1 ARG A  52      13.099 -15.140   6.950  1.00  0.00           N  
ATOM    400  NH2 ARG A  52      13.473 -17.067   7.990  1.00  0.00           N  
ATOM    401  N   LEU A  53      17.452 -19.177   1.870  1.00  0.00           N  
ATOM    402  CA  LEU A  53      17.267 -20.465   1.201  1.00  0.00           C  
ATOM    403  C   LEU A  53      18.575 -21.044   0.639  1.00  0.00           C  
ATOM    404  O   LEU A  53      18.563 -22.129   0.068  1.00  0.00           O  
ATOM    405  CB  LEU A  53      16.192 -20.324   0.106  1.00  0.00           C  
ATOM    406  CG  LEU A  53      14.779 -19.995   0.616  1.00  0.00           C  
ATOM    407  CD1 LEU A  53      13.855 -19.728  -0.572  1.00  0.00           C  
ATOM    408  CD2 LEU A  53      14.176 -21.131   1.442  1.00  0.00           C  
ATOM    409  N   MET A  54      19.700 -20.338   0.793  1.00  0.00           N  
ATOM    410  CA  MET A  54      21.007 -20.733   0.259  1.00  0.00           C  
ATOM    411  C   MET A  54      20.980 -20.932  -1.269  1.00  0.00           C  
ATOM    412  O   MET A  54      21.526 -21.895  -1.802  1.00  0.00           O  
ATOM    413  CB  MET A  54      21.560 -21.955   1.009  1.00  0.00           C  
ATOM    414  CG  MET A  54      21.540 -21.808   2.534  1.00  0.00           C  
ATOM    415  SD  MET A  54      22.092 -23.321   3.383  1.00  0.00           S  
ATOM    416  CE  MET A  54      21.840 -22.820   5.090  1.00  0.00           C  
ATOM    417  N   ILE A  55      20.302 -20.030  -1.988  1.00  0.00           N  
ATOM    418  CA  ILE A  55      20.257 -20.004  -3.452  1.00  0.00           C  
ATOM    419  C   ILE A  55      21.293 -18.991  -3.935  1.00  0.00           C  
ATOM    420  O   ILE A  55      21.141 -17.792  -3.708  1.00  0.00           O  
ATOM    421  CB  ILE A  55      18.838 -19.693  -3.975  1.00  0.00           C  
ATOM    422  CG1 ILE A  55      17.842 -20.778  -3.516  1.00  0.00           C  
ATOM    423  CG2 ILE A  55      18.841 -19.580  -5.517  1.00  0.00           C  
ATOM    424  CD1 ILE A  55      16.376 -20.479  -3.851  1.00  0.00           C  
ATOM    425  N   SER A  56      22.317 -19.474  -4.639  1.00  0.00           N  
ATOM    426  CA  SER A  56      23.286 -18.593  -5.284  1.00  0.00           C  
ATOM    427  C   SER A  56      22.648 -17.898  -6.482  1.00  0.00           C  
ATOM    428  O   SER A  56      22.115 -18.552  -7.378  1.00  0.00           O  
ATOM    429  CB  SER A  56      24.522 -19.383  -5.736  1.00  0.00           C  
ATOM    430  OG  SER A  56      25.134 -19.996  -4.618  1.00  0.00           O  
ATOM    431  N   CYS A  57      22.694 -16.573  -6.483  1.00  0.00           N  
ATOM    432  CA  CYS A  57      22.076 -15.752  -7.510  1.00  0.00           C  
ATOM    433  C   CYS A  57      22.929 -14.493  -7.737  1.00  0.00           C  
ATOM    434  O   CYS A  57      23.212 -13.765  -6.795  1.00  0.00           O  
ATOM    435  CB  CYS A  57      20.654 -15.414  -7.043  1.00  0.00           C  
ATOM    436  SG  CYS A  57      19.826 -14.342  -8.241  1.00  0.00           S  
ATOM    437  N   ASP A  58      23.297 -14.248  -8.998  1.00  0.00           N  
ATOM    438  CA  ASP A  58      24.167 -13.152  -9.427  1.00  0.00           C  
ATOM    439  C   ASP A  58      23.519 -12.245 -10.486  1.00  0.00           C  
ATOM    440  O   ASP A  58      24.104 -11.244 -10.897  1.00  0.00           O  
ATOM    441  CB  ASP A  58      25.497 -13.752  -9.932  1.00  0.00           C  
ATOM    442  CG  ASP A  58      25.343 -14.703 -11.125  1.00  0.00           C  
ATOM    443  OD1 ASP A  58      24.189 -15.086 -11.460  1.00  0.00           O  
ATOM    444  OD2 ASP A  58      26.395 -15.082 -11.687  1.00  0.00           O  
ATOM    445  N   PHE A  59      22.284 -12.532 -10.886  1.00  0.00           N  
ATOM    446  CA  PHE A  59      21.596 -11.824 -11.959  1.00  0.00           C  
ATOM    447  C   PHE A  59      20.784 -10.596 -11.505  1.00  0.00           C  
ATOM    448  O   PHE A  59      19.915 -10.134 -12.243  1.00  0.00           O  
ATOM    449  CB  PHE A  59      20.761 -12.816 -12.785  1.00  0.00           C  
ATOM    450  CG  PHE A  59      19.805 -13.681 -12.003  1.00  0.00           C  
ATOM    451  CD1 PHE A  59      19.958 -15.084 -12.042  1.00  0.00           C  
ATOM    452  CD2 PHE A  59      18.736 -13.135 -11.274  1.00  0.00           C  
ATOM    453  CE1 PHE A  59      19.063 -15.919 -11.357  1.00  0.00           C  
ATOM    454  CE2 PHE A  59      17.843 -13.965 -10.574  1.00  0.00           C  
ATOM    455  CZ  PHE A  59      18.009 -15.353 -10.619  1.00  0.00           C  
ATOM    456  N   TRP A  60      21.042 -10.043 -10.321  1.00  0.00           N  
ATOM    457  CA  TRP A  60      20.262  -8.932  -9.757  1.00  0.00           C  
ATOM    458  C   TRP A  60      20.146  -7.705 -10.673  1.00  0.00           C  
ATOM    459  O   TRP A  60      19.017  -7.223 -10.845  1.00  0.00           O  
ATOM    460  CB  TRP A  60      20.809  -8.537  -8.377  1.00  0.00           C  
ATOM    461  CG  TRP A  60      20.815  -9.653  -7.376  1.00  0.00           C  
ATOM    462  CD1 TRP A  60      21.909 -10.247  -6.859  1.00  0.00           C  
ATOM    463  CD2 TRP A  60      19.658 -10.358  -6.827  1.00  0.00           C  
ATOM    464  NE1 TRP A  60      21.516 -11.276  -6.023  1.00  0.00           N  
ATOM    465  CE2 TRP A  60      20.146 -11.388  -5.986  1.00  0.00           C  
ATOM    466  CE3 TRP A  60      18.266 -10.227  -6.975  1.00  0.00           C  
ATOM    467  CZ2 TRP A  60      19.284 -12.287  -5.318  1.00  0.00           C  
ATOM    468  CZ3 TRP A  60      17.399 -11.117  -6.311  1.00  0.00           C  
ATOM    469  CH2 TRP A  60      17.902 -12.139  -5.503  1.00  0.00           C  
ATOM    470  N   PRO A  61      21.223  -7.227 -11.327  1.00  0.00           N  
ATOM    471  CA  PRO A  61      21.115  -6.093 -12.253  1.00  0.00           C  
ATOM    472  C   PRO A  61      20.240  -6.399 -13.476  1.00  0.00           C  
ATOM    473  O   PRO A  61      19.427  -5.576 -13.889  1.00  0.00           O  
ATOM    474  CB  PRO A  61      22.552  -5.759 -12.661  1.00  0.00           C  
ATOM    475  CG  PRO A  61      23.405  -6.345 -11.536  1.00  0.00           C  
ATOM    476  CD  PRO A  61      22.616  -7.591 -11.147  1.00  0.00           C  
ATOM    477  N   GLN A  62      20.364  -7.607 -14.046  1.00  0.00           N  
ATOM    478  CA  GLN A  62      19.549  -8.055 -15.172  1.00  0.00           C  
ATOM    479  C   GLN A  62      18.080  -8.177 -14.763  1.00  0.00           C  
ATOM    480  O   GLN A  62      17.206  -7.704 -15.479  1.00  0.00           O  
ATOM    481  CB  GLN A  62      20.049  -9.397 -15.729  1.00  0.00           C  
ATOM    482  CG  GLN A  62      21.450  -9.361 -16.372  1.00  0.00           C  
ATOM    483  CD  GLN A  62      22.617  -9.432 -15.374  1.00  0.00           C  
ATOM    484  OE1 GLN A  62      22.456  -9.442 -14.174  1.00  0.00           O  
ATOM    485  NE2 GLN A  62      23.836  -9.492 -15.860  1.00  0.00           N  
ATOM    486  N   LEU A  63      17.811  -8.765 -13.601  1.00  0.00           N  
ATOM    487  CA  LEU A  63      16.465  -8.908 -13.066  1.00  0.00           C  
ATOM    488  C   LEU A  63      15.792  -7.546 -12.880  1.00  0.00           C  
ATOM    489  O   LEU A  63      14.658  -7.376 -13.307  1.00  0.00           O  
ATOM    490  CB  LEU A  63      16.525  -9.698 -11.749  1.00  0.00           C  
ATOM    491  CG  LEU A  63      15.161  -9.829 -11.048  1.00  0.00           C  
ATOM    492  CD1 LEU A  63      14.157 -10.604 -11.893  1.00  0.00           C  
ATOM    493  CD2 LEU A  63      15.328 -10.564  -9.718  1.00  0.00           C  
ATOM    494  N   GLU A  64      16.484  -6.583 -12.276  1.00  0.00           N  
ATOM    495  CA  GLU A  64      15.937  -5.242 -12.085  1.00  0.00           C  
ATOM    496  C   GLU A  64      15.569  -4.582 -13.417  1.00  0.00           C  
ATOM    497  O   GLU A  64      14.488  -4.000 -13.558  1.00  0.00           O  
ATOM    498  CB  GLU A  64      16.939  -4.375 -11.306  1.00  0.00           C  
ATOM    499  CG  GLU A  64      16.325  -3.021 -10.946  1.00  0.00           C  
ATOM    500  CD  GLU A  64      17.253  -2.089 -10.156  1.00  0.00           C  
ATOM    501  OE1 GLU A  64      17.004  -0.861 -10.232  1.00  0.00           O  
ATOM    502  OE2 GLU A  64      18.190  -2.579  -9.498  1.00  0.00           O  
ATOM    503  N   GLN A  65      16.446  -4.714 -14.427  1.00  0.00           N  
ATOM    504  CA  GLN A  65      16.187  -4.162 -15.753  1.00  0.00           C  
ATOM    505  C   GLN A  65      15.000  -4.854 -16.439  1.00  0.00           C  
ATOM    506  O   GLN A  65      14.148  -4.181 -17.013  1.00  0.00           O  
ATOM    507  CB  GLN A  65      17.474  -4.241 -16.592  1.00  0.00           C  
ATOM    508  CG  GLN A  65      17.337  -3.503 -17.928  1.00  0.00           C  
ATOM    509  CD  GLN A  65      16.990  -2.017 -17.748  1.00  0.00           C  
ATOM    510  OE1 GLN A  65      17.476  -1.336 -16.865  1.00  0.00           O  
ATOM    511  NE2 GLN A  65      16.125  -1.474 -18.568  1.00  0.00           N  
ATOM    512  N   GLU A  66      14.891  -6.174 -16.338  1.00  0.00           N  
ATOM    513  CA  GLU A  66      13.760  -6.941 -16.870  1.00  0.00           C  
ATOM    514  C   GLU A  66      12.437  -6.557 -16.189  1.00  0.00           C  
ATOM    515  O   GLU A  66      11.427  -6.387 -16.862  1.00  0.00           O  
ATOM    516  CB  GLU A  66      14.030  -8.444 -16.696  1.00  0.00           C  
ATOM    517  CG  GLU A  66      15.089  -8.972 -17.669  1.00  0.00           C  
ATOM    518  CD  GLU A  66      15.579 -10.394 -17.335  1.00  0.00           C  
ATOM    519  OE1 GLU A  66      16.513 -10.882 -18.006  1.00  0.00           O  
ATOM    520  OE2 GLU A  66      15.074 -11.039 -16.387  1.00  0.00           O  
ATOM    521  N   MET A  67      12.455  -6.350 -14.871  1.00  0.00           N  
ATOM    522  CA  MET A  67      11.291  -5.877 -14.113  1.00  0.00           C  
ATOM    523  C   MET A  67      10.829  -4.497 -14.593  1.00  0.00           C  
ATOM    524  O   MET A  67       9.646  -4.307 -14.854  1.00  0.00           O  
ATOM    525  CB  MET A  67      11.606  -5.830 -12.610  1.00  0.00           C  
ATOM    526  CG  MET A  67      11.717  -7.221 -11.981  1.00  0.00           C  
ATOM    527  SD  MET A  67      12.223  -7.233 -10.235  1.00  0.00           S  
ATOM    528  CE  MET A  67      10.743  -6.562  -9.447  1.00  0.00           C  
ATOM    529  N   LYS A  68      11.769  -3.548 -14.752  1.00  0.00           N  
ATOM    530  CA  LYS A  68      11.473  -2.201 -15.257  1.00  0.00           C  
ATOM    531  C   LYS A  68      10.912  -2.234 -16.675  1.00  0.00           C  
ATOM    532  O   LYS A  68       9.931  -1.548 -16.958  1.00  0.00           O  
ATOM    533  CB  LYS A  68      12.735  -1.331 -15.208  1.00  0.00           C  
ATOM    534  CG  LYS A  68      13.105  -0.911 -13.776  1.00  0.00           C  
ATOM    535  CD  LYS A  68      14.458  -0.180 -13.753  1.00  0.00           C  
ATOM    536  CE  LYS A  68      14.782   0.222 -12.323  1.00  0.00           C  
ATOM    537  NZ  LYS A  68      16.187   0.705 -12.163  1.00  0.00           N  
ATOM    538  N   THR A  69      11.499  -3.040 -17.555  1.00  0.00           N  
ATOM    539  CA  THR A  69      11.061  -3.163 -18.951  1.00  0.00           C  
ATOM    540  C   THR A  69       9.645  -3.723 -19.040  1.00  0.00           C  
ATOM    541  O   THR A  69       8.792  -3.123 -19.684  1.00  0.00           O  
ATOM    542  CB  THR A  69      12.044  -4.029 -19.756  1.00  0.00           C  
ATOM    543  OG1 THR A  69      13.330  -3.462 -19.707  1.00  0.00           O  
ATOM    544  CG2 THR A  69      11.664  -4.124 -21.234  1.00  0.00           C  
ATOM    545  N   LEU A  70       9.355  -4.825 -18.348  1.00  0.00           N  
ATOM    546  CA  LEU A  70       8.018  -5.416 -18.348  1.00  0.00           C  
ATOM    547  C   LEU A  70       6.960  -4.488 -17.729  1.00  0.00           C  
ATOM    548  O   LEU A  70       5.832  -4.452 -18.206  1.00  0.00           O  
ATOM    549  CB  LEU A  70       8.039  -6.749 -17.590  1.00  0.00           C  
ATOM    550  CG  LEU A  70       8.752  -7.893 -18.329  1.00  0.00           C  
ATOM    551  CD1 LEU A  70       8.768  -9.124 -17.413  1.00  0.00           C  
ATOM    552  CD2 LEU A  70       8.040  -8.299 -19.621  1.00  0.00           C  
ATOM    553  N   ALA A  71       7.314  -3.734 -16.688  1.00  0.00           N  
ATOM    554  CA  ALA A  71       6.408  -2.760 -16.090  1.00  0.00           C  
ATOM    555  C   ALA A  71       6.087  -1.610 -17.059  1.00  0.00           C  
ATOM    556  O   ALA A  71       4.919  -1.259 -17.209  1.00  0.00           O  
ATOM    557  CB  ALA A  71       7.033  -2.244 -14.791  1.00  0.00           C  
ATOM    558  N   ALA A  72       7.093  -1.081 -17.763  1.00  0.00           N  
ATOM    559  CA  ALA A  72       6.907  -0.035 -18.749  1.00  0.00           C  
ATOM    560  C   ALA A  72       6.029  -0.496 -19.930  1.00  0.00           C  
ATOM    561  O   ALA A  72       5.188   0.272 -20.401  1.00  0.00           O  
ATOM    562  CB  ALA A  72       8.284   0.438 -19.231  1.00  0.00           C  
ATOM    563  N   GLU A  73       6.160  -1.754 -20.359  1.00  0.00           N  
ATOM    564  CA  GLU A  73       5.297  -2.351 -21.390  1.00  0.00           C  
ATOM    565  C   GLU A  73       3.854  -2.564 -20.887  1.00  0.00           C  
ATOM    566  O   GLU A  73       2.903  -2.328 -21.624  1.00  0.00           O  
ATOM    567  CB  GLU A  73       5.888  -3.700 -21.859  1.00  0.00           C  
ATOM    568  CG  GLU A  73       7.149  -3.569 -22.735  1.00  0.00           C  
ATOM    569  CD  GLU A  73       7.737  -4.931 -23.189  1.00  0.00           C  
ATOM    570  OE1 GLU A  73       8.789  -4.927 -23.874  1.00  0.00           O  
ATOM    571  OE2 GLU A  73       7.149  -6.003 -22.905  1.00  0.00           O  
ATOM    572  N   GLN A  74       3.689  -2.998 -19.634  1.00  0.00           N  
ATOM    573  CA  GLN A  74       2.384  -3.333 -19.063  1.00  0.00           C  
ATOM    574  C   GLN A  74       1.558  -2.091 -18.668  1.00  0.00           C  
ATOM    575  O   GLN A  74       0.327  -2.153 -18.641  1.00  0.00           O  
ATOM    576  CB  GLN A  74       2.602  -4.258 -17.853  1.00  0.00           C  
ATOM    577  CG  GLN A  74       1.304  -4.743 -17.181  1.00  0.00           C  
ATOM    578  CD  GLN A  74       0.438  -5.638 -18.061  1.00  0.00           C  
ATOM    579  OE1 GLN A  74       0.913  -6.425 -18.869  1.00  0.00           O  
ATOM    580  NE2 GLN A  74      -0.863  -5.576 -17.917  1.00  0.00           N  
ATOM    581  N   GLN A  75       2.196  -0.990 -18.315  1.00  0.00           N  
ATOM    582  CA  GLN A  75       1.623   0.246 -17.765  1.00  0.00           C  
ATOM    583  C   GLN A  75       0.899   0.064 -16.416  1.00  0.00           C  
ATOM    584  O   GLN A  75       1.317   0.667 -15.424  1.00  0.00           O  
ATOM    585  CB  GLN A  75       0.731   0.952 -18.803  1.00  0.00           C  
ATOM    586  CG  GLN A  75       1.518   1.451 -20.025  1.00  0.00           C  
ATOM    587  CD  GLN A  75       2.516   2.542 -19.617  1.00  0.00           C  
ATOM    588  OE1 GLN A  75       2.175   3.486 -18.909  1.00  0.00           O  
ATOM    589  NE2 GLN A  75       3.760   2.434 -20.004  1.00  0.00           N  
ATOM    590  N   ASN A  76      -0.139  -0.764 -16.353  1.00  0.00           N  
ATOM    591  CA  ASN A  76      -0.900  -1.014 -15.135  1.00  0.00           C  
ATOM    592  C   ASN A  76      -1.201  -2.502 -14.968  1.00  0.00           C  
ATOM    593  O   ASN A  76      -1.647  -3.164 -15.907  1.00  0.00           O  
ATOM    594  CB  ASN A  76      -2.183  -0.161 -15.145  1.00  0.00           C  
ATOM    595  CG  ASN A  76      -1.918   1.229 -14.595  1.00  0.00           C  
ATOM    596  OD1 ASN A  76      -1.666   1.373 -13.417  1.00  0.00           O  
ATOM    597  ND2 ASN A  76      -1.945   2.257 -15.395  1.00  0.00           N  
ATOM    598  N   GLY A  77      -0.965  -3.036 -13.777  1.00  0.00           N  
ATOM    599  CA  GLY A  77      -1.224  -4.444 -13.503  1.00  0.00           C  
ATOM    600  C   GLY A  77      -0.391  -5.022 -12.366  1.00  0.00           C  
ATOM    601  O   GLY A  77      -0.164  -4.386 -11.330  1.00  0.00           O  
ATOM    602  N   VAL A  78       0.039  -6.259 -12.565  1.00  0.00           N  
ATOM    603  CA  VAL A  78       0.763  -7.062 -11.590  1.00  0.00           C  
ATOM    604  C   VAL A  78       1.987  -7.684 -12.245  1.00  0.00           C  
ATOM    605  O   VAL A  78       1.858  -8.380 -13.254  1.00  0.00           O  
ATOM    606  CB  VAL A  78      -0.141  -8.160 -11.002  1.00  0.00           C  
ATOM    607  CG1 VAL A  78       0.596  -9.016  -9.973  1.00  0.00           C  
ATOM    608  CG2 VAL A  78      -1.389  -7.568 -10.332  1.00  0.00           C  
ATOM    609  N   LEU A  79       3.160  -7.498 -11.649  1.00  0.00           N  
ATOM    610  CA  LEU A  79       4.401  -8.165 -12.021  1.00  0.00           C  
ATOM    611  C   LEU A  79       4.721  -9.245 -10.986  1.00  0.00           C  
ATOM    612  O   LEU A  79       4.920  -8.955  -9.809  1.00  0.00           O  
ATOM    613  CB  LEU A  79       5.511  -7.109 -12.143  1.00  0.00           C  
ATOM    614  CG  LEU A  79       6.917  -7.684 -12.381  1.00  0.00           C  
ATOM    615  CD1 LEU A  79       7.046  -8.395 -13.722  1.00  0.00           C  
ATOM    616  CD2 LEU A  79       7.930  -6.543 -12.353  1.00  0.00           C  
ATOM    617  N   LYS A  80       4.809 -10.499 -11.421  1.00  0.00           N  
ATOM    618  CA  LYS A  80       5.274 -11.611 -10.601  1.00  0.00           C  
ATOM    619  C   LYS A  80       6.685 -12.009 -11.002  1.00  0.00           C  
ATOM    620  O   LYS A  80       6.954 -12.226 -12.182  1.00  0.00           O  
ATOM    621  CB  LYS A  80       4.277 -12.776 -10.697  1.00  0.00           C  
ATOM    622  CG  LYS A  80       4.621 -13.912  -9.717  1.00  0.00           C  
ATOM    623  CD  LYS A  80       3.587 -15.044  -9.811  1.00  0.00           C  
ATOM    624  CE  LYS A  80       3.963 -16.166  -8.843  1.00  0.00           C  
ATOM    625  NZ  LYS A  80       3.036 -17.344  -8.948  1.00  0.00           N  
ATOM    626  N   VAL A  81       7.566 -12.142 -10.029  1.00  0.00           N  
ATOM    627  CA  VAL A  81       8.930 -12.662 -10.203  1.00  0.00           C  
ATOM    628  C   VAL A  81       9.079 -13.909  -9.351  1.00  0.00           C  
ATOM    629  O   VAL A  81       8.810 -13.868  -8.157  1.00  0.00           O  
ATOM    630  CB  VAL A  81       9.997 -11.620  -9.826  1.00  0.00           C  
ATOM    631  CG1 VAL A  81      11.404 -12.166 -10.067  1.00  0.00           C  
ATOM    632  CG2 VAL A  81       9.825 -10.325 -10.621  1.00  0.00           C  
ATOM    633  N   VAL A  82       9.517 -15.000  -9.958  1.00  0.00           N  
ATOM    634  CA  VAL A  82       9.886 -16.244  -9.275  1.00  0.00           C  
ATOM    635  C   VAL A  82      11.379 -16.465  -9.460  1.00  0.00           C  
ATOM    636  O   VAL A  82      11.883 -16.317 -10.571  1.00  0.00           O  
ATOM    637  CB  VAL A  82       9.083 -17.443  -9.811  1.00  0.00           C  
ATOM    638  CG1 VAL A  82       9.454 -18.750  -9.110  1.00  0.00           C  
ATOM    639  CG2 VAL A  82       7.573 -17.236  -9.658  1.00  0.00           C  
ATOM    640  N   ILE A  83      12.075 -16.848  -8.402  1.00  0.00           N  
ATOM    641  CA  ILE A  83      13.454 -17.326  -8.453  1.00  0.00           C  
ATOM    642  C   ILE A  83      13.455 -18.743  -7.896  1.00  0.00           C  
ATOM    643  O   ILE A  83      12.949 -18.974  -6.806  1.00  0.00           O  
ATOM    644  CB  ILE A  83      14.413 -16.396  -7.686  1.00  0.00           C  
ATOM    645  CG1 ILE A  83      14.398 -14.983  -8.313  1.00  0.00           C  
ATOM    646  CG2 ILE A  83      15.841 -16.985  -7.694  1.00  0.00           C  
ATOM    647  CD1 ILE A  83      15.266 -13.955  -7.570  1.00  0.00           C  
ATOM    648  N   SER A  84      14.024 -19.693  -8.634  1.00  0.00           N  
ATOM    649  CA  SER A  84      14.268 -21.052  -8.168  1.00  0.00           C  
ATOM    650  C   SER A  84      15.758 -21.362  -8.175  1.00  0.00           C  
ATOM    651  O   SER A  84      16.549 -20.681  -8.822  1.00  0.00           O  
ATOM    652  CB  SER A  84      13.489 -22.067  -9.010  1.00  0.00           C  
ATOM    653  OG  SER A  84      14.207 -22.382 -10.186  1.00  0.00           O  
ATOM    654  N   ARG A  85      16.151 -22.438  -7.489  1.00  0.00           N  
ATOM    655  CA  ARG A  85      17.535 -22.933  -7.525  1.00  0.00           C  
ATOM    656  C   ARG A  85      17.965 -23.443  -8.903  1.00  0.00           C  
ATOM    657  O   ARG A  85      19.144 -23.674  -9.124  1.00  0.00           O  
ATOM    658  CB  ARG A  85      17.695 -24.014  -6.439  1.00  0.00           C  
ATOM    659  CG  ARG A  85      19.162 -24.246  -6.060  1.00  0.00           C  
ATOM    660  CD  ARG A  85      19.305 -25.335  -4.985  1.00  0.00           C  
ATOM    661  NE  ARG A  85      18.484 -25.036  -3.819  1.00  0.00           N  
ATOM    662  CZ  ARG A  85      18.736 -24.212  -2.821  1.00  0.00           C  
ATOM    663  NH1 ARG A  85      19.887 -23.627  -2.669  1.00  0.00           N  
ATOM    664  NH2 ARG A  85      17.799 -23.966  -1.951  1.00  0.00           N  
ATOM    665  N   GLY A  86      17.019 -23.607  -9.829  1.00  0.00           N  
ATOM    666  CA  GLY A  86      17.258 -24.195 -11.133  1.00  0.00           C  
ATOM    667  C   GLY A  86      17.143 -25.715 -11.116  1.00  0.00           C  
ATOM    668  O   GLY A  86      16.484 -26.295 -10.252  1.00  0.00           O  
ATOM    669  N   SER A  87      17.770 -26.364 -12.082  1.00  0.00           N  
ATOM    670  CA  SER A  87      17.750 -27.822 -12.224  1.00  0.00           C  
ATOM    671  C   SER A  87      18.965 -28.478 -11.567  1.00  0.00           C  
ATOM    672  O   SER A  87      19.954 -27.829 -11.244  1.00  0.00           O  
ATOM    673  CB  SER A  87      17.661 -28.198 -13.706  1.00  0.00           C  
ATOM    674  OG  SER A  87      16.440 -27.747 -14.255  1.00  0.00           O  
ATOM    675  N   GLY A  88      18.902 -29.797 -11.402  1.00  0.00           N  
ATOM    676  CA  GLY A  88      20.016 -30.595 -10.905  1.00  0.00           C  
ATOM    677  C   GLY A  88      19.936 -30.904  -9.415  1.00  0.00           C  
ATOM    678  O   GLY A  88      18.903 -30.755  -8.765  1.00  0.00           O  
ATOM    679  N   GLY A  89      21.050 -31.394  -8.873  1.00  0.00           N  
ATOM    680  CA  GLY A  89      21.072 -32.031  -7.564  1.00  0.00           C  
ATOM    681  C   GLY A  89      20.500 -33.454  -7.605  1.00  0.00           C  
ATOM    682  O   GLY A  89      19.830 -33.864  -8.553  1.00  0.00           O  
ATOM    683  N   ARG A  90      20.763 -34.239  -6.547  1.00  0.00           N  
ATOM    684  CA  ARG A  90      20.256 -35.602  -6.406  1.00  0.00           C  
ATOM    685  C   ARG A  90      19.233 -35.663  -5.272  1.00  0.00           C  
ATOM    686  O   ARG A  90      19.610 -35.556  -4.105  1.00  0.00           O  
ATOM    687  CB  ARG A  90      21.438 -36.566  -6.221  1.00  0.00           C  
ATOM    688  CG  ARG A  90      21.008 -38.030  -6.410  1.00  0.00           C  
ATOM    689  CD  ARG A  90      22.221 -38.954  -6.322  1.00  0.00           C  
ATOM    690  NE  ARG A  90      21.865 -40.344  -6.649  1.00  0.00           N  
ATOM    691  CZ  ARG A  90      22.699 -41.373  -6.727  1.00  0.00           C  
ATOM    692  NH1 ARG A  90      23.978 -41.244  -6.481  1.00  0.00           N  
ATOM    693  NH2 ARG A  90      22.259 -42.555  -7.053  1.00  0.00           N  
ATOM    694  N   GLY A  91      17.962 -35.816  -5.625  1.00  0.00           N  
ATOM    695  CA  GLY A  91      16.877 -35.721  -4.658  1.00  0.00           C  
ATOM    696  C   GLY A  91      16.842 -34.326  -4.024  1.00  0.00           C  
ATOM    697  O   GLY A  91      16.940 -33.329  -4.732  1.00  0.00           O  
ATOM    698  N   TYR A  92      16.758 -34.264  -2.698  1.00  0.00           N  
ATOM    699  CA  TYR A  92      16.752 -32.987  -1.977  1.00  0.00           C  
ATOM    700  C   TYR A  92      18.114 -32.274  -1.950  1.00  0.00           C  
ATOM    701  O   TYR A  92      18.158 -31.087  -1.650  1.00  0.00           O  
ATOM    702  CB  TYR A  92      16.243 -33.210  -0.547  1.00  0.00           C  
ATOM    703  CG  TYR A  92      14.851 -33.806  -0.481  1.00  0.00           C  
ATOM    704  CD1 TYR A  92      13.779 -33.145  -1.099  1.00  0.00           C  
ATOM    705  CD2 TYR A  92      14.617 -35.016   0.206  1.00  0.00           C  
ATOM    706  CE1 TYR A  92      12.484 -33.693  -1.045  1.00  0.00           C  
ATOM    707  CE2 TYR A  92      13.331 -35.562   0.266  1.00  0.00           C  
ATOM    708  CZ  TYR A  92      12.267 -34.900  -0.365  1.00  0.00           C  
ATOM    709  OH  TYR A  92      11.006 -35.433  -0.318  1.00  0.00           O  
ATOM    710  N   SER A  93      19.208 -32.951  -2.275  1.00  0.00           N  
ATOM    711  CA  SER A  93      20.543 -32.349  -2.280  1.00  0.00           C  
ATOM    712  C   SER A  93      20.623 -31.198  -3.285  1.00  0.00           C  
ATOM    713  O   SER A  93      20.159 -31.311  -4.418  1.00  0.00           O  
ATOM    714  CB  SER A  93      21.620 -33.390  -2.599  1.00  0.00           C  
ATOM    715  OG  SER A  93      22.897 -32.787  -2.584  1.00  0.00           O  
ATOM    716  N   THR A  94      21.263 -30.110  -2.881  1.00  0.00           N  
ATOM    717  CA  THR A  94      21.494 -28.940  -3.722  1.00  0.00           C  
ATOM    718  C   THR A  94      22.868 -28.954  -4.400  1.00  0.00           C  
ATOM    719  O   THR A  94      23.147 -28.095  -5.231  1.00  0.00           O  
ATOM    720  CB  THR A  94      21.341 -27.653  -2.907  1.00  0.00           C  
ATOM    721  OG1 THR A  94      22.258 -27.643  -1.840  1.00  0.00           O  
ATOM    722  CG2 THR A  94      19.943 -27.539  -2.284  1.00  0.00           C  
ATOM    723  N   LEU A  95      23.718 -29.933  -4.089  1.00  0.00           N  
ATOM    724  CA  LEU A  95      25.040 -30.075  -4.691  1.00  0.00           C  
ATOM    725  C   LEU A  95      24.918 -30.248  -6.208  1.00  0.00           C  
ATOM    726  O   LEU A  95      24.136 -31.077  -6.678  1.00  0.00           O  
ATOM    727  CB  LEU A  95      25.795 -31.259  -4.073  1.00  0.00           C  
ATOM    728  CG  LEU A  95      26.184 -31.079  -2.599  1.00  0.00           C  
ATOM    729  CD1 LEU A  95      26.742 -32.392  -2.052  1.00  0.00           C  
ATOM    730  CD2 LEU A  95      27.249 -29.999  -2.414  1.00  0.00           C  
ATOM    731  N   ASN A  96      25.698 -29.481  -6.962  1.00  0.00           N  
ATOM    732  CA  ASN A  96      25.684 -29.440  -8.429  1.00  0.00           C  
ATOM    733  C   ASN A  96      24.327 -29.028  -9.032  1.00  0.00           C  
ATOM    734  O   ASN A  96      24.014 -29.402 -10.158  1.00  0.00           O  
ATOM    735  CB  ASN A  96      26.220 -30.764  -9.001  1.00  0.00           C  
ATOM    736  CG  ASN A  96      27.574 -31.159  -8.449  1.00  0.00           C  
ATOM    737  OD1 ASN A  96      28.450 -30.348  -8.213  1.00  0.00           O  
ATOM    738  ND2 ASN A  96      27.789 -32.429  -8.214  1.00  0.00           N  
ATOM    739  N   SER A  97      23.507 -28.289  -8.293  1.00  0.00           N  
ATOM    740  CA  SER A  97      22.308 -27.648  -8.833  1.00  0.00           C  
ATOM    741  C   SER A  97      22.615 -26.251  -9.375  1.00  0.00           C  
ATOM    742  O   SER A  97      23.629 -25.646  -9.038  1.00  0.00           O  
ATOM    743  CB  SER A  97      21.189 -27.603  -7.788  1.00  0.00           C  
ATOM    744  OG  SER A  97      21.522 -26.743  -6.720  1.00  0.00           O  
ATOM    745  N   GLY A  98      21.721 -25.749 -10.205  1.00  0.00           N  
ATOM    746  CA  GLY A  98      21.823 -24.425 -10.804  1.00  0.00           C  
ATOM    747  C   GLY A  98      22.192 -24.451 -12.289  1.00  0.00           C  
ATOM    748  O   GLY A  98      22.265 -25.518 -12.893  1.00  0.00           O  
ATOM    749  N   PRO A  99      22.421 -23.266 -12.893  1.00  0.00           N  
ATOM    750  CA  PRO A  99      22.269 -21.935 -12.291  1.00  0.00           C  
ATOM    751  C   PRO A  99      20.818 -21.648 -11.873  1.00  0.00           C  
ATOM    752  O   PRO A  99      19.891 -22.315 -12.327  1.00  0.00           O  
ATOM    753  CB  PRO A  99      22.767 -20.962 -13.353  1.00  0.00           C  
ATOM    754  CG  PRO A  99      22.449 -21.686 -14.658  1.00  0.00           C  
ATOM    755  CD  PRO A  99      22.704 -23.151 -14.306  1.00  0.00           C  
ATOM    756  N   ALA A 100      20.634 -20.657 -11.014  1.00  0.00           N  
ATOM    757  CA  ALA A 100      19.305 -20.246 -10.578  1.00  0.00           C  
ATOM    758  C   ALA A 100      18.450 -19.780 -11.761  1.00  0.00           C  
ATOM    759  O   ALA A 100      18.930 -19.135 -12.690  1.00  0.00           O  
ATOM    760  CB  ALA A 100      19.428 -19.172  -9.491  1.00  0.00           C  
ATOM    761  N   THR A 101      17.164 -20.084 -11.720  1.00  0.00           N  
ATOM    762  CA  THR A 101      16.179 -19.674 -12.721  1.00  0.00           C  
ATOM    763  C   THR A 101      15.439 -18.436 -12.236  1.00  0.00           C  
ATOM    764  O   THR A 101      14.965 -18.402 -11.104  1.00  0.00           O  
ATOM    765  CB  THR A 101      15.178 -20.804 -12.999  1.00  0.00           C  
ATOM    766  OG1 THR A 101      15.846 -21.970 -13.401  1.00  0.00           O  
ATOM    767  CG2 THR A 101      14.197 -20.454 -14.116  1.00  0.00           C  
ATOM    768  N   ARG A 102      15.282 -17.437 -13.106  1.00  0.00           N  
ATOM    769  CA  ARG A 102      14.371 -16.308 -12.887  1.00  0.00           C  
ATOM    770  C   ARG A 102      13.213 -16.354 -13.877  1.00  0.00           C  
ATOM    771  O   ARG A 102      13.421 -16.560 -15.068  1.00  0.00           O  
ATOM    772  CB  ARG A 102      15.129 -14.966 -12.893  1.00  0.00           C  
ATOM    773  CG  ARG A 102      15.697 -14.596 -14.256  1.00  0.00           C  
ATOM    774  CD  ARG A 102      16.515 -13.298 -14.174  1.00  0.00           C  
ATOM    775  NE  ARG A 102      16.980 -12.857 -15.490  1.00  0.00           N  
ATOM    776  CZ  ARG A 102      18.034 -13.291 -16.181  1.00  0.00           C  
ATOM    777  NH1 ARG A 102      18.824 -14.222 -15.729  1.00  0.00           N  
ATOM    778  NH2 ARG A 102      18.280 -12.777 -17.333  1.00  0.00           N  
ATOM    779  N   ILE A 103      12.000 -16.167 -13.375  1.00  0.00           N  
ATOM    780  CA  ILE A 103      10.758 -16.240 -14.150  1.00  0.00           C  
ATOM    781  C   ILE A 103       9.957 -14.972 -13.872  1.00  0.00           C  
ATOM    782  O   ILE A 103       9.540 -14.745 -12.741  1.00  0.00           O  
ATOM    783  CB  ILE A 103       9.934 -17.492 -13.785  1.00  0.00           C  
ATOM    784  CG1 ILE A 103      10.779 -18.784 -13.817  1.00  0.00           C  
ATOM    785  CG2 ILE A 103       8.705 -17.593 -14.699  1.00  0.00           C  
ATOM    786  CD1 ILE A 103      10.041 -20.031 -13.306  1.00  0.00           C  
ATOM    787  N   LEU A 104       9.728 -14.172 -14.908  1.00  0.00           N  
ATOM    788  CA  LEU A 104       8.930 -12.957 -14.825  1.00  0.00           C  
ATOM    789  C   LEU A 104       7.647 -13.115 -15.627  1.00  0.00           C  
ATOM    790  O   LEU A 104       7.639 -13.703 -16.707  1.00  0.00           O  
ATOM    791  CB  LEU A 104       9.734 -11.731 -15.288  1.00  0.00           C  
ATOM    792  CG  LEU A 104      10.919 -11.326 -14.388  1.00  0.00           C  
ATOM    793  CD1 LEU A 104      12.170 -12.178 -14.619  1.00  0.00           C  
ATOM    794  CD2 LEU A 104      11.302  -9.874 -14.677  1.00  0.00           C  
ATOM    795  N   SER A 105       6.552 -12.573 -15.110  1.00  0.00           N  
ATOM    796  CA  SER A 105       5.272 -12.515 -15.807  1.00  0.00           C  
ATOM    797  C   SER A 105       4.491 -11.280 -15.388  1.00  0.00           C  
ATOM    798  O   SER A 105       4.559 -10.862 -14.233  1.00  0.00           O  
ATOM    799  CB  SER A 105       4.448 -13.772 -15.546  1.00  0.00           C  
ATOM    800  OG  SER A 105       4.223 -13.977 -14.162  1.00  0.00           O  
ATOM    801  N   VAL A 106       3.706 -10.745 -16.320  1.00  0.00           N  
ATOM    802  CA  VAL A 106       2.778  -9.636 -16.077  1.00  0.00           C  
ATOM    803  C   VAL A 106       1.345 -10.098 -16.293  1.00  0.00           C  
ATOM    804  O   VAL A 106       1.062 -10.913 -17.170  1.00  0.00           O  
ATOM    805  CB  VAL A 106       3.111  -8.394 -16.925  1.00  0.00           C  
ATOM    806  CG1 VAL A 106       4.366  -7.716 -16.379  1.00  0.00           C  
ATOM    807  CG2 VAL A 106       3.312  -8.725 -18.403  1.00  0.00           C  
ATOM    808  N   THR A 107       0.432  -9.587 -15.467  1.00  0.00           N  
ATOM    809  CA  THR A 107      -1.011  -9.841 -15.572  1.00  0.00           C  
ATOM    810  C   THR A 107      -1.782  -8.559 -15.281  1.00  0.00           C  
ATOM    811  O   THR A 107      -1.245  -7.632 -14.677  1.00  0.00           O  
ATOM    812  CB  THR A 107      -1.472 -10.961 -14.624  1.00  0.00           C  
ATOM    813  OG1 THR A 107      -1.112 -10.685 -13.290  1.00  0.00           O  
ATOM    814  CG2 THR A 107      -0.873 -12.317 -14.971  1.00  0.00           C  
ATOM    815  N   ALA A 108      -3.045  -8.498 -15.695  1.00  0.00           N  
ATOM    816  CA  ALA A 108      -3.919  -7.392 -15.360  1.00  0.00           C  
ATOM    817  C   ALA A 108      -4.123  -7.267 -13.839  1.00  0.00           C  
ATOM    818  O   ALA A 108      -4.075  -8.258 -13.102  1.00  0.00           O  
ATOM    819  CB  ALA A 108      -5.247  -7.571 -16.099  1.00  0.00           C  
ATOM    820  N   TYR A 109      -4.381  -6.040 -13.366  1.00  0.00           N  
ATOM    821  CA  TYR A 109      -4.742  -5.810 -11.967  1.00  0.00           C  
ATOM    822  C   TYR A 109      -6.118  -6.430 -11.673  1.00  0.00           C  
ATOM    823  O   TYR A 109      -7.039  -6.260 -12.470  1.00  0.00           O  
ATOM    824  CB  TYR A 109      -4.720  -4.308 -11.678  1.00  0.00           C  
ATOM    825  CG  TYR A 109      -5.006  -3.980 -10.227  1.00  0.00           C  
ATOM    826  CD1 TYR A 109      -6.266  -3.478  -9.844  1.00  0.00           C  
ATOM    827  CD2 TYR A 109      -4.019  -4.199  -9.249  1.00  0.00           C  
ATOM    828  CE1 TYR A 109      -6.522  -3.175  -8.503  1.00  0.00           C  
ATOM    829  CE2 TYR A 109      -4.275  -3.901  -7.898  1.00  0.00           C  
ATOM    830  CZ  TYR A 109      -5.534  -3.385  -7.531  1.00  0.00           C  
ATOM    831  OH  TYR A 109      -5.778  -3.074  -6.221  1.00  0.00           O  
ATOM    832  N   PRO A 110      -6.295  -7.148 -10.555  1.00  0.00           N  
ATOM    833  CA  PRO A 110      -7.563  -7.792 -10.239  1.00  0.00           C  
ATOM    834  C   PRO A 110      -8.670  -6.769  -9.931  1.00  0.00           C  
ATOM    835  O   PRO A 110      -8.598  -6.065  -8.924  1.00  0.00           O  
ATOM    836  CB  PRO A 110      -7.286  -8.713  -9.047  1.00  0.00           C  
ATOM    837  CG  PRO A 110      -5.772  -8.909  -9.065  1.00  0.00           C  
ATOM    838  CD  PRO A 110      -5.271  -7.585  -9.615  1.00  0.00           C  
ATOM    839  N   ALA A 111      -9.727  -6.745 -10.730  1.00  0.00           N  
ATOM    840  CA  ALA A 111     -10.810  -5.766 -10.601  1.00  0.00           C  
ATOM    841  C   ALA A 111     -11.594  -5.852  -9.270  1.00  0.00           C  
ATOM    842  O   ALA A 111     -12.162  -4.865  -8.814  1.00  0.00           O  
ATOM    843  CB  ALA A 111     -11.749  -5.958 -11.797  1.00  0.00           C  
ATOM    844  N   HIS A 112     -11.637  -7.025  -8.615  1.00  0.00           N  
ATOM    845  CA  HIS A 112     -12.385  -7.204  -7.374  1.00  0.00           C  
ATOM    846  C   HIS A 112     -11.838  -6.385  -6.202  1.00  0.00           C  
ATOM    847  O   HIS A 112     -12.581  -6.089  -5.272  1.00  0.00           O  
ATOM    848  CB  HIS A 112     -12.456  -8.700  -7.019  1.00  0.00           C  
ATOM    849  CG  HIS A 112     -11.124  -9.308  -6.686  1.00  0.00           C  
ATOM    850  ND1 HIS A 112     -10.300  -9.987  -7.549  1.00  0.00           N  
ATOM    851  CD2 HIS A 112     -10.514  -9.329  -5.454  1.00  0.00           C  
ATOM    852  CE1 HIS A 112      -9.223 -10.406  -6.870  1.00  0.00           C  
ATOM    853  NE2 HIS A 112      -9.312 -10.019  -5.596  1.00  0.00           N  
ATOM    854  N   TYR A 113     -10.561  -5.969  -6.249  1.00  0.00           N  
ATOM    855  CA  TYR A 113      -9.972  -5.162  -5.185  1.00  0.00           C  
ATOM    856  C   TYR A 113     -10.627  -3.787  -5.033  1.00  0.00           C  
ATOM    857  O   TYR A 113     -10.746  -3.309  -3.908  1.00  0.00           O  
ATOM    858  CB  TYR A 113      -8.464  -5.023  -5.415  1.00  0.00           C  
ATOM    859  CG  TYR A 113      -7.636  -6.252  -5.105  1.00  0.00           C  
ATOM    860  CD1 TYR A 113      -7.866  -6.999  -3.931  1.00  0.00           C  
ATOM    861  CD2 TYR A 113      -6.587  -6.642  -5.959  1.00  0.00           C  
ATOM    862  CE1 TYR A 113      -7.077  -8.108  -3.621  1.00  0.00           C  
ATOM    863  CE2 TYR A 113      -5.790  -7.744  -5.651  1.00  0.00           C  
ATOM    864  CZ  TYR A 113      -6.026  -8.488  -4.478  1.00  0.00           C  
ATOM    865  OH  TYR A 113      -5.251  -9.574  -4.171  1.00  0.00           O  
ATOM    866  N   ASP A 114     -11.103  -3.178  -6.109  1.00  0.00           N  
ATOM    867  CA  ASP A 114     -11.764  -1.877  -6.024  1.00  0.00           C  
ATOM    868  C   ASP A 114     -13.112  -1.977  -5.296  1.00  0.00           C  
ATOM    869  O   ASP A 114     -13.438  -1.128  -4.462  1.00  0.00           O  
ATOM    870  CB  ASP A 114     -11.936  -1.288  -7.430  1.00  0.00           C  
ATOM    871  CG  ASP A 114     -10.585  -0.997  -8.099  1.00  0.00           C  
ATOM    872  OD1 ASP A 114      -9.625  -0.657  -7.367  1.00  0.00           O  
ATOM    873  OD2 ASP A 114     -10.524  -1.140  -9.338  1.00  0.00           O  
ATOM    874  N   ARG A 115     -13.866  -3.046  -5.537  1.00  0.00           N  
ATOM    875  CA  ARG A 115     -15.102  -3.333  -4.806  1.00  0.00           C  
ATOM    876  C   ARG A 115     -14.822  -3.554  -3.321  1.00  0.00           C  
ATOM    877  O   ARG A 115     -15.428  -2.890  -2.484  1.00  0.00           O  
ATOM    878  CB  ARG A 115     -15.819  -4.539  -5.435  1.00  0.00           C  
ATOM    879  CG  ARG A 115     -17.173  -4.789  -4.767  1.00  0.00           C  
ATOM    880  CD  ARG A 115     -17.881  -6.032  -5.330  1.00  0.00           C  
ATOM    881  NE  ARG A 115     -17.215  -7.288  -4.949  1.00  0.00           N  
ATOM    882  CZ  ARG A 115     -17.442  -8.010  -3.861  1.00  0.00           C  
ATOM    883  NH1 ARG A 115     -18.322  -7.658  -2.953  1.00  0.00           N  
ATOM    884  NH2 ARG A 115     -16.800  -9.116  -3.650  1.00  0.00           N  
ATOM    885  N   LEU A 116     -13.880  -4.435  -3.003  1.00  0.00           N  
ATOM    886  CA  LEU A 116     -13.544  -4.772  -1.616  1.00  0.00           C  
ATOM    887  C   LEU A 116     -13.021  -3.569  -0.824  1.00  0.00           C  
ATOM    888  O   LEU A 116     -13.327  -3.432   0.355  1.00  0.00           O  
ATOM    889  CB  LEU A 116     -12.494  -5.899  -1.608  1.00  0.00           C  
ATOM    890  CG  LEU A 116     -12.998  -7.260  -2.112  1.00  0.00           C  
ATOM    891  CD1 LEU A 116     -11.832  -8.241  -2.164  1.00  0.00           C  
ATOM    892  CD2 LEU A 116     -14.083  -7.842  -1.220  1.00  0.00           C  
ATOM    893  N   ARG A 117     -12.297  -2.672  -1.465  1.00  0.00           N  
ATOM    894  CA  ARG A 117     -11.795  -1.447  -0.819  1.00  0.00           C  
ATOM    895  C   ARG A 117     -12.929  -0.510  -0.376  1.00  0.00           C  
ATOM    896  O   ARG A 117     -12.797   0.160   0.639  1.00  0.00           O  
ATOM    897  CB  ARG A 117     -10.830  -0.749  -1.780  1.00  0.00           C  
ATOM    898  CG  ARG A 117      -9.827   0.151  -1.055  1.00  0.00           C  
ATOM    899  CD  ARG A 117      -8.920   0.888  -2.041  1.00  0.00           C  
ATOM    900  NE  ARG A 117      -8.204  -0.037  -2.942  1.00  0.00           N  
ATOM    901  CZ  ARG A 117      -7.865   0.190  -4.203  1.00  0.00           C  
ATOM    902  NH1 ARG A 117      -8.027   1.342  -4.758  1.00  0.00           N  
ATOM    903  NH2 ARG A 117      -7.369  -0.760  -4.932  1.00  0.00           N  
ATOM    904  N   ASN A 118     -14.016  -0.470  -1.131  1.00  0.00           N  
ATOM    905  CA  ASN A 118     -15.168   0.377  -0.850  1.00  0.00           C  
ATOM    906  C   ASN A 118     -16.155  -0.266   0.140  1.00  0.00           C  
ATOM    907  O   ASN A 118     -16.722   0.429   0.986  1.00  0.00           O  
ATOM    908  CB  ASN A 118     -15.870   0.705  -2.176  1.00  0.00           C  
ATOM    909  CG  ASN A 118     -15.061   1.656  -3.043  1.00  0.00           C  
ATOM    910  OD1 ASN A 118     -14.313   2.494  -2.589  1.00  0.00           O  
ATOM    911  ND2 ASN A 118     -15.225   1.570  -4.344  1.00  0.00           N  
ATOM    912  N   GLU A 119     -16.370  -1.577   0.028  1.00  0.00           N  
ATOM    913  CA  GLU A 119     -17.335  -2.322   0.860  1.00  0.00           C  
ATOM    914  C   GLU A 119     -16.736  -2.777   2.205  1.00  0.00           C  
ATOM    915  O   GLU A 119     -17.465  -2.935   3.182  1.00  0.00           O  
ATOM    916  CB  GLU A 119     -17.882  -3.510   0.050  1.00  0.00           C  
ATOM    917  CG  GLU A 119     -18.740  -3.050  -1.144  1.00  0.00           C  
ATOM    918  CD  GLU A 119     -19.241  -4.190  -2.056  1.00  0.00           C  
ATOM    919  OE1 GLU A 119     -19.873  -3.874  -3.089  1.00  0.00           O  
ATOM    920  OE2 GLU A 119     -18.973  -5.379  -1.779  1.00  0.00           O  
ATOM    921  N   GLY A 120     -15.424  -2.922   2.257  1.00  0.00           N  
ATOM    922  CA  GLY A 120     -14.718  -3.589   3.336  1.00  0.00           C  
ATOM    923  C   GLY A 120     -14.610  -5.103   3.096  1.00  0.00           C  
ATOM    924  O   GLY A 120     -15.301  -5.662   2.244  1.00  0.00           O  
ATOM    925  N   ILE A 121     -13.724  -5.750   3.841  1.00  0.00           N  
ATOM    926  CA  ILE A 121     -13.472  -7.191   3.756  1.00  0.00           C  
ATOM    927  C   ILE A 121     -14.095  -7.899   4.952  1.00  0.00           C  
ATOM    928  O   ILE A 121     -13.959  -7.452   6.088  1.00  0.00           O  
ATOM    929  CB  ILE A 121     -11.954  -7.443   3.611  1.00  0.00           C  
ATOM    930  CG1 ILE A 121     -11.582  -7.199   2.139  1.00  0.00           C  
ATOM    931  CG2 ILE A 121     -11.544  -8.858   4.060  1.00  0.00           C  
ATOM    932  CD1 ILE A 121     -10.154  -7.559   1.764  1.00  0.00           C  
ATOM    933  N   THR A 122     -14.717  -9.038   4.696  1.00  0.00           N  
ATOM    934  CA  THR A 122     -15.140  -9.983   5.728  1.00  0.00           C  
ATOM    935  C   THR A 122     -14.105 -11.097   5.875  1.00  0.00           C  
ATOM    936  O   THR A 122     -13.607 -11.628   4.882  1.00  0.00           O  
ATOM    937  CB  THR A 122     -16.533 -10.552   5.446  1.00  0.00           C  
ATOM    938  OG1 THR A 122     -16.583 -11.150   4.174  1.00  0.00           O  
ATOM    939  CG2 THR A 122     -17.610  -9.471   5.491  1.00  0.00           C  
ATOM    940  N   LEU A 123     -13.783 -11.457   7.102  1.00  0.00           N  
ATOM    941  CA  LEU A 123     -12.870 -12.554   7.406  1.00  0.00           C  
ATOM    942  C   LEU A 123     -13.627 -13.747   7.982  1.00  0.00           C  
ATOM    943  O   LEU A 123     -14.472 -13.588   8.859  1.00  0.00           O  
ATOM    944  CB  LEU A 123     -11.756 -12.102   8.365  1.00  0.00           C  
ATOM    945  CG  LEU A 123     -10.895 -10.912   7.911  1.00  0.00           C  
ATOM    946  CD1 LEU A 123      -9.789 -10.662   8.936  1.00  0.00           C  
ATOM    947  CD2 LEU A 123     -10.228 -11.151   6.557  1.00  0.00           C  
ATOM    948  N   ALA A 124     -13.243 -14.953   7.576  1.00  0.00           N  
ATOM    949  CA  ALA A 124     -13.607 -16.186   8.257  1.00  0.00           C  
ATOM    950  C   ALA A 124     -12.366 -16.805   8.910  1.00  0.00           C  
ATOM    951  O   ALA A 124     -11.293 -16.829   8.313  1.00  0.00           O  
ATOM    952  CB  ALA A 124     -14.269 -17.144   7.268  1.00  0.00           C  
ATOM    953  N   LEU A 125     -12.506 -17.335  10.115  1.00  0.00           N  
ATOM    954  CA  LEU A 125     -11.432 -18.099  10.737  1.00  0.00           C  
ATOM    955  C   LEU A 125     -11.149 -19.362   9.912  1.00  0.00           C  
ATOM    956  O   LEU A 125     -12.027 -20.191   9.711  1.00  0.00           O  
ATOM    957  CB  LEU A 125     -11.807 -18.438  12.186  1.00  0.00           C  
ATOM    958  CG  LEU A 125     -10.735 -19.274  12.918  1.00  0.00           C  
ATOM    959  CD1 LEU A 125      -9.430 -18.488  13.114  1.00  0.00           C  
ATOM    960  CD2 LEU A 125     -11.251 -19.698  14.292  1.00  0.00           C  
ATOM    961  N   SER A 126      -9.909 -19.519   9.451  1.00  0.00           N  
ATOM    962  CA  SER A 126      -9.514 -20.734   8.745  1.00  0.00           C  
ATOM    963  C   SER A 126      -9.359 -21.911   9.718  1.00  0.00           C  
ATOM    964  O   SER A 126      -8.686 -21.770  10.736  1.00  0.00           O  
ATOM    965  CB  SER A 126      -8.208 -20.507   7.986  1.00  0.00           C  
ATOM    966  OG  SER A 126      -7.924 -21.665   7.215  1.00  0.00           O  
ATOM    967  N   PRO A 127      -9.897 -23.103   9.385  1.00  0.00           N  
ATOM    968  CA  PRO A 127      -9.575 -24.318  10.122  1.00  0.00           C  
ATOM    969  C   PRO A 127      -8.149 -24.816   9.838  1.00  0.00           C  
ATOM    970  O   PRO A 127      -7.600 -25.594  10.620  1.00  0.00           O  
ATOM    971  CB  PRO A 127     -10.629 -25.325   9.665  1.00  0.00           C  
ATOM    972  CG  PRO A 127     -10.912 -24.910   8.218  1.00  0.00           C  
ATOM    973  CD  PRO A 127     -10.784 -23.388   8.268  1.00  0.00           C  
ATOM    974  N   VAL A 128      -7.541 -24.365   8.732  1.00  0.00           N  
ATOM    975  CA  VAL A 128      -6.166 -24.695   8.353  1.00  0.00           C  
ATOM    976  C   VAL A 128      -5.215 -23.741   9.065  1.00  0.00           C  
ATOM    977  O   VAL A 128      -5.334 -22.519   8.932  1.00  0.00           O  
ATOM    978  CB  VAL A 128      -5.956 -24.627   6.836  1.00  0.00           C  
ATOM    979  CG1 VAL A 128      -4.556 -25.099   6.446  1.00  0.00           C  
ATOM    980  CG2 VAL A 128      -6.986 -25.482   6.093  1.00  0.00           C  
ATOM    981  N   ARG A 129      -4.256 -24.295   9.784  1.00  0.00           N  
ATOM    982  CA  ARG A 129      -3.233 -23.547  10.517  1.00  0.00           C  
ATOM    983  C   ARG A 129      -1.875 -23.648   9.830  1.00  0.00           C  
ATOM    984  O   ARG A 129      -1.604 -24.613   9.119  1.00  0.00           O  
ATOM    985  CB  ARG A 129      -3.172 -24.030  11.970  1.00  0.00           C  
ATOM    986  CG  ARG A 129      -4.472 -23.715  12.727  1.00  0.00           C  
ATOM    987  CD  ARG A 129      -4.312 -24.119  14.194  1.00  0.00           C  
ATOM    988  NE  ARG A 129      -5.503 -23.785  14.987  1.00  0.00           N  
ATOM    989  CZ  ARG A 129      -5.591 -23.839  16.308  1.00  0.00           C  
ATOM    990  NH1 ARG A 129      -4.593 -24.264  17.033  1.00  0.00           N  
ATOM    991  NH2 ARG A 129      -6.677 -23.473  16.912  1.00  0.00           N  
ATOM    992  N   LEU A 130      -1.016 -22.667  10.078  1.00  0.00           N  
ATOM    993  CA  LEU A 130       0.332 -22.630   9.516  1.00  0.00           C  
ATOM    994  C   LEU A 130       1.301 -23.432  10.382  1.00  0.00           C  
ATOM    995  O   LEU A 130       1.330 -23.291  11.604  1.00  0.00           O  
ATOM    996  CB  LEU A 130       0.806 -21.174   9.351  1.00  0.00           C  
ATOM    997  CG  LEU A 130      -0.093 -20.304   8.458  1.00  0.00           C  
ATOM    998  CD1 LEU A 130       0.460 -18.885   8.401  1.00  0.00           C  
ATOM    999  CD2 LEU A 130      -0.193 -20.841   7.031  1.00  0.00           C  
ATOM   1000  N   GLY A 131       2.137 -24.239   9.729  1.00  0.00           N  
ATOM   1001  CA  GLY A 131       3.274 -24.881  10.373  1.00  0.00           C  
ATOM   1002  C   GLY A 131       4.305 -23.854  10.831  1.00  0.00           C  
ATOM   1003  O   GLY A 131       4.640 -22.915  10.106  1.00  0.00           O  
ATOM   1004  N   ARG A 132       4.852 -24.047  12.026  1.00  0.00           N  
ATOM   1005  CA  ARG A 132       5.886 -23.180  12.600  1.00  0.00           C  
ATOM   1006  C   ARG A 132       7.273 -23.649  12.179  1.00  0.00           C  
ATOM   1007  O   ARG A 132       7.651 -24.791  12.435  1.00  0.00           O  
ATOM   1008  CB  ARG A 132       5.737 -23.137  14.124  1.00  0.00           C  
ATOM   1009  CG  ARG A 132       4.443 -22.412  14.557  1.00  0.00           C  
ATOM   1010  CD  ARG A 132       4.171 -22.562  16.048  1.00  0.00           C  
ATOM   1011  NE  ARG A 132       5.220 -21.978  16.893  1.00  0.00           N  
ATOM   1012  CZ  ARG A 132       5.199 -20.790  17.481  1.00  0.00           C  
ATOM   1013  NH1 ARG A 132       4.232 -19.924  17.306  1.00  0.00           N  
ATOM   1014  NH2 ARG A 132       6.149 -20.447  18.287  1.00  0.00           N  
ATOM   1015  N   ASN A 133       8.032 -22.786  11.535  1.00  0.00           N  
ATOM   1016  CA  ASN A 133       9.419 -23.061  11.167  1.00  0.00           C  
ATOM   1017  C   ASN A 133      10.205 -21.747  11.008  1.00  0.00           C  
ATOM   1018  O   ASN A 133      10.081 -21.079   9.985  1.00  0.00           O  
ATOM   1019  CB  ASN A 133       9.448 -23.900   9.885  1.00  0.00           C  
ATOM   1020  CG  ASN A 133      10.861 -24.363   9.530  1.00  0.00           C  
ATOM   1021  OD1 ASN A 133      11.857 -23.878  10.023  1.00  0.00           O  
ATOM   1022  ND2 ASN A 133      10.968 -25.333   8.660  1.00  0.00           N  
ATOM   1023  N   PRO A 134      11.070 -21.387  11.976  1.00  0.00           N  
ATOM   1024  CA  PRO A 134      11.823 -20.137  11.926  1.00  0.00           C  
ATOM   1025  C   PRO A 134      12.795 -20.045  10.740  1.00  0.00           C  
ATOM   1026  O   PRO A 134      13.159 -18.947  10.326  1.00  0.00           O  
ATOM   1027  CB  PRO A 134      12.553 -20.060  13.275  1.00  0.00           C  
ATOM   1028  CG  PRO A 134      12.666 -21.513  13.710  1.00  0.00           C  
ATOM   1029  CD  PRO A 134      11.370 -22.129  13.185  1.00  0.00           C  
ATOM   1030  N   HIS A 135      13.165 -21.166  10.115  1.00  0.00           N  
ATOM   1031  CA  HIS A 135      14.003 -21.171   8.907  1.00  0.00           C  
ATOM   1032  C   HIS A 135      13.242 -20.727   7.647  1.00  0.00           C  
ATOM   1033  O   HIS A 135      13.872 -20.283   6.679  1.00  0.00           O  
ATOM   1034  CB  HIS A 135      14.607 -22.563   8.695  1.00  0.00           C  
ATOM   1035  CG  HIS A 135      15.600 -22.937   9.749  1.00  0.00           C  
ATOM   1036  ND1 HIS A 135      16.922 -22.543   9.795  1.00  0.00           N  
ATOM   1037  CD2 HIS A 135      15.387 -23.714  10.865  1.00  0.00           C  
ATOM   1038  CE1 HIS A 135      17.483 -23.070  10.891  1.00  0.00           C  
ATOM   1039  NE2 HIS A 135      16.578 -23.781  11.573  1.00  0.00           N  
ATOM   1040  N   LEU A 136      11.922 -20.825   7.646  1.00  0.00           N  
ATOM   1041  CA  LEU A 136      11.060 -20.430   6.531  1.00  0.00           C  
ATOM   1042  C   LEU A 136      10.176 -19.212   6.846  1.00  0.00           C  
ATOM   1043  O   LEU A 136       9.663 -18.570   5.928  1.00  0.00           O  
ATOM   1044  CB  LEU A 136      10.206 -21.636   6.096  1.00  0.00           C  
ATOM   1045  CG  LEU A 136      10.997 -22.854   5.577  1.00  0.00           C  
ATOM   1046  CD1 LEU A 136      10.020 -23.972   5.210  1.00  0.00           C  
ATOM   1047  CD2 LEU A 136      11.831 -22.525   4.338  1.00  0.00           C  
ATOM   1048  N   ALA A 137      10.012 -18.873   8.122  1.00  0.00           N  
ATOM   1049  CA  ALA A 137       9.164 -17.785   8.578  1.00  0.00           C  
ATOM   1050  C   ALA A 137       9.552 -16.439   7.946  1.00  0.00           C  
ATOM   1051  O   ALA A 137      10.730 -16.089   7.842  1.00  0.00           O  
ATOM   1052  CB  ALA A 137       9.226 -17.718  10.100  1.00  0.00           C  
ATOM   1053  N   GLY A 138       8.552 -15.693   7.516  1.00  0.00           N  
ATOM   1054  CA  GLY A 138       8.723 -14.404   6.840  1.00  0.00           C  
ATOM   1055  C   GLY A 138       9.052 -14.491   5.346  1.00  0.00           C  
ATOM   1056  O   GLY A 138       8.851 -13.513   4.619  1.00  0.00           O  
ATOM   1057  N   ILE A 139       9.533 -15.646   4.848  1.00  0.00           N  
ATOM   1058  CA  ILE A 139       9.939 -15.800   3.448  1.00  0.00           C  
ATOM   1059  C   ILE A 139       8.715 -16.041   2.564  1.00  0.00           C  
ATOM   1060  O   ILE A 139       7.906 -16.937   2.806  1.00  0.00           O  
ATOM   1061  CB  ILE A 139      10.977 -16.937   3.262  1.00  0.00           C  
ATOM   1062  CG1 ILE A 139      12.182 -16.770   4.227  1.00  0.00           C  
ATOM   1063  CG2 ILE A 139      11.459 -16.974   1.804  1.00  0.00           C  
ATOM   1064  CD1 ILE A 139      13.203 -17.911   4.135  1.00  0.00           C  
ATOM   1065  N   LYS A 140       8.629 -15.322   1.447  1.00  0.00           N  
ATOM   1066  CA  LYS A 140       7.667 -15.627   0.377  1.00  0.00           C  
ATOM   1067  C   LYS A 140       8.194 -16.758  -0.526  1.00  0.00           C  
ATOM   1068  O   LYS A 140       8.401 -16.564  -1.726  1.00  0.00           O  
ATOM   1069  CB  LYS A 140       7.267 -14.337  -0.347  1.00  0.00           C  
ATOM   1070  CG  LYS A 140       5.938 -14.492  -1.104  1.00  0.00           C  
ATOM   1071  CD  LYS A 140       5.485 -13.134  -1.686  1.00  0.00           C  
ATOM   1072  CE  LYS A 140       4.176 -13.248  -2.477  1.00  0.00           C  
ATOM   1073  NZ  LYS A 140       2.999 -13.577  -1.626  1.00  0.00           N  
ATOM   1074  N   HIS A 141       8.446 -17.931   0.061  1.00  0.00           N  
ATOM   1075  CA  HIS A 141       8.919 -19.122  -0.643  1.00  0.00           C  
ATOM   1076  C   HIS A 141       7.802 -19.814  -1.445  1.00  0.00           C  
ATOM   1077  O   HIS A 141       6.622 -19.525  -1.258  1.00  0.00           O  
ATOM   1078  CB  HIS A 141       9.587 -20.075   0.365  1.00  0.00           C  
ATOM   1079  CG  HIS A 141       8.655 -20.567   1.434  1.00  0.00           C  
ATOM   1080  ND1 HIS A 141       7.702 -21.553   1.317  1.00  0.00           N  
ATOM   1081  CD2 HIS A 141       8.573 -20.096   2.728  1.00  0.00           C  
ATOM   1082  CE1 HIS A 141       7.084 -21.684   2.506  1.00  0.00           C  
ATOM   1083  NE2 HIS A 141       7.576 -20.802   3.388  1.00  0.00           N  
ATOM   1084  N   LEU A 142       8.174 -20.746  -2.324  1.00  0.00           N  
ATOM   1085  CA  LEU A 142       7.246 -21.427  -3.238  1.00  0.00           C  
ATOM   1086  C   LEU A 142       6.407 -22.538  -2.577  1.00  0.00           C  
ATOM   1087  O   LEU A 142       5.419 -22.962  -3.170  1.00  0.00           O  
ATOM   1088  CB  LEU A 142       8.018 -21.975  -4.451  1.00  0.00           C  
ATOM   1089  CG  LEU A 142       8.684 -20.909  -5.342  1.00  0.00           C  
ATOM   1090  CD1 LEU A 142       9.485 -21.592  -6.453  1.00  0.00           C  
ATOM   1091  CD2 LEU A 142       7.653 -19.985  -5.992  1.00  0.00           C  
ATOM   1092  N   ASN A 143       6.721 -22.970  -1.361  1.00  0.00           N  
ATOM   1093  CA  ASN A 143       5.918 -23.946  -0.621  1.00  0.00           C  
ATOM   1094  C   ASN A 143       4.656 -23.265  -0.073  1.00  0.00           C  
ATOM   1095  O   ASN A 143       4.611 -22.819   1.068  1.00  0.00           O  
ATOM   1096  CB  ASN A 143       6.765 -24.619   0.468  1.00  0.00           C  
ATOM   1097  CG  ASN A 143       7.811 -25.551  -0.114  1.00  0.00           C  
ATOM   1098  OD1 ASN A 143       7.556 -26.712  -0.341  1.00  0.00           O  
ATOM   1099  ND2 ASN A 143       8.991 -25.057  -0.419  1.00  0.00           N  
ATOM   1100  N   ARG A 144       3.634 -23.137  -0.913  1.00  0.00           N  
ATOM   1101  CA  ARG A 144       2.388 -22.398  -0.626  1.00  0.00           C  
ATOM   1102  C   ARG A 144       1.155 -23.315  -0.547  1.00  0.00           C  
ATOM   1103  O   ARG A 144       0.040 -22.842  -0.707  1.00  0.00           O  
ATOM   1104  CB  ARG A 144       2.194 -21.270  -1.658  1.00  0.00           C  
ATOM   1105  CG  ARG A 144       3.286 -20.193  -1.711  1.00  0.00           C  
ATOM   1106  CD  ARG A 144       3.345 -19.286  -0.474  1.00  0.00           C  
ATOM   1107  NE  ARG A 144       4.145 -19.869   0.622  1.00  0.00           N  
ATOM   1108  CZ  ARG A 144       4.228 -19.414   1.879  1.00  0.00           C  
ATOM   1109  NH1 ARG A 144       3.555 -18.396   2.285  1.00  0.00           N  
ATOM   1110  NH2 ARG A 144       5.008 -19.987   2.733  1.00  0.00           N  
ATOM   1111  N   LEU A 145       1.352 -24.611  -0.319  1.00  0.00           N  
ATOM   1112  CA  LEU A 145       0.241 -25.568  -0.281  1.00  0.00           C  
ATOM   1113  C   LEU A 145      -0.715 -25.311   0.898  1.00  0.00           C  
ATOM   1114  O   LEU A 145      -1.913 -25.496   0.750  1.00  0.00           O  
ATOM   1115  CB  LEU A 145       0.811 -26.996  -0.269  1.00  0.00           C  
ATOM   1116  CG  LEU A 145      -0.186 -28.066  -0.753  1.00  0.00           C  
ATOM   1117  CD1 LEU A 145      -0.556 -27.890  -2.227  1.00  0.00           C  
ATOM   1118  CD2 LEU A 145       0.434 -29.455  -0.589  1.00  0.00           C  
ATOM   1119  N   GLU A 146      -0.209 -24.793   2.022  1.00  0.00           N  
ATOM   1120  CA  GLU A 146      -1.042 -24.299   3.126  1.00  0.00           C  
ATOM   1121  C   GLU A 146      -2.001 -23.199   2.651  1.00  0.00           C  
ATOM   1122  O   GLU A 146      -3.196 -23.289   2.899  1.00  0.00           O  
ATOM   1123  CB  GLU A 146      -0.147 -23.747   4.252  1.00  0.00           C  
ATOM   1124  CG  GLU A 146       0.651 -24.837   4.976  1.00  0.00           C  
ATOM   1125  CD  GLU A 146       1.622 -24.243   6.025  1.00  0.00           C  
ATOM   1126  OE1 GLU A 146       1.809 -24.869   7.088  1.00  0.00           O  
ATOM   1127  OE2 GLU A 146       2.203 -23.163   5.748  1.00  0.00           O  
ATOM   1128  N   GLN A 147      -1.521 -22.236   1.866  1.00  0.00           N  
ATOM   1129  CA  GLN A 147      -2.350 -21.144   1.342  1.00  0.00           C  
ATOM   1130  C   GLN A 147      -3.374 -21.645   0.324  1.00  0.00           C  
ATOM   1131  O   GLN A 147      -4.492 -21.132   0.279  1.00  0.00           O  
ATOM   1132  CB  GLN A 147      -1.479 -20.048   0.699  1.00  0.00           C  
ATOM   1133  CG  GLN A 147      -0.719 -19.189   1.718  1.00  0.00           C  
ATOM   1134  CD  GLN A 147       0.343 -19.958   2.511  1.00  0.00           C  
ATOM   1135  OE1 GLN A 147       1.097 -20.763   1.971  1.00  0.00           O  
ATOM   1136  NE2 GLN A 147       0.439 -19.744   3.793  1.00  0.00           N  
ATOM   1137  N   VAL A 148      -3.033 -22.641  -0.487  1.00  0.00           N  
ATOM   1138  CA  VAL A 148      -3.983 -23.287  -1.400  1.00  0.00           C  
ATOM   1139  C   VAL A 148      -5.109 -23.942  -0.601  1.00  0.00           C  
ATOM   1140  O   VAL A 148      -6.276 -23.714  -0.900  1.00  0.00           O  
ATOM   1141  CB  VAL A 148      -3.284 -24.305  -2.319  1.00  0.00           C  
ATOM   1142  CG1 VAL A 148      -4.274 -25.081  -3.195  1.00  0.00           C  
ATOM   1143  CG2 VAL A 148      -2.292 -23.610  -3.262  1.00  0.00           C  
ATOM   1144  N   LEU A 149      -4.768 -24.675   0.450  1.00  0.00           N  
ATOM   1145  CA  LEU A 149      -5.755 -25.351   1.289  1.00  0.00           C  
ATOM   1146  C   LEU A 149      -6.621 -24.350   2.079  1.00  0.00           C  
ATOM   1147  O   LEU A 149      -7.838 -24.512   2.135  1.00  0.00           O  
ATOM   1148  CB  LEU A 149      -5.017 -26.351   2.191  1.00  0.00           C  
ATOM   1149  CG  LEU A 149      -5.939 -27.346   2.914  1.00  0.00           C  
ATOM   1150  CD1 LEU A 149      -6.726 -28.233   1.948  1.00  0.00           C  
ATOM   1151  CD2 LEU A 149      -5.096 -28.264   3.803  1.00  0.00           C  
ATOM   1152  N   ILE A 150      -6.021 -23.284   2.612  1.00  0.00           N  
ATOM   1153  CA  ILE A 150      -6.739 -22.175   3.261  1.00  0.00           C  
ATOM   1154  C   ILE A 150      -7.756 -21.554   2.296  1.00  0.00           C  
ATOM   1155  O   ILE A 150      -8.913 -21.387   2.662  1.00  0.00           O  
ATOM   1156  CB  ILE A 150      -5.739 -21.112   3.785  1.00  0.00           C  
ATOM   1157  CG1 ILE A 150      -4.949 -21.654   4.991  1.00  0.00           C  
ATOM   1158  CG2 ILE A 150      -6.455 -19.807   4.185  1.00  0.00           C  
ATOM   1159  CD1 ILE A 150      -3.642 -20.896   5.259  1.00  0.00           C  
ATOM   1160  N   ARG A 151      -7.346 -21.254   1.063  1.00  0.00           N  
ATOM   1161  CA  ARG A 151      -8.244 -20.697   0.044  1.00  0.00           C  
ATOM   1162  C   ARG A 151      -9.370 -21.668  -0.310  1.00  0.00           C  
ATOM   1163  O   ARG A 151     -10.511 -21.240  -0.365  1.00  0.00           O  
ATOM   1164  CB  ARG A 151      -7.426 -20.276  -1.191  1.00  0.00           C  
ATOM   1165  CG  ARG A 151      -8.270 -19.646  -2.323  1.00  0.00           C  
ATOM   1166  CD  ARG A 151      -9.061 -18.385  -1.945  1.00  0.00           C  
ATOM   1167  NE  ARG A 151      -8.170 -17.288  -1.533  1.00  0.00           N  
ATOM   1168  CZ  ARG A 151      -8.549 -16.074  -1.121  1.00  0.00           C  
ATOM   1169  NH1 ARG A 151      -9.804 -15.721  -1.106  1.00  0.00           N  
ATOM   1170  NH2 ARG A 151      -7.674 -15.203  -0.725  1.00  0.00           N  
ATOM   1171  N   SER A 152      -9.083 -22.947  -0.481  1.00  0.00           N  
ATOM   1172  CA  SER A 152     -10.101 -23.963  -0.778  1.00  0.00           C  
ATOM   1173  C   SER A 152     -11.157 -24.091   0.330  1.00  0.00           C  
ATOM   1174  O   SER A 152     -12.327 -24.279   0.035  1.00  0.00           O  
ATOM   1175  CB  SER A 152      -9.455 -25.331  -1.010  1.00  0.00           C  
ATOM   1176  OG  SER A 152      -8.595 -25.288  -2.127  1.00  0.00           O  
ATOM   1177  N   HIS A 153     -10.766 -23.959   1.601  1.00  0.00           N  
ATOM   1178  CA  HIS A 153     -11.723 -23.920   2.712  1.00  0.00           C  
ATOM   1179  C   HIS A 153     -12.497 -22.601   2.762  1.00  0.00           C  
ATOM   1180  O   HIS A 153     -13.700 -22.610   3.004  1.00  0.00           O  
ATOM   1181  CB  HIS A 153     -10.995 -24.178   4.040  1.00  0.00           C  
ATOM   1182  CG  HIS A 153     -10.813 -25.638   4.329  1.00  0.00           C  
ATOM   1183  ND1 HIS A 153     -11.748 -26.453   4.927  1.00  0.00           N  
ATOM   1184  CD2 HIS A 153      -9.713 -26.419   4.079  1.00  0.00           C  
ATOM   1185  CE1 HIS A 153     -11.220 -27.688   5.034  1.00  0.00           C  
ATOM   1186  NE2 HIS A 153      -9.990 -27.700   4.531  1.00  0.00           N  
ATOM   1187  N   LEU A 154     -11.829 -21.469   2.483  1.00  0.00           N  
ATOM   1188  CA  LEU A 154     -12.469 -20.153   2.438  1.00  0.00           C  
ATOM   1189  C   LEU A 154     -13.563 -20.081   1.373  1.00  0.00           C  
ATOM   1190  O   LEU A 154     -14.633 -19.539   1.630  1.00  0.00           O  
ATOM   1191  CB  LEU A 154     -11.382 -19.099   2.205  1.00  0.00           C  
ATOM   1192  CG  LEU A 154     -11.919 -17.660   2.102  1.00  0.00           C  
ATOM   1193  CD1 LEU A 154     -12.530 -17.177   3.417  1.00  0.00           C  
ATOM   1194  CD2 LEU A 154     -10.769 -16.732   1.734  1.00  0.00           C  
ATOM   1195  N   GLU A 155     -13.340 -20.689   0.201  1.00  0.00           N  
ATOM   1196  CA  GLU A 155     -14.302 -20.762  -0.910  1.00  0.00           C  
ATOM   1197  C   GLU A 155     -15.595 -21.534  -0.566  1.00  0.00           C  
ATOM   1198  O   GLU A 155     -16.572 -21.452  -1.303  1.00  0.00           O  
ATOM   1199  CB  GLU A 155     -13.603 -21.393  -2.125  1.00  0.00           C  
ATOM   1200  CG  GLU A 155     -12.613 -20.421  -2.783  1.00  0.00           C  
ATOM   1201  CD  GLU A 155     -11.667 -21.074  -3.801  1.00  0.00           C  
ATOM   1202  OE1 GLU A 155     -10.836 -20.325  -4.371  1.00  0.00           O  
ATOM   1203  OE2 GLU A 155     -11.717 -22.312  -3.985  1.00  0.00           O  
ATOM   1204  N   GLN A 156     -15.646 -22.243   0.562  1.00  0.00           N  
ATOM   1205  CA  GLN A 156     -16.854 -22.867   1.106  1.00  0.00           C  
ATOM   1206  C   GLN A 156     -17.634 -21.925   2.039  1.00  0.00           C  
ATOM   1207  O   GLN A 156     -18.684 -22.303   2.565  1.00  0.00           O  
ATOM   1208  CB  GLN A 156     -16.492 -24.174   1.829  1.00  0.00           C  
ATOM   1209  CG  GLN A 156     -15.724 -25.155   0.927  1.00  0.00           C  
ATOM   1210  CD  GLN A 156     -15.266 -26.416   1.657  1.00  0.00           C  
ATOM   1211  OE1 GLN A 156     -15.731 -26.783   2.725  1.00  0.00           O  
ATOM   1212  NE2 GLN A 156     -14.325 -27.134   1.088  1.00  0.00           N  
ATOM   1213  N   THR A 157     -17.136 -20.707   2.251  1.00  0.00           N  
ATOM   1214  CA  THR A 157     -17.768 -19.658   3.067  1.00  0.00           C  
ATOM   1215  C   THR A 157     -18.162 -18.472   2.188  1.00  0.00           C  
ATOM   1216  O   THR A 157     -17.800 -18.397   1.017  1.00  0.00           O  
ATOM   1217  CB  THR A 157     -16.862 -19.208   4.223  1.00  0.00           C  
ATOM   1218  OG1 THR A 157     -15.862 -18.335   3.758  1.00  0.00           O  
ATOM   1219  CG2 THR A 157     -16.184 -20.358   4.974  1.00  0.00           C  
ATOM   1220  N   ASN A 158     -18.873 -17.497   2.772  1.00  0.00           N  
ATOM   1221  CA  ASN A 158     -19.182 -16.228   2.113  1.00  0.00           C  
ATOM   1222  C   ASN A 158     -18.163 -15.119   2.421  1.00  0.00           C  
ATOM   1223  O   ASN A 158     -18.387 -13.964   2.064  1.00  0.00           O  
ATOM   1224  CB  ASN A 158     -20.608 -15.800   2.503  1.00  0.00           C  
ATOM   1225  CG  ASN A 158     -21.680 -16.751   1.996  1.00  0.00           C  
ATOM   1226  OD1 ASN A 158     -21.583 -17.368   0.960  1.00  0.00           O  
ATOM   1227  ND2 ASN A 158     -22.762 -16.879   2.720  1.00  0.00           N  
ATOM   1228  N   ALA A 159     -17.074 -15.422   3.129  1.00  0.00           N  
ATOM   1229  CA  ALA A 159     -16.073 -14.435   3.494  1.00  0.00           C  
ATOM   1230  C   ALA A 159     -15.090 -14.169   2.347  1.00  0.00           C  
ATOM   1231  O   ALA A 159     -14.783 -15.054   1.549  1.00  0.00           O  
ATOM   1232  CB  ALA A 159     -15.366 -14.879   4.776  1.00  0.00           C  
ATOM   1233  N   ASP A 160     -14.565 -12.941   2.297  1.00  0.00           N  
ATOM   1234  CA  ASP A 160     -13.640 -12.503   1.256  1.00  0.00           C  
ATOM   1235  C   ASP A 160     -12.208 -12.995   1.494  1.00  0.00           C  
ATOM   1236  O   ASP A 160     -11.449 -13.243   0.547  1.00  0.00           O  
ATOM   1237  CB  ASP A 160     -13.636 -10.974   1.204  1.00  0.00           C  
ATOM   1238  CG  ASP A 160     -15.001 -10.355   0.938  1.00  0.00           C  
ATOM   1239  OD1 ASP A 160     -15.540 -10.564  -0.172  1.00  0.00           O  
ATOM   1240  OD2 ASP A 160     -15.467  -9.609   1.826  1.00  0.00           O  
ATOM   1241  N   GLU A 161     -11.820 -13.118   2.766  1.00  0.00           N  
ATOM   1242  CA  GLU A 161     -10.490 -13.567   3.186  1.00  0.00           C  
ATOM   1243  C   GLU A 161     -10.562 -14.445   4.445  1.00  0.00           C  
ATOM   1244  O   GLU A 161     -11.564 -14.520   5.140  1.00  0.00           O  
ATOM   1245  CB  GLU A 161      -9.539 -12.367   3.385  1.00  0.00           C  
ATOM   1246  CG  GLU A 161      -8.351 -12.319   2.382  1.00  0.00           C  
ATOM   1247  CD  GLU A 161      -7.399 -13.525   2.444  1.00  0.00           C  
ATOM   1248  OE1 GLU A 161      -6.270 -13.423   1.918  1.00  0.00           O  
ATOM   1249  OE2 GLU A 161      -7.758 -14.590   2.969  1.00  0.00           O  
ATOM   1250  N   ALA A 162      -9.446 -15.110   4.746  1.00  0.00           N  
ATOM   1251  CA  ALA A 162      -9.295 -15.941   5.921  1.00  0.00           C  
ATOM   1252  C   ALA A 162      -8.449 -15.246   6.989  1.00  0.00           C  
ATOM   1253  O   ALA A 162      -7.408 -14.670   6.680  1.00  0.00           O  
ATOM   1254  CB  ALA A 162      -8.685 -17.281   5.508  1.00  0.00           C  
ATOM   1255  N   LEU A 163      -8.845 -15.376   8.261  1.00  0.00           N  
ATOM   1256  CA  LEU A 163      -7.954 -15.166   9.391  1.00  0.00           C  
ATOM   1257  C   LEU A 163      -7.242 -16.484   9.698  1.00  0.00           C  
ATOM   1258  O   LEU A 163      -7.897 -17.509   9.920  1.00  0.00           O  
ATOM   1259  CB  LEU A 163      -8.756 -14.640  10.588  1.00  0.00           C  
ATOM   1260  CG  LEU A 163      -7.870 -14.336  11.816  1.00  0.00           C  
ATOM   1261  CD1 LEU A 163      -6.898 -13.189  11.544  1.00  0.00           C  
ATOM   1262  CD2 LEU A 163      -8.748 -13.926  12.995  1.00  0.00           C  
ATOM   1263  N   VAL A 164      -5.916 -16.465   9.702  1.00  0.00           N  
ATOM   1264  CA  VAL A 164      -5.091 -17.668   9.797  1.00  0.00           C  
ATOM   1265  C   VAL A 164      -4.261 -17.645  11.070  1.00  0.00           C  
ATOM   1266  O   VAL A 164      -3.517 -16.705  11.339  1.00  0.00           O  
ATOM   1267  CB  VAL A 164      -4.215 -17.847   8.543  1.00  0.00           C  
ATOM   1268  CG1 VAL A 164      -3.464 -19.178   8.592  1.00  0.00           C  
ATOM   1269  CG2 VAL A 164      -5.052 -17.838   7.256  1.00  0.00           C  
ATOM   1270  N   LEU A 165      -4.382 -18.720  11.838  1.00  0.00           N  
ATOM   1271  CA  LEU A 165      -3.574 -18.982  13.026  1.00  0.00           C  
ATOM   1272  C   LEU A 165      -2.393 -19.890  12.660  1.00  0.00           C  
ATOM   1273  O   LEU A 165      -2.440 -20.631  11.682  1.00  0.00           O  
ATOM   1274  CB  LEU A 165      -4.434 -19.621  14.132  1.00  0.00           C  
ATOM   1275  CG  LEU A 165      -5.794 -18.945  14.422  1.00  0.00           C  
ATOM   1276  CD1 LEU A 165      -6.495 -19.659  15.579  1.00  0.00           C  
ATOM   1277  CD2 LEU A 165      -5.649 -17.474  14.790  1.00  0.00           C  
ATOM   1278  N   ASP A 166      -1.344 -19.882  13.482  1.00  0.00           N  
ATOM   1279  CA  ASP A 166      -0.338 -20.934  13.429  1.00  0.00           C  
ATOM   1280  C   ASP A 166      -0.792 -22.207  14.182  1.00  0.00           C  
ATOM   1281  O   ASP A 166      -1.886 -22.269  14.755  1.00  0.00           O  
ATOM   1282  CB  ASP A 166       1.035 -20.381  13.854  1.00  0.00           C  
ATOM   1283  CG  ASP A 166       1.230 -20.170  15.357  1.00  0.00           C  
ATOM   1284  OD1 ASP A 166       0.389 -20.614  16.167  1.00  0.00           O  
ATOM   1285  OD2 ASP A 166       2.297 -19.632  15.716  1.00  0.00           O  
ATOM   1286  N   SER A 167       0.045 -23.236  14.165  1.00  0.00           N  
ATOM   1287  CA  SER A 167      -0.244 -24.523  14.806  1.00  0.00           C  
ATOM   1288  C   SER A 167      -0.436 -24.440  16.325  1.00  0.00           C  
ATOM   1289  O   SER A 167      -1.125 -25.290  16.883  1.00  0.00           O  
ATOM   1290  CB  SER A 167       0.854 -25.531  14.471  1.00  0.00           C  
ATOM   1291  OG  SER A 167       2.139 -25.023  14.760  1.00  0.00           O  
ATOM   1292  N   GLU A 168       0.096 -23.398  16.968  1.00  0.00           N  
ATOM   1293  CA  GLU A 168      -0.060 -23.142  18.405  1.00  0.00           C  
ATOM   1294  C   GLU A 168      -1.281 -22.256  18.723  1.00  0.00           C  
ATOM   1295  O   GLU A 168      -1.615 -22.035  19.884  1.00  0.00           O  
ATOM   1296  CB  GLU A 168       1.222 -22.511  18.967  1.00  0.00           C  
ATOM   1297  CG  GLU A 168       2.472 -23.373  18.780  1.00  0.00           C  
ATOM   1298  CD  GLU A 168       2.343 -24.756  19.412  1.00  0.00           C  
ATOM   1299  OE1 GLU A 168       2.631 -25.737  18.698  1.00  0.00           O  
ATOM   1300  OE2 GLU A 168       1.945 -24.826  20.598  1.00  0.00           O  
ATOM   1301  N   GLY A 169      -1.983 -21.767  17.695  1.00  0.00           N  
ATOM   1302  CA  GLY A 169      -3.185 -20.955  17.851  1.00  0.00           C  
ATOM   1303  C   GLY A 169      -2.953 -19.447  17.863  1.00  0.00           C  
ATOM   1304  O   GLY A 169      -3.891 -18.702  18.140  1.00  0.00           O  
ATOM   1305  N   TRP A 170      -1.737 -18.984  17.551  1.00  0.00           N  
ATOM   1306  CA  TRP A 170      -1.425 -17.565  17.479  1.00  0.00           C  
ATOM   1307  C   TRP A 170      -1.855 -16.961  16.145  1.00  0.00           C  
ATOM   1308  O   TRP A 170      -1.566 -17.523  15.086  1.00  0.00           O  
ATOM   1309  CB  TRP A 170       0.062 -17.342  17.741  1.00  0.00           C  
ATOM   1310  CG  TRP A 170       0.520 -17.907  19.046  1.00  0.00           C  
ATOM   1311  CD1 TRP A 170       1.370 -18.934  19.197  1.00  0.00           C  
ATOM   1312  CD2 TRP A 170       0.097 -17.510  20.387  1.00  0.00           C  
ATOM   1313  NE1 TRP A 170       1.530 -19.209  20.558  1.00  0.00           N  
ATOM   1314  CE2 TRP A 170       0.757 -18.355  21.311  1.00  0.00           C  
ATOM   1315  CE3 TRP A 170      -0.771 -16.522  20.894  1.00  0.00           C  
ATOM   1316  CZ2 TRP A 170       0.567 -18.221  22.704  1.00  0.00           C  
ATOM   1317  CZ3 TRP A 170      -0.965 -16.389  22.290  1.00  0.00           C  
ATOM   1318  CH2 TRP A 170      -0.302 -17.233  23.177  1.00  0.00           C  
ATOM   1319  N   VAL A 171      -2.489 -15.800  16.196  1.00  0.00           N  
ATOM   1320  CA  VAL A 171      -2.834 -15.037  14.989  1.00  0.00           C  
ATOM   1321  C   VAL A 171      -1.555 -14.716  14.224  1.00  0.00           C  
ATOM   1322  O   VAL A 171      -0.604 -14.189  14.789  1.00  0.00           O  
ATOM   1323  CB  VAL A 171      -3.601 -13.751  15.328  1.00  0.00           C  
ATOM   1324  CG1 VAL A 171      -3.961 -12.960  14.064  1.00  0.00           C  
ATOM   1325  CG2 VAL A 171      -4.906 -14.063  16.056  1.00  0.00           C  
ATOM   1326  N   THR A 172      -1.533 -15.032  12.923  1.00  0.00           N  
ATOM   1327  CA  THR A 172      -0.324 -14.898  12.106  1.00  0.00           C  
ATOM   1328  C   THR A 172      -0.530 -13.989  10.901  1.00  0.00           C  
ATOM   1329  O   THR A 172       0.178 -12.999  10.749  1.00  0.00           O  
ATOM   1330  CB  THR A 172       0.200 -16.280  11.690  1.00  0.00           C  
ATOM   1331  OG1 THR A 172       0.448 -17.064  12.835  1.00  0.00           O  
ATOM   1332  CG2 THR A 172       1.514 -16.176  10.937  1.00  0.00           C  
ATOM   1333  N   GLU A 173      -1.487 -14.301  10.034  1.00  0.00           N  
ATOM   1334  CA  GLU A 173      -1.782 -13.518   8.825  1.00  0.00           C  
ATOM   1335  C   GLU A 173      -3.156 -13.902   8.247  1.00  0.00           C  
ATOM   1336  O   GLU A 173      -3.944 -14.602   8.885  1.00  0.00           O  
ATOM   1337  CB  GLU A 173      -0.640 -13.688   7.801  1.00  0.00           C  
ATOM   1338  CG  GLU A 173      -0.420 -15.114   7.272  1.00  0.00           C  
ATOM   1339  CD  GLU A 173       0.728 -15.195   6.229  1.00  0.00           C  
ATOM   1340  OE1 GLU A 173       0.859 -16.241   5.563  1.00  0.00           O  
ATOM   1341  OE2 GLU A 173       1.519 -14.234   6.086  1.00  0.00           O  
ATOM   1342  N   CYS A 174      -3.440 -13.448   7.032  1.00  0.00           N  
ATOM   1343  CA  CYS A 174      -4.524 -13.926   6.189  1.00  0.00           C  
ATOM   1344  C   CYS A 174      -4.011 -14.925   5.127  1.00  0.00           C  
ATOM   1345  O   CYS A 174      -2.812 -15.202   5.045  1.00  0.00           O  
ATOM   1346  CB  CYS A 174      -5.214 -12.716   5.548  1.00  0.00           C  
ATOM   1347  SG  CYS A 174      -5.940 -11.633   6.821  1.00  0.00           S  
ATOM   1348  N   CYS A 175      -4.872 -15.429   4.256  1.00  0.00           N  
ATOM   1349  CA  CYS A 175      -4.458 -16.336   3.174  1.00  0.00           C  
ATOM   1350  C   CYS A 175      -3.437 -15.692   2.225  1.00  0.00           C  
ATOM   1351  O   CYS A 175      -2.447 -16.318   1.835  1.00  0.00           O  
ATOM   1352  CB  CYS A 175      -5.717 -16.781   2.416  1.00  0.00           C  
ATOM   1353  SG  CYS A 175      -5.283 -17.995   1.137  1.00  0.00           S  
ATOM   1354  N   ALA A 176      -3.671 -14.425   1.839  1.00  0.00           N  
ATOM   1355  CA  ALA A 176      -2.839 -13.704   0.884  1.00  0.00           C  
ATOM   1356  C   ALA A 176      -2.461 -12.282   1.327  1.00  0.00           C  
ATOM   1357  O   ALA A 176      -2.027 -11.468   0.505  1.00  0.00           O  
ATOM   1358  CB  ALA A 176      -3.554 -13.732  -0.478  1.00  0.00           C  
ATOM   1359  N   ALA A 177      -2.620 -11.961   2.603  1.00  0.00           N  
ATOM   1360  CA  ALA A 177      -2.367 -10.636   3.151  1.00  0.00           C  
ATOM   1361  C   ALA A 177      -1.824 -10.705   4.584  1.00  0.00           C  
ATOM   1362  O   ALA A 177      -2.003 -11.700   5.287  1.00  0.00           O  
ATOM   1363  CB  ALA A 177      -3.666  -9.831   3.083  1.00  0.00           C  
ATOM   1364  N   ASN A 178      -1.163  -9.633   5.021  1.00  0.00           N  
ATOM   1365  CA  ASN A 178      -0.844  -9.440   6.428  1.00  0.00           C  
ATOM   1366  C   ASN A 178      -1.965  -8.675   7.138  1.00  0.00           C  
ATOM   1367  O   ASN A 178      -2.747  -7.975   6.501  1.00  0.00           O  
ATOM   1368  CB  ASN A 178       0.506  -8.721   6.571  1.00  0.00           C  
ATOM   1369  CG  ASN A 178       1.655  -9.553   6.033  1.00  0.00           C  
ATOM   1370  OD1 ASN A 178       2.310  -9.199   5.074  1.00  0.00           O  
ATOM   1371  ND2 ASN A 178       1.939 -10.673   6.657  1.00  0.00           N  
ATOM   1372  N   LEU A 179      -1.989  -8.781   8.458  1.00  0.00           N  
ATOM   1373  CA  LEU A 179      -3.017  -8.237   9.324  1.00  0.00           C  
ATOM   1374  C   LEU A 179      -2.430  -7.186  10.273  1.00  0.00           C  
ATOM   1375  O   LEU A 179      -1.345  -7.376  10.823  1.00  0.00           O  
ATOM   1376  CB  LEU A 179      -3.631  -9.425  10.086  1.00  0.00           C  
ATOM   1377  CG  LEU A 179      -4.718  -9.058  11.103  1.00  0.00           C  
ATOM   1378  CD1 LEU A 179      -5.992  -8.606  10.398  1.00  0.00           C  
ATOM   1379  CD2 LEU A 179      -5.041 -10.276  11.951  1.00  0.00           C  
ATOM   1380  N   PHE A 180      -3.187  -6.114  10.501  1.00  0.00           N  
ATOM   1381  CA  PHE A 180      -3.003  -5.188  11.605  1.00  0.00           C  
ATOM   1382  C   PHE A 180      -4.347  -4.981  12.299  1.00  0.00           C  
ATOM   1383  O   PHE A 180      -5.392  -5.005  11.656  1.00  0.00           O  
ATOM   1384  CB  PHE A 180      -2.464  -3.833  11.133  1.00  0.00           C  
ATOM   1385  CG  PHE A 180      -1.089  -3.855  10.503  1.00  0.00           C  
ATOM   1386  CD1 PHE A 180       0.023  -3.385  11.238  1.00  0.00           C  
ATOM   1387  CD2 PHE A 180      -0.910  -4.299   9.186  1.00  0.00           C  
ATOM   1388  CE1 PHE A 180       1.302  -3.374  10.658  1.00  0.00           C  
ATOM   1389  CE2 PHE A 180       0.366  -4.302   8.606  1.00  0.00           C  
ATOM   1390  CZ  PHE A 180       1.469  -3.836   9.343  1.00  0.00           C  
ATOM   1391  N   TRP A 181      -4.331  -4.715  13.600  1.00  0.00           N  
ATOM   1392  CA  TRP A 181      -5.504  -4.249  14.328  1.00  0.00           C  
ATOM   1393  C   TRP A 181      -5.139  -3.133  15.283  1.00  0.00           C  
ATOM   1394  O   TRP A 181      -3.991  -3.000  15.705  1.00  0.00           O  
ATOM   1395  CB  TRP A 181      -6.221  -5.400  15.034  1.00  0.00           C  
ATOM   1396  CG  TRP A 181      -5.445  -6.064  16.128  1.00  0.00           C  
ATOM   1397  CD1 TRP A 181      -5.542  -5.784  17.450  1.00  0.00           C  
ATOM   1398  CD2 TRP A 181      -4.472  -7.145  16.005  1.00  0.00           C  
ATOM   1399  NE1 TRP A 181      -4.697  -6.626  18.159  1.00  0.00           N  
ATOM   1400  CE2 TRP A 181      -4.029  -7.478  17.314  1.00  0.00           C  
ATOM   1401  CE3 TRP A 181      -3.954  -7.879  14.926  1.00  0.00           C  
ATOM   1402  CZ2 TRP A 181      -3.092  -8.512  17.550  1.00  0.00           C  
ATOM   1403  CZ3 TRP A 181      -3.012  -8.910  15.158  1.00  0.00           C  
ATOM   1404  CH2 TRP A 181      -2.592  -9.218  16.451  1.00  0.00           C  
ATOM   1405  N   ARG A 182      -6.118  -2.302  15.622  1.00  0.00           N  
ATOM   1406  CA  ARG A 182      -5.956  -1.150  16.500  1.00  0.00           C  
ATOM   1407  C   ARG A 182      -6.842  -1.291  17.724  1.00  0.00           C  
ATOM   1408  O   ARG A 182      -8.020  -1.607  17.597  1.00  0.00           O  
ATOM   1409  CB  ARG A 182      -6.257   0.137  15.722  1.00  0.00           C  
ATOM   1410  CG  ARG A 182      -6.086   1.384  16.587  1.00  0.00           C  
ATOM   1411  CD  ARG A 182      -6.481   2.671  15.832  1.00  0.00           C  
ATOM   1412  NE  ARG A 182      -7.894   2.679  15.455  1.00  0.00           N  
ATOM   1413  CZ  ARG A 182      -8.948   2.909  16.241  1.00  0.00           C  
ATOM   1414  NH1 ARG A 182      -8.824   3.227  17.494  1.00  0.00           N  
ATOM   1415  NH2 ARG A 182     -10.143   2.805  15.752  1.00  0.00           N  
ATOM   1416  N   LYS A 183      -6.296  -0.947  18.895  1.00  0.00           N  
ATOM   1417  CA  LYS A 183      -7.045  -0.759  20.134  1.00  0.00           C  
ATOM   1418  C   LYS A 183      -6.636   0.575  20.755  1.00  0.00           C  
ATOM   1419  O   LYS A 183      -5.482   0.750  21.151  1.00  0.00           O  
ATOM   1420  CB  LYS A 183      -6.819  -1.970  21.052  1.00  0.00           C  
ATOM   1421  CG  LYS A 183      -7.777  -1.946  22.243  1.00  0.00           C  
ATOM   1422  CD  LYS A 183      -7.745  -3.298  22.969  1.00  0.00           C  
ATOM   1423  CE  LYS A 183      -8.803  -3.336  24.064  1.00  0.00           C  
ATOM   1424  NZ  LYS A 183      -8.999  -4.714  24.572  1.00  0.00           N  
ATOM   1425  N   GLY A 184      -7.554   1.530  20.762  1.00  0.00           N  
ATOM   1426  CA  GLY A 184      -7.253   2.909  21.103  1.00  0.00           C  
ATOM   1427  C   GLY A 184      -6.185   3.505  20.172  1.00  0.00           C  
ATOM   1428  O   GLY A 184      -6.375   3.550  18.957  1.00  0.00           O  
ATOM   1429  N   ASN A 185      -5.051   3.937  20.745  1.00  0.00           N  
ATOM   1430  CA  ASN A 185      -3.926   4.499  19.991  1.00  0.00           C  
ATOM   1431  C   ASN A 185      -2.779   3.496  19.749  1.00  0.00           C  
ATOM   1432  O   ASN A 185      -1.705   3.880  19.303  1.00  0.00           O  
ATOM   1433  CB  ASN A 185      -3.444   5.778  20.699  1.00  0.00           C  
ATOM   1434  CG  ASN A 185      -2.707   6.680  19.729  1.00  0.00           C  
ATOM   1435  OD1 ASN A 185      -3.200   6.978  18.655  1.00  0.00           O  
ATOM   1436  ND2 ASN A 185      -1.523   7.156  20.060  1.00  0.00           N  
ATOM   1437  N   VAL A 186      -2.990   2.221  20.048  1.00  0.00           N  
ATOM   1438  CA  VAL A 186      -1.998   1.165  19.846  1.00  0.00           C  
ATOM   1439  C   VAL A 186      -2.394   0.317  18.644  1.00  0.00           C  
ATOM   1440  O   VAL A 186      -3.526  -0.163  18.559  1.00  0.00           O  
ATOM   1441  CB  VAL A 186      -1.791   0.314  21.110  1.00  0.00           C  
ATOM   1442  CG1 VAL A 186      -0.565  -0.600  20.940  1.00  0.00           C  
ATOM   1443  CG2 VAL A 186      -1.561   1.173  22.360  1.00  0.00           C  
ATOM   1444  N   VAL A 187      -1.456   0.139  17.717  1.00  0.00           N  
ATOM   1445  CA  VAL A 187      -1.604  -0.730  16.552  1.00  0.00           C  
ATOM   1446  C   VAL A 187      -0.765  -1.980  16.764  1.00  0.00           C  
ATOM   1447  O   VAL A 187       0.424  -1.910  17.062  1.00  0.00           O  
ATOM   1448  CB  VAL A 187      -1.220  -0.019  15.251  1.00  0.00           C  
ATOM   1449  CG1 VAL A 187      -1.415  -0.930  14.040  1.00  0.00           C  
ATOM   1450  CG2 VAL A 187      -2.086   1.233  15.041  1.00  0.00           C  
ATOM   1451  N   TYR A 188      -1.390  -3.120  16.565  1.00  0.00           N  
ATOM   1452  CA  TYR A 188      -0.783  -4.427  16.716  1.00  0.00           C  
ATOM   1453  C   TYR A 188      -0.656  -5.120  15.360  1.00  0.00           C  
ATOM   1454  O   TYR A 188      -1.523  -4.995  14.499  1.00  0.00           O  
ATOM   1455  CB  TYR A 188      -1.614  -5.264  17.693  1.00  0.00           C  
ATOM   1456  CG  TYR A 188      -1.775  -4.635  19.061  1.00  0.00           C  
ATOM   1457  CD1 TYR A 188      -0.807  -4.851  20.060  1.00  0.00           C  
ATOM   1458  CD2 TYR A 188      -2.892  -3.815  19.339  1.00  0.00           C  
ATOM   1459  CE1 TYR A 188      -0.947  -4.267  21.328  1.00  0.00           C  
ATOM   1460  CE2 TYR A 188      -3.038  -3.218  20.609  1.00  0.00           C  
ATOM   1461  CZ  TYR A 188      -2.058  -3.454  21.599  1.00  0.00           C  
ATOM   1462  OH  TYR A 188      -2.197  -2.869  22.841  1.00  0.00           O  
ATOM   1463  N   THR A 189       0.419  -5.878  15.190  1.00  0.00           N  
ATOM   1464  CA  THR A 189       0.569  -6.814  14.071  1.00  0.00           C  
ATOM   1465  C   THR A 189       1.277  -8.077  14.560  1.00  0.00           C  
ATOM   1466  O   THR A 189       2.144  -7.981  15.432  1.00  0.00           O  
ATOM   1467  CB  THR A 189       1.283  -6.155  12.883  1.00  0.00           C  
ATOM   1468  OG1 THR A 189       1.187  -6.980  11.737  1.00  0.00           O  
ATOM   1469  CG2 THR A 189       2.760  -5.864  13.120  1.00  0.00           C  
ATOM   1470  N   PRO A 190       0.947  -9.270  14.035  1.00  0.00           N  
ATOM   1471  CA  PRO A 190       1.611 -10.491  14.470  1.00  0.00           C  
ATOM   1472  C   PRO A 190       3.116 -10.459  14.187  1.00  0.00           C  
ATOM   1473  O   PRO A 190       3.553 -10.045  13.113  1.00  0.00           O  
ATOM   1474  CB  PRO A 190       0.912 -11.627  13.722  1.00  0.00           C  
ATOM   1475  CG  PRO A 190      -0.464 -11.049  13.387  1.00  0.00           C  
ATOM   1476  CD  PRO A 190      -0.157  -9.576  13.142  1.00  0.00           C  
ATOM   1477  N   ARG A 191       3.914 -10.963  15.141  1.00  0.00           N  
ATOM   1478  CA  ARG A 191       5.294 -11.350  14.876  1.00  0.00           C  
ATOM   1479  C   ARG A 191       5.319 -12.480  13.851  1.00  0.00           C  
ATOM   1480  O   ARG A 191       4.484 -13.379  13.901  1.00  0.00           O  
ATOM   1481  CB  ARG A 191       5.989 -11.801  16.156  1.00  0.00           C  
ATOM   1482  CG  ARG A 191       6.283 -10.638  17.118  1.00  0.00           C  
ATOM   1483  CD  ARG A 191       6.867 -11.137  18.429  1.00  0.00           C  
ATOM   1484  NE  ARG A 191       8.114 -11.882  18.223  1.00  0.00           N  
ATOM   1485  CZ  ARG A 191       9.313 -11.604  18.708  1.00  0.00           C  
ATOM   1486  NH1 ARG A 191       9.503 -10.575  19.498  1.00  0.00           N  
ATOM   1487  NH2 ARG A 191      10.314 -12.353  18.401  1.00  0.00           N  
ATOM   1488  N   LEU A 192       6.284 -12.443  12.943  1.00  0.00           N  
ATOM   1489  CA  LEU A 192       6.410 -13.415  11.851  1.00  0.00           C  
ATOM   1490  C   LEU A 192       7.743 -14.183  11.929  1.00  0.00           C  
ATOM   1491  O   LEU A 192       8.378 -14.467  10.915  1.00  0.00           O  
ATOM   1492  CB  LEU A 192       6.204 -12.707  10.494  1.00  0.00           C  
ATOM   1493  CG  LEU A 192       4.860 -11.985  10.327  1.00  0.00           C  
ATOM   1494  CD1 LEU A 192       4.793 -11.411   8.909  1.00  0.00           C  
ATOM   1495  CD2 LEU A 192       3.652 -12.900  10.509  1.00  0.00           C  
ATOM   1496  N   ASP A 193       8.180 -14.505  13.145  1.00  0.00           N  
ATOM   1497  CA  ASP A 193       9.409 -15.242  13.433  1.00  0.00           C  
ATOM   1498  C   ASP A 193       9.230 -16.765  13.406  1.00  0.00           C  
ATOM   1499  O   ASP A 193      10.216 -17.495  13.330  1.00  0.00           O  
ATOM   1500  CB  ASP A 193      10.018 -14.747  14.756  1.00  0.00           C  
ATOM   1501  CG  ASP A 193       9.096 -14.834  15.990  1.00  0.00           C  
ATOM   1502  OD1 ASP A 193       7.862 -14.853  15.830  1.00  0.00           O  
ATOM   1503  OD2 ASP A 193       9.634 -14.758  17.121  1.00  0.00           O  
ATOM   1504  N   GLN A 194       7.986 -17.257  13.392  1.00  0.00           N  
ATOM   1505  CA  GLN A 194       7.670 -18.687  13.355  1.00  0.00           C  
ATOM   1506  C   GLN A 194       6.929 -19.120  12.090  1.00  0.00           C  
ATOM   1507  O   GLN A 194       7.115 -20.239  11.613  1.00  0.00           O  
ATOM   1508  CB  GLN A 194       6.836 -19.053  14.599  1.00  0.00           C  
ATOM   1509  CG  GLN A 194       7.572 -18.800  15.920  1.00  0.00           C  
ATOM   1510  CD  GLN A 194       8.877 -19.585  16.030  1.00  0.00           C  
ATOM   1511  OE1 GLN A 194       8.944 -20.769  15.733  1.00  0.00           O  
ATOM   1512  NE2 GLN A 194       9.942 -18.942  16.436  1.00  0.00           N  
ATOM   1513  N   ALA A 195       6.076 -18.249  11.534  1.00  0.00           N  
ATOM   1514  CA  ALA A 195       5.279 -18.515  10.344  1.00  0.00           C  
ATOM   1515  C   ALA A 195       4.872 -17.210   9.646  1.00  0.00           C  
ATOM   1516  O   ALA A 195       5.165 -16.119  10.124  1.00  0.00           O  
ATOM   1517  CB  ALA A 195       4.052 -19.356  10.750  1.00  0.00           C  
ATOM   1518  N   GLY A 196       4.177 -17.343   8.509  1.00  0.00           N  
ATOM   1519  CA  GLY A 196       3.690 -16.210   7.742  1.00  0.00           C  
ATOM   1520  C   GLY A 196       4.717 -15.613   6.788  1.00  0.00           C  
ATOM   1521  O   GLY A 196       5.874 -16.029   6.701  1.00  0.00           O  
ATOM   1522  N   VAL A 197       4.278 -14.617   6.018  1.00  0.00           N  
ATOM   1523  CA  VAL A 197       5.102 -13.875   5.054  1.00  0.00           C  
ATOM   1524  C   VAL A 197       5.271 -12.437   5.518  1.00  0.00           C  
ATOM   1525  O   VAL A 197       4.292 -11.708   5.633  1.00  0.00           O  
ATOM   1526  CB  VAL A 197       4.494 -13.933   3.637  1.00  0.00           C  
ATOM   1527  CG1 VAL A 197       5.298 -13.093   2.639  1.00  0.00           C  
ATOM   1528  CG2 VAL A 197       4.462 -15.369   3.112  1.00  0.00           C  
ATOM   1529  N   ASN A 198       6.513 -11.985   5.691  1.00  0.00           N  
ATOM   1530  CA  ASN A 198       6.793 -10.575   5.958  1.00  0.00           C  
ATOM   1531  C   ASN A 198       6.604  -9.740   4.673  1.00  0.00           C  
ATOM   1532  O   ASN A 198       7.541  -9.480   3.914  1.00  0.00           O  
ATOM   1533  CB  ASN A 198       8.183 -10.431   6.593  1.00  0.00           C  
ATOM   1534  CG  ASN A 198       8.446  -9.008   7.065  1.00  0.00           C  
ATOM   1535  OD1 ASN A 198       7.565  -8.161   7.096  1.00  0.00           O  
ATOM   1536  ND2 ASN A 198       9.664  -8.697   7.439  1.00  0.00           N  
ATOM   1537  N   GLY A 199       5.368  -9.372   4.389  1.00  0.00           N  
ATOM   1538  CA  GLY A 199       4.956  -8.706   3.172  1.00  0.00           C  
ATOM   1539  C   GLY A 199       5.626  -7.348   2.966  1.00  0.00           C  
ATOM   1540  O   GLY A 199       5.893  -6.619   3.915  1.00  0.00           O  
ATOM   1541  N   ILE A 200       5.845  -6.985   1.698  1.00  0.00           N  
ATOM   1542  CA  ILE A 200       6.365  -5.656   1.331  1.00  0.00           C  
ATOM   1543  C   ILE A 200       5.484  -4.552   1.907  1.00  0.00           C  
ATOM   1544  O   ILE A 200       5.992  -3.619   2.530  1.00  0.00           O  
ATOM   1545  CB  ILE A 200       6.472  -5.529  -0.208  1.00  0.00           C  
ATOM   1546  CG1 ILE A 200       7.470  -6.546  -0.811  1.00  0.00           C  
ATOM   1547  CG2 ILE A 200       6.842  -4.106  -0.644  1.00  0.00           C  
ATOM   1548  CD1 ILE A 200       8.895  -6.442  -0.281  1.00  0.00           C  
ATOM   1549  N   MET A 201       4.169  -4.676   1.772  1.00  0.00           N  
ATOM   1550  CA  MET A 201       3.231  -3.685   2.296  1.00  0.00           C  
ATOM   1551  C   MET A 201       3.169  -3.706   3.826  1.00  0.00           C  
ATOM   1552  O   MET A 201       3.078  -2.645   4.422  1.00  0.00           O  
ATOM   1553  CB  MET A 201       1.854  -3.882   1.665  1.00  0.00           C  
ATOM   1554  CG  MET A 201       0.948  -2.665   1.871  1.00  0.00           C  
ATOM   1555  SD  MET A 201       1.637  -1.065   1.313  1.00  0.00           S  
ATOM   1556  CE  MET A 201       1.878  -1.369  -0.447  1.00  0.00           C  
ATOM   1557  N   ARG A 202       3.329  -4.848   4.478  1.00  0.00           N  
ATOM   1558  CA  ARG A 202       3.493  -4.916   5.936  1.00  0.00           C  
ATOM   1559  C   ARG A 202       4.694  -4.085   6.387  1.00  0.00           C  
ATOM   1560  O   ARG A 202       4.561  -3.265   7.275  1.00  0.00           O  
ATOM   1561  CB  ARG A 202       3.634  -6.383   6.389  1.00  0.00           C  
ATOM   1562  CG  ARG A 202       3.851  -6.512   7.904  1.00  0.00           C  
ATOM   1563  CD  ARG A 202       4.094  -7.966   8.304  1.00  0.00           C  
ATOM   1564  NE  ARG A 202       4.238  -8.147   9.735  1.00  0.00           N  
ATOM   1565  CZ  ARG A 202       5.342  -8.070  10.486  1.00  0.00           C  
ATOM   1566  NH1 ARG A 202       6.513  -7.768  10.011  1.00  0.00           N  
ATOM   1567  NH2 ARG A 202       5.279  -8.317  11.758  1.00  0.00           N  
ATOM   1568  N   GLN A 203       5.847  -4.279   5.752  1.00  0.00           N  
ATOM   1569  CA  GLN A 203       7.056  -3.522   6.076  1.00  0.00           C  
ATOM   1570  C   GLN A 203       6.893  -2.022   5.807  1.00  0.00           C  
ATOM   1571  O   GLN A 203       7.408  -1.197   6.563  1.00  0.00           O  
ATOM   1572  CB  GLN A 203       8.238  -4.054   5.268  1.00  0.00           C  
ATOM   1573  CG  GLN A 203       8.619  -5.500   5.606  1.00  0.00           C  
ATOM   1574  CD  GLN A 203       9.747  -5.997   4.700  1.00  0.00           C  
ATOM   1575  OE1 GLN A 203      10.660  -5.278   4.349  1.00  0.00           O  
ATOM   1576  NE2 GLN A 203       9.728  -7.241   4.275  1.00  0.00           N  
ATOM   1577  N   PHE A 204       6.167  -1.665   4.750  1.00  0.00           N  
ATOM   1578  CA  PHE A 204       5.859  -0.268   4.437  1.00  0.00           C  
ATOM   1579  C   PHE A 204       4.929   0.344   5.496  1.00  0.00           C  
ATOM   1580  O   PHE A 204       5.277   1.373   6.068  1.00  0.00           O  
ATOM   1581  CB  PHE A 204       5.282  -0.182   3.025  1.00  0.00           C  
ATOM   1582  CG  PHE A 204       5.125   1.244   2.535  1.00  0.00           C  
ATOM   1583  CD1 PHE A 204       3.857   1.835   2.437  1.00  0.00           C  
ATOM   1584  CD2 PHE A 204       6.269   1.995   2.187  1.00  0.00           C  
ATOM   1585  CE1 PHE A 204       3.721   3.159   1.986  1.00  0.00           C  
ATOM   1586  CE2 PHE A 204       6.139   3.325   1.738  1.00  0.00           C  
ATOM   1587  CZ  PHE A 204       4.866   3.898   1.642  1.00  0.00           C  
ATOM   1588  N   CYS A 205       3.840  -0.323   5.853  1.00  0.00           N  
ATOM   1589  CA  CYS A 205       2.930   0.107   6.918  1.00  0.00           C  
ATOM   1590  C   CYS A 205       3.650   0.248   8.270  1.00  0.00           C  
ATOM   1591  O   CYS A 205       3.416   1.217   8.975  1.00  0.00           O  
ATOM   1592  CB  CYS A 205       1.759  -0.876   7.041  1.00  0.00           C  
ATOM   1593  SG  CYS A 205       0.682  -0.785   5.578  1.00  0.00           S  
ATOM   1594  N   ILE A 206       4.542  -0.669   8.616  1.00  0.00           N  
ATOM   1595  CA  ILE A 206       5.349  -0.568   9.842  1.00  0.00           C  
ATOM   1596  C   ILE A 206       6.170   0.731   9.852  1.00  0.00           C  
ATOM   1597  O   ILE A 206       6.168   1.436  10.849  1.00  0.00           O  
ATOM   1598  CB  ILE A 206       6.248  -1.822  10.016  1.00  0.00           C  
ATOM   1599  CG1 ILE A 206       5.375  -3.023  10.446  1.00  0.00           C  
ATOM   1600  CG2 ILE A 206       7.376  -1.588  11.039  1.00  0.00           C  
ATOM   1601  CD1 ILE A 206       6.091  -4.376  10.377  1.00  0.00           C  
ATOM   1602  N   ARG A 207       6.820   1.080   8.739  1.00  0.00           N  
ATOM   1603  CA  ARG A 207       7.581   2.339   8.624  1.00  0.00           C  
ATOM   1604  C   ARG A 207       6.681   3.566   8.747  1.00  0.00           C  
ATOM   1605  O   ARG A 207       7.053   4.499   9.451  1.00  0.00           O  
ATOM   1606  CB  ARG A 207       8.372   2.376   7.306  1.00  0.00           C  
ATOM   1607  CG  ARG A 207       9.574   1.419   7.338  1.00  0.00           C  
ATOM   1608  CD  ARG A 207      10.400   1.511   6.049  1.00  0.00           C  
ATOM   1609  NE  ARG A 207       9.680   0.971   4.890  1.00  0.00           N  
ATOM   1610  CZ  ARG A 207      10.134   0.898   3.646  1.00  0.00           C  
ATOM   1611  NH1 ARG A 207      11.319   1.317   3.331  1.00  0.00           N  
ATOM   1612  NH2 ARG A 207       9.391   0.390   2.701  1.00  0.00           N  
ATOM   1613  N   LEU A 208       5.514   3.554   8.118  1.00  0.00           N  
ATOM   1614  CA  LEU A 208       4.552   4.655   8.224  1.00  0.00           C  
ATOM   1615  C   LEU A 208       4.030   4.821   9.659  1.00  0.00           C  
ATOM   1616  O   LEU A 208       3.966   5.932  10.168  1.00  0.00           O  
ATOM   1617  CB  LEU A 208       3.366   4.400   7.283  1.00  0.00           C  
ATOM   1618  CG  LEU A 208       3.683   4.451   5.776  1.00  0.00           C  
ATOM   1619  CD1 LEU A 208       2.402   4.130   5.011  1.00  0.00           C  
ATOM   1620  CD2 LEU A 208       4.205   5.812   5.337  1.00  0.00           C  
ATOM   1621  N   LEU A 209       3.700   3.719  10.327  1.00  0.00           N  
ATOM   1622  CA  LEU A 209       3.204   3.740  11.698  1.00  0.00           C  
ATOM   1623  C   LEU A 209       4.271   4.199  12.693  1.00  0.00           C  
ATOM   1624  O   LEU A 209       3.947   4.930  13.616  1.00  0.00           O  
ATOM   1625  CB  LEU A 209       2.659   2.351  12.062  1.00  0.00           C  
ATOM   1626  CG  LEU A 209       1.342   1.999  11.343  1.00  0.00           C  
ATOM   1627  CD1 LEU A 209       1.043   0.511  11.499  1.00  0.00           C  
ATOM   1628  CD2 LEU A 209       0.160   2.786  11.905  1.00  0.00           C  
ATOM   1629  N   ALA A 210       5.538   3.867  12.460  1.00  0.00           N  
ATOM   1630  CA  ALA A 210       6.645   4.356  13.269  1.00  0.00           C  
ATOM   1631  C   ALA A 210       6.829   5.889  13.197  1.00  0.00           C  
ATOM   1632  O   ALA A 210       7.387   6.479  14.118  1.00  0.00           O  
ATOM   1633  CB  ALA A 210       7.918   3.619  12.831  1.00  0.00           C  
ATOM   1634  N   GLN A 211       6.336   6.530  12.136  1.00  0.00           N  
ATOM   1635  CA  GLN A 211       6.351   7.985  11.944  1.00  0.00           C  
ATOM   1636  C   GLN A 211       5.024   8.652  12.363  1.00  0.00           C  
ATOM   1637  O   GLN A 211       4.871   9.864  12.245  1.00  0.00           O  
ATOM   1638  CB  GLN A 211       6.661   8.284  10.471  1.00  0.00           C  
ATOM   1639  CG  GLN A 211       8.057   7.805  10.042  1.00  0.00           C  
ATOM   1640  CD  GLN A 211       8.304   7.968   8.532  1.00  0.00           C  
ATOM   1641  OE1 GLN A 211       7.415   8.244   7.748  1.00  0.00           O  
ATOM   1642  NE2 GLN A 211       9.512   7.771   8.079  1.00  0.00           N  
ATOM   1643  N   SER A 212       4.061   7.878  12.826  1.00  0.00           N  
ATOM   1644  CA  SER A 212       2.741   8.367  13.207  1.00  0.00           C  
ATOM   1645  C   SER A 212       2.639   8.629  14.714  1.00  0.00           C  
ATOM   1646  O   SER A 212       3.560   8.369  15.486  1.00  0.00           O  
ATOM   1647  CB  SER A 212       1.679   7.359  12.746  1.00  0.00           C  
ATOM   1648  OG  SER A 212       1.615   6.256  13.624  1.00  0.00           O  
ATOM   1649  N   SER A 213       1.466   9.102  15.142  1.00  0.00           N  
ATOM   1650  CA  SER A 213       1.116   9.187  16.564  1.00  0.00           C  
ATOM   1651  C   SER A 213       0.699   7.841  17.177  1.00  0.00           C  
ATOM   1652  O   SER A 213       0.508   7.762  18.387  1.00  0.00           O  
ATOM   1653  CB  SER A 213      -0.005  10.216  16.757  1.00  0.00           C  
ATOM   1654  OG  SER A 213      -1.131   9.876  15.971  1.00  0.00           O  
ATOM   1655  N   TYR A 214       0.528   6.782  16.370  1.00  0.00           N  
ATOM   1656  CA  TYR A 214       0.214   5.456  16.865  1.00  0.00           C  
ATOM   1657  C   TYR A 214       1.450   4.794  17.485  1.00  0.00           C  
ATOM   1658  O   TYR A 214       2.546   4.848  16.934  1.00  0.00           O  
ATOM   1659  CB  TYR A 214      -0.358   4.567  15.752  1.00  0.00           C  
ATOM   1660  CG  TYR A 214      -1.709   5.006  15.225  1.00  0.00           C  
ATOM   1661  CD1 TYR A 214      -2.856   4.841  16.019  1.00  0.00           C  
ATOM   1662  CD2 TYR A 214      -1.835   5.576  13.938  1.00  0.00           C  
ATOM   1663  CE1 TYR A 214      -4.117   5.242  15.544  1.00  0.00           C  
ATOM   1664  CE2 TYR A 214      -3.084   5.980  13.458  1.00  0.00           C  
ATOM   1665  CZ  TYR A 214      -4.232   5.816  14.263  1.00  0.00           C  
ATOM   1666  OH  TYR A 214      -5.453   6.217  13.801  1.00  0.00           O  
ATOM   1667  N   GLN A 215       1.238   4.083  18.584  1.00  0.00           N  
ATOM   1668  CA  GLN A 215       2.216   3.117  19.065  1.00  0.00           C  
ATOM   1669  C   GLN A 215       2.064   1.822  18.267  1.00  0.00           C  
ATOM   1670  O   GLN A 215       0.989   1.240  18.249  1.00  0.00           O  
ATOM   1671  CB  GLN A 215       2.022   2.907  20.574  1.00  0.00           C  
ATOM   1672  CG  GLN A 215       3.060   1.935  21.151  1.00  0.00           C  
ATOM   1673  CD  GLN A 215       2.874   1.683  22.648  1.00  0.00           C  
ATOM   1674  OE1 GLN A 215       1.987   2.199  23.304  1.00  0.00           O  
ATOM   1675  NE2 GLN A 215       3.708   0.856  23.243  1.00  0.00           N  
ATOM   1676  N   LEU A 216       3.139   1.358  17.642  1.00  0.00           N  
ATOM   1677  CA  LEU A 216       3.157   0.075  16.929  1.00  0.00           C  
ATOM   1678  C   LEU A 216       3.800  -1.008  17.806  1.00  0.00           C  
ATOM   1679  O   LEU A 216       4.882  -0.810  18.341  1.00  0.00           O  
ATOM   1680  CB  LEU A 216       3.900   0.253  15.602  1.00  0.00           C  
ATOM   1681  CG  LEU A 216       4.048  -1.042  14.792  1.00  0.00           C  
ATOM   1682  CD1 LEU A 216       2.709  -1.586  14.293  1.00  0.00           C  
ATOM   1683  CD2 LEU A 216       4.934  -0.762  13.577  1.00  0.00           C  
ATOM   1684  N   VAL A 217       3.156  -2.165  17.884  1.00  0.00           N  
ATOM   1685  CA  VAL A 217       3.671  -3.324  18.623  1.00  0.00           C  
ATOM   1686  C   VAL A 217       3.539  -4.585  17.765  1.00  0.00           C  
ATOM   1687  O   VAL A 217       2.451  -4.938  17.316  1.00  0.00           O  
ATOM   1688  CB  VAL A 217       2.951  -3.495  19.982  1.00  0.00           C  
ATOM   1689  CG1 VAL A 217       3.693  -4.505  20.856  1.00  0.00           C  
ATOM   1690  CG2 VAL A 217       2.876  -2.185  20.787  1.00  0.00           C  
ATOM   1691  N   GLU A 218       4.644  -5.295  17.554  1.00  0.00           N  
ATOM   1692  CA  GLU A 218       4.623  -6.659  17.028  1.00  0.00           C  
ATOM   1693  C   GLU A 218       4.367  -7.637  18.182  1.00  0.00           C  
ATOM   1694  O   GLU A 218       5.109  -7.658  19.163  1.00  0.00           O  
ATOM   1695  CB  GLU A 218       5.919  -7.006  16.291  1.00  0.00           C  
ATOM   1696  CG  GLU A 218       6.084  -6.229  14.982  1.00  0.00           C  
ATOM   1697  CD  GLU A 218       7.318  -6.711  14.209  1.00  0.00           C  
ATOM   1698  OE1 GLU A 218       7.155  -7.546  13.294  1.00  0.00           O  
ATOM   1699  OE2 GLU A 218       8.433  -6.260  14.531  1.00  0.00           O  
ATOM   1700  N   VAL A 219       3.320  -8.459  18.066  1.00  0.00           N  
ATOM   1701  CA  VAL A 219       2.811  -9.279  19.165  1.00  0.00           C  
ATOM   1702  C   VAL A 219       2.663 -10.745  18.785  1.00  0.00           C  
ATOM   1703  O   VAL A 219       2.529 -11.112  17.623  1.00  0.00           O  
ATOM   1704  CB  VAL A 219       1.471  -8.747  19.718  1.00  0.00           C  
ATOM   1705  CG1 VAL A 219       1.661  -7.395  20.391  1.00  0.00           C  
ATOM   1706  CG2 VAL A 219       0.389  -8.636  18.637  1.00  0.00           C  
ATOM   1707  N   GLN A 220       2.636 -11.590  19.801  1.00  0.00           N  
ATOM   1708  CA  GLN A 220       2.091 -12.933  19.745  1.00  0.00           C  
ATOM   1709  C   GLN A 220       0.734 -12.885  20.449  1.00  0.00           C  
ATOM   1710  O   GLN A 220       0.689 -12.786  21.672  1.00  0.00           O  
ATOM   1711  CB  GLN A 220       3.093 -13.889  20.394  1.00  0.00           C  
ATOM   1712  CG  GLN A 220       2.649 -15.353  20.306  1.00  0.00           C  
ATOM   1713  CD  GLN A 220       3.683 -16.302  20.914  1.00  0.00           C  
ATOM   1714  OE1 GLN A 220       4.877 -16.063  20.932  1.00  0.00           O  
ATOM   1715  NE2 GLN A 220       3.275 -17.419  21.449  1.00  0.00           N  
ATOM   1716  N   ALA A 221      -0.346 -12.869  19.672  1.00  0.00           N  
ATOM   1717  CA  ALA A 221      -1.699 -12.680  20.177  1.00  0.00           C  
ATOM   1718  C   ALA A 221      -2.603 -13.870  19.847  1.00  0.00           C  
ATOM   1719  O   ALA A 221      -2.501 -14.466  18.768  1.00  0.00           O  
ATOM   1720  CB  ALA A 221      -2.268 -11.370  19.630  1.00  0.00           C  
ATOM   1721  N   SER A 222      -3.507 -14.180  20.763  1.00  0.00           N  
ATOM   1722  CA  SER A 222      -4.580 -15.127  20.535  1.00  0.00           C  
ATOM   1723  C   SER A 222      -5.650 -14.549  19.603  1.00  0.00           C  
ATOM   1724  O   SER A 222      -5.734 -13.338  19.371  1.00  0.00           O  
ATOM   1725  CB  SER A 222      -5.199 -15.549  21.874  1.00  0.00           C  
ATOM   1726  OG  SER A 222      -5.848 -14.458  22.472  1.00  0.00           O  
ATOM   1727  N   LEU A 223      -6.511 -15.426  19.091  1.00  0.00           N  
ATOM   1728  CA  LEU A 223      -7.701 -15.012  18.345  1.00  0.00           C  
ATOM   1729  C   LEU A 223      -8.557 -14.053  19.172  1.00  0.00           C  
ATOM   1730  O   LEU A 223      -8.916 -12.983  18.684  1.00  0.00           O  
ATOM   1731  CB  LEU A 223      -8.489 -16.271  17.951  1.00  0.00           C  
ATOM   1732  CG  LEU A 223      -9.834 -15.972  17.247  1.00  0.00           C  
ATOM   1733  CD1 LEU A 223      -9.626 -15.244  15.918  1.00  0.00           C  
ATOM   1734  CD2 LEU A 223     -10.566 -17.282  16.972  1.00  0.00           C  
ATOM   1735  N   GLU A 224      -8.853 -14.395  20.414  1.00  0.00           N  
ATOM   1736  CA  GLU A 224      -9.716 -13.622  21.295  1.00  0.00           C  
ATOM   1737  C   GLU A 224      -9.180 -12.204  21.524  1.00  0.00           C  
ATOM   1738  O   GLU A 224      -9.921 -11.236  21.369  1.00  0.00           O  
ATOM   1739  CB  GLU A 224      -9.890 -14.393  22.612  1.00  0.00           C  
ATOM   1740  CG  GLU A 224     -10.961 -13.779  23.516  1.00  0.00           C  
ATOM   1741  CD  GLU A 224     -11.226 -14.622  24.778  1.00  0.00           C  
ATOM   1742  OE1 GLU A 224     -12.193 -14.282  25.486  1.00  0.00           O  
ATOM   1743  OE2 GLU A 224     -10.480 -15.595  25.010  1.00  0.00           O  
ATOM   1744  N   GLU A 225      -7.882 -12.054  21.772  1.00  0.00           N  
ATOM   1745  CA  GLU A 225      -7.251 -10.739  21.925  1.00  0.00           C  
ATOM   1746  C   GLU A 225      -7.381  -9.883  20.660  1.00  0.00           C  
ATOM   1747  O   GLU A 225      -7.699  -8.702  20.745  1.00  0.00           O  
ATOM   1748  CB  GLU A 225      -5.767 -10.915  22.256  1.00  0.00           C  
ATOM   1749  CG  GLU A 225      -5.530 -11.398  23.689  1.00  0.00           C  
ATOM   1750  CD  GLU A 225      -4.078 -11.856  23.904  1.00  0.00           C  
ATOM   1751  OE1 GLU A 225      -3.482 -11.472  24.923  1.00  0.00           O  
ATOM   1752  OE2 GLU A 225      -3.581 -12.604  23.032  1.00  0.00           O  
ATOM   1753  N   SER A 226      -7.176 -10.463  19.477  1.00  0.00           N  
ATOM   1754  CA  SER A 226      -7.295  -9.736  18.212  1.00  0.00           C  
ATOM   1755  C   SER A 226      -8.727  -9.278  17.920  1.00  0.00           C  
ATOM   1756  O   SER A 226      -8.922  -8.192  17.367  1.00  0.00           O  
ATOM   1757  CB  SER A 226      -6.745 -10.575  17.053  1.00  0.00           C  
ATOM   1758  OG  SER A 226      -7.593 -11.637  16.695  1.00  0.00           O  
ATOM   1759  N   LEU A 227      -9.733 -10.043  18.336  1.00  0.00           N  
ATOM   1760  CA  LEU A 227     -11.151  -9.710  18.146  1.00  0.00           C  
ATOM   1761  C   LEU A 227     -11.659  -8.633  19.116  1.00  0.00           C  
ATOM   1762  O   LEU A 227     -12.725  -8.065  18.885  1.00  0.00           O  
ATOM   1763  CB  LEU A 227     -11.990 -10.994  18.237  1.00  0.00           C  
ATOM   1764  CG  LEU A 227     -11.748 -12.011  17.111  1.00  0.00           C  
ATOM   1765  CD1 LEU A 227     -12.613 -13.246  17.351  1.00  0.00           C  
ATOM   1766  CD2 LEU A 227     -12.074 -11.460  15.730  1.00  0.00           C  
ATOM   1767  N   GLN A 228     -10.897  -8.289  20.157  1.00  0.00           N  
ATOM   1768  CA  GLN A 228     -11.177  -7.146  21.038  1.00  0.00           C  
ATOM   1769  C   GLN A 228     -10.706  -5.796  20.463  1.00  0.00           C  
ATOM   1770  O   GLN A 228     -10.673  -4.792  21.185  1.00  0.00           O  
ATOM   1771  CB  GLN A 228     -10.554  -7.386  22.427  1.00  0.00           C  
ATOM   1772  CG  GLN A 228     -11.092  -8.620  23.161  1.00  0.00           C  
ATOM   1773  CD  GLN A 228     -12.591  -8.552  23.432  1.00  0.00           C  
ATOM   1774  OE1 GLN A 228     -13.156  -7.501  23.698  1.00  0.00           O  
ATOM   1775  NE2 GLN A 228     -13.274  -9.670  23.396  1.00  0.00           N  
ATOM   1776  N   ALA A 229     -10.285  -5.763  19.200  1.00  0.00           N  
ATOM   1777  CA  ALA A 229      -9.853  -4.558  18.522  1.00  0.00           C  
ATOM   1778  C   ALA A 229     -11.026  -3.607  18.241  1.00  0.00           C  
ATOM   1779  O   ALA A 229     -12.152  -4.023  18.002  1.00  0.00           O  
ATOM   1780  CB  ALA A 229      -9.144  -4.955  17.228  1.00  0.00           C  
ATOM   1781  N   ASP A 230     -10.731  -2.302  18.182  1.00  0.00           N  
ATOM   1782  CA  ASP A 230     -11.671  -1.284  17.695  1.00  0.00           C  
ATOM   1783  C   ASP A 230     -11.748  -1.280  16.164  1.00  0.00           C  
ATOM   1784  O   ASP A 230     -12.724  -0.820  15.574  1.00  0.00           O  
ATOM   1785  CB  ASP A 230     -11.212   0.108  18.149  1.00  0.00           C  
ATOM   1786  CG  ASP A 230     -11.006   0.272  19.656  1.00  0.00           C  
ATOM   1787  OD1 ASP A 230     -11.799  -0.278  20.448  1.00  0.00           O  
ATOM   1788  OD2 ASP A 230     -10.043   1.004  20.012  1.00  0.00           O  
ATOM   1789  N   GLU A 231     -10.673  -1.757  15.520  1.00  0.00           N  
ATOM   1790  CA  GLU A 231     -10.485  -1.701  14.075  1.00  0.00           C  
ATOM   1791  C   GLU A 231      -9.487  -2.766  13.625  1.00  0.00           C  
ATOM   1792  O   GLU A 231      -8.519  -3.056  14.324  1.00  0.00           O  
ATOM   1793  CB  GLU A 231      -9.968  -0.301  13.718  1.00  0.00           C  
ATOM   1794  CG  GLU A 231      -9.785  -0.080  12.228  1.00  0.00           C  
ATOM   1795  CD  GLU A 231      -9.262   1.330  11.918  1.00  0.00           C  
ATOM   1796  OE1 GLU A 231      -8.969   1.594  10.733  1.00  0.00           O  
ATOM   1797  OE2 GLU A 231      -9.124   2.148  12.853  1.00  0.00           O  
ATOM   1798  N   MET A 232      -9.691  -3.275  12.420  1.00  0.00           N  
ATOM   1799  CA  MET A 232      -8.800  -4.233  11.789  1.00  0.00           C  
ATOM   1800  C   MET A 232      -8.599  -3.872  10.318  1.00  0.00           C  
ATOM   1801  O   MET A 232      -9.542  -3.465   9.631  1.00  0.00           O  
ATOM   1802  CB  MET A 232      -9.387  -5.635  11.985  1.00  0.00           C  
ATOM   1803  CG  MET A 232      -8.437  -6.754  11.589  1.00  0.00           C  
ATOM   1804  SD  MET A 232      -9.104  -8.417  11.878  1.00  0.00           S  
ATOM   1805  CE  MET A 232      -9.035  -8.510  13.683  1.00  0.00           C  
ATOM   1806  N   VAL A 233      -7.374  -4.019   9.815  1.00  0.00           N  
ATOM   1807  CA  VAL A 233      -7.031  -3.826   8.405  1.00  0.00           C  
ATOM   1808  C   VAL A 233      -6.137  -4.962   7.920  1.00  0.00           C  
ATOM   1809  O   VAL A 233      -5.351  -5.515   8.683  1.00  0.00           O  
ATOM   1810  CB  VAL A 233      -6.368  -2.461   8.107  1.00  0.00           C  
ATOM   1811  CG1 VAL A 233      -7.258  -1.289   8.521  1.00  0.00           C  
ATOM   1812  CG2 VAL A 233      -5.010  -2.280   8.789  1.00  0.00           C  
ATOM   1813  N   ILE A 234      -6.235  -5.267   6.633  1.00  0.00           N  
ATOM   1814  CA  ILE A 234      -5.311  -6.192   5.979  1.00  0.00           C  
ATOM   1815  C   ILE A 234      -4.540  -5.492   4.865  1.00  0.00           C  
ATOM   1816  O   ILE A 234      -5.007  -4.500   4.298  1.00  0.00           O  
ATOM   1817  CB  ILE A 234      -6.011  -7.472   5.496  1.00  0.00           C  
ATOM   1818  CG1 ILE A 234      -7.011  -7.206   4.359  1.00  0.00           C  
ATOM   1819  CG2 ILE A 234      -6.687  -8.177   6.688  1.00  0.00           C  
ATOM   1820  CD1 ILE A 234      -7.520  -8.500   3.713  1.00  0.00           C  
ATOM   1821  N   CYS A 235      -3.361  -6.002   4.526  1.00  0.00           N  
ATOM   1822  CA  CYS A 235      -2.535  -5.421   3.486  1.00  0.00           C  
ATOM   1823  C   CYS A 235      -1.722  -6.448   2.698  1.00  0.00           C  
ATOM   1824  O   CYS A 235      -1.257  -7.468   3.218  1.00  0.00           O  
ATOM   1825  CB  CYS A 235      -1.656  -4.314   4.085  1.00  0.00           C  
ATOM   1826  SG  CYS A 235      -0.361  -5.001   5.161  1.00  0.00           S  
ATOM   1827  N   ASN A 236      -1.490  -6.144   1.427  1.00  0.00           N  
ATOM   1828  CA  ASN A 236      -0.466  -6.753   0.591  1.00  0.00           C  
ATOM   1829  C   ASN A 236      -0.054  -5.763  -0.508  1.00  0.00           C  
ATOM   1830  O   ASN A 236      -0.638  -4.691  -0.650  1.00  0.00           O  
ATOM   1831  CB  ASN A 236      -0.965  -8.117   0.065  1.00  0.00           C  
ATOM   1832  CG  ASN A 236      -2.079  -8.043  -0.962  1.00  0.00           C  
ATOM   1833  OD1 ASN A 236      -2.137  -7.175  -1.809  1.00  0.00           O  
ATOM   1834  ND2 ASN A 236      -2.977  -9.000  -0.959  1.00  0.00           N  
ATOM   1835  N   ALA A 237       0.934  -6.110  -1.321  1.00  0.00           N  
ATOM   1836  CA  ALA A 237       1.441  -5.224  -2.371  1.00  0.00           C  
ATOM   1837  C   ALA A 237       0.412  -4.821  -3.436  1.00  0.00           C  
ATOM   1838  O   ALA A 237       0.637  -3.854  -4.161  1.00  0.00           O  
ATOM   1839  CB  ALA A 237       2.651  -5.907  -3.016  1.00  0.00           C  
ATOM   1840  N   LEU A 238      -0.710  -5.535  -3.563  1.00  0.00           N  
ATOM   1841  CA  LEU A 238      -1.727  -5.304  -4.590  1.00  0.00           C  
ATOM   1842  C   LEU A 238      -2.954  -4.556  -4.062  1.00  0.00           C  
ATOM   1843  O   LEU A 238      -3.483  -3.715  -4.776  1.00  0.00           O  
ATOM   1844  CB  LEU A 238      -2.152  -6.637  -5.226  1.00  0.00           C  
ATOM   1845  CG  LEU A 238      -1.014  -7.492  -5.809  1.00  0.00           C  
ATOM   1846  CD1 LEU A 238      -1.608  -8.725  -6.495  1.00  0.00           C  
ATOM   1847  CD2 LEU A 238      -0.174  -6.718  -6.834  1.00  0.00           C  
ATOM   1848  N   MET A 239      -3.400  -4.855  -2.847  1.00  0.00           N  
ATOM   1849  CA  MET A 239      -4.656  -4.332  -2.284  1.00  0.00           C  
ATOM   1850  C   MET A 239      -4.768  -2.798  -2.266  1.00  0.00           C  
ATOM   1851  O   MET A 239      -5.789  -2.276  -2.708  1.00  0.00           O  
ATOM   1852  CB  MET A 239      -4.895  -4.920  -0.891  1.00  0.00           C  
ATOM   1853  CG  MET A 239      -5.304  -6.393  -0.951  1.00  0.00           C  
ATOM   1854  SD  MET A 239      -5.496  -7.157   0.679  1.00  0.00           S  
ATOM   1855  CE  MET A 239      -6.238  -8.728   0.210  1.00  0.00           C  
ATOM   1856  N   PRO A 240      -3.714  -2.010  -1.854  1.00  0.00           N  
ATOM   1857  CA  PRO A 240      -2.598  -2.318  -0.967  1.00  0.00           C  
ATOM   1858  C   PRO A 240      -3.009  -2.459   0.503  1.00  0.00           C  
ATOM   1859  O   PRO A 240      -2.417  -3.264   1.221  1.00  0.00           O  
ATOM   1860  CB  PRO A 240      -1.610  -1.174  -1.188  1.00  0.00           C  
ATOM   1861  CG  PRO A 240      -2.513   0.004  -1.518  1.00  0.00           C  
ATOM   1862  CD  PRO A 240      -3.640  -0.632  -2.301  1.00  0.00           C  
ATOM   1863  N   VAL A 241      -4.022  -1.720   0.944  1.00  0.00           N  
ATOM   1864  CA  VAL A 241      -4.599  -1.779   2.296  1.00  0.00           C  
ATOM   1865  C   VAL A 241      -6.114  -1.823   2.172  1.00  0.00           C  
ATOM   1866  O   VAL A 241      -6.679  -1.084   1.367  1.00  0.00           O  
ATOM   1867  CB  VAL A 241      -4.164  -0.582   3.164  1.00  0.00           C  
ATOM   1868  CG1 VAL A 241      -4.739  -0.649   4.583  1.00  0.00           C  
ATOM   1869  CG2 VAL A 241      -2.647  -0.516   3.311  1.00  0.00           C  
ATOM   1870  N   MET A 242      -6.764  -2.659   2.959  1.00  0.00           N  
ATOM   1871  CA  MET A 242      -8.223  -2.757   2.975  1.00  0.00           C  
ATOM   1872  C   MET A 242      -8.768  -2.827   4.407  1.00  0.00           C  
ATOM   1873  O   MET A 242      -8.174  -3.502   5.244  1.00  0.00           O  
ATOM   1874  CB  MET A 242      -8.696  -3.977   2.181  1.00  0.00           C  
ATOM   1875  CG  MET A 242      -8.358  -3.839   0.697  1.00  0.00           C  
ATOM   1876  SD  MET A 242      -9.122  -5.099  -0.332  1.00  0.00           S  
ATOM   1877  CE  MET A 242      -8.480  -4.586  -1.924  1.00  0.00           C  
ATOM   1878  N   PRO A 243      -9.910  -2.171   4.681  1.00  0.00           N  
ATOM   1879  CA  PRO A 243     -10.550  -2.260   5.980  1.00  0.00           C  
ATOM   1880  C   PRO A 243     -11.252  -3.614   6.139  1.00  0.00           C  
ATOM   1881  O   PRO A 243     -11.911  -4.089   5.212  1.00  0.00           O  
ATOM   1882  CB  PRO A 243     -11.542  -1.098   6.008  1.00  0.00           C  
ATOM   1883  CG  PRO A 243     -11.965  -0.956   4.544  1.00  0.00           C  
ATOM   1884  CD  PRO A 243     -10.706  -1.357   3.768  1.00  0.00           C  
ATOM   1885  N   VAL A 244     -11.182  -4.193   7.325  1.00  0.00           N  
ATOM   1886  CA  VAL A 244     -11.992  -5.348   7.711  1.00  0.00           C  
ATOM   1887  C   VAL A 244     -13.268  -4.841   8.371  1.00  0.00           C  
ATOM   1888  O   VAL A 244     -13.204  -4.113   9.358  1.00  0.00           O  
ATOM   1889  CB  VAL A 244     -11.209  -6.300   8.625  1.00  0.00           C  
ATOM   1890  CG1 VAL A 244     -12.065  -7.487   9.066  1.00  0.00           C  
ATOM   1891  CG2 VAL A 244      -9.957  -6.840   7.908  1.00  0.00           C  
ATOM   1892  N   CYS A 245     -14.429  -5.195   7.823  1.00  0.00           N  
ATOM   1893  CA  CYS A 245     -15.713  -4.815   8.401  1.00  0.00           C  
ATOM   1894  C   CYS A 245     -16.278  -5.880   9.351  1.00  0.00           C  
ATOM   1895  O   CYS A 245     -17.020  -5.525  10.266  1.00  0.00           O  
ATOM   1896  CB  CYS A 245     -16.698  -4.451   7.281  1.00  0.00           C  
ATOM   1897  SG  CYS A 245     -16.981  -5.848   6.156  1.00  0.00           S  
ATOM   1898  N   ALA A 246     -15.905  -7.139   9.180  1.00  0.00           N  
ATOM   1899  CA  ALA A 246     -16.291  -8.218  10.077  1.00  0.00           C  
ATOM   1900  C   ALA A 246     -15.256  -9.349  10.098  1.00  0.00           C  
ATOM   1901  O   ALA A 246     -14.603  -9.636   9.090  1.00  0.00           O  
ATOM   1902  CB  ALA A 246     -17.675  -8.733   9.682  1.00  0.00           C  
ATOM   1903  N   CYS A 247     -15.151 -10.028  11.230  1.00  0.00           N  
ATOM   1904  CA  CYS A 247     -14.430 -11.284  11.392  1.00  0.00           C  
ATOM   1905  C   CYS A 247     -15.316 -12.267  12.154  1.00  0.00           C  
ATOM   1906  O   CYS A 247     -15.497 -12.124  13.360  1.00  0.00           O  
ATOM   1907  CB  CYS A 247     -13.096 -11.018  12.097  1.00  0.00           C  
ATOM   1908  SG  CYS A 247     -12.161 -12.570  12.201  1.00  0.00           S  
ATOM   1909  N   GLY A 248     -15.877 -13.244  11.448  1.00  0.00           N  
ATOM   1910  CA  GLY A 248     -16.938 -14.070  12.001  1.00  0.00           C  
ATOM   1911  C   GLY A 248     -18.129 -13.206  12.430  1.00  0.00           C  
ATOM   1912  O   GLY A 248     -18.602 -12.382  11.653  1.00  0.00           O  
ATOM   1913  N   ASP A 249     -18.557 -13.348  13.689  1.00  0.00           N  
ATOM   1914  CA  ASP A 249     -19.683 -12.598  14.263  1.00  0.00           C  
ATOM   1915  C   ASP A 249     -19.283 -11.213  14.811  1.00  0.00           C  
ATOM   1916  O   ASP A 249     -20.131 -10.425  15.234  1.00  0.00           O  
ATOM   1917  CB  ASP A 249     -20.346 -13.445  15.364  1.00  0.00           C  
ATOM   1918  CG  ASP A 249     -20.830 -14.803  14.860  1.00  0.00           C  
ATOM   1919  OD1 ASP A 249     -21.373 -14.851  13.728  1.00  0.00           O  
ATOM   1920  OD2 ASP A 249     -20.636 -15.790  15.598  1.00  0.00           O  
ATOM   1921  N   VAL A 250     -17.996 -10.880  14.815  1.00  0.00           N  
ATOM   1922  CA  VAL A 250     -17.486  -9.597  15.312  1.00  0.00           C  
ATOM   1923  C   VAL A 250     -17.431  -8.597  14.161  1.00  0.00           C  
ATOM   1924  O   VAL A 250     -16.781  -8.841  13.145  1.00  0.00           O  
ATOM   1925  CB  VAL A 250     -16.116  -9.746  15.984  1.00  0.00           C  
ATOM   1926  CG1 VAL A 250     -15.617  -8.412  16.531  1.00  0.00           C  
ATOM   1927  CG2 VAL A 250     -16.193 -10.733  17.155  1.00  0.00           C  
ATOM   1928  N   SER A 251     -18.083  -7.439  14.349  1.00  0.00           N  
ATOM   1929  CA  SER A 251     -18.094  -6.349  13.368  1.00  0.00           C  
ATOM   1930  C   SER A 251     -17.173  -5.202  13.780  1.00  0.00           C  
ATOM   1931  O   SER A 251     -17.150  -4.799  14.943  1.00  0.00           O  
ATOM   1932  CB  SER A 251     -19.512  -5.832  13.153  1.00  0.00           C  
ATOM   1933  OG  SER A 251     -20.338  -6.854  12.633  1.00  0.00           O  
ATOM   1934  N   PHE A 252     -16.475  -4.624  12.809  1.00  0.00           N  
ATOM   1935  CA  PHE A 252     -15.631  -3.452  12.978  1.00  0.00           C  
ATOM   1936  C   PHE A 252     -16.196  -2.276  12.183  1.00  0.00           C  
ATOM   1937  O   PHE A 252     -16.401  -2.362  10.970  1.00  0.00           O  
ATOM   1938  CB  PHE A 252     -14.198  -3.775  12.547  1.00  0.00           C  
ATOM   1939  CG  PHE A 252     -13.578  -4.942  13.285  1.00  0.00           C  
ATOM   1940  CD1 PHE A 252     -13.153  -4.794  14.611  1.00  0.00           C  
ATOM   1941  CD2 PHE A 252     -13.447  -6.180  12.644  1.00  0.00           C  
ATOM   1942  CE1 PHE A 252     -12.589  -5.877  15.301  1.00  0.00           C  
ATOM   1943  CE2 PHE A 252     -12.879  -7.272  13.325  1.00  0.00           C  
ATOM   1944  CZ  PHE A 252     -12.451  -7.120  14.655  1.00  0.00           C  
ATOM   1945  N   SER A 253     -16.442  -1.151  12.865  1.00  0.00           N  
ATOM   1946  CA  SER A 253     -17.015   0.050  12.255  1.00  0.00           C  
ATOM   1947  C   SER A 253     -16.040   1.223  12.196  1.00  0.00           C  
ATOM   1948  O   SER A 253     -16.180   2.080  11.322  1.00  0.00           O  
ATOM   1949  CB  SER A 253     -18.289   0.447  12.994  1.00  0.00           C  
ATOM   1950  OG  SER A 253     -18.004   0.726  14.349  1.00  0.00           O  
ATOM   1951  N   SER A 254     -15.046   1.260  13.076  1.00  0.00           N  
ATOM   1952  CA  SER A 254     -13.995   2.277  13.058  1.00  0.00           C  
ATOM   1953  C   SER A 254     -13.017   2.042  11.915  1.00  0.00           C  
ATOM   1954  O   SER A 254     -12.827   0.905  11.488  1.00  0.00           O  
ATOM   1955  CB  SER A 254     -13.254   2.320  14.391  1.00  0.00           C  
ATOM   1956  OG  SER A 254     -12.355   3.406  14.405  1.00  0.00           O  
ATOM   1957  N   ALA A 255     -12.408   3.122  11.417  1.00  0.00           N  
ATOM   1958  CA  ALA A 255     -11.547   3.036  10.247  1.00  0.00           C  
ATOM   1959  C   ALA A 255     -10.432   4.095  10.209  1.00  0.00           C  
ATOM   1960  O   ALA A 255      -9.855   4.366   9.154  1.00  0.00           O  
ATOM   1961  CB  ALA A 255     -12.466   3.085   9.052  1.00  0.00           C  
ATOM   1962  N   THR A 256     -10.113   4.672  11.352  1.00  0.00           N  
ATOM   1963  CA  THR A 256      -9.087   5.712  11.490  1.00  0.00           C  
ATOM   1964  C   THR A 256      -7.689   5.226  11.098  1.00  0.00           C  
ATOM   1965  O   THR A 256      -6.904   5.988  10.545  1.00  0.00           O  
ATOM   1966  CB  THR A 256      -9.041   6.232  12.932  1.00  0.00           C  
ATOM   1967  OG1 THR A 256      -8.814   5.186  13.840  1.00  0.00           O  
ATOM   1968  CG2 THR A 256     -10.345   6.909  13.354  1.00  0.00           C  
ATOM   1969  N   LEU A 257      -7.362   3.952  11.343  1.00  0.00           N  
ATOM   1970  CA  LEU A 257      -6.102   3.354  10.918  1.00  0.00           C  
ATOM   1971  C   LEU A 257      -6.082   3.119   9.403  1.00  0.00           C  
ATOM   1972  O   LEU A 257      -5.086   3.413   8.743  1.00  0.00           O  
ATOM   1973  CB  LEU A 257      -5.877   2.043  11.687  1.00  0.00           C  
ATOM   1974  CG  LEU A 257      -4.636   1.260  11.243  1.00  0.00           C  
ATOM   1975  CD1 LEU A 257      -3.346   2.033  11.509  1.00  0.00           C  
ATOM   1976  CD2 LEU A 257      -4.573  -0.068  11.989  1.00  0.00           C  
ATOM   1977  N   TYR A 258      -7.178   2.590   8.865  1.00  0.00           N  
ATOM   1978  CA  TYR A 258      -7.331   2.430   7.422  1.00  0.00           C  
ATOM   1979  C   TYR A 258      -7.201   3.767   6.704  1.00  0.00           C  
ATOM   1980  O   TYR A 258      -6.453   3.874   5.741  1.00  0.00           O  
ATOM   1981  CB  TYR A 258      -8.687   1.789   7.096  1.00  0.00           C  
ATOM   1982  CG  TYR A 258      -9.005   1.842   5.618  1.00  0.00           C  
ATOM   1983  CD1 TYR A 258      -9.934   2.771   5.109  1.00  0.00           C  
ATOM   1984  CD2 TYR A 258      -8.295   1.019   4.722  1.00  0.00           C  
ATOM   1985  CE1 TYR A 258     -10.163   2.864   3.726  1.00  0.00           C  
ATOM   1986  CE2 TYR A 258      -8.512   1.113   3.340  1.00  0.00           C  
ATOM   1987  CZ  TYR A 258      -9.445   2.036   2.847  1.00  0.00           C  
ATOM   1988  OH  TYR A 258      -9.661   2.127   1.497  1.00  0.00           O  
ATOM   1989  N   GLU A 259      -7.881   4.781   7.203  1.00  0.00           N  
ATOM   1990  CA  GLU A 259      -7.782   6.146   6.756  1.00  0.00           C  
ATOM   1991  C   GLU A 259      -6.314   6.580   6.792  1.00  0.00           C  
ATOM   1992  O   GLU A 259      -5.770   6.858   5.738  1.00  0.00           O  
ATOM   1993  CB  GLU A 259      -8.734   7.030   7.575  1.00  0.00           C  
ATOM   1994  CG  GLU A 259     -10.173   6.854   7.094  1.00  0.00           C  
ATOM   1995  CD  GLU A 259     -11.227   7.635   7.906  1.00  0.00           C  
ATOM   1996  OE1 GLU A 259     -12.409   7.563   7.506  1.00  0.00           O  
ATOM   1997  OE2 GLU A 259     -10.874   8.279   8.906  1.00  0.00           O  
ATOM   1998  N   TYR A 260      -5.612   6.500   7.904  1.00  0.00           N  
ATOM   1999  CA  TYR A 260      -4.198   6.902   7.944  1.00  0.00           C  
ATOM   2000  C   TYR A 260      -3.314   6.187   6.907  1.00  0.00           C  
ATOM   2001  O   TYR A 260      -2.477   6.820   6.265  1.00  0.00           O  
ATOM   2002  CB  TYR A 260      -3.661   6.684   9.360  1.00  0.00           C  
ATOM   2003  CG  TYR A 260      -2.192   7.003   9.477  1.00  0.00           C  
ATOM   2004  CD1 TYR A 260      -1.238   5.969   9.598  1.00  0.00           C  
ATOM   2005  CD2 TYR A 260      -1.742   8.341   9.367  1.00  0.00           C  
ATOM   2006  CE1 TYR A 260       0.129   6.256   9.601  1.00  0.00           C  
ATOM   2007  CE2 TYR A 260      -0.380   8.638   9.371  1.00  0.00           C  
ATOM   2008  CZ  TYR A 260       0.559   7.591   9.480  1.00  0.00           C  
ATOM   2009  OH  TYR A 260       1.894   7.880   9.454  1.00  0.00           O  
ATOM   2010  N   LEU A 261      -3.484   4.883   6.729  1.00  0.00           N  
ATOM   2011  CA  LEU A 261      -2.604   4.080   5.880  1.00  0.00           C  
ATOM   2012  C   LEU A 261      -2.946   4.140   4.378  1.00  0.00           C  
ATOM   2013  O   LEU A 261      -2.041   4.160   3.550  1.00  0.00           O  
ATOM   2014  CB  LEU A 261      -2.625   2.625   6.370  1.00  0.00           C  
ATOM   2015  CG  LEU A 261      -1.980   2.388   7.745  1.00  0.00           C  
ATOM   2016  CD1 LEU A 261      -2.194   0.928   8.151  1.00  0.00           C  
ATOM   2017  CD2 LEU A 261      -0.476   2.663   7.741  1.00  0.00           C  
ATOM   2018  N   ALA A 262      -4.222   4.136   4.023  1.00  0.00           N  
ATOM   2019  CA  ALA A 262      -4.675   3.868   2.662  1.00  0.00           C  
ATOM   2020  C   ALA A 262      -4.033   4.757   1.573  1.00  0.00           C  
ATOM   2021  O   ALA A 262      -3.447   4.198   0.647  1.00  0.00           O  
ATOM   2022  CB  ALA A 262      -6.208   3.900   2.613  1.00  0.00           C  
ATOM   2023  N   PRO A 263      -4.069   6.101   1.618  1.00  0.00           N  
ATOM   2024  CA  PRO A 263      -3.549   6.944   0.535  1.00  0.00           C  
ATOM   2025  C   PRO A 263      -2.023   6.961   0.498  1.00  0.00           C  
ATOM   2026  O   PRO A 263      -1.454   7.178  -0.558  1.00  0.00           O  
ATOM   2027  CB  PRO A 263      -4.073   8.337   0.844  1.00  0.00           C  
ATOM   2028  CG  PRO A 263      -4.063   8.301   2.357  1.00  0.00           C  
ATOM   2029  CD  PRO A 263      -4.595   6.915   2.657  1.00  0.00           C  
ATOM   2030  N   LEU A 264      -1.347   6.712   1.627  1.00  0.00           N  
ATOM   2031  CA  LEU A 264       0.103   6.575   1.680  1.00  0.00           C  
ATOM   2032  C   LEU A 264       0.556   5.266   1.034  1.00  0.00           C  
ATOM   2033  O   LEU A 264       1.660   5.174   0.508  1.00  0.00           O  
ATOM   2034  CB  LEU A 264       0.564   6.631   3.154  1.00  0.00           C  
ATOM   2035  CG  LEU A 264       0.188   7.914   3.911  1.00  0.00           C  
ATOM   2036  CD1 LEU A 264       0.650   7.800   5.368  1.00  0.00           C  
ATOM   2037  CD2 LEU A 264       0.839   9.150   3.301  1.00  0.00           C  
ATOM   2038  N   CYS A 265      -0.308   4.247   1.049  1.00  0.00           N  
ATOM   2039  CA  CYS A 265      -0.040   2.938   0.459  1.00  0.00           C  
ATOM   2040  C   CYS A 265      -0.549   2.803  -0.981  1.00  0.00           C  
ATOM   2041  O   CYS A 265      -0.071   1.934  -1.705  1.00  0.00           O  
ATOM   2042  CB  CYS A 265      -0.663   1.864   1.350  1.00  0.00           C  
ATOM   2043  SG  CYS A 265       0.114   1.844   2.992  1.00  0.00           S  
ATOM   2044  N   GLU A 266      -1.501   3.631  -1.412  1.00  0.00           N  
ATOM   2045  CA  GLU A 266      -2.091   3.558  -2.764  1.00  0.00           C  
ATOM   2046  C   GLU A 266      -1.071   3.928  -3.853  1.00  0.00           C  
ATOM   2047  O   GLU A 266      -1.039   3.315  -4.920  1.00  0.00           O  
ATOM   2048  CB  GLU A 266      -3.317   4.479  -2.826  1.00  0.00           C  
ATOM   2049  CG  GLU A 266      -4.232   4.191  -4.025  1.00  0.00           C  
ATOM   2050  CD  GLU A 266      -4.853   2.781  -3.982  1.00  0.00           C  
ATOM   2051  OE1 GLU A 266      -5.072   2.185  -5.055  1.00  0.00           O  
ATOM   2052  OE2 GLU A 266      -5.083   2.255  -2.875  1.00  0.00           O  
ATOM   2053  N   ARG A 267      -0.213   4.902  -3.547  1.00  0.00           N  
ATOM   2054  CA  ARG A 267       0.922   5.326  -4.383  1.00  0.00           C  
ATOM   2055  C   ARG A 267       2.156   5.487  -3.483  1.00  0.00           C  
ATOM   2056  O   ARG A 267       2.448   6.590  -3.034  1.00  0.00           O  
ATOM   2057  CB  ARG A 267       0.586   6.616  -5.137  1.00  0.00           C  
ATOM   2058  CG  ARG A 267      -0.515   6.416  -6.183  1.00  0.00           C  
ATOM   2059  CD  ARG A 267      -0.662   7.673  -7.040  1.00  0.00           C  
ATOM   2060  NE  ARG A 267      -1.656   7.486  -8.112  1.00  0.00           N  
ATOM   2061  CZ  ARG A 267      -1.515   7.830  -9.377  1.00  0.00           C  
ATOM   2062  NH1 ARG A 267      -0.497   8.515  -9.805  1.00  0.00           N  
ATOM   2063  NH2 ARG A 267      -2.401   7.475 -10.258  1.00  0.00           N  
ATOM   2064  N   PRO A 268       2.832   4.372  -3.161  1.00  0.00           N  
ATOM   2065  CA  PRO A 268       3.887   4.377  -2.160  1.00  0.00           C  
ATOM   2066  C   PRO A 268       5.252   4.894  -2.644  1.00  0.00           C  
ATOM   2067  O   PRO A 268       6.149   5.036  -1.823  1.00  0.00           O  
ATOM   2068  CB  PRO A 268       3.962   2.917  -1.699  1.00  0.00           C  
ATOM   2069  CG  PRO A 268       3.596   2.141  -2.956  1.00  0.00           C  
ATOM   2070  CD  PRO A 268       2.548   3.035  -3.616  1.00  0.00           C  
ATOM   2071  N   ASN A 269       5.389   5.160  -3.947  1.00  0.00           N  
ATOM   2072  CA  ASN A 269       6.614   5.687  -4.558  1.00  0.00           C  
ATOM   2073  C   ASN A 269       6.546   7.207  -4.724  1.00  0.00           C  
ATOM   2074  O   ASN A 269       5.493   7.718  -5.164  1.00  0.00           O  
ATOM   2075  CB  ASN A 269       6.867   5.014  -5.916  1.00  0.00           C  
ATOM   2076  CG  ASN A 269       7.042   3.507  -5.887  1.00  0.00           C  
ATOM   2077  OD1 ASN A 269       7.416   2.871  -4.908  1.00  0.00           O  
ATOM   2078  ND2 ASN A 269       6.772   2.874  -7.018  1.00  0.00           N  
ATOM   2079  OXT ASN A 269       7.589   7.857  -4.411  1.00  0.00           O  
ATOM   2080  N   MET B   1      14.504  26.667   4.170  1.00  0.00           N  
ATOM   2081  CA  MET B   1      13.034  26.621   4.293  1.00  0.00           C  
ATOM   2082  C   MET B   1      12.443  27.004   2.955  1.00  0.00           C  
ATOM   2083  O   MET B   1      12.977  27.874   2.277  1.00  0.00           O  
ATOM   2084  CB  MET B   1      12.531  27.535   5.415  1.00  0.00           C  
ATOM   2085  CG  MET B   1      12.719  26.879   6.776  1.00  0.00           C  
ATOM   2086  SD  MET B   1      12.339  27.975   8.155  1.00  0.00           S  
ATOM   2087  CE  MET B   1      12.044  26.776   9.469  1.00  0.00           C  
ATOM   2088  N   THR B   2      11.376  26.319   2.573  1.00  0.00           N  
ATOM   2089  CA  THR B   2      10.700  26.483   1.286  1.00  0.00           C  
ATOM   2090  C   THR B   2       9.253  26.888   1.546  1.00  0.00           C  
ATOM   2091  O   THR B   2       8.653  26.403   2.501  1.00  0.00           O  
ATOM   2092  CB  THR B   2      10.775  25.184   0.476  1.00  0.00           C  
ATOM   2093  OG1 THR B   2      12.127  24.849   0.267  1.00  0.00           O  
ATOM   2094  CG2 THR B   2      10.140  25.313  -0.904  1.00  0.00           C  
ATOM   2095  N   VAL B   3       8.692  27.758   0.737  1.00  0.00           N  
ATOM   2096  CA  VAL B   3       7.273  28.104   0.805  1.00  0.00           C  
ATOM   2097  C   VAL B   3       6.488  27.188  -0.122  1.00  0.00           C  
ATOM   2098  O   VAL B   3       6.641  27.247  -1.342  1.00  0.00           O  
ATOM   2099  CB  VAL B   3       7.016  29.588   0.491  1.00  0.00           C  
ATOM   2100  CG1 VAL B   3       5.535  29.926   0.630  1.00  0.00           C  
ATOM   2101  CG2 VAL B   3       7.803  30.490   1.449  1.00  0.00           C  
ATOM   2102  N   ALA B   4       5.635  26.362   0.456  1.00  0.00           N  
ATOM   2103  CA  ALA B   4       4.656  25.578  -0.267  1.00  0.00           C  
ATOM   2104  C   ALA B   4       3.312  26.317  -0.287  1.00  0.00           C  
ATOM   2105  O   ALA B   4       2.908  26.923   0.696  1.00  0.00           O  
ATOM   2106  CB  ALA B   4       4.544  24.192   0.370  1.00  0.00           C  
ATOM   2107  N   TYR B   5       2.592  26.225  -1.402  1.00  0.00           N  
ATOM   2108  CA  TYR B   5       1.232  26.731  -1.522  1.00  0.00           C  
ATOM   2109  C   TYR B   5       0.267  25.555  -1.624  1.00  0.00           C  
ATOM   2110  O   TYR B   5       0.368  24.747  -2.541  1.00  0.00           O  
ATOM   2111  CB  TYR B   5       1.108  27.680  -2.710  1.00  0.00           C  
ATOM   2112  CG  TYR B   5       1.907  28.944  -2.560  1.00  0.00           C  
ATOM   2113  CD1 TYR B   5       1.395  30.032  -1.822  1.00  0.00           C  
ATOM   2114  CD2 TYR B   5       3.186  29.051  -3.142  1.00  0.00           C  
ATOM   2115  CE1 TYR B   5       2.127  31.213  -1.679  1.00  0.00           C  
ATOM   2116  CE2 TYR B   5       3.938  30.229  -3.002  1.00  0.00           C  
ATOM   2117  CZ  TYR B   5       3.399  31.306  -2.275  1.00  0.00           C  
ATOM   2118  OH  TYR B   5       4.137  32.472  -2.145  1.00  0.00           O  
ATOM   2119  N   ILE B   6      -0.660  25.479  -0.682  1.00  0.00           N  
ATOM   2120  CA  ILE B   6      -1.623  24.384  -0.551  1.00  0.00           C  
ATOM   2121  C   ILE B   6      -3.016  24.931  -0.834  1.00  0.00           C  
ATOM   2122  O   ILE B   6      -3.430  25.925  -0.244  1.00  0.00           O  
ATOM   2123  CB  ILE B   6      -1.507  23.720   0.836  1.00  0.00           C  
ATOM   2124  CG1 ILE B   6      -0.071  23.219   1.086  1.00  0.00           C  
ATOM   2125  CG2 ILE B   6      -2.518  22.563   0.955  1.00  0.00           C  
ATOM   2126  CD1 ILE B   6       0.174  22.680   2.506  1.00  0.00           C  
ATOM   2127  N   ALA B   7      -3.755  24.281  -1.729  1.00  0.00           N  
ATOM   2128  CA  ALA B   7      -5.174  24.527  -1.924  1.00  0.00           C  
ATOM   2129  C   ALA B   7      -5.972  23.686  -0.924  1.00  0.00           C  
ATOM   2130  O   ALA B   7      -5.684  22.508  -0.727  1.00  0.00           O  
ATOM   2131  CB  ALA B   7      -5.569  24.209  -3.367  1.00  0.00           C  
ATOM   2132  N   ILE B   8      -6.994  24.295  -0.320  1.00  0.00           N  
ATOM   2133  CA  ILE B   8      -7.973  23.618   0.515  1.00  0.00           C  
ATOM   2134  C   ILE B   8      -9.316  23.669  -0.205  1.00  0.00           C  
ATOM   2135  O   ILE B   8      -9.761  24.753  -0.580  1.00  0.00           O  
ATOM   2136  CB  ILE B   8      -8.070  24.239   1.924  1.00  0.00           C  
ATOM   2137  CG1 ILE B   8      -6.678  24.340   2.584  1.00  0.00           C  
ATOM   2138  CG2 ILE B   8      -9.050  23.420   2.781  1.00  0.00           C  
ATOM   2139  CD1 ILE B   8      -6.705  24.878   4.021  1.00  0.00           C  
ATOM   2140  N   GLY B   9      -9.981  22.519  -0.357  1.00  0.00           N  
ATOM   2141  CA  GLY B   9     -11.341  22.403  -0.843  1.00  0.00           C  
ATOM   2142  C   GLY B   9     -12.190  21.588   0.131  1.00  0.00           C  
ATOM   2143  O   GLY B   9     -11.756  20.543   0.600  1.00  0.00           O  
ATOM   2144  N   SER B  10     -13.411  22.052   0.437  1.00  0.00           N  
ATOM   2145  CA  SER B  10     -14.359  21.269   1.224  1.00  0.00           C  
ATOM   2146  C   SER B  10     -15.798  21.555   0.795  1.00  0.00           C  
ATOM   2147  O   SER B  10     -16.188  22.711   0.695  1.00  0.00           O  
ATOM   2148  CB  SER B  10     -14.187  21.550   2.714  1.00  0.00           C  
ATOM   2149  OG  SER B  10     -15.131  20.804   3.463  1.00  0.00           O  
ATOM   2150  N   ASN B  11     -16.610  20.505   0.602  1.00  0.00           N  
ATOM   2151  CA  ASN B  11     -18.040  20.606   0.276  1.00  0.00           C  
ATOM   2152  C   ASN B  11     -18.937  19.931   1.323  1.00  0.00           C  
ATOM   2153  O   ASN B  11     -20.053  19.494   1.034  1.00  0.00           O  
ATOM   2154  CB  ASN B  11     -18.298  20.085  -1.145  1.00  0.00           C  
ATOM   2155  CG  ASN B  11     -18.243  18.575  -1.260  1.00  0.00           C  
ATOM   2156  OD1 ASN B  11     -17.632  17.870  -0.484  1.00  0.00           O  
ATOM   2157  ND2 ASN B  11     -18.896  18.031  -2.249  1.00  0.00           N  
ATOM   2158  N   LEU B  12     -18.460  19.797   2.545  1.00  0.00           N  
ATOM   2159  CA  LEU B  12     -19.225  19.186   3.621  1.00  0.00           C  
ATOM   2160  C   LEU B  12     -20.335  20.093   4.146  1.00  0.00           C  
ATOM   2161  O   LEU B  12     -20.387  21.280   3.882  1.00  0.00           O  
ATOM   2162  CB  LEU B  12     -18.259  18.758   4.728  1.00  0.00           C  
ATOM   2163  CG  LEU B  12     -17.636  17.406   4.423  1.00  0.00           C  
ATOM   2164  CD1 LEU B  12     -16.409  17.175   5.277  1.00  0.00           C  
ATOM   2165  CD2 LEU B  12     -18.645  16.267   4.679  1.00  0.00           C  
ATOM   2166  N   ALA B  13     -21.205  19.516   4.967  1.00  0.00           N  
ATOM   2167  CA  ALA B  13     -22.317  20.232   5.581  1.00  0.00           C  
ATOM   2168  C   ALA B  13     -21.881  21.401   6.490  1.00  0.00           C  
ATOM   2169  O   ALA B  13     -22.612  22.379   6.628  1.00  0.00           O  
ATOM   2170  CB  ALA B  13     -23.155  19.212   6.354  1.00  0.00           C  
ATOM   2171  N   SER B  14     -20.693  21.307   7.088  1.00  0.00           N  
ATOM   2172  CA  SER B  14     -20.080  22.349   7.921  1.00  0.00           C  
ATOM   2173  C   SER B  14     -18.671  22.686   7.412  1.00  0.00           C  
ATOM   2174  O   SER B  14     -17.680  22.410   8.096  1.00  0.00           O  
ATOM   2175  CB  SER B  14     -20.069  21.936   9.395  1.00  0.00           C  
ATOM   2176  OG  SER B  14     -21.384  21.706   9.848  1.00  0.00           O  
ATOM   2177  N   PRO B  15     -18.548  23.259   6.199  1.00  0.00           N  
ATOM   2178  CA  PRO B  15     -17.252  23.416   5.552  1.00  0.00           C  
ATOM   2179  C   PRO B  15     -16.330  24.356   6.323  1.00  0.00           C  
ATOM   2180  O   PRO B  15     -15.130  24.124   6.374  1.00  0.00           O  
ATOM   2181  CB  PRO B  15     -17.563  23.914   4.139  1.00  0.00           C  
ATOM   2182  CG  PRO B  15     -18.934  24.559   4.253  1.00  0.00           C  
ATOM   2183  CD  PRO B  15     -19.609  23.766   5.364  1.00  0.00           C  
ATOM   2184  N   LEU B  16     -16.885  25.366   7.007  1.00  0.00           N  
ATOM   2185  CA  LEU B  16     -16.116  26.286   7.856  1.00  0.00           C  
ATOM   2186  C   LEU B  16     -15.390  25.566   8.999  1.00  0.00           C  
ATOM   2187  O   LEU B  16     -14.215  25.830   9.235  1.00  0.00           O  
ATOM   2188  CB  LEU B  16     -17.080  27.352   8.410  1.00  0.00           C  
ATOM   2189  CG  LEU B  16     -17.035  28.649   7.591  1.00  0.00           C  
ATOM   2190  CD1 LEU B  16     -18.347  29.410   7.727  1.00  0.00           C  
ATOM   2191  CD2 LEU B  16     -15.905  29.551   8.077  1.00  0.00           C  
ATOM   2192  N   GLU B  17     -16.073  24.670   9.699  1.00  0.00           N  
ATOM   2193  CA  GLU B  17     -15.463  23.907  10.793  1.00  0.00           C  
ATOM   2194  C   GLU B  17     -14.358  22.990  10.279  1.00  0.00           C  
ATOM   2195  O   GLU B  17     -13.284  22.932  10.869  1.00  0.00           O  
ATOM   2196  CB  GLU B  17     -16.517  23.079  11.534  1.00  0.00           C  
ATOM   2197  CG  GLU B  17     -17.434  23.951  12.388  1.00  0.00           C  
ATOM   2198  CD  GLU B  17     -18.471  23.137  13.179  1.00  0.00           C  
ATOM   2199  OE1 GLU B  17     -18.967  23.678  14.193  1.00  0.00           O  
ATOM   2200  OE2 GLU B  17     -18.794  22.015  12.736  1.00  0.00           O  
ATOM   2201  N   GLN B  18     -14.570  22.328   9.140  1.00  0.00           N  
ATOM   2202  CA  GLN B  18     -13.563  21.453   8.555  1.00  0.00           C  
ATOM   2203  C   GLN B  18     -12.363  22.188   8.021  1.00  0.00           C  
ATOM   2204  O   GLN B  18     -11.243  21.744   8.247  1.00  0.00           O  
ATOM   2205  CB  GLN B  18     -14.180  20.642   7.435  1.00  0.00           C  
ATOM   2206  CG  GLN B  18     -14.721  19.371   8.057  1.00  0.00           C  
ATOM   2207  CD  GLN B  18     -15.895  18.853   7.322  1.00  0.00           C  
ATOM   2208  OE1 GLN B  18     -16.447  19.511   6.461  1.00  0.00           O  
ATOM   2209  NE2 GLN B  18     -16.335  17.672   7.679  1.00  0.00           N  
ATOM   2210  N   VAL B  19     -12.563  23.303   7.332  1.00  0.00           N  
ATOM   2211  CA  VAL B  19     -11.449  24.109   6.847  1.00  0.00           C  
ATOM   2212  C   VAL B  19     -10.651  24.666   8.022  1.00  0.00           C  
ATOM   2213  O   VAL B  19      -9.430  24.619   7.988  1.00  0.00           O  
ATOM   2214  CB  VAL B  19     -11.925  25.192   5.875  1.00  0.00           C  
ATOM   2215  CG1 VAL B  19     -10.805  26.160   5.513  1.00  0.00           C  
ATOM   2216  CG2 VAL B  19     -12.411  24.539   4.581  1.00  0.00           C  
ATOM   2217  N   ASN B  20     -11.302  25.108   9.095  1.00  0.00           N  
ATOM   2218  CA  ASN B  20     -10.592  25.543  10.298  1.00  0.00           C  
ATOM   2219  C   ASN B  20      -9.834  24.394  10.977  1.00  0.00           C  
ATOM   2220  O   ASN B  20      -8.697  24.586  11.414  1.00  0.00           O  
ATOM   2221  CB  ASN B  20     -11.580  26.201  11.263  1.00  0.00           C  
ATOM   2222  CG  ASN B  20     -11.953  27.606  10.843  1.00  0.00           C  
ATOM   2223  OD1 ASN B  20     -11.125  28.401  10.424  1.00  0.00           O  
ATOM   2224  ND2 ASN B  20     -13.204  27.975  10.956  1.00  0.00           N  
ATOM   2225  N   ALA B  21     -10.412  23.200  11.023  1.00  0.00           N  
ATOM   2226  CA  ALA B  21      -9.722  22.023  11.537  1.00  0.00           C  
ATOM   2227  C   ALA B  21      -8.530  21.623  10.647  1.00  0.00           C  
ATOM   2228  O   ALA B  21      -7.459  21.302  11.166  1.00  0.00           O  
ATOM   2229  CB  ALA B  21     -10.744  20.888  11.692  1.00  0.00           C  
ATOM   2230  N   ALA B  22      -8.673  21.721   9.319  1.00  0.00           N  
ATOM   2231  CA  ALA B  22      -7.596  21.480   8.367  1.00  0.00           C  
ATOM   2232  C   ALA B  22      -6.463  22.504   8.520  1.00  0.00           C  
ATOM   2233  O   ALA B  22      -5.299  22.117   8.594  1.00  0.00           O  
ATOM   2234  CB  ALA B  22      -8.160  21.498   6.950  1.00  0.00           C  
ATOM   2235  N   LEU B  23      -6.803  23.796   8.665  1.00  0.00           N  
ATOM   2236  CA  LEU B  23      -5.828  24.854   8.913  1.00  0.00           C  
ATOM   2237  C   LEU B  23      -5.052  24.620  10.204  1.00  0.00           C  
ATOM   2238  O   LEU B  23      -3.833  24.758  10.224  1.00  0.00           O  
ATOM   2239  CB  LEU B  23      -6.548  26.211   8.989  1.00  0.00           C  
ATOM   2240  CG  LEU B  23      -7.009  26.750   7.623  1.00  0.00           C  
ATOM   2241  CD1 LEU B  23      -7.880  27.982   7.842  1.00  0.00           C  
ATOM   2242  CD2 LEU B  23      -5.814  27.132   6.751  1.00  0.00           C  
ATOM   2243  N   LYS B  24      -5.743  24.214  11.279  1.00  0.00           N  
ATOM   2244  CA  LYS B  24      -5.090  23.871  12.533  1.00  0.00           C  
ATOM   2245  C   LYS B  24      -4.134  22.693  12.350  1.00  0.00           C  
ATOM   2246  O   LYS B  24      -2.988  22.775  12.774  1.00  0.00           O  
ATOM   2247  CB  LYS B  24      -6.152  23.605  13.598  1.00  0.00           C  
ATOM   2248  CG  LYS B  24      -5.495  23.433  14.966  1.00  0.00           C  
ATOM   2249  CD  LYS B  24      -6.541  23.195  16.058  1.00  0.00           C  
ATOM   2250  CE  LYS B  24      -5.790  22.996  17.362  1.00  0.00           C  
ATOM   2251  NZ  LYS B  24      -6.711  22.661  18.479  1.00  0.00           N  
ATOM   2252  N   ALA B  25      -4.559  21.639  11.662  1.00  0.00           N  
ATOM   2253  CA  ALA B  25      -3.722  20.471  11.409  1.00  0.00           C  
ATOM   2254  C   ALA B  25      -2.524  20.781  10.497  1.00  0.00           C  
ATOM   2255  O   ALA B  25      -1.443  20.239  10.722  1.00  0.00           O  
ATOM   2256  CB  ALA B  25      -4.610  19.373  10.841  1.00  0.00           C  
ATOM   2257  N   LEU B  26      -2.676  21.683   9.512  1.00  0.00           N  
ATOM   2258  CA  LEU B  26      -1.564  22.177   8.707  1.00  0.00           C  
ATOM   2259  C   LEU B  26      -0.549  22.952   9.556  1.00  0.00           C  
ATOM   2260  O   LEU B  26       0.650  22.773   9.371  1.00  0.00           O  
ATOM   2261  CB  LEU B  26      -2.090  23.075   7.571  1.00  0.00           C  
ATOM   2262  CG  LEU B  26      -2.781  22.334   6.409  1.00  0.00           C  
ATOM   2263  CD1 LEU B  26      -3.427  23.349   5.464  1.00  0.00           C  
ATOM   2264  CD2 LEU B  26      -1.805  21.500   5.591  1.00  0.00           C  
ATOM   2265  N   GLY B  27      -1.020  23.764  10.502  1.00  0.00           N  
ATOM   2266  CA  GLY B  27      -0.157  24.487  11.442  1.00  0.00           C  
ATOM   2267  C   GLY B  27       0.587  23.581  12.433  1.00  0.00           C  
ATOM   2268  O   GLY B  27       1.646  23.969  12.921  1.00  0.00           O  
ATOM   2269  N   ASP B  28       0.061  22.373  12.676  1.00  0.00           N  
ATOM   2270  CA  ASP B  28       0.665  21.365  13.553  1.00  0.00           C  
ATOM   2271  C   ASP B  28       1.632  20.416  12.807  1.00  0.00           C  
ATOM   2272  O   ASP B  28       2.166  19.480  13.408  1.00  0.00           O  
ATOM   2273  CB  ASP B  28      -0.453  20.580  14.280  1.00  0.00           C  
ATOM   2274  CG  ASP B  28      -1.286  21.373  15.304  1.00  0.00           C  
ATOM   2275  OD1 ASP B  28      -0.788  22.380  15.856  1.00  0.00           O  
ATOM   2276  OD2 ASP B  28      -2.426  20.932  15.603  1.00  0.00           O  
ATOM   2277  N   ILE B  29       1.864  20.614  11.504  1.00  0.00           N  
ATOM   2278  CA  ILE B  29       2.846  19.828  10.750  1.00  0.00           C  
ATOM   2279  C   ILE B  29       4.252  20.139  11.284  1.00  0.00           C  
ATOM   2280  O   ILE B  29       4.627  21.310  11.371  1.00  0.00           O  
ATOM   2281  CB  ILE B  29       2.748  20.070   9.222  1.00  0.00           C  
ATOM   2282  CG1 ILE B  29       1.410  19.522   8.688  1.00  0.00           C  
ATOM   2283  CG2 ILE B  29       3.912  19.406   8.466  1.00  0.00           C  
ATOM   2284  CD1 ILE B  29       1.149  19.808   7.198  1.00  0.00           C  
ATOM   2285  N   PRO B  30       5.066  19.110  11.616  1.00  0.00           N  
ATOM   2286  CA  PRO B  30       6.427  19.325  12.109  1.00  0.00           C  
ATOM   2287  C   PRO B  30       7.274  20.077  11.086  1.00  0.00           C  
ATOM   2288  O   PRO B  30       7.046  19.978   9.880  1.00  0.00           O  
ATOM   2289  CB  PRO B  30       6.980  17.927  12.402  1.00  0.00           C  
ATOM   2290  CG  PRO B  30       6.173  17.017  11.482  1.00  0.00           C  
ATOM   2291  CD  PRO B  30       4.810  17.697  11.448  1.00  0.00           C  
ATOM   2292  N   GLU B  31       8.243  20.830  11.571  1.00  0.00           N  
ATOM   2293  CA  GLU B  31       9.167  21.622  10.751  1.00  0.00           C  
ATOM   2294  C   GLU B  31       8.482  22.580   9.755  1.00  0.00           C  
ATOM   2295  O   GLU B  31       9.046  22.945   8.721  1.00  0.00           O  
ATOM   2296  CB  GLU B  31      10.196  20.714  10.057  1.00  0.00           C  
ATOM   2297  CG  GLU B  31      11.018  19.882  11.048  1.00  0.00           C  
ATOM   2298  CD  GLU B  31      12.112  19.070  10.330  1.00  0.00           C  
ATOM   2299  OE1 GLU B  31      12.375  17.939  10.780  1.00  0.00           O  
ATOM   2300  OE2 GLU B  31      12.686  19.608   9.356  1.00  0.00           O  
ATOM   2301  N   SER B  32       7.253  22.980  10.070  1.00  0.00           N  
ATOM   2302  CA  SER B  32       6.421  23.787   9.188  1.00  0.00           C  
ATOM   2303  C   SER B  32       5.607  24.799   9.988  1.00  0.00           C  
ATOM   2304  O   SER B  32       5.228  24.553  11.133  1.00  0.00           O  
ATOM   2305  CB  SER B  32       5.468  22.896   8.385  1.00  0.00           C  
ATOM   2306  OG  SER B  32       6.162  21.863   7.720  1.00  0.00           O  
ATOM   2307  N   HIS B  33       5.283  25.929   9.374  1.00  0.00           N  
ATOM   2308  CA  HIS B  33       4.372  26.902   9.952  1.00  0.00           C  
ATOM   2309  C   HIS B  33       3.622  27.677   8.871  1.00  0.00           C  
ATOM   2310  O   HIS B  33       4.117  27.908   7.772  1.00  0.00           O  
ATOM   2311  CB  HIS B  33       5.117  27.840  10.917  1.00  0.00           C  
ATOM   2312  CG  HIS B  33       6.150  28.701  10.256  1.00  0.00           C  
ATOM   2313  ND1 HIS B  33       7.436  28.332   9.915  1.00  0.00           N  
ATOM   2314  CD2 HIS B  33       6.024  30.038   9.963  1.00  0.00           C  
ATOM   2315  CE1 HIS B  33       8.060  29.425   9.423  1.00  0.00           C  
ATOM   2316  NE2 HIS B  33       7.234  30.467   9.455  1.00  0.00           N  
ATOM   2317  N   ILE B  34       2.401  28.072   9.190  1.00  0.00           N  
ATOM   2318  CA  ILE B  34       1.566  28.847   8.285  1.00  0.00           C  
ATOM   2319  C   ILE B  34       2.077  30.287   8.236  1.00  0.00           C  
ATOM   2320  O   ILE B  34       2.142  30.959   9.260  1.00  0.00           O  
ATOM   2321  CB  ILE B  34       0.083  28.753   8.688  1.00  0.00           C  
ATOM   2322  CG1 ILE B  34      -0.420  27.294   8.559  1.00  0.00           C  
ATOM   2323  CG2 ILE B  34      -0.772  29.706   7.824  1.00  0.00           C  
ATOM   2324  CD1 ILE B  34      -1.854  27.070   9.048  1.00  0.00           C  
ATOM   2325  N   LEU B  35       2.371  30.778   7.034  1.00  0.00           N  
ATOM   2326  CA  LEU B  35       2.711  32.179   6.788  1.00  0.00           C  
ATOM   2327  C   LEU B  35       1.450  33.022   6.569  1.00  0.00           C  
ATOM   2328  O   LEU B  35       1.310  34.104   7.134  1.00  0.00           O  
ATOM   2329  CB  LEU B  35       3.616  32.280   5.551  1.00  0.00           C  
ATOM   2330  CG  LEU B  35       5.009  31.637   5.685  1.00  0.00           C  
ATOM   2331  CD1 LEU B  35       5.723  31.724   4.337  1.00  0.00           C  
ATOM   2332  CD2 LEU B  35       5.852  32.354   6.730  1.00  0.00           C  
ATOM   2333  N   THR B  36       0.550  32.542   5.707  1.00  0.00           N  
ATOM   2334  CA  THR B  36      -0.650  33.288   5.309  1.00  0.00           C  
ATOM   2335  C   THR B  36      -1.756  32.326   4.896  1.00  0.00           C  
ATOM   2336  O   THR B  36      -1.493  31.277   4.321  1.00  0.00           O  
ATOM   2337  CB  THR B  36      -0.347  34.262   4.160  1.00  0.00           C  
ATOM   2338  OG1 THR B  36       0.836  34.987   4.395  1.00  0.00           O  
ATOM   2339  CG2 THR B  36      -1.435  35.312   3.963  1.00  0.00           C  
ATOM   2340  N   VAL B  37      -3.004  32.722   5.155  1.00  0.00           N  
ATOM   2341  CA  VAL B  37      -4.209  32.032   4.701  1.00  0.00           C  
ATOM   2342  C   VAL B  37      -5.041  33.030   3.912  1.00  0.00           C  
ATOM   2343  O   VAL B  37      -5.211  34.161   4.354  1.00  0.00           O  
ATOM   2344  CB  VAL B  37      -5.007  31.466   5.890  1.00  0.00           C  
ATOM   2345  CG1 VAL B  37      -6.209  30.651   5.416  1.00  0.00           C  
ATOM   2346  CG2 VAL B  37      -4.138  30.566   6.775  1.00  0.00           C  
ATOM   2347  N   SER B  38      -5.546  32.627   2.754  1.00  0.00           N  
ATOM   2348  CA  SER B  38      -6.457  33.448   1.969  1.00  0.00           C  
ATOM   2349  C   SER B  38      -7.802  33.634   2.674  1.00  0.00           C  
ATOM   2350  O   SER B  38      -8.138  32.929   3.636  1.00  0.00           O  
ATOM   2351  CB  SER B  38      -6.660  32.845   0.575  1.00  0.00           C  
ATOM   2352  OG  SER B  38      -7.519  31.720   0.612  1.00  0.00           O  
ATOM   2353  N   SER B  39      -8.627  34.531   2.141  1.00  0.00           N  
ATOM   2354  CA  SER B  39     -10.062  34.491   2.423  1.00  0.00           C  
ATOM   2355  C   SER B  39     -10.656  33.131   2.036  1.00  0.00           C  
ATOM   2356  O   SER B  39     -10.100  32.409   1.202  1.00  0.00           O  
ATOM   2357  CB  SER B  39     -10.790  35.598   1.670  1.00  0.00           C  
ATOM   2358  OG  SER B  39     -10.277  36.880   2.004  1.00  0.00           O  
ATOM   2359  N   PHE B  40     -11.801  32.812   2.605  1.00  0.00           N  
ATOM   2360  CA  PHE B  40     -12.585  31.667   2.184  1.00  0.00           C  
ATOM   2361  C   PHE B  40     -13.520  32.084   1.050  1.00  0.00           C  
ATOM   2362  O   PHE B  40     -14.188  33.113   1.122  1.00  0.00           O  
ATOM   2363  CB  PHE B  40     -13.342  31.060   3.375  1.00  0.00           C  
ATOM   2364  CG  PHE B  40     -12.487  30.567   4.533  1.00  0.00           C  
ATOM   2365  CD1 PHE B  40     -11.114  30.320   4.397  1.00  0.00           C  
ATOM   2366  CD2 PHE B  40     -13.097  30.343   5.785  1.00  0.00           C  
ATOM   2367  CE1 PHE B  40     -10.350  29.872   5.485  1.00  0.00           C  
ATOM   2368  CE2 PHE B  40     -12.341  29.887   6.871  1.00  0.00           C  
ATOM   2369  CZ  PHE B  40     -10.969  29.657   6.728  1.00  0.00           C  
ATOM   2370  N   TYR B  41     -13.557  31.268   0.002  1.00  0.00           N  
ATOM   2371  CA  TYR B  41     -14.306  31.525  -1.207  1.00  0.00           C  
ATOM   2372  C   TYR B  41     -15.354  30.442  -1.426  1.00  0.00           C  
ATOM   2373  O   TYR B  41     -15.085  29.262  -1.243  1.00  0.00           O  
ATOM   2374  CB  TYR B  41     -13.355  31.601  -2.395  1.00  0.00           C  
ATOM   2375  CG  TYR B  41     -12.447  32.809  -2.358  1.00  0.00           C  
ATOM   2376  CD1 TYR B  41     -12.889  34.022  -2.901  1.00  0.00           C  
ATOM   2377  CD2 TYR B  41     -11.163  32.730  -1.776  1.00  0.00           C  
ATOM   2378  CE1 TYR B  41     -12.064  35.153  -2.894  1.00  0.00           C  
ATOM   2379  CE2 TYR B  41     -10.330  33.856  -1.764  1.00  0.00           C  
ATOM   2380  CZ  TYR B  41     -10.783  35.067  -2.326  1.00  0.00           C  
ATOM   2381  OH  TYR B  41      -9.989  36.179  -2.334  1.00  0.00           O  
ATOM   2382  N   ARG B  42     -16.532  30.853  -1.862  1.00  0.00           N  
ATOM   2383  CA  ARG B  42     -17.629  29.963  -2.214  1.00  0.00           C  
ATOM   2384  C   ARG B  42     -17.599  29.677  -3.711  1.00  0.00           C  
ATOM   2385  O   ARG B  42     -17.612  30.611  -4.513  1.00  0.00           O  
ATOM   2386  CB  ARG B  42     -18.943  30.604  -1.754  1.00  0.00           C  
ATOM   2387  CG  ARG B  42     -20.114  29.636  -1.871  1.00  0.00           C  
ATOM   2388  CD  ARG B  42     -21.432  30.313  -1.462  1.00  0.00           C  
ATOM   2389  NE  ARG B  42     -21.461  30.655  -0.033  1.00  0.00           N  
ATOM   2390  CZ  ARG B  42     -22.254  30.130   0.887  1.00  0.00           C  
ATOM   2391  NH1 ARG B  42     -23.125  29.209   0.596  1.00  0.00           N  
ATOM   2392  NH2 ARG B  42     -22.188  30.554   2.117  1.00  0.00           N  
ATOM   2393  N   THR B  43     -17.576  28.406  -4.064  1.00  0.00           N  
ATOM   2394  CA  THR B  43     -17.588  27.959  -5.459  1.00  0.00           C  
ATOM   2395  C   THR B  43     -18.723  26.960  -5.655  1.00  0.00           C  
ATOM   2396  O   THR B  43     -18.800  25.998  -4.896  1.00  0.00           O  
ATOM   2397  CB  THR B  43     -16.254  27.321  -5.871  1.00  0.00           C  
ATOM   2398  OG1 THR B  43     -15.175  28.082  -5.386  1.00  0.00           O  
ATOM   2399  CG2 THR B  43     -16.107  27.261  -7.382  1.00  0.00           C  
ATOM   2400  N   PRO B  44     -19.606  27.165  -6.643  1.00  0.00           N  
ATOM   2401  CA  PRO B  44     -20.663  26.202  -6.923  1.00  0.00           C  
ATOM   2402  C   PRO B  44     -20.063  24.848  -7.328  1.00  0.00           C  
ATOM   2403  O   PRO B  44     -19.004  24.807  -7.964  1.00  0.00           O  
ATOM   2404  CB  PRO B  44     -21.519  26.832  -8.028  1.00  0.00           C  
ATOM   2405  CG  PRO B  44     -20.553  27.787  -8.719  1.00  0.00           C  
ATOM   2406  CD  PRO B  44     -19.638  28.254  -7.594  1.00  0.00           C  
ATOM   2407  N   PRO B  45     -20.716  23.724  -6.980  1.00  0.00           N  
ATOM   2408  CA  PRO B  45     -20.226  22.408  -7.330  1.00  0.00           C  
ATOM   2409  C   PRO B  45     -20.204  22.212  -8.848  1.00  0.00           C  
ATOM   2410  O   PRO B  45     -21.123  22.605  -9.569  1.00  0.00           O  
ATOM   2411  CB  PRO B  45     -21.159  21.416  -6.617  1.00  0.00           C  
ATOM   2412  CG  PRO B  45     -22.456  22.199  -6.455  1.00  0.00           C  
ATOM   2413  CD  PRO B  45     -21.976  23.631  -6.262  1.00  0.00           C  
ATOM   2414  N   LEU B  46     -19.168  21.558  -9.342  1.00  0.00           N  
ATOM   2415  CA  LEU B  46     -19.073  21.130 -10.735  1.00  0.00           C  
ATOM   2416  C   LEU B  46     -19.972  19.902 -10.950  1.00  0.00           C  
ATOM   2417  O   LEU B  46     -19.537  18.763 -10.810  1.00  0.00           O  
ATOM   2418  CB  LEU B  46     -17.599  20.846 -11.095  1.00  0.00           C  
ATOM   2419  CG  LEU B  46     -16.744  22.104 -11.324  1.00  0.00           C  
ATOM   2420  CD1 LEU B  46     -15.257  21.738 -11.279  1.00  0.00           C  
ATOM   2421  CD2 LEU B  46     -17.026  22.740 -12.688  1.00  0.00           C  
ATOM   2422  N   GLY B  47     -21.236  20.136 -11.274  1.00  0.00           N  
ATOM   2423  CA  GLY B  47     -22.168  19.066 -11.628  1.00  0.00           C  
ATOM   2424  C   GLY B  47     -23.631  19.394 -11.321  1.00  0.00           C  
ATOM   2425  O   GLY B  47     -23.918  20.371 -10.637  1.00  0.00           O  
ATOM   2426  N   PRO B  48     -24.572  18.573 -11.842  1.00  0.00           N  
ATOM   2427  CA  PRO B  48     -26.006  18.858 -11.770  1.00  0.00           C  
ATOM   2428  C   PRO B  48     -26.668  18.488 -10.436  1.00  0.00           C  
ATOM   2429  O   PRO B  48     -27.844  18.780 -10.255  1.00  0.00           O  
ATOM   2430  CB  PRO B  48     -26.610  18.061 -12.934  1.00  0.00           C  
ATOM   2431  CG  PRO B  48     -25.702  16.840 -13.023  1.00  0.00           C  
ATOM   2432  CD  PRO B  48     -24.322  17.403 -12.676  1.00  0.00           C  
ATOM   2433  N   GLN B  49     -25.986  17.787  -9.550  1.00  0.00           N  
ATOM   2434  CA  GLN B  49     -26.590  17.336  -8.298  1.00  0.00           C  
ATOM   2435  C   GLN B  49     -26.563  18.451  -7.243  1.00  0.00           C  
ATOM   2436  O   GLN B  49     -25.610  19.217  -7.182  1.00  0.00           O  
ATOM   2437  CB  GLN B  49     -25.924  16.053  -7.788  1.00  0.00           C  
ATOM   2438  CG  GLN B  49     -26.283  14.850  -8.682  1.00  0.00           C  
ATOM   2439  CD  GLN B  49     -25.833  13.497  -8.120  1.00  0.00           C  
ATOM   2440  OE1 GLN B  49     -25.117  13.383  -7.148  1.00  0.00           O  
ATOM   2441  NE2 GLN B  49     -26.250  12.406  -8.731  1.00  0.00           N  
ATOM   2442  N   ASP B  50     -27.592  18.473  -6.380  1.00  0.00           N  
ATOM   2443  CA  ASP B  50     -27.717  19.328  -5.191  1.00  0.00           C  
ATOM   2444  C   ASP B  50     -26.626  19.016  -4.155  1.00  0.00           C  
ATOM   2445  O   ASP B  50     -26.875  18.522  -3.050  1.00  0.00           O  
ATOM   2446  CB  ASP B  50     -29.123  19.168  -4.557  1.00  0.00           C  
ATOM   2447  CG  ASP B  50     -30.256  19.910  -5.267  1.00  0.00           C  
ATOM   2448  OD1 ASP B  50     -29.984  20.992  -5.832  1.00  0.00           O  
ATOM   2449  OD2 ASP B  50     -31.397  19.409  -5.187  1.00  0.00           O  
ATOM   2450  N   GLN B  51     -25.369  19.255  -4.525  1.00  0.00           N  
ATOM   2451  CA  GLN B  51     -24.256  19.226  -3.602  1.00  0.00           C  
ATOM   2452  C   GLN B  51     -24.078  20.617  -2.983  1.00  0.00           C  
ATOM   2453  O   GLN B  51     -24.318  21.620  -3.658  1.00  0.00           O  
ATOM   2454  CB  GLN B  51     -22.983  18.719  -4.283  1.00  0.00           C  
ATOM   2455  CG  GLN B  51     -23.141  17.251  -4.690  1.00  0.00           C  
ATOM   2456  CD  GLN B  51     -21.824  16.569  -5.053  1.00  0.00           C  
ATOM   2457  OE1 GLN B  51     -20.738  17.095  -4.890  1.00  0.00           O  
ATOM   2458  NE2 GLN B  51     -21.882  15.344  -5.534  1.00  0.00           N  
ATOM   2459  N   PRO B  52     -23.660  20.691  -1.718  1.00  0.00           N  
ATOM   2460  CA  PRO B  52     -23.307  21.963  -1.110  1.00  0.00           C  
ATOM   2461  C   PRO B  52     -22.200  22.663  -1.897  1.00  0.00           C  
ATOM   2462  O   PRO B  52     -21.337  22.009  -2.483  1.00  0.00           O  
ATOM   2463  CB  PRO B  52     -22.856  21.642   0.322  1.00  0.00           C  
ATOM   2464  CG  PRO B  52     -23.436  20.257   0.590  1.00  0.00           C  
ATOM   2465  CD  PRO B  52     -23.452  19.603  -0.782  1.00  0.00           C  
ATOM   2466  N   ASP B  53     -22.204  23.996  -1.856  1.00  0.00           N  
ATOM   2467  CA  ASP B  53     -21.103  24.783  -2.396  1.00  0.00           C  
ATOM   2468  C   ASP B  53     -19.764  24.364  -1.778  1.00  0.00           C  
ATOM   2469  O   ASP B  53     -19.667  24.077  -0.579  1.00  0.00           O  
ATOM   2470  CB  ASP B  53     -21.324  26.271  -2.122  1.00  0.00           C  
ATOM   2471  CG  ASP B  53     -22.493  26.902  -2.871  1.00  0.00           C  
ATOM   2472  OD1 ASP B  53     -22.795  26.455  -3.996  1.00  0.00           O  
ATOM   2473  OD2 ASP B  53     -23.040  27.894  -2.327  1.00  0.00           O  
ATOM   2474  N   TYR B  54     -18.717  24.379  -2.587  1.00  0.00           N  
ATOM   2475  CA  TYR B  54     -17.358  24.188  -2.103  1.00  0.00           C  
ATOM   2476  C   TYR B  54     -16.855  25.467  -1.441  1.00  0.00           C  
ATOM   2477  O   TYR B  54     -16.944  26.553  -2.005  1.00  0.00           O  
ATOM   2478  CB  TYR B  54     -16.429  23.761  -3.233  1.00  0.00           C  
ATOM   2479  CG  TYR B  54     -16.396  22.270  -3.460  1.00  0.00           C  
ATOM   2480  CD1 TYR B  54     -15.363  21.499  -2.902  1.00  0.00           C  
ATOM   2481  CD2 TYR B  54     -17.384  21.649  -4.246  1.00  0.00           C  
ATOM   2482  CE1 TYR B  54     -15.309  20.110  -3.115  1.00  0.00           C  
ATOM   2483  CE2 TYR B  54     -17.348  20.261  -4.461  1.00  0.00           C  
ATOM   2484  CZ  TYR B  54     -16.301  19.489  -3.894  1.00  0.00           C  
ATOM   2485  OH  TYR B  54     -16.266  18.138  -4.103  1.00  0.00           O  
ATOM   2486  N   LEU B  55     -16.258  25.316  -0.260  1.00  0.00           N  
ATOM   2487  CA  LEU B  55     -15.384  26.315   0.313  1.00  0.00           C  
ATOM   2488  C   LEU B  55     -13.964  26.062  -0.187  1.00  0.00           C  
ATOM   2489  O   LEU B  55     -13.422  24.986   0.030  1.00  0.00           O  
ATOM   2490  CB  LEU B  55     -15.532  26.285   1.846  1.00  0.00           C  
ATOM   2491  CG  LEU B  55     -14.874  27.494   2.549  1.00  0.00           C  
ATOM   2492  CD1 LEU B  55     -15.476  27.658   3.941  1.00  0.00           C  
ATOM   2493  CD2 LEU B  55     -13.366  27.340   2.723  1.00  0.00           C  
ATOM   2494  N   ASN B  56     -13.378  27.057  -0.847  1.00  0.00           N  
ATOM   2495  CA  ASN B  56     -12.000  27.014  -1.324  1.00  0.00           C  
ATOM   2496  C   ASN B  56     -11.157  28.068  -0.619  1.00  0.00           C  
ATOM   2497  O   ASN B  56     -11.604  29.193  -0.388  1.00  0.00           O  
ATOM   2498  CB  ASN B  56     -11.970  27.181  -2.849  1.00  0.00           C  
ATOM   2499  CG  ASN B  56     -12.574  25.982  -3.559  1.00  0.00           C  
ATOM   2500  OD1 ASN B  56     -11.947  24.965  -3.744  1.00  0.00           O  
ATOM   2501  ND2 ASN B  56     -13.808  26.067  -3.975  1.00  0.00           N  
ATOM   2502  N   ALA B  57      -9.911  27.713  -0.310  1.00  0.00           N  
ATOM   2503  CA  ALA B  57      -8.917  28.612   0.248  1.00  0.00           C  
ATOM   2504  C   ALA B  57      -7.514  28.232  -0.247  1.00  0.00           C  
ATOM   2505  O   ALA B  57      -7.299  27.138  -0.765  1.00  0.00           O  
ATOM   2506  CB  ALA B  57      -9.012  28.582   1.780  1.00  0.00           C  
ATOM   2507  N   ALA B  58      -6.549  29.125  -0.071  1.00  0.00           N  
ATOM   2508  CA  ALA B  58      -5.137  28.846  -0.287  1.00  0.00           C  
ATOM   2509  C   ALA B  58      -4.335  29.166   0.978  1.00  0.00           C  
ATOM   2510  O   ALA B  58      -4.650  30.107   1.704  1.00  0.00           O  
ATOM   2511  CB  ALA B  58      -4.635  29.630  -1.505  1.00  0.00           C  
ATOM   2512  N   VAL B  59      -3.304  28.392   1.228  1.00  0.00           N  
ATOM   2513  CA  VAL B  59      -2.409  28.530   2.371  1.00  0.00           C  
ATOM   2514  C   VAL B  59      -0.977  28.612   1.872  1.00  0.00           C  
ATOM   2515  O   VAL B  59      -0.559  27.779   1.075  1.00  0.00           O  
ATOM   2516  CB  VAL B  59      -2.568  27.358   3.349  1.00  0.00           C  
ATOM   2517  CG1 VAL B  59      -1.694  27.518   4.583  1.00  0.00           C  
ATOM   2518  CG2 VAL B  59      -4.020  27.243   3.825  1.00  0.00           C  
ATOM   2519  N   ALA B  60      -0.220  29.597   2.352  1.00  0.00           N  
ATOM   2520  CA  ALA B  60       1.231  29.604   2.249  1.00  0.00           C  
ATOM   2521  C   ALA B  60       1.805  28.965   3.517  1.00  0.00           C  
ATOM   2522  O   ALA B  60       1.575  29.456   4.622  1.00  0.00           O  
ATOM   2523  CB  ALA B  60       1.713  31.044   2.035  1.00  0.00           C  
ATOM   2524  N   LEU B  61       2.524  27.863   3.353  1.00  0.00           N  
ATOM   2525  CA  LEU B  61       3.158  27.110   4.424  1.00  0.00           C  
ATOM   2526  C   LEU B  61       4.676  27.154   4.235  1.00  0.00           C  
ATOM   2527  O   LEU B  61       5.181  26.668   3.229  1.00  0.00           O  
ATOM   2528  CB  LEU B  61       2.622  25.667   4.391  1.00  0.00           C  
ATOM   2529  CG  LEU B  61       3.067  24.816   5.598  1.00  0.00           C  
ATOM   2530  CD1 LEU B  61       2.189  25.104   6.815  1.00  0.00           C  
ATOM   2531  CD2 LEU B  61       2.928  23.330   5.271  1.00  0.00           C  
ATOM   2532  N   GLU B  62       5.401  27.725   5.188  1.00  0.00           N  
ATOM   2533  CA  GLU B  62       6.857  27.581   5.206  1.00  0.00           C  
ATOM   2534  C   GLU B  62       7.218  26.228   5.818  1.00  0.00           C  
ATOM   2535  O   GLU B  62       6.692  25.857   6.864  1.00  0.00           O  
ATOM   2536  CB  GLU B  62       7.517  28.753   5.923  1.00  0.00           C  
ATOM   2537  CG  GLU B  62       9.043  28.733   5.717  1.00  0.00           C  
ATOM   2538  CD  GLU B  62       9.742  30.003   6.220  1.00  0.00           C  
ATOM   2539  OE1 GLU B  62      10.764  30.392   5.604  1.00  0.00           O  
ATOM   2540  OE2 GLU B  62       9.300  30.579   7.225  1.00  0.00           O  
ATOM   2541  N   THR B  63       8.110  25.481   5.173  1.00  0.00           N  
ATOM   2542  CA  THR B  63       8.493  24.143   5.601  1.00  0.00           C  
ATOM   2543  C   THR B  63       9.955  23.837   5.282  1.00  0.00           C  
ATOM   2544  O   THR B  63      10.505  24.312   4.287  1.00  0.00           O  
ATOM   2545  CB  THR B  63       7.551  23.085   4.995  1.00  0.00           C  
ATOM   2546  OG1 THR B  63       7.831  21.817   5.531  1.00  0.00           O  
ATOM   2547  CG2 THR B  63       7.625  22.985   3.470  1.00  0.00           C  
ATOM   2548  N   SER B  64      10.584  23.017   6.125  1.00  0.00           N  
ATOM   2549  CA  SER B  64      11.878  22.375   5.857  1.00  0.00           C  
ATOM   2550  C   SER B  64      11.738  20.910   5.440  1.00  0.00           C  
ATOM   2551  O   SER B  64      12.742  20.284   5.115  1.00  0.00           O  
ATOM   2552  CB  SER B  64      12.826  22.503   7.053  1.00  0.00           C  
ATOM   2553  OG  SER B  64      12.199  22.261   8.285  1.00  0.00           O  
ATOM   2554  N   LEU B  65      10.522  20.385   5.394  1.00  0.00           N  
ATOM   2555  CA  LEU B  65      10.255  19.034   4.931  1.00  0.00           C  
ATOM   2556  C   LEU B  65      10.543  18.888   3.433  1.00  0.00           C  
ATOM   2557  O   LEU B  65      10.400  19.835   2.655  1.00  0.00           O  
ATOM   2558  CB  LEU B  65       8.802  18.638   5.226  1.00  0.00           C  
ATOM   2559  CG  LEU B  65       8.404  18.625   6.709  1.00  0.00           C  
ATOM   2560  CD1 LEU B  65       6.929  18.261   6.828  1.00  0.00           C  
ATOM   2561  CD2 LEU B  65       9.213  17.616   7.518  1.00  0.00           C  
ATOM   2562  N   ALA B  66      10.886  17.664   3.024  1.00  0.00           N  
ATOM   2563  CA  ALA B  66      10.912  17.314   1.610  1.00  0.00           C  
ATOM   2564  C   ALA B  66       9.475  17.327   1.025  1.00  0.00           C  
ATOM   2565  O   ALA B  66       8.502  17.099   1.749  1.00  0.00           O  
ATOM   2566  CB  ALA B  66      11.593  15.950   1.449  1.00  0.00           C  
ATOM   2567  N   PRO B  67       9.312  17.531  -0.290  1.00  0.00           N  
ATOM   2568  CA  PRO B  67       7.989  17.584  -0.919  1.00  0.00           C  
ATOM   2569  C   PRO B  67       7.105  16.360  -0.651  1.00  0.00           C  
ATOM   2570  O   PRO B  67       5.920  16.491  -0.365  1.00  0.00           O  
ATOM   2571  CB  PRO B  67       8.271  17.750  -2.416  1.00  0.00           C  
ATOM   2572  CG  PRO B  67       9.652  18.399  -2.474  1.00  0.00           C  
ATOM   2573  CD  PRO B  67      10.357  17.842  -1.248  1.00  0.00           C  
ATOM   2574  N   GLU B  68       7.693  15.169  -0.696  1.00  0.00           N  
ATOM   2575  CA  GLU B  68       6.953  13.930  -0.410  1.00  0.00           C  
ATOM   2576  C   GLU B  68       6.608  13.764   1.079  1.00  0.00           C  
ATOM   2577  O   GLU B  68       5.569  13.196   1.404  1.00  0.00           O  
ATOM   2578  CB  GLU B  68       7.725  12.697  -0.898  1.00  0.00           C  
ATOM   2579  CG  GLU B  68       7.887  12.671  -2.423  1.00  0.00           C  
ATOM   2580  CD  GLU B  68       8.227  11.266  -2.967  1.00  0.00           C  
ATOM   2581  OE1 GLU B  68       8.000  11.057  -4.185  1.00  0.00           O  
ATOM   2582  OE2 GLU B  68       8.644  10.395  -2.173  1.00  0.00           O  
ATOM   2583  N   GLU B  69       7.420  14.280   1.987  1.00  0.00           N  
ATOM   2584  CA  GLU B  69       7.103  14.292   3.414  1.00  0.00           C  
ATOM   2585  C   GLU B  69       5.936  15.238   3.698  1.00  0.00           C  
ATOM   2586  O   GLU B  69       5.009  14.864   4.420  1.00  0.00           O  
ATOM   2587  CB  GLU B  69       8.325  14.700   4.243  1.00  0.00           C  
ATOM   2588  CG  GLU B  69       9.450  13.669   4.193  1.00  0.00           C  
ATOM   2589  CD  GLU B  69      10.682  14.131   4.976  1.00  0.00           C  
ATOM   2590  OE1 GLU B  69      11.330  13.261   5.594  1.00  0.00           O  
ATOM   2591  OE2 GLU B  69      10.988  15.343   4.935  1.00  0.00           O  
ATOM   2592  N   LEU B  70       5.925  16.412   3.080  1.00  0.00           N  
ATOM   2593  CA  LEU B  70       4.782  17.312   3.154  1.00  0.00           C  
ATOM   2594  C   LEU B  70       3.516  16.640   2.602  1.00  0.00           C  
ATOM   2595  O   LEU B  70       2.472  16.693   3.249  1.00  0.00           O  
ATOM   2596  CB  LEU B  70       5.091  18.630   2.431  1.00  0.00           C  
ATOM   2597  CG  LEU B  70       3.937  19.641   2.500  1.00  0.00           C  
ATOM   2598  CD1 LEU B  70       3.618  20.069   3.939  1.00  0.00           C  
ATOM   2599  CD2 LEU B  70       4.288  20.893   1.700  1.00  0.00           C  
ATOM   2600  N   LEU B  71       3.615  15.947   1.469  1.00  0.00           N  
ATOM   2601  CA  LEU B  71       2.507  15.182   0.900  1.00  0.00           C  
ATOM   2602  C   LEU B  71       1.994  14.095   1.853  1.00  0.00           C  
ATOM   2603  O   LEU B  71       0.786  13.900   1.967  1.00  0.00           O  
ATOM   2604  CB  LEU B  71       2.953  14.582  -0.444  1.00  0.00           C  
ATOM   2605  CG  LEU B  71       1.854  13.784  -1.168  1.00  0.00           C  
ATOM   2606  CD1 LEU B  71       0.695  14.671  -1.615  1.00  0.00           C  
ATOM   2607  CD2 LEU B  71       2.439  13.094  -2.398  1.00  0.00           C  
ATOM   2608  N   ASN B  72       2.875  13.411   2.573  1.00  0.00           N  
ATOM   2609  CA  ASN B  72       2.472  12.447   3.591  1.00  0.00           C  
ATOM   2610  C   ASN B  72       1.615  13.109   4.682  1.00  0.00           C  
ATOM   2611  O   ASN B  72       0.614  12.540   5.115  1.00  0.00           O  
ATOM   2612  CB  ASN B  72       3.700  11.773   4.220  1.00  0.00           C  
ATOM   2613  CG  ASN B  72       4.482  10.878   3.284  1.00  0.00           C  
ATOM   2614  OD1 ASN B  72       4.000  10.377   2.287  1.00  0.00           O  
ATOM   2615  ND2 ASN B  72       5.728  10.604   3.622  1.00  0.00           N  
ATOM   2616  N   HIS B  73       1.988  14.309   5.109  1.00  0.00           N  
ATOM   2617  CA  HIS B  73       1.240  15.053   6.117  1.00  0.00           C  
ATOM   2618  C   HIS B  73      -0.104  15.563   5.591  1.00  0.00           C  
ATOM   2619  O   HIS B  73      -1.110  15.377   6.280  1.00  0.00           O  
ATOM   2620  CB  HIS B  73       2.099  16.193   6.673  1.00  0.00           C  
ATOM   2621  CG  HIS B  73       3.138  15.713   7.635  1.00  0.00           C  
ATOM   2622  ND1 HIS B  73       2.903  15.226   8.914  1.00  0.00           N  
ATOM   2623  CD2 HIS B  73       4.496  15.639   7.427  1.00  0.00           C  
ATOM   2624  CE1 HIS B  73       4.079  14.875   9.448  1.00  0.00           C  
ATOM   2625  NE2 HIS B  73       5.071  15.112   8.578  1.00  0.00           N  
ATOM   2626  N   THR B  74      -0.171  16.135   4.390  1.00  0.00           N  
ATOM   2627  CA  THR B  74      -1.441  16.612   3.821  1.00  0.00           C  
ATOM   2628  C   THR B  74      -2.410  15.462   3.587  1.00  0.00           C  
ATOM   2629  O   THR B  74      -3.560  15.553   4.003  1.00  0.00           O  
ATOM   2630  CB  THR B  74      -1.252  17.419   2.524  1.00  0.00           C  
ATOM   2631  OG1 THR B  74      -0.594  16.673   1.534  1.00  0.00           O  
ATOM   2632  CG2 THR B  74      -0.442  18.690   2.764  1.00  0.00           C  
ATOM   2633  N   GLN B  75      -1.948  14.343   3.058  1.00  0.00           N  
ATOM   2634  CA  GLN B  75      -2.761  13.140   2.884  1.00  0.00           C  
ATOM   2635  C   GLN B  75      -3.253  12.577   4.225  1.00  0.00           C  
ATOM   2636  O   GLN B  75      -4.413  12.197   4.353  1.00  0.00           O  
ATOM   2637  CB  GLN B  75      -1.966  12.075   2.122  1.00  0.00           C  
ATOM   2638  CG  GLN B  75      -1.834  12.430   0.636  1.00  0.00           C  
ATOM   2639  CD  GLN B  75      -1.097  11.363  -0.179  1.00  0.00           C  
ATOM   2640  OE1 GLN B  75      -0.353  10.538   0.318  1.00  0.00           O  
ATOM   2641  NE2 GLN B  75      -1.292  11.351  -1.480  1.00  0.00           N  
ATOM   2642  N   ARG B  76      -2.411  12.571   5.257  1.00  0.00           N  
ATOM   2643  CA  ARG B  76      -2.832  12.184   6.611  1.00  0.00           C  
ATOM   2644  C   ARG B  76      -3.954  13.077   7.146  1.00  0.00           C  
ATOM   2645  O   ARG B  76      -4.879  12.574   7.774  1.00  0.00           O  
ATOM   2646  CB  ARG B  76      -1.613  12.198   7.539  1.00  0.00           C  
ATOM   2647  CG  ARG B  76      -1.951  11.850   8.993  1.00  0.00           C  
ATOM   2648  CD  ARG B  76      -0.709  11.893   9.887  1.00  0.00           C  
ATOM   2649  NE  ARG B  76      -0.080  13.229   9.933  1.00  0.00           N  
ATOM   2650  CZ  ARG B  76      -0.423  14.265  10.678  1.00  0.00           C  
ATOM   2651  NH1 ARG B  76      -1.436  14.220  11.503  1.00  0.00           N  
ATOM   2652  NH2 ARG B  76       0.254  15.369  10.616  1.00  0.00           N  
ATOM   2653  N   ILE B  77      -3.874  14.386   6.914  1.00  0.00           N  
ATOM   2654  CA  ILE B  77      -4.893  15.343   7.376  1.00  0.00           C  
ATOM   2655  C   ILE B  77      -6.209  15.137   6.624  1.00  0.00           C  
ATOM   2656  O   ILE B  77      -7.252  15.060   7.266  1.00  0.00           O  
ATOM   2657  CB  ILE B  77      -4.367  16.786   7.257  1.00  0.00           C  
ATOM   2658  CG1 ILE B  77      -3.198  17.031   8.233  1.00  0.00           C  
ATOM   2659  CG2 ILE B  77      -5.500  17.795   7.543  1.00  0.00           C  
ATOM   2660  CD1 ILE B  77      -2.357  18.269   7.867  1.00  0.00           C  
ATOM   2661  N   GLU B  78      -6.169  14.979   5.300  1.00  0.00           N  
ATOM   2662  CA  GLU B  78      -7.355  14.666   4.486  1.00  0.00           C  
ATOM   2663  C   GLU B  78      -8.130  13.465   5.034  1.00  0.00           C  
ATOM   2664  O   GLU B  78      -9.350  13.471   5.108  1.00  0.00           O  
ATOM   2665  CB  GLU B  78      -6.958  14.305   3.055  1.00  0.00           C  
ATOM   2666  CG  GLU B  78      -6.563  15.490   2.180  1.00  0.00           C  
ATOM   2667  CD  GLU B  78      -6.249  15.033   0.744  1.00  0.00           C  
ATOM   2668  OE1 GLU B  78      -6.251  15.910  -0.142  1.00  0.00           O  
ATOM   2669  OE2 GLU B  78      -6.032  13.816   0.501  1.00  0.00           O  
ATOM   2670  N   LEU B  79      -7.413  12.437   5.440  1.00  0.00           N  
ATOM   2671  CA  LEU B  79      -8.010  11.216   5.955  1.00  0.00           C  
ATOM   2672  C   LEU B  79      -8.590  11.375   7.346  1.00  0.00           C  
ATOM   2673  O   LEU B  79      -9.712  10.960   7.594  1.00  0.00           O  
ATOM   2674  CB  LEU B  79      -6.936  10.159   6.020  1.00  0.00           C  
ATOM   2675  CG  LEU B  79      -6.518   9.689   4.654  1.00  0.00           C  
ATOM   2676  CD1 LEU B  79      -5.141   9.106   4.936  1.00  0.00           C  
ATOM   2677  CD2 LEU B  79      -7.533   8.711   4.057  1.00  0.00           C  
ATOM   2678  N   GLN B  80      -7.822  11.976   8.248  1.00  0.00           N  
ATOM   2679  CA  GLN B  80      -8.253  12.154   9.632  1.00  0.00           C  
ATOM   2680  C   GLN B  80      -9.489  13.057   9.734  1.00  0.00           C  
ATOM   2681  O   GLN B  80     -10.273  12.908  10.670  1.00  0.00           O  
ATOM   2682  CB  GLN B  80      -7.093  12.739  10.440  1.00  0.00           C  
ATOM   2683  CG  GLN B  80      -6.034  11.680  10.736  1.00  0.00           C  
ATOM   2684  CD  GLN B  80      -4.832  12.228  11.523  1.00  0.00           C  
ATOM   2685  OE1 GLN B  80      -4.535  13.411  11.550  1.00  0.00           O  
ATOM   2686  NE2 GLN B  80      -4.102  11.365  12.197  1.00  0.00           N  
ATOM   2687  N   GLN B  81      -9.671  13.971   8.783  1.00  0.00           N  
ATOM   2688  CA  GLN B  81     -10.754  14.953   8.817  1.00  0.00           C  
ATOM   2689  C   GLN B  81     -11.833  14.745   7.750  1.00  0.00           C  
ATOM   2690  O   GLN B  81     -12.979  15.141   7.951  1.00  0.00           O  
ATOM   2691  CB  GLN B  81     -10.157  16.355   8.700  1.00  0.00           C  
ATOM   2692  CG  GLN B  81      -9.157  16.642   9.832  1.00  0.00           C  
ATOM   2693  CD  GLN B  81      -8.734  18.104   9.876  1.00  0.00           C  
ATOM   2694  OE1 GLN B  81      -9.252  18.949   9.170  1.00  0.00           O  
ATOM   2695  NE2 GLN B  81      -7.801  18.448  10.734  1.00  0.00           N  
ATOM   2696  N   GLY B  82     -11.488  14.138   6.621  1.00  0.00           N  
ATOM   2697  CA  GLY B  82     -12.321  14.158   5.421  1.00  0.00           C  
ATOM   2698  C   GLY B  82     -13.234  12.963   5.207  1.00  0.00           C  
ATOM   2699  O   GLY B  82     -14.209  13.079   4.462  1.00  0.00           O  
ATOM   2700  N   ARG B  83     -12.985  11.802   5.812  1.00  0.00           N  
ATOM   2701  CA  ARG B  83     -13.816  10.620   5.552  1.00  0.00           C  
ATOM   2702  C   ARG B  83     -14.845  10.393   6.657  1.00  0.00           C  
ATOM   2703  O   ARG B  83     -14.574   9.792   7.686  1.00  0.00           O  
ATOM   2704  CB  ARG B  83     -12.970   9.377   5.258  1.00  0.00           C  
ATOM   2705  CG  ARG B  83     -12.433   9.405   3.820  1.00  0.00           C  
ATOM   2706  CD  ARG B  83     -11.738   8.084   3.513  1.00  0.00           C  
ATOM   2707  NE  ARG B  83     -11.243   8.027   2.115  1.00  0.00           N  
ATOM   2708  CZ  ARG B  83     -10.683   6.969   1.554  1.00  0.00           C  
ATOM   2709  NH1 ARG B  83     -10.509   5.850   2.211  1.00  0.00           N  
ATOM   2710  NH2 ARG B  83     -10.282   7.009   0.323  1.00  0.00           N  
ATOM   2711  N   VAL B  84     -16.071  10.786   6.379  1.00  0.00           N  
ATOM   2712  CA  VAL B  84     -17.222  10.381   7.188  1.00  0.00           C  
ATOM   2713  C   VAL B  84     -17.734   9.046   6.661  1.00  0.00           C  
ATOM   2714  O   VAL B  84     -18.223   8.945   5.533  1.00  0.00           O  
ATOM   2715  CB  VAL B  84     -18.320  11.458   7.209  1.00  0.00           C  
ATOM   2716  CG1 VAL B  84     -19.446  11.051   8.163  1.00  0.00           C  
ATOM   2717  CG2 VAL B  84     -17.763  12.804   7.693  1.00  0.00           C  
ATOM   2718  N   ARG B  85     -17.661   7.999   7.474  1.00  0.00           N  
ATOM   2719  CA  ARG B  85     -18.287   6.711   7.160  1.00  0.00           C  
ATOM   2720  C   ARG B  85     -19.804   6.865   7.321  1.00  0.00           C  
ATOM   2721  O   ARG B  85     -20.297   6.984   8.441  1.00  0.00           O  
ATOM   2722  CB  ARG B  85     -17.670   5.598   8.037  1.00  0.00           C  
ATOM   2723  CG  ARG B  85     -17.817   4.205   7.413  1.00  0.00           C  
ATOM   2724  CD  ARG B  85     -17.157   3.142   8.304  1.00  0.00           C  
ATOM   2725  NE  ARG B  85     -17.088   1.826   7.640  1.00  0.00           N  
ATOM   2726  CZ  ARG B  85     -16.650   0.692   8.178  1.00  0.00           C  
ATOM   2727  NH1 ARG B  85     -16.236   0.634   9.406  1.00  0.00           N  
ATOM   2728  NH2 ARG B  85     -16.612  -0.408   7.484  1.00  0.00           N  
ATOM   2729  N   LYS B  86     -20.558   6.858   6.225  1.00  0.00           N  
ATOM   2730  CA  LYS B  86     -22.022   6.773   6.252  1.00  0.00           C  
ATOM   2731  C   LYS B  86     -22.434   5.332   5.949  1.00  0.00           C  
ATOM   2732  O   LYS B  86     -22.080   4.830   4.887  1.00  0.00           O  
ATOM   2733  CB  LYS B  86     -22.675   7.758   5.263  1.00  0.00           C  
ATOM   2734  CG  LYS B  86     -22.826   9.172   5.845  1.00  0.00           C  
ATOM   2735  CD  LYS B  86     -23.612  10.071   4.882  1.00  0.00           C  
ATOM   2736  CE  LYS B  86     -23.837  11.455   5.494  1.00  0.00           C  
ATOM   2737  NZ  LYS B  86     -24.587  12.356   4.579  1.00  0.00           N  
ATOM   2738  N   ALA B  87     -23.194   4.731   6.834  1.00  0.00           N  
ATOM   2739  CA  ALA B  87     -23.890   3.456   6.645  1.00  0.00           C  
ATOM   2740  C   ALA B  87     -23.084   2.414   5.832  1.00  0.00           C  
ATOM   2741  O   ALA B  87     -23.402   2.109   4.689  1.00  0.00           O  
ATOM   2742  CB  ALA B  87     -25.277   3.738   6.051  1.00  0.00           C  
ATOM   2743  N   GLU B  88     -22.028   1.900   6.440  1.00  0.00           N  
ATOM   2744  CA  GLU B  88     -21.114   0.880   5.898  1.00  0.00           C  
ATOM   2745  C   GLU B  88     -20.264   1.294   4.681  1.00  0.00           C  
ATOM   2746  O   GLU B  88     -19.162   0.767   4.519  1.00  0.00           O  
ATOM   2747  CB  GLU B  88     -21.842  -0.448   5.641  1.00  0.00           C  
ATOM   2748  CG  GLU B  88     -22.505  -0.999   6.905  1.00  0.00           C  
ATOM   2749  CD  GLU B  88     -23.173  -2.365   6.690  1.00  0.00           C  
ATOM   2750  OE1 GLU B  88     -23.499  -2.994   7.732  1.00  0.00           O  
ATOM   2751  OE2 GLU B  88     -23.374  -2.751   5.520  1.00  0.00           O  
ATOM   2752  N   ARG B  89     -20.708   2.241   3.869  1.00  0.00           N  
ATOM   2753  CA  ARG B  89     -19.947   2.733   2.726  1.00  0.00           C  
ATOM   2754  C   ARG B  89     -19.070   3.920   3.109  1.00  0.00           C  
ATOM   2755  O   ARG B  89     -19.478   4.821   3.840  1.00  0.00           O  
ATOM   2756  CB  ARG B  89     -20.861   3.062   1.542  1.00  0.00           C  
ATOM   2757  CG  ARG B  89     -21.396   1.771   0.903  1.00  0.00           C  
ATOM   2758  CD  ARG B  89     -22.230   2.082  -0.328  1.00  0.00           C  
ATOM   2759  NE  ARG B  89     -22.672   0.832  -0.979  1.00  0.00           N  
ATOM   2760  CZ  ARG B  89     -23.386   0.725  -2.085  1.00  0.00           C  
ATOM   2761  NH1 ARG B  89     -23.823   1.772  -2.717  1.00  0.00           N  
ATOM   2762  NH2 ARG B  89     -23.658  -0.457  -2.559  1.00  0.00           N  
ATOM   2763  N   TRP B  90     -17.864   3.930   2.522  1.00  0.00           N  
ATOM   2764  CA  TRP B  90     -16.977   5.078   2.562  1.00  0.00           C  
ATOM   2765  C   TRP B  90     -17.625   6.240   1.825  1.00  0.00           C  
ATOM   2766  O   TRP B  90     -17.874   6.159   0.623  1.00  0.00           O  
ATOM   2767  CB  TRP B  90     -15.647   4.677   1.928  1.00  0.00           C  
ATOM   2768  CG  TRP B  90     -14.944   3.634   2.751  1.00  0.00           C  
ATOM   2769  CD1 TRP B  90     -14.910   2.300   2.543  1.00  0.00           C  
ATOM   2770  CD2 TRP B  90     -14.261   3.880   3.996  1.00  0.00           C  
ATOM   2771  NE1 TRP B  90     -14.226   1.690   3.587  1.00  0.00           N  
ATOM   2772  CE2 TRP B  90     -13.828   2.637   4.494  1.00  0.00           C  
ATOM   2773  CE3 TRP B  90     -13.980   5.067   4.718  1.00  0.00           C  
ATOM   2774  CZ2 TRP B  90     -13.145   2.570   5.707  1.00  0.00           C  
ATOM   2775  CZ3 TRP B  90     -13.288   4.990   5.916  1.00  0.00           C  
ATOM   2776  CH2 TRP B  90     -12.881   3.763   6.398  1.00  0.00           C  
ATOM   2777  N   GLY B  91     -17.888   7.308   2.536  1.00  0.00           N  
ATOM   2778  CA  GLY B  91     -18.309   8.554   1.924  1.00  0.00           C  
ATOM   2779  C   GLY B  91     -17.213   9.102   1.005  1.00  0.00           C  
ATOM   2780  O   GLY B  91     -16.031   8.754   1.156  1.00  0.00           O  
ATOM   2781  N   PRO B  92     -17.580   9.957   0.035  1.00  0.00           N  
ATOM   2782  CA  PRO B  92     -16.602  10.666  -0.766  1.00  0.00           C  
ATOM   2783  C   PRO B  92     -15.639  11.447   0.136  1.00  0.00           C  
ATOM   2784  O   PRO B  92     -15.978  11.802   1.273  1.00  0.00           O  
ATOM   2785  CB  PRO B  92     -17.412  11.574  -1.701  1.00  0.00           C  
ATOM   2786  CG  PRO B  92     -18.735  11.777  -0.955  1.00  0.00           C  
ATOM   2787  CD  PRO B  92     -18.930  10.468  -0.209  1.00  0.00           C  
ATOM   2788  N   ARG B  93     -14.435  11.731  -0.365  1.00  0.00           N  
ATOM   2789  CA  ARG B  93     -13.553  12.696   0.286  1.00  0.00           C  
ATOM   2790  C   ARG B  93     -14.275  14.030   0.355  1.00  0.00           C  
ATOM   2791  O   ARG B  93     -14.871  14.474  -0.623  1.00  0.00           O  
ATOM   2792  CB  ARG B  93     -12.222  12.873  -0.449  1.00  0.00           C  
ATOM   2793  CG  ARG B  93     -11.274  11.669  -0.295  1.00  0.00           C  
ATOM   2794  CD  ARG B  93      -9.934  12.028  -0.926  1.00  0.00           C  
ATOM   2795  NE  ARG B  93      -8.963  10.910  -0.888  1.00  0.00           N  
ATOM   2796  CZ  ARG B  93      -7.707  10.977  -1.321  1.00  0.00           C  
ATOM   2797  NH1 ARG B  93      -7.223  12.065  -1.833  1.00  0.00           N  
ATOM   2798  NH2 ARG B  93      -6.924   9.954  -1.252  1.00  0.00           N  
ATOM   2799  N   THR B  94     -14.234  14.625   1.524  1.00  0.00           N  
ATOM   2800  CA  THR B  94     -14.971  15.835   1.831  1.00  0.00           C  
ATOM   2801  C   THR B  94     -14.056  17.019   2.089  1.00  0.00           C  
ATOM   2802  O   THR B  94     -14.514  18.157   2.113  1.00  0.00           O  
ATOM   2803  CB  THR B  94     -15.855  15.559   3.039  1.00  0.00           C  
ATOM   2804  OG1 THR B  94     -15.073  15.009   4.100  1.00  0.00           O  
ATOM   2805  CG2 THR B  94     -16.990  14.594   2.735  1.00  0.00           C  
ATOM   2806  N   LEU B  95     -12.762  16.735   2.249  1.00  0.00           N  
ATOM   2807  CA  LEU B  95     -11.672  17.687   2.354  1.00  0.00           C  
ATOM   2808  C   LEU B  95     -10.582  17.266   1.364  1.00  0.00           C  
ATOM   2809  O   LEU B  95     -10.130  16.124   1.417  1.00  0.00           O  
ATOM   2810  CB  LEU B  95     -11.147  17.659   3.799  1.00  0.00           C  
ATOM   2811  CG  LEU B  95      -9.933  18.570   4.039  1.00  0.00           C  
ATOM   2812  CD1 LEU B  95     -10.327  20.048   4.023  1.00  0.00           C  
ATOM   2813  CD2 LEU B  95      -9.319  18.243   5.400  1.00  0.00           C  
ATOM   2814  N   ASP B  96     -10.176  18.198   0.508  1.00  0.00           N  
ATOM   2815  CA  ASP B  96      -9.057  18.034  -0.415  1.00  0.00           C  
ATOM   2816  C   ASP B  96      -7.950  19.020  -0.025  1.00  0.00           C  
ATOM   2817  O   ASP B  96      -8.220  20.205   0.204  1.00  0.00           O  
ATOM   2818  CB  ASP B  96      -9.522  18.238  -1.867  1.00  0.00           C  
ATOM   2819  CG  ASP B  96     -10.568  17.219  -2.339  1.00  0.00           C  
ATOM   2820  OD1 ASP B  96     -10.368  16.004  -2.115  1.00  0.00           O  
ATOM   2821  OD2 ASP B  96     -11.576  17.651  -2.954  1.00  0.00           O  
ATOM   2822  N   LEU B  97      -6.718  18.526   0.067  1.00  0.00           N  
ATOM   2823  CA  LEU B  97      -5.508  19.301   0.327  1.00  0.00           C  
ATOM   2824  C   LEU B  97      -4.495  19.059  -0.787  1.00  0.00           C  
ATOM   2825  O   LEU B  97      -3.722  18.095  -0.760  1.00  0.00           O  
ATOM   2826  CB  LEU B  97      -4.905  18.941   1.695  1.00  0.00           C  
ATOM   2827  CG  LEU B  97      -5.763  19.262   2.924  1.00  0.00           C  
ATOM   2828  CD1 LEU B  97      -5.017  18.833   4.188  1.00  0.00           C  
ATOM   2829  CD2 LEU B  97      -6.060  20.748   3.063  1.00  0.00           C  
ATOM   2830  N   ASP B  98      -4.451  19.963  -1.752  1.00  0.00           N  
ATOM   2831  CA  ASP B  98      -3.576  19.849  -2.917  1.00  0.00           C  
ATOM   2832  C   ASP B  98      -2.345  20.748  -2.784  1.00  0.00           C  
ATOM   2833  O   ASP B  98      -2.466  21.966  -2.624  1.00  0.00           O  
ATOM   2834  CB  ASP B  98      -4.357  20.188  -4.186  1.00  0.00           C  
ATOM   2835  CG  ASP B  98      -5.359  19.112  -4.610  1.00  0.00           C  
ATOM   2836  OD1 ASP B  98      -4.938  17.935  -4.683  1.00  0.00           O  
ATOM   2837  OD2 ASP B  98      -6.484  19.498  -5.001  1.00  0.00           O  
ATOM   2838  N   ILE B  99      -1.146  20.183  -2.932  1.00  0.00           N  
ATOM   2839  CA  ILE B  99       0.083  20.974  -3.059  1.00  0.00           C  
ATOM   2840  C   ILE B  99       0.103  21.606  -4.450  1.00  0.00           C  
ATOM   2841  O   ILE B  99       0.361  20.933  -5.450  1.00  0.00           O  
ATOM   2842  CB  ILE B  99       1.350  20.136  -2.764  1.00  0.00           C  
ATOM   2843  CG1 ILE B  99       1.289  19.508  -1.351  1.00  0.00           C  
ATOM   2844  CG2 ILE B  99       2.601  21.032  -2.900  1.00  0.00           C  
ATOM   2845  CD1 ILE B  99       2.434  18.539  -1.042  1.00  0.00           C  
ATOM   2846  N   MET B 100      -0.173  22.899  -4.527  1.00  0.00           N  
ATOM   2847  CA  MET B 100      -0.157  23.645  -5.789  1.00  0.00           C  
ATOM   2848  C   MET B 100       1.272  23.915  -6.253  1.00  0.00           C  
ATOM   2849  O   MET B 100       1.590  23.708  -7.422  1.00  0.00           O  
ATOM   2850  CB  MET B 100      -0.905  24.976  -5.636  1.00  0.00           C  
ATOM   2851  CG  MET B 100      -2.403  24.791  -5.426  1.00  0.00           C  
ATOM   2852  SD  MET B 100      -3.321  26.365  -5.462  1.00  0.00           S  
ATOM   2853  CE  MET B 100      -2.873  27.026  -3.840  1.00  0.00           C  
ATOM   2854  N   LEU B 101       2.103  24.400  -5.348  1.00  0.00           N  
ATOM   2855  CA  LEU B 101       3.484  24.794  -5.609  1.00  0.00           C  
ATOM   2856  C   LEU B 101       4.364  24.429  -4.419  1.00  0.00           C  
ATOM   2857  O   LEU B 101       3.913  24.485  -3.274  1.00  0.00           O  
ATOM   2858  CB  LEU B 101       3.548  26.318  -5.861  1.00  0.00           C  
ATOM   2859  CG  LEU B 101       2.889  26.774  -7.166  1.00  0.00           C  
ATOM   2860  CD1 LEU B 101       2.704  28.282  -7.164  1.00  0.00           C  
ATOM   2861  CD2 LEU B 101       3.746  26.421  -8.387  1.00  0.00           C  
ATOM   2862  N   PHE B 102       5.630  24.118  -4.682  1.00  0.00           N  
ATOM   2863  CA  PHE B 102       6.640  23.866  -3.663  1.00  0.00           C  
ATOM   2864  C   PHE B 102       7.886  24.695  -3.991  1.00  0.00           C  
ATOM   2865  O   PHE B 102       8.739  24.289  -4.784  1.00  0.00           O  
ATOM   2866  CB  PHE B 102       6.909  22.364  -3.566  1.00  0.00           C  
ATOM   2867  CG  PHE B 102       7.661  21.983  -2.314  1.00  0.00           C  
ATOM   2868  CD1 PHE B 102       9.060  22.100  -2.245  1.00  0.00           C  
ATOM   2869  CD2 PHE B 102       6.950  21.533  -1.183  1.00  0.00           C  
ATOM   2870  CE1 PHE B 102       9.743  21.774  -1.065  1.00  0.00           C  
ATOM   2871  CE2 PHE B 102       7.628  21.197  -0.004  1.00  0.00           C  
ATOM   2872  CZ  PHE B 102       9.029  21.323   0.062  1.00  0.00           C  
ATOM   2873  N   GLY B 103       7.964  25.901  -3.430  1.00  0.00           N  
ATOM   2874  CA  GLY B 103       8.954  26.882  -3.836  1.00  0.00           C  
ATOM   2875  C   GLY B 103       8.893  27.135  -5.344  1.00  0.00           C  
ATOM   2876  O   GLY B 103       7.827  27.385  -5.904  1.00  0.00           O  
ATOM   2877  N   ASN B 104      10.055  27.030  -5.992  1.00  0.00           N  
ATOM   2878  CA  ASN B 104      10.178  27.132  -7.447  1.00  0.00           C  
ATOM   2879  C   ASN B 104      10.517  25.776  -8.093  1.00  0.00           C  
ATOM   2880  O   ASN B 104      11.104  25.723  -9.176  1.00  0.00           O  
ATOM   2881  CB  ASN B 104      11.194  28.239  -7.764  1.00  0.00           C  
ATOM   2882  CG  ASN B 104      11.002  28.798  -9.166  1.00  0.00           C  
ATOM   2883  OD1 ASN B 104       9.902  29.067  -9.610  1.00  0.00           O  
ATOM   2884  ND2 ASN B 104      12.065  29.029  -9.892  1.00  0.00           N  
ATOM   2885  N   GLU B 105      10.194  24.670  -7.419  1.00  0.00           N  
ATOM   2886  CA  GLU B 105      10.540  23.328  -7.880  1.00  0.00           C  
ATOM   2887  C   GLU B 105       9.528  22.794  -8.902  1.00  0.00           C  
ATOM   2888  O   GLU B 105       8.317  23.007  -8.804  1.00  0.00           O  
ATOM   2889  CB  GLU B 105      10.697  22.358  -6.705  1.00  0.00           C  
ATOM   2890  CG  GLU B 105      11.884  22.743  -5.809  1.00  0.00           C  
ATOM   2891  CD  GLU B 105      12.161  21.718  -4.693  1.00  0.00           C  
ATOM   2892  OE1 GLU B 105      12.754  22.133  -3.679  1.00  0.00           O  
ATOM   2893  OE2 GLU B 105      11.802  20.536  -4.865  1.00  0.00           O  
ATOM   2894  N   VAL B 106      10.052  22.054  -9.873  1.00  0.00           N  
ATOM   2895  CA  VAL B 106       9.259  21.224 -10.778  1.00  0.00           C  
ATOM   2896  C   VAL B 106       9.453  19.780 -10.356  1.00  0.00           C  
ATOM   2897  O   VAL B 106      10.557  19.241 -10.461  1.00  0.00           O  
ATOM   2898  CB  VAL B 106       9.646  21.443 -12.251  1.00  0.00           C  
ATOM   2899  CG1 VAL B 106       8.809  20.562 -13.179  1.00  0.00           C  
ATOM   2900  CG2 VAL B 106       9.424  22.901 -12.669  1.00  0.00           C  
ATOM   2901  N   ILE B 107       8.395  19.163  -9.885  1.00  0.00           N  
ATOM   2902  CA  ILE B 107       8.409  17.800  -9.350  1.00  0.00           C  
ATOM   2903  C   ILE B 107       7.499  16.938 -10.226  1.00  0.00           C  
ATOM   2904  O   ILE B 107       6.343  17.272 -10.452  1.00  0.00           O  
ATOM   2905  CB  ILE B 107       7.976  17.790  -7.864  1.00  0.00           C  
ATOM   2906  CG1 ILE B 107       8.833  18.760  -7.022  1.00  0.00           C  
ATOM   2907  CG2 ILE B 107       8.058  16.362  -7.302  1.00  0.00           C  
ATOM   2908  CD1 ILE B 107       8.306  18.994  -5.602  1.00  0.00           C  
ATOM   2909  N   ASN B 108       8.041  15.830 -10.715  1.00  0.00           N  
ATOM   2910  CA  ASN B 108       7.311  14.857 -11.513  1.00  0.00           C  
ATOM   2911  C   ASN B 108       7.648  13.455 -11.014  1.00  0.00           C  
ATOM   2912  O   ASN B 108       8.459  12.735 -11.601  1.00  0.00           O  
ATOM   2913  CB  ASN B 108       7.607  15.066 -13.011  1.00  0.00           C  
ATOM   2914  CG  ASN B 108       6.584  15.928 -13.716  1.00  0.00           C  
ATOM   2915  OD1 ASN B 108       5.404  15.894 -13.448  1.00  0.00           O  
ATOM   2916  ND2 ASN B 108       6.996  16.692 -14.692  1.00  0.00           N  
ATOM   2917  N   THR B 109       7.045  13.085  -9.899  1.00  0.00           N  
ATOM   2918  CA  THR B 109       7.135  11.734  -9.342  1.00  0.00           C  
ATOM   2919  C   THR B 109       5.816  10.988  -9.554  1.00  0.00           C  
ATOM   2920  O   THR B 109       4.838  11.527 -10.062  1.00  0.00           O  
ATOM   2921  CB  THR B 109       7.562  11.739  -7.861  1.00  0.00           C  
ATOM   2922  OG1 THR B 109       6.531  12.191  -7.028  1.00  0.00           O  
ATOM   2923  CG2 THR B 109       8.810  12.572  -7.602  1.00  0.00           C  
ATOM   2924  N   GLU B 110       5.786   9.722  -9.176  1.00  0.00           N  
ATOM   2925  CA  GLU B 110       4.563   8.916  -9.278  1.00  0.00           C  
ATOM   2926  C   GLU B 110       3.454   9.424  -8.338  1.00  0.00           C  
ATOM   2927  O   GLU B 110       2.269   9.302  -8.640  1.00  0.00           O  
ATOM   2928  CB  GLU B 110       4.934   7.455  -8.992  1.00  0.00           C  
ATOM   2929  CG  GLU B 110       3.838   6.473  -9.424  1.00  0.00           C  
ATOM   2930  CD  GLU B 110       4.218   4.993  -9.181  1.00  0.00           C  
ATOM   2931  OE1 GLU B 110       3.366   4.129  -9.444  1.00  0.00           O  
ATOM   2932  OE2 GLU B 110       5.357   4.722  -8.743  1.00  0.00           O  
ATOM   2933  N   ARG B 111       3.834  10.014  -7.201  1.00  0.00           N  
ATOM   2934  CA  ARG B 111       2.913  10.493  -6.165  1.00  0.00           C  
ATOM   2935  C   ARG B 111       2.598  11.986  -6.261  1.00  0.00           C  
ATOM   2936  O   ARG B 111       1.529  12.400  -5.817  1.00  0.00           O  
ATOM   2937  CB  ARG B 111       3.502  10.196  -4.776  1.00  0.00           C  
ATOM   2938  CG  ARG B 111       3.636   8.697  -4.495  1.00  0.00           C  
ATOM   2939  CD  ARG B 111       4.186   8.442  -3.098  1.00  0.00           C  
ATOM   2940  NE  ARG B 111       3.263   8.917  -2.052  1.00  0.00           N  
ATOM   2941  CZ  ARG B 111       3.578   9.432  -0.877  1.00  0.00           C  
ATOM   2942  NH1 ARG B 111       4.801   9.491  -0.453  1.00  0.00           N  
ATOM   2943  NH2 ARG B 111       2.650   9.900  -0.098  1.00  0.00           N  
ATOM   2944  N   LEU B 112       3.534  12.773  -6.768  1.00  0.00           N  
ATOM   2945  CA  LEU B 112       3.470  14.223  -6.677  1.00  0.00           C  
ATOM   2946  C   LEU B 112       3.839  14.872  -8.018  1.00  0.00           C  
ATOM   2947  O   LEU B 112       4.924  14.662  -8.550  1.00  0.00           O  
ATOM   2948  CB  LEU B 112       4.391  14.673  -5.535  1.00  0.00           C  
ATOM   2949  CG  LEU B 112       4.354  16.185  -5.252  1.00  0.00           C  
ATOM   2950  CD1 LEU B 112       2.972  16.672  -4.822  1.00  0.00           C  
ATOM   2951  CD2 LEU B 112       5.342  16.512  -4.128  1.00  0.00           C  
ATOM   2952  N   THR B 113       2.928  15.701  -8.508  1.00  0.00           N  
ATOM   2953  CA  THR B 113       3.179  16.590  -9.641  1.00  0.00           C  
ATOM   2954  C   THR B 113       3.058  18.026  -9.152  1.00  0.00           C  
ATOM   2955  O   THR B 113       1.985  18.450  -8.728  1.00  0.00           O  
ATOM   2956  CB  THR B 113       2.207  16.319 -10.796  1.00  0.00           C  
ATOM   2957  OG1 THR B 113       2.298  14.973 -11.203  1.00  0.00           O  
ATOM   2958  CG2 THR B 113       2.513  17.171 -12.027  1.00  0.00           C  
ATOM   2959  N   VAL B 114       4.162  18.764  -9.221  1.00  0.00           N  
ATOM   2960  CA  VAL B 114       4.220  20.182  -8.861  1.00  0.00           C  
ATOM   2961  C   VAL B 114       4.883  20.952 -10.008  1.00  0.00           C  
ATOM   2962  O   VAL B 114       5.946  20.551 -10.471  1.00  0.00           O  
ATOM   2963  CB  VAL B 114       4.980  20.391  -7.535  1.00  0.00           C  
ATOM   2964  CG1 VAL B 114       5.118  21.868  -7.184  1.00  0.00           C  
ATOM   2965  CG2 VAL B 114       4.253  19.719  -6.372  1.00  0.00           C  
ATOM   2966  N   PRO B 115       4.289  22.053 -10.501  1.00  0.00           N  
ATOM   2967  CA  PRO B 115       3.002  22.626 -10.098  1.00  0.00           C  
ATOM   2968  C   PRO B 115       1.824  21.671 -10.276  1.00  0.00           C  
ATOM   2969  O   PRO B 115       1.876  20.779 -11.121  1.00  0.00           O  
ATOM   2970  CB  PRO B 115       2.827  23.873 -10.972  1.00  0.00           C  
ATOM   2971  CG  PRO B 115       4.246  24.233 -11.373  1.00  0.00           C  
ATOM   2972  CD  PRO B 115       4.926  22.876 -11.495  1.00  0.00           C  
ATOM   2973  N   HIS B 116       0.749  21.860  -9.506  1.00  0.00           N  
ATOM   2974  CA  HIS B 116      -0.454  21.037  -9.618  1.00  0.00           C  
ATOM   2975  C   HIS B 116      -0.940  21.008 -11.070  1.00  0.00           C  
ATOM   2976  O   HIS B 116      -1.173  22.057 -11.682  1.00  0.00           O  
ATOM   2977  CB  HIS B 116      -1.546  21.560  -8.680  1.00  0.00           C  
ATOM   2978  CG  HIS B 116      -2.827  20.773  -8.772  1.00  0.00           C  
ATOM   2979  ND1 HIS B 116      -3.802  20.917  -9.728  1.00  0.00           N  
ATOM   2980  CD2 HIS B 116      -3.216  19.735  -7.961  1.00  0.00           C  
ATOM   2981  CE1 HIS B 116      -4.753  19.991  -9.497  1.00  0.00           C  
ATOM   2982  NE2 HIS B 116      -4.438  19.259  -8.438  1.00  0.00           N  
ATOM   2983  N   TYR B 117      -1.128  19.802 -11.613  1.00  0.00           N  
ATOM   2984  CA  TYR B 117      -1.271  19.553 -13.055  1.00  0.00           C  
ATOM   2985  C   TYR B 117      -2.366  20.368 -13.752  1.00  0.00           C  
ATOM   2986  O   TYR B 117      -2.282  20.638 -14.949  1.00  0.00           O  
ATOM   2987  CB  TYR B 117      -1.511  18.046 -13.270  1.00  0.00           C  
ATOM   2988  CG  TYR B 117      -2.907  17.575 -12.884  1.00  0.00           C  
ATOM   2989  CD1 TYR B 117      -3.220  17.251 -11.541  1.00  0.00           C  
ATOM   2990  CD2 TYR B 117      -3.912  17.487 -13.864  1.00  0.00           C  
ATOM   2991  CE1 TYR B 117      -4.523  16.856 -11.191  1.00  0.00           C  
ATOM   2992  CE2 TYR B 117      -5.218  17.101 -13.520  1.00  0.00           C  
ATOM   2993  CZ  TYR B 117      -5.519  16.793 -12.180  1.00  0.00           C  
ATOM   2994  OH  TYR B 117      -6.800  16.433 -11.842  1.00  0.00           O  
ATOM   2995  N   ASP B 118      -3.413  20.770 -13.028  1.00  0.00           N  
ATOM   2996  CA  ASP B 118      -4.581  21.454 -13.591  1.00  0.00           C  
ATOM   2997  C   ASP B 118      -4.872  22.812 -12.932  1.00  0.00           C  
ATOM   2998  O   ASP B 118      -5.861  23.464 -13.253  1.00  0.00           O  
ATOM   2999  CB  ASP B 118      -5.770  20.484 -13.516  1.00  0.00           C  
ATOM   3000  CG  ASP B 118      -6.945  20.906 -14.403  1.00  0.00           C  
ATOM   3001  OD1 ASP B 118      -6.704  21.288 -15.572  1.00  0.00           O  
ATOM   3002  OD2 ASP B 118      -8.091  20.815 -13.915  1.00  0.00           O  
ATOM   3003  N   MET B 119      -4.006  23.291 -12.021  1.00  0.00           N  
ATOM   3004  CA  MET B 119      -4.271  24.534 -11.280  1.00  0.00           C  
ATOM   3005  C   MET B 119      -4.441  25.751 -12.194  1.00  0.00           C  
ATOM   3006  O   MET B 119      -5.288  26.601 -11.940  1.00  0.00           O  
ATOM   3007  CB  MET B 119      -3.189  24.786 -10.222  1.00  0.00           C  
ATOM   3008  CG  MET B 119      -1.840  25.220 -10.797  1.00  0.00           C  
ATOM   3009  SD  MET B 119      -0.542  25.534  -9.562  1.00  0.00           S  
ATOM   3010  CE  MET B 119      -1.225  26.994  -8.750  1.00  0.00           C  
ATOM   3011  N   LYS B 120      -3.714  25.785 -13.312  1.00  0.00           N  
ATOM   3012  CA  LYS B 120      -3.811  26.859 -14.306  1.00  0.00           C  
ATOM   3013  C   LYS B 120      -5.174  26.913 -15.018  1.00  0.00           C  
ATOM   3014  O   LYS B 120      -5.482  27.917 -15.649  1.00  0.00           O  
ATOM   3015  CB  LYS B 120      -2.653  26.739 -15.326  1.00  0.00           C  
ATOM   3016  CG  LYS B 120      -1.273  27.029 -14.717  1.00  0.00           C  
ATOM   3017  CD  LYS B 120      -0.164  27.046 -15.801  1.00  0.00           C  
ATOM   3018  CE  LYS B 120       1.188  27.436 -15.202  1.00  0.00           C  
ATOM   3019  NZ  LYS B 120       2.259  27.572 -16.220  1.00  0.00           N  
ATOM   3020  N   ASN B 121      -6.003  25.872 -14.895  1.00  0.00           N  
ATOM   3021  CA  ASN B 121      -7.362  25.799 -15.431  1.00  0.00           C  
ATOM   3022  C   ASN B 121      -8.447  26.024 -14.361  1.00  0.00           C  
ATOM   3023  O   ASN B 121      -9.631  26.061 -14.694  1.00  0.00           O  
ATOM   3024  CB  ASN B 121      -7.561  24.444 -16.128  1.00  0.00           C  
ATOM   3025  CG  ASN B 121      -6.594  24.213 -17.278  1.00  0.00           C  
ATOM   3026  OD1 ASN B 121      -6.347  25.085 -18.105  1.00  0.00           O  
ATOM   3027  ND2 ASN B 121      -6.034  23.043 -17.362  1.00  0.00           N  
ATOM   3028  N   ARG B 122      -8.077  26.196 -13.095  1.00  0.00           N  
ATOM   3029  CA  ARG B 122      -9.003  26.215 -11.966  1.00  0.00           C  
ATOM   3030  C   ARG B 122      -9.022  27.581 -11.287  1.00  0.00           C  
ATOM   3031  O   ARG B 122      -8.197  27.868 -10.425  1.00  0.00           O  
ATOM   3032  CB  ARG B 122      -8.631  25.097 -10.986  1.00  0.00           C  
ATOM   3033  CG  ARG B 122      -8.832  23.703 -11.595  1.00  0.00           C  
ATOM   3034  CD  ARG B 122      -8.421  22.631 -10.577  1.00  0.00           C  
ATOM   3035  NE  ARG B 122      -8.455  21.298 -11.160  1.00  0.00           N  
ATOM   3036  CZ  ARG B 122      -8.333  20.151 -10.521  1.00  0.00           C  
ATOM   3037  NH1 ARG B 122      -8.201  20.097  -9.220  1.00  0.00           N  
ATOM   3038  NH2 ARG B 122      -8.315  19.048 -11.188  1.00  0.00           N  
ATOM   3039  N   GLY B 123     -10.001  28.403 -11.619  1.00  0.00           N  
ATOM   3040  CA  GLY B 123     -10.184  29.711 -10.989  1.00  0.00           C  
ATOM   3041  C   GLY B 123     -10.279  29.642  -9.463  1.00  0.00           C  
ATOM   3042  O   GLY B 123      -9.720  30.496  -8.777  1.00  0.00           O  
ATOM   3043  N   PHE B 124     -10.893  28.597  -8.932  1.00  0.00           N  
ATOM   3044  CA  PHE B 124     -11.016  28.373  -7.488  1.00  0.00           C  
ATOM   3045  C   PHE B 124      -9.696  28.035  -6.780  1.00  0.00           C  
ATOM   3046  O   PHE B 124      -9.629  28.110  -5.555  1.00  0.00           O  
ATOM   3047  CB  PHE B 124     -12.070  27.287  -7.244  1.00  0.00           C  
ATOM   3048  CG  PHE B 124     -11.712  25.915  -7.766  1.00  0.00           C  
ATOM   3049  CD1 PHE B 124     -12.259  25.447  -8.977  1.00  0.00           C  
ATOM   3050  CD2 PHE B 124     -10.866  25.075  -7.020  1.00  0.00           C  
ATOM   3051  CE1 PHE B 124     -11.970  24.155  -9.432  1.00  0.00           C  
ATOM   3052  CE2 PHE B 124     -10.571  23.782  -7.474  1.00  0.00           C  
ATOM   3053  CZ  PHE B 124     -11.129  23.320  -8.672  1.00  0.00           C  
ATOM   3054  N   MET B 125      -8.639  27.680  -7.515  1.00  0.00           N  
ATOM   3055  CA  MET B 125      -7.277  27.573  -6.985  1.00  0.00           C  
ATOM   3056  C   MET B 125      -6.510  28.881  -7.192  1.00  0.00           C  
ATOM   3057  O   MET B 125      -5.853  29.371  -6.288  1.00  0.00           O  
ATOM   3058  CB  MET B 125      -6.524  26.411  -7.653  1.00  0.00           C  
ATOM   3059  CG  MET B 125      -7.083  25.038  -7.266  1.00  0.00           C  
ATOM   3060  SD  MET B 125      -6.217  23.668  -8.080  1.00  0.00           S  
ATOM   3061  CE  MET B 125      -5.688  22.712  -6.644  1.00  0.00           C  
ATOM   3062  N   LEU B 126      -6.632  29.475  -8.383  1.00  0.00           N  
ATOM   3063  CA  LEU B 126      -5.845  30.640  -8.766  1.00  0.00           C  
ATOM   3064  C   LEU B 126      -6.260  31.924  -8.038  1.00  0.00           C  
ATOM   3065  O   LEU B 126      -5.382  32.699  -7.666  1.00  0.00           O  
ATOM   3066  CB  LEU B 126      -5.922  30.849 -10.286  1.00  0.00           C  
ATOM   3067  CG  LEU B 126      -5.346  29.713 -11.150  1.00  0.00           C  
ATOM   3068  CD1 LEU B 126      -5.490  30.102 -12.625  1.00  0.00           C  
ATOM   3069  CD2 LEU B 126      -3.868  29.442 -10.870  1.00  0.00           C  
ATOM   3070  N   TRP B 127      -7.566  32.166  -7.822  1.00  0.00           N  
ATOM   3071  CA  TRP B 127      -8.019  33.388  -7.152  1.00  0.00           C  
ATOM   3072  C   TRP B 127      -7.592  33.465  -5.676  1.00  0.00           C  
ATOM   3073  O   TRP B 127      -7.024  34.489  -5.295  1.00  0.00           O  
ATOM   3074  CB  TRP B 127      -9.525  33.576  -7.316  1.00  0.00           C  
ATOM   3075  CG  TRP B 127      -9.963  34.136  -8.631  1.00  0.00           C  
ATOM   3076  CD1 TRP B 127     -10.759  33.531  -9.536  1.00  0.00           C  
ATOM   3077  CD2 TRP B 127      -9.628  35.452  -9.199  1.00  0.00           C  
ATOM   3078  NE1 TRP B 127     -10.955  34.367 -10.622  1.00  0.00           N  
ATOM   3079  CE2 TRP B 127     -10.270  35.540 -10.455  1.00  0.00           C  
ATOM   3080  CE3 TRP B 127      -8.847  36.533  -8.758  1.00  0.00           C  
ATOM   3081  CZ2 TRP B 127     -10.134  36.687 -11.275  1.00  0.00           C  
ATOM   3082  CZ3 TRP B 127      -8.705  37.673  -9.578  1.00  0.00           C  
ATOM   3083  CH2 TRP B 127      -9.339  37.746 -10.819  1.00  0.00           C  
ATOM   3084  N   PRO B 128      -7.760  32.402  -4.856  1.00  0.00           N  
ATOM   3085  CA  PRO B 128      -7.237  32.398  -3.494  1.00  0.00           C  
ATOM   3086  C   PRO B 128      -5.711  32.525  -3.450  1.00  0.00           C  
ATOM   3087  O   PRO B 128      -5.176  33.247  -2.612  1.00  0.00           O  
ATOM   3088  CB  PRO B 128      -7.706  31.074  -2.876  1.00  0.00           C  
ATOM   3089  CG  PRO B 128      -8.928  30.694  -3.696  1.00  0.00           C  
ATOM   3090  CD  PRO B 128      -8.561  31.211  -5.084  1.00  0.00           C  
ATOM   3091  N   LEU B 129      -5.005  31.885  -4.384  1.00  0.00           N  
ATOM   3092  CA  LEU B 129      -3.554  31.995  -4.488  1.00  0.00           C  
ATOM   3093  C   LEU B 129      -3.115  33.425  -4.831  1.00  0.00           C  
ATOM   3094  O   LEU B 129      -2.163  33.935  -4.246  1.00  0.00           O  
ATOM   3095  CB  LEU B 129      -3.049  30.976  -5.527  1.00  0.00           C  
ATOM   3096  CG  LEU B 129      -1.519  30.910  -5.652  1.00  0.00           C  
ATOM   3097  CD1 LEU B 129      -0.849  30.462  -4.354  1.00  0.00           C  
ATOM   3098  CD2 LEU B 129      -1.144  29.924  -6.760  1.00  0.00           C  
ATOM   3099  N   PHE B 130      -3.838  34.082  -5.732  1.00  0.00           N  
ATOM   3100  CA  PHE B 130      -3.552  35.465  -6.117  1.00  0.00           C  
ATOM   3101  C   PHE B 130      -3.779  36.456  -4.965  1.00  0.00           C  
ATOM   3102  O   PHE B 130      -3.072  37.454  -4.881  1.00  0.00           O  
ATOM   3103  CB  PHE B 130      -4.414  35.835  -7.326  1.00  0.00           C  
ATOM   3104  CG  PHE B 130      -4.157  37.226  -7.861  1.00  0.00           C  
ATOM   3105  CD1 PHE B 130      -5.045  38.285  -7.580  1.00  0.00           C  
ATOM   3106  CD2 PHE B 130      -2.995  37.482  -8.616  1.00  0.00           C  
ATOM   3107  CE1 PHE B 130      -4.786  39.574  -8.054  1.00  0.00           C  
ATOM   3108  CE2 PHE B 130      -2.735  38.769  -9.094  1.00  0.00           C  
ATOM   3109  CZ  PHE B 130      -3.630  39.811  -8.811  1.00  0.00           C  
ATOM   3110  N   GLU B 131      -4.725  36.187  -4.068  1.00  0.00           N  
ATOM   3111  CA  GLU B 131      -4.927  37.018  -2.880  1.00  0.00           C  
ATOM   3112  C   GLU B 131      -3.687  37.042  -1.981  1.00  0.00           C  
ATOM   3113  O   GLU B 131      -3.290  38.100  -1.498  1.00  0.00           O  
ATOM   3114  CB  GLU B 131      -6.156  36.534  -2.108  1.00  0.00           C  
ATOM   3115  CG  GLU B 131      -6.489  37.438  -0.904  1.00  0.00           C  
ATOM   3116  CD  GLU B 131      -7.658  36.919  -0.051  1.00  0.00           C  
ATOM   3117  OE1 GLU B 131      -7.931  37.500   1.028  1.00  0.00           O  
ATOM   3118  OE2 GLU B 131      -8.343  35.954  -0.436  1.00  0.00           O  
ATOM   3119  N   ILE B 132      -3.034  35.886  -1.784  1.00  0.00           N  
ATOM   3120  CA  ILE B 132      -1.899  35.745  -0.862  1.00  0.00           C  
ATOM   3121  C   ILE B 132      -0.532  35.886  -1.538  1.00  0.00           C  
ATOM   3122  O   ILE B 132       0.458  36.167  -0.857  1.00  0.00           O  
ATOM   3123  CB  ILE B 132      -1.998  34.435  -0.054  1.00  0.00           C  
ATOM   3124  CG1 ILE B 132      -1.939  33.178  -0.954  1.00  0.00           C  
ATOM   3125  CG2 ILE B 132      -3.279  34.453   0.802  1.00  0.00           C  
ATOM   3126  CD1 ILE B 132      -1.811  31.866  -0.172  1.00  0.00           C  
ATOM   3127  N   ALA B 133      -0.472  35.704  -2.861  1.00  0.00           N  
ATOM   3128  CA  ALA B 133       0.761  35.764  -3.642  1.00  0.00           C  
ATOM   3129  C   ALA B 133       0.545  36.459  -5.005  1.00  0.00           C  
ATOM   3130  O   ALA B 133       0.676  35.839  -6.060  1.00  0.00           O  
ATOM   3131  CB  ALA B 133       1.323  34.342  -3.763  1.00  0.00           C  
ATOM   3132  N   PRO B 134       0.204  37.765  -5.022  1.00  0.00           N  
ATOM   3133  CA  PRO B 134      -0.181  38.463  -6.253  1.00  0.00           C  
ATOM   3134  C   PRO B 134       0.948  38.613  -7.271  1.00  0.00           C  
ATOM   3135  O   PRO B 134       0.687  38.772  -8.463  1.00  0.00           O  
ATOM   3136  CB  PRO B 134      -0.704  39.824  -5.777  1.00  0.00           C  
ATOM   3137  CG  PRO B 134       0.012  40.052  -4.451  1.00  0.00           C  
ATOM   3138  CD  PRO B 134       0.093  38.637  -3.871  1.00  0.00           C  
ATOM   3139  N   GLU B 135       2.201  38.549  -6.814  1.00  0.00           N  
ATOM   3140  CA  GLU B 135       3.394  38.637  -7.667  1.00  0.00           C  
ATOM   3141  C   GLU B 135       4.001  37.259  -7.987  1.00  0.00           C  
ATOM   3142  O   GLU B 135       5.148  37.173  -8.423  1.00  0.00           O  
ATOM   3143  CB  GLU B 135       4.438  39.579  -7.030  1.00  0.00           C  
ATOM   3144  CG  GLU B 135       3.945  40.999  -6.711  1.00  0.00           C  
ATOM   3145  CD  GLU B 135       3.345  41.756  -7.912  1.00  0.00           C  
ATOM   3146  OE1 GLU B 135       2.467  42.612  -7.700  1.00  0.00           O  
ATOM   3147  OE2 GLU B 135       3.693  41.494  -9.082  1.00  0.00           O  
ATOM   3148  N   LEU B 136       3.265  36.191  -7.756  1.00  0.00           N  
ATOM   3149  CA  LEU B 136       3.762  34.836  -7.947  1.00  0.00           C  
ATOM   3150  C   LEU B 136       4.120  34.574  -9.411  1.00  0.00           C  
ATOM   3151  O   LEU B 136       3.344  34.840 -10.331  1.00  0.00           O  
ATOM   3152  CB  LEU B 136       2.744  33.841  -7.369  1.00  0.00           C  
ATOM   3153  CG  LEU B 136       3.239  32.382  -7.372  1.00  0.00           C  
ATOM   3154  CD1 LEU B 136       2.685  31.679  -6.136  1.00  0.00           C  
ATOM   3155  CD2 LEU B 136       2.757  31.604  -8.611  1.00  0.00           C  
ATOM   3156  N   VAL B 137       5.304  33.987  -9.585  1.00  0.00           N  
ATOM   3157  CA  VAL B 137       5.813  33.495 -10.862  1.00  0.00           C  
ATOM   3158  C   VAL B 137       5.949  31.979 -10.757  1.00  0.00           C  
ATOM   3159  O   VAL B 137       6.527  31.473  -9.802  1.00  0.00           O  
ATOM   3160  CB  VAL B 137       7.153  34.158 -11.226  1.00  0.00           C  
ATOM   3161  CG1 VAL B 137       7.620  33.748 -12.625  1.00  0.00           C  
ATOM   3162  CG2 VAL B 137       7.054  35.689 -11.213  1.00  0.00           C  
ATOM   3163  N   PHE B 138       5.377  31.259 -11.711  1.00  0.00           N  
ATOM   3164  CA  PHE B 138       5.492  29.808 -11.798  1.00  0.00           C  
ATOM   3165  C   PHE B 138       6.926  29.397 -12.174  1.00  0.00           C  
ATOM   3166  O   PHE B 138       7.654  30.188 -12.759  1.00  0.00           O  
ATOM   3167  CB  PHE B 138       4.470  29.279 -12.804  1.00  0.00           C  
ATOM   3168  CG  PHE B 138       3.046  29.321 -12.308  1.00  0.00           C  
ATOM   3169  CD1 PHE B 138       2.488  28.188 -11.683  1.00  0.00           C  
ATOM   3170  CD2 PHE B 138       2.273  30.481 -12.452  1.00  0.00           C  
ATOM   3171  CE1 PHE B 138       1.169  28.214 -11.211  1.00  0.00           C  
ATOM   3172  CE2 PHE B 138       0.951  30.515 -11.972  1.00  0.00           C  
ATOM   3173  CZ  PHE B 138       0.397  29.387 -11.348  1.00  0.00           C  
ATOM   3174  N   PRO B 139       7.321  28.139 -11.914  1.00  0.00           N  
ATOM   3175  CA  PRO B 139       8.647  27.639 -12.288  1.00  0.00           C  
ATOM   3176  C   PRO B 139       8.977  27.762 -13.787  1.00  0.00           C  
ATOM   3177  O   PRO B 139      10.144  27.891 -14.147  1.00  0.00           O  
ATOM   3178  CB  PRO B 139       8.646  26.167 -11.858  1.00  0.00           C  
ATOM   3179  CG  PRO B 139       7.670  26.134 -10.694  1.00  0.00           C  
ATOM   3180  CD  PRO B 139       6.612  27.157 -11.113  1.00  0.00           C  
ATOM   3181  N   ASP B 140       7.960  27.767 -14.656  1.00  0.00           N  
ATOM   3182  CA  ASP B 140       8.105  27.973 -16.100  1.00  0.00           C  
ATOM   3183  C   ASP B 140       8.247  29.455 -16.514  1.00  0.00           C  
ATOM   3184  O   ASP B 140       8.406  29.754 -17.696  1.00  0.00           O  
ATOM   3185  CB  ASP B 140       6.953  27.270 -16.836  1.00  0.00           C  
ATOM   3186  CG  ASP B 140       5.547  27.818 -16.528  1.00  0.00           C  
ATOM   3187  OD1 ASP B 140       5.419  28.805 -15.777  1.00  0.00           O  
ATOM   3188  OD2 ASP B 140       4.557  27.202 -16.980  1.00  0.00           O  
ATOM   3189  N   GLY B 141       8.190  30.382 -15.554  1.00  0.00           N  
ATOM   3190  CA  GLY B 141       8.281  31.819 -15.782  1.00  0.00           C  
ATOM   3191  C   GLY B 141       6.949  32.520 -16.041  1.00  0.00           C  
ATOM   3192  O   GLY B 141       6.918  33.748 -16.163  1.00  0.00           O  
ATOM   3193  N   GLU B 142       5.831  31.783 -16.114  1.00  0.00           N  
ATOM   3194  CA  GLU B 142       4.513  32.388 -16.299  1.00  0.00           C  
ATOM   3195  C   GLU B 142       4.050  33.089 -15.009  1.00  0.00           C  
ATOM   3196  O   GLU B 142       4.162  32.551 -13.909  1.00  0.00           O  
ATOM   3197  CB  GLU B 142       3.519  31.327 -16.796  1.00  0.00           C  
ATOM   3198  CG  GLU B 142       2.281  31.952 -17.448  1.00  0.00           C  
ATOM   3199  CD  GLU B 142       1.285  30.920 -18.023  1.00  0.00           C  
ATOM   3200  OE1 GLU B 142       0.363  31.342 -18.761  1.00  0.00           O  
ATOM   3201  OE2 GLU B 142       1.396  29.714 -17.708  1.00  0.00           O  
ATOM   3202  N   MET B 143       3.521  34.304 -15.122  1.00  0.00           N  
ATOM   3203  CA  MET B 143       3.022  35.045 -13.968  1.00  0.00           C  
ATOM   3204  C   MET B 143       1.563  34.700 -13.680  1.00  0.00           C  
ATOM   3205  O   MET B 143       0.709  34.795 -14.566  1.00  0.00           O  
ATOM   3206  CB  MET B 143       3.166  36.553 -14.189  1.00  0.00           C  
ATOM   3207  CG  MET B 143       4.628  37.026 -14.160  1.00  0.00           C  
ATOM   3208  SD  MET B 143       4.810  38.829 -14.333  1.00  0.00           S  
ATOM   3209  CE  MET B 143       4.619  38.994 -16.125  1.00  0.00           C  
ATOM   3210  N   LEU B 144       1.235  34.443 -12.416  1.00  0.00           N  
ATOM   3211  CA  LEU B 144      -0.138  34.161 -11.967  1.00  0.00           C  
ATOM   3212  C   LEU B 144      -1.125  35.257 -12.398  1.00  0.00           C  
ATOM   3213  O   LEU B 144      -2.211  34.974 -12.909  1.00  0.00           O  
ATOM   3214  CB  LEU B 144      -0.110  34.001 -10.439  1.00  0.00           C  
ATOM   3215  CG  LEU B 144      -1.497  33.828  -9.793  1.00  0.00           C  
ATOM   3216  CD1 LEU B 144      -2.245  32.610 -10.319  1.00  0.00           C  
ATOM   3217  CD2 LEU B 144      -1.340  33.670  -8.288  1.00  0.00           C  
ATOM   3218  N   ARG B 145      -0.722  36.528 -12.259  1.00  0.00           N  
ATOM   3219  CA  ARG B 145      -1.502  37.690 -12.704  1.00  0.00           C  
ATOM   3220  C   ARG B 145      -1.862  37.608 -14.186  1.00  0.00           C  
ATOM   3221  O   ARG B 145      -2.965  37.962 -14.576  1.00  0.00           O  
ATOM   3222  CB  ARG B 145      -0.696  38.968 -12.389  1.00  0.00           C  
ATOM   3223  CG  ARG B 145      -1.449  40.252 -12.786  1.00  0.00           C  
ATOM   3224  CD  ARG B 145      -0.612  41.501 -12.493  1.00  0.00           C  
ATOM   3225  NE  ARG B 145      -0.498  41.762 -11.048  1.00  0.00           N  
ATOM   3226  CZ  ARG B 145       0.545  42.227 -10.368  1.00  0.00           C  
ATOM   3227  NH1 ARG B 145       1.647  42.619 -10.932  1.00  0.00           N  
ATOM   3228  NH2 ARG B 145       0.490  42.296  -9.081  1.00  0.00           N  
ATOM   3229  N   GLN B 146      -0.926  37.130 -15.007  1.00  0.00           N  
ATOM   3230  CA  GLN B 146      -1.095  37.066 -16.448  1.00  0.00           C  
ATOM   3231  C   GLN B 146      -2.040  35.930 -16.856  1.00  0.00           C  
ATOM   3232  O   GLN B 146      -2.895  36.138 -17.711  1.00  0.00           O  
ATOM   3233  CB  GLN B 146       0.297  36.962 -17.076  1.00  0.00           C  
ATOM   3234  CG  GLN B 146       0.328  37.390 -18.548  1.00  0.00           C  
ATOM   3235  CD  GLN B 146       1.755  37.638 -19.054  1.00  0.00           C  
ATOM   3236  OE1 GLN B 146       2.744  37.448 -18.363  1.00  0.00           O  
ATOM   3237  NE2 GLN B 146       1.913  38.094 -20.265  1.00  0.00           N  
ATOM   3238  N   ILE B 147      -1.970  34.789 -16.156  1.00  0.00           N  
ATOM   3239  CA  ILE B 147      -2.907  33.671 -16.349  1.00  0.00           C  
ATOM   3240  C   ILE B 147      -4.348  34.115 -16.045  1.00  0.00           C  
ATOM   3241  O   ILE B 147      -5.235  33.928 -16.872  1.00  0.00           O  
ATOM   3242  CB  ILE B 147      -2.515  32.453 -15.477  1.00  0.00           C  
ATOM   3243  CG1 ILE B 147      -1.095  31.961 -15.827  1.00  0.00           C  
ATOM   3244  CG2 ILE B 147      -3.535  31.312 -15.659  1.00  0.00           C  
ATOM   3245  CD1 ILE B 147      -0.576  30.878 -14.883  1.00  0.00           C  
ATOM   3246  N   LEU B 148      -4.569  34.748 -14.899  1.00  0.00           N  
ATOM   3247  CA  LEU B 148      -5.889  35.245 -14.500  1.00  0.00           C  
ATOM   3248  C   LEU B 148      -6.437  36.275 -15.491  1.00  0.00           C  
ATOM   3249  O   LEU B 148      -7.621  36.237 -15.830  1.00  0.00           O  
ATOM   3250  CB  LEU B 148      -5.805  35.857 -13.097  1.00  0.00           C  
ATOM   3251  CG  LEU B 148      -5.730  34.812 -11.974  1.00  0.00           C  
ATOM   3252  CD1 LEU B 148      -5.416  35.515 -10.659  1.00  0.00           C  
ATOM   3253  CD2 LEU B 148      -7.054  34.060 -11.809  1.00  0.00           C  
ATOM   3254  N   HIS B 149      -5.583  37.166 -15.994  1.00  0.00           N  
ATOM   3255  CA  HIS B 149      -5.989  38.177 -16.956  1.00  0.00           C  
ATOM   3256  C   HIS B 149      -6.317  37.582 -18.332  1.00  0.00           C  
ATOM   3257  O   HIS B 149      -7.249  38.034 -18.999  1.00  0.00           O  
ATOM   3258  CB  HIS B 149      -4.889  39.237 -17.047  1.00  0.00           C  
ATOM   3259  CG  HIS B 149      -5.369  40.525 -17.661  1.00  0.00           C  
ATOM   3260  ND1 HIS B 149      -5.992  40.683 -18.872  1.00  0.00           N  
ATOM   3261  CD2 HIS B 149      -5.324  41.775 -17.090  1.00  0.00           C  
ATOM   3262  CE1 HIS B 149      -6.320  41.963 -19.021  1.00  0.00           C  
ATOM   3263  NE2 HIS B 149      -5.926  42.666 -17.959  1.00  0.00           N  
ATOM   3264  N   THR B 150      -5.569  36.575 -18.765  1.00  0.00           N  
ATOM   3265  CA  THR B 150      -5.712  35.992 -20.113  1.00  0.00           C  
ATOM   3266  C   THR B 150      -6.901  35.036 -20.196  1.00  0.00           C  
ATOM   3267  O   THR B 150      -7.589  35.000 -21.207  1.00  0.00           O  
ATOM   3268  CB  THR B 150      -4.428  35.253 -20.530  1.00  0.00           C  
ATOM   3269  OG1 THR B 150      -3.308  36.072 -20.320  1.00  0.00           O  
ATOM   3270  CG2 THR B 150      -4.419  34.898 -22.020  1.00  0.00           C  
ATOM   3271  N   ARG B 151      -7.151  34.268 -19.121  1.00  0.00           N  
ATOM   3272  CA  ARG B 151      -8.215  33.253 -19.117  1.00  0.00           C  
ATOM   3273  C   ARG B 151      -9.561  33.758 -18.614  1.00  0.00           C  
ATOM   3274  O   ARG B 151     -10.544  33.051 -18.762  1.00  0.00           O  
ATOM   3275  CB  ARG B 151      -7.750  32.016 -18.344  1.00  0.00           C  
ATOM   3276  CG  ARG B 151      -6.576  31.338 -19.054  1.00  0.00           C  
ATOM   3277  CD  ARG B 151      -6.346  29.964 -18.436  1.00  0.00           C  
ATOM   3278  NE  ARG B 151      -5.294  29.222 -19.123  1.00  0.00           N  
ATOM   3279  CZ  ARG B 151      -5.139  27.908 -19.069  1.00  0.00           C  
ATOM   3280  NH1 ARG B 151      -5.945  27.164 -18.384  1.00  0.00           N  
ATOM   3281  NH2 ARG B 151      -4.164  27.326 -19.693  1.00  0.00           N  
ATOM   3282  N   ALA B 152      -9.601  34.973 -18.068  1.00  0.00           N  
ATOM   3283  CA  ALA B 152     -10.827  35.634 -17.623  1.00  0.00           C  
ATOM   3284  C   ALA B 152     -11.733  34.743 -16.747  1.00  0.00           C  
ATOM   3285  O   ALA B 152     -12.939  34.676 -16.954  1.00  0.00           O  
ATOM   3286  CB  ALA B 152     -11.537  36.242 -18.847  1.00  0.00           C  
ATOM   3287  N   PHE B 153     -11.142  34.039 -15.770  1.00  0.00           N  
ATOM   3288  CA  PHE B 153     -11.920  33.263 -14.813  1.00  0.00           C  
ATOM   3289  C   PHE B 153     -12.867  34.168 -14.028  1.00  0.00           C  
ATOM   3290  O   PHE B 153     -12.467  35.240 -13.563  1.00  0.00           O  
ATOM   3291  CB  PHE B 153     -10.995  32.528 -13.838  1.00  0.00           C  
ATOM   3292  CG  PHE B 153     -10.132  31.476 -14.474  1.00  0.00           C  
ATOM   3293  CD1 PHE B 153     -10.690  30.251 -14.875  1.00  0.00           C  
ATOM   3294  CD2 PHE B 153      -8.757  31.701 -14.651  1.00  0.00           C  
ATOM   3295  CE1 PHE B 153      -9.884  29.257 -15.437  1.00  0.00           C  
ATOM   3296  CE2 PHE B 153      -7.944  30.706 -15.217  1.00  0.00           C  
ATOM   3297  CZ  PHE B 153      -8.510  29.478 -15.611  1.00  0.00           C  
ATOM   3298  N   ASP B 154     -14.101  33.704 -13.817  1.00  0.00           N  
ATOM   3299  CA  ASP B 154     -15.057  34.401 -12.977  1.00  0.00           C  
ATOM   3300  C   ASP B 154     -14.485  34.611 -11.573  1.00  0.00           C  
ATOM   3301  O   ASP B 154     -13.897  33.711 -10.974  1.00  0.00           O  
ATOM   3302  CB  ASP B 154     -16.388  33.638 -12.917  1.00  0.00           C  
ATOM   3303  CG  ASP B 154     -17.160  33.698 -14.240  1.00  0.00           C  
ATOM   3304  OD1 ASP B 154     -17.127  34.777 -14.874  1.00  0.00           O  
ATOM   3305  OD2 ASP B 154     -17.785  32.684 -14.587  1.00  0.00           O  
ATOM   3306  N   LYS B 155     -14.664  35.815 -11.045  1.00  0.00           N  
ATOM   3307  CA  LYS B 155     -14.283  36.103  -9.669  1.00  0.00           C  
ATOM   3308  C   LYS B 155     -15.132  35.287  -8.717  1.00  0.00           C  
ATOM   3309  O   LYS B 155     -16.356  35.241  -8.831  1.00  0.00           O  
ATOM   3310  CB  LYS B 155     -14.395  37.596  -9.346  1.00  0.00           C  
ATOM   3311  CG  LYS B 155     -13.230  38.389  -9.953  1.00  0.00           C  
ATOM   3312  CD  LYS B 155     -13.261  39.836  -9.443  1.00  0.00           C  
ATOM   3313  CE  LYS B 155     -12.049  40.577  -9.986  1.00  0.00           C  
ATOM   3314  NZ  LYS B 155     -11.982  41.961  -9.469  1.00  0.00           N  
ATOM   3315  N   LEU B 156     -14.471  34.714  -7.726  1.00  0.00           N  
ATOM   3316  CA  LEU B 156     -15.142  33.955  -6.687  1.00  0.00           C  
ATOM   3317  C   LEU B 156     -15.802  34.895  -5.681  1.00  0.00           C  
ATOM   3318  O   LEU B 156     -15.239  35.920  -5.298  1.00  0.00           O  
ATOM   3319  CB  LEU B 156     -14.139  33.022  -6.007  1.00  0.00           C  
ATOM   3320  CG  LEU B 156     -13.391  32.076  -6.960  1.00  0.00           C  
ATOM   3321  CD1 LEU B 156     -12.425  31.221  -6.147  1.00  0.00           C  
ATOM   3322  CD2 LEU B 156     -14.326  31.158  -7.739  1.00  0.00           C  
ATOM   3323  N   ASN B 157     -16.986  34.506  -5.202  1.00  0.00           N  
ATOM   3324  CA  ASN B 157     -17.600  35.147  -4.048  1.00  0.00           C  
ATOM   3325  C   ASN B 157     -16.884  34.695  -2.776  1.00  0.00           C  
ATOM   3326  O   ASN B 157     -16.522  33.521  -2.647  1.00  0.00           O  
ATOM   3327  CB  ASN B 157     -19.099  34.838  -4.032  1.00  0.00           C  
ATOM   3328  CG  ASN B 157     -19.820  35.529  -5.182  1.00  0.00           C  
ATOM   3329  OD1 ASN B 157     -19.565  36.673  -5.500  1.00  0.00           O  
ATOM   3330  ND2 ASN B 157     -20.739  34.853  -5.827  1.00  0.00           N  
ATOM   3331  N   LYS B 158     -16.709  35.595  -1.818  1.00  0.00           N  
ATOM   3332  CA  LYS B 158     -16.248  35.222  -0.478  1.00  0.00           C  
ATOM   3333  C   LYS B 158     -17.331  34.425   0.234  1.00  0.00           C  
ATOM   3334  O   LYS B 158     -18.522  34.594  -0.059  1.00  0.00           O  
ATOM   3335  CB  LYS B 158     -15.783  36.438   0.331  1.00  0.00           C  
ATOM   3336  CG  LYS B 158     -14.514  37.048  -0.284  1.00  0.00           C  
ATOM   3337  CD  LYS B 158     -13.842  38.066   0.659  1.00  0.00           C  
ATOM   3338  CE  LYS B 158     -12.557  38.561  -0.005  1.00  0.00           C  
ATOM   3339  NZ  LYS B 158     -11.606  39.154   0.970  1.00  0.00           N  
ATOM   3340  N   TRP B 159     -16.907  33.528   1.128  1.00  0.00           N  
ATOM   3341  CA  TRP B 159     -17.797  32.672   1.896  1.00  0.00           C  
ATOM   3342  C   TRP B 159     -18.699  33.478   2.836  1.00  0.00           C  
ATOM   3343  O   TRP B 159     -18.171  34.351   3.560  1.00  0.00           O  
ATOM   3344  CB  TRP B 159     -17.003  31.608   2.652  1.00  0.00           C  
ATOM   3345  CG  TRP B 159     -17.873  30.545   3.232  1.00  0.00           C  
ATOM   3346  CD1 TRP B 159     -18.396  30.531   4.467  1.00  0.00           C  
ATOM   3347  CD2 TRP B 159     -18.396  29.352   2.553  1.00  0.00           C  
ATOM   3348  NE1 TRP B 159     -19.216  29.418   4.620  1.00  0.00           N  
ATOM   3349  CE2 TRP B 159     -19.239  28.684   3.470  1.00  0.00           C  
ATOM   3350  CE3 TRP B 159     -18.226  28.797   1.276  1.00  0.00           C  
ATOM   3351  CZ2 TRP B 159     -19.924  27.504   3.114  1.00  0.00           C  
ATOM   3352  CZ3 TRP B 159     -18.906  27.617   0.925  1.00  0.00           C  
ATOM   3353  CH2 TRP B 159     -19.738  26.985   1.830  1.00  0.00           C  
ATOM   3354  OXT TRP B 159     -19.911  33.182   2.828  1.00  0.00           O  
CONECT    1    2                                                      
CONECT    2    5    1    3                                            
CONECT    3    2    9    4    4                                       
CONECT    4    3    3                                                 
CONECT    5    6    2                                                 
CONECT    6    7    5                                                 
CONECT    7    8    6                                                 
CONECT    8    7                                                      
CONECT    9    3   10                                                 
CONECT   10    9   11   13                                            
CONECT   11   12   12   10   20                                       
CONECT   12   11   11                                                 
CONECT   13   10   14                                                 
CONECT   14   16   16   13   15                                       
CONECT   15   14   17   17                                            
CONECT   16   18   14   14                                            
CONECT   17   19   15   15                                            
CONECT   18   16   19   19                                            
CONECT   19   18   18   17                                            
CONECT   20   11   21                                                 
CONECT   21   24   20   22                                            
CONECT   22   21   28   23   23                                       
CONECT   23   22   22                                                 
CONECT   24   25   21                                                 
CONECT   25   26   27   24                                            
CONECT   26   25                                                      
CONECT   27   25                                                      
CONECT   28   22   29                                                 
CONECT   29   28   30   32                                            
CONECT   30   31   31   29   36                                       
CONECT   31   30   30                                                 
CONECT   32   29   33   34                                            
CONECT   33   32   35                                                 
CONECT   34   32                                                      
CONECT   35   33                                                      
CONECT   36   30   37                                                 
CONECT   37   38   40   36                                            
CONECT   38   39   39   44   37                                       
CONECT   39   38   38                                                 
CONECT   40   37   41                                                 
CONECT   41   40   43   42   42                                       
CONECT   42   41   41                                                 
CONECT   43   41                                                      
CONECT   44   45   38                                                 
CONECT   45   46   44                                                 
CONECT   46   47   47   48   45                                       
CONECT   47   46   46                                                 
CONECT   48   49   46                                                 
CONECT   49   52   50   48                                            
CONECT   50   58   49   51   51                                       
CONECT   51   50   50                                                 
CONECT   52   53   49                                                 
CONECT   53   54   54   52   55                                       
CONECT   54   56   53   53                                            
CONECT   55   53   57                                                 
CONECT   56   54   57   57                                            
CONECT   57   56   56   55                                            
CONECT   58   59   50                                                 
CONECT   59   62   60   58                                            
CONECT   60   61   61   59   67                                       
CONECT   61   60   60                                                 
CONECT   62   63   59                                                 
CONECT   63   64   62                                                 
CONECT   64   65   63                                                 
CONECT   65   66   64                                                 
CONECT   66   65                                                      
CONECT   67   60   68                                                 
CONECT   68   71   67   69                                            
CONECT   69   68   76   70   70                                       
CONECT   70   69   69                                                 
CONECT   71   68   72                                                 
CONECT   72   71   73                                                 
CONECT   73   74   74   72   75                                       
CONECT   74   73   73                                                 
CONECT   75   73                                                      
CONECT   76   69   77                                                 
CONECT   77   80   76   78                                            
CONECT   78   77   85   79   79                                       
CONECT   79   78   78                                                 
CONECT   80   81   77                                                 
CONECT   81   82   80                                                 
CONECT   82   84   84   83   81                                       
CONECT   83   82                                                      
CONECT   84   82   82                                                 
CONECT   85   78   86                                                 
CONECT   86   89   85   87                                            
CONECT   87   86   88   88   91                                       
CONECT   88   87   87                                                 
CONECT   89   90   86                                                 
CONECT   90   89                                                      
CONECT   91   87   92                                                 
CONECT   92   91   93   95                                            
CONECT   93   94   94   92   99                                       
CONECT   94   93   93                                                 
CONECT   95   92   96                                                 
CONECT   96   95   97   98                                            
CONECT   97   96                                                      
CONECT   98   96                                                      
CONECT   99   93  100                                                 
CONECT  100   99  103  101                                            
CONECT  101  100  104  102  102                                       
CONECT  102  101  101                                                 
CONECT  103  100                                                      
CONECT  104  101  105                                                 
CONECT  105  104  108  106                                            
CONECT  106  105  111  107  107                                       
CONECT  107  106  106                                                 
CONECT  108  110  105  109                                            
CONECT  109  108                                                      
CONECT  110  108                                                      
CONECT  111  106  112                                                 
CONECT  112  111  115  113                                            
CONECT  113  112  117  114  114                                       
CONECT  114  113  113                                                 
CONECT  115  116  112                                                 
CONECT  116  115                                                      
CONECT  117  113  118                                                 
CONECT  118  117  121  119                                            
CONECT  119  118  120  120  125                                       
CONECT  120  119  119                                                 
CONECT  121  118  122                                                 
CONECT  122  121  124  124  123                                       
CONECT  123  122                                                      
CONECT  124  122  122                                                 
CONECT  125  119  126                                                 
CONECT  126  125  127  129                                            
CONECT  127  136  126  128  128                                       
CONECT  128  127  127                                                 
CONECT  129  126  130                                                 
CONECT  130  129  131                                                 
CONECT  131  130  132                                                 
CONECT  132  131  133  133                                            
CONECT  133  132  132  134  135                                       
CONECT  134  133                                                      
CONECT  135  133                                                      
CONECT  136  137  127                                                 
CONECT  137  140  136  138                                            
CONECT  138  141  137  139  139                                       
CONECT  139  138  138                                                 
CONECT  140  137                                                      
CONECT  141  142  138                                                 
CONECT  142  145  141  143                                            
CONECT  143  142  148  144  144                                       
CONECT  144  143  143                                                 
CONECT  145  146  147  142                                            
CONECT  146  145                                                      
CONECT  147  145                                                      
CONECT  148  143  149                                                 
CONECT  149  148  152  150                                            
CONECT  150  149  157  151  151                                       
CONECT  151  150  150                                                 
CONECT  152  153  149                                                 
CONECT  153  154  152                                                 
CONECT  154  156  153  155  155                                       
CONECT  155  154  154                                                 
CONECT  156  154                                                      
CONECT  157  150  158                                                 
CONECT  158  157  161  159                                            
CONECT  159  168  158  160  160                                       
CONECT  160  159  159                                                 
CONECT  161  162  158                                                 
CONECT  162  164  164  163  161                                       
CONECT  163  165  165  162                                            
CONECT  164  166  162  162                                            
CONECT  165  167  163  163                                            
CONECT  166  167  167  164                                            
CONECT  167  166  166  165                                            
CONECT  168  169  159                                                 
CONECT  169  168  170                                                 
CONECT  170  172  169  171  171                                       
CONECT  171  170  170                                                 
CONECT  172  173  170                                                 
CONECT  173  174  172  176                                            
CONECT  174  175  175  173  180                                       
CONECT  175  174  174                                                 
CONECT  176  173  177                                                 
CONECT  177  176  179  179  178                                       
CONECT  178  177                                                      
CONECT  179  177  177                                                 
CONECT  180  174  181                                                 
CONECT  181  180  182                                                 
CONECT  182  181  184  183  183                                       
CONECT  183  182  182                                                 
CONECT  184  182  185                                                 
CONECT  185  186  184  188                                            
CONECT  186  187  187  190  185                                       
CONECT  187  186  186                                                 
CONECT  188  189  185                                                 
CONECT  189  188                                                      
CONECT  190  191  186                                                 
CONECT  191  194  192  190                                            
CONECT  192  201  191  193  193                                       
CONECT  193  192  192                                                 
CONECT  194  191  195                                                 
CONECT  195  194  197  197  196                                       
CONECT  196  195  198  198                                            
CONECT  197  195  195  199                                            
CONECT  198  196  196  200                                            
CONECT  199  197  200  200                                            
CONECT  200  199  199  198                                            
CONECT  201  202  192                                                 
CONECT  202  203  201  205                                            
CONECT  203  204  204  208  202                                       
CONECT  204  203  203                                                 
CONECT  205  207  202  206                                            
CONECT  206  205                                                      
CONECT  207  205                                                      
CONECT  208  209  203                                                 
CONECT  209  210  212  208                                            
CONECT  210  215  209  211  211                                       
CONECT  211  210  210                                                 
CONECT  212  214  209  213                                            
CONECT  213  212                                                      
CONECT  214  212                                                      
CONECT  215  216  210                                                 
CONECT  216  217  219  215                                            
CONECT  217  218  218  220  216                                       
CONECT  218  217  217                                                 
CONECT  219  216                                                      
CONECT  220  221  217                                                 
CONECT  221  222  220  224                                            
CONECT  222  231  223  223  221                                       
CONECT  223  222  222                                                 
CONECT  224  221  225                                                 
CONECT  225  224  226                                                 
CONECT  226  225  227                                                 
CONECT  227  226  228  228                                            
CONECT  228  227  227  230  229                                       
CONECT  229  228                                                      
CONECT  230  228                                                      
CONECT  231  232  222                                                 
CONECT  232  235  233  231                                            
CONECT  233  234  234  238  232                                       
CONECT  234  233  233                                                 
CONECT  235  236  237  232                                            
CONECT  236  235                                                      
CONECT  237  235                                                      
CONECT  238  239  233                                                 
CONECT  239  240  238  242                                            
CONECT  240  246  241  241  239                                       
CONECT  241  240  240                                                 
CONECT  242  239  244  243                                            
CONECT  243  242  245                                                 
CONECT  244  242                                                      
CONECT  245  243                                                      
CONECT  246  247  240                                                 
CONECT  247  248  250  246                                            
CONECT  248  254  249  249  247                                       
CONECT  249  248  248                                                 
CONECT  250  247  251                                                 
CONECT  251  252  252  250  253                                       
CONECT  252  251  251                                                 
CONECT  253  251                                                      
CONECT  254  255  248                                                 
CONECT  255  254  256                                                 
CONECT  256  255  257  257  258                                       
CONECT  257  256  256                                                 
CONECT  258  256  259                                                 
CONECT  259  258  262  260                                            
CONECT  260  259  261  261  267                                       
CONECT  261  260  260                                                 
CONECT  262  263  259                                                 
CONECT  263  264  262                                                 
CONECT  264  263  265                                                 
CONECT  265  264  266                                                 
CONECT  266  265                                                      
CONECT  267  260  268                                                 
CONECT  268  267  271  269                                            
CONECT  269  268  270  270  274                                       
CONECT  270  269  269                                                 
CONECT  271  273  268  272                                            
CONECT  272  271                                                      
CONECT  273  271                                                      
CONECT  274  269  275                                                 
CONECT  275  274  278  276                                            
CONECT  276  275  277  277  280                                       
CONECT  277  276  276                                                 
CONECT  278  279  275                                                 
CONECT  279  278                                                      
CONECT  280  276  281                                                 
CONECT  281  280  282  284                                            
CONECT  282  288  281  283  283                                       
CONECT  283  282  282                                                 
CONECT  284  281  285                                                 
CONECT  285  284  287  286                                            
CONECT  286  285                                                      
CONECT  287  285                                                      
CONECT  288  289  282                                                 
CONECT  289  292  288  290                                            
CONECT  290  289  291  291  296                                       
CONECT  291  290  290                                                 
CONECT  292  293  289                                                 
CONECT  293  295  294  292                                            
CONECT  294  293                                                      
CONECT  295  293                                                      
CONECT  296  290  297                                                 
CONECT  297  296  300  298                                            
CONECT  298  297  299  299  302                                       
CONECT  299  298  298                                                 
CONECT  300  297  301                                                 
CONECT  301  300                                                      
CONECT  302  298  303                                                 
CONECT  303  302  304  306                                            
CONECT  304  307  303  305  305                                       
CONECT  305  304  304                                                 
CONECT  306  303                                                      
CONECT  307  308  304                                                 
CONECT  308  311  309  307                                            
CONECT  309  317  310  310  308                                       
CONECT  310  309  309                                                 
CONECT  311  312  308                                                 
CONECT  312  311  314  314  313                                       
CONECT  313  312  315                                                 
CONECT  314  312  312  316                                            
CONECT  315  316  316  313                                            
CONECT  316  314  315  315                                            
CONECT  317  318  309                                                 
CONECT  318  321  317  319                                            
CONECT  319  318  320  320  325                                       
CONECT  320  319  319                                                 
CONECT  321  322  323  318                                            
CONECT  322  324  321                                                 
CONECT  323  321                                                      
CONECT  324  322                                                      
CONECT  325  319  326                                                 
CONECT  326  325  327  329                                            
CONECT  327  326  334  328  328                                       
CONECT  328  327  327                                                 
CONECT  329  326  330                                                 
CONECT  330  329  331                                                 
CONECT  331  332  332  330  333                                       
CONECT  332  331  331                                                 
CONECT  333  331                                                      
CONECT  334  327  335                                                 
CONECT  335  336  334  338                                            
CONECT  336  345  337  337  335                                       
CONECT  337  336  336                                                 
CONECT  338  335  339                                                 
CONECT  339  340  338                                                 
CONECT  340  341  339                                                 
CONECT  341  342  342  340                                            
CONECT  342  344  341  341  343                                       
CONECT  343  342                                                      
CONECT  344  342                                                      
CONECT  345  346  336                                                 
CONECT  346  349  347  345                                            
CONECT  347  346  348  348  353                                       
CONECT  348  347  347                                                 
CONECT  349  350  346                                                 
CONECT  350  351  352  349                                            
CONECT  351  350                                                      
CONECT  352  350                                                      
CONECT  353  347  354                                                 
CONECT  354  353  357  355                                            
CONECT  355  354  356  356  362                                       
CONECT  356  355  355                                                 
CONECT  357  358  354                                                 
CONECT  358  359  357                                                 
CONECT  359  361  358  360  360                                       
CONECT  360  359  359                                                 
CONECT  361  359                                                      
CONECT  362  355  363                                                 
CONECT  363  362  364  366                                            
CONECT  364  370  363  365  365                                       
CONECT  365  364  364                                                 
CONECT  366  363  367                                                 
CONECT  367  366  368  368  369                                       
CONECT  368  367  367                                                 
CONECT  369  367                                                      
CONECT  370  371  364                                                 
CONECT  371  374  372  370                                            
CONECT  372  375  373  373  371                                       
CONECT  373  372  372                                                 
CONECT  374  371                                                      
CONECT  375  376  372                                                 
CONECT  376  379  375  377                                            
CONECT  377  376  378  378  381                                       
CONECT  378  377  377                                                 
CONECT  379  380  376                                                 
CONECT  380  379                                                      
CONECT  381  377  382                                                 
CONECT  382  381  385  383                                            
CONECT  383  382  384  384  390                                       
CONECT  384  383  383                                                 
CONECT  385  382  386                                                 
CONECT  386  385  387                                                 
CONECT  387  386  388  388  389                                       
CONECT  388  387  387                                                 
CONECT  389  387                                                      
CONECT  390  383  391                                                 
CONECT  391  390  392  394                                            
CONECT  392  401  391  393  393                                       
CONECT  393  392  392                                                 
CONECT  394  391  395                                                 
CONECT  395  394  396                                                 
CONECT  396  395  397                                                 
CONECT  397  396  398  398                                            
CONECT  398  397  397  399  400                                       
CONECT  399  398                                                      
CONECT  400  398                                                      
CONECT  401  402  392                                                 
CONECT  402  405  403  401                                            
CONECT  403  404  404  409  402                                       
CONECT  404  403  403                                                 
CONECT  405  406  402                                                 
CONECT  406  407  405  408                                            
CONECT  407  406                                                      
CONECT  408  406                                                      
CONECT  409  410  403                                                 
CONECT  410  411  409  413                                            
CONECT  411  417  412  412  410                                       
CONECT  412  411  411                                                 
CONECT  413  410  414                                                 
CONECT  414  413  415                                                 
CONECT  415  414  416                                                 
CONECT  416  415                                                      
CONECT  417  418  411                                                 
CONECT  418  421  419  417                                            
CONECT  419  425  420  420  418                                       
CONECT  420  419  419                                                 
CONECT  421  423  422  418                                            
CONECT  422  421  424                                                 
CONECT  423  421                                                      
CONECT  424  422                                                      
CONECT  425  426  419                                                 
CONECT  426  427  429  425                                            
CONECT  427  428  428  431  426                                       
CONECT  428  427  427                                                 
CONECT  429  426  430                                                 
CONECT  430  429                                                      
CONECT  431  432  427                                                 
CONECT  432  433  435  431                                            
CONECT  433  437  432  434  434                                       
CONECT  434  433  433                                                 
CONECT  435  436  432                                                 
CONECT  436  435                                                      
CONECT  437  438  433                                                 
CONECT  438  439  441  437                                            
CONECT  439  440  440  445  438                                       
CONECT  440  439  439                                                 
CONECT  441  442  438                                                 
CONECT  442  444  444  443  441                                       
CONECT  443  442                                                      
CONECT  444  442  442                                                 
CONECT  445  446  439                                                 
CONECT  446  449  447  445                                            
CONECT  447  448  448  446  456                                       
CONECT  448  447  447                                                 
CONECT  449  450  446                                                 
CONECT  450  449  451  451  452                                       
CONECT  451  450  450  453                                            
CONECT  452  450  454  454                                            
CONECT  453  451  455  455                                            
CONECT  454  452  452  455                                            
CONECT  455  453  453  454                                            
CONECT  456  447  457                                                 
CONECT  457  458  456  460                                            
CONECT  458  470  459  459  457                                       
CONECT  459  458  458                                                 
CONECT  460  457  461                                                 
CONECT  461  460  462  462  463                                       
CONECT  462  461  461  464                                            
CONECT  463  461  466  465                                            
CONECT  464  462  465  465                                            
CONECT  465  463  464  464  467                                       
CONECT  466  463  468  468                                            
CONECT  467  465  469  469                                            
CONECT  468  466  466  469                                            
CONECT  469  468  467  467                                            
CONECT  470  471  476  458                                            
CONECT  471  472  474  470                                            
CONECT  472  477  473  473  471                                       
CONECT  473  472  472                                                 
CONECT  474  471  475                                                 
CONECT  475  474  476                                                 
CONECT  476  475  470                                                 
CONECT  477  478  472                                                 
CONECT  478  481  479  477                                            
CONECT  479  480  480  478  486                                       
CONECT  480  479  479                                                 
CONECT  481  482  478                                                 
CONECT  482  481  483                                                 
CONECT  483  482  485  484  484                                       
CONECT  484  483  483                                                 
CONECT  485  483                                                      
CONECT  486  479  487                                                 
CONECT  487  486  488  490                                            
CONECT  488  489  489  487  494                                       
CONECT  489  488  488                                                 
CONECT  490  487  491                                                 
CONECT  491  492  490  493                                            
CONECT  492  491                                                      
CONECT  493  491                                                      
CONECT  494  488  495                                                 
CONECT  495  496  494  498                                            
CONECT  496  503  497  497  495                                       
CONECT  497  496  496                                                 
CONECT  498  495  499                                                 
CONECT  499  498  500                                                 
CONECT  500  499  501  501  502                                       
CONECT  501  500  500                                                 
CONECT  502  500                                                      
CONECT  503  504  496                                                 
CONECT  504  507  505  503                                            
CONECT  505  506  506  512  504                                       
CONECT  506  505  505                                                 
CONECT  507  508  504                                                 
CONECT  508  509  507                                                 
CONECT  509  511  508  510  510                                       
CONECT  510  509  509                                                 
CONECT  511  509                                                      
CONECT  512  513  505                                                 
CONECT  513  516  512  514                                            
CONECT  514  513  515  515  521                                       
CONECT  515  514  514                                                 
CONECT  516  517  513                                                 
CONECT  517  518  516                                                 
CONECT  518  519  519  517  520                                       
CONECT  519  518  518                                                 
CONECT  520  518                                                      
CONECT  521  514  522                                                 
CONECT  522  521  523  525                                            
CONECT  523  524  524  529  522                                       
CONECT  524  523  523                                                 
CONECT  525  522  526                                                 
CONECT  526  525  527                                                 
CONECT  527  526  528                                                 
CONECT  528  527                                                      
CONECT  529  530  523                                                 
CONECT  530  531  533  529                                            
CONECT  531  538  532  532  530                                       
CONECT  532  531  531                                                 
CONECT  533  530  534                                                 
CONECT  534  533  535                                                 
CONECT  535  534  536                                                 
CONECT  536  535  537                                                 
CONECT  537  536                                                      
CONECT  538  539  531                                                 
CONECT  539  542  540  538                                            
CONECT  540  541  541  539  545                                       
CONECT  541  540  540                                                 
CONECT  542  544  543  539                                            
CONECT  543  542                                                      
CONECT  544  542                                                      
CONECT  545  540  546                                                 
CONECT  546  545  547  549                                            
CONECT  547  546  548  548  553                                       
CONECT  548  547  547                                                 
CONECT  549  546  550                                                 
CONECT  550  552  549  551                                            
CONECT  551  550                                                      
CONECT  552  550                                                      
CONECT  553  547  554                                                 
CONECT  554  555  553  557                                            
CONECT  555  558  556  556  554                                       
CONECT  556  555  555                                                 
CONECT  557  554                                                      
CONECT  558  559  555                                                 
CONECT  559  560  562  558                                            
CONECT  560  561  561  563  559                                       
CONECT  561  560  560                                                 
CONECT  562  559                                                      
CONECT  563  564  560                                                 
CONECT  564  567  565  563                                            
CONECT  565  566  566  564  572                                       
CONECT  566  565  565                                                 
CONECT  567  568  564                                                 
CONECT  568  569  567                                                 
CONECT  569  570  570  571  568                                       
CONECT  570  569  569                                                 
CONECT  571  569                                                      
CONECT  572  565  573                                                 
CONECT  573  572  574  576                                            
CONECT  574  573  575  575  581                                       
CONECT  575  574  574                                                 
CONECT  576  573  577                                                 
CONECT  577  578  576                                                 
CONECT  578  579  579  580  577                                       
CONECT  579  578  578                                                 
CONECT  580  578                                                      
CONECT  581  574  582                                                 
CONECT  582  585  581  583                                            
CONECT  583  582  590  584  584                                       
CONECT  584  583  583                                                 
CONECT  585  586  582                                                 
CONECT  586  587  585                                                 
CONECT  587  586  589  588  588                                       
CONECT  588  587  587                                                 
CONECT  589  587                                                      
CONECT  590  583  591                                                 
CONECT  591  590  594  592                                            
CONECT  592  593  593  591  598                                       
CONECT  593  592  592                                                 
CONECT  594  591  595                                                 
CONECT  595  597  594  596  596                                       
CONECT  596  595  595                                                 
CONECT  597  595                                                      
CONECT  598  592  599                                                 
CONECT  599  598  600                                                 
CONECT  600  599  602  601  601                                       
CONECT  601  600  600                                                 
CONECT  602  600  603                                                 
CONECT  603  602  604  606                                            
CONECT  604  605  605  609  603                                       
CONECT  605  604  604                                                 
CONECT  606  603  608  607                                            
CONECT  607  606                                                      
CONECT  608  606                                                      
CONECT  609  604  610                                                 
CONECT  610  613  609  611                                            
CONECT  611  610  617  612  612                                       
CONECT  612  611  611                                                 
CONECT  613  614  610                                                 
CONECT  614  615  616  613                                            
CONECT  615  614                                                      
CONECT  616  614                                                      
CONECT  617  611  618                                                 
CONECT  618  617  619  621                                            
CONECT  619  620  620  618  626                                       
CONECT  620  619  619                                                 
CONECT  621  618  622                                                 
CONECT  622  621  623                                                 
CONECT  623  622  624                                                 
CONECT  624  623  625                                                 
CONECT  625  624                                                      
CONECT  626  619  627                                                 
CONECT  627  626  630  628                                            
CONECT  628  627  633  629  629                                       
CONECT  629  628  628                                                 
CONECT  630  632  627  631                                            
CONECT  631  630                                                      
CONECT  632  630                                                      
CONECT  633  628  634                                                 
CONECT  634  633  637  635                                            
CONECT  635  636  636  634  640                                       
CONECT  636  635  635                                                 
CONECT  637  639  634  638                                            
CONECT  638  637                                                      
CONECT  639  637                                                      
CONECT  640  635  641                                                 
CONECT  641  640  642  644                                            
CONECT  642  648  641  643  643                                       
CONECT  643  642  642                                                 
CONECT  644  641  645  646                                            
CONECT  645  644  647                                                 
CONECT  646  644                                                      
CONECT  647  645                                                      
CONECT  648  649  642                                                 
CONECT  649  652  648  650                                            
CONECT  650  651  651  649  654                                       
CONECT  651  650  650                                                 
CONECT  652  653  649                                                 
CONECT  653  652                                                      
CONECT  654  650  655                                                 
CONECT  655  656  654  658                                            
CONECT  656  665  657  657  655                                       
CONECT  657  656  656                                                 
CONECT  658  655  659                                                 
CONECT  659  658  660                                                 
CONECT  660  659  661                                                 
CONECT  661  660  662  662                                            
CONECT  662  661  661  663  664                                       
CONECT  663  662                                                      
CONECT  664  662                                                      
CONECT  665  666  656                                                 
CONECT  666  667  665                                                 
CONECT  667  669  666  668  668                                       
CONECT  668  667  667                                                 
CONECT  669  670  667                                                 
CONECT  670  673  669  671                                            
CONECT  671  670  675  672  672                                       
CONECT  672  671  671                                                 
CONECT  673  674  670                                                 
CONECT  674  673                                                      
CONECT  675  671  676                                                 
CONECT  676  675  677                                                 
CONECT  677  676  679  678  678                                       
CONECT  678  677  677                                                 
CONECT  679  677  680                                                 
CONECT  680  679  681                                                 
CONECT  681  682  682  680  683                                       
CONECT  682  681  681                                                 
CONECT  683  681  684                                                 
CONECT  684  683  687  685                                            
CONECT  685  684  694  686  686                                       
CONECT  686  685  685                                                 
CONECT  687  688  684                                                 
CONECT  688  689  687                                                 
CONECT  689  690  688                                                 
CONECT  690  691  691  689                                            
CONECT  691  693  690  690  692                                       
CONECT  692  691                                                      
CONECT  693  691                                                      
CONECT  694  685  695                                                 
CONECT  695  694  696                                                 
CONECT  696  697  697  695  698                                       
CONECT  697  696  696                                                 
CONECT  698  696  699                                                 
CONECT  699  698  700  702                                            
CONECT  700  710  699  701  701                                       
CONECT  701  700  700                                                 
CONECT  702  699  703                                                 
CONECT  703  704  704  702  705                                       
CONECT  704  706  703  703                                            
CONECT  705  703  707  707                                            
CONECT  706  704  708  708                                            
CONECT  707  708  705  705                                            
CONECT  708  706  706  709  707                                       
CONECT  709  708                                                      
CONECT  710  711  700                                                 
CONECT  711  712  714  710                                            
CONECT  712  713  713  716  711                                       
CONECT  713  712  712                                                 
CONECT  714  715  711                                                 
CONECT  715  714                                                      
CONECT  716  717  712                                                 
CONECT  717  718  720  716                                            
CONECT  718  719  719  723  717                                       
CONECT  719  718  718                                                 
CONECT  720  717  722  721                                            
CONECT  721  720                                                      
CONECT  722  720                                                      
CONECT  723  724  718                                                 
CONECT  724  725  723  727                                            
CONECT  725  731  726  726  724                                       
CONECT  726  725  725                                                 
CONECT  727  724  728                                                 
CONECT  728  727  730  729                                            
CONECT  729  728                                                      
CONECT  730  728                                                      
CONECT  731  732  725                                                 
CONECT  732  733  735  731                                            
CONECT  733  734  734  732  739                                       
CONECT  734  733  733                                                 
CONECT  735  736  732                                                 
CONECT  736  735  738  737  737                                       
CONECT  737  736  736                                                 
CONECT  738  736                                                      
CONECT  739  733  740                                                 
CONECT  740  741  739  743                                            
CONECT  741  745  742  742  740                                       
CONECT  742  741  741                                                 
CONECT  743  740  744                                                 
CONECT  744  743                                                      
CONECT  745  746  741                                                 
CONECT  746  747  745                                                 
CONECT  747  749  748  748  746                                       
CONECT  748  747  747                                                 
CONECT  749  755  750  747                                            
CONECT  750  753  749  751                                            
CONECT  751  752  752  750  756                                       
CONECT  752  751  751                                                 
CONECT  753  754  750                                                 
CONECT  754  755  753                                                 
CONECT  755  754  749                                                 
CONECT  756  751  757                                                 
CONECT  757  758  756  760                                            
CONECT  758  759  759  761  757                                       
CONECT  759  758  758                                                 
CONECT  760  757                                                      
CONECT  761  762  758                                                 
CONECT  762  765  763  761                                            
CONECT  763  768  762  764  764                                       
CONECT  764  763  763                                                 
CONECT  765  767  766  762                                            
CONECT  766  765                                                      
CONECT  767  765                                                      
CONECT  768  769  763                                                 
CONECT  769  770  768  772                                            
CONECT  770  771  771  779  769                                       
CONECT  771  770  770                                                 
CONECT  772  773  769                                                 
CONECT  773  774  772                                                 
CONECT  774  775  773                                                 
CONECT  775  776  776  774                                            
CONECT  776  778  777  775  775                                       
CONECT  777  776                                                      
CONECT  778  776                                                      
CONECT  779  780  770                                                 
CONECT  780  781  783  779                                            
CONECT  781  787  780  782  782                                       
CONECT  782  781  781                                                 
CONECT  783  785  780  784                                            
CONECT  784  783  786                                                 
CONECT  785  783                                                      
CONECT  786  784                                                      
CONECT  787  788  781                                                 
CONECT  788  789  791  787                                            
CONECT  789  790  790  795  788                                       
CONECT  790  789  789                                                 
CONECT  791  788  792                                                 
CONECT  792  791  794  793                                            
CONECT  793  792                                                      
CONECT  794  792                                                      
CONECT  795  796  789                                                 
CONECT  796  799  797  795                                            
CONECT  797  801  796  798  798                                       
CONECT  798  797  797                                                 
CONECT  799  796  800                                                 
CONECT  800  799                                                      
CONECT  801  802  797                                                 
CONECT  802  805  801  803                                            
CONECT  803  804  804  802  808                                       
CONECT  804  803  803                                                 
CONECT  805  807  806  802                                            
CONECT  806  805                                                      
CONECT  807  805                                                      
CONECT  808  803  809                                                 
CONECT  809  808  810  812                                            
CONECT  810  815  809  811  811                                       
CONECT  811  810  810                                                 
CONECT  812  809  814  813                                            
CONECT  813  812                                                      
CONECT  814  812                                                      
CONECT  815  816  810                                                 
CONECT  816  819  815  817                                            
CONECT  817  816  820  818  818                                       
CONECT  818  817  817                                                 
CONECT  819  816                                                      
CONECT  820  817  821                                                 
CONECT  821  820  824  822                                            
CONECT  822  823  823  821  832                                       
CONECT  823  822  822                                                 
CONECT  824  821  825                                                 
CONECT  825  824  826  826  827                                       
CONECT  826  825  825  828                                            
CONECT  827  825  829  829                                            
CONECT  828  826  830  830                                            
CONECT  829  827  827  830                                            
CONECT  830  828  828  829  831                                       
CONECT  831  830                                                      
CONECT  832  822  833  838                                            
CONECT  833  832  834  836                                            
CONECT  834  839  833  835  835                                       
CONECT  835  834  834                                                 
CONECT  836  833  837                                                 
CONECT  837  838  836                                                 
CONECT  838  832  837                                                 
CONECT  839  840  834                                                 
CONECT  840  843  839  841                                            
CONECT  841  840  842  842  844                                       
CONECT  842  841  841                                                 
CONECT  843  840                                                      
CONECT  844  841  845                                                 
CONECT  845  844  848  846                                            
CONECT  846  845  854  847  847                                       
CONECT  847  846  846                                                 
CONECT  848  845  849                                                 
CONECT  849  850  850  848  851                                       
CONECT  850  852  849  849                                            
CONECT  851  849  853                                                 
CONECT  852  850  853  853                                            
CONECT  853  852  852  851                                            
CONECT  854  846  855                                                 
CONECT  855  854  858  856                                            
CONECT  856  866  855  857  857                                       
CONECT  857  856  856                                                 
CONECT  858  855  859                                                 
CONECT  859  861  861  858  860                                       
CONECT  860  859  862  862                                            
CONECT  861  863  859  859                                            
CONECT  862  864  860  860                                            
CONECT  863  861  864  864                                            
CONECT  864  863  863  865  862                                       
CONECT  865  864                                                      
CONECT  866  867  856                                                 
CONECT  867  870  866  868                                            
CONECT  868  867  874  869  869                                       
CONECT  869  868  868                                                 
CONECT  870  871  867                                                 
CONECT  871  873  873  870  872                                       
CONECT  872  871                                                      
CONECT  873  871  871                                                 
CONECT  874  868  875                                                 
CONECT  875  874  878  876                                            
CONECT  876  875  885  877  877                                       
CONECT  877  876  876                                                 
CONECT  878  875  879                                                 
CONECT  879  878  880                                                 
CONECT  880  881  879                                                 
CONECT  881  880  882  882                                            
CONECT  882  881  881  884  883                                       
CONECT  883  882                                                      
CONECT  884  882                                                      
CONECT  885  876  886                                                 
CONECT  886  885  889  887                                            
CONECT  887  886  893  888  888                                       
CONECT  888  887  887                                                 
CONECT  889  890  886                                                 
CONECT  890  891  889  892                                            
CONECT  891  890                                                      
CONECT  892  890                                                      
CONECT  893  887  894                                                 
CONECT  894  897  893  895                                            
CONECT  895  904  894  896  896                                       
CONECT  896  895  895                                                 
CONECT  897  898  894                                                 
CONECT  898  899  897                                                 
CONECT  899  900  898                                                 
CONECT  900  901  901  899                                            
CONECT  901  903  902  900  900                                       
CONECT  902  901                                                      
CONECT  903  901                                                      
CONECT  904  905  895                                                 
CONECT  905  908  904  906                                            
CONECT  906  905  912  907  907                                       
CONECT  907  906  906                                                 
CONECT  908  909  905                                                 
CONECT  909  911  910  910  908                                       
CONECT  910  909  909                                                 
CONECT  911  909                                                      
CONECT  912  906  913                                                 
CONECT  913  912  916  914                                            
CONECT  914  913  921  915  915                                       
CONECT  915  914  914                                                 
CONECT  916  917  913                                                 
CONECT  917  918  916                                                 
CONECT  918  919  919  920  917                                       
CONECT  919  918  918                                                 
CONECT  920  918                                                      
CONECT  921  914  922                                                 
CONECT  922  921  923                                                 
CONECT  923  924  924  922  925                                       
CONECT  924  923  923                                                 
CONECT  925  923  926                                                 
CONECT  926  929  925  927                                            
CONECT  927  926  933  928  928                                       
CONECT  928  927  927                                                 
CONECT  929  930  926  931                                            
CONECT  930  932  929                                                 
CONECT  931  929                                                      
CONECT  932  930                                                      
CONECT  933  927  934                                                 
CONECT  934  933  937  935                                            
CONECT  935  936  936  934  940                                       
CONECT  936  935  935                                                 
CONECT  937  938  939  934                                            
CONECT  938  937                                                      
CONECT  939  937                                                      
CONECT  940  935  941                                                 
CONECT  941  940  942  944                                            
CONECT  942  941  948  943  943                                       
CONECT  943  942  942                                                 
CONECT  944  941  945                                                 
CONECT  945  947  944  946                                            
CONECT  946  945                                                      
CONECT  947  945                                                      
CONECT  948  942  949                                                 
CONECT  949  952  948  950                                            
CONECT  950  949  951  951  953                                       
CONECT  951  950  950                                                 
CONECT  952  949                                                      
CONECT  953  950  954                                                 
CONECT  954  955  953  957                                            
CONECT  955  961  956  956  954                                       
CONECT  956  955  955                                                 
CONECT  957  954  958                                                 
CONECT  958  957  959  960                                            
CONECT  959  958                                                      
CONECT  960  958                                                      
CONECT  961  962  955                                                 
CONECT  962  965  961  963                                            
CONECT  963  962  967  964  964                                       
CONECT  964  963  963                                                 
CONECT  965  966  962                                                 
CONECT  966  965                                                      
CONECT  967  973  963  968                                            
CONECT  968  967  971  969                                            
CONECT  969  974  968  970  970                                       
CONECT  970  969  969                                                 
CONECT  971  972  968                                                 
CONECT  972  973  971                                                 
CONECT  973  972  967                                                 
CONECT  974  975  969                                                 
CONECT  975  978  974  976                                            
CONECT  976  975  977  977  981                                       
CONECT  977  976  976                                                 
CONECT  978  980  979  975                                            
CONECT  979  978                                                      
CONECT  980  978                                                      
CONECT  981  976  982                                                 
CONECT  982  981  983  985                                            
CONECT  983  984  984  992  982                                       
CONECT  984  983  983                                                 
CONECT  985  982  986                                                 
CONECT  986  985  987                                                 
CONECT  987  986  988                                                 
CONECT  988  987  989  989                                            
CONECT  989  988  988  991  990                                       
CONECT  990  989                                                      
CONECT  991  989                                                      
CONECT  992  993  983                                                 
CONECT  993  996  992  994                                            
CONECT  994  993 1000  995  995                                       
CONECT  995  994  994                                                 
CONECT  996  997  993                                                 
CONECT  997  999  998  996                                            
CONECT  998  997                                                      
CONECT  999  997                                                      
CONECT 1000 1001  994                                                 
CONECT 1001 1000 1002                                                 
CONECT 1002 1003 1003 1001 1004                                       
CONECT 1003 1002 1002                                                 
CONECT 1004 1002 1005                                                 
CONECT 1005 1004 1006 1008                                            
CONECT 1006 1015 1007 1007 1005                                       
CONECT 1007 1006 1006                                                 
CONECT 1008 1005 1009                                                 
CONECT 1009 1008 1010                                                 
CONECT 1010 1009 1011                                                 
CONECT 1011 1010 1012 1012                                            
CONECT 1012 1011 1011 1013 1014                                       
CONECT 1013 1012                                                      
CONECT 1014 1012                                                      
CONECT 1015 1016 1006                                                 
CONECT 1016 1019 1017 1015                                            
CONECT 1017 1018 1018 1016 1023                                       
CONECT 1018 1017 1017                                                 
CONECT 1019 1020 1016                                                 
CONECT 1020 1022 1019 1021 1021                                       
CONECT 1021 1020 1020                                                 
CONECT 1022 1020                                                      
CONECT 1023 1017 1024 1029                                            
CONECT 1024 1025 1023 1027                                            
CONECT 1025 1030 1026 1026 1024                                       
CONECT 1026 1025 1025                                                 
CONECT 1027 1024 1028                                                 
CONECT 1028 1029 1027                                                 
CONECT 1029 1023 1028                                                 
CONECT 1030 1031 1025                                                 
CONECT 1031 1032 1034 1030                                            
CONECT 1032 1033 1033 1040 1031                                       
CONECT 1033 1032 1032                                                 
CONECT 1034 1031 1035                                                 
CONECT 1035 1034 1036 1036 1037                                       
CONECT 1036 1035 1035 1038                                            
CONECT 1037 1035 1039                                                 
CONECT 1038 1036 1039 1039                                            
CONECT 1039 1037 1038 1038                                            
CONECT 1040 1041 1032                                                 
CONECT 1041 1044 1042 1040                                            
CONECT 1042 1043 1043 1041 1048                                       
CONECT 1043 1042 1042                                                 
CONECT 1044 1045 1041                                                 
CONECT 1045 1047 1046 1044                                            
CONECT 1046 1045                                                      
CONECT 1047 1045                                                      
CONECT 1048 1042 1049                                                 
CONECT 1049 1050 1048 1052                                            
CONECT 1050 1053 1051 1051 1049                                       
CONECT 1051 1050 1050                                                 
CONECT 1052 1049                                                      
CONECT 1053 1054 1050                                                 
CONECT 1054 1055 1053                                                 
CONECT 1055 1056 1056 1057 1054                                       
CONECT 1056 1055 1055                                                 
CONECT 1057 1058 1055                                                 
CONECT 1058 1059 1061 1057                                            
CONECT 1059 1065 1060 1060 1058                                       
CONECT 1060 1059 1059                                                 
CONECT 1061 1063 1058 1062                                            
CONECT 1062 1061 1064                                                 
CONECT 1063 1061                                                      
CONECT 1064 1062                                                      
CONECT 1065 1066 1059                                                 
CONECT 1066 1067 1069 1065                                            
CONECT 1067 1068 1068 1074 1066                                       
CONECT 1068 1067 1067                                                 
CONECT 1069 1070 1066                                                 
CONECT 1070 1071 1069                                                 
CONECT 1071 1072 1070                                                 
CONECT 1072 1071 1073                                                 
CONECT 1073 1072                                                      
CONECT 1074 1075 1067                                                 
CONECT 1075 1076 1074 1078                                            
CONECT 1076 1084 1077 1077 1075                                       
CONECT 1077 1076 1076                                                 
CONECT 1078 1075 1079                                                 
CONECT 1079 1078 1080 1080 1081                                       
CONECT 1080 1079 1079 1082                                            
CONECT 1081 1079 1083                                                 
CONECT 1082 1080 1083 1083                                            
CONECT 1083 1082 1082 1081                                            
CONECT 1084 1085 1076                                                 
CONECT 1085 1088 1086 1084                                            
CONECT 1086 1085 1087 1087 1092                                       
CONECT 1087 1086 1086                                                 
CONECT 1088 1089 1085                                                 
CONECT 1089 1090 1091 1088                                            
CONECT 1090 1089                                                      
CONECT 1091 1089                                                      
CONECT 1092 1086 1093                                                 
CONECT 1093 1092 1094 1096                                            
CONECT 1094 1100 1093 1095 1095                                       
CONECT 1095 1094 1094                                                 
CONECT 1096 1093 1097                                                 
CONECT 1097 1099 1098 1098 1096                                       
CONECT 1098 1097 1097                                                 
CONECT 1099 1097                                                      
CONECT 1100 1101 1094                                                 
CONECT 1101 1104 1100 1102                                            
CONECT 1102 1103 1103 1101 1111                                       
CONECT 1103 1102 1102                                                 
CONECT 1104 1105 1101                                                 
CONECT 1105 1104 1106                                                 
CONECT 1106 1105 1107                                                 
CONECT 1107 1106 1108 1108                                            
CONECT 1108 1107 1107 1109 1110                                       
CONECT 1109 1108                                                      
CONECT 1110 1108                                                      
CONECT 1111 1102 1112                                                 
CONECT 1112 1111 1115 1113                                            
CONECT 1113 1112 1114 1114 1119                                       
CONECT 1114 1113 1113                                                 
CONECT 1115 1116 1112                                                 
CONECT 1116 1117 1118 1115                                            
CONECT 1117 1116                                                      
CONECT 1118 1116                                                      
CONECT 1119 1113 1120                                                 
CONECT 1120 1119 1121 1123                                            
CONECT 1121 1128 1122 1122 1120                                       
CONECT 1122 1121 1121                                                 
CONECT 1123 1120 1124                                                 
CONECT 1124 1123 1125                                                 
CONECT 1125 1124 1127 1127 1126                                       
CONECT 1126 1125                                                      
CONECT 1127 1125 1125                                                 
CONECT 1128 1129 1121                                                 
CONECT 1129 1130 1132 1128                                            
CONECT 1130 1137 1131 1131 1129                                       
CONECT 1131 1130 1130                                                 
CONECT 1132 1129 1133                                                 
CONECT 1133 1132 1134                                                 
CONECT 1134 1133 1135 1135 1136                                       
CONECT 1135 1134 1134                                                 
CONECT 1136 1134                                                      
CONECT 1137 1138 1130                                                 
CONECT 1138 1141 1139 1137                                            
CONECT 1139 1138 1140 1140 1144                                       
CONECT 1140 1139 1139                                                 
CONECT 1141 1143 1142 1138                                            
CONECT 1142 1141                                                      
CONECT 1143 1141                                                      
CONECT 1144 1139 1145                                                 
CONECT 1145 1144 1146 1148                                            
CONECT 1146 1145 1147 1147 1152                                       
CONECT 1147 1146 1146                                                 
CONECT 1148 1145 1149                                                 
CONECT 1149 1150 1148 1151                                            
CONECT 1150 1149                                                      
CONECT 1151 1149                                                      
CONECT 1152 1146 1153                                                 
CONECT 1153 1154 1152 1156                                            
CONECT 1154 1160 1155 1155 1153                                       
CONECT 1155 1154 1154                                                 
CONECT 1156 1153 1158 1157                                            
CONECT 1157 1156 1159                                                 
CONECT 1158 1156                                                      
CONECT 1159 1157                                                      
CONECT 1160 1161 1154                                                 
CONECT 1161 1164 1162 1160                                            
CONECT 1162 1171 1163 1163 1161                                       
CONECT 1163 1162 1162                                                 
CONECT 1164 1165 1161                                                 
CONECT 1165 1166 1164                                                 
CONECT 1166 1165 1167                                                 
CONECT 1167 1166 1168 1168                                            
CONECT 1168 1167 1167 1169 1170                                       
CONECT 1169 1168                                                      
CONECT 1170 1168                                                      
CONECT 1171 1172 1162                                                 
CONECT 1172 1175 1171 1173                                            
CONECT 1173 1172 1174 1174 1177                                       
CONECT 1174 1173 1173                                                 
CONECT 1175 1176 1172                                                 
CONECT 1176 1175                                                      
CONECT 1177 1173 1178                                                 
CONECT 1178 1177 1179 1181                                            
CONECT 1179 1187 1178 1180 1180                                       
CONECT 1180 1179 1179                                                 
CONECT 1181 1178 1182                                                 
CONECT 1182 1181 1184 1184 1183                                       
CONECT 1183 1182 1185                                                 
CONECT 1184 1182 1182 1186                                            
CONECT 1185 1186 1186 1183                                            
CONECT 1186 1184 1185 1185                                            
CONECT 1187 1188 1179                                                 
CONECT 1188 1189 1191 1187                                            
CONECT 1189 1195 1190 1190 1188                                       
CONECT 1190 1189 1189                                                 
CONECT 1191 1192 1188                                                 
CONECT 1192 1194 1191 1193                                            
CONECT 1193 1192                                                      
CONECT 1194 1192                                                      
CONECT 1195 1196 1189                                                 
CONECT 1196 1199 1197 1195                                            
CONECT 1197 1198 1198 1196 1204                                       
CONECT 1198 1197 1197                                                 
CONECT 1199 1200 1196                                                 
CONECT 1200 1201 1199                                                 
CONECT 1201 1202 1202 1203 1200                                       
CONECT 1202 1201 1201                                                 
CONECT 1203 1201                                                      
CONECT 1204 1197 1205                                                 
CONECT 1205 1204 1208 1206                                            
CONECT 1206 1205 1213 1207 1207                                       
CONECT 1207 1206 1206                                                 
CONECT 1208 1209 1205                                                 
CONECT 1209 1210 1208                                                 
CONECT 1210 1209 1212 1211 1211                                       
CONECT 1211 1210 1210                                                 
CONECT 1212 1210                                                      
CONECT 1213 1206 1214                                                 
CONECT 1214 1215 1213 1217                                            
CONECT 1215 1216 1216 1220 1214                                       
CONECT 1216 1215 1215                                                 
CONECT 1217 1214 1218 1219                                            
CONECT 1218 1217                                                      
CONECT 1219 1217                                                      
CONECT 1220 1221 1215                                                 
CONECT 1221 1222 1224 1220                                            
CONECT 1222 1223 1223 1221 1228                                       
CONECT 1223 1222 1222                                                 
CONECT 1224 1225 1221                                                 
CONECT 1225 1226 1226 1224 1227                                       
CONECT 1226 1225 1225                                                 
CONECT 1227 1225                                                      
CONECT 1228 1222 1229                                                 
CONECT 1229 1230 1228 1232                                            
CONECT 1230 1231 1231 1233 1229                                       
CONECT 1231 1230 1230                                                 
CONECT 1232 1229                                                      
CONECT 1233 1234 1230                                                 
CONECT 1234 1237 1235 1233                                            
CONECT 1235 1236 1236 1234 1241                                       
CONECT 1236 1235 1235                                                 
CONECT 1237 1238 1234                                                 
CONECT 1238 1239 1239 1237 1240                                       
CONECT 1239 1238 1238                                                 
CONECT 1240 1238                                                      
CONECT 1241 1235 1242                                                 
CONECT 1242 1241 1245 1243                                            
CONECT 1243 1242 1250 1244 1244                                       
CONECT 1244 1243 1243                                                 
CONECT 1245 1246 1242                                                 
CONECT 1246 1247 1245                                                 
CONECT 1247 1248 1248 1246 1249                                       
CONECT 1248 1247 1247                                                 
CONECT 1249 1247                                                      
CONECT 1250 1243 1251                                                 
CONECT 1251 1250 1254 1252                                            
CONECT 1252 1251 1253 1253 1255                                       
CONECT 1253 1252 1252                                                 
CONECT 1254 1251                                                      
CONECT 1255 1252 1256                                                 
CONECT 1256 1255 1257 1259                                            
CONECT 1257 1256 1263 1258 1258                                       
CONECT 1258 1257 1257                                                 
CONECT 1259 1256 1260                                                 
CONECT 1260 1259 1261 1262                                            
CONECT 1261 1260                                                      
CONECT 1262 1260                                                      
CONECT 1263 1257 1264                                                 
CONECT 1264 1267 1263 1265                                            
CONECT 1265 1264 1266 1266 1270                                       
CONECT 1266 1265 1265                                                 
CONECT 1267 1269 1268 1264                                            
CONECT 1268 1267                                                      
CONECT 1269 1267                                                      
CONECT 1270 1265 1271                                                 
CONECT 1271 1270 1272 1274                                            
CONECT 1272 1273 1273 1271 1278                                       
CONECT 1273 1272 1272                                                 
CONECT 1274 1271 1275                                                 
CONECT 1275 1274 1277 1276                                            
CONECT 1276 1275                                                      
CONECT 1277 1275                                                      
CONECT 1278 1272 1279                                                 
CONECT 1279 1278 1282 1280                                            
CONECT 1280 1279 1286 1281 1281                                       
CONECT 1281 1280 1280                                                 
CONECT 1282 1279 1283                                                 
CONECT 1283 1282 1285 1285 1284                                       
CONECT 1284 1283                                                      
CONECT 1285 1283 1283                                                 
CONECT 1286 1280 1287                                                 
CONECT 1287 1286 1290 1288                                            
CONECT 1288 1287 1289 1289 1292                                       
CONECT 1289 1288 1288                                                 
CONECT 1290 1291 1287                                                 
CONECT 1291 1290                                                      
CONECT 1292 1288 1293                                                 
CONECT 1293 1292 1294 1296                                            
CONECT 1294 1301 1293 1295 1295                                       
CONECT 1295 1294 1294                                                 
CONECT 1296 1293 1297                                                 
CONECT 1297 1296 1298                                                 
CONECT 1298 1299 1299 1297 1300                                       
CONECT 1299 1298 1298                                                 
CONECT 1300 1298                                                      
CONECT 1301 1302 1294                                                 
CONECT 1302 1301 1303                                                 
CONECT 1303 1305 1302 1304 1304                                       
CONECT 1304 1303 1303                                                 
CONECT 1305 1306 1303                                                 
CONECT 1306 1307 1305 1309                                            
CONECT 1307 1308 1308 1319 1306                                       
CONECT 1308 1307 1307                                                 
CONECT 1309 1306 1310                                                 
CONECT 1310 1309 1311 1311 1312                                       
CONECT 1311 1310 1310 1313                                            
CONECT 1312 1310 1315 1314                                            
CONECT 1313 1311 1314 1314                                            
CONECT 1314 1312 1313 1313 1316                                       
CONECT 1315 1312 1317 1317                                            
CONECT 1316 1314 1318 1318                                            
CONECT 1317 1315 1315 1318                                            
CONECT 1318 1317 1316 1316                                            
CONECT 1319 1320 1307                                                 
CONECT 1320 1321 1323 1319                                            
CONECT 1321 1326 1322 1322 1320                                       
CONECT 1322 1321 1321                                                 
CONECT 1323 1324 1320 1325                                            
CONECT 1324 1323                                                      
CONECT 1325 1323                                                      
CONECT 1326 1327 1321                                                 
CONECT 1327 1328 1330 1326                                            
CONECT 1328 1333 1329 1329 1327                                       
CONECT 1329 1328 1328                                                 
CONECT 1330 1332 1327 1331                                            
CONECT 1331 1330                                                      
CONECT 1332 1330                                                      
CONECT 1333 1334 1328                                                 
CONECT 1334 1337 1335 1333                                            
CONECT 1335 1342 1334 1336 1336                                       
CONECT 1336 1335 1335                                                 
CONECT 1337 1338 1334                                                 
CONECT 1338 1339 1337                                                 
CONECT 1339 1340 1340 1341 1338                                       
CONECT 1340 1339 1339                                                 
CONECT 1341 1339                                                      
CONECT 1342 1343 1335                                                 
CONECT 1343 1344 1346 1342                                            
CONECT 1344 1348 1345 1345 1343                                       
CONECT 1345 1344 1344                                                 
CONECT 1346 1343 1347                                                 
CONECT 1347 1346                                                      
CONECT 1348 1349 1344                                                 
CONECT 1349 1350 1352 1348                                            
CONECT 1350 1351 1351 1354 1349                                       
CONECT 1351 1350 1350                                                 
CONECT 1352 1353 1349                                                 
CONECT 1353 1352                                                      
CONECT 1354 1355 1350                                                 
CONECT 1355 1358 1356 1354                                            
CONECT 1356 1357 1357 1355 1359                                       
CONECT 1357 1356 1356                                                 
CONECT 1358 1355                                                      
CONECT 1359 1356 1360                                                 
CONECT 1360 1359 1363 1361                                            
CONECT 1361 1360 1364 1362 1362                                       
CONECT 1362 1361 1361                                                 
CONECT 1363 1360                                                      
CONECT 1364 1361 1365                                                 
CONECT 1365 1364 1368 1366                                            
CONECT 1366 1365 1367 1367 1372                                       
CONECT 1367 1366 1366                                                 
CONECT 1368 1369 1365                                                 
CONECT 1369 1370 1370 1368 1371                                       
CONECT 1370 1369 1369                                                 
CONECT 1371 1369                                                      
CONECT 1372 1366 1373                                                 
CONECT 1373 1372 1376 1374                                            
CONECT 1374 1373 1380 1375 1375                                       
CONECT 1375 1374 1374                                                 
CONECT 1376 1373 1377                                                 
CONECT 1377 1376 1378 1379                                            
CONECT 1378 1377                                                      
CONECT 1379 1377                                                      
CONECT 1380 1374 1381                                                 
CONECT 1381 1380 1384 1382                                            
CONECT 1382 1381 1383 1383 1391                                       
CONECT 1383 1382 1382                                                 
CONECT 1384 1385 1381                                                 
CONECT 1385 1387 1387 1384 1386                                       
CONECT 1386 1385 1388 1388                                            
CONECT 1387 1389 1385 1385                                            
CONECT 1388 1390 1386 1386                                            
CONECT 1389 1387 1390 1390                                            
CONECT 1390 1389 1389 1388                                            
CONECT 1391 1382 1392                                                 
CONECT 1392 1391 1395 1393                                            
CONECT 1393 1392 1405 1394 1394                                       
CONECT 1394 1393 1393                                                 
CONECT 1395 1392 1396                                                 
CONECT 1396 1395 1398 1398 1397                                       
CONECT 1397 1396 1399                                                 
CONECT 1398 1401 1396 1396 1400                                       
CONECT 1399 1400 1400 1397                                            
CONECT 1400 1398 1402 1399 1399                                       
CONECT 1401 1403 1403 1398                                            
CONECT 1402 1404 1404 1400                                            
CONECT 1403 1401 1401 1404                                            
CONECT 1404 1403 1402 1402                                            
CONECT 1405 1393 1406                                                 
CONECT 1406 1405 1409 1407                                            
CONECT 1407 1406 1408 1408 1416                                       
CONECT 1408 1407 1407                                                 
CONECT 1409 1406 1410                                                 
CONECT 1410 1409 1411                                                 
CONECT 1411 1412 1410                                                 
CONECT 1412 1411 1413 1413                                            
CONECT 1413 1412 1412 1415 1414                                       
CONECT 1414 1413                                                      
CONECT 1415 1413                                                      
CONECT 1416 1407 1417                                                 
CONECT 1417 1416 1418 1420                                            
CONECT 1418 1417 1425 1419 1419                                       
CONECT 1419 1418 1418                                                 
CONECT 1420 1417 1421                                                 
CONECT 1421 1420 1422                                                 
CONECT 1422 1421 1423                                                 
CONECT 1423 1422 1424                                                 
CONECT 1424 1423                                                      
CONECT 1425 1418 1426                                                 
CONECT 1426 1427 1425                                                 
CONECT 1427 1428 1428 1429 1426                                       
CONECT 1428 1427 1427                                                 
CONECT 1429 1430 1427                                                 
CONECT 1430 1431 1433 1429                                            
CONECT 1431 1432 1432 1430 1437                                       
CONECT 1432 1431 1431                                                 
CONECT 1433 1434 1430                                                 
CONECT 1434 1435 1435 1436 1433                                       
CONECT 1435 1434 1434                                                 
CONECT 1436 1434                                                      
CONECT 1437 1431 1438                                                 
CONECT 1438 1439 1437 1441                                            
CONECT 1439 1444 1440 1440 1438                                       
CONECT 1440 1439 1439                                                 
CONECT 1441 1438 1442 1443                                            
CONECT 1442 1441                                                      
CONECT 1443 1441                                                      
CONECT 1444 1445 1439                                                 
CONECT 1445 1448 1446 1444                                            
CONECT 1446 1445 1451 1447 1447                                       
CONECT 1447 1446 1446                                                 
CONECT 1448 1449 1450 1445                                            
CONECT 1449 1448                                                      
CONECT 1450 1448                                                      
CONECT 1451 1452 1446                                                 
CONECT 1452 1453 1451 1455                                            
CONECT 1453 1454 1454 1463 1452                                       
CONECT 1454 1453 1453                                                 
CONECT 1455 1452 1456                                                 
CONECT 1456 1455 1458 1458 1457                                       
CONECT 1457 1456 1459 1459                                            
CONECT 1458 1456 1456 1460                                            
CONECT 1459 1457 1457 1461                                            
CONECT 1460 1458 1461 1461                                            
CONECT 1461 1460 1460 1459 1462                                       
CONECT 1462 1461                                                      
CONECT 1463 1464 1453                                                 
CONECT 1464 1467 1465 1463                                            
CONECT 1465 1470 1464 1466 1466                                       
CONECT 1466 1465 1465                                                 
CONECT 1467 1468 1469 1464                                            
CONECT 1468 1467                                                      
CONECT 1469 1467                                                      
CONECT 1470 1476 1471 1465                                            
CONECT 1471 1474 1470 1472                                            
CONECT 1472 1473 1473 1471 1477                                       
CONECT 1473 1472 1472                                                 
CONECT 1474 1475 1471                                                 
CONECT 1475 1476 1474                                                 
CONECT 1476 1475 1470                                                 
CONECT 1477 1472 1478                                                 
CONECT 1478 1479 1477 1481                                            
CONECT 1479 1488 1480 1480 1478                                       
CONECT 1480 1479 1479                                                 
CONECT 1481 1478 1482                                                 
CONECT 1482 1481 1483                                                 
CONECT 1483 1482 1484                                                 
CONECT 1484 1483 1485 1485                                            
CONECT 1485 1484 1484 1487 1486                                       
CONECT 1486 1485                                                      
CONECT 1487 1485                                                      
CONECT 1488 1489 1479                                                 
CONECT 1489 1492 1490 1488                                            
CONECT 1490 1491 1491 1489 1496                                       
CONECT 1491 1490 1490                                                 
CONECT 1492 1493 1489                                                 
CONECT 1493 1494 1492 1495                                            
CONECT 1494 1493                                                      
CONECT 1495 1493                                                      
CONECT 1496 1490 1497                                                 
CONECT 1497 1496 1498 1500                                            
CONECT 1498 1499 1499 1504 1497                                       
CONECT 1499 1498 1498                                                 
CONECT 1500 1497 1501                                                 
CONECT 1501 1500 1502 1502 1503                                       
CONECT 1502 1501 1501                                                 
CONECT 1503 1501                                                      
CONECT 1504 1505 1498                                                 
CONECT 1505 1506 1504 1508                                            
CONECT 1506 1513 1507 1507 1505                                       
CONECT 1507 1506 1506                                                 
CONECT 1508 1505 1509                                                 
CONECT 1509 1508 1510                                                 
CONECT 1510 1511 1511 1509 1512                                       
CONECT 1511 1510 1510                                                 
CONECT 1512 1510                                                      
CONECT 1513 1514 1506                                                 
CONECT 1514 1515 1517 1513                                            
CONECT 1515 1518 1516 1516 1514                                       
CONECT 1516 1515 1515                                                 
CONECT 1517 1514                                                      
CONECT 1518 1519 1515                                                 
CONECT 1519 1520 1518                                                 
CONECT 1520 1522 1521 1521 1519                                       
CONECT 1521 1520 1520                                                 
CONECT 1522 1523 1520                                                 
CONECT 1523 1526 1524 1522                                            
CONECT 1524 1523 1525 1525 1529                                       
CONECT 1525 1524 1524                                                 
CONECT 1526 1527 1528 1523                                            
CONECT 1527 1526                                                      
CONECT 1528 1526                                                      
CONECT 1529 1524 1530                                                 
CONECT 1530 1531 1529 1533                                            
CONECT 1531 1532 1532 1537 1530                                       
CONECT 1532 1531 1531                                                 
CONECT 1533 1530 1534                                                 
CONECT 1534 1533 1535 1535 1536                                       
CONECT 1535 1534 1534                                                 
CONECT 1536 1534                                                      
CONECT 1537 1538 1531                                                 
CONECT 1538 1539 1537                                                 
CONECT 1539 1541 1538 1540 1540                                       
CONECT 1540 1539 1539                                                 
CONECT 1541 1542 1539                                                 
CONECT 1542 1545 1541 1543                                            
CONECT 1543 1542 1549 1544 1544                                       
CONECT 1544 1543 1543                                                 
CONECT 1545 1546 1547 1542                                            
CONECT 1546 1548 1545                                                 
CONECT 1547 1545                                                      
CONECT 1548 1546                                                      
CONECT 1549 1543 1550                                                 
CONECT 1550 1553 1549 1551                                            
CONECT 1551 1550 1552 1552 1557                                       
CONECT 1552 1551 1551                                                 
CONECT 1553 1554 1550                                                 
CONECT 1554 1555 1553                                                 
CONECT 1555 1556 1554                                                 
CONECT 1556 1555                                                      
CONECT 1557 1551 1558                                                 
CONECT 1558 1557 1559 1561                                            
CONECT 1559 1568 1558 1560 1560                                       
CONECT 1560 1559 1559                                                 
CONECT 1561 1558 1562                                                 
CONECT 1562 1561 1563                                                 
CONECT 1563 1562 1564                                                 
CONECT 1564 1563 1565 1565                                            
CONECT 1565 1564 1564 1566 1567                                       
CONECT 1566 1565                                                      
CONECT 1567 1565                                                      
CONECT 1568 1569 1559                                                 
CONECT 1569 1572 1568 1570                                            
CONECT 1570 1577 1569 1571 1571                                       
CONECT 1571 1570 1570                                                 
CONECT 1572 1573 1569                                                 
CONECT 1573 1574 1572                                                 
CONECT 1574 1576 1575 1575 1573                                       
CONECT 1575 1574 1574                                                 
CONECT 1576 1574                                                      
CONECT 1577 1578 1570                                                 
CONECT 1578 1581 1577 1579                                            
CONECT 1579 1578 1588 1580 1580                                       
CONECT 1580 1579 1579                                                 
CONECT 1581 1582 1578                                                 
CONECT 1582 1584 1584 1583 1581                                       
CONECT 1583 1585 1585 1582                                            
CONECT 1584 1586 1582 1582                                            
CONECT 1585 1587 1583 1583                                            
CONECT 1586 1587 1587 1584                                            
CONECT 1587 1586 1586 1585                                            
CONECT 1588 1579 1589                                                 
CONECT 1589 1588 1592 1590                                            
CONECT 1590 1589 1594 1591 1591                                       
CONECT 1591 1590 1590                                                 
CONECT 1592 1593 1589                                                 
CONECT 1593 1592                                                      
CONECT 1594 1590 1595                                                 
CONECT 1595 1594 1596 1598                                            
CONECT 1596 1602 1595 1597 1597                                       
CONECT 1597 1596 1596                                                 
CONECT 1598 1595 1599 1600                                            
CONECT 1599 1598 1601                                                 
CONECT 1600 1598                                                      
CONECT 1601 1599                                                      
CONECT 1602 1603 1596                                                 
CONECT 1603 1606 1602 1604                                            
CONECT 1604 1613 1603 1605 1605                                       
CONECT 1605 1604 1604                                                 
CONECT 1606 1607 1603                                                 
CONECT 1607 1608 1606                                                 
CONECT 1608 1609 1607                                                 
CONECT 1609 1610 1610 1608                                            
CONECT 1610 1612 1611 1609 1609                                       
CONECT 1611 1610                                                      
CONECT 1612 1610                                                      
CONECT 1613 1614 1604                                                 
CONECT 1614 1617 1613 1615                                            
CONECT 1615 1614 1616 1616 1621                                       
CONECT 1616 1615 1615                                                 
CONECT 1617 1618 1614                                                 
CONECT 1618 1619 1620 1617                                            
CONECT 1619 1618                                                      
CONECT 1620 1618                                                      
CONECT 1621 1615 1622                                                 
CONECT 1622 1621 1625 1623                                            
CONECT 1623 1622 1629 1624 1624                                       
CONECT 1624 1623 1623                                                 
CONECT 1625 1626 1622                                                 
CONECT 1626 1627 1628 1625                                            
CONECT 1627 1626                                                      
CONECT 1628 1626                                                      
CONECT 1629 1623 1630                                                 
CONECT 1630 1629 1633 1631                                            
CONECT 1631 1634 1630 1632 1632                                       
CONECT 1632 1631 1631                                                 
CONECT 1633 1630                                                      
CONECT 1634 1635 1631                                                 
CONECT 1635 1638 1634 1636                                            
CONECT 1636 1635 1637 1637 1643                                       
CONECT 1637 1636 1636                                                 
CONECT 1638 1639 1635                                                 
CONECT 1639 1640 1638                                                 
CONECT 1640 1641 1641 1642 1639                                       
CONECT 1641 1640 1640                                                 
CONECT 1642 1640                                                      
CONECT 1643 1636 1644                                                 
CONECT 1644 1647 1643 1645                                            
CONECT 1645 1644 1649 1646 1646                                       
CONECT 1646 1645 1645                                                 
CONECT 1647 1644 1648                                                 
CONECT 1648 1647                                                      
CONECT 1649 1645 1650                                                 
CONECT 1650 1649 1653 1651                                            
CONECT 1651 1655 1650 1652 1652                                       
CONECT 1652 1651 1651                                                 
CONECT 1653 1654 1650                                                 
CONECT 1654 1653                                                      
CONECT 1655 1656 1651                                                 
CONECT 1656 1659 1655 1657                                            
CONECT 1657 1656 1658 1658 1667                                       
CONECT 1658 1657 1657                                                 
CONECT 1659 1660 1656                                                 
CONECT 1660 1662 1662 1659 1661                                       
CONECT 1661 1660 1663 1663                                            
CONECT 1662 1664 1660 1660                                            
CONECT 1663 1665 1661 1661                                            
CONECT 1664 1662 1665 1665                                            
CONECT 1665 1664 1664 1666 1663                                       
CONECT 1666 1665                                                      
CONECT 1667 1657 1668                                                 
CONECT 1668 1669 1667 1671                                            
CONECT 1669 1676 1670 1670 1668                                       
CONECT 1670 1669 1669                                                 
CONECT 1671 1668 1672                                                 
CONECT 1672 1671 1673                                                 
CONECT 1673 1672 1675 1674 1674                                       
CONECT 1674 1673 1673                                                 
CONECT 1675 1673                                                      
CONECT 1676 1677 1669                                                 
CONECT 1677 1680 1676 1678                                            
CONECT 1678 1677 1684 1679 1679                                       
CONECT 1679 1678 1678                                                 
CONECT 1680 1681 1677                                                 
CONECT 1681 1683 1682 1680                                            
CONECT 1682 1681                                                      
CONECT 1683 1681                                                      
CONECT 1684 1678 1685                                                 
CONECT 1685 1686 1684 1688                                            
CONECT 1686 1687 1687 1691 1685                                       
CONECT 1687 1686 1686                                                 
CONECT 1688 1685 1690 1689                                            
CONECT 1689 1688                                                      
CONECT 1690 1688                                                      
CONECT 1691 1692 1686                                                 
CONECT 1692 1695 1691 1693                                            
CONECT 1693 1692 1700 1694 1694                                       
CONECT 1694 1693 1693                                                 
CONECT 1695 1696 1692                                                 
CONECT 1696 1697 1695                                                 
CONECT 1697 1698 1698 1699 1696                                       
CONECT 1698 1697 1697                                                 
CONECT 1699 1697                                                      
CONECT 1700 1693 1701                                                 
CONECT 1701 1700 1702 1704                                            
CONECT 1702 1703 1703 1701 1707                                       
CONECT 1703 1702 1702                                                 
CONECT 1704 1706 1701 1705                                            
CONECT 1705 1704                                                      
CONECT 1706 1704                                                      
CONECT 1707 1702 1708                                                 
CONECT 1708 1707 1711 1709                                            
CONECT 1709 1716 1708 1710 1710                                       
CONECT 1710 1709 1709                                                 
CONECT 1711 1708 1712                                                 
CONECT 1712 1711 1713                                                 
CONECT 1713 1712 1714 1714 1715                                       
CONECT 1714 1713 1713                                                 
CONECT 1715 1713                                                      
CONECT 1716 1717 1709                                                 
CONECT 1717 1720 1716 1718                                            
CONECT 1718 1719 1719 1717 1721                                       
CONECT 1719 1718 1718                                                 
CONECT 1720 1717                                                      
CONECT 1721 1718 1722                                                 
CONECT 1722 1723 1721 1725                                            
CONECT 1723 1727 1724 1724 1722                                       
CONECT 1724 1723 1723                                                 
CONECT 1725 1722 1726                                                 
CONECT 1726 1725                                                      
CONECT 1727 1728 1723                                                 
CONECT 1728 1731 1727 1729                                            
CONECT 1729 1728 1730 1730 1735                                       
CONECT 1730 1729 1729                                                 
CONECT 1731 1732 1728                                                 
CONECT 1732 1733 1734 1731                                            
CONECT 1733 1732                                                      
CONECT 1734 1732                                                      
CONECT 1735 1729 1736                                                 
CONECT 1736 1735 1737 1739                                            
CONECT 1737 1736 1738 1738 1744                                       
CONECT 1738 1737 1737                                                 
CONECT 1739 1736 1740                                                 
CONECT 1740 1739 1741                                                 
CONECT 1741 1740 1743 1743 1742                                       
CONECT 1742 1741                                                      
CONECT 1743 1741 1741                                                 
CONECT 1744 1737 1745                                                 
CONECT 1745 1746 1744 1748                                            
CONECT 1746 1753 1747 1747 1745                                       
CONECT 1747 1746 1746                                                 
CONECT 1748 1745 1749                                                 
CONECT 1749 1748 1750                                                 
CONECT 1750 1752 1752 1749 1751                                       
CONECT 1751 1750                                                      
CONECT 1752 1750 1750                                                 
CONECT 1753 1754 1746                                                 
CONECT 1754 1757 1755 1753                                            
CONECT 1755 1756 1756 1754 1759                                       
CONECT 1756 1755 1755                                                 
CONECT 1757 1758 1754                                                 
CONECT 1758 1757                                                      
CONECT 1759 1755 1760                                                 
CONECT 1760 1763 1759 1761                                            
CONECT 1761 1760 1762 1762 1767                                       
CONECT 1762 1761 1761                                                 
CONECT 1763 1764 1760                                                 
CONECT 1764 1766 1765 1763                                            
CONECT 1765 1764                                                      
CONECT 1766 1764                                                      
CONECT 1767 1761 1768                                                 
CONECT 1768 1767 1769 1771                                            
CONECT 1769 1776 1768 1770 1770                                       
CONECT 1770 1769 1769                                                 
CONECT 1771 1768 1772                                                 
CONECT 1772 1771 1773                                                 
CONECT 1773 1772 1775 1774 1774                                       
CONECT 1774 1773 1773                                                 
CONECT 1775 1773                                                      
CONECT 1776 1777 1769                                                 
CONECT 1777 1780 1778 1776                                            
CONECT 1778 1779 1779 1781 1777                                       
CONECT 1779 1778 1778                                                 
CONECT 1780 1777                                                      
CONECT 1781 1782 1778                                                 
CONECT 1782 1783 1785 1781                                            
CONECT 1783 1789 1784 1784 1782                                       
CONECT 1784 1783 1783                                                 
CONECT 1785 1782 1786                                                 
CONECT 1786 1785 1788 1788 1787                                       
CONECT 1787 1786                                                      
CONECT 1788 1786 1786                                                 
CONECT 1789 1790 1783                                                 
CONECT 1790 1791 1793 1789                                            
CONECT 1791 1798 1790 1792 1792                                       
CONECT 1792 1791 1791                                                 
CONECT 1793 1794 1790                                                 
CONECT 1794 1795 1793                                                 
CONECT 1795 1796 1796 1794 1797                                       
CONECT 1796 1795 1795                                                 
CONECT 1797 1795                                                      
CONECT 1798 1799 1791                                                 
CONECT 1799 1800 1802 1798                                            
CONECT 1800 1801 1801 1806 1799                                       
CONECT 1801 1800 1800                                                 
CONECT 1802 1803 1799                                                 
CONECT 1803 1804 1802                                                 
CONECT 1804 1803 1805                                                 
CONECT 1805 1804                                                      
CONECT 1806 1807 1800
[truncated: 109,984 more chars]
