# Supplementary material for: Conserved interfaces mediate multiple protein–protein interactions in a prokaryotic metabolon
Source: Mol Syst Biol. 2025 Sep 3;21(11):1490–521. doi: 10.1038/s44320-025-00139-9 (PMC12583656; doi:10.1038/s44320-025-00139-9)
Supplement: Supplementary file 12 — Source data Fig. 7 [file 44320_2025_139_MOESM12_ESM.zip › Figure7_data/Fig7A/6_10.pdb]

COMPND    44b705aa29031f0c 
AUTHOR    GENERATED BY OPEN BABEL 3.1.1
ATOM      1  N   VAL A   1      -5.331 -31.116 -28.211  1.00  0.00           N  
ATOM      2  CA  VAL A   1      -5.894 -30.261 -27.144  1.00  0.00           C  
ATOM      3  C   VAL A   1      -5.010 -29.020 -27.140  1.00  0.00           C  
ATOM      4  O   VAL A   1      -3.825 -29.176 -26.920  1.00  0.00           O  
ATOM      5  CB  VAL A   1      -5.870 -30.978 -25.786  1.00  0.00           C  
ATOM      6  CG1 VAL A   1      -6.514 -30.140 -24.690  1.00  0.00           C  
ATOM      7  CG2 VAL A   1      -6.650 -32.308 -25.888  1.00  0.00           C  
ATOM      8  N   LYS A   2      -5.533 -27.845 -27.537  1.00  0.00           N  
ATOM      9  CA  LYS A   2      -4.711 -26.627 -27.482  1.00  0.00           C  
ATOM     10  C   LYS A   2      -4.367 -26.413 -26.016  1.00  0.00           C  
ATOM     11  O   LYS A   2      -5.296 -26.325 -25.213  1.00  0.00           O  
ATOM     12  CB  LYS A   2      -5.442 -25.401 -28.053  1.00  0.00           C  
ATOM     13  CG  LYS A   2      -5.379 -25.300 -29.587  1.00  0.00           C  
ATOM     14  CD  LYS A   2      -6.017 -23.986 -30.079  1.00  0.00           C  
ATOM     15  CE  LYS A   2      -5.860 -23.818 -31.591  1.00  0.00           C  
ATOM     16  NZ  LYS A   2      -6.398 -22.513 -32.076  1.00  0.00           N  
ATOM     17  N   ASP A   3      -3.085 -26.429 -25.688  1.00  0.00           N  
ATOM     18  CA  ASP A   3      -2.644 -26.178 -24.328  1.00  0.00           C  
ATOM     19  C   ASP A   3      -3.259 -24.854 -23.886  1.00  0.00           C  
ATOM     20  O   ASP A   3      -3.036 -23.816 -24.504  1.00  0.00           O  
ATOM     21  CB  ASP A   3      -1.106 -26.167 -24.239  1.00  0.00           C  
ATOM     22  CG  ASP A   3      -0.515 -27.575 -24.278  1.00  0.00           C  
ATOM     23  OD1 ASP A   3      -1.137 -28.477 -23.667  1.00  0.00           O  
ATOM     24  OD2 ASP A   3       0.516 -27.758 -24.954  1.00  0.00           O  
ATOM     25  N   LYS A   4      -4.155 -24.917 -22.888  1.00  0.00           N  
ATOM     26  CA  LYS A   4      -4.763 -23.717 -22.343  1.00  0.00           C  
ATOM     27  C   LYS A   4      -3.625 -22.905 -21.763  1.00  0.00           C  
ATOM     28  O   LYS A   4      -3.028 -23.321 -20.776  1.00  0.00           O  
ATOM     29  CB  LYS A   4      -5.816 -24.043 -21.265  1.00  0.00           C  
ATOM     30  CG  LYS A   4      -7.182 -24.395 -21.850  1.00  0.00           C  
ATOM     31  CD  LYS A   4      -8.194 -24.580 -20.709  1.00  0.00           C  
ATOM     32  CE  LYS A   4      -9.611 -24.793 -21.240  1.00  0.00           C  
ATOM     33  NZ  LYS A   4     -10.598 -24.879 -20.134  1.00  0.00           N  
ATOM     34  N   VAL A   5      -3.339 -21.782 -22.408  1.00  0.00           N  
ATOM     35  CA  VAL A   5      -2.359 -20.822 -21.896  1.00  0.00           C  
ATOM     36  C   VAL A   5      -2.780 -20.502 -20.469  1.00  0.00           C  
ATOM     37  O   VAL A   5      -3.904 -20.053 -20.228  1.00  0.00           O  
ATOM     38  CB  VAL A   5      -2.299 -19.565 -22.771  1.00  0.00           C  
ATOM     39  CG1 VAL A   5      -1.233 -18.598 -22.270  1.00  0.00           C  
ATOM     40  CG2 VAL A   5      -1.951 -19.936 -24.227  1.00  0.00           C  
ATOM     41  N   TYR A   6      -1.940 -20.851 -19.519  1.00  0.00           N  
ATOM     42  CA  TYR A   6      -2.209 -20.588 -18.115  1.00  0.00           C  
ATOM     43  C   TYR A   6      -2.301 -19.079 -17.909  1.00  0.00           C  
ATOM     44  O   TYR A   6      -1.479 -18.330 -18.439  1.00  0.00           O  
ATOM     45  CB  TYR A   6      -1.115 -21.205 -17.241  1.00  0.00           C  
ATOM     46  CG  TYR A   6      -1.121 -22.716 -17.212  1.00  0.00           C  
ATOM     47  CD1 TYR A   6      -2.184 -23.408 -16.609  1.00  0.00           C  
ATOM     48  CD2 TYR A   6      -0.062 -23.449 -17.784  1.00  0.00           C  
ATOM     49  CE1 TYR A   6      -2.194 -24.811 -16.562  1.00  0.00           C  
ATOM     50  CE2 TYR A   6      -0.057 -24.854 -17.743  1.00  0.00           C  
ATOM     51  CZ  TYR A   6      -1.123 -25.533 -17.126  1.00  0.00           C  
ATOM     52  OH  TYR A   6      -1.121 -26.909 -17.073  1.00  0.00           O  
ATOM     53  N   LYS A   7      -3.288 -18.648 -17.114  1.00  0.00           N  
ATOM     54  CA  LYS A   7      -3.304 -17.260 -16.662  1.00  0.00           C  
ATOM     55  C   LYS A   7      -1.985 -16.948 -15.982  1.00  0.00           C  
ATOM     56  O   LYS A   7      -1.505 -17.715 -15.147  1.00  0.00           O  
ATOM     57  CB  LYS A   7      -4.476 -16.992 -15.706  1.00  0.00           C  
ATOM     58  CG  LYS A   7      -5.734 -16.516 -16.439  1.00  0.00           C  
ATOM     59  CD  LYS A   7      -6.744 -15.942 -15.436  1.00  0.00           C  
ATOM     60  CE  LYS A   7      -7.837 -15.140 -16.158  1.00  0.00           C  
ATOM     61  NZ  LYS A   7      -8.545 -14.205 -15.237  1.00  0.00           N  
ATOM     62  N   ARG A   8      -1.408 -15.808 -16.337  1.00  0.00           N  
ATOM     63  CA  ARG A   8      -0.244 -15.310 -15.613  1.00  0.00           C  
ATOM     64  C   ARG A   8      -0.686 -14.877 -14.214  1.00  0.00           C  
ATOM     65  O   ARG A   8      -1.733 -14.251 -14.087  1.00  0.00           O  
ATOM     66  CB  ARG A   8       0.406 -14.158 -16.383  1.00  0.00           C  
ATOM     67  CG  ARG A   8       1.187 -14.674 -17.603  1.00  0.00           C  
ATOM     68  CD  ARG A   8       1.766 -13.499 -18.397  1.00  0.00           C  
ATOM     69  NE  ARG A   8       3.170 -13.711 -18.775  1.00  0.00           N  
ATOM     70  CZ  ARG A   8       4.064 -12.771 -18.944  1.00  0.00           C  
ATOM     71  NH1 ARG A   8       3.765 -11.500 -18.850  1.00  0.00           N  
ATOM     72  NH2 ARG A   8       5.302 -13.064 -19.212  1.00  0.00           N  
ATOM     73  N   PRO A   9       0.112 -15.170 -13.173  1.00  0.00           N  
ATOM     74  CA  PRO A   9      -0.169 -14.746 -11.809  1.00  0.00           C  
ATOM     75  C   PRO A   9       0.214 -13.278 -11.563  1.00  0.00           C  
ATOM     76  O   PRO A   9       0.644 -12.895 -10.483  1.00  0.00           O  
ATOM     77  CB  PRO A   9       0.619 -15.738 -10.946  1.00  0.00           C  
ATOM     78  CG  PRO A   9       1.871 -15.984 -11.782  1.00  0.00           C  
ATOM     79  CD  PRO A   9       1.331 -15.976 -13.215  1.00  0.00           C  
ATOM     80  N   VAL A  10       0.097 -12.469 -12.610  1.00  0.00           N  
ATOM     81  CA  VAL A  10       0.293 -11.025 -12.598  1.00  0.00           C  
ATOM     82  C   VAL A  10      -0.903 -10.453 -13.330  1.00  0.00           C  
ATOM     83  O   VAL A  10      -1.113 -10.771 -14.502  1.00  0.00           O  
ATOM     84  CB  VAL A  10       1.614 -10.602 -13.274  1.00  0.00           C  
ATOM     85  CG1 VAL A  10       1.826  -9.095 -13.127  1.00  0.00           C  
ATOM     86  CG2 VAL A  10       2.827 -11.300 -12.663  1.00  0.00           C  
ATOM     87  N   SER A  11      -1.720  -9.686 -12.628  1.00  0.00           N  
ATOM     88  CA  SER A  11      -2.962  -9.149 -13.151  1.00  0.00           C  
ATOM     89  C   SER A  11      -3.108  -7.666 -12.856  1.00  0.00           C  
ATOM     90  O   SER A  11      -2.343  -7.071 -12.089  1.00  0.00           O  
ATOM     91  CB  SER A  11      -4.165  -9.952 -12.634  1.00  0.00           C  
ATOM     92  OG  SER A  11      -4.438  -9.679 -11.270  1.00  0.00           O  
ATOM     93  N   ILE A  12      -4.100  -7.083 -13.490  1.00  0.00           N  
ATOM     94  CA  ILE A  12      -4.560  -5.735 -13.227  1.00  0.00           C  
ATOM     95  C   ILE A  12      -5.991  -5.766 -12.695  1.00  0.00           C  
ATOM     96  O   ILE A  12      -6.752  -6.704 -12.966  1.00  0.00           O  
ATOM     97  CB  ILE A  12      -4.372  -4.837 -14.460  1.00  0.00           C  
ATOM     98  CG1 ILE A  12      -5.078  -5.333 -15.737  1.00  0.00           C  
ATOM     99  CG2 ILE A  12      -2.867  -4.658 -14.759  1.00  0.00           C  
ATOM    100  CD1 ILE A  12      -6.571  -5.012 -15.812  1.00  0.00           C  
ATOM    101  N   LEU A  13      -6.345  -4.743 -11.946  1.00  0.00           N  
ATOM    102  CA  LEU A  13      -7.706  -4.380 -11.589  1.00  0.00           C  
ATOM    103  C   LEU A  13      -7.934  -2.950 -12.070  1.00  0.00           C  
ATOM    104  O   LEU A  13      -7.152  -2.075 -11.718  1.00  0.00           O  
ATOM    105  CB  LEU A  13      -7.861  -4.486 -10.067  1.00  0.00           C  
ATOM    106  CG  LEU A  13      -9.157  -3.876  -9.506  1.00  0.00           C  
ATOM    107  CD1 LEU A  13     -10.370  -4.736  -9.825  1.00  0.00           C  
ATOM    108  CD2 LEU A  13      -9.070  -3.754  -7.991  1.00  0.00           C  
ATOM    109  N   VAL A  14      -9.007  -2.712 -12.813  1.00  0.00           N  
ATOM    110  CA  VAL A  14      -9.416  -1.369 -13.215  1.00  0.00           C  
ATOM    111  C   VAL A  14     -10.771  -1.047 -12.605  1.00  0.00           C  
ATOM    112  O   VAL A  14     -11.809  -1.524 -13.064  1.00  0.00           O  
ATOM    113  CB  VAL A  14      -9.424  -1.168 -14.741  1.00  0.00           C  
ATOM    114  CG1 VAL A  14      -9.589   0.315 -15.063  1.00  0.00           C  
ATOM    115  CG2 VAL A  14      -8.133  -1.659 -15.392  1.00  0.00           C  
ATOM    116  N   VAL A  15     -10.789  -0.210 -11.565  1.00  0.00           N  
ATOM    117  CA  VAL A  15     -12.031   0.298 -10.981  1.00  0.00           C  
ATOM    118  C   VAL A  15     -12.568   1.409 -11.870  1.00  0.00           C  
ATOM    119  O   VAL A  15     -12.045   2.515 -11.880  1.00  0.00           O  
ATOM    120  CB  VAL A  15     -11.820   0.791  -9.540  1.00  0.00           C  
ATOM    121  CG1 VAL A  15     -13.116   1.339  -8.947  1.00  0.00           C  
ATOM    122  CG2 VAL A  15     -11.341  -0.353  -8.640  1.00  0.00           C  
ATOM    123  N   ILE A  16     -13.630   1.110 -12.598  1.00  0.00           N  
ATOM    124  CA  ILE A  16     -14.302   2.093 -13.443  1.00  0.00           C  
ATOM    125  C   ILE A  16     -15.413   2.756 -12.637  1.00  0.00           C  
ATOM    126  O   ILE A  16     -16.226   2.078 -12.017  1.00  0.00           O  
ATOM    127  CB  ILE A  16     -14.815   1.459 -14.748  1.00  0.00           C  
ATOM    128  CG1 ILE A  16     -13.650   0.763 -15.491  1.00  0.00           C  
ATOM    129  CG2 ILE A  16     -15.476   2.531 -15.630  1.00  0.00           C  
ATOM    130  CD1 ILE A  16     -14.066   0.050 -16.786  1.00  0.00           C  
ATOM    131  N   TYR A  17     -15.465   4.076 -12.647  1.00  0.00           N  
ATOM    132  CA  TYR A  17     -16.513   4.860 -11.997  1.00  0.00           C  
ATOM    133  C   TYR A  17     -16.882   6.087 -12.824  1.00  0.00           C  
ATOM    134  O   TYR A  17     -16.144   6.493 -13.713  1.00  0.00           O  
ATOM    135  CB  TYR A  17     -16.090   5.222 -10.564  1.00  0.00           C  
ATOM    136  CG  TYR A  17     -14.974   6.234 -10.457  1.00  0.00           C  
ATOM    137  CD1 TYR A  17     -13.628   5.833 -10.625  1.00  0.00           C  
ATOM    138  CD2 TYR A  17     -15.259   7.582 -10.155  1.00  0.00           C  
ATOM    139  CE1 TYR A  17     -12.588   6.763 -10.490  1.00  0.00           C  
ATOM    140  CE2 TYR A  17     -14.226   8.519 -10.021  1.00  0.00           C  
ATOM    141  CZ  TYR A  17     -12.892   8.103 -10.184  1.00  0.00           C  
ATOM    142  OH  TYR A  17     -11.877   9.018 -10.032  1.00  0.00           O  
ATOM    143  N   ALA A  18     -18.049   6.670 -12.545  1.00  0.00           N  
ATOM    144  CA  ALA A  18     -18.467   7.928 -13.149  1.00  0.00           C  
ATOM    145  C   ALA A  18     -18.040   9.098 -12.260  1.00  0.00           C  
ATOM    146  O   ALA A  18     -18.282   9.105 -11.059  1.00  0.00           O  
ATOM    147  CB  ALA A  18     -19.973   7.883 -13.389  1.00  0.00           C  
ATOM    148  N   GLN A  19     -17.398  10.102 -12.864  1.00  0.00           N  
ATOM    149  CA  GLN A  19     -16.858  11.262 -12.144  1.00  0.00           C  
ATOM    150  C   GLN A  19     -17.960  12.124 -11.523  1.00  0.00           C  
ATOM    151  O   GLN A  19     -17.761  12.708 -10.454  1.00  0.00           O  
ATOM    152  CB  GLN A  19     -16.004  12.075 -13.127  1.00  0.00           C  
ATOM    153  CG  GLN A  19     -15.142  13.160 -12.450  1.00  0.00           C  
ATOM    154  CD  GLN A  19     -13.948  12.607 -11.657  1.00  0.00           C  
ATOM    155  OE1 GLN A  19     -13.584  11.448 -11.754  1.00  0.00           O  
ATOM    156  NE2 GLN A  19     -13.295  13.419 -10.868  1.00  0.00           N  
ATOM    157  N   ASP A  20     -19.107  12.223 -12.204  1.00  0.00           N  
ATOM    158  CA  ASP A  20     -20.250  13.045 -11.801  1.00  0.00           C  
ATOM    159  C   ASP A  20     -21.069  12.409 -10.673  1.00  0.00           C  
ATOM    160  O   ASP A  20     -21.317  13.045  -9.650  1.00  0.00           O  
ATOM    161  CB  ASP A  20     -21.114  13.351 -13.047  1.00  0.00           C  
ATOM    162  CG  ASP A  20     -21.725  12.128 -13.747  1.00  0.00           C  
ATOM    163  OD1 ASP A  20     -21.227  10.991 -13.547  1.00  0.00           O  
ATOM    164  OD2 ASP A  20     -22.704  12.315 -14.499  1.00  0.00           O  
ATOM    165  N   THR A  21     -21.453  11.137 -10.819  1.00  0.00           N  
ATOM    166  CA  THR A  21     -22.296  10.442  -9.835  1.00  0.00           C  
ATOM    167  C   THR A  21     -21.495   9.722  -8.751  1.00  0.00           C  
ATOM    168  O   THR A  21     -22.083   9.286  -7.752  1.00  0.00           O  
ATOM    169  CB  THR A  21     -23.245   9.438 -10.505  1.00  0.00           C  
ATOM    170  OG1 THR A  21     -22.511   8.386 -11.083  1.00  0.00           O  
ATOM    171  CG2 THR A  21     -24.120  10.086 -11.581  1.00  0.00           C  
ATOM    172  N   LYS A  22     -20.193   9.562  -8.924  1.00  0.00           N  
ATOM    173  CA  LYS A  22     -19.317   8.710  -8.105  1.00  0.00           C  
ATOM    174  C   LYS A  22     -19.751   7.239  -8.050  1.00  0.00           C  
ATOM    175  O   LYS A  22     -19.242   6.481  -7.225  1.00  0.00           O  
ATOM    176  CB  LYS A  22     -19.125   9.317  -6.704  1.00  0.00           C  
ATOM    177  CG  LYS A  22     -18.430  10.686  -6.688  1.00  0.00           C  
ATOM    178  CD  LYS A  22     -16.907  10.536  -6.670  1.00  0.00           C  
ATOM    179  CE  LYS A  22     -16.253  11.913  -6.529  1.00  0.00           C  
ATOM    180  NZ  LYS A  22     -14.821  11.826  -6.155  1.00  0.00           N  
ATOM    181  N   ARG A  23     -20.656   6.803  -8.916  1.00  0.00           N  
ATOM    182  CA  ARG A  23     -21.059   5.408  -8.984  1.00  0.00           C  
ATOM    183  C   ARG A  23     -20.007   4.556  -9.683  1.00  0.00           C  
ATOM    184  O   ARG A  23     -19.365   4.985 -10.633  1.00  0.00           O  
ATOM    185  CB  ARG A  23     -22.428   5.233  -9.639  1.00  0.00           C  
ATOM    186  CG  ARG A  23     -23.545   5.754  -8.732  1.00  0.00           C  
ATOM    187  CD  ARG A  23     -24.859   5.404  -9.389  1.00  0.00           C  
ATOM    188  NE  ARG A  23     -25.996   6.025  -8.709  1.00  0.00           N  
ATOM    189  CZ  ARG A  23     -27.125   6.351  -9.316  1.00  0.00           C  
ATOM    190  NH1 ARG A  23     -27.307   6.113 -10.582  1.00  0.00           N  
ATOM    191  NH2 ARG A  23     -28.070   6.943  -8.655  1.00  0.00           N  
ATOM    192  N   VAL A  24     -19.863   3.329  -9.204  1.00  0.00           N  
ATOM    193  CA  VAL A  24     -18.885   2.367  -9.679  1.00  0.00           C  
ATOM    194  C   VAL A  24     -19.563   1.387 -10.619  1.00  0.00           C  
ATOM    195  O   VAL A  24     -20.638   0.858 -10.318  1.00  0.00           O  
ATOM    196  CB  VAL A  24     -18.215   1.643  -8.501  1.00  0.00           C  
ATOM    197  CG1 VAL A  24     -17.133   0.668  -8.968  1.00  0.00           C  
ATOM    198  CG2 VAL A  24     -17.553   2.647  -7.549  1.00  0.00           C  
ATOM    199  N   LEU A  25     -18.906   1.118 -11.741  1.00  0.00           N  
ATOM    200  CA  LEU A  25     -19.312   0.088 -12.670  1.00  0.00           C  
ATOM    201  C   LEU A  25     -18.974  -1.291 -12.103  1.00  0.00           C  
ATOM    202  O   LEU A  25     -17.805  -1.643 -11.942  1.00  0.00           O  
ATOM    203  CB  LEU A  25     -18.629   0.338 -14.028  1.00  0.00           C  
ATOM    204  CG  LEU A  25     -18.967  -0.729 -15.084  1.00  0.00           C  
ATOM    205  CD1 LEU A  25     -20.454  -0.752 -15.422  1.00  0.00           C  
ATOM    206  CD2 LEU A  25     -18.184  -0.445 -16.361  1.00  0.00           C  
ATOM    207  N   MET A  26     -20.002  -2.074 -11.844  1.00  0.00           N  
ATOM    208  CA  MET A  26     -19.882  -3.448 -11.366  1.00  0.00           C  
ATOM    209  C   MET A  26     -20.364  -4.423 -12.437  1.00  0.00           C  
ATOM    210  O   MET A  26     -21.461  -4.272 -12.970  1.00  0.00           O  
ATOM    211  CB  MET A  26     -20.662  -3.616 -10.064  1.00  0.00           C  
ATOM    212  CG  MET A  26     -20.140  -2.723  -8.935  1.00  0.00           C  
ATOM    213  SD  MET A  26     -18.374  -2.913  -8.528  1.00  0.00           S  
ATOM    214  CE  MET A  26     -18.345  -4.609  -7.928  1.00  0.00           C  
ATOM    215  N   LEU A  27     -19.551  -5.434 -12.702  1.00  0.00           N  
ATOM    216  CA  LEU A  27     -19.745  -6.438 -13.741  1.00  0.00           C  
ATOM    217  C   LEU A  27     -19.963  -7.809 -13.108  1.00  0.00           C  
ATOM    218  O   LEU A  27     -19.205  -8.225 -12.234  1.00  0.00           O  
ATOM    219  CB  LEU A  27     -18.510  -6.440 -14.657  1.00  0.00           C  
ATOM    220  CG  LEU A  27     -18.224  -5.104 -15.358  1.00  0.00           C  
ATOM    221  CD1 LEU A  27     -16.810  -5.120 -15.931  1.00  0.00           C  
ATOM    222  CD2 LEU A  27     -19.205  -4.837 -16.495  1.00  0.00           C  
ATOM    223  N   GLN A  28     -21.006  -8.521 -13.554  1.00  0.00           N  
ATOM    224  CA  GLN A  28     -21.323  -9.866 -13.067  1.00  0.00           C  
ATOM    225  C   GLN A  28     -20.549 -10.916 -13.864  1.00  0.00           C  
ATOM    226  O   GLN A  28     -20.784 -11.082 -15.064  1.00  0.00           O  
ATOM    227  CB  GLN A  28     -22.834 -10.090 -13.152  1.00  0.00           C  
ATOM    228  CG  GLN A  28     -23.278 -11.377 -12.453  1.00  0.00           C  
ATOM    229  CD  GLN A  28     -24.764 -11.671 -12.630  1.00  0.00           C  
ATOM    230  OE1 GLN A  28     -25.417 -11.193 -13.541  1.00  0.00           O  
ATOM    231  NE2 GLN A  28     -25.345 -12.475 -11.773  1.00  0.00           N  
ATOM    232  N   ARG A  29     -19.668 -11.663 -13.187  1.00  0.00           N  
ATOM    233  CA  ARG A  29     -18.873 -12.706 -13.837  1.00  0.00           C  
ATOM    234  C   ARG A  29     -19.741 -13.846 -14.371  1.00  0.00           C  
ATOM    235  O   ARG A  29     -20.728 -14.237 -13.762  1.00  0.00           O  
ATOM    236  CB  ARG A  29     -17.818 -13.269 -12.882  1.00  0.00           C  
ATOM    237  CG  ARG A  29     -16.747 -12.257 -12.504  1.00  0.00           C  
ATOM    238  CD  ARG A  29     -15.693 -12.906 -11.599  1.00  0.00           C  
ATOM    239  NE  ARG A  29     -14.875 -13.893 -12.326  1.00  0.00           N  
ATOM    240  CZ  ARG A  29     -13.694 -13.689 -12.895  1.00  0.00           C  
ATOM    241  NH1 ARG A  29     -13.094 -12.527 -12.843  1.00  0.00           N  
ATOM    242  NH2 ARG A  29     -13.099 -14.648 -13.516  1.00  0.00           N  
ATOM    243  N   ARG A  30     -19.323 -14.443 -15.488  1.00  0.00           N  
ATOM    244  CA  ARG A  30     -19.966 -15.634 -16.063  1.00  0.00           C  
ATOM    245  C   ARG A  30     -19.630 -16.921 -15.320  1.00  0.00           C  
ATOM    246  O   ARG A  30     -20.442 -17.840 -15.311  1.00  0.00           O  
ATOM    247  CB  ARG A  30     -19.563 -15.794 -17.532  1.00  0.00           C  
ATOM    248  CG  ARG A  30     -20.289 -14.792 -18.428  1.00  0.00           C  
ATOM    249  CD  ARG A  30     -19.959 -15.073 -19.890  1.00  0.00           C  
ATOM    250  NE  ARG A  30     -20.686 -14.145 -20.786  1.00  0.00           N  
ATOM    251  CZ  ARG A  30     -20.670 -14.161 -22.102  1.00  0.00           C  
ATOM    252  NH1 ARG A  30     -20.010 -15.066 -22.780  1.00  0.00           N  
ATOM    253  NH2 ARG A  30     -21.306 -13.251 -22.767  1.00  0.00           N  
ATOM    254  N   ASP A  31     -18.430 -17.013 -14.750  1.00  0.00           N  
ATOM    255  CA  ASP A  31     -17.930 -18.198 -14.061  1.00  0.00           C  
ATOM    256  C   ASP A  31     -18.324 -18.265 -12.580  1.00  0.00           C  
ATOM    257  O   ASP A  31     -18.343 -19.351 -12.009  1.00  0.00           O  
ATOM    258  CB  ASP A  31     -16.415 -18.320 -14.274  1.00  0.00           C  
ATOM    259  CG  ASP A  31     -15.582 -17.106 -13.819  1.00  0.00           C  
ATOM    260  OD1 ASP A  31     -16.126 -16.014 -13.589  1.00  0.00           O  
ATOM    261  OD2 ASP A  31     -14.335 -17.234 -13.803  1.00  0.00           O  
ATOM    262  N   ASP A  32     -18.701 -17.137 -11.996  1.00  0.00           N  
ATOM    263  CA  ASP A  32     -19.334 -17.035 -10.676  1.00  0.00           C  
ATOM    264  C   ASP A  32     -20.387 -15.909 -10.717  1.00  0.00           C  
ATOM    265  O   ASP A  32     -20.048 -14.739 -10.526  1.00  0.00           O  
ATOM    266  CB  ASP A  32     -18.260 -16.811  -9.598  1.00  0.00           C  
ATOM    267  CG  ASP A  32     -18.825 -16.723  -8.173  1.00  0.00           C  
ATOM    268  OD1 ASP A  32     -20.061 -16.742  -7.967  1.00  0.00           O  
ATOM    269  OD2 ASP A  32     -18.023 -16.606  -7.221  1.00  0.00           O  
ATOM    270  N   PRO A  33     -21.672 -16.241 -10.980  1.00  0.00           N  
ATOM    271  CA  PRO A  33     -22.734 -15.232 -11.108  1.00  0.00           C  
ATOM    272  C   PRO A  33     -22.999 -14.409  -9.852  1.00  0.00           C  
ATOM    273  O   PRO A  33     -23.622 -13.348  -9.936  1.00  0.00           O  
ATOM    274  CB  PRO A  33     -23.984 -16.020 -11.514  1.00  0.00           C  
ATOM    275  CG  PRO A  33     -23.431 -17.279 -12.172  1.00  0.00           C  
ATOM    276  CD  PRO A  33     -22.176 -17.550 -11.354  1.00  0.00           C  
ATOM    277  N   ASP A  34     -22.535 -14.857  -8.681  1.00  0.00           N  
ATOM    278  CA  ASP A  34     -22.605 -14.076  -7.444  1.00  0.00           C  
ATOM    279  C   ASP A  34     -21.424 -13.109  -7.296  1.00  0.00           C  
ATOM    280  O   ASP A  34     -21.370 -12.312  -6.352  1.00  0.00           O  
ATOM    281  CB  ASP A  34     -22.651 -15.010  -6.238  1.00  0.00           C  
ATOM    282  CG  ASP A  34     -23.840 -15.961  -6.173  1.00  0.00           C  
ATOM    283  OD1 ASP A  34     -24.934 -15.572  -6.623  1.00  0.00           O  
ATOM    284  OD2 ASP A  34     -23.626 -17.050  -5.587  1.00  0.00           O  
ATOM    285  N   PHE A  35     -20.456 -13.185  -8.211  1.00  0.00           N  
ATOM    286  CA  PHE A  35     -19.258 -12.368  -8.173  1.00  0.00           C  
ATOM    287  C   PHE A  35     -19.392 -11.159  -9.100  1.00  0.00           C  
ATOM    288  O   PHE A  35     -19.178 -11.235 -10.304  1.00  0.00           O  
ATOM    289  CB  PHE A  35     -18.029 -13.237  -8.450  1.00  0.00           C  
ATOM    290  CG  PHE A  35     -16.672 -12.632  -8.158  1.00  0.00           C  
ATOM    291  CD1 PHE A  35     -15.533 -13.454  -8.237  1.00  0.00           C  
ATOM    292  CD2 PHE A  35     -16.500 -11.280  -7.831  1.00  0.00           C  
ATOM    293  CE1 PHE A  35     -14.261 -12.919  -8.025  1.00  0.00           C  
ATOM    294  CE2 PHE A  35     -15.226 -10.742  -7.625  1.00  0.00           C  
ATOM    295  CZ  PHE A  35     -14.108 -11.562  -7.727  1.00  0.00           C  
ATOM    296  N   TRP A  36     -19.711 -10.030  -8.488  1.00  0.00           N  
ATOM    297  CA  TRP A  36     -19.659  -8.723  -9.130  1.00  0.00           C  
ATOM    298  C   TRP A  36     -18.311  -8.055  -8.862  1.00  0.00           C  
ATOM    299  O   TRP A  36     -17.855  -8.018  -7.717  1.00  0.00           O  
ATOM    300  CB  TRP A  36     -20.819  -7.864  -8.648  1.00  0.00           C  
ATOM    301  CG  TRP A  36     -22.173  -8.369  -9.039  1.00  0.00           C  
ATOM    302  CD1 TRP A  36     -22.831  -9.412  -8.462  1.00  0.00           C  
ATOM    303  CD2 TRP A  36     -23.052  -7.871 -10.097  1.00  0.00           C  
ATOM    304  NE1 TRP A  36     -24.052  -9.598  -9.094  1.00  0.00           N  
ATOM    305  CE2 TRP A  36     -24.224  -8.666 -10.098  1.00  0.00           C  
ATOM    306  CE3 TRP A  36     -22.953  -6.825 -11.040  1.00  0.00           C  
ATOM    307  CZ2 TRP A  36     -25.277  -8.434 -11.013  1.00  0.00           C  
ATOM    308  CZ3 TRP A  36     -24.005  -6.595 -11.949  1.00  0.00           C  
ATOM    309  CH2 TRP A  36     -25.151  -7.390 -11.938  1.00  0.00           C  
ATOM    310  N   GLN A  37     -17.693  -7.514  -9.915  1.00  0.00           N  
ATOM    311  CA  GLN A  37     -16.359  -6.924  -9.852  1.00  0.00           C  
ATOM    312  C   GLN A  37     -16.201  -5.758 -10.837  1.00  0.00           C  
ATOM    313  O   GLN A  37     -17.028  -5.573 -11.729  1.00  0.00           O  
ATOM    314  CB  GLN A  37     -15.310  -8.025 -10.106  1.00  0.00           C  
ATOM    315  CG  GLN A  37     -15.431  -8.693 -11.478  1.00  0.00           C  
ATOM    316  CD  GLN A  37     -14.254  -9.628 -11.781  1.00  0.00           C  
ATOM    317  OE1 GLN A  37     -13.744 -10.330 -10.936  1.00  0.00           O  
ATOM    318  NE2 GLN A  37     -13.797  -9.656 -13.004  1.00  0.00           N  
ATOM    319  N   SER A  38     -15.134  -5.006 -10.676  1.00  0.00           N  
ATOM    320  CA  SER A  38     -14.598  -4.138 -11.731  1.00  0.00           C  
ATOM    321  C   SER A  38     -13.861  -4.971 -12.794  1.00  0.00           C  
ATOM    322  O   SER A  38     -13.780  -6.196 -12.677  1.00  0.00           O  
ATOM    323  CB  SER A  38     -13.667  -3.096 -11.105  1.00  0.00           C  
ATOM    324  OG  SER A  38     -14.367  -2.299 -10.163  1.00  0.00           O  
ATOM    325  N   VAL A  39     -13.308  -4.322 -13.807  1.00  0.00           N  
ATOM    326  CA  VAL A  39     -12.495  -4.986 -14.834  1.00  0.00           C  
ATOM    327  C   VAL A  39     -11.233  -5.579 -14.210  1.00  0.00           C  
ATOM    328  O   VAL A  39     -10.530  -4.910 -13.460  1.00  0.00           O  
ATOM    329  CB  VAL A  39     -12.164  -4.014 -15.972  1.00  0.00           C  
ATOM    330  CG1 VAL A  39     -11.139  -4.566 -16.968  1.00  0.00           C  
ATOM    331  CG2 VAL A  39     -13.431  -3.657 -16.750  1.00  0.00           C  
ATOM    332  N   THR A  40     -10.958  -6.844 -14.528  1.00  0.00           N  
ATOM    333  CA  THR A  40      -9.718  -7.519 -14.109  1.00  0.00           C  
ATOM    334  C   THR A  40      -9.183  -8.396 -15.225  1.00  0.00           C  
ATOM    335  O   THR A  40      -9.946  -9.132 -15.831  1.00  0.00           O  
ATOM    336  CB  THR A  40      -9.918  -8.446 -12.897  1.00  0.00           C  
ATOM    337  OG1 THR A  40     -10.851  -9.458 -13.176  1.00  0.00           O  
ATOM    338  CG2 THR A  40     -10.376  -7.733 -11.634  1.00  0.00           C  
ATOM    339  N   GLY A  41      -7.864  -8.423 -15.397  1.00  0.00           N  
ATOM    340  CA  GLY A  41      -7.256  -9.294 -16.393  1.00  0.00           C  
ATOM    341  C   GLY A  41      -5.788  -9.564 -16.117  1.00  0.00           C  
ATOM    342  O   GLY A  41      -5.159  -8.904 -15.293  1.00  0.00           O  
ATOM    343  N   SER A  42      -5.240 -10.572 -16.772  1.00  0.00           N  
ATOM    344  CA  SER A  42      -3.830 -10.916 -16.611  1.00  0.00           C  
ATOM    345  C   SER A  42      -2.951 -10.016 -17.479  1.00  0.00           C  
ATOM    346  O   SER A  42      -3.299  -9.742 -18.621  1.00  0.00           O  
ATOM    347  CB  SER A  42      -3.572 -12.382 -16.938  1.00  0.00           C  
ATOM    348  OG  SER A  42      -4.324 -13.213 -16.060  1.00  0.00           O  
ATOM    349  N   VAL A  43      -1.791  -9.624 -16.971  1.00  0.00           N  
ATOM    350  CA  VAL A  43      -0.755  -8.968 -17.771  1.00  0.00           C  
ATOM    351  C   VAL A  43      -0.110 -10.018 -18.669  1.00  0.00           C  
ATOM    352  O   VAL A  43       0.503 -10.975 -18.182  1.00  0.00           O  
ATOM    353  CB  VAL A  43       0.293  -8.266 -16.894  1.00  0.00           C  
ATOM    354  CG1 VAL A  43       1.295  -7.493 -17.747  1.00  0.00           C  
ATOM    355  CG2 VAL A  43      -0.355  -7.278 -15.915  1.00  0.00           C  
ATOM    356  N   GLU A  44      -0.255  -9.856 -19.970  1.00  0.00           N  
ATOM    357  CA  GLU A  44       0.273 -10.784 -20.962  1.00  0.00           C  
ATOM    358  C   GLU A  44       1.775 -10.619 -21.187  1.00  0.00           C  
ATOM    359  O   GLU A  44       2.449  -9.740 -20.632  1.00  0.00           O  
ATOM    360  CB  GLU A  44      -0.551 -10.717 -22.255  1.00  0.00           C  
ATOM    361  CG  GLU A  44      -1.970 -11.252 -22.040  1.00  0.00           C  
ATOM    362  CD  GLU A  44      -2.782 -11.420 -23.335  1.00  0.00           C  
ATOM    363  OE1 GLU A  44      -3.976 -11.789 -23.196  1.00  0.00           O  
ATOM    364  OE2 GLU A  44      -2.223 -11.217 -24.432  1.00  0.00           O  
ATOM    365  N   GLU A  45       2.358 -11.518 -21.956  1.00  0.00           N  
ATOM    366  CA  GLU A  45       3.783 -11.469 -22.235  1.00  0.00           C  
ATOM    367  C   GLU A  45       4.088 -10.374 -23.252  1.00  0.00           C  
ATOM    368  O   GLU A  45       3.511 -10.345 -24.335  1.00  0.00           O  
ATOM    369  CB  GLU A  45       4.279 -12.856 -22.658  1.00  0.00           C  
ATOM    370  CG  GLU A  45       5.789 -13.012 -22.419  1.00  0.00           C  
ATOM    371  CD  GLU A  45       6.225 -14.480 -22.407  1.00  0.00           C  
ATOM    372  OE1 GLU A  45       7.070 -14.785 -21.541  1.00  0.00           O  
ATOM    373  OE2 GLU A  45       5.668 -15.274 -23.183  1.00  0.00           O  
ATOM    374  N   GLY A  46       4.978  -9.456 -22.908  1.00  0.00           N  
ATOM    375  CA  GLY A  46       5.355  -8.329 -23.751  1.00  0.00           C  
ATOM    376  C   GLY A  46       4.538  -7.054 -23.549  1.00  0.00           C  
ATOM    377  O   GLY A  46       4.859  -6.043 -24.173  1.00  0.00           O  
ATOM    378  N   GLU A  47       3.523  -7.061 -22.669  1.00  0.00           N  
ATOM    379  CA  GLU A  47       2.810  -5.845 -22.276  1.00  0.00           C  
ATOM    380  C   GLU A  47       3.150  -5.424 -20.833  1.00  0.00           C  
ATOM    381  O   GLU A  47       3.506  -6.232 -19.969  1.00  0.00           O  
ATOM    382  CB  GLU A  47       1.299  -5.981 -22.526  1.00  0.00           C  
ATOM    383  CG  GLU A  47       0.598  -6.961 -21.593  1.00  0.00           C  
ATOM    384  CD  GLU A  47      -0.903  -7.107 -21.842  1.00  0.00           C  
ATOM    385  OE1 GLU A  47      -1.536  -7.890 -21.091  1.00  0.00           O  
ATOM    386  OE2 GLU A  47      -1.474  -6.474 -22.735  1.00  0.00           O  
ATOM    387  N   THR A  48       3.039  -4.132 -20.592  1.00  0.00           N  
ATOM    388  CA  THR A  48       3.124  -3.554 -19.248  1.00  0.00           C  
ATOM    389  C   THR A  48       1.762  -3.603 -18.556  1.00  0.00           C  
ATOM    390  O   THR A  48       0.730  -3.720 -19.209  1.00  0.00           O  
ATOM    391  CB  THR A  48       3.639  -2.111 -19.304  1.00  0.00           C  
ATOM    392  OG1 THR A  48       2.757  -1.306 -20.035  1.00  0.00           O  
ATOM    393  CG2 THR A  48       5.025  -1.995 -19.956  1.00  0.00           C  
ATOM    394  N   ALA A  49       1.723  -3.448 -17.231  1.00  0.00           N  
ATOM    395  CA  ALA A  49       0.469  -3.401 -16.489  1.00  0.00           C  
ATOM    396  C   ALA A  49      -0.504  -2.302 -16.980  1.00  0.00           C  
ATOM    397  O   ALA A  49      -1.679  -2.611 -17.178  1.00  0.00           O  
ATOM    398  CB  ALA A  49       0.770  -3.319 -14.986  1.00  0.00           C  
ATOM    399  N   PRO A  50      -0.068  -1.065 -17.293  1.00  0.00           N  
ATOM    400  CA  PRO A  50      -0.951  -0.064 -17.890  1.00  0.00           C  
ATOM    401  C   PRO A  50      -1.504  -0.473 -19.254  1.00  0.00           C  
ATOM    402  O   PRO A  50      -2.669  -0.213 -19.554  1.00  0.00           O  
ATOM    403  CB  PRO A  50      -0.110   1.216 -17.999  1.00  0.00           C  
ATOM    404  CG  PRO A  50       0.960   1.041 -16.932  1.00  0.00           C  
ATOM    405  CD  PRO A  50       1.209  -0.464 -16.948  1.00  0.00           C  
ATOM    406  N   GLN A  51      -0.692  -1.137 -20.074  1.00  0.00           N  
ATOM    407  CA  GLN A  51      -1.140  -1.642 -21.374  1.00  0.00           C  
ATOM    408  C   GLN A  51      -2.176  -2.759 -21.208  1.00  0.00           C  
ATOM    409  O   GLN A  51      -3.199  -2.733 -21.887  1.00  0.00           O  
ATOM    410  CB  GLN A  51       0.052  -2.149 -22.185  1.00  0.00           C  
ATOM    411  CG  GLN A  51       0.898  -1.002 -22.764  1.00  0.00           C  
ATOM    412  CD  GLN A  51       2.257  -1.485 -23.276  1.00  0.00           C  
ATOM    413  OE1 GLN A  51       2.822  -2.465 -22.816  1.00  0.00           O  
ATOM    414  NE2 GLN A  51       2.840  -0.801 -24.220  1.00  0.00           N  
ATOM    415  N   ALA A  52      -1.958  -3.693 -20.273  1.00  0.00           N  
ATOM    416  CA  ALA A  52      -2.924  -4.718 -19.928  1.00  0.00           C  
ATOM    417  C   ALA A  52      -4.240  -4.100 -19.436  1.00  0.00           C  
ATOM    418  O   ALA A  52      -5.305  -4.475 -19.904  1.00  0.00           O  
ATOM    419  CB  ALA A  52      -2.319  -5.644 -18.866  1.00  0.00           C  
ATOM    420  N   ALA A  53      -4.169  -3.101 -18.556  1.00  0.00           N  
ATOM    421  CA  ALA A  53      -5.345  -2.399 -18.061  1.00  0.00           C  
ATOM    422  C   ALA A  53      -6.157  -1.751 -19.188  1.00  0.00           C  
ATOM    423  O   ALA A  53      -7.380  -1.926 -19.252  1.00  0.00           O  
ATOM    424  CB  ALA A  53      -4.891  -1.368 -17.025  1.00  0.00           C  
ATOM    425  N   MET A  54      -5.506  -1.058 -20.128  1.00  0.00           N  
ATOM    426  CA  MET A  54      -6.182  -0.470 -21.285  1.00  0.00           C  
ATOM    427  C   MET A  54      -6.770  -1.527 -22.219  1.00  0.00           C  
ATOM    428  O   MET A  54      -7.888  -1.351 -22.709  1.00  0.00           O  
ATOM    429  CB  MET A  54      -5.207   0.418 -22.066  1.00  0.00           C  
ATOM    430  CG  MET A  54      -4.925   1.727 -21.328  1.00  0.00           C  
ATOM    431  SD  MET A  54      -3.876   2.901 -22.241  1.00  0.00           S  
ATOM    432  CE  MET A  54      -2.256   2.126 -22.038  1.00  0.00           C  
ATOM    433  N   ARG A  55      -6.047  -2.633 -22.443  1.00  0.00           N  
ATOM    434  CA  ARG A  55      -6.518  -3.750 -23.259  1.00  0.00           C  
ATOM    435  C   ARG A  55      -7.751  -4.401 -22.650  1.00  0.00           C  
ATOM    436  O   ARG A  55      -8.764  -4.489 -23.323  1.00  0.00           O  
ATOM    437  CB  ARG A  55      -5.376  -4.755 -23.460  1.00  0.00           C  
ATOM    438  CG  ARG A  55      -5.815  -5.956 -24.306  1.00  0.00           C  
ATOM    439  CD  ARG A  55      -4.698  -6.997 -24.497  1.00  0.00           C  
ATOM    440  NE  ARG A  55      -4.166  -7.501 -23.233  1.00  0.00           N  
ATOM    441  CZ  ARG A  55      -4.793  -8.249 -22.327  1.00  0.00           C  
ATOM    442  NH1 ARG A  55      -6.007  -8.688 -22.494  1.00  0.00           N  
ATOM    443  NH2 ARG A  55      -4.181  -8.560 -21.239  1.00  0.00           N  
ATOM    444  N   GLU A  56      -7.705  -4.764 -21.365  1.00  0.00           N  
ATOM    445  CA  GLU A  56      -8.813  -5.434 -20.675  1.00  0.00           C  
ATOM    446  C   GLU A  56     -10.051  -4.531 -20.590  1.00  0.00           C  
ATOM    447  O   GLU A  56     -11.161  -4.980 -20.843  1.00  0.00           O  
ATOM    448  CB  GLU A  56      -8.365  -5.855 -19.271  1.00  0.00           C  
ATOM    449  CG  GLU A  56      -7.277  -6.933 -19.259  1.00  0.00           C  
ATOM    450  CD  GLU A  56      -7.721  -8.356 -19.632  1.00  0.00           C  
ATOM    451  OE1 GLU A  56      -6.811  -9.165 -19.924  1.00  0.00           O  
ATOM    452  OE2 GLU A  56      -8.919  -8.667 -19.528  1.00  0.00           O  
ATOM    453  N   VAL A  57      -9.894  -3.229 -20.339  1.00  0.00           N  
ATOM    454  CA  VAL A  57     -11.019  -2.275 -20.379  1.00  0.00           C  
ATOM    455  C   VAL A  57     -11.669  -2.248 -21.756  1.00  0.00           C  
ATOM    456  O   VAL A  57     -12.893  -2.227 -21.865  1.00  0.00           O  
ATOM    457  CB  VAL A  57     -10.558  -0.870 -19.957  1.00  0.00           C  
ATOM    458  CG1 VAL A  57     -11.592   0.223 -20.242  1.00  0.00           C  
ATOM    459  CG2 VAL A  57     -10.282  -0.823 -18.450  1.00  0.00           C  
ATOM    460  N   LYS A  58     -10.870  -2.280 -22.833  1.00  0.00           N  
ATOM    461  CA  LYS A  58     -11.383  -2.300 -24.202  1.00  0.00           C  
ATOM    462  C   LYS A  58     -12.051  -3.630 -24.546  1.00  0.00           C  
ATOM    463  O   LYS A  58     -13.091  -3.635 -25.198  1.00  0.00           O  
ATOM    464  CB  LYS A  58     -10.245  -1.957 -25.155  1.00  0.00           C  
ATOM    465  CG  LYS A  58     -10.725  -1.797 -26.599  1.00  0.00           C  
ATOM    466  CD  LYS A  58      -9.577  -1.274 -27.459  1.00  0.00           C  
ATOM    467  CE  LYS A  58     -10.051  -1.076 -28.892  1.00  0.00           C  
ATOM    468  NZ  LYS A  58      -9.071  -0.256 -29.650  1.00  0.00           N  
ATOM    469  N   GLU A  59     -11.468  -4.742 -24.098  1.00  0.00           N  
ATOM    470  CA  GLU A  59     -11.986  -6.089 -24.342  1.00  0.00           C  
ATOM    471  C   GLU A  59     -13.260  -6.367 -23.537  1.00  0.00           C  
ATOM    472  O   GLU A  59     -14.265  -6.793 -24.112  1.00  0.00           O  
ATOM    473  CB  GLU A  59     -10.889  -7.126 -24.049  1.00  0.00           C  
ATOM    474  CG  GLU A  59      -9.802  -7.122 -25.134  1.00  0.00           C  
ATOM    475  CD  GLU A  59      -8.602  -8.059 -24.852  1.00  0.00           C  
ATOM    476  OE1 GLU A  59      -7.720  -8.130 -25.739  1.00  0.00           O  
ATOM    477  OE2 GLU A  59      -8.544  -8.688 -23.780  1.00  0.00           O  
ATOM    478  N   GLU A  60     -13.282  -6.076 -22.239  1.00  0.00           N  
ATOM    479  CA  GLU A  60     -14.383  -6.440 -21.350  1.00  0.00           C  
ATOM    480  C   GLU A  60     -15.588  -5.488 -21.425  1.00  0.00           C  
ATOM    481  O   GLU A  60     -16.733  -5.945 -21.344  1.00  0.00           O  
ATOM    482  CB  GLU A  60     -13.905  -6.531 -19.900  1.00  0.00           C  
ATOM    483  CG  GLU A  60     -12.927  -7.684 -19.616  1.00  0.00           C  
ATOM    484  CD  GLU A  60     -12.766  -7.965 -18.109  1.00  0.00           C  
ATOM    485  OE1 GLU A  60     -12.141  -8.975 -17.742  1.00  0.00           O  
ATOM    486  OE2 GLU A  60     -13.354  -7.218 -17.277  1.00  0.00           O  
ATOM    487  N   VAL A  61     -15.357  -4.186 -21.575  1.00  0.00           N  
ATOM    488  CA  VAL A  61     -16.408  -3.148 -21.521  1.00  0.00           C  
ATOM    489  C   VAL A  61     -16.427  -2.197 -22.714  1.00  0.00           C  
ATOM    490  O   VAL A  61     -17.189  -1.224 -22.719  1.00  0.00           O  
ATOM    491  CB  VAL A  61     -16.422  -2.384 -20.176  1.00  0.00           C  
ATOM    492  CG1 VAL A  61     -16.779  -3.314 -19.027  1.00  0.00           C  
ATOM    493  CG2 VAL A  61     -15.092  -1.702 -19.847  1.00  0.00           C  
ATOM    494  N   THR A  62     -15.622  -2.479 -23.737  1.00  0.00           N  
ATOM    495  CA  THR A  62     -15.609  -1.728 -24.999  1.00  0.00           C  
ATOM    496  C   THR A  62     -15.367  -0.224 -24.823  1.00  0.00           C  
ATOM    497  O   THR A  62     -15.933   0.593 -25.549  1.00  0.00           O  
ATOM    498  CB  THR A  62     -16.835  -2.030 -25.887  1.00  0.00           C  
ATOM    499  OG1 THR A  62     -17.786  -2.844 -25.270  1.00  0.00           O  
ATOM    500  CG2 THR A  62     -16.442  -2.746 -27.171  1.00  0.00           C  
ATOM    501  N   ILE A  63     -14.528   0.144 -23.873  1.00  0.00           N  
ATOM    502  CA  ILE A  63     -14.099   1.523 -23.640  1.00  0.00           C  
ATOM    503  C   ILE A  63     -12.647   1.651 -24.101  1.00  0.00           C  
ATOM    504  O   ILE A  63     -11.755   1.001 -23.554  1.00  0.00           O  
ATOM    505  CB  ILE A  63     -14.302   1.928 -22.168  1.00  0.00           C  
ATOM    506  CG1 ILE A  63     -15.808   1.907 -21.815  1.00  0.00           C  
ATOM    507  CG2 ILE A  63     -13.710   3.328 -21.901  1.00  0.00           C  
ATOM    508  CD1 ILE A  63     -16.102   2.073 -20.318  1.00  0.00           C  
ATOM    509  N   ASP A  64     -12.421   2.491 -25.101  1.00  0.00           N  
ATOM    510  CA  ASP A  64     -11.072   2.775 -25.586  1.00  0.00           C  
ATOM    511  C   ASP A  64     -10.519   4.024 -24.879  1.00  0.00           C  
ATOM    512  O   ASP A  64     -10.782   5.154 -25.274  1.00  0.00           O  
ATOM    513  CB  ASP A  64     -11.060   2.887 -27.116  1.00  0.00           C  
ATOM    514  CG  ASP A  64      -9.638   2.856 -27.691  1.00  0.00           C  
ATOM    515  OD1 ASP A  64      -8.721   3.440 -27.081  1.00  0.00           O  
ATOM    516  OD2 ASP A  64      -9.453   2.196 -28.748  1.00  0.00           O  
ATOM    517  N   VAL A  65      -9.753   3.787 -23.826  1.00  0.00           N  
ATOM    518  CA  VAL A  65      -9.163   4.837 -22.984  1.00  0.00           C  
ATOM    519  C   VAL A  65      -8.354   5.843 -23.808  1.00  0.00           C  
ATOM    520  O   VAL A  65      -8.438   7.046 -23.573  1.00  0.00           O  
ATOM    521  CB  VAL A  65      -8.265   4.199 -21.908  1.00  0.00           C  
ATOM    522  CG1 VAL A  65      -7.570   5.229 -21.021  1.00  0.00           C  
ATOM    523  CG2 VAL A  65      -9.077   3.275 -20.997  1.00  0.00           C  
ATOM    524  N   VAL A  66      -7.588   5.354 -24.785  1.00  0.00           N  
ATOM    525  CA  VAL A  66      -6.734   6.191 -25.618  1.00  0.00           C  
ATOM    526  C   VAL A  66      -7.576   6.995 -26.611  1.00  0.00           C  
ATOM    527  O   VAL A  66      -7.389   8.206 -26.744  1.00  0.00           O  
ATOM    528  CB  VAL A  66      -5.675   5.347 -26.350  1.00  0.00           C  
ATOM    529  CG1 VAL A  66      -4.761   6.217 -27.227  1.00  0.00           C  
ATOM    530  CG2 VAL A  66      -4.788   4.591 -25.357  1.00  0.00           C  
ATOM    531  N   ALA A  67      -8.524   6.348 -27.281  1.00  0.00           N  
ATOM    532  CA  ALA A  67      -9.376   6.996 -28.274  1.00  0.00           C  
ATOM    533  C   ALA A  67     -10.308   8.044 -27.653  1.00  0.00           C  
ATOM    534  O   ALA A  67     -10.546   9.093 -28.247  1.00  0.00           O  
ATOM    535  CB  ALA A  67     -10.176   5.914 -29.013  1.00  0.00           C  
ATOM    536  N   GLU A  68     -10.804   7.791 -26.436  1.00  0.00           N  
ATOM    537  CA  GLU A  68     -11.651   8.722 -25.695  1.00  0.00           C  
ATOM    538  C   GLU A  68     -10.862   9.780 -24.905  1.00  0.00           C  
ATOM    539  O   GLU A  68     -11.474  10.615 -24.237  1.00  0.00           O  
ATOM    540  CB  GLU A  68     -12.600   7.945 -24.777  1.00  0.00           C  
ATOM    541  CG  GLU A  68     -13.609   7.083 -25.540  1.00  0.00           C  
ATOM    542  CD  GLU A  68     -14.702   6.524 -24.620  1.00  0.00           C  
ATOM    543  OE1 GLU A  68     -15.183   5.398 -24.826  1.00  0.00           O  
ATOM    544  OE2 GLU A  68     -15.126   7.237 -23.679  1.00  0.00           O  
ATOM    545  N   GLN A  69      -9.527   9.758 -24.975  1.00  0.00           N  
ATOM    546  CA  GLN A  69      -8.642  10.627 -24.188  1.00  0.00           C  
ATOM    547  C   GLN A  69      -8.955  10.589 -22.682  1.00  0.00           C  
ATOM    548  O   GLN A  69      -8.828  11.583 -21.967  1.00  0.00           O  
ATOM    549  CB  GLN A  69      -8.610  12.052 -24.759  1.00  0.00           C  
ATOM    550  CG  GLN A  69      -8.156  12.090 -26.218  1.00  0.00           C  
ATOM    551  CD  GLN A  69      -7.991  13.521 -26.751  1.00  0.00           C  
ATOM    552  OE1 GLN A  69      -8.307  14.520 -26.116  1.00  0.00           O  
ATOM    553  NE2 GLN A  69      -7.474  13.672 -27.940  1.00  0.00           N  
ATOM    554  N   LEU A  70      -9.388   9.429 -22.199  1.00  0.00           N  
ATOM    555  CA  LEU A  70      -9.608   9.203 -20.785  1.00  0.00           C  
ATOM    556  C   LEU A  70      -8.273   8.965 -20.092  1.00  0.00           C  
ATOM    557  O   LEU A  70      -7.339   8.394 -20.662  1.00  0.00           O  
ATOM    558  CB  LEU A  70     -10.558   8.022 -20.564  1.00  0.00           C  
ATOM    559  CG  LEU A  70     -11.964   8.215 -21.170  1.00  0.00           C  
ATOM    560  CD1 LEU A  70     -12.746   6.915 -21.046  1.00  0.00           C  
ATOM    561  CD2 LEU A  70     -12.746   9.319 -20.464  1.00  0.00           C  
ATOM    562  N   THR A  71      -8.196   9.344 -18.843  1.00  0.00           N  
ATOM    563  CA  THR A  71      -6.995   9.102 -18.055  1.00  0.00           C  
ATOM    564  C   THR A  71      -7.133   7.793 -17.293  1.00  0.00           C  
ATOM    565  O   THR A  71      -7.950   7.668 -16.389  1.00  0.00           O  
ATOM    566  CB  THR A  71      -6.695  10.273 -17.117  1.00  0.00           C  
ATOM    567  OG1 THR A  71      -6.786  11.505 -17.806  1.00  0.00           O  
ATOM    568  CG2 THR A  71      -5.272  10.148 -16.599  1.00  0.00           C  
ATOM    569  N   LEU A  72      -6.307   6.807 -17.648  1.00  0.00           N  
ATOM    570  CA  LEU A  72      -6.128   5.610 -16.846  1.00  0.00           C  
ATOM    571  C   LEU A  72      -5.225   5.936 -15.651  1.00  0.00           C  
ATOM    572  O   LEU A  72      -4.087   6.363 -15.788  1.00  0.00           O  
ATOM    573  CB  LEU A  72      -5.556   4.477 -17.703  1.00  0.00           C  
ATOM    574  CG  LEU A  72      -5.432   3.163 -16.912  1.00  0.00           C  
ATOM    575  CD1 LEU A  72      -6.789   2.500 -16.690  1.00  0.00           C  
ATOM    576  CD2 LEU A  72      -4.550   2.184 -17.686  1.00  0.00           C  
ATOM    577  N   ILE A  73      -5.748   5.674 -14.477  1.00  0.00           N  
ATOM    578  CA  ILE A  73      -5.088   5.843 -13.208  1.00  0.00           C  
ATOM    579  C   ILE A  73      -4.248   4.618 -12.897  1.00  0.00           C  
ATOM    580  O   ILE A  73      -4.827   3.570 -12.648  1.00  0.00           O  
ATOM    581  CB  ILE A  73      -6.155   5.956 -12.110  1.00  0.00           C  
ATOM    582  CG1 ILE A  73      -7.350   6.834 -12.502  1.00  0.00           C  
ATOM    583  CG2 ILE A  73      -5.492   6.275 -10.801  1.00  0.00           C  
ATOM    584  CD1 ILE A  73      -8.307   7.222 -11.369  1.00  0.00           C  
ATOM    585  N   ASP A  74      -2.944   4.741 -12.776  1.00  0.00           N  
ATOM    586  CA  ASP A  74      -2.159   3.751 -12.042  1.00  0.00           C  
ATOM    587  C   ASP A  74      -2.238   4.035 -10.539  1.00  0.00           C  
ATOM    588  O   ASP A  74      -1.641   4.992 -10.052  1.00  0.00           O  
ATOM    589  CB  ASP A  74      -0.722   3.734 -12.555  1.00  0.00           C  
ATOM    590  CG  ASP A  74       0.124   2.622 -11.933  1.00  0.00           C  
ATOM    591  OD1 ASP A  74      -0.338   1.980 -10.964  1.00  0.00           O  
ATOM    592  OD2 ASP A  74       1.253   2.413 -12.438  1.00  0.00           O  
ATOM    593  N   CYS A  75      -2.955   3.209  -9.780  1.00  0.00           N  
ATOM    594  CA  CYS A  75      -3.100   3.362  -8.338  1.00  0.00           C  
ATOM    595  C   CYS A  75      -1.784   3.221  -7.562  1.00  0.00           C  
ATOM    596  O   CYS A  75      -1.787   3.404  -6.343  1.00  0.00           O  
ATOM    597  CB  CYS A  75      -4.149   2.385  -7.799  1.00  0.00           C  
ATOM    598  SG  CYS A  75      -5.789   2.639  -8.536  1.00  0.00           S  
ATOM    599  N   GLN A  76      -0.689   2.862  -8.217  1.00  0.00           N  
ATOM    600  CA  GLN A  76       0.619   2.618  -7.615  1.00  0.00           C  
ATOM    601  C   GLN A  76       0.553   1.620  -6.462  1.00  0.00           C  
ATOM    602  O   GLN A  76       1.345   1.633  -5.527  1.00  0.00           O  
ATOM    603  CB  GLN A  76       1.261   3.957  -7.228  1.00  0.00           C  
ATOM    604  CG  GLN A  76       1.753   4.701  -8.463  1.00  0.00           C  
ATOM    605  CD  GLN A  76       3.136   4.179  -8.859  1.00  0.00           C  
ATOM    606  OE1 GLN A  76       4.089   4.273  -8.108  1.00  0.00           O  
ATOM    607  NE2 GLN A  76       3.298   3.610 -10.025  1.00  0.00           N  
ATOM    608  N   ARG A  77      -0.453   0.752  -6.533  1.00  0.00           N  
ATOM    609  CA  ARG A  77      -0.699  -0.225  -5.490  1.00  0.00           C  
ATOM    610  C   ARG A  77      -0.771  -1.598  -6.095  1.00  0.00           C  
ATOM    611  O   ARG A  77      -1.690  -1.923  -6.831  1.00  0.00           O  
ATOM    612  CB  ARG A  77      -1.938   0.176  -4.702  1.00  0.00           C  
ATOM    613  CG  ARG A  77      -2.025  -0.672  -3.434  1.00  0.00           C  
ATOM    614  CD  ARG A  77      -2.967  -0.022  -2.460  1.00  0.00           C  
ATOM    615  NE  ARG A  77      -3.094  -0.825  -1.225  1.00  0.00           N  
ATOM    616  CZ  ARG A  77      -3.671  -0.406  -0.125  1.00  0.00           C  
ATOM    617  NH1 ARG A  77      -4.123   0.800  -0.031  1.00  0.00           N  
ATOM    618  NH2 ARG A  77      -3.821  -1.198   0.882  1.00  0.00           N  
ATOM    619  N   THR A  78       0.201  -2.394  -5.714  1.00  0.00           N  
ATOM    620  CA  THR A  78       0.257  -3.799  -6.056  1.00  0.00           C  
ATOM    621  C   THR A  78      -0.023  -4.606  -4.797  1.00  0.00           C  
ATOM    622  O   THR A  78       0.597  -4.392  -3.761  1.00  0.00           O  
ATOM    623  CB  THR A  78       1.611  -4.158  -6.671  1.00  0.00           C  
ATOM    624  OG1 THR A  78       1.899  -3.287  -7.742  1.00  0.00           O  
ATOM    625  CG2 THR A  78       1.616  -5.562  -7.236  1.00  0.00           C  
ATOM    626  N   VAL A  79      -0.980  -5.514  -4.892  1.00  0.00           N  
ATOM    627  CA  VAL A  79      -1.337  -6.440  -3.822  1.00  0.00           C  
ATOM    628  C   VAL A  79      -1.172  -7.858  -4.328  1.00  0.00           C  
ATOM    629  O   VAL A  79      -1.403  -8.146  -5.495  1.00  0.00           O  
ATOM    630  CB  VAL A  79      -2.750  -6.192  -3.285  1.00  0.00           C  
ATOM    631  CG1 VAL A  79      -2.846  -4.809  -2.623  1.00  0.00           C  
ATOM    632  CG2 VAL A  79      -3.823  -6.303  -4.369  1.00  0.00           C  
ATOM    633  N   GLU A  80      -0.767  -8.763  -3.457  1.00  0.00           N  
ATOM    634  CA  GLU A  80      -0.694 -10.168  -3.797  1.00  0.00           C  
ATOM    635  C   GLU A  80      -1.842 -10.894  -3.107  1.00  0.00           C  
ATOM    636  O   GLU A  80      -2.056 -10.710  -1.911  1.00  0.00           O  
ATOM    637  CB  GLU A  80       0.697 -10.716  -3.434  1.00  0.00           C  
ATOM    638  CG  GLU A  80       0.978 -12.094  -4.059  1.00  0.00           C  
ATOM    639  CD  GLU A  80       2.383 -12.632  -3.715  1.00  0.00           C  
ATOM    640  OE1 GLU A  80       2.651 -13.833  -3.928  1.00  0.00           O  
ATOM    641  OE2 GLU A  80       3.232 -11.904  -3.176  1.00  0.00           O  
ATOM    642  N   PHE A  81      -2.583 -11.715  -3.831  1.00  0.00           N  
ATOM    643  CA  PHE A  81      -3.654 -12.505  -3.258  1.00  0.00           C  
ATOM    644  C   PHE A  81      -3.562 -13.980  -3.580  1.00  0.00           C  
ATOM    645  O   PHE A  81      -2.982 -14.397  -4.581  1.00  0.00           O  
ATOM    646  CB  PHE A  81      -5.017 -11.918  -3.581  1.00  0.00           C  
ATOM    647  CG  PHE A  81      -5.401 -11.801  -5.038  1.00  0.00           C  
ATOM    648  CD1 PHE A  81      -5.345 -10.542  -5.653  1.00  0.00           C  
ATOM    649  CD2 PHE A  81      -5.962 -12.884  -5.722  1.00  0.00           C  
ATOM    650  CE1 PHE A  81      -5.869 -10.369  -6.942  1.00  0.00           C  
ATOM    651  CE2 PHE A  81      -6.486 -12.713  -7.015  1.00  0.00           C  
ATOM    652  CZ  PHE A  81      -6.442 -11.446  -7.619  1.00  0.00           C  
ATOM    653  N   GLU A  82      -4.154 -14.785  -2.714  1.00  0.00           N  
ATOM    654  CA  GLU A  82      -4.268 -16.203  -2.967  1.00  0.00           C  
ATOM    655  C   GLU A  82      -5.374 -16.456  -3.987  1.00  0.00           C  
ATOM    656  O   GLU A  82      -6.520 -16.057  -3.801  1.00  0.00           O  
ATOM    657  CB  GLU A  82      -4.483 -16.975  -1.663  1.00  0.00           C  
ATOM    658  CG  GLU A  82      -4.220 -18.458  -1.883  1.00  0.00           C  
ATOM    659  CD  GLU A  82      -4.233 -19.281  -0.599  1.00  0.00           C  
ATOM    660  OE1 GLU A  82      -3.571 -20.347  -0.621  1.00  0.00           O  
ATOM    661  OE2 GLU A  82      -4.922 -18.910   0.356  1.00  0.00           O  
ATOM    662  N   ILE A  83      -5.004 -17.130  -5.056  1.00  0.00           N  
ATOM    663  CA  ILE A  83      -5.943 -17.544  -6.089  1.00  0.00           C  
ATOM    664  C   ILE A  83      -6.886 -18.563  -5.466  1.00  0.00           C  
ATOM    665  O   ILE A  83      -6.453 -19.550  -4.862  1.00  0.00           O  
ATOM    666  CB  ILE A  83      -5.199 -18.115  -7.304  1.00  0.00           C  
ATOM    667  CG1 ILE A  83      -4.156 -17.129  -7.860  1.00  0.00           C  
ATOM    668  CG2 ILE A  83      -6.211 -18.503  -8.396  1.00  0.00           C  
ATOM    669  CD1 ILE A  83      -3.137 -17.792  -8.790  1.00  0.00           C  
ATOM    670  N   PHE A  84      -8.168 -18.349  -5.635  1.00  0.00           N  
ATOM    671  CA  PHE A  84      -9.167 -19.295  -5.181  1.00  0.00           C  
ATOM    672  C   PHE A  84      -8.856 -20.714  -5.633  1.00  0.00           C  
ATOM    673  O   PHE A  84      -8.614 -20.962  -6.811  1.00  0.00           O  
ATOM    674  CB  PHE A  84     -10.507 -18.887  -5.755  1.00  0.00           C  
ATOM    675  CG  PHE A  84     -11.459 -18.310  -4.785  1.00  0.00           C  
ATOM    676  CD1 PHE A  84     -11.765 -18.999  -3.606  1.00  0.00           C  
ATOM    677  CD2 PHE A  84     -12.215 -17.204  -5.186  1.00  0.00           C  
ATOM    678  CE1 PHE A  84     -12.936 -18.671  -2.918  1.00  0.00           C  
ATOM    679  CE2 PHE A  84     -13.376 -16.890  -4.513  1.00  0.00           C  
ATOM    680  CZ  PHE A  84     -13.767 -17.654  -3.408  1.00  0.00           C  
ATOM    681  N   SER A  85      -8.987 -21.667  -4.727  1.00  0.00           N  
ATOM    682  CA  SER A  85      -8.716 -23.077  -4.999  1.00  0.00           C  
ATOM    683  C   SER A  85      -9.430 -23.585  -6.259  1.00  0.00           C  
ATOM    684  O   SER A  85      -8.803 -24.242  -7.084  1.00  0.00           O  
ATOM    685  CB  SER A  85      -9.113 -23.913  -3.788  1.00  0.00           C  
ATOM    686  OG  SER A  85     -10.469 -23.680  -3.450  1.00  0.00           O  
ATOM    687  N   HIS A  86     -10.698 -23.217  -6.453  1.00  0.00           N  
ATOM    688  CA  HIS A  86     -11.481 -23.635  -7.612  1.00  0.00           C  
ATOM    689  C   HIS A  86     -11.127 -22.900  -8.912  1.00  0.00           C  
ATOM    690  O   HIS A  86     -11.491 -23.381  -9.988  1.00  0.00           O  
ATOM    691  CB  HIS A  86     -12.976 -23.529  -7.282  1.00  0.00           C  
ATOM    692  CG  HIS A  86     -13.454 -22.125  -7.039  1.00  0.00           C  
ATOM    693  ND1 HIS A  86     -13.589 -21.509  -5.818  1.00  0.00           N  
ATOM    694  CD2 HIS A  86     -13.918 -21.263  -7.989  1.00  0.00           C  
ATOM    695  CE1 HIS A  86     -14.137 -20.301  -6.035  1.00  0.00           C  
ATOM    696  NE2 HIS A  86     -14.340 -20.114  -7.337  1.00  0.00           N  
ATOM    697  N   LEU A  87     -10.382 -21.790  -8.855  1.00  0.00           N  
ATOM    698  CA  LEU A  87      -9.913 -21.048 -10.025  1.00  0.00           C  
ATOM    699  C   LEU A  87      -8.417 -21.264 -10.309  1.00  0.00           C  
ATOM    700  O   LEU A  87      -7.944 -20.945 -11.409  1.00  0.00           O  
ATOM    701  CB  LEU A  87     -10.291 -19.560  -9.894  1.00  0.00           C  
ATOM    702  CG  LEU A  87     -11.813 -19.287  -9.886  1.00  0.00           C  
ATOM    703  CD1 LEU A  87     -12.111 -17.810  -9.683  1.00  0.00           C  
ATOM    704  CD2 LEU A  87     -12.486 -19.698 -11.198  1.00  0.00           C  
ATOM    705  N   ARG A  88      -7.681 -21.916  -9.408  1.00  0.00           N  
ATOM    706  CA  ARG A  88      -6.252 -22.241  -9.591  1.00  0.00           C  
ATOM    707  C   ARG A  88      -5.964 -23.079 -10.832  1.00  0.00           C  
ATOM    708  O   ARG A  88      -4.883 -22.970 -11.394  1.00  0.00           O  
ATOM    709  CB  ARG A  88      -5.683 -22.972  -8.365  1.00  0.00           C  
ATOM    710  CG  ARG A  88      -5.516 -22.051  -7.153  1.00  0.00           C  
ATOM    711  CD  ARG A  88      -4.851 -22.780  -5.989  1.00  0.00           C  
ATOM    712  NE  ARG A  88      -4.982 -21.999  -4.756  1.00  0.00           N  
ATOM    713  CZ  ARG A  88      -4.572 -22.331  -3.546  1.00  0.00           C  
ATOM    714  NH1 ARG A  88      -3.881 -23.403  -3.300  1.00  0.00           N  
ATOM    715  NH2 ARG A  88      -4.878 -21.575  -2.545  1.00  0.00           N  
ATOM    716  N   HIS A  89      -6.929 -23.847 -11.305  1.00  0.00           N  
ATOM    717  CA  HIS A  89      -6.781 -24.644 -12.528  1.00  0.00           C  
ATOM    718  C   HIS A  89      -6.536 -23.804 -13.797  1.00  0.00           C  
ATOM    719  O   HIS A  89      -6.169 -24.357 -14.837  1.00  0.00           O  
ATOM    720  CB  HIS A  89      -8.038 -25.515 -12.701  1.00  0.00           C  
ATOM    721  CG  HIS A  89      -9.267 -24.739 -13.086  1.00  0.00           C  
ATOM    722  ND1 HIS A  89     -10.168 -24.147 -12.231  1.00  0.00           N  
ATOM    723  CD2 HIS A  89      -9.690 -24.470 -14.362  1.00  0.00           C  
ATOM    724  CE1 HIS A  89     -11.111 -23.541 -12.974  1.00  0.00           C  
ATOM    725  NE2 HIS A  89     -10.859 -23.716 -14.279  1.00  0.00           N  
ATOM    726  N   ARG A  90      -6.758 -22.485 -13.735  1.00  0.00           N  
ATOM    727  CA  ARG A  90      -6.444 -21.553 -14.822  1.00  0.00           C  
ATOM    728  C   ARG A  90      -4.985 -21.097 -14.817  1.00  0.00           C  
ATOM    729  O   ARG A  90      -4.534 -20.540 -15.809  1.00  0.00           O  
ATOM    730  CB  ARG A  90      -7.375 -20.335 -14.763  1.00  0.00           C  
ATOM    731  CG  ARG A  90      -8.847 -20.713 -14.982  1.00  0.00           C  
ATOM    732  CD  ARG A  90      -9.697 -19.447 -15.090  1.00  0.00           C  
ATOM    733  NE  ARG A  90     -11.101 -19.760 -15.403  1.00  0.00           N  
ATOM    734  CZ  ARG A  90     -12.095 -18.896 -15.479  1.00  0.00           C  
ATOM    735  NH1 ARG A  90     -11.923 -17.611 -15.342  1.00  0.00           N  
ATOM    736  NH2 ARG A  90     -13.300 -19.310 -15.680  1.00  0.00           N  
ATOM    737  N   TYR A  91      -4.277 -21.332 -13.736  1.00  0.00           N  
ATOM    738  CA  TYR A  91      -2.894 -20.926 -13.536  1.00  0.00           C  
ATOM    739  C   TYR A  91      -1.961 -22.134 -13.668  1.00  0.00           C  
ATOM    740  O   TYR A  91      -2.394 -23.291 -13.560  1.00  0.00           O  
ATOM    741  CB  TYR A  91      -2.754 -20.221 -12.191  1.00  0.00           C  
ATOM    742  CG  TYR A  91      -3.600 -18.973 -12.069  1.00  0.00           C  
ATOM    743  CD1 TYR A  91      -3.069 -17.704 -12.383  1.00  0.00           C  
ATOM    744  CD2 TYR A  91      -4.934 -19.070 -11.644  1.00  0.00           C  
ATOM    745  CE1 TYR A  91      -3.855 -16.545 -12.258  1.00  0.00           C  
ATOM    746  CE2 TYR A  91      -5.735 -17.915 -11.515  1.00  0.00           C  
ATOM    747  CZ  TYR A  91      -5.185 -16.658 -11.817  1.00  0.00           C  
ATOM    748  OH  TYR A  91      -5.962 -15.528 -11.663  1.00  0.00           O  
ATOM    749  N   ALA A  92      -0.691 -21.888 -13.916  1.00  0.00           N  
ATOM    750  CA  ALA A  92       0.308 -22.937 -14.027  1.00  0.00           C  
ATOM    751  C   ALA A  92       0.402 -23.768 -12.724  1.00  0.00           C  
ATOM    752  O   ALA A  92       0.174 -23.243 -11.633  1.00  0.00           O  
ATOM    753  CB  ALA A  92       1.656 -22.316 -14.405  1.00  0.00           C  
ATOM    754  N   PRO A  93       0.760 -25.052 -12.814  1.00  0.00           N  
ATOM    755  CA  PRO A  93       0.934 -25.898 -11.643  1.00  0.00           C  
ATOM    756  C   PRO A  93       1.859 -25.255 -10.597  1.00  0.00           C  
ATOM    757  O   PRO A  93       2.937 -24.769 -10.915  1.00  0.00           O  
ATOM    758  CB  PRO A  93       1.507 -27.221 -12.171  1.00  0.00           C  
ATOM    759  CG  PRO A  93       1.006 -27.271 -13.611  1.00  0.00           C  
ATOM    760  CD  PRO A  93       1.017 -25.803 -14.030  1.00  0.00           C  
ATOM    761  N   GLY A  94       1.419 -25.255  -9.339  1.00  0.00           N  
ATOM    762  CA  GLY A  94       2.153 -24.645  -8.229  1.00  0.00           C  
ATOM    763  C   GLY A  94       1.925 -23.138  -8.042  1.00  0.00           C  
ATOM    764  O   GLY A  94       2.277 -22.604  -6.994  1.00  0.00           O  
ATOM    765  N   VAL A  95       1.272 -22.464  -8.995  1.00  0.00           N  
ATOM    766  CA  VAL A  95       0.855 -21.078  -8.824  1.00  0.00           C  
ATOM    767  C   VAL A  95      -0.376 -21.038  -7.913  1.00  0.00           C  
ATOM    768  O   VAL A  95      -1.432 -21.554  -8.246  1.00  0.00           O  
ATOM    769  CB  VAL A  95       0.587 -20.384 -10.167  1.00  0.00           C  
ATOM    770  CG1 VAL A  95       0.098 -18.954  -9.965  1.00  0.00           C  
ATOM    771  CG2 VAL A  95       1.864 -20.333 -11.010  1.00  0.00           C  
ATOM    772  N   THR A  96      -0.231 -20.408  -6.755  1.00  0.00           N  
ATOM    773  CA  THR A  96      -1.292 -20.250  -5.760  1.00  0.00           C  
ATOM    774  C   THR A  96      -1.608 -18.790  -5.454  1.00  0.00           C  
ATOM    775  O   THR A  96      -2.533 -18.514  -4.699  1.00  0.00           O  
ATOM    776  CB  THR A  96      -0.942 -20.977  -4.454  1.00  0.00           C  
ATOM    777  OG1 THR A  96       0.272 -20.484  -3.936  1.00  0.00           O  
ATOM    778  CG2 THR A  96      -0.772 -22.484  -4.652  1.00  0.00           C  
ATOM    779  N   ARG A  97      -0.835 -17.865  -6.006  1.00  0.00           N  
ATOM    780  CA  ARG A  97      -0.885 -16.443  -5.678  1.00  0.00           C  
ATOM    781  C   ARG A  97      -0.881 -15.623  -6.946  1.00  0.00           C  
ATOM    782  O   ARG A  97      -0.178 -15.964  -7.891  1.00  0.00           O  
ATOM    783  CB  ARG A  97       0.320 -16.076  -4.810  1.00  0.00           C  
ATOM    784  CG  ARG A  97       0.255 -16.749  -3.443  1.00  0.00           C  
ATOM    785  CD  ARG A  97       1.579 -16.538  -2.716  1.00  0.00           C  
ATOM    786  NE  ARG A  97       1.580 -17.147  -1.380  1.00  0.00           N  
ATOM    787  CZ  ARG A  97       1.314 -16.513  -0.257  1.00  0.00           C  
ATOM    788  NH1 ARG A  97       0.951 -15.271  -0.254  1.00  0.00           N  
ATOM    789  NH2 ARG A  97       1.417 -17.120   0.876  1.00  0.00           N  
ATOM    790  N   ASN A  98      -1.634 -14.543  -6.924  1.00  0.00           N  
ATOM    791  CA  ASN A  98      -1.712 -13.578  -8.004  1.00  0.00           C  
ATOM    792  C   ASN A  98      -1.285 -12.209  -7.484  1.00  0.00           C  
ATOM    793  O   ASN A  98      -1.675 -11.812  -6.389  1.00  0.00           O  
ATOM    794  CB  ASN A  98      -3.144 -13.582  -8.545  1.00  0.00           C  
ATOM    795  CG  ASN A  98      -3.297 -12.597  -9.682  1.00  0.00           C  
ATOM    796  OD1 ASN A  98      -2.699 -12.736 -10.730  1.00  0.00           O  
ATOM    797  ND2 ASN A  98      -4.083 -11.569  -9.491  1.00  0.00           N  
ATOM    798  N   THR A  99      -0.477 -11.521  -8.261  1.00  0.00           N  
ATOM    799  CA  THR A  99      -0.050 -10.154  -7.968  1.00  0.00           C  
ATOM    800  C   THR A  99      -0.873  -9.204  -8.826  1.00  0.00           C  
ATOM    801  O   THR A  99      -0.721  -9.217 -10.039  1.00  0.00           O  
ATOM    802  CB  THR A  99       1.452  -9.982  -8.232  1.00  0.00           C  
ATOM    803  OG1 THR A  99       2.180 -10.928  -7.483  1.00  0.00           O  
ATOM    804  CG2 THR A  99       1.950  -8.615  -7.806  1.00  0.00           C  
ATOM    805  N   GLU A 100      -1.742  -8.417  -8.197  1.00  0.00           N  
ATOM    806  CA  GLU A 100      -2.672  -7.519  -8.875  1.00  0.00           C  
ATOM    807  C   GLU A 100      -2.250  -6.063  -8.678  1.00  0.00           C  
ATOM    808  O   GLU A 100      -2.092  -5.595  -7.556  1.00  0.00           O  
ATOM    809  CB  GLU A 100      -4.091  -7.777  -8.357  1.00  0.00           C  
ATOM    810  CG  GLU A 100      -5.167  -7.004  -9.118  1.00  0.00           C  
ATOM    811  CD  GLU A 100      -6.526  -7.275  -8.452  1.00  0.00           C  
ATOM    812  OE1 GLU A 100      -6.799  -6.647  -7.414  1.00  0.00           O  
ATOM    813  OE2 GLU A 100      -7.291  -8.137  -8.915  1.00  0.00           O  
ATOM    814  N   SER A 101      -2.076  -5.360  -9.794  1.00  0.00           N  
ATOM    815  CA  SER A 101      -1.814  -3.926  -9.814  1.00  0.00           C  
ATOM    816  C   SER A 101      -3.113  -3.167 -10.064  1.00  0.00           C  
ATOM    817  O   SER A 101      -3.856  -3.496 -10.989  1.00  0.00           O  
ATOM    818  CB  SER A 101      -0.767  -3.573 -10.863  1.00  0.00           C  
ATOM    819  OG  SER A 101       0.461  -4.214 -10.562  1.00  0.00           O  
ATOM    820  N   TRP A 102      -3.409  -2.192  -9.224  1.00  0.00           N  
ATOM    821  CA  TRP A 102      -4.664  -1.473  -9.298  1.00  0.00           C  
ATOM    822  C   TRP A 102      -4.586  -0.264 -10.199  1.00  0.00           C  
ATOM    823  O   TRP A 102      -3.645   0.521 -10.136  1.00  0.00           O  
ATOM    824  CB  TRP A 102      -5.145  -1.059  -7.910  1.00  0.00           C  
ATOM    825  CG  TRP A 102      -5.431  -2.153  -6.949  1.00  0.00           C  
ATOM    826  CD1 TRP A 102      -5.300  -3.474  -7.178  1.00  0.00           C  
ATOM    827  CD2 TRP A 102      -5.811  -2.008  -5.553  1.00  0.00           C  
ATOM    828  NE1 TRP A 102      -5.543  -4.165  -6.013  1.00  0.00           N  
ATOM    829  CE2 TRP A 102      -5.821  -3.296  -4.984  1.00  0.00           C  
ATOM    830  CE3 TRP A 102      -6.082  -0.916  -4.726  1.00  0.00           C  
ATOM    831  CZ2 TRP A 102      -6.001  -3.485  -3.609  1.00  0.00           C  
ATOM    832  CZ3 TRP A 102      -6.299  -1.112  -3.355  1.00  0.00           C  
ATOM    833  CH2 TRP A 102      -6.226  -2.375  -2.809  1.00  0.00           C  
ATOM    834  N   PHE A 103      -5.652  -0.095 -10.966  1.00  0.00           N  
ATOM    835  CA  PHE A 103      -5.911   1.071 -11.777  1.00  0.00           C  
ATOM    836  C   PHE A 103      -7.323   1.583 -11.476  1.00  0.00           C  
ATOM    837  O   PHE A 103      -8.188   0.836 -11.013  1.00  0.00           O  
ATOM    838  CB  PHE A 103      -5.722   0.731 -13.251  1.00  0.00           C  
ATOM    839  CG  PHE A 103      -4.316   0.304 -13.596  1.00  0.00           C  
ATOM    840  CD1 PHE A 103      -3.376   1.242 -14.057  1.00  0.00           C  
ATOM    841  CD2 PHE A 103      -3.906  -1.029 -13.409  1.00  0.00           C  
ATOM    842  CE1 PHE A 103      -2.056   0.870 -14.317  1.00  0.00           C  
ATOM    843  CE2 PHE A 103      -2.580  -1.410 -13.663  1.00  0.00           C  
ATOM    844  CZ  PHE A 103      -1.651  -0.458 -14.109  1.00  0.00           C  
ATOM    845  N   CYS A 104      -7.583   2.851 -11.758  1.00  0.00           N  
ATOM    846  CA  CYS A 104      -8.930   3.374 -11.836  1.00  0.00           C  
ATOM    847  C   CYS A 104      -9.131   4.088 -13.176  1.00  0.00           C  
ATOM    848  O   CYS A 104      -8.190   4.550 -13.807  1.00  0.00           O  
ATOM    849  CB  CYS A 104      -9.250   4.273 -10.637  1.00  0.00           C  
ATOM    850  SG  CYS A 104      -9.276   3.355  -9.081  1.00  0.00           S  
ATOM    851  N   LEU A 105     -10.378   4.174 -13.591  1.00  0.00           N  
ATOM    852  CA  LEU A 105     -10.780   4.910 -14.771  1.00  0.00           C  
ATOM    853  C   LEU A 105     -12.040   5.709 -14.437  1.00  0.00           C  
ATOM    854  O   LEU A 105     -13.110   5.133 -14.240  1.00  0.00           O  
ATOM    855  CB  LEU A 105     -10.992   3.918 -15.915  1.00  0.00           C  
ATOM    856  CG  LEU A 105     -11.412   4.577 -17.232  1.00  0.00           C  
ATOM    857  CD1 LEU A 105     -10.293   5.443 -17.817  1.00  0.00           C  
ATOM    858  CD2 LEU A 105     -11.763   3.498 -18.251  1.00  0.00           C  
ATOM    859  N   ALA A 106     -11.900   7.021 -14.376  1.00  0.00           N  
ATOM    860  CA  ALA A 106     -13.041   7.907 -14.263  1.00  0.00           C  
ATOM    861  C   ALA A 106     -13.632   8.164 -15.644  1.00  0.00           C  
ATOM    862  O   ALA A 106     -12.971   8.717 -16.520  1.00  0.00           O  
ATOM    863  CB  ALA A 106     -12.618   9.201 -13.572  1.00  0.00           C  
ATOM    864  N   LEU A 107     -14.894   7.783 -15.837  1.00  0.00           N  
ATOM    865  CA  LEU A 107     -15.687   8.251 -16.963  1.00  0.00           C  
ATOM    866  C   LEU A 107     -16.329   9.592 -16.584  1.00  0.00           C  
ATOM    867  O   LEU A 107     -16.692   9.769 -15.427  1.00  0.00           O  
ATOM    868  CB  LEU A 107     -16.746   7.207 -17.352  1.00  0.00           C  
ATOM    869  CG  LEU A 107     -16.200   5.809 -17.658  1.00  0.00           C  
ATOM    870  CD1 LEU A 107     -17.358   4.894 -18.082  1.00  0.00           C  
ATOM    871  CD2 LEU A 107     -15.172   5.817 -18.788  1.00  0.00           C  
ATOM    872  N   PRO A 108     -16.528  10.520 -17.533  1.00  0.00           N  
ATOM    873  CA  PRO A 108     -17.199  11.789 -17.245  1.00  0.00           C  
ATOM    874  C   PRO A 108     -18.607  11.590 -16.685  1.00  0.00           C  
ATOM    875  O   PRO A 108     -18.993  12.250 -15.723  1.00  0.00           O  
ATOM    876  CB  PRO A 108     -17.225  12.548 -18.580  1.00  0.00           C  
ATOM    877  CG  PRO A 108     -16.075  11.933 -19.369  1.00  0.00           C  
ATOM    878  CD  PRO A 108     -16.055  10.490 -18.901  1.00  0.00           C  
ATOM    879  N   HIS A 109     -19.343  10.642 -17.261  1.00  0.00           N  
ATOM    880  CA  HIS A 109     -20.717  10.297 -16.902  1.00  0.00           C  
ATOM    881  C   HIS A 109     -20.908   8.780 -16.878  1.00  0.00           C  
ATOM    882  O   HIS A 109     -20.171   8.035 -17.528  1.00  0.00           O  
ATOM    883  CB  HIS A 109     -21.688  10.942 -17.903  1.00  0.00           C  
ATOM    884  CG  HIS A 109     -21.488  12.426 -18.052  1.00  0.00           C  
ATOM    885  ND1 HIS A 109     -21.658  13.352 -17.053  1.00  0.00           N  
ATOM    886  CD2 HIS A 109     -21.029  13.108 -19.149  1.00  0.00           C  
ATOM    887  CE1 HIS A 109     -21.307  14.555 -17.533  1.00  0.00           C  
ATOM    888  NE2 HIS A 109     -20.925  14.453 -18.810  1.00  0.00           N  
ATOM    889  N   GLU A 110     -21.953   8.313 -16.190  1.00  0.00           N  
ATOM    890  CA  GLU A 110     -22.459   6.965 -16.395  1.00  0.00           C  
ATOM    891  C   GLU A 110     -22.881   6.791 -17.859  1.00  0.00           C  
ATOM    892  O   GLU A 110     -23.438   7.692 -18.484  1.00  0.00           O  
ATOM    893  CB  GLU A 110     -23.656   6.659 -15.479  1.00  0.00           C  
ATOM    894  CG  GLU A 110     -23.270   6.589 -14.004  1.00  0.00           C  
ATOM    895  CD  GLU A 110     -24.464   6.328 -13.071  1.00  0.00           C  
ATOM    896  OE1 GLU A 110     -24.418   6.783 -11.904  1.00  0.00           O  
ATOM    897  OE2 GLU A 110     -25.442   5.664 -13.465  1.00  0.00           O  
ATOM    898  N   ARG A 111     -22.658   5.604 -18.416  1.00  0.00           N  
ATOM    899  CA  ARG A 111     -23.064   5.267 -19.780  1.00  0.00           C  
ATOM    900  C   ARG A 111     -23.617   3.855 -19.845  1.00  0.00           C  
ATOM    901  O   ARG A 111     -23.419   3.047 -18.931  1.00  0.00           O  
ATOM    902  CB  ARG A 111     -21.892   5.524 -20.754  1.00  0.00           C  
ATOM    903  CG  ARG A 111     -20.661   4.665 -20.476  1.00  0.00           C  
ATOM    904  CD  ARG A 111     -19.548   4.885 -21.513  1.00  0.00           C  
ATOM    905  NE  ARG A 111     -18.787   6.132 -21.292  1.00  0.00           N  
ATOM    906  CZ  ARG A 111     -17.718   6.487 -21.999  1.00  0.00           C  
ATOM    907  NH1 ARG A 111     -17.266   5.755 -22.974  1.00  0.00           N  
ATOM    908  NH2 ARG A 111     -17.055   7.566 -21.730  1.00  0.00           N  
ATOM    909  N   GLN A 112     -24.310   3.555 -20.923  1.00  0.00           N  
ATOM    910  CA  GLN A 112     -24.593   2.163 -21.250  1.00  0.00           C  
ATOM    911  C   GLN A 112     -23.294   1.456 -21.583  1.00  0.00           C  
ATOM    912  O   GLN A 112     -22.479   1.978 -22.347  1.00  0.00           O  
ATOM    913  CB  GLN A 112     -25.600   2.066 -22.406  1.00  0.00           C  
ATOM    914  CG  GLN A 112     -26.981   1.655 -21.905  1.00  0.00           C  
ATOM    915  CD  GLN A 112     -28.012   1.510 -23.021  1.00  0.00           C  
ATOM    916  OE1 GLN A 112     -27.797   1.851 -24.169  1.00  0.00           O  
ATOM    917  NE2 GLN A 112     -29.175   0.997 -22.722  1.00  0.00           N  
ATOM    918  N   ILE A 113     -23.106   0.277 -21.011  1.00  0.00           N  
ATOM    919  CA  ILE A 113     -21.896  -0.520 -21.191  1.00  0.00           C  
ATOM    920  C   ILE A 113     -22.199  -1.687 -22.120  1.00  0.00           C  
ATOM    921  O   ILE A 113     -23.121  -2.466 -21.880  1.00  0.00           O  
ATOM    922  CB  ILE A 113     -21.355  -0.981 -19.824  1.00  0.00           C  
ATOM    923  CG1 ILE A 113     -21.010   0.207 -18.899  1.00  0.00           C  
ATOM    924  CG2 ILE A 113     -20.138  -1.902 -19.986  1.00  0.00           C  
ATOM    925  CD1 ILE A 113     -19.935   1.173 -19.435  1.00  0.00           C  
ATOM    926  N   VAL A 114     -21.400  -1.817 -23.155  1.00  0.00           N  
ATOM    927  CA  VAL A 114     -21.376  -3.004 -24.008  1.00  0.00           C  
ATOM    928  C   VAL A 114     -20.344  -3.953 -23.411  1.00  0.00           C  
ATOM    929  O   VAL A 114     -19.145  -3.761 -23.598  1.00  0.00           O  
ATOM    930  CB  VAL A 114     -21.077  -2.650 -25.477  1.00  0.00           C  
ATOM    931  CG1 VAL A 114     -21.117  -3.905 -26.347  1.00  0.00           C  
ATOM    932  CG2 VAL A 114     -22.103  -1.656 -26.026  1.00  0.00           C  
ATOM    933  N   PHE A 115     -20.820  -4.949 -22.671  1.00  0.00           N  
ATOM    934  CA  PHE A 115     -19.965  -5.951 -22.039  1.00  0.00           C  
ATOM    935  C   PHE A 115     -19.875  -7.216 -22.899  1.00  0.00           C  
ATOM    936  O   PHE A 115     -20.858  -7.640 -23.518  1.00  0.00           O  
ATOM    937  CB  PHE A 115     -20.457  -6.233 -20.612  1.00  0.00           C  
ATOM    938  CG  PHE A 115     -21.909  -6.656 -20.513  1.00  0.00           C  
ATOM    939  CD1 PHE A 115     -22.911  -5.679 -20.315  1.00  0.00           C  
ATOM    940  CD2 PHE A 115     -22.274  -7.995 -20.653  1.00  0.00           C  
ATOM    941  CE1 PHE A 115     -24.263  -6.057 -20.269  1.00  0.00           C  
ATOM    942  CE2 PHE A 115     -23.624  -8.382 -20.611  1.00  0.00           C  
ATOM    943  CZ  PHE A 115     -24.628  -7.411 -20.427  1.00  0.00           C  
ATOM    944  N   THR A 116     -18.704  -7.829 -22.925  1.00  0.00           N  
ATOM    945  CA  THR A 116     -18.400  -8.980 -23.788  1.00  0.00           C  
ATOM    946  C   THR A 116     -18.235 -10.272 -23.004  1.00  0.00           C  
ATOM    947  O   THR A 116     -18.741 -11.317 -23.420  1.00  0.00           O  
ATOM    948  CB  THR A 116     -17.130  -8.702 -24.609  1.00  0.00           C  
ATOM    949  OG1 THR A 116     -16.072  -8.433 -23.718  1.00  0.00           O  
ATOM    950  CG2 THR A 116     -17.282  -7.504 -25.537  1.00  0.00           C  
ATOM    951  N   GLU A 117     -17.618 -10.217 -21.832  1.00  0.00           N  
ATOM    952  CA  GLU A 117     -17.270 -11.397 -21.033  1.00  0.00           C  
ATOM    953  C   GLU A 117     -18.167 -11.608 -19.811  1.00  0.00           C  
ATOM    954  O   GLU A 117     -18.276 -12.724 -19.299  1.00  0.00           O  
ATOM    955  CB  GLU A 117     -15.799 -11.330 -20.612  1.00  0.00           C  
ATOM    956  CG  GLU A 117     -14.855 -11.243 -21.817  1.00  0.00           C  
ATOM    957  CD  GLU A 117     -13.463 -11.823 -21.553  1.00  0.00           C  
ATOM    958  OE1 GLU A 117     -12.722 -11.962 -22.555  1.00  0.00           O  
ATOM    959  OE2 GLU A 117     -13.202 -12.243 -20.409  1.00  0.00           O  
ATOM    960  N   HIS A 118     -18.886 -10.573 -19.390  1.00  0.00           N  
ATOM    961  CA  HIS A 118     -19.740 -10.590 -18.217  1.00  0.00           C  
ATOM    962  C   HIS A 118     -21.195 -10.943 -18.550  1.00  0.00           C  
ATOM    963  O   HIS A 118     -21.596 -11.035 -19.707  1.00  0.00           O  
ATOM    964  CB  HIS A 118     -19.566  -9.259 -17.477  1.00  0.00           C  
ATOM    965  CG  HIS A 118     -18.186  -9.136 -16.880  1.00  0.00           C  
ATOM    966  ND1 HIS A 118     -17.030  -8.744 -17.523  1.00  0.00           N  
ATOM    967  CD2 HIS A 118     -17.835  -9.496 -15.607  1.00  0.00           C  
ATOM    968  CE1 HIS A 118     -16.015  -8.849 -16.649  1.00  0.00           C  
ATOM    969  NE2 HIS A 118     -16.463  -9.307 -15.478  1.00  0.00           N  
ATOM    970  N   LEU A 119     -22.011 -11.196 -17.518  1.00  0.00           N  
ATOM    971  CA  LEU A 119     -23.438 -11.508 -17.648  1.00  0.00           C  
ATOM    972  C   LEU A 119     -24.306 -10.249 -17.639  1.00  0.00           C  
ATOM    973  O   LEU A 119     -25.330 -10.188 -18.314  1.00  0.00           O  
ATOM    974  CB  LEU A 119     -23.873 -12.433 -16.507  1.00  0.00           C  
ATOM    975  CG  LEU A 119     -23.298 -13.863 -16.578  1.00  0.00           C  
ATOM    976  CD1 LEU A 119     -23.689 -14.628 -15.310  1.00  0.00           C  
ATOM    977  CD2 LEU A 119     -23.849 -14.637 -17.780  1.00  0.00           C  
ATOM    978  N   ALA A 120     -23.916  -9.281 -16.814  1.00  0.00           N  
ATOM    979  CA  ALA A 120     -24.637  -8.044 -16.600  1.00  0.00           C  
ATOM    980  C   ALA A 120     -23.686  -6.962 -16.073  1.00  0.00           C  
ATOM    981  O   ALA A 120     -22.573  -7.257 -15.639  1.00  0.00           O  
ATOM    982  CB  ALA A 120     -25.783  -8.297 -15.619  1.00  0.00           C  
ATOM    983  N   TYR A 121     -24.164  -5.719 -16.045  1.00  0.00           N  
ATOM    984  CA  TYR A 121     -23.508  -4.624 -15.340  1.00  0.00           C  
ATOM    985  C   TYR A 121     -24.516  -3.842 -14.487  1.00  0.00           C  
ATOM    986  O   TYR A 121     -25.725  -3.873 -14.730  1.00  0.00           O  
ATOM    987  CB  TYR A 121     -22.757  -3.714 -16.317  1.00  0.00           C  
ATOM    988  CG  TYR A 121     -23.643  -2.784 -17.119  1.00  0.00           C  
ATOM    989  CD1 TYR A 121     -24.241  -3.226 -18.319  1.00  0.00           C  
ATOM    990  CD2 TYR A 121     -23.873  -1.468 -16.673  1.00  0.00           C  
ATOM    991  CE1 TYR A 121     -25.051  -2.364 -19.061  1.00  0.00           C  
ATOM    992  CE2 TYR A 121     -24.694  -0.605 -17.407  1.00  0.00           C  
ATOM    993  CZ  TYR A 121     -25.283  -1.048 -18.609  1.00  0.00           C  
ATOM    994  OH  TYR A 121     -26.074  -0.200 -19.336  1.00  0.00           O  
ATOM    995  N   LYS A 122     -24.004  -3.148 -13.494  1.00  0.00           N  
ATOM    996  CA  LYS A 122     -24.740  -2.186 -12.673  1.00  0.00           C  
ATOM    997  C   LYS A 122     -23.842  -0.993 -12.368  1.00  0.00           C  
ATOM    998  O   LYS A 122     -22.677  -1.186 -12.035  1.00  0.00           O  
ATOM    999  CB  LYS A 122     -25.206  -2.832 -11.357  1.00  0.00           C  
ATOM   1000  CG  LYS A 122     -26.271  -3.915 -11.556  1.00  0.00           C  
ATOM   1001  CD  LYS A 122     -26.664  -4.549 -10.208  1.00  0.00           C  
ATOM   1002  CE  LYS A 122     -27.683  -5.659 -10.424  1.00  0.00           C  
ATOM   1003  NZ  LYS A 122     -27.888  -6.455  -9.186  1.00  0.00           N  
ATOM   1004  N   TRP A 123     -24.410   0.197 -12.420  1.00  0.00           N  
ATOM   1005  CA  TRP A 123     -23.837   1.366 -11.770  1.00  0.00           C  
ATOM   1006  C   TRP A 123     -24.366   1.416 -10.339  1.00  0.00           C  
ATOM   1007  O   TRP A 123     -25.578   1.447 -10.121  1.00  0.00           O  
ATOM   1008  CB  TRP A 123     -24.196   2.617 -12.570  1.00  0.00           C  
ATOM   1009  CG  TRP A 123     -23.481   2.708 -13.886  1.00  0.00           C  
ATOM   1010  CD1 TRP A 123     -24.012   2.431 -15.101  1.00  0.00           C  
ATOM   1011  CD2 TRP A 123     -22.094   3.109 -14.123  1.00  0.00           C  
ATOM   1012  NE1 TRP A 123     -23.053   2.640 -16.084  1.00  0.00           N  
ATOM   1013  CE2 TRP A 123     -21.869   3.064 -15.522  1.00  0.00           C  
ATOM   1014  CE3 TRP A 123     -21.037   3.508 -13.282  1.00  0.00           C  
ATOM   1015  CZ2 TRP A 123     -20.613   3.416 -16.077  1.00  0.00           C  
ATOM   1016  CZ3 TRP A 123     -19.792   3.860 -13.839  1.00  0.00           C  
ATOM   1017  CH2 TRP A 123     -19.582   3.812 -15.220  1.00  0.00           C  
ATOM   1018  N   LEU A 124     -23.477   1.357  -9.362  1.00  0.00           N  
ATOM   1019  CA  LEU A 124     -23.813   1.344  -7.949  1.00  0.00           C  
ATOM   1020  C   LEU A 124     -23.038   2.437  -7.216  1.00  0.00           C  
ATOM   1021  O   LEU A 124     -21.859   2.637  -7.489  1.00  0.00           O  
ATOM   1022  CB  LEU A 124     -23.490  -0.025  -7.333  1.00  0.00           C  
ATOM   1023  CG  LEU A 124     -24.345  -1.195  -7.851  1.00  0.00           C  
ATOM   1024  CD1 LEU A 124     -23.860  -2.492  -7.222  1.00  0.00           C  
ATOM   1025  CD2 LEU A 124     -25.825  -1.043  -7.506  1.00  0.00           C  
ATOM   1026  N   ASP A 125     -23.679   3.066  -6.231  1.00  0.00           N  
ATOM   1027  CA  ASP A 125     -22.963   3.946  -5.312  1.00  0.00           C  
ATOM   1028  C   ASP A 125     -21.757   3.211  -4.732  1.00  0.00           C  
ATOM   1029  O   ASP A 125     -21.829   2.017  -4.425  1.00  0.00           O  
ATOM   1030  CB  ASP A 125     -23.896   4.441  -4.199  1.00  0.00           C  
ATOM   1031  CG  ASP A 125     -25.116   5.170  -4.765  1.00  0.00           C  
ATOM   1032  OD1 ASP A 125     -24.938   6.025  -5.665  1.00  0.00           O  
ATOM   1033  OD2 ASP A 125     -26.238   4.815  -4.351  1.00  0.00           O  
ATOM   1034  N   ALA A 126     -20.640   3.909  -4.576  1.00  0.00           N  
ATOM   1035  CA  ALA A 126     -19.371   3.287  -4.233  1.00  0.00           C  
ATOM   1036  C   ALA A 126     -19.426   2.389  -2.968  1.00  0.00           C  
ATOM   1037  O   ALA A 126     -18.909   1.272  -3.021  1.00  0.00           O  
ATOM   1038  CB  ALA A 126     -18.290   4.367  -4.177  1.00  0.00           C  
ATOM   1039  N   PRO A 127     -20.117   2.766  -1.867  1.00  0.00           N  
ATOM   1040  CA  PRO A 127     -20.280   1.869  -0.724  1.00  0.00           C  
ATOM   1041  C   PRO A 127     -21.042   0.584  -1.062  1.00  0.00           C  
ATOM   1042  O   PRO A 127     -20.681  -0.502  -0.592  1.00  0.00           O  
ATOM   1043  CB  PRO A 127     -21.022   2.692   0.338  1.00  0.00           C  
ATOM   1044  CG  PRO A 127     -20.718   4.138  -0.043  1.00  0.00           C  
ATOM   1045  CD  PRO A 127     -20.657   4.082  -1.565  1.00  0.00           C  
ATOM   1046  N   ALA A 128     -22.087   0.671  -1.891  1.00  0.00           N  
ATOM   1047  CA  ALA A 128     -22.864  -0.481  -2.320  1.00  0.00           C  
ATOM   1048  C   ALA A 128     -22.049  -1.392  -3.254  1.00  0.00           C  
ATOM   1049  O   ALA A 128     -22.080  -2.613  -3.097  1.00  0.00           O  
ATOM   1050  CB  ALA A 128     -24.159   0.005  -2.985  1.00  0.00           C  
ATOM   1051  N   ALA A 129     -21.270  -0.807  -4.160  1.00  0.00           N  
ATOM   1052  CA  ALA A 129     -20.345  -1.544  -5.017  1.00  0.00           C  
ATOM   1053  C   ALA A 129     -19.268  -2.281  -4.198  1.00  0.00           C  
ATOM   1054  O   ALA A 129     -19.054  -3.480  -4.385  1.00  0.00           O  
ATOM   1055  CB  ALA A 129     -19.724  -0.562  -6.014  1.00  0.00           C  
ATOM   1056  N   ALA A 130     -18.679  -1.586  -3.226  1.00  0.00           N  
ATOM   1057  CA  ALA A 130     -17.692  -2.166  -2.324  1.00  0.00           C  
ATOM   1058  C   ALA A 130     -18.272  -3.281  -1.451  1.00  0.00           C  
ATOM   1059  O   ALA A 130     -17.595  -4.274  -1.167  1.00  0.00           O  
ATOM   1060  CB  ALA A 130     -17.112  -1.040  -1.458  1.00  0.00           C  
ATOM   1061  N   ALA A 131     -19.529  -3.162  -1.036  1.00  0.00           N  
ATOM   1062  CA  ALA A 131     -20.219  -4.210  -0.278  1.00  0.00           C  
ATOM   1063  C   ALA A 131     -20.594  -5.422  -1.153  1.00  0.00           C  
ATOM   1064  O   ALA A 131     -20.493  -6.556  -0.691  1.00  0.00           O  
ATOM   1065  CB  ALA A 131     -21.446  -3.596   0.399  1.00  0.00           C  
ATOM   1066  N   LEU A 132     -20.994  -5.171  -2.404  1.00  0.00           N  
ATOM   1067  CA  LEU A 132     -21.441  -6.211  -3.327  1.00  0.00           C  
ATOM   1068  C   LEU A 132     -20.307  -7.112  -3.817  1.00  0.00           C  
ATOM   1069  O   LEU A 132     -20.509  -8.317  -3.964  1.00  0.00           O  
ATOM   1070  CB  LEU A 132     -22.155  -5.546  -4.516  1.00  0.00           C  
ATOM   1071  CG  LEU A 132     -22.681  -6.539  -5.573  1.00  0.00           C  
ATOM   1072  CD1 LEU A 132     -23.825  -7.394  -5.034  1.00  0.00           C  
ATOM   1073  CD2 LEU A 132     -23.180  -5.791  -6.804  1.00  0.00           C  
ATOM   1074  N   THR A 133     -19.153  -6.531  -4.115  1.00  0.00           N  
ATOM   1075  CA  THR A 133     -18.070  -7.308  -4.707  1.00  0.00           C  
ATOM   1076  C   THR A 133     -17.591  -8.398  -3.759  1.00  0.00           C  
ATOM   1077  O   THR A 133     -17.292  -8.168  -2.585  1.00  0.00           O  
ATOM   1078  CB  THR A 133     -16.918  -6.443  -5.228  1.00  0.00           C  
ATOM   1079  OG1 THR A 133     -16.000  -7.284  -5.904  1.00  0.00           O  
ATOM   1080  CG2 THR A 133     -16.150  -5.689  -4.148  1.00  0.00           C  
ATOM   1081  N   LYS A 134     -17.480  -9.624  -4.300  1.00  0.00           N  
ATOM   1082  CA  LYS A 134     -16.739 -10.684  -3.636  1.00  0.00           C  
ATOM   1083  C   LYS A 134     -15.247 -10.396  -3.637  1.00  0.00           C  
ATOM   1084  O   LYS A 134     -14.566 -10.924  -2.771  1.00  0.00           O  
ATOM   1085  CB  LYS A 134     -17.006 -12.041  -4.292  1.00  0.00           C  
ATOM   1086  CG  LYS A 134     -18.376 -12.632  -3.968  1.00  0.00           C  
ATOM   1087  CD  LYS A 134     -18.453 -14.038  -4.585  1.00  0.00           C  
ATOM   1088  CE  LYS A 134     -19.770 -14.749  -4.295  1.00  0.00           C  
ATOM   1089  NZ  LYS A 134     -19.819 -16.059  -4.988  1.00  0.00           N  
ATOM   1090  N   SER A 135     -14.722  -9.580  -4.553  1.00  0.00           N  
ATOM   1091  CA  SER A 135     -13.312  -9.245  -4.563  1.00  0.00           C  
ATOM   1092  C   SER A 135     -13.012  -8.172  -3.533  1.00  0.00           C  
ATOM   1093  O   SER A 135     -13.522  -7.061  -3.588  1.00  0.00           O  
ATOM   1094  CB  SER A 135     -12.789  -8.869  -5.945  1.00  0.00           C  
ATOM   1095  OG  SER A 135     -11.403  -8.642  -5.844  1.00  0.00           O  
ATOM   1096  N   TRP A 136     -12.173  -8.488  -2.564  1.00  0.00           N  
ATOM   1097  CA  TRP A 136     -11.696  -7.488  -1.642  1.00  0.00           C  
ATOM   1098  C   TRP A 136     -10.757  -6.483  -2.319  1.00  0.00           C  
ATOM   1099  O   TRP A 136     -10.783  -5.327  -1.922  1.00  0.00           O  
ATOM   1100  CB  TRP A 136     -11.200  -8.086  -0.308  1.00  0.00           C  
ATOM   1101  CG  TRP A 136      -9.762  -8.415   0.015  1.00  0.00           C  
ATOM   1102  CD1 TRP A 136      -9.371  -9.592   0.489  1.00  0.00           C  
ATOM   1103  CD2 TRP A 136      -8.565  -7.567   0.130  1.00  0.00           C  
ATOM   1104  NE1 TRP A 136      -8.030  -9.543   0.882  1.00  0.00           N  
ATOM   1105  CE2 TRP A 136      -7.495  -8.317   0.665  1.00  0.00           C  
ATOM   1106  CE3 TRP A 136      -8.260  -6.229  -0.147  1.00  0.00           C  
ATOM   1107  CZ2 TRP A 136      -6.194  -7.779   0.913  1.00  0.00           C  
ATOM   1108  CZ3 TRP A 136      -6.968  -5.688   0.083  1.00  0.00           C  
ATOM   1109  CH2 TRP A 136      -5.977  -6.436   0.596  1.00  0.00           C  
ATOM   1110  N   SER A 137      -9.988  -6.830  -3.378  1.00  0.00           N  
ATOM   1111  CA  SER A 137      -9.122  -5.861  -4.103  1.00  0.00           C  
ATOM   1112  C   SER A 137      -9.926  -4.822  -4.804  1.00  0.00           C  
ATOM   1113  O   SER A 137      -9.642  -3.635  -4.728  1.00  0.00           O  
ATOM   1114  CB  SER A 137      -8.016  -6.425  -5.017  1.00  0.00           C  
ATOM   1115  OG  SER A 137      -8.468  -7.475  -5.772  1.00  0.00           O  
ATOM   1116  N   ASN A 138     -11.033  -5.276  -5.293  1.00  0.00           N  
ATOM   1117  CA  ASN A 138     -12.056  -4.417  -5.798  1.00  0.00           C  
ATOM   1118  C   ASN A 138     -12.674  -3.572  -4.672  1.00  0.00           C  
ATOM   1119  O   ASN A 138     -12.774  -2.365  -4.835  1.00  0.00           O  
ATOM   1120  CB  ASN A 138     -13.060  -5.308  -6.493  1.00  0.00           C  
ATOM   1121  CG  ASN A 138     -13.670  -4.668  -7.705  1.00  0.00           C  
ATOM   1122  OD1 ASN A 138     -14.088  -5.376  -8.598  1.00  0.00           O  
ATOM   1123  ND2 ASN A 138     -13.730  -3.362  -7.766  1.00  0.00           N  
ATOM   1124  N   ARG A 139     -13.018  -4.165  -3.508  1.00  0.00           N  
ATOM   1125  CA  ARG A 139     -13.622  -3.429  -2.391  1.00  0.00           C  
ATOM   1126  C   ARG A 139     -12.743  -2.310  -1.857  1.00  0.00           C  
ATOM   1127  O   ARG A 139     -13.201  -1.179  -1.844  1.00  0.00           O  
ATOM   1128  CB  ARG A 139     -14.056  -4.396  -1.292  1.00  0.00           C  
ATOM   1129  CG  ARG A 139     -14.893  -3.694  -0.226  1.00  0.00           C  
ATOM   1130  CD  ARG A 139     -15.332  -4.653   0.879  1.00  0.00           C  
ATOM   1131  NE  ARG A 139     -16.077  -5.788   0.321  1.00  0.00           N  
ATOM   1132  CZ  ARG A 139     -16.257  -6.968   0.852  1.00  0.00           C  
ATOM   1133  NH1 ARG A 139     -15.843  -7.234   2.061  1.00  0.00           N  
ATOM   1134  NH2 ARG A 139     -16.849  -7.908   0.167  1.00  0.00           N  
ATOM   1135  N   GLN A 140     -11.518  -2.554  -1.455  1.00  0.00           N  
ATOM   1136  CA  GLN A 140     -10.664  -1.463  -0.966  1.00  0.00           C  
ATOM   1137  C   GLN A 140     -10.119  -0.597  -2.080  1.00  0.00           C  
ATOM   1138  O   GLN A 140      -9.797   0.549  -1.800  1.00  0.00           O  
ATOM   1139  CB  GLN A 140      -9.446  -1.877  -0.137  1.00  0.00           C  
ATOM   1140  CG  GLN A 140      -9.678  -2.372   1.277  1.00  0.00           C  
ATOM   1141  CD  GLN A 140      -8.364  -2.796   1.937  1.00  0.00           C  
ATOM   1142  OE1 GLN A 140      -7.368  -3.051   1.282  1.00  0.00           O  
ATOM   1143  NE2 GLN A 140      -8.315  -2.894   3.240  1.00  0.00           N  
ATOM   1144  N   ALA A 141     -10.005  -1.078  -3.332  1.00  0.00           N  
ATOM   1145  CA  ALA A 141      -9.751  -0.168  -4.433  1.00  0.00           C  
ATOM   1146  C   ALA A 141     -10.927   0.807  -4.547  1.00  0.00           C  
ATOM   1147  O   ALA A 141     -10.692   2.006  -4.534  1.00  0.00           O  
ATOM   1148  CB  ALA A 141      -9.454  -0.935  -5.722  1.00  0.00           C  
ATOM   1149  N   ILE A 142     -12.187   0.338  -4.490  1.00  0.00           N  
ATOM   1150  CA  ILE A 142     -13.359   1.215  -4.428  1.00  0.00           C  
ATOM   1151  C   ILE A 142     -13.328   2.094  -3.167  1.00  0.00           C  
ATOM   1152  O   ILE A 142     -13.517   3.301  -3.260  1.00  0.00           O  
ATOM   1153  CB  ILE A 142     -14.651   0.387  -4.509  1.00  0.00           C  
ATOM   1154  CG1 ILE A 142     -14.796  -0.270  -5.902  1.00  0.00           C  
ATOM   1155  CG2 ILE A 142     -15.889   1.237  -4.215  1.00  0.00           C  
ATOM   1156  CD1 ILE A 142     -15.794  -1.434  -5.911  1.00  0.00           C  
ATOM   1157  N   GLU A 143     -13.044   1.526  -1.997  1.00  0.00           N  
ATOM   1158  CA  GLU A 143     -12.998   2.279  -0.737  1.00  0.00           C  
ATOM   1159  C   GLU A 143     -11.901   3.349  -0.738  1.00  0.00           C  
ATOM   1160  O   GLU A 143     -12.150   4.472  -0.313  1.00  0.00           O  
ATOM   1161  CB  GLU A 143     -12.798   1.319   0.440  1.00  0.00           C  
ATOM   1162  CG  GLU A 143     -14.070   0.548   0.800  1.00  0.00           C  
ATOM   1163  CD  GLU A 143     -13.819  -0.643   1.751  1.00  0.00           C  
ATOM   1164  OE1 GLU A 143     -14.822  -1.274   2.152  1.00  0.00           O  
ATOM   1165  OE2 GLU A 143     -12.648  -0.968   2.027  1.00  0.00           O  
ATOM   1166  N   GLN A 144     -10.702   3.025  -1.218  1.00  0.00           N  
ATOM   1167  CA  GLN A 144      -9.594   3.981  -1.248  1.00  0.00           C  
ATOM   1168  C   GLN A 144      -9.624   4.922  -2.436  1.00  0.00           C  
ATOM   1169  O   GLN A 144      -9.187   6.058  -2.303  1.00  0.00           O  
ATOM   1170  CB  GLN A 144      -8.252   3.251  -1.230  1.00  0.00           C  
ATOM   1171  CG  GLN A 144      -7.885   2.818   0.187  1.00  0.00           C  
ATOM   1172  CD  GLN A 144      -6.492   2.225   0.214  1.00  0.00           C  
ATOM   1173  OE1 GLN A 144      -6.190   1.286  -0.469  1.00  0.00           O  
ATOM   1174  NE2 GLN A 144      -5.598   2.762   1.009  1.00  0.00           N  
ATOM   1175  N   PHE A 145     -10.089   4.445  -3.589  1.00  0.00           N  
ATOM   1176  CA  PHE A 145      -9.930   5.131  -4.856  1.00  0.00           C  
ATOM   1177  C   PHE A 145     -11.230   5.693  -5.424  1.00  0.00           C  
ATOM   1178  O   PHE A 145     -11.208   6.349  -6.444  1.00  0.00           O  
ATOM   1179  CB  PHE A 145      -9.189   4.221  -5.851  1.00  0.00           C  
ATOM   1180  CG  PHE A 145      -7.774   3.901  -5.424  1.00  0.00           C  
ATOM   1181  CD1 PHE A 145      -6.763   4.852  -5.614  1.00  0.00           C  
ATOM   1182  CD2 PHE A 145      -7.465   2.683  -4.791  1.00  0.00           C  
ATOM   1183  CE1 PHE A 145      -5.468   4.619  -5.144  1.00  0.00           C  
ATOM   1184  CE2 PHE A 145      -6.161   2.442  -4.325  1.00  0.00           C  
ATOM   1185  CZ  PHE A 145      -5.163   3.423  -4.487  1.00  0.00           C  
ATOM   1186  N   VAL A 146     -12.361   5.471  -4.757  1.00  0.00           N  
ATOM   1187  CA  VAL A 146     -13.622   6.106  -5.132  1.00  0.00           C  
ATOM   1188  C   VAL A 146     -14.292   6.752  -3.913  1.00  0.00           C  
ATOM   1189  O   VAL A 146     -14.685   7.906  -3.988  1.00  0.00           O  
ATOM   1190  CB  VAL A 146     -14.585   5.140  -5.846  1.00  0.00           C  
ATOM   1191  CG1 VAL A 146     -15.796   5.879  -6.404  1.00  0.00           C  
ATOM   1192  CG2 VAL A 146     -13.903   4.408  -7.015  1.00  0.00           C  
ATOM   1193  N   ILE A 147     -14.417   6.045  -2.783  1.00  0.00           N  
ATOM   1194  CA  ILE A 147     -15.091   6.559  -1.584  1.00  0.00           C  
ATOM   1195  C   ILE A 147     -14.218   7.586  -0.868  1.00  0.00           C  
ATOM   1196  O   ILE A 147     -14.631   8.725  -0.686  1.00  0.00           O  
ATOM   1197  CB  ILE A 147     -15.515   5.427  -0.623  1.00  0.00           C  
ATOM   1198  CG1 ILE A 147     -16.443   4.435  -1.339  1.00  0.00           C  
ATOM   1199  CG2 ILE A 147     -16.190   6.018   0.629  1.00  0.00           C  
ATOM   1200  CD1 ILE A 147     -16.847   3.223  -0.493  1.00  0.00           C  
ATOM   1201  N   ASN A 148     -13.009   7.203  -0.476  1.00  0.00           N  
ATOM   1202  CA  ASN A 148     -12.094   8.088   0.247  1.00  0.00           C  
ATOM   1203  C   ASN A 148     -11.424   9.119  -0.663  1.00  0.00           C  
ATOM   1204  O   ASN A 148     -10.766  10.023  -0.162  1.00  0.00           O  
ATOM   1205  CB  ASN A 148     -11.061   7.255   1.006  1.00  0.00           C  
ATOM   1206  CG  ASN A 148     -11.675   6.348   2.060  1.00  0.00           C  
ATOM   1207  OD1 ASN A 148     -12.732   6.597   2.603  1.00  0.00           O  
ATOM   1208  ND2 ASN A 148     -11.006   5.265   2.379  1.00  0.00           N  
ATOM   1209  N   ALA A 149     -11.613   8.985  -1.971  1.00  0.00           N  
ATOM   1210  CA  ALA A 149     -11.246   9.986  -2.962  1.00  0.00           C  
ATOM   1211  C   ALA A 149     -12.223  11.164  -3.027  1.00  0.00           C  
ATOM   1212  O   ALA A 149     -11.930  12.173  -3.661  1.00  0.00           O  
ATOM   1213  CB  ALA A 149     -11.212   9.299  -4.315  1.00  0.00           C  
ATOM   1214  N   ALA A 150     -13.406  11.008  -2.441  1.00  0.00           N  
ATOM   1215  CA  ALA A 150     -14.452  12.008  -2.422  1.00  0.00           C  
ATOM   1216  C   ALA A 150     -14.391  12.902  -1.187  1.00  0.00           C  
ATOM   1217  O   ALA A 150     -14.115  12.380  -0.092  1.00  0.00           O  
ATOM   1218  CB  ALA A 150     -15.816  11.319  -2.537  1.00  0.00           C  
ATOM   1219  OXT ALA A 150     -14.613  14.131  -1.351  1.00  0.00           O  
ATOM   1220  N   MET B   1      -7.955 -18.862  25.057  1.00  0.00           N  
ATOM   1221  CA  MET B   1      -8.776 -17.618  25.049  1.00  0.00           C  
ATOM   1222  C   MET B   1      -8.693 -17.048  23.655  1.00  0.00           C  
ATOM   1223  O   MET B   1      -7.652 -17.207  23.040  1.00  0.00           O  
ATOM   1224  CB  MET B   1      -8.277 -16.601  26.078  1.00  0.00           C  
ATOM   1225  CG  MET B   1      -8.734 -16.949  27.485  1.00  0.00           C  
ATOM   1226  SD  MET B   1      -8.266 -15.708  28.717  1.00  0.00           S  
ATOM   1227  CE  MET B   1      -7.236 -16.707  29.809  1.00  0.00           C  
ATOM   1228  N   ALA B   2      -9.774 -16.435  23.161  1.00  0.00           N  
ATOM   1229  CA  ALA B   2      -9.706 -15.756  21.872  1.00  0.00           C  
ATOM   1230  C   ALA B   2      -8.783 -14.536  21.988  1.00  0.00           C  
ATOM   1231  O   ALA B   2      -8.794 -13.853  23.013  1.00  0.00           O  
ATOM   1232  CB  ALA B   2     -11.121 -15.371  21.430  1.00  0.00           C  
ATOM   1233  N   ALA B   3      -8.010 -14.276  20.944  1.00  0.00           N  
ATOM   1234  CA  ALA B   3      -7.144 -13.113  20.874  1.00  0.00           C  
ATOM   1235  C   ALA B   3      -7.952 -11.823  21.050  1.00  0.00           C  
ATOM   1236  O   ALA B   3      -9.055 -11.681  20.514  1.00  0.00           O  
ATOM   1237  CB  ALA B   3      -6.417 -13.117  19.533  1.00  0.00           C  
ATOM   1238  N   LYS B   4      -7.382 -10.856  21.773  1.00  0.00           N  
ATOM   1239  CA  LYS B   4      -7.911  -9.495  21.786  1.00  0.00           C  
ATOM   1240  C   LYS B   4      -7.620  -8.842  20.438  1.00  0.00           C  
ATOM   1241  O   LYS B   4      -6.533  -9.007  19.883  1.00  0.00           O  
ATOM   1242  CB  LYS B   4      -7.300  -8.682  22.927  1.00  0.00           C  
ATOM   1243  CG  LYS B   4      -7.737  -9.189  24.315  1.00  0.00           C  
ATOM   1244  CD  LYS B   4      -7.067  -8.315  25.380  1.00  0.00           C  
ATOM   1245  CE  LYS B   4      -7.391  -8.785  26.790  1.00  0.00           C  
ATOM   1246  NZ  LYS B   4      -6.618  -7.988  27.786  1.00  0.00           N  
ATOM   1247  N   ILE B   5      -8.578  -8.075  19.941  1.00  0.00           N  
ATOM   1248  CA  ILE B   5      -8.404  -7.360  18.686  1.00  0.00           C  
ATOM   1249  C   ILE B   5      -7.612  -6.074  18.931  1.00  0.00           C  
ATOM   1250  O   ILE B   5      -7.984  -5.285  19.796  1.00  0.00           O  
ATOM   1251  CB  ILE B   5      -9.773  -7.098  18.030  1.00  0.00           C  
ATOM   1252  CG1 ILE B   5     -10.551  -8.402  17.755  1.00  0.00           C  
ATOM   1253  CG2 ILE B   5      -9.627  -6.290  16.734  1.00  0.00           C  
ATOM   1254  CD1 ILE B   5      -9.827  -9.431  16.872  1.00  0.00           C  
ATOM   1255  N   ILE B   6      -6.565  -5.856  18.153  1.00  0.00           N  
ATOM   1256  CA  ILE B   6      -5.883  -4.564  18.038  1.00  0.00           C  
ATOM   1257  C   ILE B   6      -6.658  -3.730  17.021  1.00  0.00           C  
ATOM   1258  O   ILE B   6      -6.474  -3.870  15.806  1.00  0.00           O  
ATOM   1259  CB  ILE B   6      -4.389  -4.751  17.683  1.00  0.00           C  
ATOM   1260  CG1 ILE B   6      -3.658  -5.498  18.808  1.00  0.00           C  
ATOM   1261  CG2 ILE B   6      -3.726  -3.384  17.428  1.00  0.00           C  
ATOM   1262  CD1 ILE B   6      -2.191  -5.837  18.507  1.00  0.00           C  
ATOM   1263  N   ASP B   7      -7.554  -2.876  17.515  1.00  0.00           N  
ATOM   1264  CA  ASP B   7      -8.438  -2.061  16.682  1.00  0.00           C  
ATOM   1265  C   ASP B   7      -7.714  -0.821  16.146  1.00  0.00           C  
ATOM   1266  O   ASP B   7      -7.827   0.296  16.653  1.00  0.00           O  
ATOM   1267  CB  ASP B   7      -9.732  -1.720  17.435  1.00  0.00           C  
ATOM   1268  CG  ASP B   7     -10.732  -0.952  16.557  1.00  0.00           C  
ATOM   1269  OD1 ASP B   7     -10.443  -0.710  15.358  1.00  0.00           O  
ATOM   1270  OD2 ASP B   7     -11.793  -0.565  17.084  1.00  0.00           O  
ATOM   1271  N   GLY B   8      -6.951  -1.026  15.071  1.00  0.00           N  
ATOM   1272  CA  GLY B   8      -6.208   0.041  14.411  1.00  0.00           C  
ATOM   1273  C   GLY B   8      -7.081   1.139  13.830  1.00  0.00           C  
ATOM   1274  O   GLY B   8      -6.620   2.274  13.711  1.00  0.00           O  
ATOM   1275  N   LYS B   9      -8.352   0.860  13.517  1.00  0.00           N  
ATOM   1276  CA  LYS B   9      -9.274   1.896  13.035  1.00  0.00           C  
ATOM   1277  C   LYS B   9      -9.586   2.900  14.146  1.00  0.00           C  
ATOM   1278  O   LYS B   9      -9.503   4.105  13.916  1.00  0.00           O  
ATOM   1279  CB  LYS B   9     -10.547   1.235  12.482  1.00  0.00           C  
ATOM   1280  CG  LYS B   9     -11.474   2.258  11.817  1.00  0.00           C  
ATOM   1281  CD  LYS B   9     -12.753   1.588  11.308  1.00  0.00           C  
ATOM   1282  CE  LYS B   9     -13.669   2.649  10.683  1.00  0.00           C  
ATOM   1283  NZ  LYS B   9     -14.949   2.075  10.246  1.00  0.00           N  
ATOM   1284  N   THR B  10      -9.891   2.407  15.340  1.00  0.00           N  
ATOM   1285  CA  THR B  10     -10.159   3.247  16.500  1.00  0.00           C  
ATOM   1286  C   THR B  10      -8.904   4.010  16.937  1.00  0.00           C  
ATOM   1287  O   THR B  10      -8.972   5.220  17.138  1.00  0.00           O  
ATOM   1288  CB  THR B  10     -10.741   2.408  17.652  1.00  0.00           C  
ATOM   1289  OG1 THR B  10     -12.003   1.922  17.232  1.00  0.00           O  
ATOM   1290  CG2 THR B  10     -10.994   3.224  18.909  1.00  0.00           C  
ATOM   1291  N   ILE B  11      -7.739   3.345  17.000  1.00  0.00           N  
ATOM   1292  CA  ILE B  11      -6.479   4.007  17.363  1.00  0.00           C  
ATOM   1293  C   ILE B  11      -6.095   5.076  16.335  1.00  0.00           C  
ATOM   1294  O   ILE B  11      -5.718   6.183  16.722  1.00  0.00           O  
ATOM   1295  CB  ILE B  11      -5.346   2.984  17.564  1.00  0.00           C  
ATOM   1296  CG1 ILE B  11      -5.645   1.946  18.679  1.00  0.00           C  
ATOM   1297  CG2 ILE B  11      -4.015   3.690  17.866  1.00  0.00           C  
ATOM   1298  CD1 ILE B  11      -5.951   2.527  20.063  1.00  0.00           C  
ATOM   1299  N   ALA B  12      -6.232   4.809  15.034  1.00  0.00           N  
ATOM   1300  CA  ALA B  12      -5.959   5.794  13.992  1.00  0.00           C  
ATOM   1301  C   ALA B  12      -6.837   7.039  14.139  1.00  0.00           C  
ATOM   1302  O   ALA B  12      -6.346   8.160  14.005  1.00  0.00           O  
ATOM   1303  CB  ALA B  12      -6.164   5.138  12.620  1.00  0.00           C  
ATOM   1304  N   GLN B  13      -8.118   6.860  14.474  1.00  0.00           N  
ATOM   1305  CA  GLN B  13      -9.018   7.984  14.722  1.00  0.00           C  
ATOM   1306  C   GLN B  13      -8.631   8.767  15.979  1.00  0.00           C  
ATOM   1307  O   GLN B  13      -8.751   9.989  16.012  1.00  0.00           O  
ATOM   1308  CB  GLN B  13     -10.470   7.475  14.802  1.00  0.00           C  
ATOM   1309  CG  GLN B  13     -11.474   8.626  14.646  1.00  0.00           C  
ATOM   1310  CD  GLN B  13     -11.387   9.299  13.262  1.00  0.00           C  
ATOM   1311  OE1 GLN B  13     -11.012   8.683  12.278  1.00  0.00           O  
ATOM   1312  NE2 GLN B  13     -11.721  10.570  13.136  1.00  0.00           N  
ATOM   1313  N   GLN B  14      -8.133   8.080  17.006  1.00  0.00           N  
ATOM   1314  CA  GLN B  14      -7.626   8.705  18.223  1.00  0.00           C  
ATOM   1315  C   GLN B  14      -6.397   9.571  17.930  1.00  0.00           C  
ATOM   1316  O   GLN B  14      -6.392  10.744  18.282  1.00  0.00           O  
ATOM   1317  CB  GLN B  14      -7.338   7.599  19.254  1.00  0.00           C  
ATOM   1318  CG  GLN B  14      -7.619   8.067  20.683  1.00  0.00           C  
ATOM   1319  CD  GLN B  14      -7.418   6.939  21.711  1.00  0.00           C  
ATOM   1320  OE1 GLN B  14      -6.865   5.887  21.438  1.00  0.00           O  
ATOM   1321  NE2 GLN B  14      -7.861   7.123  22.922  1.00  0.00           N  
ATOM   1322  N   VAL B  15      -5.419   9.038  17.186  1.00  0.00           N  
ATOM   1323  CA  VAL B  15      -4.219   9.778  16.752  1.00  0.00           C  
ATOM   1324  C   VAL B  15      -4.604  11.006  15.926  1.00  0.00           C  
ATOM   1325  O   VAL B  15      -4.141  12.104  16.214  1.00  0.00           O  
ATOM   1326  CB  VAL B  15      -3.264   8.864  15.970  1.00  0.00           C  
ATOM   1327  CG1 VAL B  15      -2.090   9.624  15.352  1.00  0.00           C  
ATOM   1328  CG2 VAL B  15      -2.678   7.776  16.881  1.00  0.00           C  
ATOM   1329  N   ARG B  16      -5.510  10.875  14.952  1.00  0.00           N  
ATOM   1330  CA  ARG B  16      -6.008  12.012  14.170  1.00  0.00           C  
ATOM   1331  C   ARG B  16      -6.657  13.077  15.060  1.00  0.00           C  
ATOM   1332  O   ARG B  16      -6.396  14.256  14.876  1.00  0.00           O  
ATOM   1333  CB  ARG B  16      -7.033  11.543  13.123  1.00  0.00           C  
ATOM   1334  CG  ARG B  16      -6.385  10.800  11.941  1.00  0.00           C  
ATOM   1335  CD  ARG B  16      -7.483  10.342  10.978  1.00  0.00           C  
ATOM   1336  NE  ARG B  16      -6.935   9.646   9.811  1.00  0.00           N  
ATOM   1337  CZ  ARG B  16      -7.465   9.636   8.591  1.00  0.00           C  
ATOM   1338  NH1 ARG B  16      -8.585  10.247   8.319  1.00  0.00           N  
ATOM   1339  NH2 ARG B  16      -6.866   9.013   7.630  1.00  0.00           N  
ATOM   1340  N   SER B  17      -7.459  12.668  16.033  1.00  0.00           N  
ATOM   1341  CA  SER B  17      -8.132  13.585  16.951  1.00  0.00           C  
ATOM   1342  C   SER B  17      -7.140  14.321  17.863  1.00  0.00           C  
ATOM   1343  O   SER B  17      -7.292  15.515  18.104  1.00  0.00           O  
ATOM   1344  CB  SER B  17      -9.156  12.836  17.810  1.00  0.00           C  
ATOM   1345  OG  SER B  17     -10.090  12.154  16.991  1.00  0.00           O  
ATOM   1346  N   GLU B  18      -6.092  13.635  18.328  1.00  0.00           N  
ATOM   1347  CA  GLU B  18      -5.022  14.243  19.123  1.00  0.00           C  
ATOM   1348  C   GLU B  18      -4.209  15.264  18.312  1.00  0.00           C  
ATOM   1349  O   GLU B  18      -3.913  16.350  18.802  1.00  0.00           O  
ATOM   1350  CB  GLU B  18      -4.090  13.145  19.646  1.00  0.00           C  
ATOM   1351  CG  GLU B  18      -4.746  12.310  20.753  1.00  0.00           C  
ATOM   1352  CD  GLU B  18      -3.958  11.024  21.058  1.00  0.00           C  
ATOM   1353  OE1 GLU B  18      -4.528  10.111  21.697  1.00  0.00           O  
ATOM   1354  OE2 GLU B  18      -2.787  10.886  20.649  1.00  0.00           O  
ATOM   1355  N   VAL B  19      -3.891  14.939  17.053  1.00  0.00           N  
ATOM   1356  CA  VAL B  19      -3.244  15.884  16.140  1.00  0.00           C  
ATOM   1357  C   VAL B  19      -4.135  17.105  15.921  1.00  0.00           C  
ATOM   1358  O   VAL B  19      -3.656  18.223  16.084  1.00  0.00           O  
ATOM   1359  CB  VAL B  19      -2.860  15.213  14.808  1.00  0.00           C  
ATOM   1360  CG1 VAL B  19      -2.334  16.238  13.797  1.00  0.00           C  
ATOM   1361  CG2 VAL B  19      -1.745  14.178  15.019  1.00  0.00           C  
ATOM   1362  N   ALA B  20      -5.423  16.918  15.648  1.00  0.00           N  
ATOM   1363  CA  ALA B  20      -6.371  18.013  15.457  1.00  0.00           C  
ATOM   1364  C   ALA B  20      -6.444  18.944  16.684  1.00  0.00           C  
ATOM   1365  O   ALA B  20      -6.418  20.169  16.539  1.00  0.00           O  
ATOM   1366  CB  ALA B  20      -7.745  17.428  15.118  1.00  0.00           C  
ATOM   1367  N   GLN B  21      -6.457  18.385  17.900  1.00  0.00           N  
ATOM   1368  CA  GLN B  21      -6.424  19.172  19.142  1.00  0.00           C  
ATOM   1369  C   GLN B  21      -5.119  19.967  19.291  1.00  0.00           C  
ATOM   1370  O   GLN B  21      -5.162  21.141  19.665  1.00  0.00           O  
ATOM   1371  CB  GLN B  21      -6.599  18.253  20.352  1.00  0.00           C  
ATOM   1372  CG  GLN B  21      -8.063  17.812  20.528  1.00  0.00           C  
ATOM   1373  CD  GLN B  21      -8.257  16.898  21.748  1.00  0.00           C  
ATOM   1374  OE1 GLN B  21      -7.324  16.475  22.421  1.00  0.00           O  
ATOM   1375  NE2 GLN B  21      -9.476  16.577  22.084  1.00  0.00           N  
ATOM   1376  N   LYS B  22      -3.962  19.381  18.959  1.00  0.00           N  
ATOM   1377  CA  LYS B  22      -2.678  20.089  18.987  1.00  0.00           C  
ATOM   1378  C   LYS B  22      -2.636  21.225  17.954  1.00  0.00           C  
ATOM   1379  O   LYS B  22      -2.133  22.297  18.261  1.00  0.00           O  
ATOM   1380  CB  LYS B  22      -1.517  19.111  18.770  1.00  0.00           C  
ATOM   1381  CG  LYS B  22      -1.271  18.203  19.988  1.00  0.00           C  
ATOM   1382  CD  LYS B  22      -0.114  17.228  19.702  1.00  0.00           C  
ATOM   1383  CE  LYS B  22       0.143  16.327  20.906  1.00  0.00           C  
ATOM   1384  NZ  LYS B  22       1.324  15.433  20.680  1.00  0.00           N  
ATOM   1385  N   VAL B  23      -3.207  21.015  16.769  1.00  0.00           N  
ATOM   1386  CA  VAL B  23      -3.336  22.067  15.752  1.00  0.00           C  
ATOM   1387  C   VAL B  23      -4.235  23.199  16.248  1.00  0.00           C  
ATOM   1388  O   VAL B  23      -3.852  24.359  16.147  1.00  0.00           O  
ATOM   1389  CB  VAL B  23      -3.849  21.495  14.417  1.00  0.00           C  
ATOM   1390  CG1 VAL B  23      -4.106  22.594  13.379  1.00  0.00           C  
ATOM   1391  CG2 VAL B  23      -2.815  20.537  13.822  1.00  0.00           C  
ATOM   1392  N   GLN B  24      -5.385  22.894  16.857  1.00  0.00           N  
ATOM   1393  CA  GLN B  24      -6.251  23.913  17.457  1.00  0.00           C  
ATOM   1394  C   GLN B  24      -5.533  24.705  18.559  1.00  0.00           C  
ATOM   1395  O   GLN B  24      -5.662  25.929  18.598  1.00  0.00           O  
ATOM   1396  CB  GLN B  24      -7.520  23.279  18.039  1.00  0.00           C  
ATOM   1397  CG  GLN B  24      -8.555  22.968  16.949  1.00  0.00           C  
ATOM   1398  CD  GLN B  24      -9.881  22.456  17.524  1.00  0.00           C  
ATOM   1399  OE1 GLN B  24     -10.023  22.147  18.697  1.00  0.00           O  
ATOM   1400  NE2 GLN B  24     -10.901  22.343  16.716  1.00  0.00           N  
ATOM   1401  N   ALA B  25      -4.747  24.042  19.404  1.00  0.00           N  
ATOM   1402  CA  ALA B  25      -3.954  24.715  20.432  1.00  0.00           C  
ATOM   1403  C   ALA B  25      -2.896  25.653  19.830  1.00  0.00           C  
ATOM   1404  O   ALA B  25      -2.751  26.781  20.297  1.00  0.00           O  
ATOM   1405  CB  ALA B  25      -3.325  23.649  21.339  1.00  0.00           C  
ATOM   1406  N   ARG B  26      -2.215  25.242  18.746  1.00  0.00           N  
ATOM   1407  CA  ARG B  26      -1.282  26.104  18.009  1.00  0.00           C  
ATOM   1408  C   ARG B  26      -1.983  27.337  17.431  1.00  0.00           C  
ATOM   1409  O   ARG B  26      -1.506  28.452  17.637  1.00  0.00           O  
ATOM   1410  CB  ARG B  26      -0.584  25.325  16.882  1.00  0.00           C  
ATOM   1411  CG  ARG B  26       0.529  24.402  17.419  1.00  0.00           C  
ATOM   1412  CD  ARG B  26       1.267  23.678  16.273  1.00  0.00           C  
ATOM   1413  NE  ARG B  26       1.941  24.610  15.367  1.00  0.00           N  
ATOM   1414  CZ  ARG B  26       3.164  25.128  15.469  1.00  0.00           C  
ATOM   1415  NH1 ARG B  26       3.998  24.812  16.415  1.00  0.00           N  
ATOM   1416  NH2 ARG B  26       3.574  25.988  14.594  1.00  0.00           N  
ATOM   1417  N   ILE B  27      -3.128  27.161  16.773  1.00  0.00           N  
ATOM   1418  CA  ILE B  27      -3.910  28.274  16.212  1.00  0.00           C  
ATOM   1419  C   ILE B  27      -4.383  29.224  17.321  1.00  0.00           C  
ATOM   1420  O   ILE B  27      -4.272  30.442  17.171  1.00  0.00           O  
ATOM   1421  CB  ILE B  27      -5.093  27.734  15.371  1.00  0.00           C  
ATOM   1422  CG1 ILE B  27      -4.565  26.986  14.124  1.00  0.00           C  
ATOM   1423  CG2 ILE B  27      -6.038  28.873  14.935  1.00  0.00           C  
ATOM   1424  CD1 ILE B  27      -5.644  26.201  13.364  1.00  0.00           C  
ATOM   1425  N   ALA B  28      -4.848  28.698  18.454  1.00  0.00           N  
ATOM   1426  CA  ALA B  28      -5.248  29.504  19.597  1.00  0.00           C  
ATOM   1427  C   ALA B  28      -4.086  30.317  20.199  1.00  0.00           C  
ATOM   1428  O   ALA B  28      -4.297  31.425  20.688  1.00  0.00           O  
ATOM   1429  CB  ALA B  28      -5.881  28.575  20.646  1.00  0.00           C  
ATOM   1430  N   ALA B  29      -2.857  29.796  20.104  1.00  0.00           N  
ATOM   1431  CA  ALA B  29      -1.632  30.497  20.490  1.00  0.00           C  
ATOM   1432  C   ALA B  29      -1.107  31.484  19.418  1.00  0.00           C  
ATOM   1433  O   ALA B  29      -0.055  32.091  19.611  1.00  0.00           O  
ATOM   1434  CB  ALA B  29      -0.587  29.449  20.890  1.00  0.00           C  
ATOM   1435  N   GLY B  30      -1.811  31.639  18.293  1.00  0.00           N  
ATOM   1436  CA  GLY B  30      -1.404  32.508  17.185  1.00  0.00           C  
ATOM   1437  C   GLY B  30      -0.321  31.911  16.276  1.00  0.00           C  
ATOM   1438  O   GLY B  30       0.266  32.634  15.464  1.00  0.00           O  
ATOM   1439  N   LEU B  31      -0.052  30.611  16.404  1.00  0.00           N  
ATOM   1440  CA  LEU B  31       0.915  29.901  15.575  1.00  0.00           C  
ATOM   1441  C   LEU B  31       0.256  29.408  14.278  1.00  0.00           C  
ATOM   1442  O   LEU B  31      -0.942  29.171  14.215  1.00  0.00           O  
ATOM   1443  CB  LEU B  31       1.528  28.737  16.364  1.00  0.00           C  
ATOM   1444  CG  LEU B  31       2.200  29.138  17.685  1.00  0.00           C  
ATOM   1445  CD1 LEU B  31       2.673  27.875  18.412  1.00  0.00           C  
ATOM   1446  CD2 LEU B  31       3.400  30.067  17.459  1.00  0.00           C  
ATOM   1447  N   ARG B  32       1.080  29.196  13.250  1.00  0.00           N  
ATOM   1448  CA  ARG B  32       0.596  28.624  11.990  1.00  0.00           C  
ATOM   1449  C   ARG B  32       0.184  27.157  12.163  1.00  0.00           C  
ATOM   1450  O   ARG B  32       0.776  26.419  12.960  1.00  0.00           O  
ATOM   1451  CB  ARG B  32       1.611  28.832  10.858  1.00  0.00           C  
ATOM   1452  CG  ARG B  32       2.893  28.003  11.035  1.00  0.00           C  
ATOM   1453  CD  ARG B  32       3.825  28.169   9.824  1.00  0.00           C  
ATOM   1454  NE  ARG B  32       5.023  27.340   9.955  1.00  0.00           N  
ATOM   1455  CZ  ARG B  32       5.123  26.044   9.671  1.00  0.00           C  
ATOM   1456  NH1 ARG B  32       4.135  25.337   9.209  1.00  0.00           N  
ATOM   1457  NH2 ARG B  32       6.244  25.429   9.859  1.00  0.00           N  
ATOM   1458  N   ALA B  33      -0.777  26.730  11.355  1.00  0.00           N  
ATOM   1459  CA  ALA B  33      -1.059  25.315  11.176  1.00  0.00           C  
ATOM   1460  C   ALA B  33       0.087  24.631  10.407  1.00  0.00           C  
ATOM   1461  O   ALA B  33       0.733  25.286   9.575  1.00  0.00           O  
ATOM   1462  CB  ALA B  33      -2.399  25.162  10.452  1.00  0.00           C  
ATOM   1463  N   PRO B  34       0.338  23.337  10.634  1.00  0.00           N  
ATOM   1464  CA  PRO B  34       1.237  22.562   9.794  1.00  0.00           C  
ATOM   1465  C   PRO B  34       0.754  22.527   8.342  1.00  0.00           C  
ATOM   1466  O   PRO B  34      -0.448  22.542   8.071  1.00  0.00           O  
ATOM   1467  CB  PRO B  34       1.295  21.155  10.404  1.00  0.00           C  
ATOM   1468  CG  PRO B  34       0.832  21.369  11.843  1.00  0.00           C  
ATOM   1469  CD  PRO B  34      -0.159  22.532  11.725  1.00  0.00           C  
ATOM   1470  N   GLY B  35       1.710  22.468   7.402  1.00  0.00           N  
ATOM   1471  CA  GLY B  35       1.447  22.447   5.973  1.00  0.00           C  
ATOM   1472  C   GLY B  35       1.989  21.193   5.292  1.00  0.00           C  
ATOM   1473  O   GLY B  35       3.166  20.861   5.423  1.00  0.00           O  
ATOM   1474  N   LEU B  36       1.145  20.529   4.518  1.00  0.00           N  
ATOM   1475  CA  LEU B  36       1.523  19.393   3.677  1.00  0.00           C  
ATOM   1476  C   LEU B  36       1.413  19.772   2.199  1.00  0.00           C  
ATOM   1477  O   LEU B  36       0.332  20.121   1.722  1.00  0.00           O  
ATOM   1478  CB  LEU B  36       0.657  18.181   4.028  1.00  0.00           C  
ATOM   1479  CG  LEU B  36       1.052  16.891   3.266  1.00  0.00           C  
ATOM   1480  CD1 LEU B  36       2.402  16.355   3.710  1.00  0.00           C  
ATOM   1481  CD2 LEU B  36       0.024  15.795   3.513  1.00  0.00           C  
ATOM   1482  N   ALA B  37       2.518  19.642   1.458  1.00  0.00           N  
ATOM   1483  CA  ALA B  37       2.523  19.718   0.002  1.00  0.00           C  
ATOM   1484  C   ALA B  37       2.504  18.306  -0.590  1.00  0.00           C  
ATOM   1485  O   ALA B  37       3.311  17.459  -0.227  1.00  0.00           O  
ATOM   1486  CB  ALA B  37       3.723  20.524  -0.477  1.00  0.00           C  
ATOM   1487  N   VAL B  38       1.591  18.067  -1.516  1.00  0.00           N  
ATOM   1488  CA  VAL B  38       1.534  16.819  -2.267  1.00  0.00           C  
ATOM   1489  C   VAL B  38       1.759  17.126  -3.737  1.00  0.00           C  
ATOM   1490  O   VAL B  38       0.992  17.872  -4.344  1.00  0.00           O  
ATOM   1491  CB  VAL B  38       0.229  16.036  -2.048  1.00  0.00           C  
ATOM   1492  CG1 VAL B  38       0.389  14.637  -2.639  1.00  0.00           C  
ATOM   1493  CG2 VAL B  38      -0.118  15.886  -0.562  1.00  0.00           C  
ATOM   1494  N   VAL B  39       2.819  16.554  -4.297  1.00  0.00           N  
ATOM   1495  CA  VAL B  39       3.224  16.744  -5.685  1.00  0.00           C  
ATOM   1496  C   VAL B  39       2.841  15.507  -6.480  1.00  0.00           C  
ATOM   1497  O   VAL B  39       3.150  14.383  -6.103  1.00  0.00           O  
ATOM   1498  CB  VAL B  39       4.723  17.033  -5.816  1.00  0.00           C  
ATOM   1499  CG1 VAL B  39       5.087  17.357  -7.263  1.00  0.00           C  
ATOM   1500  CG2 VAL B  39       5.144  18.225  -4.941  1.00  0.00           C  
ATOM   1501  N   LEU B  40       2.181  15.760  -7.606  1.00  0.00           N  
ATOM   1502  CA  LEU B  40       1.682  14.757  -8.513  1.00  0.00           C  
ATOM   1503  C   LEU B  40       2.185  15.082  -9.901  1.00  0.00           C  
ATOM   1504  O   LEU B  40       2.103  16.231 -10.327  1.00  0.00           O  
ATOM   1505  CB  LEU B  40       0.158  14.806  -8.408  1.00  0.00           C  
ATOM   1506  CG  LEU B  40      -0.503  13.488  -8.779  1.00  0.00           C  
ATOM   1507  CD1 LEU B  40      -1.583  13.253  -7.745  1.00  0.00           C  
ATOM   1508  CD2 LEU B  40      -1.116  13.526 -10.177  1.00  0.00           C  
ATOM   1509  N   VAL B  41       2.717  14.087 -10.612  1.00  0.00           N  
ATOM   1510  CA  VAL B  41       3.208  14.273 -11.973  1.00  0.00           C  
ATOM   1511  C   VAL B  41       2.453  13.337 -12.895  1.00  0.00           C  
ATOM   1512  O   VAL B  41       2.440  12.124 -12.685  1.00  0.00           O  
ATOM   1513  CB  VAL B  41       4.726  14.090 -12.099  1.00  0.00           C  
ATOM   1514  CG1 VAL B  41       5.183  14.560 -13.482  1.00  0.00           C  
ATOM   1515  CG2 VAL B  41       5.486  14.906 -11.060  1.00  0.00           C  
ATOM   1516  N   GLY B  42       1.831  13.912 -13.900  1.00  0.00           N  
ATOM   1517  CA  GLY B  42       0.906  13.217 -14.772  1.00  0.00           C  
ATOM   1518  C   GLY B  42      -0.527  13.250 -14.242  1.00  0.00           C  
ATOM   1519  O   GLY B  42      -0.790  13.371 -13.049  1.00  0.00           O  
ATOM   1520  N   SER B  43      -1.473  13.096 -15.172  1.00  0.00           N  
ATOM   1521  CA  SER B  43      -2.906  13.108 -14.893  1.00  0.00           C  
ATOM   1522  C   SER B  43      -3.407  11.799 -14.297  1.00  0.00           C  
ATOM   1523  O   SER B  43      -4.597  11.492 -14.388  1.00  0.00           O  
ATOM   1524  CB  SER B  43      -3.649  13.476 -16.179  1.00  0.00           C  
ATOM   1525  OG  SER B  43      -3.206  12.666 -17.247  1.00  0.00           O  
ATOM   1526  N   ASN B  44      -2.527  10.986 -13.729  1.00  0.00           N  
ATOM   1527  CA  ASN B  44      -2.829   9.667 -13.228  1.00  0.00           C  
ATOM   1528  C   ASN B  44      -3.819   9.764 -12.053  1.00  0.00           C  
ATOM   1529  O   ASN B  44      -3.437  10.219 -10.982  1.00  0.00           O  
ATOM   1530  CB  ASN B  44      -1.486   9.004 -12.869  1.00  0.00           C  
ATOM   1531  CG  ASN B  44      -1.650   7.550 -12.520  1.00  0.00           C  
ATOM   1532  OD1 ASN B  44      -2.724   7.101 -12.181  1.00  0.00           O  
ATOM   1533  ND2 ASN B  44      -0.589   6.779 -12.569  1.00  0.00           N  
ATOM   1534  N   PRO B  45      -5.113   9.390 -12.214  1.00  0.00           N  
ATOM   1535  CA  PRO B  45      -6.081   9.717 -11.184  1.00  0.00           C  
ATOM   1536  C   PRO B  45      -5.969   8.899  -9.886  1.00  0.00           C  
ATOM   1537  O   PRO B  45      -6.557   9.294  -8.900  1.00  0.00           O  
ATOM   1538  CB  PRO B  45      -7.456   9.733 -11.869  1.00  0.00           C  
ATOM   1539  CG  PRO B  45      -7.194   9.544 -13.367  1.00  0.00           C  
ATOM   1540  CD  PRO B  45      -5.729   9.096 -13.467  1.00  0.00           C  
ATOM   1541  N   ALA B  46      -5.189   7.798  -9.807  1.00  0.00           N  
ATOM   1542  CA  ALA B  46      -4.882   7.147  -8.512  1.00  0.00           C  
ATOM   1543  C   ALA B  46      -4.041   8.002  -7.616  1.00  0.00           C  
ATOM   1544  O   ALA B  46      -4.204   8.046  -6.403  1.00  0.00           O  
ATOM   1545  CB  ALA B  46      -3.969   5.925  -8.666  1.00  0.00           C  
ATOM   1546  N   SER B  47      -3.107   8.652  -8.269  1.00  0.00           N  
ATOM   1547  CA  SER B  47      -2.289   9.655  -7.672  1.00  0.00           C  
ATOM   1548  C   SER B  47      -3.205  10.768  -7.167  1.00  0.00           C  
ATOM   1549  O   SER B  47      -3.124  11.110  -5.996  1.00  0.00           O  
ATOM   1550  CB  SER B  47      -1.248  10.077  -8.686  1.00  0.00           C  
ATOM   1551  OG  SER B  47      -0.418   9.006  -9.058  1.00  0.00           O  
ATOM   1552  N   GLN B  48      -4.205  11.218  -7.947  1.00  0.00           N  
ATOM   1553  CA  GLN B  48      -5.231  12.159  -7.484  1.00  0.00           C  
ATOM   1554  C   GLN B  48      -6.004  11.637  -6.268  1.00  0.00           C  
ATOM   1555  O   GLN B  48      -6.363  12.416  -5.396  1.00  0.00           O  
ATOM   1556  CB  GLN B  48      -6.237  12.486  -8.590  1.00  0.00           C  
ATOM   1557  CG  GLN B  48      -5.608  13.334  -9.692  1.00  0.00           C  
ATOM   1558  CD  GLN B  48      -6.603  13.726 -10.788  1.00  0.00           C  
ATOM   1559  OE1 GLN B  48      -7.686  13.178 -10.923  1.00  0.00           O  
ATOM   1560  NE2 GLN B  48      -6.267  14.689 -11.611  1.00  0.00           N  
ATOM   1561  N   ILE B  49      -6.234  10.332  -6.174  1.00  0.00           N  
ATOM   1562  CA  ILE B  49      -6.983   9.748  -5.062  1.00  0.00           C  
ATOM   1563  C   ILE B  49      -6.142   9.632  -3.794  1.00  0.00           C  
ATOM   1564  O   ILE B  49      -6.627   9.954  -2.710  1.00  0.00           O  
ATOM   1565  CB  ILE B  49      -7.544   8.401  -5.500  1.00  0.00           C  
ATOM   1566  CG1 ILE B  49      -8.698   8.666  -6.490  1.00  0.00           C  
ATOM   1567  CG2 ILE B  49      -8.023   7.591  -4.281  1.00  0.00           C  
ATOM   1568  CD1 ILE B  49      -8.928   7.520  -7.447  1.00  0.00           C  
ATOM   1569  N   TYR B  50      -4.866   9.240  -3.926  1.00  0.00           N  
ATOM   1570  CA  TYR B  50      -3.943   9.339  -2.802  1.00  0.00           C  
ATOM   1571  C   TYR B  50      -3.790  10.781  -2.341  1.00  0.00           C  
ATOM   1572  O   TYR B  50      -3.830  11.044  -1.144  1.00  0.00           O  
ATOM   1573  CB  TYR B  50      -2.580   8.742  -3.170  1.00  0.00           C  
ATOM   1574  CG  TYR B  50      -2.482   7.265  -2.886  1.00  0.00           C  
ATOM   1575  CD1 TYR B  50      -2.437   6.814  -1.555  1.00  0.00           C  
ATOM   1576  CD2 TYR B  50      -2.441   6.333  -3.938  1.00  0.00           C  
ATOM   1577  CE1 TYR B  50      -2.357   5.444  -1.273  1.00  0.00           C  
ATOM   1578  CE2 TYR B  50      -2.362   4.957  -3.666  1.00  0.00           C  
ATOM   1579  CZ  TYR B  50      -2.326   4.513  -2.330  1.00  0.00           C  
ATOM   1580  OH  TYR B  50      -2.270   3.176  -2.049  1.00  0.00           O  
ATOM   1581  N   VAL B  51      -3.702  11.729  -3.284  1.00  0.00           N  
ATOM   1582  CA  VAL B  51      -3.696  13.157  -2.992  1.00  0.00           C  
ATOM   1583  C   VAL B  51      -4.992  13.569  -2.312  1.00  0.00           C  
ATOM   1584  O   VAL B  51      -4.930  14.203  -1.268  1.00  0.00           O  
ATOM   1585  CB  VAL B  51      -3.442  13.977  -4.271  1.00  0.00           C  
ATOM   1586  CG1 VAL B  51      -3.670  15.474  -4.064  1.00  0.00           C  
ATOM   1587  CG2 VAL B  51      -2.009  13.783  -4.742  1.00  0.00           C  
ATOM   1588  N   ALA B  52      -6.148  13.163  -2.816  1.00  0.00           N  
ATOM   1589  CA  ALA B  52      -7.437  13.493  -2.221  1.00  0.00           C  
ATOM   1590  C   ALA B  52      -7.595  12.887  -0.817  1.00  0.00           C  
ATOM   1591  O   ALA B  52      -8.022  13.587   0.095  1.00  0.00           O  
ATOM   1592  CB  ALA B  52      -8.557  13.034  -3.159  1.00  0.00           C  
ATOM   1593  N   SER B  53      -7.164  11.644  -0.604  1.00  0.00           N  
ATOM   1594  CA  SER B  53      -7.157  11.004   0.715  1.00  0.00           C  
ATOM   1595  C   SER B  53      -6.238  11.736   1.700  1.00  0.00           C  
ATOM   1596  O   SER B  53      -6.642  12.023   2.831  1.00  0.00           O  
ATOM   1597  CB  SER B  53      -6.739   9.541   0.574  1.00  0.00           C  
ATOM   1598  OG  SER B  53      -6.721   8.901   1.839  1.00  0.00           O  
ATOM   1599  N   LYS B  54      -5.028  12.107   1.263  1.00  0.00           N  
ATOM   1600  CA  LYS B  54      -4.083  12.889   2.067  1.00  0.00           C  
ATOM   1601  C   LYS B  54      -4.627  14.293   2.341  1.00  0.00           C  
ATOM   1602  O   LYS B  54      -4.552  14.761   3.465  1.00  0.00           O  
ATOM   1603  CB  LYS B  54      -2.708  12.936   1.370  1.00  0.00           C  
ATOM   1604  CG  LYS B  54      -1.977  11.572   1.401  1.00  0.00           C  
ATOM   1605  CD  LYS B  54      -0.748  11.557   0.475  1.00  0.00           C  
ATOM   1606  CE  LYS B  54       0.001  10.222   0.547  1.00  0.00           C  
ATOM   1607  NZ  LYS B  54       1.254  10.188  -0.273  1.00  0.00           N  
ATOM   1608  N   ARG B  55      -5.232  14.939   1.342  1.00  0.00           N  
ATOM   1609  CA  ARG B  55      -5.849  16.265   1.455  1.00  0.00           C  
ATOM   1610  C   ARG B  55      -7.009  16.255   2.435  1.00  0.00           C  
ATOM   1611  O   ARG B  55      -7.028  17.072   3.345  1.00  0.00           O  
ATOM   1612  CB  ARG B  55      -6.274  16.737   0.065  1.00  0.00           C  
ATOM   1613  CG  ARG B  55      -6.628  18.222   0.052  1.00  0.00           C  
ATOM   1614  CD  ARG B  55      -6.970  18.642  -1.371  1.00  0.00           C  
ATOM   1615  NE  ARG B  55      -6.969  20.107  -1.509  1.00  0.00           N  
ATOM   1616  CZ  ARG B  55      -6.996  20.777  -2.640  1.00  0.00           C  
ATOM   1617  NH1 ARG B  55      -7.141  20.182  -3.788  1.00  0.00           N  
ATOM   1618  NH2 ARG B  55      -6.865  22.075  -2.635  1.00  0.00           N  
ATOM   1619  N   LYS B  56      -7.915  15.278   2.324  1.00  0.00           N  
ATOM   1620  CA  LYS B  56      -9.029  15.088   3.260  1.00  0.00           C  
ATOM   1621  C   LYS B  56      -8.529  14.825   4.678  1.00  0.00           C  
ATOM   1622  O   LYS B  56      -9.033  15.406   5.629  1.00  0.00           O  
ATOM   1623  CB  LYS B  56      -9.903  13.948   2.742  1.00  0.00           C  
ATOM   1624  CG  LYS B  56     -11.178  13.775   3.573  1.00  0.00           C  
ATOM   1625  CD  LYS B  56     -12.062  12.717   2.912  1.00  0.00           C  
ATOM   1626  CE  LYS B  56     -13.412  12.619   3.588  1.00  0.00           C  
ATOM   1627  NZ  LYS B  56     -14.339  11.809   2.768  1.00  0.00           N  
ATOM   1628  N   ALA B  57      -7.492  13.994   4.821  1.00  0.00           N  
ATOM   1629  CA  ALA B  57      -6.865  13.758   6.113  1.00  0.00           C  
ATOM   1630  C   ALA B  57      -6.256  15.044   6.709  1.00  0.00           C  
ATOM   1631  O   ALA B  57      -6.379  15.256   7.913  1.00  0.00           O  
ATOM   1632  CB  ALA B  57      -5.824  12.649   5.950  1.00  0.00           C  
ATOM   1633  N   CYS B  58      -5.646  15.910   5.889  1.00  0.00           N  
ATOM   1634  CA  CYS B  58      -5.147  17.215   6.319  1.00  0.00           C  
ATOM   1635  C   CYS B  58      -6.290  18.154   6.737  1.00  0.00           C  
ATOM   1636  O   CYS B  58      -6.203  18.781   7.785  1.00  0.00           O  
ATOM   1637  CB  CYS B  58      -4.324  17.855   5.202  1.00  0.00           C  
ATOM   1638  SG  CYS B  58      -2.796  16.918   4.931  1.00  0.00           S  
ATOM   1639  N   GLU B  59      -7.356  18.222   5.944  1.00  0.00           N  
ATOM   1640  CA  GLU B  59      -8.539  19.039   6.247  1.00  0.00           C  
ATOM   1641  C   GLU B  59      -9.209  18.606   7.560  1.00  0.00           C  
ATOM   1642  O   GLU B  59      -9.529  19.451   8.385  1.00  0.00           O  
ATOM   1643  CB  GLU B  59      -9.529  18.967   5.081  1.00  0.00           C  
ATOM   1644  CG  GLU B  59      -9.059  19.768   3.853  1.00  0.00           C  
ATOM   1645  CD  GLU B  59      -9.934  19.578   2.598  1.00  0.00           C  
ATOM   1646  OE1 GLU B  59      -9.542  20.128   1.544  1.00  0.00           O  
ATOM   1647  OE2 GLU B  59     -10.970  18.873   2.677  1.00  0.00           O  
ATOM   1648  N   GLU B  60      -9.318  17.297   7.814  1.00  0.00           N  
ATOM   1649  CA  GLU B  60      -9.870  16.748   9.061  1.00  0.00           C  
ATOM   1650  C   GLU B  60      -9.116  17.209  10.318  1.00  0.00           C  
ATOM   1651  O   GLU B  60      -9.725  17.352  11.379  1.00  0.00           O  
ATOM   1652  CB  GLU B  60      -9.837  15.213   9.023  1.00  0.00           C  
ATOM   1653  CG  GLU B  60     -10.994  14.570   8.249  1.00  0.00           C  
ATOM   1654  CD  GLU B  60     -10.899  13.026   8.203  1.00  0.00           C  
ATOM   1655  OE1 GLU B  60     -11.757  12.411   7.536  1.00  0.00           O  
ATOM   1656  OE2 GLU B  60      -9.983  12.432   8.815  1.00  0.00           O  
ATOM   1657  N   VAL B  61      -7.805  17.442  10.220  1.00  0.00           N  
ATOM   1658  CA  VAL B  61      -6.970  17.845  11.359  1.00  0.00           C  
ATOM   1659  C   VAL B  61      -6.595  19.330  11.351  1.00  0.00           C  
ATOM   1660  O   VAL B  61      -5.898  19.787  12.246  1.00  0.00           O  
ATOM   1661  CB  VAL B  61      -5.741  16.937  11.525  1.00  0.00           C  
ATOM   1662  CG1 VAL B  61      -6.151  15.472  11.692  1.00  0.00           C  
ATOM   1663  CG2 VAL B  61      -4.765  17.058  10.362  1.00  0.00           C  
ATOM   1664  N   GLY B  62      -7.071  20.093  10.364  1.00  0.00           N  
ATOM   1665  CA  GLY B  62      -6.838  21.525  10.247  1.00  0.00           C  
ATOM   1666  C   GLY B  62      -5.466  21.917   9.689  1.00  0.00           C  
ATOM   1667  O   GLY B  62      -5.012  23.037   9.928  1.00  0.00           O  
ATOM   1668  N   PHE B  63      -4.792  21.028   8.966  1.00  0.00           N  
ATOM   1669  CA  PHE B  63      -3.560  21.366   8.260  1.00  0.00           C  
ATOM   1670  C   PHE B  63      -3.840  22.208   7.018  1.00  0.00           C  
ATOM   1671  O   PHE B  63      -4.869  22.066   6.363  1.00  0.00           O  
ATOM   1672  CB  PHE B  63      -2.784  20.106   7.861  1.00  0.00           C  
ATOM   1673  CG  PHE B  63      -2.146  19.288   8.965  1.00  0.00           C  
ATOM   1674  CD1 PHE B  63      -2.149  19.698  10.304  1.00  0.00           C  
ATOM   1675  CD2 PHE B  63      -1.493  18.091   8.616  1.00  0.00           C  
ATOM   1676  CE1 PHE B  63      -1.505  18.923  11.291  1.00  0.00           C  
ATOM   1677  CE2 PHE B  63      -0.851  17.319   9.593  1.00  0.00           C  
ATOM   1678  CZ  PHE B  63      -0.854  17.732  10.931  1.00  0.00           C  
ATOM   1679  N   VAL B  64      -2.853  23.013   6.615  1.00  0.00           N  
ATOM   1680  CA  VAL B  64      -2.819  23.569   5.266  1.00  0.00           C  
ATOM   1681  C   VAL B  64      -2.398  22.453   4.312  1.00  0.00           C  
ATOM   1682  O   VAL B  64      -1.367  21.820   4.505  1.00  0.00           O  
ATOM   1683  CB  VAL B  64      -1.878  24.779   5.184  1.00  0.00           C  
ATOM   1684  CG1 VAL B  64      -1.801  25.334   3.756  1.00  0.00           C  
ATOM   1685  CG2 VAL B  64      -2.372  25.902   6.103  1.00  0.00           C  
ATOM   1686  N   SER B  65      -3.173  22.229   3.258  1.00  0.00           N  
ATOM   1687  CA  SER B  65      -2.816  21.284   2.208  1.00  0.00           C  
ATOM   1688  C   SER B  65      -2.629  22.018   0.888  1.00  0.00           C  
ATOM   1689  O   SER B  65      -3.527  22.754   0.455  1.00  0.00           O  
ATOM   1690  CB  SER B  65      -3.867  20.178   2.111  1.00  0.00           C  
ATOM   1691  OG  SER B  65      -3.563  19.269   1.068  1.00  0.00           O  
ATOM   1692  N   ARG B  66      -1.488  21.814   0.224  1.00  0.00           N  
ATOM   1693  CA  ARG B  66      -1.247  22.280  -1.141  1.00  0.00           C  
ATOM   1694  C   ARG B  66      -1.033  21.081  -2.055  1.00  0.00           C  
ATOM   1695  O   ARG B  66      -0.182  20.251  -1.792  1.00  0.00           O  
ATOM   1696  CB  ARG B  66      -0.053  23.240  -1.205  1.00  0.00           C  
ATOM   1697  CG  ARG B  66      -0.291  24.561  -0.470  1.00  0.00           C  
ATOM   1698  CD  ARG B  66       0.837  25.536  -0.814  1.00  0.00           C  
ATOM   1699  NE  ARG B  66       0.873  26.716   0.064  1.00  0.00           N  
ATOM   1700  CZ  ARG B  66       1.944  27.460   0.269  1.00  0.00           C  
ATOM   1701  NH1 ARG B  66       3.022  27.334  -0.446  1.00  0.00           N  
ATOM   1702  NH2 ARG B  66       1.985  28.340   1.223  1.00  0.00           N  
ATOM   1703  N   SER B  67      -1.799  21.029  -3.125  1.00  0.00           N  
ATOM   1704  CA  SER B  67      -1.643  20.017  -4.163  1.00  0.00           C  
ATOM   1705  C   SER B  67      -1.045  20.658  -5.404  1.00  0.00           C  
ATOM   1706  O   SER B  67      -1.495  21.729  -5.810  1.00  0.00           O  
ATOM   1707  CB  SER B  67      -2.981  19.351  -4.492  1.00  0.00           C  
ATOM   1708  OG  SER B  67      -3.530  18.761  -3.325  1.00  0.00           O  
ATOM   1709  N   TYR B  68      -0.041  20.015  -5.972  1.00  0.00           N  
ATOM   1710  CA  TYR B  68       0.613  20.410  -7.204  1.00  0.00           C  
ATOM   1711  C   TYR B  68       0.399  19.309  -8.236  1.00  0.00           C  
ATOM   1712  O   TYR B  68       1.048  18.265  -8.163  1.00  0.00           O  
ATOM   1713  CB  TYR B  68       2.100  20.664  -6.954  1.00  0.00           C  
ATOM   1714  CG  TYR B  68       2.380  21.817  -6.019  1.00  0.00           C  
ATOM   1715  CD1 TYR B  68       2.622  23.105  -6.529  1.00  0.00           C  
ATOM   1716  CD2 TYR B  68       2.398  21.615  -4.626  1.00  0.00           C  
ATOM   1717  CE1 TYR B  68       2.891  24.181  -5.664  1.00  0.00           C  
ATOM   1718  CE2 TYR B  68       2.663  22.685  -3.747  1.00  0.00           C  
ATOM   1719  CZ  TYR B  68       2.907  23.959  -4.282  1.00  0.00           C  
ATOM   1720  OH  TYR B  68       3.170  25.013  -3.423  1.00  0.00           O  
ATOM   1721  N   ASP B  69      -0.508  19.551  -9.171  1.00  0.00           N  
ATOM   1722  CA  ASP B  69      -0.795  18.644 -10.276  1.00  0.00           C  
ATOM   1723  C   ASP B  69       0.021  19.083 -11.492  1.00  0.00           C  
ATOM   1724  O   ASP B  69      -0.344  20.016 -12.206  1.00  0.00           O  
ATOM   1725  CB  ASP B  69      -2.307  18.604 -10.558  1.00  0.00           C  
ATOM   1726  CG  ASP B  69      -3.134  18.022  -9.405  1.00  0.00           C  
ATOM   1727  OD1 ASP B  69      -2.630  17.129  -8.697  1.00  0.00           O  
ATOM   1728  OD2 ASP B  69      -4.285  18.474  -9.233  1.00  0.00           O  
ATOM   1729  N   LEU B  70       1.167  18.438 -11.700  1.00  0.00           N  
ATOM   1730  CA  LEU B  70       2.069  18.727 -12.803  1.00  0.00           C  
ATOM   1731  C   LEU B  70       1.728  17.843 -14.008  1.00  0.00           C  
ATOM   1732  O   LEU B  70       1.405  16.661 -13.821  1.00  0.00           O  
ATOM   1733  CB  LEU B  70       3.526  18.545 -12.366  1.00  0.00           C  
ATOM   1734  CG  LEU B  70       3.972  19.392 -11.166  1.00  0.00           C  
ATOM   1735  CD1 LEU B  70       5.427  19.087 -10.849  1.00  0.00           C  
ATOM   1736  CD2 LEU B  70       3.846  20.892 -11.434  1.00  0.00           C  
ATOM   1737  N   PRO B  71       1.824  18.369 -15.241  1.00  0.00           N  
ATOM   1738  CA  PRO B  71       1.578  17.576 -16.434  1.00  0.00           C  
ATOM   1739  C   PRO B  71       2.637  16.477 -16.594  1.00  0.00           C  
ATOM   1740  O   PRO B  71       3.768  16.607 -16.153  1.00  0.00           O  
ATOM   1741  CB  PRO B  71       1.575  18.571 -17.596  1.00  0.00           C  
ATOM   1742  CG  PRO B  71       2.491  19.690 -17.102  1.00  0.00           C  
ATOM   1743  CD  PRO B  71       2.216  19.723 -15.599  1.00  0.00           C  
ATOM   1744  N   GLU B  72       2.279  15.414 -17.307  1.00  0.00           N  
ATOM   1745  CA  GLU B  72       3.176  14.281 -17.577  1.00  0.00           C  
ATOM   1746  C   GLU B  72       4.424  14.678 -18.391  1.00  0.00           C  
ATOM   1747  O   GLU B  72       5.433  13.990 -18.374  1.00  0.00           O  
ATOM   1748  CB  GLU B  72       2.351  13.205 -18.292  1.00  0.00           C  
ATOM   1749  CG  GLU B  72       2.997  11.818 -18.269  1.00  0.00           C  
ATOM   1750  CD  GLU B  72       2.050  10.719 -18.800  1.00  0.00           C  
ATOM   1751  OE1 GLU B  72       2.276   9.549 -18.427  1.00  0.00           O  
ATOM   1752  OE2 GLU B  72       1.108  11.068 -19.543  1.00  0.00           O  
ATOM   1753  N   THR B  73       4.366  15.833 -19.080  1.00  0.00           N  
ATOM   1754  CA  THR B  73       5.486  16.439 -19.806  1.00  0.00           C  
ATOM   1755  C   THR B  73       6.498  17.144 -18.898  1.00  0.00           C  
ATOM   1756  O   THR B  73       7.482  17.664 -19.410  1.00  0.00           O  
ATOM   1757  CB  THR B  73       4.972  17.431 -20.858  1.00  0.00           C  
ATOM   1758  OG1 THR B  73       4.186  18.432 -20.241  1.00  0.00           O  
ATOM   1759  CG2 THR B  73       4.096  16.754 -21.910  1.00  0.00           C  
ATOM   1760  N   THR B  74       6.250  17.219 -17.594  1.00  0.00           N  
ATOM   1761  CA  THR B  74       7.152  17.865 -16.642  1.00  0.00           C  
ATOM   1762  C   THR B  74       8.513  17.182 -16.674  1.00  0.00           C  
ATOM   1763  O   THR B  74       8.620  15.965 -16.523  1.00  0.00           O  
ATOM   1764  CB  THR B  74       6.582  17.827 -15.220  1.00  0.00           C  
ATOM   1765  OG1 THR B  74       5.354  18.506 -15.203  1.00  0.00           O  
ATOM   1766  CG2 THR B  74       7.465  18.525 -14.190  1.00  0.00           C  
ATOM   1767  N   SER B  75       9.551  17.970 -16.859  1.00  0.00           N  
ATOM   1768  CA  SER B  75      10.923  17.492 -16.843  1.00  0.00           C  
ATOM   1769  C   SER B  75      11.392  17.202 -15.413  1.00  0.00           C  
ATOM   1770  O   SER B  75      10.893  17.753 -14.436  1.00  0.00           O  
ATOM   1771  CB  SER B  75      11.837  18.500 -17.539  1.00  0.00           C  
ATOM   1772  OG  SER B  75      11.895  19.706 -16.810  1.00  0.00           O  
ATOM   1773  N   GLU B  76      12.415  16.365 -15.286  1.00  0.00           N  
ATOM   1774  CA  GLU B  76      13.070  16.141 -13.996  1.00  0.00           C  
ATOM   1775  C   GLU B  76      13.557  17.464 -13.377  1.00  0.00           C  
ATOM   1776  O   GLU B  76      13.417  17.670 -12.174  1.00  0.00           O  
ATOM   1777  CB  GLU B  76      14.249  15.170 -14.184  1.00  0.00           C  
ATOM   1778  CG  GLU B  76      14.906  14.777 -12.860  1.00  0.00           C  
ATOM   1779  CD  GLU B  76      16.142  13.900 -13.090  1.00  0.00           C  
ATOM   1780  OE1 GLU B  76      17.275  14.456 -13.047  1.00  0.00           O  
ATOM   1781  OE2 GLU B  76      16.006  12.683 -13.305  1.00  0.00           O  
ATOM   1782  N   ALA B  77      14.089  18.378 -14.199  1.00  0.00           N  
ATOM   1783  CA  ALA B  77      14.601  19.659 -13.730  1.00  0.00           C  
ATOM   1784  C   ALA B  77      13.491  20.537 -13.123  1.00  0.00           C  
ATOM   1785  O   ALA B  77      13.673  21.051 -12.029  1.00  0.00           O  
ATOM   1786  CB  ALA B  77      15.315  20.357 -14.896  1.00  0.00           C  
ATOM   1787  N   GLU B  78      12.330  20.633 -13.785  1.00  0.00           N  
ATOM   1788  CA  GLU B  78      11.185  21.397 -13.276  1.00  0.00           C  
ATOM   1789  C   GLU B  78      10.624  20.787 -11.977  1.00  0.00           C  
ATOM   1790  O   GLU B  78      10.271  21.509 -11.043  1.00  0.00           O  
ATOM   1791  CB  GLU B  78      10.074  21.419 -14.335  1.00  0.00           C  
ATOM   1792  CG  GLU B  78      10.408  22.303 -15.551  1.00  0.00           C  
ATOM   1793  CD  GLU B  78       9.524  21.983 -16.767  1.00  0.00           C  
ATOM   1794  OE1 GLU B  78       9.085  22.929 -17.457  1.00  0.00           O  
ATOM   1795  OE2 GLU B  78       9.327  20.772 -17.038  1.00  0.00           O  
ATOM   1796  N   LEU B  79      10.592  19.452 -11.888  1.00  0.00           N  
ATOM   1797  CA  LEU B  79      10.151  18.779 -10.672  1.00  0.00           C  
ATOM   1798  C   LEU B  79      11.118  19.026  -9.506  1.00  0.00           C  
ATOM   1799  O   LEU B  79      10.676  19.296  -8.390  1.00  0.00           O  
ATOM   1800  CB  LEU B  79       9.977  17.286 -10.973  1.00  0.00           C  
ATOM   1801  CG  LEU B  79       9.519  16.459  -9.756  1.00  0.00           C  
ATOM   1802  CD1 LEU B  79       8.198  16.944  -9.158  1.00  0.00           C  
ATOM   1803  CD2 LEU B  79       9.332  15.005 -10.190  1.00  0.00           C  
ATOM   1804  N   LEU B  80      12.424  18.969  -9.763  1.00  0.00           N  
ATOM   1805  CA  LEU B  80      13.436  19.265  -8.756  1.00  0.00           C  
ATOM   1806  C   LEU B  80      13.379  20.730  -8.304  1.00  0.00           C  
ATOM   1807  O   LEU B  80      13.505  20.988  -7.110  1.00  0.00           O  
ATOM   1808  CB  LEU B  80      14.830  18.915  -9.304  1.00  0.00           C  
ATOM   1809  CG  LEU B  80      15.102  17.405  -9.474  1.00  0.00           C  
ATOM   1810  CD1 LEU B  80      16.425  17.215 -10.208  1.00  0.00           C  
ATOM   1811  CD2 LEU B  80      15.190  16.662  -8.148  1.00  0.00           C  
ATOM   1812  N   GLU B  81      13.116  21.664  -9.221  1.00  0.00           N  
ATOM   1813  CA  GLU B  81      12.950  23.086  -8.891  1.00  0.00           C  
ATOM   1814  C   GLU B  81      11.716  23.339  -8.017  1.00  0.00           C  
ATOM   1815  O   GLU B  81      11.767  24.106  -7.050  1.00  0.00           O  
ATOM   1816  CB  GLU B  81      12.901  23.883 -10.203  1.00  0.00           C  
ATOM   1817  CG  GLU B  81      12.942  25.401  -9.971  1.00  0.00           C  
ATOM   1818  CD  GLU B  81      13.051  26.220 -11.278  1.00  0.00           C  
ATOM   1819  OE1 GLU B  81      13.430  27.406 -11.178  1.00  0.00           O  
ATOM   1820  OE2 GLU B  81      12.776  25.664 -12.361  1.00  0.00           O  
ATOM   1821  N   LEU B  82      10.608  22.621  -8.274  1.00  0.00           N  
ATOM   1822  CA  LEU B  82       9.447  22.657  -7.388  1.00  0.00           C  
ATOM   1823  C   LEU B  82       9.783  22.117  -5.994  1.00  0.00           C  
ATOM   1824  O   LEU B  82       9.406  22.733  -4.994  1.00  0.00           O  
ATOM   1825  CB  LEU B  82       8.279  21.884  -8.024  1.00  0.00           C  
ATOM   1826  CG  LEU B  82       7.027  21.816  -7.118  1.00  0.00           C  
ATOM   1827  CD1 LEU B  82       6.447  23.196  -6.803  1.00  0.00           C  
ATOM   1828  CD2 LEU B  82       5.938  20.995  -7.795  1.00  0.00           C  
ATOM   1829  N   ILE B  83      10.512  21.006  -5.907  1.00  0.00           N  
ATOM   1830  CA  ILE B  83      10.936  20.444  -4.616  1.00  0.00           C  
ATOM   1831  C   ILE B  83      11.844  21.427  -3.872  1.00  0.00           C  
ATOM   1832  O   ILE B  83      11.638  21.632  -2.678  1.00  0.00           O  
ATOM   1833  CB  ILE B  83      11.595  19.064  -4.800  1.00  0.00           C  
ATOM   1834  CG1 ILE B  83      10.522  18.047  -5.247  1.00  0.00           C  
ATOM   1835  CG2 ILE B  83      12.261  18.584  -3.486  1.00  0.00           C  
ATOM   1836  CD1 ILE B  83      11.119  16.745  -5.768  1.00  0.00           C  
ATOM   1837  N   ASP B  84      12.784  22.067  -4.557  1.00  0.00           N  
ATOM   1838  CA  ASP B  84      13.645  23.084  -3.956  1.00  0.00           C  
ATOM   1839  C   ASP B  84      12.831  24.269  -3.416  1.00  0.00           C  
ATOM   1840  O   ASP B  84      13.053  24.737  -2.294  1.00  0.00           O  
ATOM   1841  CB  ASP B  84      14.699  23.556  -4.981  1.00  0.00           C  
ATOM   1842  CG  ASP B  84      15.769  22.497  -5.309  1.00  0.00           C  
ATOM   1843  OD1 ASP B  84      15.988  21.575  -4.495  1.00  0.00           O  
ATOM   1844  OD2 ASP B  84      16.443  22.611  -6.356  1.00  0.00           O  
ATOM   1845  N   THR B  85      11.802  24.688  -4.171  1.00  0.00           N  
ATOM   1846  CA  THR B  85      10.861  25.728  -3.730  1.00  0.00           C  
ATOM   1847  C   THR B  85      10.106  25.308  -2.473  1.00  0.00           C  
ATOM   1848  O   THR B  85      10.018  26.071  -1.511  1.00  0.00           O  
ATOM   1849  CB  THR B  85       9.868  26.070  -4.858  1.00  0.00           C  
ATOM   1850  OG1 THR B  85      10.561  26.501  -6.010  1.00  0.00           O  
ATOM   1851  CG2 THR B  85       8.930  27.216  -4.472  1.00  0.00           C  
ATOM   1852  N   LEU B  86       9.597  24.077  -2.436  1.00  0.00           N  
ATOM   1853  CA  LEU B  86       8.875  23.540  -1.280  1.00  0.00           C  
ATOM   1854  C   LEU B  86       9.795  23.298  -0.070  1.00  0.00           C  
ATOM   1855  O   LEU B  86       9.370  23.500   1.065  1.00  0.00           O  
ATOM   1856  CB  LEU B  86       8.168  22.240  -1.685  1.00  0.00           C  
ATOM   1857  CG  LEU B  86       7.007  22.422  -2.679  1.00  0.00           C  
ATOM   1858  CD1 LEU B  86       6.520  21.042  -3.138  1.00  0.00           C  
ATOM   1859  CD2 LEU B  86       5.836  23.171  -2.051  1.00  0.00           C  
ATOM   1860  N   ASN B  87      11.048  22.911  -0.301  1.00  0.00           N  
ATOM   1861  CA  ASN B  87      12.058  22.811   0.753  1.00  0.00           C  
ATOM   1862  C   ASN B  87      12.291  24.171   1.427  1.00  0.00           C  
ATOM   1863  O   ASN B  87      12.406  24.228   2.647  1.00  0.00           O  
ATOM   1864  CB  ASN B  87      13.378  22.272   0.164  1.00  0.00           C  
ATOM   1865  CG  ASN B  87      13.399  20.766  -0.035  1.00  0.00           C  
ATOM   1866  OD1 ASN B  87      12.762  20.000   0.656  1.00  0.00           O  
ATOM   1867  ND2 ASN B  87      14.226  20.303  -0.946  1.00  0.00           N  
ATOM   1868  N   ALA B  88      12.312  25.250   0.642  1.00  0.00           N  
ATOM   1869  CA  ALA B  88      12.523  26.608   1.130  1.00  0.00           C  
ATOM   1870  C   ALA B  88      11.246  27.280   1.687  1.00  0.00           C  
ATOM   1871  O   ALA B  88      11.351  28.291   2.385  1.00  0.00           O  
ATOM   1872  CB  ALA B  88      13.145  27.421  -0.011  1.00  0.00           C  
ATOM   1873  N   ASP B  89      10.052  26.750   1.419  1.00  0.00           N  
ATOM   1874  CA  ASP B  89       8.791  27.330   1.890  1.00  0.00           C  
ATOM   1875  C   ASP B  89       8.562  27.024   3.380  1.00  0.00           C  
ATOM   1876  O   ASP B  89       8.214  25.905   3.773  1.00  0.00           O  
ATOM   1877  CB  ASP B  89       7.617  26.876   1.007  1.00  0.00           C  
ATOM   1878  CG  ASP B  89       6.295  27.600   1.306  1.00  0.00           C  
ATOM   1879  OD1 ASP B  89       6.103  28.111   2.436  1.00  0.00           O  
ATOM   1880  OD2 ASP B  89       5.406  27.651   0.424  1.00  0.00           O  
ATOM   1881  N   ASN B  90       8.700  28.029   4.227  1.00  0.00           N  
ATOM   1882  CA  ASN B  90       8.533  27.921   5.677  1.00  0.00           C  
ATOM   1883  C   ASN B  90       7.097  27.594   6.115  1.00  0.00           C  
ATOM   1884  O   ASN B  90       6.876  27.308   7.284  1.00  0.00           O  
ATOM   1885  CB  ASN B  90       9.005  29.221   6.334  1.00  0.00           C  
ATOM   1886  CG  ASN B  90      10.493  29.487   6.159  1.00  0.00           C  
ATOM   1887  OD1 ASN B  90      11.294  28.610   5.942  1.00  0.00           O  
ATOM   1888  ND2 ASN B  90      10.902  30.731   6.257  1.00  0.00           N  
ATOM   1889  N   THR B  91       6.115  27.641   5.205  1.00  0.00           N  
ATOM   1890  CA  THR B  91       4.726  27.243   5.497  1.00  0.00           C  
ATOM   1891  C   THR B  91       4.455  25.766   5.217  1.00  0.00           C  
ATOM   1892  O   THR B  91       3.374  25.272   5.532  1.00  0.00           O  
ATOM   1893  CB  THR B  91       3.712  28.120   4.760  1.00  0.00           C  
ATOM   1894  OG1 THR B  91       3.692  27.884   3.375  1.00  0.00           O  
ATOM   1895  CG2 THR B  91       3.966  29.607   4.974  1.00  0.00           C  
ATOM   1896  N   ILE B  92       5.424  25.055   4.639  1.00  0.00           N  
ATOM   1897  CA  ILE B  92       5.341  23.639   4.313  1.00  0.00           C  
ATOM   1898  C   ILE B  92       6.244  22.844   5.255  1.00  0.00           C  
ATOM   1899  O   ILE B  92       7.457  23.059   5.296  1.00  0.00           O  
ATOM   1900  CB  ILE B  92       5.678  23.403   2.830  1.00  0.00           C  
ATOM   1901  CG1 ILE B  92       4.694  24.131   1.883  1.00  0.00           C  
ATOM   1902  CG2 ILE B  92       5.737  21.909   2.498  1.00  0.00           C  
ATOM   1903  CD1 ILE B  92       3.208  23.715   2.033  1.00  0.00           C  
ATOM   1904  N   ASP B  93       5.658  21.888   5.954  1.00  0.00           N  
ATOM   1905  CA  ASP B  93       6.344  20.989   6.892  1.00  0.00           C  
ATOM   1906  C   ASP B  93       6.597  19.611   6.285  1.00  0.00           C  
ATOM   1907  O   ASP B  93       7.634  19.002   6.536  1.00  0.00           O  
ATOM   1908  CB  ASP B  93       5.512  20.861   8.166  1.00  0.00           C  
ATOM   1909  CG  ASP B  93       5.298  22.227   8.802  1.00  0.00           C  
ATOM   1910  OD1 ASP B  93       6.294  22.843   9.240  1.00  0.00           O  
ATOM   1911  OD2 ASP B  93       4.152  22.729   8.808  1.00  0.00           O  
ATOM   1912  N   GLY B  94       5.677  19.145   5.453  1.00  0.00           N  
ATOM   1913  CA  GLY B  94       5.766  17.872   4.767  1.00  0.00           C  
ATOM   1914  C   GLY B  94       5.700  18.023   3.255  1.00  0.00           C  
ATOM   1915  O   GLY B  94       4.888  18.790   2.732  1.00  0.00           O  
ATOM   1916  N   ILE B  95       6.517  17.252   2.550  1.00  0.00           N  
ATOM   1917  CA  ILE B  95       6.493  17.126   1.094  1.00  0.00           C  
ATOM   1918  C   ILE B  95       6.291  15.656   0.752  1.00  0.00           C  
ATOM   1919  O   ILE B  95       7.058  14.796   1.176  1.00  0.00           O  
ATOM   1920  CB  ILE B  95       7.765  17.692   0.442  1.00  0.00           C  
ATOM   1921  CG1 ILE B  95       8.014  19.162   0.849  1.00  0.00           C  
ATOM   1922  CG2 ILE B  95       7.654  17.577  -1.095  1.00  0.00           C  
ATOM   1923  CD1 ILE B  95       9.388  19.688   0.438  1.00  0.00           C  
ATOM   1924  N   LEU B  96       5.272  15.386  -0.038  1.00  0.00           N  
ATOM   1925  CA  LEU B  96       4.990  14.082  -0.599  1.00  0.00           C  
ATOM   1926  C   LEU B  96       5.058  14.162  -2.117  1.00  0.00           C  
ATOM   1927  O   LEU B  96       4.312  14.929  -2.718  1.00  0.00           O  
ATOM   1928  CB  LEU B  96       3.610  13.609  -0.133  1.00  0.00           C  
ATOM   1929  CG  LEU B  96       3.651  13.071   1.300  1.00  0.00           C  
ATOM   1930  CD1 LEU B  96       2.230  12.967   1.839  1.00  0.00           C  
ATOM   1931  CD2 LEU B  96       4.285  11.693   1.339  1.00  0.00           C  
ATOM   1932  N   VAL B  97       5.904  13.351  -2.723  1.00  0.00           N  
ATOM   1933  CA  VAL B  97       5.914  13.140  -4.169  1.00  0.00           C  
ATOM   1934  C   VAL B  97       5.222  11.822  -4.448  1.00  0.00           C  
ATOM   1935  O   VAL B  97       5.692  10.754  -4.044  1.00  0.00           O  
ATOM   1936  CB  VAL B  97       7.329  13.202  -4.756  1.00  0.00           C  
ATOM   1937  CG1 VAL B  97       7.285  12.989  -6.268  1.00  0.00           C  
ATOM   1938  CG2 VAL B  97       7.954  14.575  -4.491  1.00  0.00           C  
ATOM   1939  N   GLN B  98       4.083  11.899  -5.110  1.00  0.00           N  
ATOM   1940  CA  GLN B  98       3.314  10.712  -5.442  1.00  0.00           C  
ATOM   1941  C   GLN B  98       3.989   9.962  -6.592  1.00  0.00           C  
ATOM   1942  O   GLN B  98       4.136  10.474  -7.696  1.00  0.00           O  
ATOM   1943  CB  GLN B  98       1.863  11.129  -5.743  1.00  0.00           C  
ATOM   1944  CG  GLN B  98       0.929   9.933  -5.915  1.00  0.00           C  
ATOM   1945  CD  GLN B  98       0.846   9.059  -4.667  1.00  0.00           C  
ATOM   1946  OE1 GLN B  98       0.610   9.502  -3.554  1.00  0.00           O  
ATOM   1947  NE2 GLN B  98       1.030   7.765  -4.818  1.00  0.00           N  
ATOM   1948  N   LEU B  99       4.362   8.723  -6.321  1.00  0.00           N  
ATOM   1949  CA  LEU B  99       4.867   7.815  -7.343  1.00  0.00           C  
ATOM   1950  C   LEU B  99       3.696   7.167  -8.111  1.00  0.00           C  
ATOM   1951  O   LEU B  99       2.609   7.047  -7.541  1.00  0.00           O  
ATOM   1952  CB  LEU B  99       5.798   6.788  -6.679  1.00  0.00           C  
ATOM   1953  CG  LEU B  99       7.043   7.385  -5.994  1.00  0.00           C  
ATOM   1954  CD1 LEU B  99       7.876   6.259  -5.397  1.00  0.00           C  
ATOM   1955  CD2 LEU B  99       7.920   8.180  -6.956  1.00  0.00           C  
ATOM   1956  N   PRO B 100       3.874   6.711  -9.380  1.00  0.00           N  
ATOM   1957  CA  PRO B 100       5.103   6.718 -10.146  1.00  0.00           C  
ATOM   1958  C   PRO B 100       5.372   8.097 -10.730  1.00  0.00           C  
ATOM   1959  O   PRO B 100       4.453   8.857 -11.014  1.00  0.00           O  
ATOM   1960  CB  PRO B 100       4.887   5.711 -11.279  1.00  0.00           C  
ATOM   1961  CG  PRO B 100       3.395   5.792 -11.557  1.00  0.00           C  
ATOM   1962  CD  PRO B 100       2.784   6.468 -10.329  1.00  0.00           C  
ATOM   1963  N   LEU B 101       6.627   8.367 -10.964  1.00  0.00           N  
ATOM   1964  CA  LEU B 101       7.009   9.458 -11.839  1.00  0.00           C  
ATOM   1965  C   LEU B 101       7.049   8.961 -13.290  1.00  0.00           C  
ATOM   1966  O   LEU B 101       7.233   7.766 -13.518  1.00  0.00           O  
ATOM   1967  CB  LEU B 101       8.345  10.044 -11.355  1.00  0.00           C  
ATOM   1968  CG  LEU B 101       8.247  10.679  -9.956  1.00  0.00           C  
ATOM   1969  CD1 LEU B 101       9.628  11.131  -9.490  1.00  0.00           C  
ATOM   1970  CD2 LEU B 101       7.318  11.901  -9.923  1.00  0.00           C  
ATOM   1971  N   PRO B 102       6.859   9.863 -14.276  1.00  0.00           N  
ATOM   1972  CA  PRO B 102       6.976   9.525 -15.683  1.00  0.00           C  
ATOM   1973  C   PRO B 102       8.318   8.857 -16.010  1.00  0.00           C  
ATOM   1974  O   PRO B 102       9.346   9.133 -15.389  1.00  0.00           O  
ATOM   1975  CB  PRO B 102       6.814  10.845 -16.446  1.00  0.00           C  
ATOM   1976  CG  PRO B 102       5.973  11.693 -15.506  1.00  0.00           C  
ATOM   1977  CD  PRO B 102       6.468  11.251 -14.126  1.00  0.00           C  
ATOM   1978  N   ALA B 103       8.304   7.995 -17.031  1.00  0.00           N  
ATOM   1979  CA  ALA B 103       9.530   7.397 -17.523  1.00  0.00           C  
ATOM   1980  C   ALA B 103      10.506   8.499 -17.986  1.00  0.00           C  
ATOM   1981  O   ALA B 103      10.152   9.358 -18.783  1.00  0.00           O  
ATOM   1982  CB  ALA B 103       9.185   6.419 -18.655  1.00  0.00           C  
ATOM   1983  N   GLY B 104      11.728   8.439 -17.488  1.00  0.00           N  
ATOM   1984  CA  GLY B 104      12.758   9.444 -17.746  1.00  0.00           C  
ATOM   1985  C   GLY B 104      13.070  10.346 -16.546  1.00  0.00           C  
ATOM   1986  O   GLY B 104      14.130  10.977 -16.546  1.00  0.00           O  
ATOM   1987  N   ILE B 105      12.223  10.363 -15.521  1.00  0.00           N  
ATOM   1988  CA  ILE B 105      12.520  11.013 -14.244  1.00  0.00           C  
ATOM   1989  C   ILE B 105      13.140   9.987 -13.294  1.00  0.00           C  
ATOM   1990  O   ILE B 105      12.574   8.912 -13.068  1.00  0.00           O  
ATOM   1991  CB  ILE B 105      11.268  11.696 -13.660  1.00  0.00           C  
ATOM   1992  CG1 ILE B 105      10.708  12.730 -14.662  1.00  0.00           C  
ATOM   1993  CG2 ILE B 105      11.615  12.351 -12.314  1.00  0.00           C  
ATOM   1994  CD1 ILE B 105       9.504  13.538 -14.163  1.00  0.00           C  
ATOM   1995  N   ASP B 106      14.289  10.321 -12.714  1.00  0.00           N  
ATOM   1996  CA  ASP B 106      14.920   9.499 -11.686  1.00  0.00           C  
ATOM   1997  C   ASP B 106      14.188   9.672 -10.346  1.00  0.00           C  
ATOM   1998  O   ASP B 106      14.356  10.651  -9.620  1.00  0.00           O  
ATOM   1999  CB  ASP B 106      16.422   9.811 -11.588  1.00  0.00           C  
ATOM   2000  CG  ASP B 106      17.176   8.877 -10.625  1.00  0.00           C  
ATOM   2001  OD1 ASP B 106      16.531   8.256  -9.749  1.00  0.00           O  
ATOM   2002  OD2 ASP B 106      18.414   8.792 -10.747  1.00  0.00           O  
ATOM   2003  N   ASN B 107      13.373   8.664 -10.007  1.00  0.00           N  
ATOM   2004  CA  ASN B 107      12.611   8.626  -8.757  1.00  0.00           C  
ATOM   2005  C   ASN B 107      13.499   8.816  -7.524  1.00  0.00           C  
ATOM   2006  O   ASN B 107      13.110   9.516  -6.593  1.00  0.00           O  
ATOM   2007  CB  ASN B 107      11.887   7.272  -8.646  1.00  0.00           C  
ATOM   2008  CG  ASN B 107      10.815   7.052  -9.691  1.00  0.00           C  
ATOM   2009  OD1 ASN B 107      10.407   7.916 -10.427  1.00  0.00           O  
ATOM   2010  ND2 ASN B 107      10.284   5.852  -9.788  1.00  0.00           N  
ATOM   2011  N   VAL B 108      14.677   8.185  -7.499  1.00  0.00           N  
ATOM   2012  CA  VAL B 108      15.577   8.248  -6.342  1.00  0.00           C  
ATOM   2013  C   VAL B 108      16.080   9.671  -6.155  1.00  0.00           C  
ATOM   2014  O   VAL B 108      15.963  10.226  -5.067  1.00  0.00           O  
ATOM   2015  CB  VAL B 108      16.753   7.264  -6.486  1.00  0.00           C  
ATOM   2016  CG1 VAL B 108      17.730   7.362  -5.307  1.00  0.00           C  
ATOM   2017  CG2 VAL B 108      16.245   5.819  -6.549  1.00  0.00           C  
ATOM   2018  N   LYS B 109      16.552  10.300  -7.238  1.00  0.00           N  
ATOM   2019  CA  LYS B 109      17.057  11.677  -7.218  1.00  0.00           C  
ATOM   2020  C   LYS B 109      15.987  12.675  -6.783  1.00  0.00           C  
ATOM   2021  O   LYS B 109      16.283  13.606  -6.046  1.00  0.00           O  
ATOM   2022  CB  LYS B 109      17.585  11.980  -8.616  1.00  0.00           C  
ATOM   2023  CG  LYS B 109      18.324  13.316  -8.715  1.00  0.00           C  
ATOM   2024  CD  LYS B 109      18.785  13.452 -10.161  1.00  0.00           C  
ATOM   2025  CE  LYS B 109      19.429  14.802 -10.459  1.00  0.00           C  
ATOM   2026  NZ  LYS B 109      19.569  14.939 -11.920  1.00  0.00           N  
ATOM   2027  N   VAL B 110      14.743  12.471  -7.227  1.00  0.00           N  
ATOM   2028  CA  VAL B 110      13.613  13.316  -6.841  1.00  0.00           C  
ATOM   2029  C   VAL B 110      13.272  13.144  -5.356  1.00  0.00           C  
ATOM   2030  O   VAL B 110      13.176  14.137  -4.639  1.00  0.00           O  
ATOM   2031  CB  VAL B 110      12.392  13.025  -7.740  1.00  0.00           C  
ATOM   2032  CG1 VAL B 110      11.109  13.670  -7.220  1.00  0.00           C  
ATOM   2033  CG2 VAL B 110      12.658  13.562  -9.154  1.00  0.00           C  
ATOM   2034  N   LEU B 111      13.137  11.911  -4.871  1.00  0.00           N  
ATOM   2035  CA  LEU B 111      12.797  11.645  -3.467  1.00  0.00           C  
ATOM   2036  C   LEU B 111      13.906  12.117  -2.515  1.00  0.00           C  
ATOM   2037  O   LEU B 111      13.611  12.688  -1.467  1.00  0.00           O  
ATOM   2038  CB  LEU B 111      12.509  10.150  -3.285  1.00  0.00           C  
ATOM   2039  CG  LEU B 111      11.214   9.655  -3.968  1.00  0.00           C  
ATOM   2040  CD1 LEU B 111      11.140   8.131  -3.869  1.00  0.00           C  
ATOM   2041  CD2 LEU B 111       9.950  10.242  -3.344  1.00  0.00           C  
ATOM   2042  N   GLU B 112      15.170  11.938  -2.897  1.00  0.00           N  
ATOM   2043  CA  GLU B 112      16.312  12.379  -2.089  1.00  0.00           C  
ATOM   2044  C   GLU B 112      16.527  13.906  -2.128  1.00  0.00           C  
ATOM   2045  O   GLU B 112      17.251  14.435  -1.280  1.00  0.00           O  
ATOM   2046  CB  GLU B 112      17.589  11.650  -2.515  1.00  0.00           C  
ATOM   2047  CG  GLU B 112      17.557  10.164  -2.110  1.00  0.00           C  
ATOM   2048  CD  GLU B 112      18.883   9.417  -2.392  1.00  0.00           C  
ATOM   2049  OE1 GLU B 112      18.905   8.185  -2.130  1.00  0.00           O  
ATOM   2050  OE2 GLU B 112      19.862  10.048  -2.829  1.00  0.00           O  
ATOM   2051  N   ARG B 113      15.890  14.620  -3.066  1.00  0.00           N  
ATOM   2052  CA  ARG B 113      15.906  16.090  -3.075  1.00  0.00           C  
ATOM   2053  C   ARG B 113      15.029  16.685  -1.968  1.00  0.00           C  
ATOM   2054  O   ARG B 113      15.302  17.807  -1.537  1.00  0.00           O  
ATOM   2055  CB  ARG B 113      15.510  16.612  -4.465  1.00  0.00           C  
ATOM   2056  CG  ARG B 113      15.641  18.138  -4.623  1.00  0.00           C  
ATOM   2057  CD  ARG B 113      17.095  18.653  -4.532  1.00  0.00           C  
ATOM   2058  NE  ARG B 113      17.854  18.327  -5.742  1.00  0.00           N  
ATOM   2059  CZ  ARG B 113      18.036  19.107  -6.801  1.00  0.00           C  
ATOM   2060  NH1 ARG B 113      17.588  20.327  -6.852  1.00  0.00           N  
ATOM   2061  NH2 ARG B 113      18.686  18.677  -7.850  1.00  0.00           N  
ATOM   2062  N   ILE B 114      14.015  15.959  -1.502  1.00  0.00           N  
ATOM   2063  CA  ILE B 114      13.180  16.389  -0.378  1.00  0.00           C  
ATOM   2064  C   ILE B 114      14.064  16.518   0.865  1.00  0.00           C  
ATOM   2065  O   ILE B 114      14.818  15.608   1.200  1.00  0.00           O  
ATOM   2066  CB  ILE B 114      12.008  15.416  -0.144  1.00  0.00           C  
ATOM   2067  CG1 ILE B 114      11.131  15.283  -1.415  1.00  0.00           C  
ATOM   2068  CG2 ILE B 114      11.149  15.876   1.053  1.00  0.00           C  
ATOM   2069  CD1 ILE B 114      10.063  14.189  -1.327  1.00  0.00           C  
ATOM   2070  N   HIS B 115      13.979  17.643   1.554  1.00  0.00           N  
ATOM   2071  CA  HIS B 115      14.716  17.814   2.794  1.00  0.00           C  
ATOM   2072  C   HIS B 115      14.267  16.756   3.816  1.00  0.00           C  
ATOM   2073  O   HIS B 115      13.057  16.588   3.998  1.00  0.00           O  
ATOM   2074  CB  HIS B 115      14.527  19.242   3.327  1.00  0.00           C  
ATOM   2075  CG  HIS B 115      15.521  19.576   4.405  1.00  0.00           C  
ATOM   2076  ND1 HIS B 115      15.402  19.306   5.741  1.00  0.00           N  
ATOM   2077  CD2 HIS B 115      16.765  20.144   4.224  1.00  0.00           C  
ATOM   2078  CE1 HIS B 115      16.537  19.704   6.355  1.00  0.00           C  
ATOM   2079  NE2 HIS B 115      17.382  20.215   5.462  1.00  0.00           N  
ATOM   2080  N   PRO B 116      15.178  16.065   4.507  1.00  0.00           N  
ATOM   2081  CA  PRO B 116      14.805  14.994   5.437  1.00  0.00           C  
ATOM   2082  C   PRO B 116      13.795  15.409   6.504  1.00  0.00           C  
ATOM   2083  O   PRO B 116      12.937  14.615   6.886  1.00  0.00           O  
ATOM   2084  CB  PRO B 116      16.122  14.545   6.070  1.00  0.00           C  
ATOM   2085  CG  PRO B 116      17.138  14.818   4.972  1.00  0.00           C  
ATOM   2086  CD  PRO B 116      16.613  16.099   4.321  1.00  0.00           C  
ATOM   2087  N   ASP B 117      13.834  16.669   6.949  1.00  0.00           N  
ATOM   2088  CA  ASP B 117      12.902  17.218   7.940  1.00  0.00           C  
ATOM   2089  C   ASP B 117      11.513  17.547   7.376  1.00  0.00           C  
ATOM   2090  O   ASP B 117      10.610  17.909   8.131  1.00  0.00           O  
ATOM   2091  CB  ASP B 117      13.519  18.469   8.582  1.00  0.00           C  
ATOM   2092  CG  ASP B 117      14.778  18.173   9.391  1.00  0.00           C  
ATOM   2093  OD1 ASP B 117      15.073  16.986   9.685  1.00  0.00           O  
ATOM   2094  OD2 ASP B 117      15.458  19.126   9.821  1.00  0.00           O  
ATOM   2095  N   LYS B 118      11.330  17.411   6.053  1.00  0.00           N  
ATOM   2096  CA  LYS B 118      10.042  17.504   5.353  1.00  0.00           C  
ATOM   2097  C   LYS B 118       9.605  16.171   4.725  1.00  0.00           C  
ATOM   2098  O   LYS B 118       8.518  16.089   4.169  1.00  0.00           O  
ATOM   2099  CB  LYS B 118      10.089  18.625   4.304  1.00  0.00           C  
ATOM   2100  CG  LYS B 118      10.386  19.992   4.928  1.00  0.00           C  
ATOM   2101  CD  LYS B 118      10.112  21.133   3.943  1.00  0.00           C  
ATOM   2102  CE  LYS B 118      10.370  22.472   4.632  1.00  0.00           C  
ATOM   2103  NZ  LYS B 118       9.900  23.610   3.835  1.00  0.00           N  
ATOM   2104  N   ASP B 119      10.432  15.137   4.834  1.00  0.00           N  
ATOM   2105  CA  ASP B 119      10.133  13.780   4.377  1.00  0.00           C  
ATOM   2106  C   ASP B 119       9.208  13.069   5.374  1.00  0.00           C  
ATOM   2107  O   ASP B 119       9.608  12.229   6.181  1.00  0.00           O  
ATOM   2108  CB  ASP B 119      11.434  13.011   4.129  1.00  0.00           C  
ATOM   2109  CG  ASP B 119      11.204  11.522   3.869  1.00  0.00           C  
ATOM   2110  OD1 ASP B 119      10.219  11.173   3.191  1.00  0.00           O  
ATOM   2111  OD2 ASP B 119      11.985  10.723   4.424  1.00  0.00           O  
ATOM   2112  N   VAL B 120       7.928  13.433   5.340  1.00  0.00           N  
ATOM   2113  CA  VAL B 120       6.911  12.896   6.255  1.00  0.00           C  
ATOM   2114  C   VAL B 120       6.490  11.458   5.949  1.00  0.00           C  
ATOM   2115  O   VAL B 120       5.886  10.815   6.811  1.00  0.00           O  
ATOM   2116  CB  VAL B 120       5.685  13.824   6.338  1.00  0.00           C  
ATOM   2117  CG1 VAL B 120       6.075  15.167   6.963  1.00  0.00           C  
ATOM   2118  CG2 VAL B 120       5.044  14.068   4.968  1.00  0.00           C  
ATOM   2119  N   ASP B 121       6.839  10.912   4.771  1.00  0.00           N  
ATOM   2120  CA  ASP B 121       6.732   9.472   4.497  1.00  0.00           C  
ATOM   2121  C   ASP B 121       7.841   8.678   5.225  1.00  0.00           C  
ATOM   2122  O   ASP B 121       7.674   7.494   5.513  1.00  0.00           O  
ATOM   2123  CB  ASP B 121       6.723   9.187   2.976  1.00  0.00           C  
ATOM   2124  CG  ASP B 121       5.331   8.988   2.336  1.00  0.00           C  
ATOM   2125  OD1 ASP B 121       4.325   8.814   3.059  1.00  0.00           O  
ATOM   2126  OD2 ASP B 121       5.241   8.962   1.088  1.00  0.00           O  
ATOM   2127  N   GLY B 122       8.958   9.323   5.541  1.00  0.00           N  
ATOM   2128  CA  GLY B 122      10.049   8.785   6.358  1.00  0.00           C  
ATOM   2129  C   GLY B 122      10.997   7.835   5.630  1.00  0.00           C  
ATOM   2130  O   GLY B 122      11.779   7.138   6.283  1.00  0.00           O  
ATOM   2131  N   PHE B 123      10.948   7.789   4.299  1.00  0.00           N  
ATOM   2132  CA  PHE B 123      11.755   6.862   3.494  1.00  0.00           C  
ATOM   2133  C   PHE B 123      13.084   7.439   2.996  1.00  0.00           C  
ATOM   2134  O   PHE B 123      13.894   6.671   2.467  1.00  0.00           O  
ATOM   2135  CB  PHE B 123      10.938   6.322   2.315  1.00  0.00           C  
ATOM   2136  CG  PHE B 123       9.800   5.419   2.731  1.00  0.00           C  
ATOM   2137  CD1 PHE B 123      10.067   4.244   3.450  1.00  0.00           C  
ATOM   2138  CD2 PHE B 123       8.474   5.777   2.432  1.00  0.00           C  
ATOM   2139  CE1 PHE B 123       9.007   3.435   3.898  1.00  0.00           C  
ATOM   2140  CE2 PHE B 123       7.412   4.974   2.877  1.00  0.00           C  
ATOM   2141  CZ  PHE B 123       7.680   3.814   3.622  1.00  0.00           C  
ATOM   2142  N   HIS B 124      13.340   8.734   3.176  1.00  0.00           N  
ATOM   2143  CA  HIS B 124      14.617   9.317   2.791  1.00  0.00           C  
ATOM   2144  C   HIS B 124      15.768   8.566   3.486  1.00  0.00           C  
ATOM   2145  O   HIS B 124      15.693   8.335   4.702  1.00  0.00           O  
ATOM   2146  CB  HIS B 124      14.621  10.815   3.129  1.00  0.00           C  
ATOM   2147  CG  HIS B 124      15.818  11.548   2.578  1.00  0.00           C  
ATOM   2148  ND1 HIS B 124      17.131  11.379   2.955  1.00  0.00           N  
ATOM   2149  CD2 HIS B 124      15.815  12.499   1.585  1.00  0.00           C  
ATOM   2150  CE1 HIS B 124      17.893  12.182   2.211  1.00  0.00           C  
ATOM   2151  NE2 HIS B 124      17.137  12.885   1.370  1.00  0.00           N  
ATOM   2152  N   PRO B 125      16.838   8.181   2.771  1.00  0.00           N  
ATOM   2153  CA  PRO B 125      17.935   7.390   3.362  1.00  0.00           C  
ATOM   2154  C   PRO B 125      18.512   7.984   4.645  1.00  0.00           C  
ATOM   2155  O   PRO B 125      18.886   7.241   5.554  1.00  0.00           O  
ATOM   2156  CB  PRO B 125      18.998   7.320   2.263  1.00  0.00           C  
ATOM   2157  CG  PRO B 125      18.178   7.389   0.973  1.00  0.00           C  
ATOM   2158  CD  PRO B 125      17.031   8.326   1.339  1.00  0.00           C  
ATOM   2159  N   TYR B 126      18.537   9.321   4.767  1.00  0.00           N  
ATOM   2160  CA  TYR B 126      18.911  10.005   6.005  1.00  0.00           C  
ATOM   2161  C   TYR B 126      17.997   9.614   7.168  1.00  0.00           C  
ATOM   2162  O   TYR B 126      18.488   9.214   8.222  1.00  0.00           O  
ATOM   2163  CB  TYR B 126      18.899  11.519   5.774  1.00  0.00           C  
ATOM   2164  CG  TYR B 126      19.255  12.314   7.020  1.00  0.00           C  
ATOM   2165  CD1 TYR B 126      18.241  12.762   7.885  1.00  0.00           C  
ATOM   2166  CD2 TYR B 126      20.602  12.577   7.325  1.00  0.00           C  
ATOM   2167  CE1 TYR B 126      18.564  13.466   9.050  1.00  0.00           C  
ATOM   2168  CE2 TYR B 126      20.939  13.280   8.493  1.00  0.00           C  
ATOM   2169  CZ  TYR B 126      19.919  13.727   9.354  1.00  0.00           C  
ATOM   2170  OH  TYR B 126      20.240  14.419  10.495  1.00  0.00           O  
ATOM   2171  N   ASN B 127      16.674   9.655   6.998  1.00  0.00           N  
ATOM   2172  CA  ASN B 127      15.706   9.331   8.048  1.00  0.00           C  
ATOM   2173  C   ASN B 127      15.758   7.849   8.435  1.00  0.00           C  
ATOM   2174  O   ASN B 127      15.782   7.521   9.630  1.00  0.00           O  
ATOM   2175  CB  ASN B 127      14.296   9.753   7.589  1.00  0.00           C  
ATOM   2176  CG  ASN B 127      14.095  11.259   7.669  1.00  0.00           C  
ATOM   2177  OD1 ASN B 127      14.655  11.934   8.522  1.00  0.00           O  
ATOM   2178  ND2 ASN B 127      13.296  11.817   6.798  1.00  0.00           N  
ATOM   2179  N   VAL B 128      15.895   6.957   7.453  1.00  0.00           N  
ATOM   2180  CA  VAL B 128      16.087   5.517   7.695  1.00  0.00           C  
ATOM   2181  C   VAL B 128      17.408   5.256   8.433  1.00  0.00           C  
ATOM   2182  O   VAL B 128      17.442   4.488   9.392  1.00  0.00           O  
ATOM   2183  CB  VAL B 128      16.026   4.725   6.371  1.00  0.00           C  
ATOM   2184  CG1 VAL B 128      16.236   3.218   6.589  1.00  0.00           C  
ATOM   2185  CG2 VAL B 128      14.660   4.907   5.682  1.00  0.00           C  
ATOM   2186  N   GLY B 129      18.487   5.930   8.032  1.00  0.00           N  
ATOM   2187  CA  GLY B 129      19.787   5.850   8.693  1.00  0.00           C  
ATOM   2188  C   GLY B 129      19.743   6.357  10.144  1.00  0.00           C  
ATOM   2189  O   GLY B 129      20.289   5.711  11.038  1.00  0.00           O  
ATOM   2190  N   ARG B 130      19.039   7.462  10.394  1.00  0.00           N  
ATOM   2191  CA  ARG B 130      18.818   8.009  11.738  1.00  0.00           C  
ATOM   2192  C   ARG B 130      18.065   7.021  12.642  1.00  0.00           C  
ATOM   2193  O   ARG B 130      18.490   6.803  13.779  1.00  0.00           O  
ATOM   2194  CB  ARG B 130      18.054   9.344  11.632  1.00  0.00           C  
ATOM   2195  CG  ARG B 130      18.924  10.505  11.126  1.00  0.00           C  
ATOM   2196  CD  ARG B 130      19.940  11.003  12.164  1.00  0.00           C  
ATOM   2197  NE  ARG B 130      19.247  11.620  13.309  1.00  0.00           N  
ATOM   2198  CZ  ARG B 130      19.725  12.544  14.130  1.00  0.00           C  
ATOM   2199  NH1 ARG B 130      20.944  12.971  14.034  1.00  0.00           N  
ATOM   2200  NH2 ARG B 130      18.961  13.042  15.058  1.00  0.00           N  
ATOM   2201  N   LEU B 131      17.013   6.371  12.115  1.00  0.00           N  
ATOM   2202  CA  LEU B 131      16.290   5.313  12.821  1.00  0.00           C  
ATOM   2203  C   LEU B 131      17.213   4.125  13.150  1.00  0.00           C  
ATOM   2204  O   LEU B 131      17.268   3.687  14.296  1.00  0.00           O  
ATOM   2205  CB  LEU B 131      15.075   4.896  11.972  1.00  0.00           C  
ATOM   2206  CG  LEU B 131      14.288   3.698  12.542  1.00  0.00           C  
ATOM   2207  CD1 LEU B 131      13.700   3.988  13.913  1.00  0.00           C  
ATOM   2208  CD2 LEU B 131      13.153   3.327  11.581  1.00  0.00           C  
ATOM   2209  N   CYS B 132      18.005   3.671  12.185  1.00  0.00           N  
ATOM   2210  CA  CYS B 132      18.978   2.596  12.376  1.00  0.00           C  
ATOM   2211  C   CYS B 132      19.997   2.917  13.483  1.00  0.00           C  
ATOM   2212  O   CYS B 132      20.378   2.057  14.277  1.00  0.00           O  
ATOM   2213  CB  CYS B 132      19.669   2.343  11.024  1.00  0.00           C  
ATOM   2214  SG  CYS B 132      20.798   0.912  11.139  1.00  0.00           S  
ATOM   2215  N   GLN B 133      20.399   4.188  13.581  1.00  0.00           N  
ATOM   2216  CA  GLN B 133      21.365   4.679  14.564  1.00  0.00           C  
ATOM   2217  C   GLN B 133      20.753   5.048  15.931  1.00  0.00           C  
ATOM   2218  O   GLN B 133      21.431   5.650  16.760  1.00  0.00           O  
ATOM   2219  CB  GLN B 133      22.155   5.849  13.952  1.00  0.00           C  
ATOM   2220  CG  GLN B 133      23.094   5.370  12.837  1.00  0.00           C  
ATOM   2221  CD  GLN B 133      23.916   6.513  12.236  1.00  0.00           C  
ATOM   2222  OE1 GLN B 133      23.696   7.687  12.475  1.00  0.00           O  
ATOM   2223  NE2 GLN B 133      24.908   6.192  11.433  1.00  0.00           N  
ATOM   2224  N   ARG B 134      19.480   4.686  16.190  1.00  0.00           N  
ATOM   2225  CA  ARG B 134      18.775   4.981  17.447  1.00  0.00           C  
ATOM   2226  C   ARG B 134      18.593   6.487  17.732  1.00  0.00           C  
ATOM   2227  O   ARG B 134      18.463   6.891  18.882  1.00  0.00           O  
ATOM   2228  CB  ARG B 134      19.427   4.265  18.638  1.00  0.00           C  
ATOM   2229  CG  ARG B 134      19.549   2.744  18.457  1.00  0.00           C  
ATOM   2230  CD  ARG B 134      20.325   2.125  19.622  1.00  0.00           C  
ATOM   2231  NE  ARG B 134      21.754   2.490  19.567  1.00  0.00           N  
ATOM   2232  CZ  ARG B 134      22.683   2.152  20.459  1.00  0.00           C  
ATOM   2233  NH1 ARG B 134      22.383   1.444  21.505  1.00  0.00           N  
ATOM   2234  NH2 ARG B 134      23.914   2.524  20.279  1.00  0.00           N  
ATOM   2235  N   ALA B 135      18.608   7.291  16.692  1.00  0.00           N  
ATOM   2236  CA  ALA B 135      18.381   8.730  16.753  1.00  0.00           C  
ATOM   2237  C   ALA B 135      17.319   9.136  15.712  1.00  0.00           C  
ATOM   2238  O   ALA B 135      17.618   9.962  14.842  1.00  0.00           O  
ATOM   2239  CB  ALA B 135      19.734   9.437  16.609  1.00  0.00           C  
ATOM   2240  N   PRO B 136      16.122   8.530  15.755  1.00  0.00           N  
ATOM   2241  CA  PRO B 136      15.109   8.741  14.737  1.00  0.00           C  
ATOM   2242  C   PRO B 136      14.683  10.210  14.668  1.00  0.00           C  
ATOM   2243  O   PRO B 136      14.685  10.923  15.677  1.00  0.00           O  
ATOM   2244  CB  PRO B 136      13.943   7.810  15.091  1.00  0.00           C  
ATOM   2245  CG  PRO B 136      14.073   7.667  16.613  1.00  0.00           C  
ATOM   2246  CD  PRO B 136      15.583   7.690  16.820  1.00  0.00           C  
ATOM   2247  N   ARG B 137      14.314  10.624  13.470  1.00  0.00           N  
ATOM   2248  CA  ARG B 137      13.592  11.879  13.210  1.00  0.00           C  
ATOM   2249  C   ARG B 137      12.210  11.514  12.688  1.00  0.00           C  
ATOM   2250  O   ARG B 137      11.456  10.858  13.427  1.00  0.00           O  
ATOM   2251  CB  ARG B 137      14.410  12.806  12.301  1.00  0.00           C  
ATOM   2252  CG  ARG B 137      15.684  13.332  12.985  1.00  0.00           C  
ATOM   2253  CD  ARG B 137      16.421  14.374  12.116  1.00  0.00           C  
ATOM   2254  NE  ARG B 137      15.705  15.672  12.045  1.00  0.00           N  
ATOM   2255  CZ  ARG B 137      16.008  16.821  12.639  1.00  0.00           C  
ATOM   2256  NH1 ARG B 137      17.010  16.939  13.452  1.00  0.00           N  
ATOM   2257  NH2 ARG B 137      15.329  17.895  12.410  1.00  0.00           N  
ATOM   2258  N   LEU B 138      11.881  11.904  11.458  1.00  0.00           N  
ATOM   2259  CA  LEU B 138      10.694  11.388  10.794  1.00  0.00           C  
ATOM   2260  C   LEU B 138      10.926   9.922  10.416  1.00  0.00           C  
ATOM   2261  O   LEU B 138      12.003   9.540   9.976  1.00  0.00           O  
ATOM   2262  CB  LEU B 138      10.354  12.251   9.560  1.00  0.00           C  
ATOM   2263  CG  LEU B 138      10.107  13.734   9.896  1.00  0.00           C  
ATOM   2264  CD1 LEU B 138       9.882  14.532   8.620  1.00  0.00           C  
ATOM   2265  CD2 LEU B 138       8.887  13.930  10.810  1.00  0.00           C  
ATOM   2266  N   ARG B 139       9.919   9.083  10.657  1.00  0.00           N  
ATOM   2267  CA  ARG B 139      10.036   7.628  10.536  1.00  0.00           C  
ATOM   2268  C   ARG B 139       9.046   7.079   9.529  1.00  0.00           C  
ATOM   2269  O   ARG B 139       7.941   7.621   9.425  1.00  0.00           O  
ATOM   2270  CB  ARG B 139       9.813   6.982  11.907  1.00  0.00           C  
ATOM   2271  CG  ARG B 139      10.937   7.314  12.886  1.00  0.00           C  
ATOM   2272  CD  ARG B 139      10.692   6.643  14.239  1.00  0.00           C  
ATOM   2273  NE  ARG B 139       9.940   7.498  15.150  1.00  0.00           N  
ATOM   2274  CZ  ARG B 139       9.628   7.164  16.387  1.00  0.00           C  
ATOM   2275  NH1 ARG B 139       9.826   5.955  16.846  1.00  0.00           N  
ATOM   2276  NH2 ARG B 139       9.128   8.059  17.208  1.00  0.00           N  
ATOM   2277  N   PRO B 140       9.374   5.976   8.849  1.00  0.00           N  
ATOM   2278  CA  PRO B 140       8.453   5.323   7.929  1.00  0.00           C  
ATOM   2279  C   PRO B 140       7.088   5.053   8.566  1.00  0.00           C  
ATOM   2280  O   PRO B 140       6.996   4.403   9.616  1.00  0.00           O  
ATOM   2281  CB  PRO B 140       9.157   4.045   7.481  1.00  0.00           C  
ATOM   2282  CG  PRO B 140      10.629   4.427   7.561  1.00  0.00           C  
ATOM   2283  CD  PRO B 140      10.684   5.329   8.793  1.00  0.00           C  
ATOM   2284  N   CYS B 141       6.020   5.537   7.931  1.00  0.00           N  
ATOM   2285  CA  CYS B 141       4.692   5.615   8.524  1.00  0.00           C  
ATOM   2286  C   CYS B 141       4.139   4.263   9.002  1.00  0.00           C  
ATOM   2287  O   CYS B 141       3.606   4.175  10.106  1.00  0.00           O  
ATOM   2288  CB  CYS B 141       3.729   6.227   7.494  1.00  0.00           C  
ATOM   2289  SG  CYS B 141       4.169   7.957   7.163  1.00  0.00           S  
ATOM   2290  N   THR B 142       4.250   3.195   8.202  1.00  0.00           N  
ATOM   2291  CA  THR B 142       3.693   1.894   8.578  1.00  0.00           C  
ATOM   2292  C   THR B 142       4.404   1.266   9.790  1.00  0.00           C  
ATOM   2293  O   THR B 142       3.713   0.928  10.751  1.00  0.00           O  
ATOM   2294  CB  THR B 142       3.615   0.925   7.385  1.00  0.00           C  
ATOM   2295  OG1 THR B 142       2.859   1.496   6.347  1.00  0.00           O  
ATOM   2296  CG2 THR B 142       2.945  -0.392   7.741  1.00  0.00           C  
ATOM   2297  N   PRO B 143       5.738   1.154   9.828  1.00  0.00           N  
ATOM   2298  CA  PRO B 143       6.458   0.678  11.009  1.00  0.00           C  
ATOM   2299  C   PRO B 143       6.187   1.520  12.262  1.00  0.00           C  
ATOM   2300  O   PRO B 143       5.906   0.960  13.321  1.00  0.00           O  
ATOM   2301  CB  PRO B 143       7.941   0.707  10.633  1.00  0.00           C  
ATOM   2302  CG  PRO B 143       7.915   0.517   9.123  1.00  0.00           C  
ATOM   2303  CD  PRO B 143       6.660   1.268   8.704  1.00  0.00           C  
ATOM   2304  N   ARG B 144       6.209   2.852  12.160  1.00  0.00           N  
ATOM   2305  CA  ARG B 144       5.900   3.721  13.308  1.00  0.00           C  
ATOM   2306  C   ARG B 144       4.460   3.538  13.783  1.00  0.00           C  
ATOM   2307  O   ARG B 144       4.242   3.428  14.986  1.00  0.00           O  
ATOM   2308  CB  ARG B 144       6.219   5.183  12.982  1.00  0.00           C  
ATOM   2309  CG  ARG B 144       5.856   6.161  14.121  1.00  0.00           C  
ATOM   2310  CD  ARG B 144       6.558   5.856  15.462  1.00  0.00           C  
ATOM   2311  NE  ARG B 144       6.031   6.657  16.576  1.00  0.00           N  
ATOM   2312  CZ  ARG B 144       5.949   6.265  17.846  1.00  0.00           C  
ATOM   2313  NH1 ARG B 144       6.417   5.128  18.265  1.00  0.00           N  
ATOM   2314  NH2 ARG B 144       5.361   6.995  18.735  1.00  0.00           N  
ATOM   2315  N   GLY B 145       3.511   3.423  12.864  1.00  0.00           N  
ATOM   2316  CA  GLY B 145       2.115   3.164  13.197  1.00  0.00           C  
ATOM   2317  C   GLY B 145       1.905   1.833  13.925  1.00  0.00           C  
ATOM   2318  O   GLY B 145       1.085   1.757  14.838  1.00  0.00           O  
ATOM   2319  N   ILE B 146       2.674   0.801  13.592  1.00  0.00           N  
ATOM   2320  CA  ILE B 146       2.661  -0.478  14.319  1.00  0.00           C  
ATOM   2321  C   ILE B 146       3.176  -0.292  15.750  1.00  0.00           C  
ATOM   2322  O   ILE B 146       2.547  -0.786  16.682  1.00  0.00           O  
ATOM   2323  CB  ILE B 146       3.461  -1.555  13.560  1.00  0.00           C  
ATOM   2324  CG1 ILE B 146       2.724  -1.942  12.254  1.00  0.00           C  
ATOM   2325  CG2 ILE B 146       3.666  -2.813  14.432  1.00  0.00           C  
ATOM   2326  CD1 ILE B 146       3.610  -2.691  11.249  1.00  0.00           C  
ATOM   2327  N   VAL B 147       4.266   0.444  15.944  1.00  0.00           N  
ATOM   2328  CA  VAL B 147       4.777   0.752  17.288  1.00  0.00           C  
ATOM   2329  C   VAL B 147       3.722   1.519  18.092  1.00  0.00           C  
ATOM   2330  O   VAL B 147       3.455   1.154  19.229  1.00  0.00           O  
ATOM   2331  CB  VAL B 147       6.108   1.516  17.227  1.00  0.00           C  
ATOM   2332  CG1 VAL B 147       6.609   1.921  18.616  1.00  0.00           C  
ATOM   2333  CG2 VAL B 147       7.196   0.645  16.596  1.00  0.00           C  
ATOM   2334  N   THR B 148       3.045   2.491  17.485  1.00  0.00           N  
ATOM   2335  CA  THR B 148       1.940   3.210  18.125  1.00  0.00           C  
ATOM   2336  C   THR B 148       0.814   2.267  18.547  1.00  0.00           C  
ATOM   2337  O   THR B 148       0.307   2.401  19.663  1.00  0.00           O  
ATOM   2338  CB  THR B 148       1.384   4.305  17.207  1.00  0.00           C  
ATOM   2339  OG1 THR B 148       2.407   5.187  16.810  1.00  0.00           O  
ATOM   2340  CG2 THR B 148       0.316   5.158  17.882  1.00  0.00           C  
ATOM   2341  N   LEU B 149       0.435   1.275  17.728  1.00  0.00           N  
ATOM   2342  CA  LEU B 149      -0.561   0.279  18.125  1.00  0.00           C  
ATOM   2343  C   LEU B 149      -0.124  -0.489  19.381  1.00  0.00           C  
ATOM   2344  O   LEU B 149      -0.912  -0.623  20.309  1.00  0.00           O  
ATOM   2345  CB  LEU B 149      -0.850  -0.712  16.983  1.00  0.00           C  
ATOM   2346  CG  LEU B 149      -1.631  -0.136  15.789  1.00  0.00           C  
ATOM   2347  CD1 LEU B 149      -1.738  -1.194  14.684  1.00  0.00           C  
ATOM   2348  CD2 LEU B 149      -3.042   0.291  16.190  1.00  0.00           C  
ATOM   2349  N   LEU B 150       1.133  -0.949  19.428  1.00  0.00           N  
ATOM   2350  CA  LEU B 150       1.669  -1.677  20.582  1.00  0.00           C  
ATOM   2351  C   LEU B 150       1.678  -0.796  21.846  1.00  0.00           C  
ATOM   2352  O   LEU B 150       1.208  -1.235  22.893  1.00  0.00           O  
ATOM   2353  CB  LEU B 150       3.083  -2.196  20.248  1.00  0.00           C  
ATOM   2354  CG  LEU B 150       3.146  -3.193  19.071  1.00  0.00           C  
ATOM   2355  CD1 LEU B 150       4.610  -3.486  18.714  1.00  0.00           C  
ATOM   2356  CD2 LEU B 150       2.457  -4.509  19.382  1.00  0.00           C  
ATOM   2357  N   GLU B 151       2.106   0.461  21.725  1.00  0.00           N  
ATOM   2358  CA  GLU B 151       2.094   1.452  22.811  1.00  0.00           C  
ATOM   2359  C   GLU B 151       0.668   1.682  23.342  1.00  0.00           C  
ATOM   2360  O   GLU B 151       0.431   1.605  24.550  1.00  0.00           O  
ATOM   2361  CB  GLU B 151       2.679   2.788  22.293  1.00  0.00           C  
ATOM   2362  CG  GLU B 151       4.205   2.777  22.039  1.00  0.00           C  
ATOM   2363  CD  GLU B 151       4.733   4.011  21.240  1.00  0.00           C  
ATOM   2364  OE1 GLU B 151       5.957   4.133  21.047  1.00  0.00           O  
ATOM   2365  OE2 GLU B 151       3.924   4.832  20.742  1.00  0.00           O  
ATOM   2366  N   ARG B 152      -0.314   1.872  22.464  1.00  0.00           N  
ATOM   2367  CA  ARG B 152      -1.708   2.152  22.846  1.00  0.00           C  
ATOM   2368  C   ARG B 152      -2.428   0.971  23.501  1.00  0.00           C  
ATOM   2369  O   ARG B 152      -3.382   1.186  24.242  1.00  0.00           O  
ATOM   2370  CB  ARG B 152      -2.500   2.619  21.613  1.00  0.00           C  
ATOM   2371  CG  ARG B 152      -2.046   3.984  21.069  1.00  0.00           C  
ATOM   2372  CD  ARG B 152      -2.451   5.152  21.953  1.00  0.00           C  
ATOM   2373  NE  ARG B 152      -1.880   6.382  21.399  1.00  0.00           N  
ATOM   2374  CZ  ARG B 152      -2.481   7.533  21.151  1.00  0.00           C  
ATOM   2375  NH1 ARG B 152      -3.744   7.759  21.405  1.00  0.00           N  
ATOM   2376  NH2 ARG B 152      -1.796   8.495  20.647  1.00  0.00           N  
ATOM   2377  N   TYR B 153      -1.982  -0.235  23.249  1.00  0.00           N  
ATOM   2378  CA  TYR B 153      -2.471  -1.441  23.916  1.00  0.00           C  
ATOM   2379  C   TYR B 153      -1.653  -1.806  25.169  1.00  0.00           C  
ATOM   2380  O   TYR B 153      -1.914  -2.850  25.766  1.00  0.00           O  
ATOM   2381  CB  TYR B 153      -2.598  -2.580  22.893  1.00  0.00           C  
ATOM   2382  CG  TYR B 153      -3.892  -2.495  22.111  1.00  0.00           C  
ATOM   2383  CD1 TYR B 153      -5.027  -3.222  22.536  1.00  0.00           C  
ATOM   2384  CD2 TYR B 153      -3.997  -1.667  20.984  1.00  0.00           C  
ATOM   2385  CE1 TYR B 153      -6.237  -3.116  21.841  1.00  0.00           C  
ATOM   2386  CE2 TYR B 153      -5.208  -1.546  20.284  1.00  0.00           C  
ATOM   2387  CZ  TYR B 153      -6.330  -2.269  20.714  1.00  0.00           C  
ATOM   2388  OH  TYR B 153      -7.523  -2.151  20.040  1.00  0.00           O  
ATOM   2389  N   ASN B 154      -0.712  -0.951  25.585  1.00  0.00           N  
ATOM   2390  CA  ASN B 154       0.197  -1.171  26.710  1.00  0.00           C  
ATOM   2391  C   ASN B 154       0.950  -2.508  26.619  1.00  0.00           C  
ATOM   2392  O   ASN B 154       1.111  -3.222  27.611  1.00  0.00           O  
ATOM   2393  CB  ASN B 154      -0.545  -0.990  28.049  1.00  0.00           C  
ATOM   2394  CG  ASN B 154      -1.186   0.378  28.187  1.00  0.00           C  
ATOM   2395  OD1 ASN B 154      -0.541   1.403  28.189  1.00  0.00           O  
ATOM   2396  ND2 ASN B 154      -2.487   0.431  28.318  1.00  0.00           N  
ATOM   2397  N   ILE B 155       1.365  -2.873  25.411  1.00  0.00           N  
ATOM   2398  CA  ILE B 155       2.179  -4.059  25.177  1.00  0.00           C  
ATOM   2399  C   ILE B 155       3.635  -3.680  25.446  1.00  0.00           C  
ATOM   2400  O   ILE B 155       4.213  -2.894  24.693  1.00  0.00           O  
ATOM   2401  CB  ILE B 155       1.942  -4.629  23.771  1.00  0.00           C  
ATOM   2402  CG1 ILE B 155       0.485  -5.134  23.644  1.00  0.00           C  
ATOM   2403  CG2 ILE B 155       2.940  -5.765  23.473  1.00  0.00           C  
ATOM   2404  CD1 ILE B 155       0.046  -5.484  22.214  1.00  0.00           C  
ATOM   2405  N   ASP B 156       4.219  -4.263  26.496  1.00  0.00           N  
ATOM   2406  CA  ASP B 156       5.642  -4.107  26.769  1.00  0.00           C  
ATOM   2407  C   ASP B 156       6.456  -4.864  25.713  1.00  0.00           C  
ATOM   2408  O   ASP B 156       6.339  -6.085  25.567  1.00  0.00           O  
ATOM   2409  CB  ASP B 156       5.978  -4.570  28.195  1.00  0.00           C  
ATOM   2410  CG  ASP B 156       7.453  -4.302  28.576  1.00  0.00           C  
ATOM   2411  OD1 ASP B 156       8.171  -3.661  27.768  1.00  0.00           O  
ATOM   2412  OD2 ASP B 156       7.846  -4.740  29.671  1.00  0.00           O  
ATOM   2413  N   THR B 157       7.253  -4.121  24.956  1.00  0.00           N  
ATOM   2414  CA  THR B 157       8.061  -4.657  23.854  1.00  0.00           C  
ATOM   2415  C   THR B 157       9.458  -5.075  24.299  1.00  0.00           C  
ATOM   2416  O   THR B 157      10.122  -5.827  23.576  1.00  0.00           O  
ATOM   2417  CB  THR B 157       8.158  -3.639  22.710  1.00  0.00           C  
ATOM   2418  OG1 THR B 157       8.628  -2.400  23.192  1.00  0.00           O  
ATOM   2419  CG2 THR B 157       6.799  -3.385  22.052  1.00  0.00           C  
ATOM   2420  N   PHE B 158       9.925  -4.634  25.459  1.00  0.00           N  
ATOM   2421  CA  PHE B 158      11.275  -4.918  25.909  1.00  0.00           C  
ATOM   2422  C   PHE B 158      11.459  -6.410  26.211  1.00  0.00           C  
ATOM   2423  O   PHE B 158      10.757  -7.002  27.014  1.00  0.00           O  
ATOM   2424  CB  PHE B 158      11.653  -4.033  27.107  1.00  0.00           C  
ATOM   2425  CG  PHE B 158      12.036  -2.616  26.710  1.00  0.00           C  
ATOM   2426  CD1 PHE B 158      13.399  -2.279  26.551  1.00  0.00           C  
ATOM   2427  CD2 PHE B 158      11.055  -1.649  26.471  1.00  0.00           C  
ATOM   2428  CE1 PHE B 158      13.766  -0.987  26.166  1.00  0.00           C  
ATOM   2429  CE2 PHE B 158      11.420  -0.344  26.076  1.00  0.00           C  
ATOM   2430  CZ  PHE B 158      12.774  -0.017  25.923  1.00  0.00           C  
ATOM   2431  N   GLY B 159      12.440  -7.008  25.529  1.00  0.00           N  
ATOM   2432  CA  GLY B 159      12.773  -8.421  25.696  1.00  0.00           C  
ATOM   2433  C   GLY B 159      11.916  -9.402  24.881  1.00  0.00           C  
ATOM   2434  O   GLY B 159      12.242 -10.592  24.873  1.00  0.00           O  
ATOM   2435  N   LEU B 160      10.890  -8.943  24.180  1.00  0.00           N  
ATOM   2436  CA  LEU B 160      10.120  -9.820  23.307  1.00  0.00           C  
ATOM   2437  C   LEU B 160      10.997 -10.389  22.188  1.00  0.00           C  
ATOM   2438  O   LEU B 160      11.783  -9.675  21.562  1.00  0.00           O  
ATOM   2439  CB  LEU B 160       8.912  -9.087  22.694  1.00  0.00           C  
ATOM   2440  CG  LEU B 160       7.822  -8.625  23.688  1.00  0.00           C  
ATOM   2441  CD1 LEU B 160       6.688  -7.968  22.908  1.00  0.00           C  
ATOM   2442  CD2 LEU B 160       7.237  -9.779  24.500  1.00  0.00           C  
ATOM   2443  N   ASN B 161      10.811 -11.667  21.871  1.00  0.00           N  
ATOM   2444  CA  ASN B 161      11.352 -12.251  20.653  1.00  0.00           C  
ATOM   2445  C   ASN B 161      10.433 -11.885  19.480  1.00  0.00           C  
ATOM   2446  O   ASN B 161       9.382 -12.492  19.278  1.00  0.00           O  
ATOM   2447  CB  ASN B 161      11.546 -13.759  20.822  1.00  0.00           C  
ATOM   2448  CG  ASN B 161      12.226 -14.360  19.608  1.00  0.00           C  
ATOM   2449  OD1 ASN B 161      13.136 -13.793  19.027  1.00  0.00           O  
ATOM   2450  ND2 ASN B 161      11.817 -15.523  19.192  1.00  0.00           N  
ATOM   2451  N   ALA B 162      10.834 -10.867  18.717  1.00  0.00           N  
ATOM   2452  CA  ALA B 162      10.083 -10.362  17.584  1.00  0.00           C  
ATOM   2453  C   ALA B 162      10.585 -10.956  16.265  1.00  0.00           C  
ATOM   2454  O   ALA B 162      11.777 -10.951  15.967  1.00  0.00           O  
ATOM   2455  CB  ALA B 162      10.119  -8.834  17.583  1.00  0.00           C  
ATOM   2456  N   VAL B 163       9.668 -11.429  15.445  1.00  0.00           N  
ATOM   2457  CA  VAL B 163       9.965 -11.959  14.114  1.00  0.00           C  
ATOM   2458  C   VAL B 163       9.218 -11.147  13.067  1.00  0.00           C  
ATOM   2459  O   VAL B 163       7.993 -11.089  13.058  1.00  0.00           O  
ATOM   2460  CB  VAL B 163       9.645 -13.463  14.010  1.00  0.00           C  
ATOM   2461  CG1 VAL B 163       9.959 -14.008  12.619  1.00  0.00           C  
ATOM   2462  CG2 VAL B 163      10.470 -14.271  15.019  1.00  0.00           C  
ATOM   2463  N   VAL B 164       9.976 -10.542  12.165  1.00  0.00           N  
ATOM   2464  CA  VAL B 164       9.438  -9.878  10.978  1.00  0.00           C  
ATOM   2465  C   VAL B 164       9.484 -10.849   9.806  1.00  0.00           C  
ATOM   2466  O   VAL B 164      10.539 -11.416   9.501  1.00  0.00           O  
ATOM   2467  CB  VAL B 164      10.189  -8.576  10.641  1.00  0.00           C  
ATOM   2468  CG1 VAL B 164       9.523  -7.837   9.480  1.00  0.00           C  
ATOM   2469  CG2 VAL B 164      10.234  -7.619  11.837  1.00  0.00           C  
ATOM   2470  N   ILE B 165       8.362 -11.028   9.128  1.00  0.00           N  
ATOM   2471  CA  ILE B 165       8.265 -11.844   7.921  1.00  0.00           C  
ATOM   2472  C   ILE B 165       8.122 -10.924   6.710  1.00  0.00           C  
ATOM   2473  O   ILE B 165       7.122 -10.238   6.549  1.00  0.00           O  
ATOM   2474  CB  ILE B 165       7.145 -12.898   8.008  1.00  0.00           C  
ATOM   2475  CG1 ILE B 165       7.265 -13.680   9.333  1.00  0.00           C  
ATOM   2476  CG2 ILE B 165       7.237 -13.834   6.791  1.00  0.00           C  
ATOM   2477  CD1 ILE B 165       6.291 -14.846   9.464  1.00  0.00           C  
ATOM   2478  N   GLY B 166       9.141 -10.919   5.870  1.00  0.00           N  
ATOM   2479  CA  GLY B 166       9.303  -9.995   4.759  1.00  0.00           C  
ATOM   2480  C   GLY B 166      10.320  -8.899   5.068  1.00  0.00           C  
ATOM   2481  O   GLY B 166      10.293  -8.265   6.119  1.00  0.00           O  
ATOM   2482  N   ALA B 167      11.221  -8.664   4.117  1.00  0.00           N  
ATOM   2483  CA  ALA B 167      12.325  -7.713   4.243  1.00  0.00           C  
ATOM   2484  C   ALA B 167      12.234  -6.576   3.208  1.00  0.00           C  
ATOM   2485  O   ALA B 167      13.239  -6.193   2.597  1.00  0.00           O  
ATOM   2486  CB  ALA B 167      13.652  -8.490   4.212  1.00  0.00           C  
ATOM   2487  N   SER B 168      11.015  -6.061   2.974  1.00  0.00           N  
ATOM   2488  CA  SER B 168      10.790  -4.948   2.048  1.00  0.00           C  
ATOM   2489  C   SER B 168      11.405  -3.652   2.572  1.00  0.00           C  
ATOM   2490  O   SER B 168      11.563  -3.461   3.783  1.00  0.00           O  
ATOM   2491  CB  SER B 168       9.292  -4.774   1.763  1.00  0.00           C  
ATOM   2492  OG  SER B 168       8.618  -4.307   2.924  1.00  0.00           O  
ATOM   2493  N   ASN B 169      11.734  -2.730   1.655  1.00  0.00           N  
ATOM   2494  CA  ASN B 169      12.220  -1.399   2.029  1.00  0.00           C  
ATOM   2495  C   ASN B 169      11.133  -0.543   2.696  1.00  0.00           C  
ATOM   2496  O   ASN B 169      11.454   0.333   3.489  1.00  0.00           O  
ATOM   2497  CB  ASN B 169      12.785  -0.694   0.784  1.00  0.00           C  
ATOM   2498  CG  ASN B 169      14.067  -1.304   0.247  1.00  0.00           C  
ATOM   2499  OD1 ASN B 169      14.703  -2.146   0.859  1.00  0.00           O  
ATOM   2500  ND2 ASN B 169      14.473  -0.890  -0.938  1.00  0.00           N  
ATOM   2501  N   ILE B 170       9.856  -0.819   2.391  1.00  0.00           N  
ATOM   2502  CA  ILE B 170       8.712  -0.020   2.843  1.00  0.00           C  
ATOM   2503  C   ILE B 170       8.275  -0.407   4.261  1.00  0.00           C  
ATOM   2504  O   ILE B 170       7.861   0.444   5.048  1.00  0.00           O  
ATOM   2505  CB  ILE B 170       7.547  -0.143   1.819  1.00  0.00           C  
ATOM   2506  CG1 ILE B 170       8.035   0.224   0.388  1.00  0.00           C  
ATOM   2507  CG2 ILE B 170       6.359   0.739   2.225  1.00  0.00           C  
ATOM   2508  CD1 ILE B 170       6.980   0.021  -0.702  1.00  0.00           C  
ATOM   2509  N   VAL B 171       8.373  -1.705   4.613  1.00  0.00           N  
ATOM   2510  CA  VAL B 171       7.901  -2.202   5.915  1.00  0.00           C  
ATOM   2511  C   VAL B 171       8.972  -3.007   6.633  1.00  0.00           C  
ATOM   2512  O   VAL B 171       9.467  -2.571   7.667  1.00  0.00           O  
ATOM   2513  CB  VAL B 171       6.580  -2.979   5.804  1.00  0.00           C  
ATOM   2514  CG1 VAL B 171       6.076  -3.399   7.188  1.00  0.00           C  
ATOM   2515  CG2 VAL B 171       5.487  -2.139   5.139  1.00  0.00           C  
ATOM   2516  N   GLY B 172       9.355  -4.164   6.118  1.00  0.00           N  
ATOM   2517  CA  GLY B 172      10.111  -5.148   6.896  1.00  0.00           C  
ATOM   2518  C   GLY B 172      11.463  -4.655   7.418  1.00  0.00           C  
ATOM   2519  O   GLY B 172      11.808  -4.892   8.571  1.00  0.00           O  
ATOM   2520  N   ARG B 173      12.234  -3.926   6.576  1.00  0.00           N  
ATOM   2521  CA  ARG B 173      13.536  -3.379   6.976  1.00  0.00           C  
ATOM   2522  C   ARG B 173      13.409  -2.276   8.032  1.00  0.00           C  
ATOM   2523  O   ARG B 173      13.984  -2.461   9.107  1.00  0.00           O  
ATOM   2524  CB  ARG B 173      14.344  -2.902   5.761  1.00  0.00           C  
ATOM   2525  CG  ARG B 173      14.802  -4.060   4.865  1.00  0.00           C  
ATOM   2526  CD  ARG B 173      15.462  -3.511   3.607  1.00  0.00           C  
ATOM   2527  NE  ARG B 173      15.944  -4.584   2.729  1.00  0.00           N  
ATOM   2528  CZ  ARG B 173      17.204  -4.964   2.537  1.00  0.00           C  
ATOM   2529  NH1 ARG B 173      18.203  -4.365   3.124  1.00  0.00           N  
ATOM   2530  NH2 ARG B 173      17.468  -5.959   1.750  1.00  0.00           N  
ATOM   2531  N   PRO B 174      12.643  -1.189   7.803  1.00  0.00           N  
ATOM   2532  CA  PRO B 174      12.464  -0.174   8.837  1.00  0.00           C  
ATOM   2533  C   PRO B 174      11.751  -0.708  10.083  1.00  0.00           C  
ATOM   2534  O   PRO B 174      12.121  -0.329  11.184  1.00  0.00           O  
ATOM   2535  CB  PRO B 174      11.698   0.975   8.154  1.00  0.00           C  
ATOM   2536  CG  PRO B 174      10.985   0.301   6.989  1.00  0.00           C  
ATOM   2537  CD  PRO B 174      11.955  -0.798   6.584  1.00  0.00           C  
ATOM   2538  N   MET B 175      10.825  -1.669   9.938  1.00  0.00           N  
ATOM   2539  CA  MET B 175      10.193  -2.327  11.081  1.00  0.00           C  
ATOM   2540  C   MET B 175      11.211  -2.985  12.003  1.00  0.00           C  
ATOM   2541  O   MET B 175      11.108  -2.866  13.217  1.00  0.00           O  
ATOM   2542  CB  MET B 175       9.200  -3.384  10.578  1.00  0.00           C  
ATOM   2543  CG  MET B 175       8.324  -3.952  11.701  1.00  0.00           C  
ATOM   2544  SD  MET B 175       7.032  -2.802  12.247  1.00  0.00           S  
ATOM   2545  CE  MET B 175       7.667  -2.238  13.832  1.00  0.00           C  
ATOM   2546  N   SER B 176      12.232  -3.640  11.443  1.00  0.00           N  
ATOM   2547  CA  SER B 176      13.265  -4.269  12.269  1.00  0.00           C  
ATOM   2548  C   SER B 176      14.039  -3.255  13.112  1.00  0.00           C  
ATOM   2549  O   SER B 176      14.391  -3.557  14.254  1.00  0.00           O  
ATOM   2550  CB  SER B 176      14.211  -5.117  11.412  1.00  0.00           C  
ATOM   2551  OG  SER B 176      15.080  -4.371  10.593  1.00  0.00           O  
ATOM   2552  N   MET B 177      14.254  -2.058  12.592  1.00  0.00           N  
ATOM   2553  CA  MET B 177      14.934  -0.987  13.317  1.00  0.00           C  
ATOM   2554  C   MET B 177      14.032  -0.355  14.386  1.00  0.00           C  
ATOM   2555  O   MET B 177      14.512  -0.038  15.465  1.00  0.00           O  
ATOM   2556  CB  MET B 177      15.440   0.080  12.339  1.00  0.00           C  
ATOM   2557  CG  MET B 177      16.450  -0.451  11.320  1.00  0.00           C  
ATOM   2558  SD  MET B 177      17.981  -1.130  12.025  1.00  0.00           S  
ATOM   2559  CE  MET B 177      17.718  -2.893  11.757  1.00  0.00           C  
ATOM   2560  N   GLU B 178      12.725  -0.232  14.131  1.00  0.00           N  
ATOM   2561  CA  GLU B 178      11.748   0.182  15.143  1.00  0.00           C  
ATOM   2562  C   GLU B 178      11.661  -0.842  16.289  1.00  0.00           C  
ATOM   2563  O   GLU B 178      11.660  -0.471  17.460  1.00  0.00           O  
ATOM   2564  CB  GLU B 178      10.365   0.380  14.507  1.00  0.00           C  
ATOM   2565  CG  GLU B 178      10.234   1.673  13.678  1.00  0.00           C  
ATOM   2566  CD  GLU B 178      10.165   2.970  14.504  1.00  0.00           C  
ATOM   2567  OE1 GLU B 178      10.038   4.058  13.892  1.00  0.00           O  
ATOM   2568  OE2 GLU B 178      10.225   2.945  15.753  1.00  0.00           O  
ATOM   2569  N   LEU B 179      11.661  -2.147  15.973  1.00  0.00           N  
ATOM   2570  CA  LEU B 179      11.628  -3.203  16.984  1.00  0.00           C  
ATOM   2571  C   LEU B 179      12.898  -3.234  17.839  1.00  0.00           C  
ATOM   2572  O   LEU B 179      12.815  -3.413  19.054  1.00  0.00           O  
ATOM   2573  CB  LEU B 179      11.414  -4.562  16.311  1.00  0.00           C  
ATOM   2574  CG  LEU B 179      10.020  -4.746  15.687  1.00  0.00           C  
ATOM   2575  CD1 LEU B 179      10.030  -6.038  14.871  1.00  0.00           C  
ATOM   2576  CD2 LEU B 179       8.919  -4.820  16.738  1.00  0.00           C  
ATOM   2577  N   LEU B 180      14.069  -3.022  17.228  1.00  0.00           N  
ATOM   2578  CA  LEU B 180      15.320  -2.881  17.981  1.00  0.00           C  
ATOM   2579  C   LEU B 180      15.297  -1.644  18.886  1.00  0.00           C  
ATOM   2580  O   LEU B 180      15.767  -1.715  20.023  1.00  0.00           O  
ATOM   2581  CB  LEU B 180      16.505  -2.790  17.003  1.00  0.00           C  
ATOM   2582  CG  LEU B 180      16.929  -4.135  16.381  1.00  0.00           C  
ATOM   2583  CD1 LEU B 180      17.962  -3.884  15.285  1.00  0.00           C  
ATOM   2584  CD2 LEU B 180      17.573  -5.063  17.410  1.00  0.00           C  
ATOM   2585  N   LEU B 181      14.741  -0.531  18.417  1.00  0.00           N  
ATOM   2586  CA  LEU B 181      14.566   0.679  19.218  1.00  0.00           C  
ATOM   2587  C   LEU B 181      13.601   0.443  20.388  1.00  0.00           C  
ATOM   2588  O   LEU B 181      13.842   0.937  21.489  1.00  0.00           O  
ATOM   2589  CB  LEU B 181      14.087   1.807  18.288  1.00  0.00           C  
ATOM   2590  CG  LEU B 181      14.032   3.197  18.964  1.00  0.00           C  
ATOM   2591  CD1 LEU B 181      15.431   3.708  19.310  1.00  0.00           C  
ATOM   2592  CD2 LEU B 181      13.387   4.190  18.004  1.00  0.00           C  
ATOM   2593  N   ALA B 182      12.570  -0.374  20.173  1.00  0.00           N  
ATOM   2594  CA  ALA B 182      11.598  -0.796  21.168  1.00  0.00           C  
ATOM   2595  C   ALA B 182      12.087  -1.956  22.070  1.00  0.00           C  
ATOM   2596  O   ALA B 182      11.298  -2.553  22.800  1.00  0.00           O  
ATOM   2597  CB  ALA B 182      10.292  -1.124  20.437  1.00  0.00           C  
ATOM   2598  N   GLY B 183      13.378  -2.315  22.015  1.00  0.00           N  
ATOM   2599  CA  GLY B 183      14.000  -3.302  22.904  1.00  0.00           C  
ATOM   2600  C   GLY B 183      13.686  -4.770  22.592  1.00  0.00           C  
ATOM   2601  O   GLY B 183      13.987  -5.640  23.411  1.00  0.00           O  
ATOM   2602  N   CYS B 184      13.117  -5.064  21.432  1.00  0.00           N  
ATOM   2603  CA  CYS B 184      12.892  -6.445  21.025  1.00  0.00           C  
ATOM   2604  C   CYS B 184      14.194  -7.129  20.581  1.00  0.00           C  
ATOM   2605  O   CYS B 184      15.029  -6.541  19.893  1.00  0.00           O  
ATOM   2606  CB  CYS B 184      11.865  -6.516  19.888  1.00  0.00           C  
ATOM   2607  SG  CYS B 184      10.236  -5.878  20.372  1.00  0.00           S  
ATOM   2608  N   THR B 185      14.296  -8.431  20.855  1.00  0.00           N  
ATOM   2609  CA  THR B 185      15.197  -9.308  20.099  1.00  0.00           C  
ATOM   2610  C   THR B 185      14.586  -9.525  18.725  1.00  0.00           C  
ATOM   2611  O   THR B 185      13.509 -10.113  18.616  1.00  0.00           O  
ATOM   2612  CB  THR B 185      15.403 -10.645  20.822  1.00  0.00           C  
ATOM   2613  OG1 THR B 185      16.013 -10.396  22.066  1.00  0.00           O  
ATOM   2614  CG2 THR B 185      16.336 -11.583  20.051  1.00  0.00           C  
ATOM   2615  N   THR B 186      15.225  -9.034  17.677  1.00  0.00           N  
ATOM   2616  CA  THR B 186      14.590  -8.903  16.364  1.00  0.00           C  
ATOM   2617  C   THR B 186      15.177  -9.853  15.332  1.00  0.00           C  
ATOM   2618  O   THR B 186      16.352  -9.776  14.992  1.00  0.00           O  
ATOM   2619  CB  THR B 186      14.661  -7.452  15.873  1.00  0.00           C  
ATOM   2620  OG1 THR B 186      14.072  -6.597  16.828  1.00  0.00           O  
ATOM   2621  CG2 THR B 186      13.898  -7.246  14.567  1.00  0.00           C  
ATOM   2622  N   THR B 187      14.341 -10.710  14.786  1.00  0.00           N  
ATOM   2623  CA  THR B 187      14.676 -11.591  13.658  1.00  0.00           C  
ATOM   2624  C   THR B 187      13.952 -11.126  12.401  1.00  0.00           C  
ATOM   2625  O   THR B 187      12.736 -10.972  12.398  1.00  0.00           O  
ATOM   2626  CB  THR B 187      14.326 -13.048  13.978  1.00  0.00           C  
ATOM   2627  OG1 THR B 187      15.066 -13.482  15.097  1.00  0.00           O  
ATOM   2628  CG2 THR B 187      14.669 -14.009  12.839  1.00  0.00           C  
ATOM   2629  N   VAL B 188      14.688 -10.943  11.302  1.00  0.00           N  
ATOM   2630  CA  VAL B 188      14.092 -10.621   9.997  1.00  0.00           C  
ATOM   2631  C   VAL B 188      14.148 -11.847   9.099  1.00  0.00           C  
ATOM   2632  O   VAL B 188      15.227 -12.336   8.754  1.00  0.00           O  
ATOM   2633  CB  VAL B 188      14.756  -9.401   9.325  1.00  0.00           C  
ATOM   2634  CG1 VAL B 188      14.025  -9.028   8.031  1.00  0.00           C  
ATOM   2635  CG2 VAL B 188      14.725  -8.183  10.246  1.00  0.00           C  
ATOM   2636  N   THR B 189      12.985 -12.338   8.698  1.00  0.00           N  
ATOM   2637  CA  THR B 189      12.846 -13.455   7.770  1.00  0.00           C  
ATOM   2638  C   THR B 189      12.369 -12.967   6.401  1.00  0.00           C  
ATOM   2639  O   THR B 189      11.826 -11.870   6.251  1.00  0.00           O  
ATOM   2640  CB  THR B 189      11.948 -14.574   8.318  1.00  0.00           C  
ATOM   2641  OG1 THR B 189      10.613 -14.151   8.361  1.00  0.00           O  
ATOM   2642  CG2 THR B 189      12.346 -15.027   9.727  1.00  0.00           C  
ATOM   2643  N   HIS B 190      12.596 -13.777   5.378  1.00  0.00           N  
ATOM   2644  CA  HIS B 190      12.279 -13.440   3.994  1.00  0.00           C  
ATOM   2645  C   HIS B 190      12.159 -14.717   3.154  1.00  0.00           C  
ATOM   2646  O   HIS B 190      12.333 -15.823   3.661  1.00  0.00           O  
ATOM   2647  CB  HIS B 190      13.371 -12.497   3.450  1.00  0.00           C  
ATOM   2648  CG  HIS B 190      14.782 -12.978   3.673  1.00  0.00           C  
ATOM   2649  ND1 HIS B 190      15.330 -14.163   3.260  1.00  0.00           N  
ATOM   2650  CD2 HIS B 190      15.766 -12.331   4.384  1.00  0.00           C  
ATOM   2651  CE1 HIS B 190      16.597 -14.234   3.707  1.00  0.00           C  
ATOM   2652  NE2 HIS B 190      16.903 -13.134   4.394  1.00  0.00           N  
ATOM   2653  N   ARG B 191      11.924 -14.579   1.852  1.00  0.00           N  
ATOM   2654  CA  ARG B 191      11.740 -15.721   0.916  1.00  0.00           C  
ATOM   2655  C   ARG B 191      12.855 -16.773   0.907  1.00  0.00           C  
ATOM   2656  O   ARG B 191      12.630 -17.869   0.414  1.00  0.00           O  
ATOM   2657  CB  ARG B 191      11.503 -15.180  -0.506  1.00  0.00           C  
ATOM   2658  CG  ARG B 191      12.758 -14.527  -1.136  1.00  0.00           C  
ATOM   2659  CD  ARG B 191      12.454 -14.027  -2.544  1.00  0.00           C  
ATOM   2660  NE  ARG B 191      13.658 -13.450  -3.179  1.00  0.00           N  
ATOM   2661  CZ  ARG B 191      13.727 -12.920  -4.392  1.00  0.00           C  
ATOM   2662  NH1 ARG B 191      12.685 -12.853  -5.169  1.00  0.00           N  
ATOM   2663  NH2 ARG B 191      14.855 -12.445  -4.840  1.00  0.00           N  
ATOM   2664  N   PHE B 192      14.036 -16.452   1.396  1.00  0.00           N  
ATOM   2665  CA  PHE B 192      15.168 -17.379   1.475  1.00  0.00           C  
ATOM   2666  C   PHE B 192      15.350 -18.009   2.865  1.00  0.00           C  
ATOM   2667  O   PHE B 192      16.263 -18.807   3.056  1.00  0.00           O  
ATOM   2668  CB  PHE B 192      16.444 -16.659   1.018  1.00  0.00           C  
ATOM   2669  CG  PHE B 192      16.371 -16.020  -0.351  1.00  0.00           C  
ATOM   2670  CD1 PHE B 192      16.230 -16.822  -1.505  1.00  0.00           C  
ATOM   2671  CD2 PHE B 192      16.496 -14.623  -0.498  1.00  0.00           C  
ATOM   2672  CE1 PHE B 192      16.245 -16.235  -2.786  1.00  0.00           C  
ATOM   2673  CE2 PHE B 192      16.514 -14.035  -1.769  1.00  0.00           C  
ATOM   2674  CZ  PHE B 192      16.398 -14.843  -2.920  1.00  0.00           C  
ATOM   2675  N   THR B 193      14.504 -17.660   3.825  1.00  0.00           N  
ATOM   2676  CA  THR B 193      14.556 -18.216   5.176  1.00  0.00           C  
ATOM   2677  C   THR B 193      14.205 -19.701   5.151  1.00  0.00           C  
ATOM   2678  O   THR B 193      13.161 -20.099   4.640  1.00  0.00           O  
ATOM   2679  CB  THR B 193      13.632 -17.452   6.131  1.00  0.00           C  
ATOM   2680  OG1 THR B 193      14.089 -16.122   6.212  1.00  0.00           O  
ATOM   2681  CG2 THR B 193      13.646 -18.012   7.556  1.00  0.00           C  
ATOM   2682  N   LYS B 194      15.069 -20.514   5.727  1.00  0.00           N  
ATOM   2683  CA  LYS B 194      14.834 -21.941   5.913  1.00  0.00           C  
ATOM   2684  C   LYS B 194      14.013 -22.162   7.182  1.00  0.00           C  
ATOM   2685  O   LYS B 194      14.208 -21.457   8.164  1.00  0.00           O  
ATOM   2686  CB  LYS B 194      16.166 -22.700   5.987  1.00  0.00           C  
ATOM   2687  CG  LYS B 194      16.974 -22.594   4.675  1.00  0.00           C  
ATOM   2688  CD  LYS B 194      18.277 -23.387   4.799  1.00  0.00           C  
ATOM   2689  CE  LYS B 194      19.093 -23.255   3.506  1.00  0.00           C  
ATOM   2690  NZ  LYS B 194      20.379 -23.998   3.591  1.00  0.00           N  
ATOM   2691  N   ASN B 195      13.117 -23.154   7.170  1.00  0.00           N  
ATOM   2692  CA  ASN B 195      12.288 -23.533   8.310  1.00  0.00           C  
ATOM   2693  C   ASN B 195      11.560 -22.343   8.947  1.00  0.00           C  
ATOM   2694  O   ASN B 195      11.620 -22.137  10.161  1.00  0.00           O  
ATOM   2695  CB  ASN B 195      13.120 -24.346   9.324  1.00  0.00           C  
ATOM   2696  CG  ASN B 195      13.593 -25.679   8.778  1.00  0.00           C  
ATOM   2697  OD1 ASN B 195      13.154 -26.170   7.753  1.00  0.00           O  
ATOM   2698  ND2 ASN B 195      14.515 -26.327   9.469  1.00  0.00           N  
ATOM   2699  N   LEU B 196      10.847 -21.554   8.139  1.00  0.00           N  
ATOM   2700  CA  LEU B 196      10.128 -20.370   8.599  1.00  0.00           C  
ATOM   2701  C   LEU B 196       9.232 -20.658   9.809  1.00  0.00           C  
ATOM   2702  O   LEU B 196       9.233 -19.893  10.766  1.00  0.00           O  
ATOM   2703  CB  LEU B 196       9.309 -19.795   7.424  1.00  0.00           C  
ATOM   2704  CG  LEU B 196       8.520 -18.513   7.770  1.00  0.00           C  
ATOM   2705  CD1 LEU B 196       9.449 -17.366   8.171  1.00  0.00           C  
ATOM   2706  CD2 LEU B 196       7.719 -18.067   6.551  1.00  0.00           C  
ATOM   2707  N   ARG B 197       8.532 -21.804   9.808  1.00  0.00           N  
ATOM   2708  CA  ARG B 197       7.689 -22.262  10.915  1.00  0.00           C  
ATOM   2709  C   ARG B 197       8.406 -22.224  12.266  1.00  0.00           C  
ATOM   2710  O   ARG B 197       7.826 -21.761  13.236  1.00  0.00           O  
ATOM   2711  CB  ARG B 197       7.151 -23.659  10.594  1.00  0.00           C  
ATOM   2712  CG  ARG B 197       6.260 -24.194  11.715  1.00  0.00           C  
ATOM   2713  CD  ARG B 197       5.560 -25.498  11.322  1.00  0.00           C  
ATOM   2714  NE  ARG B 197       4.753 -25.977  12.432  1.00  0.00           N  
ATOM   2715  CZ  ARG B 197       3.805 -26.894  12.441  1.00  0.00           C  
ATOM   2716  NH1 ARG B 197       3.512 -27.588  11.377  1.00  0.00           N  
ATOM   2717  NH2 ARG B 197       3.148 -27.104  13.529  1.00  0.00           N  
ATOM   2718  N   HIS B 198       9.675 -22.645  12.325  1.00  0.00           N  
ATOM   2719  CA  HIS B 198      10.445 -22.617  13.562  1.00  0.00           C  
ATOM   2720  C   HIS B 198      10.620 -21.198  14.109  1.00  0.00           C  
ATOM   2721  O   HIS B 198      10.525 -20.980  15.314  1.00  0.00           O  
ATOM   2722  CB  HIS B 198      11.807 -23.274  13.319  1.00  0.00           C  
ATOM   2723  CG  HIS B 198      12.682 -23.266  14.541  1.00  0.00           C  
ATOM   2724  ND1 HIS B 198      12.453 -23.947  15.718  1.00  0.00           N  
ATOM   2725  CD2 HIS B 198      13.834 -22.534  14.725  1.00  0.00           C  
ATOM   2726  CE1 HIS B 198      13.433 -23.638  16.575  1.00  0.00           C  
ATOM   2727  NE2 HIS B 198      14.292 -22.787  16.010  1.00  0.00           N  
ATOM   2728  N   HIS B 199      10.841 -20.214  13.232  1.00  0.00           N  
ATOM   2729  CA  HIS B 199      10.922 -18.813  13.638  1.00  0.00           C  
ATOM   2730  C   HIS B 199       9.563 -18.310  14.140  1.00  0.00           C  
ATOM   2731  O   HIS B 199       9.511 -17.663  15.187  1.00  0.00           O  
ATOM   2732  CB  HIS B 199      11.438 -17.960  12.474  1.00  0.00           C  
ATOM   2733  CG  HIS B 199      12.859 -18.269  12.099  1.00  0.00           C  
ATOM   2734  ND1 HIS B 199      13.984 -17.815  12.750  1.00  0.00           N  
ATOM   2735  CD2 HIS B 199      13.296 -19.054  11.060  1.00  0.00           C  
ATOM   2736  CE1 HIS B 199      15.060 -18.304  12.121  1.00  0.00           C  
ATOM   2737  NE2 HIS B 199      14.682 -19.071  11.086  1.00  0.00           N  
ATOM   2738  N   VAL B 200       8.478 -18.648  13.446  1.00  0.00           N  
ATOM   2739  CA  VAL B 200       7.114 -18.244  13.812  1.00  0.00           C  
ATOM   2740  C   VAL B 200       6.694 -18.835  15.164  1.00  0.00           C  
ATOM   2741  O   VAL B 200       6.203 -18.109  16.019  1.00  0.00           O  
ATOM   2742  CB  VAL B 200       6.107 -18.630  12.717  1.00  0.00           C  
ATOM   2743  CG1 VAL B 200       4.682 -18.212  13.084  1.00  0.00           C  
ATOM   2744  CG2 VAL B 200       6.454 -17.961  11.389  1.00  0.00           C  
ATOM   2745  N   GLU B 201       6.948 -20.120  15.392  1.00  0.00           N  
ATOM   2746  CA  GLU B 201       6.596 -20.820  16.633  1.00  0.00           C  
ATOM   2747  C   GLU B 201       7.306 -20.262  17.879  1.00  0.00           C  
ATOM   2748  O   GLU B 201       6.826 -20.452  18.995  1.00  0.00           O  
ATOM   2749  CB  GLU B 201       6.908 -22.319  16.475  1.00  0.00           C  
ATOM   2750  CG  GLU B 201       5.881 -23.034  15.584  1.00  0.00           C  
ATOM   2751  CD  GLU B 201       6.226 -24.504  15.278  1.00  0.00           C  
ATOM   2752  OE1 GLU B 201       5.285 -25.255  14.916  1.00  0.00           O  
ATOM   2753  OE2 GLU B 201       7.409 -24.891  15.344  1.00  0.00           O  
ATOM   2754  N   ASN B 202       8.418 -19.554  17.699  1.00  0.00           N  
ATOM   2755  CA  ASN B 202       9.172 -18.928  18.776  1.00  0.00           C  
ATOM   2756  C   ASN B 202       8.903 -17.422  18.929  1.00  0.00           C  
ATOM   2757  O   ASN B 202       9.447 -16.807  19.848  1.00  0.00           O  
ATOM   2758  CB  ASN B 202      10.665 -19.235  18.586  1.00  0.00           C  
ATOM   2759  CG  ASN B 202      10.980 -20.693  18.886  1.00  0.00           C  
ATOM   2760  OD1 ASN B 202      10.934 -21.135  20.015  1.00  0.00           O  
ATOM   2761  ND2 ASN B 202      11.306 -21.468  17.888  1.00  0.00           N  
ATOM   2762  N   ALA B 203       8.083 -16.810  18.067  1.00  0.00           N  
ATOM   2763  CA  ALA B 203       7.828 -15.378  18.095  1.00  0.00           C  
ATOM   2764  C   ALA B 203       6.815 -15.002  19.189  1.00  0.00           C  
ATOM   2765  O   ALA B 203       5.660 -15.425  19.142  1.00  0.00           O  
ATOM   2766  CB  ALA B 203       7.356 -14.932  16.707  1.00  0.00           C  
ATOM   2767  N   ASP B 204       7.235 -14.155  20.143  1.00  0.00           N  
ATOM   2768  CA  ASP B 204       6.324 -13.467  21.064  1.00  0.00           C  
ATOM   2769  C   ASP B 204       5.542 -12.367  20.342  1.00  0.00           C  
ATOM   2770  O   ASP B 204       4.353 -12.163  20.583  1.00  0.00           O  
ATOM   2771  CB  ASP B 204       7.118 -12.843  22.222  1.00  0.00           C  
ATOM   2772  CG  ASP B 204       7.932 -13.868  22.999  1.00  0.00           C  
ATOM   2773  OD1 ASP B 204       7.341 -14.887  23.416  1.00  0.00           O  
ATOM   2774  OD2 ASP B 204       9.145 -13.658  23.157  1.00  0.00           O  
ATOM   2775  N   LEU B 205       6.228 -11.680  19.412  1.00  0.00           N  
ATOM   2776  CA  LEU B 205       5.664 -10.674  18.524  1.00  0.00           C  
ATOM   2777  C   LEU B 205       5.958 -11.067  17.078  1.00  0.00           C  
ATOM   2778  O   LEU B 205       7.113 -11.178  16.673  1.00  0.00           O  
ATOM   2779  CB  LEU B 205       6.242  -9.303  18.911  1.00  0.00           C  
ATOM   2780  CG  LEU B 205       5.880  -8.151  17.957  1.00  0.00           C  
ATOM   2781  CD1 LEU B 205       4.378  -7.901  17.884  1.00  0.00           C  
ATOM   2782  CD2 LEU B 205       6.547  -6.864  18.442  1.00  0.00           C  
ATOM   2783  N   LEU B 206       4.914 -11.257  16.299  1.00  0.00           N  
ATOM   2784  CA  LEU B 206       5.016 -11.598  14.885  1.00  0.00           C  
ATOM   2785  C   LEU B 206       4.487 -10.444  14.036  1.00  0.00           C  
ATOM   2786  O   LEU B 206       3.336 -10.044  14.186  1.00  0.00           O  
ATOM   2787  CB  LEU B 206       4.250 -12.908  14.637  1.00  0.00           C  
ATOM   2788  CG  LEU B 206       4.462 -13.466  13.215  1.00  0.00           C  
ATOM   2789  CD1 LEU B 206       5.854 -14.063  13.057  1.00  0.00           C  
ATOM   2790  CD2 LEU B 206       3.436 -14.562  12.938  1.00  0.00           C  
ATOM   2791  N   ILE B 207       5.305  -9.949  13.116  1.00  0.00           N  
ATOM   2792  CA  ILE B 207       4.916  -8.911  12.158  1.00  0.00           C  
ATOM   2793  C   ILE B 207       5.049  -9.486  10.753  1.00  0.00           C  
ATOM   2794  O   ILE B 207       6.153  -9.784  10.301  1.00  0.00           O  
ATOM   2795  CB  ILE B 207       5.729  -7.621  12.350  1.00  0.00           C  
ATOM   2796  CG1 ILE B 207       5.606  -7.149  13.819  1.00  0.00           C  
ATOM   2797  CG2 ILE B 207       5.229  -6.544  11.353  1.00  0.00           C  
ATOM   2798  CD1 ILE B 207       6.261  -5.810  14.119  1.00  0.00           C  
ATOM   2799  N   VAL B 208       3.932  -9.649  10.069  1.00  0.00           N  
ATOM   2800  CA  VAL B 208       3.887 -10.300   8.762  1.00  0.00           C  
ATOM   2801  C   VAL B 208       3.582  -9.268   7.691  1.00  0.00           C  
ATOM   2802  O   VAL B 208       2.534  -8.630   7.710  1.00  0.00           O  
ATOM   2803  CB  VAL B 208       2.905 -11.481   8.722  1.00  0.00           C  
ATOM   2804  CG1 VAL B 208       3.212 -12.349   7.507  1.00  0.00           C  
ATOM   2805  CG2 VAL B 208       3.041 -12.372   9.965  1.00  0.00           C  
ATOM   2806  N   ALA B 209       4.523  -9.082   6.763  1.00  0.00           N  
ATOM   2807  CA  ALA B 209       4.474  -8.074   5.713  1.00  0.00           C  
ATOM   2808  C   ALA B 209       5.040  -8.612   4.394  1.00  0.00           C  
ATOM   2809  O   ALA B 209       6.030  -8.106   3.852  1.00  0.00           O  
ATOM   2810  CB  ALA B 209       5.202  -6.821   6.213  1.00  0.00           C  
ATOM   2811  N   VAL B 210       4.444  -9.697   3.902  1.00  0.00           N  
ATOM   2812  CA  VAL B 210       4.849 -10.353   2.659  1.00  0.00           C  
ATOM   2813  C   VAL B 210       3.900 -10.072   1.498  1.00  0.00           C  
ATOM   2814  O   VAL B 210       4.274 -10.329   0.353  1.00  0.00           O  
ATOM   2815  CB  VAL B 210       5.068 -11.868   2.836  1.00  0.00           C  
ATOM   2816  CG1 VAL B 210       6.210 -12.142   3.811  1.00  0.00           C  
ATOM   2817  CG2 VAL B 210       3.833 -12.634   3.311  1.00  0.00           C  
ATOM   2818  N   GLY B 211       2.711  -9.554   1.778  1.00  0.00           N  
ATOM   2819  CA  GLY B 211       1.677  -9.311   0.776  1.00  0.00           C  
ATOM   2820  C   GLY B 211       1.121 -10.608   0.192  1.00  0.00           C  
ATOM   2821  O   GLY B 211       0.977 -10.737  -1.022  1.00  0.00           O  
ATOM   2822  N   LYS B 212       0.909 -11.623   1.040  1.00  0.00           N  
ATOM   2823  CA  LYS B 212       0.655 -13.009   0.639  1.00  0.00           C  
ATOM   2824  C   LYS B 212      -0.437 -13.639   1.518  1.00  0.00           C  
ATOM   2825  O   LYS B 212      -0.144 -14.035   2.645  1.00  0.00           O  
ATOM   2826  CB  LYS B 212       1.981 -13.797   0.720  1.00  0.00           C  
ATOM   2827  CG  LYS B 212       2.919 -13.424  -0.426  1.00  0.00           C  
ATOM   2828  CD  LYS B 212       4.063 -14.422  -0.633  1.00  0.00           C  
ATOM   2829  CE  LYS B 212       4.821 -13.967  -1.875  1.00  0.00           C  
ATOM   2830  NZ  LYS B 212       5.299 -15.072  -2.713  1.00  0.00           N  
ATOM   2831  N   PRO B 213      -1.676 -13.771   1.035  1.00  0.00           N  
ATOM   2832  CA  PRO B 213      -2.816 -14.181   1.849  1.00  0.00           C  
ATOM   2833  C   PRO B 213      -2.639 -15.584   2.417  1.00  0.00           C  
ATOM   2834  O   PRO B 213      -2.263 -16.510   1.691  1.00  0.00           O  
ATOM   2835  CB  PRO B 213      -4.031 -14.110   0.932  1.00  0.00           C  
ATOM   2836  CG  PRO B 213      -3.439 -14.310  -0.456  1.00  0.00           C  
ATOM   2837  CD  PRO B 213      -2.067 -13.650  -0.350  1.00  0.00           C  
ATOM   2838  N   GLY B 214      -2.899 -15.737   3.710  1.00  0.00           N  
ATOM   2839  CA  GLY B 214      -2.737 -17.018   4.402  1.00  0.00           C  
ATOM   2840  C   GLY B 214      -1.332 -17.610   4.284  1.00  0.00           C  
ATOM   2841  O   GLY B 214      -1.174 -18.830   4.295  1.00  0.00           O  
ATOM   2842  N   PHE B 215      -0.301 -16.766   4.122  1.00  0.00           N  
ATOM   2843  CA  PHE B 215       1.078 -17.233   4.018  1.00  0.00           C  
ATOM   2844  C   PHE B 215       1.542 -17.915   5.308  1.00  0.00           C  
ATOM   2845  O   PHE B 215       2.306 -18.875   5.250  1.00  0.00           O  
ATOM   2846  CB  PHE B 215       1.995 -16.059   3.691  1.00  0.00           C  
ATOM   2847  CG  PHE B 215       3.453 -16.448   3.498  1.00  0.00           C  
ATOM   2848  CD1 PHE B 215       4.430 -16.044   4.419  1.00  0.00           C  
ATOM   2849  CD2 PHE B 215       3.824 -17.238   2.400  1.00  0.00           C  
ATOM   2850  CE1 PHE B 215       5.772 -16.411   4.237  1.00  0.00           C  
ATOM   2851  CE2 PHE B 215       5.167 -17.613   2.208  1.00  0.00           C  
ATOM   2852  CZ  PHE B 215       6.131 -17.196   3.129  1.00  0.00           C  
ATOM   2853  N   ILE B 216       1.055 -17.418   6.436  1.00  0.00           N  
ATOM   2854  CA  ILE B 216       1.309 -17.996   7.744  1.00  0.00           C  
ATOM   2855  C   ILE B 216       0.046 -18.716   8.215  1.00  0.00           C  
ATOM   2856  O   ILE B 216      -0.952 -18.057   8.514  1.00  0.00           O  
ATOM   2857  CB  ILE B 216       1.798 -16.927   8.732  1.00  0.00           C  
ATOM   2858  CG1 ILE B 216       3.068 -16.206   8.230  1.00  0.00           C  
ATOM   2859  CG2 ILE B 216       2.051 -17.545  10.116  1.00  0.00           C  
ATOM   2860  CD1 ILE B 216       4.252 -17.141   7.909  1.00  0.00           C  
ATOM   2861  N   PRO B 217       0.067 -20.070   8.287  1.00  0.00           N  
ATOM   2862  CA  PRO B 217      -1.005 -20.829   8.902  1.00  0.00           C  
ATOM   2863  C   PRO B 217      -1.169 -20.434  10.368  1.00  0.00           C  
ATOM   2864  O   PRO B 217      -0.185 -20.233  11.075  1.00  0.00           O  
ATOM   2865  CB  PRO B 217      -0.613 -22.303   8.748  1.00  0.00           C  
ATOM   2866  CG  PRO B 217       0.407 -22.304   7.619  1.00  0.00           C  
ATOM   2867  CD  PRO B 217       1.100 -20.959   7.787  1.00  0.00           C  
ATOM   2868  N   GLY B 218      -2.417 -20.340  10.840  1.00  0.00           N  
ATOM   2869  CA  GLY B 218      -2.690 -19.921  12.217  1.00  0.00           C  
ATOM   2870  C   GLY B 218      -2.177 -20.884  13.281  1.00  0.00           C  
ATOM   2871  O   GLY B 218      -1.850 -20.461  14.389  1.00  0.00           O  
ATOM   2872  N   ASP B 219      -2.025 -22.174  12.944  1.00  0.00           N  
ATOM   2873  CA  ASP B 219      -1.466 -23.189  13.843  1.00  0.00           C  
ATOM   2874  C   ASP B 219       0.049 -23.061  14.065  1.00  0.00           C  
ATOM   2875  O   ASP B 219       0.602 -23.741  14.930  1.00  0.00           O  
ATOM   2876  CB  ASP B 219      -1.839 -24.594  13.328  1.00  0.00           C  
ATOM   2877  CG  ASP B 219      -1.109 -24.967  12.029  1.00  0.00           C  
ATOM   2878  OD1 ASP B 219      -1.216 -24.182  11.068  1.00  0.00           O  
ATOM   2879  OD2 ASP B 219      -0.423 -26.022  12.005  1.00  0.00           O  
ATOM   2880  N   TRP B 220       0.720 -22.173  13.309  1.00  0.00           N  
ATOM   2881  CA  TRP B 220       2.123 -21.846  13.528  1.00  0.00           C  
ATOM   2882  C   TRP B 220       2.332 -20.808  14.631  1.00  0.00           C  
ATOM   2883  O   TRP B 220       3.433 -20.706  15.173  1.00  0.00           O  
ATOM   2884  CB  TRP B 220       2.751 -21.343  12.223  1.00  0.00           C  
ATOM   2885  CG  TRP B 220       2.910 -22.345  11.122  1.00  0.00           C  
ATOM   2886  CD1 TRP B 220       2.297 -23.533  11.013  1.00  0.00           C  
ATOM   2887  CD2 TRP B 220       3.766 -22.218   9.941  1.00  0.00           C  
ATOM   2888  NE1 TRP B 220       2.699 -24.168   9.845  1.00  0.00           N  
ATOM   2889  CE2 TRP B 220       3.595 -23.395   9.162  1.00  0.00           C  
ATOM   2890  CE3 TRP B 220       4.664 -21.227   9.464  1.00  0.00           C  
ATOM   2891  CZ2 TRP B 220       4.291 -23.584   7.943  1.00  0.00           C  
ATOM   2892  CZ3 TRP B 220       5.346 -21.423   8.252  1.00  0.00           C  
ATOM   2893  CH2 TRP B 220       5.157 -22.588   7.506  1.00  0.00           C  
ATOM   2894  N   ILE B 221       1.301 -20.033  14.960  1.00  0.00           N  
ATOM   2895  CA  ILE B 221       1.379 -18.949  15.934  1.00  0.00           C  
ATOM   2896  C   ILE B 221       1.687 -19.523  17.319  1.00  0.00           C  
ATOM   2897  O   ILE B 221       1.040 -20.467  17.776  1.00  0.00           O  
ATOM   2898  CB  ILE B 221       0.081 -18.122  15.913  1.00  0.00           C  
ATOM   2899  CG1 ILE B 221      -0.241 -17.549  14.511  1.00  0.00           C  
ATOM   2900  CG2 ILE B 221       0.121 -16.990  16.942  1.00  0.00           C  
ATOM   2901  CD1 ILE B 221       0.865 -16.678  13.887  1.00  0.00           C  
ATOM   2902  N   LYS B 222       2.658 -18.921  18.007  1.00  0.00           N  
ATOM   2903  CA  LYS B 222       2.965 -19.240  19.398  1.00  0.00           C  
ATOM   2904  C   LYS B 222       1.761 -18.903  20.278  1.00  0.00           C  
ATOM   2905  O   LYS B 222       1.140 -17.855  20.111  1.00  0.00           O  
ATOM   2906  CB  LYS B 222       4.233 -18.477  19.818  1.00  0.00           C  
ATOM   2907  CG  LYS B 222       4.684 -18.799  21.244  1.00  0.00           C  
ATOM   2908  CD  LYS B 222       5.972 -18.032  21.580  1.00  0.00           C  
ATOM   2909  CE  LYS B 222       6.409 -18.292  23.023  1.00  0.00           C  
ATOM   2910  NZ  LYS B 222       7.649 -17.550  23.337  1.00  0.00           N  
ATOM   2911  N   GLU B 223       1.436 -19.778  21.222  1.00  0.00           N  
ATOM   2912  CA  GLU B 223       0.388 -19.518  22.201  1.00  0.00           C  
ATOM   2913  C   GLU B 223       0.706 -18.230  22.975  1.00  0.00           C  
ATOM   2914  O   GLU B 223       1.772 -18.095  23.574  1.00  0.00           O  
ATOM   2915  CB  GLU B 223       0.272 -20.721  23.147  1.00  0.00           C  
ATOM   2916  CG  GLU B 223      -1.127 -20.889  23.752  1.00  0.00           C  
ATOM   2917  CD  GLU B 223      -2.126 -21.642  22.846  1.00  0.00           C  
ATOM   2918  OE1 GLU B 223      -3.343 -21.458  23.066  1.00  0.00           O  
ATOM   2919  OE2 GLU B 223      -1.679 -22.391  21.952  1.00  0.00           O  
ATOM   2920  N   GLY B 224      -0.208 -17.271  22.934  1.00  0.00           N  
ATOM   2921  CA  GLY B 224      -0.049 -15.971  23.578  1.00  0.00           C  
ATOM   2922  C   GLY B 224       0.673 -14.902  22.746  1.00  0.00           C  
ATOM   2923  O   GLY B 224       0.789 -13.772  23.227  1.00  0.00           O  
ATOM   2924  N   ALA B 225       1.120 -15.209  21.530  1.00  0.00           N  
ATOM   2925  CA  ALA B 225       1.813 -14.248  20.678  1.00  0.00           C  
ATOM   2926  C   ALA B 225       0.959 -13.014  20.340  1.00  0.00           C  
ATOM   2927  O   ALA B 225      -0.269 -13.068  20.291  1.00  0.00           O  
ATOM   2928  CB  ALA B 225       2.290 -14.940  19.395  1.00  0.00           C  
ATOM   2929  N   ILE B 226       1.635 -11.905  20.045  1.00  0.00           N  
ATOM   2930  CA  ILE B 226       1.038 -10.715  19.444  1.00  0.00           C  
ATOM   2931  C   ILE B 226       1.239 -10.819  17.936  1.00  0.00           C  
ATOM   2932  O   ILE B 226       2.370 -10.916  17.464  1.00  0.00           O  
ATOM   2933  CB  ILE B 226       1.680  -9.443  20.013  1.00  0.00           C  
ATOM   2934  CG1 ILE B 226       1.540  -9.353  21.555  1.00  0.00           C  
ATOM   2935  CG2 ILE B 226       1.061  -8.197  19.367  1.00  0.00           C  
ATOM   2936  CD1 ILE B 226       2.833  -8.841  22.190  1.00  0.00           C  
ATOM   2937  N   VAL B 227       0.159 -10.792  17.176  1.00  0.00           N  
ATOM   2938  CA  VAL B 227       0.195 -10.949  15.720  1.00  0.00           C  
ATOM   2939  C   VAL B 227      -0.205  -9.637  15.051  1.00  0.00           C  
ATOM   2940  O   VAL B 227      -1.351  -9.205  15.143  1.00  0.00           O  
ATOM   2941  CB  VAL B 227      -0.679 -12.120  15.250  1.00  0.00           C  
ATOM   2942  CG1 VAL B 227      -0.602 -12.298  13.733  1.00  0.00           C  
ATOM   2943  CG2 VAL B 227      -0.225 -13.437  15.899  1.00  0.00           C  
ATOM   2944  N   ILE B 228       0.749  -9.037  14.363  1.00  0.00           N  
ATOM   2945  CA  ILE B 228       0.562  -7.835  13.552  1.00  0.00           C  
ATOM   2946  C   ILE B 228       0.579  -8.245  12.078  1.00  0.00           C  
ATOM   2947  O   ILE B 228       1.619  -8.577  11.523  1.00  0.00           O  
ATOM   2948  CB  ILE B 228       1.631  -6.776  13.867  1.00  0.00           C  
ATOM   2949  CG1 ILE B 228       1.727  -6.422  15.376  1.00  0.00           C  
ATOM   2950  CG2 ILE B 228       1.383  -5.509  13.039  1.00  0.00           C  
ATOM   2951  CD1 ILE B 228       0.446  -5.860  15.996  1.00  0.00           C  
ATOM   2952  N   ASP B 229      -0.580  -8.219  11.474  1.00  0.00           N  
ATOM   2953  CA  ASP B 229      -0.747  -8.546  10.068  1.00  0.00           C  
ATOM   2954  C   ASP B 229      -0.768  -7.261   9.234  1.00  0.00           C  
ATOM   2955  O   ASP B 229      -1.723  -6.481   9.270  1.00  0.00           O  
ATOM   2956  CB  ASP B 229      -1.999  -9.411   9.897  1.00  0.00           C  
ATOM   2957  CG  ASP B 229      -1.988 -10.164   8.574  1.00  0.00           C  
ATOM   2958  OD1 ASP B 229      -1.314  -9.723   7.626  1.00  0.00           O  
ATOM   2959  OD2 ASP B 229      -2.669 -11.206   8.511  1.00  0.00           O  
ATOM   2960  N   VAL B 230       0.318  -7.014   8.518  1.00  0.00           N  
ATOM   2961  CA  VAL B 230       0.473  -5.871   7.609  1.00  0.00           C  
ATOM   2962  C   VAL B 230      -0.064  -6.201   6.225  1.00  0.00           C  
ATOM   2963  O   VAL B 230      -0.289  -5.310   5.411  1.00  0.00           O  
ATOM   2964  CB  VAL B 230       1.944  -5.421   7.515  1.00  0.00           C  
ATOM   2965  CG1 VAL B 230       2.092  -4.086   6.793  1.00  0.00           C  
ATOM   2966  CG2 VAL B 230       2.584  -5.263   8.900  1.00  0.00           C  
ATOM   2967  N   GLY B 231      -0.251  -7.476   5.947  1.00  0.00           N  
ATOM   2968  CA  GLY B 231      -0.778  -7.964   4.694  1.00  0.00           C  
ATOM   2969  C   GLY B 231      -2.149  -7.372   4.432  1.00  0.00           C  
ATOM   2970  O   GLY B 231      -3.035  -7.360   5.278  1.00  0.00           O  
ATOM   2971  N   ILE B 232      -2.304  -6.866   3.221  1.00  0.00           N  
ATOM   2972  CA  ILE B 232      -3.563  -6.363   2.707  1.00  0.00           C  
ATOM   2973  C   ILE B 232      -3.749  -7.098   1.387  1.00  0.00           C  
ATOM   2974  O   ILE B 232      -3.454  -6.580   0.313  1.00  0.00           O  
ATOM   2975  CB  ILE B 232      -3.523  -4.816   2.650  1.00  0.00           C  
ATOM   2976  CG1 ILE B 232      -3.382  -4.205   4.061  1.00  0.00           C  
ATOM   2977  CG2 ILE B 232      -4.789  -4.278   1.996  1.00  0.00           C  
ATOM   2978  CD1 ILE B 232      -3.395  -2.672   4.107  1.00  0.00           C  
ATOM   2979  N   ASN B 233      -4.127  -8.376   1.497  1.00  0.00           N  
ATOM   2980  CA  ASN B 233      -4.102  -9.341   0.401  1.00  0.00           C  
ATOM   2981  C   ASN B 233      -5.483  -9.721  -0.069  1.00  0.00           C  
ATOM   2982  O   ASN B 233      -6.344 -10.106   0.712  1.00  0.00           O  
ATOM   2983  CB  ASN B 233      -3.449 -10.645   0.823  1.00  0.00           C  
ATOM   2984  CG  ASN B 233      -2.067 -10.471   1.313  1.00  0.00           C  
ATOM   2985  OD1 ASN B 233      -1.185 -10.023   0.612  1.00  0.00           O  
ATOM   2986  ND2 ASN B 233      -1.870 -10.873   2.546  1.00  0.00           N  
ATOM   2987  N   ARG B 234      -5.633  -9.731  -1.354  1.00  0.00           N  
ATOM   2988  CA  ARG B 234      -6.898  -9.815  -2.028  1.00  0.00           C  
ATOM   2989  C   ARG B 234      -7.152 -11.246  -2.473  1.00  0.00           C  
ATOM   2990  O   ARG B 234      -6.501 -11.739  -3.378  1.00  0.00           O  
ATOM   2991  CB  ARG B 234      -6.876  -8.818  -3.186  1.00  0.00           C  
ATOM   2992  CG  ARG B 234      -6.588  -7.384  -2.753  1.00  0.00           C  
ATOM   2993  CD  ARG B 234      -7.581  -6.317  -3.157  1.00  0.00           C  
ATOM   2994  NE  ARG B 234      -8.239  -5.689  -1.995  1.00  0.00           N  
ATOM   2995  CZ  ARG B 234      -9.439  -5.122  -1.940  1.00  0.00           C  
ATOM   2996  NH1 ARG B 234     -10.198  -4.996  -2.970  1.00  0.00           N  
ATOM   2997  NH2 ARG B 234      -9.932  -4.683  -0.832  1.00  0.00           N  
ATOM   2998  N   LEU B 235      -8.123 -11.892  -1.849  1.00  0.00           N  
ATOM   2999  CA  LEU B 235      -8.616 -13.157  -2.377  1.00  0.00           C  
ATOM   3000  C   LEU B 235      -9.469 -12.907  -3.620  1.00  0.00           C  
ATOM   3001  O   LEU B 235     -10.142 -11.892  -3.733  1.00  0.00           O  
ATOM   3002  CB  LEU B 235      -9.428 -13.921  -1.326  1.00  0.00           C  
ATOM   3003  CG  LEU B 235      -8.654 -14.365  -0.086  1.00  0.00           C  
ATOM   3004  CD1 LEU B 235      -9.597 -15.106   0.849  1.00  0.00           C  
ATOM   3005  CD2 LEU B 235      -7.485 -15.289  -0.421  1.00  0.00           C  
ATOM   3006  N   GLU B 236      -9.517 -13.881  -4.506  1.00  0.00           N  
ATOM   3007  CA  GLU B 236     -10.373 -13.841  -5.687  1.00  0.00           C  
ATOM   3008  C   GLU B 236     -11.871 -13.748  -5.317  1.00  0.00           C  
ATOM   3009  O   GLU B 236     -12.638 -13.120  -6.027  1.00  0.00           O  
ATOM   3010  CB  GLU B 236     -10.036 -15.062  -6.550  1.00  0.00           C  
ATOM   3011  CG  GLU B 236     -10.167 -14.824  -8.054  1.00  0.00           C  
ATOM   3012  CD  GLU B 236      -9.579 -15.988  -8.881  1.00  0.00           C  
ATOM   3013  OE1 GLU B 236      -9.707 -15.962 -10.125  1.00  0.00           O  
ATOM   3014  OE2 GLU B 236      -8.995 -16.920  -8.304  1.00  0.00           O  
ATOM   3015  N   ASN B 237     -12.321 -14.273  -4.143  1.00  0.00           N  
ATOM   3016  CA  ASN B 237     -13.672 -14.057  -3.588  1.00  0.00           C  
ATOM   3017  C   ASN B 237     -13.817 -12.789  -2.770  1.00  0.00           C  
ATOM   3018  O   ASN B 237     -14.901 -12.492  -2.251  1.00  0.00           O  
ATOM   3019  CB  ASN B 237     -14.175 -15.230  -2.758  1.00  0.00           C  
ATOM   3020  CG  ASN B 237     -13.462 -15.502  -1.449  1.00  0.00           C  
ATOM   3021  OD1 ASN B 237     -12.500 -14.876  -1.089  1.00  0.00           O  
ATOM   3022  ND2 ASN B 237     -13.901 -16.510  -0.723  1.00  0.00           N  
ATOM   3023  N   GLY B 238     -12.746 -12.084  -2.631  1.00  0.00           N  
ATOM   3024  CA  GLY B 238     -12.761 -10.751  -2.192  1.00  0.00           C  
ATOM   3025  C   GLY B 238     -12.918 -10.453  -0.725  1.00  0.00           C  
ATOM   3026  O   GLY B 238     -13.086  -9.290  -0.394  1.00  0.00           O  
ATOM   3027  N   LYS B 239     -12.861 -11.414   0.177  1.00  0.00           N  
ATOM   3028  CA  LYS B 239     -12.743 -11.060   1.590  1.00  0.00           C  
ATOM   3029  C   LYS B 239     -11.342 -10.519   1.846  1.00  0.00           C  
ATOM   3030  O   LYS B 239     -10.370 -11.181   1.485  1.00  0.00           O  
ATOM   3031  CB  LYS B 239     -13.081 -12.253   2.478  1.00  0.00           C  
ATOM   3032  CG  LYS B 239     -14.579 -12.564   2.429  1.00  0.00           C  
ATOM   3033  CD  LYS B 239     -14.912 -13.680   3.420  1.00  0.00           C  
ATOM   3034  CE  LYS B 239     -16.413 -13.955   3.425  1.00  0.00           C  
ATOM   3035  NZ  LYS B 239     -16.774 -15.015   4.407  1.00  0.00           N  
ATOM   3036  N   VAL B 240     -11.241  -9.355   2.470  1.00  0.00           N  
ATOM   3037  CA  VAL B 240      -9.943  -8.847   2.912  1.00  0.00           C  
ATOM   3038  C   VAL B 240      -9.383  -9.804   3.943  1.00  0.00           C  
ATOM   3039  O   VAL B 240      -9.998 -10.025   4.976  1.00  0.00           O  
ATOM   3040  CB  VAL B 240     -10.012  -7.429   3.502  1.00  0.00           C  
ATOM   3041  CG1 VAL B 240      -8.644  -6.955   3.981  1.00  0.00           C  
ATOM   3042  CG2 VAL B 240     -10.508  -6.410   2.480  1.00  0.00           C  
ATOM   3043  N   VAL B 241      -8.225 -10.367   3.635  1.00  0.00           N  
ATOM   3044  CA  VAL B 241      -7.482 -11.232   4.539  1.00  0.00           C  
ATOM   3045  C   VAL B 241      -6.053 -10.729   4.621  1.00  0.00           C  
ATOM   3046  O   VAL B 241      -5.524 -10.163   3.660  1.00  0.00           O  
ATOM   3047  CB  VAL B 241      -7.543 -12.707   4.129  1.00  0.00           C  
ATOM   3048  CG1 VAL B 241      -8.992 -13.211   4.078  1.00  0.00           C  
ATOM   3049  CG2 VAL B 241      -6.857 -12.987   2.796  1.00  0.00           C  
ATOM   3050  N   GLY B 242      -5.443 -10.922   5.768  1.00  0.00           N  
ATOM   3051  CA  GLY B 242      -4.038 -10.639   5.927  1.00  0.00           C  
ATOM   3052  C   GLY B 242      -3.128 -11.728   5.359  1.00  0.00           C  
ATOM   3053  O   GLY B 242      -3.554 -12.658   4.671  1.00  0.00           O  
ATOM   3054  N   ASP B 243      -1.850 -11.615   5.693  1.00  0.00           N  
ATOM   3055  CA  ASP B 243      -0.839 -12.631   5.420  1.00  0.00           C  
ATOM   3056  C   ASP B 243      -0.959 -13.841   6.360  1.00  0.00           C  
ATOM   3057  O   ASP B 243      -0.359 -14.880   6.108  1.00  0.00           O  
ATOM   3058  CB  ASP B 243       0.559 -11.993   5.547  1.00  0.00           C  
ATOM   3059  CG  ASP B 243       0.934 -10.994   4.446  1.00  0.00           C  
ATOM   3060  OD1 ASP B 243       0.377 -11.064   3.336  1.00  0.00           O  
ATOM   3061  OD2 ASP B 243       1.873 -10.194   4.646  1.00  0.00           O  
ATOM   3062  N   VAL B 244      -1.741 -13.704   7.438  1.00  0.00           N  
ATOM   3063  CA  VAL B 244      -1.962 -14.731   8.454  1.00  0.00           C  
ATOM   3064  C   VAL B 244      -3.396 -15.261   8.353  1.00  0.00           C  
ATOM   3065  O   VAL B 244      -4.336 -14.492   8.180  1.00  0.00           O  
ATOM   3066  CB  VAL B 244      -1.691 -14.189   9.868  1.00  0.00           C  
ATOM   3067  CG1 VAL B 244      -1.806 -15.286  10.928  1.00  0.00           C  
ATOM   3068  CG2 VAL B 244      -0.281 -13.585   9.980  1.00  0.00           C  
ATOM   3069  N   VAL B 245      -3.583 -16.566   8.514  1.00  0.00           N  
ATOM   3070  CA  VAL B 245      -4.925 -17.170   8.597  1.00  0.00           C  
ATOM   3071  C   VAL B 245      -5.572 -16.765   9.921  1.00  0.00           C  
ATOM   3072  O   VAL B 245      -5.350 -17.391  10.957  1.00  0.00           O  
ATOM   3073  CB  VAL B 245      -4.890 -18.695   8.410  1.00  0.00           C  
ATOM   3074  CG1 VAL B 245      -6.311 -19.274   8.414  1.00  0.00           C  
ATOM   3075  CG2 VAL B 245      -4.247 -19.077   7.076  1.00  0.00           C  
ATOM   3076  N   PHE B 246      -6.389 -15.697   9.877  1.00  0.00           N  
ATOM   3077  CA  PHE B 246      -6.904 -15.003  11.064  1.00  0.00           C  
ATOM   3078  C   PHE B 246      -7.656 -15.908  12.035  1.00  0.00           C  
ATOM   3079  O   PHE B 246      -7.384 -15.889  13.233  1.00  0.00           O  
ATOM   3080  CB  PHE B 246      -7.803 -13.848  10.599  1.00  0.00           C  
ATOM   3081  CG  PHE B 246      -8.373 -13.029  11.737  1.00  0.00           C  
ATOM   3082  CD1 PHE B 246      -9.615 -13.368  12.315  1.00  0.00           C  
ATOM   3083  CD2 PHE B 246      -7.648 -11.945  12.252  1.00  0.00           C  
ATOM   3084  CE1 PHE B 246     -10.120 -12.632  13.399  1.00  0.00           C  
ATOM   3085  CE2 PHE B 246      -8.149 -11.207  13.333  1.00  0.00           C  
ATOM   3086  CZ  PHE B 246      -9.382 -11.550  13.912  1.00  0.00           C  
ATOM   3087  N   GLU B 247      -8.602 -16.725  11.566  1.00  0.00           N  
ATOM   3088  CA  GLU B 247      -9.492 -17.519  12.426  1.00  0.00           C  
ATOM   3089  C   GLU B 247      -8.745 -18.546  13.278  1.00  0.00           C  
ATOM   3090  O   GLU B 247      -9.125 -18.803  14.420  1.00  0.00           O  
ATOM   3091  CB  GLU B 247     -10.535 -18.229  11.547  1.00  0.00           C  
ATOM   3092  CG  GLU B 247     -11.573 -17.244  10.986  1.00  0.00           C  
ATOM   3093  CD  GLU B 247     -12.335 -17.760   9.762  1.00  0.00           C  
ATOM   3094  OE1 GLU B 247     -13.448 -17.240   9.535  1.00  0.00           O  
ATOM   3095  OE2 GLU B 247     -11.792 -18.623   9.049  1.00  0.00           O  
ATOM   3096  N   ASP B 248      -7.661 -19.105  12.750  1.00  0.00           N  
ATOM   3097  CA  ASP B 248      -6.842 -20.058  13.479  1.00  0.00           C  
ATOM   3098  C   ASP B 248      -5.784 -19.355  14.336  1.00  0.00           C  
ATOM   3099  O   ASP B 248      -5.570 -19.751  15.486  1.00  0.00           O  
ATOM   3100  CB  ASP B 248      -6.220 -21.063  12.498  1.00  0.00           C  
ATOM   3101  CG  ASP B 248      -7.281 -21.954  11.838  1.00  0.00           C  
ATOM   3102  OD1 ASP B 248      -8.256 -22.316  12.541  1.00  0.00           O  
ATOM   3103  OD2 ASP B 248      -7.093 -22.282  10.652  1.00  0.00           O  
ATOM   3104  N   ALA B 249      -5.202 -18.254  13.838  1.00  0.00           N  
ATOM   3105  CA  ALA B 249      -4.282 -17.430  14.612  1.00  0.00           C  
ATOM   3106  C   ALA B 249      -4.956 -16.817  15.853  1.00  0.00           C  
ATOM   3107  O   ALA B 249      -4.389 -16.838  16.944  1.00  0.00           O  
ATOM   3108  CB  ALA B 249      -3.708 -16.347  13.701  1.00  0.00           C  
ATOM   3109  N   ALA B 250      -6.210 -16.361  15.726  1.00  0.00           N  
ATOM   3110  CA  ALA B 250      -6.981 -15.755  16.808  1.00  0.00           C  
ATOM   3111  C   ALA B 250      -7.351 -16.732  17.938  1.00  0.00           C  
ATOM   3112  O   ALA B 250      -7.729 -16.305  19.023  1.00  0.00           O  
ATOM   3113  CB  ALA B 250      -8.231 -15.106  16.202  1.00  0.00           C  
ATOM   3114  N   LYS B 251      -7.219 -18.033  17.719  1.00  0.00           N  
ATOM   3115  CA  LYS B 251      -7.391 -19.048  18.778  1.00  0.00           C  
ATOM   3116  C   LYS B 251      -6.157 -19.154  19.684  1.00  0.00           C  
ATOM   3117  O   LYS B 251      -6.290 -19.620  20.808  1.00  0.00           O  
ATOM   3118  CB  LYS B 251      -7.704 -20.415  18.150  1.00  0.00           C  
ATOM   3119  CG  LYS B 251      -9.050 -20.434  17.405  1.00  0.00           C  
ATOM   3120  CD  LYS B 251      -9.176 -21.705  16.544  1.00  0.00           C  
ATOM   3121  CE  LYS B 251     -10.363 -21.593  15.589  1.00  0.00           C  
ATOM   3122  NZ  LYS B 251     -10.246 -22.527  14.437  1.00  0.00           N  
ATOM   3123  N   ARG B 252      -4.986 -18.719  19.192  1.00  0.00           N  
ATOM   3124  CA  ARG B 252      -3.687 -18.890  19.854  1.00  0.00           C  
ATOM   3125  C   ARG B 252      -3.073 -17.569  20.320  1.00  0.00           C  
ATOM   3126  O   ARG B 252      -2.517 -17.503  21.416  1.00  0.00           O  
ATOM   3127  CB  ARG B 252      -2.716 -19.629  18.917  1.00  0.00           C  
ATOM   3128  CG  ARG B 252      -3.297 -20.947  18.381  1.00  0.00           C  
ATOM   3129  CD  ARG B 252      -2.229 -21.786  17.690  1.00  0.00           C  
ATOM   3130  NE  ARG B 252      -1.376 -22.450  18.689  1.00  0.00           N  
ATOM   3131  CZ  ARG B 252      -0.543 -23.464  18.454  1.00  0.00           C  
ATOM   3132  NH1 ARG B 252      -0.332 -23.908  17.258  1.00  0.00           N  
ATOM   3133  NH2 ARG B 252       0.058 -24.034  19.435  1.00  0.00           N  
ATOM   3134  N   ALA B 253      -3.190 -16.532  19.526  1.00  0.00           N  
ATOM   3135  CA  ALA B 253      -2.626 -15.234  19.840  1.00  0.00           C  
ATOM   3136  C   ALA B 253      -3.291 -14.607  21.085  1.00  0.00           C  
ATOM   3137  O   ALA B 253      -4.476 -14.804  21.353  1.00  0.00           O  
ATOM   3138  CB  ALA B 253      -2.750 -14.339  18.612  1.00  0.00           C  
ATOM   3139  N   SER B 254      -2.531 -13.791  21.833  1.00  0.00           N  
ATOM   3140  CA  SER B 254      -3.071 -12.923  22.874  1.00  0.00           C  
ATOM   3141  C   SER B 254      -3.684 -11.649  22.291  1.00  0.00           C  
ATOM   3142  O   SER B 254      -4.733 -11.190  22.753  1.00  0.00           O  
ATOM   3143  CB  SER B 254      -1.994 -12.574  23.901  1.00  0.00           C  
ATOM   3144  OG  SER B 254      -0.884 -11.945  23.289  1.00  0.00           O  
ATOM   3145  N   TYR B 255      -3.053 -11.120  21.260  1.00  0.00           N  
ATOM   3146  CA  TYR B 255      -3.506  -9.966  20.485  1.00  0.00           C  
ATOM   3147  C   TYR B 255      -3.334 -10.232  18.995  1.00  0.00           C  
ATOM   3148  O   TYR B 255      -2.336 -10.822  18.574  1.00  0.00           O  
ATOM   3149  CB  TYR B 255      -2.725  -8.710  20.885  1.00  0.00           C  
ATOM   3150  CG  TYR B 255      -3.018  -8.198  22.277  1.00  0.00           C  
ATOM   3151  CD1 TYR B 255      -4.025  -7.235  22.483  1.00  0.00           C  
ATOM   3152  CD2 TYR B 255      -2.269  -8.669  23.372  1.00  0.00           C  
ATOM   3153  CE1 TYR B 255      -4.285  -6.743  23.765  1.00  0.00           C  
ATOM   3154  CE2 TYR B 255      -2.530  -8.184  24.671  1.00  0.00           C  
ATOM   3155  CZ  TYR B 255      -3.532  -7.218  24.860  1.00  0.00           C  
ATOM   3156  OH  TYR B 255      -3.780  -6.738  26.119  1.00  0.00           O  
ATOM   3157  N   ILE B 256      -4.262  -9.742  18.189  1.00  0.00           N  
ATOM   3158  CA  ILE B 256      -4.179  -9.830  16.733  1.00  0.00           C  
ATOM   3159  C   ILE B 256      -4.790  -8.592  16.074  1.00  0.00           C  
ATOM   3160  O   ILE B 256      -5.841  -8.100  16.498  1.00  0.00           O  
ATOM   3161  CB  ILE B 256      -4.790 -11.156  16.230  1.00  0.00           C  
ATOM   3162  CG1 ILE B 256      -4.449 -11.393  14.750  1.00  0.00           C  
ATOM   3163  CG2 ILE B 256      -6.309 -11.221  16.480  1.00  0.00           C  
ATOM   3164  CD1 ILE B 256      -4.722 -12.835  14.288  1.00  0.00           C  
ATOM   3165  N   THR B 257      -4.135  -8.089  15.027  1.00  0.00           N  
ATOM   3166  CA  THR B 257      -4.728  -7.060  14.168  1.00  0.00           C  
ATOM   3167  C   THR B 257      -5.735  -7.691  13.204  1.00  0.00           C  
ATOM   3168  O   THR B 257      -5.372  -8.649  12.510  1.00  0.00           O  
ATOM   3169  CB  THR B 257      -3.676  -6.303  13.345  1.00  0.00           C  
ATOM   3170  OG1 THR B 257      -2.831  -7.211  12.665  1.00  0.00           O  
ATOM   3171  CG2 THR B 257      -2.811  -5.409  14.225  1.00  0.00           C  
ATOM   3172  N   PRO B 258      -6.956  -7.168  13.103  1.00  0.00           N  
ATOM   3173  CA  PRO B 258      -7.853  -7.565  12.037  1.00  0.00           C  
ATOM   3174  C   PRO B 258      -7.342  -7.029  10.693  1.00  0.00           C  
ATOM   3175  O   PRO B 258      -6.615  -6.032  10.632  1.00  0.00           O  
ATOM   3176  CB  PRO B 258      -9.211  -6.974  12.415  1.00  0.00           C  
ATOM   3177  CG  PRO B 258      -8.826  -5.685  13.136  1.00  0.00           C  
ATOM   3178  CD  PRO B 258      -7.522  -6.056  13.850  1.00  0.00           C  
ATOM   3179  N   VAL B 259      -7.762  -7.678   9.619  1.00  0.00           N  
ATOM   3180  CA  VAL B 259      -7.559  -7.167   8.261  1.00  0.00           C  
ATOM   3181  C   VAL B 259      -8.910  -7.215   7.537  1.00  0.00           C  
ATOM   3182  O   VAL B 259      -9.451  -8.307   7.359  1.00  0.00           O  
ATOM   3183  CB  VAL B 259      -6.468  -7.950   7.504  1.00  0.00           C  
ATOM   3184  CG1 VAL B 259      -6.206  -7.307   6.144  1.00  0.00           C  
ATOM   3185  CG2 VAL B 259      -5.155  -7.982   8.270  1.00  0.00           C  
ATOM   3186  N   PRO B 260      -9.504  -6.055   7.157  1.00  0.00           N  
ATOM   3187  CA  PRO B 260      -9.006  -4.689   7.311  1.00  0.00           C  
ATOM   3188  C   PRO B 260      -9.225  -4.130   8.727  1.00  0.00           C  
ATOM   3189  O   PRO B 260      -9.821  -4.778   9.577  1.00  0.00           O  
ATOM   3190  CB  PRO B 260      -9.794  -3.900   6.263  1.00  0.00           C  
ATOM   3191  CG  PRO B 260     -11.167  -4.573   6.308  1.00  0.00           C  
ATOM   3192  CD  PRO B 260     -10.843  -6.028   6.613  1.00  0.00           C  
ATOM   3193  N   GLY B 261      -8.775  -2.906   8.960  1.00  0.00           N  
ATOM   3194  CA  GLY B 261      -9.024  -2.166  10.203  1.00  0.00           C  
ATOM   3195  C   GLY B 261      -7.973  -2.356  11.298  1.00  0.00           C  
ATOM   3196  O   GLY B 261      -8.167  -1.879  12.412  1.00  0.00           O  
ATOM   3197  N   GLY B 262      -6.854  -3.020  10.974  1.00  0.00           N  
ATOM   3198  CA  GLY B 262      -5.697  -3.140  11.843  1.00  0.00           C  
ATOM   3199  C   GLY B 262      -4.609  -2.117  11.497  1.00  0.00           C  
ATOM   3200  O   GLY B 262      -4.687  -0.956  11.882  1.00  0.00           O  
ATOM   3201  N   VAL B 263      -3.596  -2.548  10.744  1.00  0.00           N  
ATOM   3202  CA  VAL B 263      -2.426  -1.710  10.418  1.00  0.00           C  
ATOM   3203  C   VAL B 263      -2.751  -0.607   9.403  1.00  0.00           C  
ATOM   3204  O   VAL B 263      -2.261   0.512   9.536  1.00  0.00           O  
ATOM   3205  CB  VAL B 263      -1.268  -2.587   9.925  1.00  0.00           C  
ATOM   3206  CG1 VAL B 263      -0.025  -1.764   9.589  1.00  0.00           C  
ATOM   3207  CG2 VAL B 263      -0.874  -3.620  10.986  1.00  0.00           C  
ATOM   3208  N   GLY B 264      -3.577  -0.883   8.405  1.00  0.00           N  
ATOM   3209  CA  GLY B 264      -3.821   0.020   7.274  1.00  0.00           C  
ATOM   3210  C   GLY B 264      -4.193   1.465   7.663  1.00  0.00           C  
ATOM   3211  O   GLY B 264      -3.547   2.391   7.171  1.00  0.00           O  
ATOM   3212  N   PRO B 265      -5.170   1.701   8.564  1.00  0.00           N  
ATOM   3213  CA  PRO B 265      -5.550   3.048   8.995  1.00  0.00           C  
ATOM   3214  C   PRO B 265      -4.413   3.817   9.683  1.00  0.00           C  
ATOM   3215  O   PRO B 265      -4.365   5.041   9.606  1.00  0.00           O  
ATOM   3216  CB  PRO B 265      -6.732   2.847   9.945  1.00  0.00           C  
ATOM   3217  CG  PRO B 265      -7.333   1.517   9.511  1.00  0.00           C  
ATOM   3218  CD  PRO B 265      -6.099   0.719   9.100  1.00  0.00           C  
ATOM   3219  N   MET B 266      -3.479   3.109  10.323  1.00  0.00           N  
ATOM   3220  CA  MET B 266      -2.364   3.722  11.030  1.00  0.00           C  
ATOM   3221  C   MET B 266      -1.360   4.397  10.100  1.00  0.00           C  
ATOM   3222  O   MET B 266      -0.747   5.371  10.504  1.00  0.00           O  
ATOM   3223  CB  MET B 266      -1.637   2.693  11.906  1.00  0.00           C  
ATOM   3224  CG  MET B 266      -2.505   2.181  13.055  1.00  0.00           C  
ATOM   3225  SD  MET B 266      -3.149   3.473  14.160  1.00  0.00           S  
ATOM   3226  CE  MET B 266      -1.615   4.210  14.774  1.00  0.00           C  
ATOM   3227  N   THR B 267      -1.223   3.946   8.858  1.00  0.00           N  
ATOM   3228  CA  THR B 267      -0.276   4.540   7.904  1.00  0.00           C  
ATOM   3229  C   THR B 267      -0.598   6.018   7.640  1.00  0.00           C  
ATOM   3230  O   THR B 267       0.283   6.861   7.739  1.00  0.00           O  
ATOM   3231  CB  THR B 267      -0.270   3.751   6.589  1.00  0.00           C  
ATOM   3232  OG1 THR B 267      -0.018   2.385   6.839  1.00  0.00           O  
ATOM   3233  CG2 THR B 267       0.814   4.234   5.624  1.00  0.00           C  
ATOM   3234  N   VAL B 268      -1.855   6.339   7.360  1.00  0.00           N  
ATOM   3235  CA  VAL B 268      -2.275   7.729   7.105  1.00  0.00           C  
ATOM   3236  C   VAL B 268      -2.309   8.546   8.405  1.00  0.00           C  
ATOM   3237  O   VAL B 268      -1.923   9.704   8.404  1.00  0.00           O  
ATOM   3238  CB  VAL B 268      -3.641   7.779   6.389  1.00  0.00           C  
ATOM   3239  CG1 VAL B 268      -4.097   9.218   6.116  1.00  0.00           C  
ATOM   3240  CG2 VAL B 268      -3.581   7.061   5.041  1.00  0.00           C  
ATOM   3241  N   ALA B 269      -2.713   7.940   9.528  1.00  0.00           N  
ATOM   3242  CA  ALA B 269      -2.664   8.624  10.821  1.00  0.00           C  
ATOM   3243  C   ALA B 269      -1.226   9.010  11.202  1.00  0.00           C  
ATOM   3244  O   ALA B 269      -0.987  10.134  11.641  1.00  0.00           O  
ATOM   3245  CB  ALA B 269      -3.308   7.715  11.874  1.00  0.00           C  
ATOM   3246  N   THR B 270      -0.256   8.127  10.952  1.00  0.00           N  
ATOM   3247  CA  THR B 270       1.162   8.384  11.218  1.00  0.00           C  
ATOM   3248  C   THR B 270       1.745   9.417  10.256  1.00  0.00           C  
ATOM   3249  O   THR B 270       2.586  10.204  10.666  1.00  0.00           O  
ATOM   3250  CB  THR B 270       1.976   7.090  11.137  1.00  0.00           C  
ATOM   3251  OG1 THR B 270       1.412   6.101  11.960  1.00  0.00           O  
ATOM   3252  CG2 THR B 270       3.415   7.286  11.611  1.00  0.00           C  
ATOM   3253  N   LEU B 271       1.285   9.479   9.013  1.00  0.00           N  
ATOM   3254  CA  LEU B 271       1.678  10.552   8.090  1.00  0.00           C  
ATOM   3255  C   LEU B 271       1.283  11.935   8.631  1.00  0.00           C  
ATOM   3256  O   LEU B 271       2.063  12.879   8.568  1.00  0.00           O  
ATOM   3257  CB  LEU B 271       1.010  10.280   6.730  1.00  0.00           C  
ATOM   3258  CG  LEU B 271       1.314  11.345   5.672  1.00  0.00           C  
ATOM   3259  CD1 LEU B 271       2.774  11.280   5.242  1.00  0.00           C  
ATOM   3260  CD2 LEU B 271       0.415  11.120   4.453  1.00  0.00           C  
ATOM   3261  N   ILE B 272       0.081  12.037   9.189  1.00  0.00           N  
ATOM   3262  CA  ILE B 272      -0.419  13.258   9.823  1.00  0.00           C  
ATOM   3263  C   ILE B 272       0.396  13.579  11.080  1.00  0.00           C  
ATOM   3264  O   ILE B 272       0.812  14.715  11.271  1.00  0.00           O  
ATOM   3265  CB  ILE B 272      -1.918  13.093  10.133  1.00  0.00           C  
ATOM   3266  CG1 ILE B 272      -2.731  13.005   8.824  1.00  0.00           C  
ATOM   3267  CG2 ILE B 272      -2.451  14.258  10.978  1.00  0.00           C  
ATOM   3268  CD1 ILE B 272      -4.147  12.452   9.072  1.00  0.00           C  
ATOM   3269  N   GLU B 273       0.676  12.576  11.906  1.00  0.00           N  
ATOM   3270  CA  GLU B 273       1.509  12.719  13.105  1.00  0.00           C  
ATOM   3271  C   GLU B 273       2.929  13.180  12.751  1.00  0.00           C  
ATOM   3272  O   GLU B 273       3.418  14.140  13.345  1.00  0.00           O  
ATOM   3273  CB  GLU B 273       1.506  11.377  13.858  1.00  0.00           C  
ATOM   3274  CG  GLU B 273       2.140  11.473  15.253  1.00  0.00           C  
ATOM   3275  CD  GLU B 273       2.101  10.124  16.007  1.00  0.00           C  
ATOM   3276  OE1 GLU B 273       2.053  10.142  17.253  1.00  0.00           O  
ATOM   3277  OE2 GLU B 273       2.126   9.056  15.348  1.00  0.00           O  
ATOM   3278  N   ASN B 274       3.553  12.593  11.713  1.00  0.00           N  
ATOM   3279  CA  ASN B 274       4.848  13.015  11.206  1.00  0.00           C  
ATOM   3280  C   ASN B 274       4.829  14.470  10.713  1.00  0.00           C  
ATOM   3281  O   ASN B 274       5.768  15.215  10.966  1.00  0.00           O  
ATOM   3282  CB  ASN B 274       5.279  12.103  10.042  1.00  0.00           C  
ATOM   3283  CG  ASN B 274       5.888  10.770  10.454  1.00  0.00           C  
ATOM   3284  OD1 ASN B 274       6.125  10.448  11.600  1.00  0.00           O  
ATOM   3285  ND2 ASN B 274       6.226   9.965   9.469  1.00  0.00           N  
ATOM   3286  N   THR B 275       3.766  14.894  10.040  1.00  0.00           N  
ATOM   3287  CA  THR B 275       3.640  16.274   9.545  1.00  0.00           C  
ATOM   3288  C   THR B 275       3.535  17.271  10.696  1.00  0.00           C  
ATOM   3289  O   THR B 275       4.164  18.331  10.661  1.00  0.00           O  
ATOM   3290  CB  THR B 275       2.439  16.424   8.605  1.00  0.00           C  
ATOM   3291  OG1 THR B 275       2.491  15.475   7.559  1.00  0.00           O  
ATOM   3292  CG2 THR B 275       2.388  17.795   7.942  1.00  0.00           C  
ATOM   3293  N   LEU B 276       2.801  16.919  11.754  1.00  0.00           N  
ATOM   3294  CA  LEU B 276       2.767  17.724  12.969  1.00  0.00           C  
ATOM   3295  C   LEU B 276       4.140  17.752  13.650  1.00  0.00           C  
ATOM   3296  O   LEU B 276       4.595  18.823  14.034  1.00  0.00           O  
ATOM   3297  CB  LEU B 276       1.683  17.189  13.919  1.00  0.00           C  
ATOM   3298  CG  LEU B 276       1.600  17.956  15.255  1.00  0.00           C  
ATOM   3299  CD1 LEU B 276       1.153  19.410  15.084  1.00  0.00           C  
ATOM   3300  CD2 LEU B 276       0.605  17.269  16.185  1.00  0.00           C  
ATOM   3301  N   GLN B 277       4.807  16.610  13.774  1.00  0.00           N  
ATOM   3302  CA  GLN B 277       6.139  16.509  14.363  1.00  0.00           C  
ATOM   3303  C   GLN B 277       7.142  17.393  13.618  1.00  0.00           C  
ATOM   3304  O   GLN B 277       7.856  18.167  14.254  1.00  0.00           O  
ATOM   3305  CB  GLN B 277       6.582  15.039  14.357  1.00  0.00           C  
ATOM   3306  CG  GLN B 277       7.942  14.876  15.058  1.00  0.00           C  
ATOM   3307  CD  GLN B 277       8.494  13.457  15.044  1.00  0.00           C  
ATOM   3308  OE1 GLN B 277       7.975  12.530  14.452  1.00  0.00           O  
ATOM   3309  NE2 GLN B 277       9.612  13.264  15.705  1.00  0.00           N  
ATOM   3310  N   ALA B 278       7.151  17.352  12.279  1.00  0.00           N  
ATOM   3311  CA  ALA B 278       8.021  18.189  11.469  1.00  0.00           C  
ATOM   3312  C   ALA B 278       7.808  19.681  11.763  1.00  0.00           C  
ATOM   3313  O   ALA B 278       8.776  20.419  11.968  1.00  0.00           O  
ATOM   3314  CB  ALA B 278       7.773  17.867   9.987  1.00  0.00           C  
ATOM   3315  N   CYS B 279       6.558  20.128  11.873  1.00  0.00           N  
ATOM   3316  CA  CYS B 279       6.216  21.497  12.240  1.00  0.00           C  
ATOM   3317  C   CYS B 279       6.702  21.849  13.652  1.00  0.00           C  
ATOM   3318  O   CYS B 279       7.401  22.835  13.845  1.00  0.00           O  
ATOM   3319  CB  CYS B 279       4.699  21.666  12.103  1.00  0.00           C  
ATOM   3320  SG  CYS B 279       4.199  23.389  12.426  1.00  0.00           S  
ATOM   3321  N   VAL B 280       6.330  21.036  14.647  1.00  0.00           N  
ATOM   3322  CA  VAL B 280       6.511  21.348  16.074  1.00  0.00           C  
ATOM   3323  C   VAL B 280       7.957  21.203  16.529  1.00  0.00           C  
ATOM   3324  O   VAL B 280       8.423  22.002  17.335  1.00  0.00           O  
ATOM   3325  CB  VAL B 280       5.567  20.490  16.933  1.00  0.00           C  
ATOM   3326  CG1 VAL B 280       5.785  20.682  18.441  1.00  0.00           C  
ATOM   3327  CG2 VAL B 280       4.105  20.837  16.656  1.00  0.00           C  
ATOM   3328  N   GLU B 281       8.687  20.198  16.016  1.00  0.00           N  
ATOM   3329  CA  GLU B 281      10.039  19.887  16.480  1.00  0.00           C  
ATOM   3330  C   GLU B 281      11.136  20.495  15.593  1.00  0.00           C  
ATOM   3331  O   GLU B 281      12.219  20.794  16.099  1.00  0.00           O  
ATOM   3332  CB  GLU B 281      10.251  18.367  16.587  1.00  0.00           C  
ATOM   3333  CG  GLU B 281       9.374  17.686  17.642  1.00  0.00           C  
ATOM   3334  CD  GLU B 281       9.633  16.165  17.737  1.00  0.00           C  
ATOM   3335  OE1 GLU B 281       8.804  15.468  18.359  1.00  0.00           O  
ATOM   3336  OE2 GLU B 281      10.611  15.649  17.149  1.00  0.00           O  
ATOM   3337  N   TYR B 282      10.893  20.666  14.292  1.00  0.00           N  
ATOM   3338  CA  TYR B 282      11.971  20.988  13.349  1.00  0.00           C  
ATOM   3339  C   TYR B 282      11.832  22.349  12.665  1.00  0.00           C  
ATOM   3340  O   TYR B 282      12.857  22.950  12.357  1.00  0.00           O  
ATOM   3341  CB  TYR B 282      12.117  19.868  12.296  1.00  0.00           C  
ATOM   3342  CG  TYR B 282      12.201  18.455  12.849  1.00  0.00           C  
ATOM   3343  CD1 TYR B 282      12.882  18.174  14.050  1.00  0.00           C  
ATOM   3344  CD2 TYR B 282      11.564  17.390  12.166  1.00  0.00           C  
ATOM   3345  CE1 TYR B 282      12.895  16.876  14.589  1.00  0.00           C  
ATOM   3346  CE2 TYR B 282      11.577  16.094  12.689  1.00  0.00           C  
ATOM   3347  CZ  TYR B 282      12.230  15.843  13.911  1.00  0.00           C  
ATOM   3348  OH  TYR B 282      12.200  14.578  14.460  1.00  0.00           O  
ATOM   3349  N   HIS B 283      10.613  22.814  12.406  1.00  0.00           N  
ATOM   3350  CA  HIS B 283      10.405  24.016  11.598  1.00  0.00           C  
ATOM   3351  C   HIS B 283       9.912  25.217  12.405  1.00  0.00           C  
ATOM   3352  O   HIS B 283      10.340  26.343  12.139  1.00  0.00           O  
ATOM   3353  CB  HIS B 283       9.437  23.713  10.452  1.00  0.00           C  
ATOM   3354  CG  HIS B 283       9.800  22.531   9.602  1.00  0.00           C  
ATOM   3355  ND1 HIS B 283       8.885  21.717   8.968  1.00  0.00           N  
ATOM   3356  CD2 HIS B 283      11.045  22.042   9.296  1.00  0.00           C  
ATOM   3357  CE1 HIS B 283       9.557  20.762   8.314  1.00  0.00           C  
ATOM   3358  NE2 HIS B 283      10.874  20.925   8.490  1.00  0.00           N  
ATOM   3359  N   ASP B 284       9.001  24.998  13.346  1.00  0.00           N  
ATOM   3360  CA  ASP B 284       8.428  26.051  14.181  1.00  0.00           C  
ATOM   3361  C   ASP B 284       8.341  25.603  15.658  1.00  0.00           C  
ATOM   3362  O   ASP B 284       7.253  25.549  16.244  1.00  0.00           O  
ATOM   3363  CB  ASP B 284       7.080  26.476  13.584  1.00  0.00           C  
ATOM   3364  CG  ASP B 284       6.506  27.742  14.220  1.00  0.00           C  
ATOM   3365  OD1 ASP B 284       7.265  28.688  14.473  1.00  0.00           O  
ATOM   3366  OD2 ASP B 284       5.260  27.763  14.405  1.00  0.00           O  
ATOM   3367  N   PRO B 285       9.509  25.194  16.242  1.00  0.00           N  
ATOM   3368  CA  PRO B 285       9.561  24.769  17.628  1.00  0.00           C  
ATOM   3369  C   PRO B 285       9.224  25.949  18.540  1.00  0.00           C  
ATOM   3370  O   PRO B 285       9.679  27.071  18.330  1.00  0.00           O  
ATOM   3371  CB  PRO B 285      10.981  24.244  17.851  1.00  0.00           C  
ATOM   3372  CG  PRO B 285      11.810  25.047  16.855  1.00  0.00           C  
ATOM   3373  CD  PRO B 285      10.852  25.225  15.674  1.00  0.00           C  
ATOM   3374  N   GLN B 286       8.430  25.666  19.554  1.00  0.00           N  
ATOM   3375  CA  GLN B 286       8.204  26.578  20.661  1.00  0.00           C  
ATOM   3376  C   GLN B 286       9.029  26.079  21.844  1.00  0.00           C  
ATOM   3377  O   GLN B 286       9.110  24.869  22.056  1.00  0.00           O  
ATOM   3378  CB  GLN B 286       6.710  26.662  20.996  1.00  0.00           C  
ATOM   3379  CG  GLN B 286       5.844  27.062  19.790  1.00  0.00           C  
ATOM   3380  CD  GLN B 286       6.225  28.434  19.220  1.00  0.00           C  
ATOM   3381  OE1 GLN B 286       6.148  29.453  19.880  1.00  0.00           O  
ATOM   3382  NE2 GLN B 286       6.635  28.503  17.966  1.00  0.00           N  
ATOM   3383  N   ASP B 287       9.632  26.987  22.592  1.00  0.00           N  
ATOM   3384  CA  ASP B 287      10.238  26.620  23.863  1.00  0.00           C  
ATOM   3385  C   ASP B 287       9.115  26.155  24.808  1.00  0.00           C  
ATOM   3386  O   ASP B 287       8.169  26.904  25.058  1.00  0.00           O  
ATOM   3387  CB  ASP B 287      11.037  27.794  24.452  1.00  0.00           C  
ATOM   3388  CG  ASP B 287      12.319  28.148  23.674  1.00  0.00           C  
ATOM   3389  OD1 ASP B 287      12.952  27.225  23.117  1.00  0.00           O  
ATOM   3390  OD2 ASP B 287      12.683  29.345  23.671  1.00  0.00           O  
ATOM   3391  N   GLU B 288       9.184  24.886  25.260  1.00  0.00           N  
ATOM   3392  CA  GLU B 288       8.340  24.390  26.360  1.00  0.00           C  
ATOM   3393  C   GLU B 288       8.811  24.915  27.721  1.00  0.00           C  
ATOM   3394  O   GLU B 288      10.040  25.010  27.947  1.00  0.00           O  
ATOM   3395  CB  GLU B 288       8.241  22.848  26.372  1.00  0.00           C  
ATOM   3396  CG  GLU B 288       7.335  22.263  25.254  1.00  0.00           C  
ATOM   3397  CD  GLU B 288       6.990  20.770  25.445  1.00  0.00           C  
ATOM   3398  OE1 GLU B 288       6.015  20.312  24.797  1.00  0.00           O  
ATOM   3399  OE2 GLU B 288       7.663  20.055  26.230  1.00  0.00           O  
ATOM   3400  OXT GLU B 288       7.917  25.236  28.537  1.00  0.00           O  
CONECT    1    2                                                      
CONECT    2    1    3    5                                            
CONECT    3    8    2    4    4                                       
CONECT    4    3    3                                                 
CONECT    5    2    7    6                                            
CONECT    6    5                                                      
CONECT    7    5                                                      
CONECT    8    9    3                                                 
CONECT    9   12    8   10                                            
CONECT   10    9   17   11   11                                       
CONECT   11   10   10                                                 
CONECT   12   13    9                                                 
CONECT   13   14   12                                                 
CONECT   14   15   13                                                 
CONECT   15   16   14                                                 
CONECT   16   15                                                      
CONECT   17   10   18                                                 
CONECT   18   17   21   19                                            
CONECT   19   20   20   18   25                                       
CONECT   20   19   19                                                 
CONECT   21   18   22                                                 
CONECT   22   24   24   21   23                                       
CONECT   23   22                                                      
CONECT   24   22   22                                                 
CONECT   25   19   26                                                 
CONECT   26   25   27   29                                            
CONECT   27   34   26   28   28                                       
CONECT   28   27   27                                                 
CONECT   29   26   30                                                 
CONECT   30   29   31                                                 
CONECT   31   30   32                                                 
CONECT   32   31   33                                                 
CONECT   33   32                                                      
CONECT   34   35   27                                                 
CONECT   35   38   34   36                                            
CONECT   36   35   37   37   41                                       
CONECT   37   36   36                                                 
CONECT   38   40   39   35                                            
CONECT   39   38                                                      
CONECT   40   38                                                      
CONECT   41   36   42                                                 
CONECT   42   41   43   45                                            
CONECT   43   44   44   42   53                                       
CONECT   44   43   43                                                 
CONECT   45   42   46                                                 
CONECT   46   48   48   45   47                                       
CONECT   47   46   49   49                                            
CONECT   48   50   46   46                                            
CONECT   49   51   47   47                                            
CONECT   50   48   51   51                                            
CONECT   51   50   50   52   49                                       
CONECT   52   51                                                      
CONECT   53   43   54                                                 
CONECT   54   53   55   57                                            
CONECT   55   54   62   56   56                                       
CONECT   56   55   55                                                 
CONECT   57   54   58                                                 
CONECT   58   57   59                                                 
CONECT   59   58   60                                                 
CONECT   60   59   61                                                 
CONECT   61   60                                                      
CONECT   62   55   63                                                 
CONECT   63   66   62   64                                            
CONECT   64   63   65   65   73                                       
CONECT   65   64   64                                                 
CONECT   66   67   63                                                 
CONECT   67   68   66                                                 
CONECT   68   69   67                                                 
CONECT   69   70   70   68                                            
CONECT   70   72   71   69   69                                       
CONECT   71   70                                                      
CONECT   72   70                                                      
CONECT   73   64   79   74                                            
CONECT   74   73   75   77                                            
CONECT   75   80   74   76   76                                       
CONECT   76   75   75                                                 
CONECT   77   74   78                                                 
CONECT   78   79   77                                                 
CONECT   79   73   78                                                 
CONECT   80   81   75                                                 
CONECT   81   82   84   80                                            
CONECT   82   83   83   87   81                                       
CONECT   83   82   82                                                 
CONECT   84   85   86   81                                            
CONECT   85   84                                                      
CONECT   86   84                                                      
CONECT   87   82   88                                                 
CONECT   88   89   91   87                                            
CONECT   89   93   88   90   90                                       
CONECT   90   89   89                                                 
CONECT   91   88   92                                                 
CONECT   92   91                                                      
CONECT   93   94   89                                                 
CONECT   94   97   93   95                                            
CONECT   95   94   96   96  101                                       
CONECT   96   95   95                                                 
CONECT   97   98   99   94                                            
CONECT   98  100   97                                                 
CONECT   99   97                                                      
CONECT  100   98                                                      
CONECT  101   95  102                                                 
CONECT  102  103  101  105                                            
CONECT  103  109  104  104  102                                       
CONECT  104  103  103                                                 
CONECT  105  102  106                                                 
CONECT  106  105  107  108                                            
CONECT  107  106                                                      
CONECT  108  106                                                      
CONECT  109  110  103                                                 
CONECT  110  113  109  111                                            
CONECT  111  110  112  112  116                                       
CONECT  112  111  111                                                 
CONECT  113  115  114  110                                            
CONECT  114  113                                                      
CONECT  115  113                                                      
CONECT  116  111  117                                                 
CONECT  117  118  116  120                                            
CONECT  118  123  119  119  117                                       
CONECT  119  118  118                                                 
CONECT  120  117  121  122                                            
CONECT  121  120                                                      
CONECT  122  120                                                      
CONECT  123  124  118                                                 
CONECT  124  127  125  123                                            
CONECT  125  124  131  126  126                                       
CONECT  126  125  125                                                 
CONECT  127  129  128  124                                            
CONECT  128  130  127                                                 
CONECT  129  127                                                      
CONECT  130  128                                                      
CONECT  131  125  132                                                 
CONECT  132  133  131  135                                            
CONECT  133  134  134  143  132                                       
CONECT  134  133  133                                                 
CONECT  135  132  136                                                 
CONECT  136  137  137  135  138                                       
CONECT  137  139  136  136                                            
CONECT  138  136  140  140                                            
CONECT  139  137  141  141                                            
CONECT  140  141  138  138                                            
CONECT  141  139  139  142  140                                       
CONECT  142  141                                                      
CONECT  143  144  133                                                 
CONECT  144  147  143  145                                            
CONECT  145  144  148  146  146                                       
CONECT  146  145  145                                                 
CONECT  147  144                                                      
CONECT  148  145  149                                                 
CONECT  149  152  148  150                                            
CONECT  150  157  149  151  151                                       
CONECT  151  150  150                                                 
CONECT  152  153  149                                                 
CONECT  153  152  154                                                 
CONECT  154  153  155  155  156                                       
CONECT  155  154  154                                                 
CONECT  156  154                                                      
CONECT  157  158  150                                                 
CONECT  158  161  157  159                                            
CONECT  159  158  165  160  160                                       
CONECT  160  159  159                                                 
CONECT  161  162  158                                                 
CONECT  162  164  164  163  161                                       
CONECT  163  162                                                      
CONECT  164  162  162                                                 
CONECT  165  159  166                                                 
CONECT  166  165  169  167                                            
CONECT  167  166  172  168  168                                       
CONECT  168  167  167                                                 
CONECT  169  171  170  166                                            
CONECT  170  169                                                      
CONECT  171  169                                                      
CONECT  172  167  173                                                 
CONECT  173  172  174  176                                            
CONECT  174  181  173  175  175                                       
CONECT  175  174  174                                                 
CONECT  176  173  177                                                 
CONECT  177  176  178                                                 
CONECT  178  177  179                                                 
CONECT  179  178  180                                                 
CONECT  180  179                                                      
CONECT  181  182  174                                                 
CONECT  182  183  185  181                                            
CONECT  183  184  184  192  182                                       
CONECT  184  183  183                                                 
CONECT  185  182  186                                                 
CONECT  186  185  187                                                 
CONECT  187  186  188                                                 
CONECT  188  187  189  189                                            
CONECT  189  190  188  188  191                                       
CONECT  190  189                                                      
CONECT  191  189                                                      
CONECT  192  183  193                                                 
CONECT  193  194  192  196                                            
CONECT  194  199  195  195  193                                       
CONECT  195  194  194                                                 
CONECT  196  193  197  198                                            
CONECT  197  196                                                      
CONECT  198  196                                                      
CONECT  199  200  194                                                 
CONECT  200  203  201  199                                            
CONECT  201  200  202  202  207                                       
CONECT  202  201  201                                                 
CONECT  203  204  200                                                 
CONECT  204  206  205  203                                            
CONECT  205  204                                                      
CONECT  206  204                                                      
CONECT  207  201  208                                                 
CONECT  208  209  207  211                                            
CONECT  209  210  210  215  208                                       
CONECT  210  209  209                                                 
CONECT  211  208  212                                                 
CONECT  212  211  213                                                 
CONECT  213  212  214                                                 
CONECT  214  213                                                      
CONECT  215  216  209                                                 
CONECT  216  219  217  215                                            
CONECT  217  216  223  218  218                                       
CONECT  218  217  217                                                 
CONECT  219  220  216                                                 
CONECT  220  222  221  219                                            
CONECT  221  220                                                      
CONECT  222  220                                                      
CONECT  223  217  224                                                 
CONECT  224  225  223  227                                            
CONECT  225  226  226  232  224                                       
CONECT  226  225  225                                                 
CONECT  227  224  228                                                 
CONECT  228  227  229                                                 
CONECT  229  230  230  228  231                                       
CONECT  230  229  229                                                 
CONECT  231  229                                                      
CONECT  232  225  233                                                 
CONECT  233  234  232  236                                            
CONECT  234  243  233  235  235                                       
CONECT  235  234  234                                                 
CONECT  236  233  237                                                 
CONECT  237  236  238                                                 
CONECT  238  237  239                                                 
CONECT  239  240  240  238                                            
CONECT  240  242  241  239  239                                       
CONECT  241  240                                                      
CONECT  242  240                                                      
CONECT  243  244  234                                                 
CONECT  244  247  243  245                                            
CONECT  245  244  246  246  254                                       
CONECT  246  245  245                                                 
CONECT  247  248  244                                                 
CONECT  248  249  247                                                 
CONECT  249  250  248                                                 
CONECT  250  251  251  249                                            
CONECT  251  252  253  250  250                                       
CONECT  252  251                                                      
CONECT  253  251                                                      
CONECT  254  245  255                                                 
CONECT  255  254  258  256                                            
CONECT  256  255  257  257  262                                       
CONECT  257  256  256                                                 
CONECT  258  255  259                                                 
CONECT  259  258  261  261  260                                       
CONECT  260  259                                                      
CONECT  261  259  259                                                 
CONECT  262  256  263                                                 
CONECT  263  262  264  266                                            
CONECT  264  270  263  265  265                                       
CONECT  265  264  264                                                 
CONECT  266  263  267                                                 
CONECT  267  266  268  268  269                                       
CONECT  268  267  267                                                 
CONECT  269  267                                                      
CONECT  270  276  271  264                                            
CONECT  271  274  270  272                                            
CONECT  272  271  273  273  277                                       
CONECT  273  272  272                                                 
CONECT  274  275  271                                                 
CONECT  275  274  276                                                 
CONECT  276  275  270                                                 
CONECT  277  272  278                                                 
CONECT  278  277  279  281                                            
CONECT  279  285  278  280  280                                       
CONECT  280  279  279                                                 
CONECT  281  278  282                                                 
CONECT  282  283  283  281  284                                       
CONECT  283  282  282                                                 
CONECT  284  282                                                      
CONECT  285  286  279                                                 
CONECT  286  287  289  285                                            
CONECT  287  288  288  296  286                                       
CONECT  288  287  287                                                 
CONECT  289  286  290                                                 
CONECT  290  289  291  291  292                                       
CONECT  291  290  290  293                                            
CONECT  292  290  294  294                                            
CONECT  293  291  295  295                                            
CONECT  294  292  292  295                                            
CONECT  295  293  293  294                                            
CONECT  296  297  287                                                 
CONECT  297  298  300  296                                            
CONECT  298  310  297  299  299                                       
CONECT  299  298  298                                                 
CONECT  300  297  301                                                 
CONECT  301  303  303  300  302                                       
CONECT  302  304  301                                                 
CONECT  303  306  305  301  301                                       
CONECT  304  305  305  302                                            
CONECT  305  307  303  304  304                                       
CONECT  306  308  308  303                                            
CONECT  307  309  309  305                                            
CONECT  308  309  306  306                                            
CONECT  309  308  307  307                                            
CONECT  310  311  298                                                 
CONECT  311  312  314  310                                            
CONECT  312  313  313  319  311                                       
CONECT  313  312  312                                                 
CONECT  314  315  311                                                 
CONECT  315  316  314                                                 
CONECT  316  318  315  317  317                                       
CONECT  317  316  316                                                 
CONECT  318  316                                                      
CONECT  319  320  312                                                 
CONECT  320  321  323  319                                            
CONECT  321  325  322  322  320                                       
CONECT  322  321  321                                                 
CONECT  323  320  324                                                 
CONECT  324  323                                                      
CONECT  325  326  321                                                 
CONECT  326  329  327  325                                            
CONECT  327  326  332  328  328                                       
CONECT  328  327  327                                                 
CONECT  329  330  331  326                                            
CONECT  330  329                                                      
CONECT  331  329                                                      
CONECT  332  327  333                                                 
CONECT  333  334  332  336                                            
CONECT  334  335  335  339  333                                       
CONECT  335  334  334                                                 
CONECT  336  333  337  338                                            
CONECT  337  336                                                      
CONECT  338  336                                                      
CONECT  339  340  334                                                 
CONECT  340  341  339                                                 
CONECT  341  343  340  342  342                                       
CONECT  342  341  341                                                 
CONECT  343  344  341                                                 
CONECT  344  345  347  343                                            
CONECT  345  346  346  349  344                                       
CONECT  346  345  345                                                 
CONECT  347  344  348                                                 
CONECT  348  347                                                      
CONECT  349  350  345                                                 
CONECT  350  351  349  353                                            
CONECT  351  356  352  352  350                                       
CONECT  352  351  351                                                 
CONECT  353  350  354  355                                            
CONECT  354  353                                                      
CONECT  355  353                                                      
CONECT  356  357  351                                                 
CONECT  357  360  358  356                                            
CONECT  358  365  357  359  359                                       
CONECT  359  358  358                                                 
CONECT  360  361  357                                                 
CONECT  361  362  360                                                 
CONECT  362  364  364  363  361                                       
CONECT  363  362                                                      
CONECT  364  362  362                                                 
CONECT  365  366  358                                                 
CONECT  366  367  369  365                                            
CONECT  367  368  368  374  366                                       
CONECT  368  367  367                                                 
CONECT  369  370  366                                                 
CONECT  370  369  371                                                 
CONECT  371  373  373  370  372                                       
CONECT  372  371                                                      
CONECT  373  371  371                                                 
CONECT  374  375  367                                                 
CONECT  375  376  374                                                 
CONECT  376  377  377  375  378                                       
CONECT  377  376  376                                                 
CONECT  378  376  379                                                 
CONECT  379  378  382  380                                            
CONECT  380  379  387  381  381                                       
CONECT  381  380  380                                                 
CONECT  382  379  383                                                 
CONECT  383  382  384                                                 
CONECT  384  386  386  383  385                                       
CONECT  385  384                                                      
CONECT  386  384  384                                                 
CONECT  387  380  388                                                 
CONECT  388  387  391  389                                            
CONECT  389  388  390  390  394                                       
CONECT  390  389  389                                                 
CONECT  391  392  393  388                                            
CONECT  392  391                                                      
CONECT  393  391                                                      
CONECT  394  389  395                                                 
CONECT  395  394  396  398                                            
CONECT  396  399  397  397  395                                       
CONECT  397  396  396                                                 
CONECT  398  395                                                      
CONECT  399  400  396  405                                            
CONECT  400  401  403  399                                            
CONECT  401  406  402  402  400                                       
CONECT  402  401  401                                                 
CONECT  403  400  404                                                 
CONECT  404  403  405                                                 
CONECT  405  399  404                                                 
CONECT  406  407  401                                                 
CONECT  407  410  408  406                                            
CONECT  408  409  409  407  415                                       
CONECT  409  408  408                                                 
CONECT  410  411  407                                                 
CONECT  411  412  410                                                 
CONECT  412  414  413  413  411                                       
CONECT  413  412  412                                                 
CONECT  414  412                                                      
CONECT  415  408  416                                                 
CONECT  416  415  417  419                                            
CONECT  417  416  418  418  420                                       
CONECT  418  417  417                                                 
CONECT  419  416                                                      
CONECT  420  417  421                                                 
CONECT  421  422  420  424                                            
CONECT  422  425  423  423  421                                       
CONECT  423  422  422                                                 
CONECT  424  421                                                      
CONECT  425  426  422                                                 
CONECT  426  427  429  425                                            
CONECT  427  428  428  433  426                                       
CONECT  428  427  427                                                 
CONECT  429  430  426                                                 
CONECT  430  431  429                                                 
CONECT  431  432  430                                                 
CONECT  432  431                                                      
CONECT  433  434  427                                                 
CONECT  434  437  435  433                                            
CONECT  435  436  436  434  444                                       
CONECT  436  435  435                                                 
CONECT  437  438  434                                                 
CONECT  438  439  437                                                 
CONECT  439  438  440                                                 
CONECT  440  439  441  441                                            
CONECT  441  440  440  442  443                                       
CONECT  442  441                                                      
CONECT  443  441                                                      
CONECT  444  435  445                                                 
CONECT  445  444  446  448                                            
CONECT  446  447  447  445  453                                       
CONECT  447  446  446                                                 
CONECT  448  445  449                                                 
CONECT  449  450  448                                                 
CONECT  450  451  451  452  449                                       
CONECT  451  450  450                                                 
CONECT  452  450                                                      
CONECT  453  446  454                                                 
CONECT  454  455  453  457                                            
CONECT  455  460  456  456  454                                       
CONECT  456  455  455                                                 
CONECT  457  454  458  459                                            
CONECT  458  457                                                      
CONECT  459  457                                                      
CONECT  460  461  455                                                 
CONECT  461  464  462  460                                            
CONECT  462  463  463  461  469                                       
CONECT  463  462  462                                                 
CONECT  464  465  461                                                 
CONECT  465  466  464                                                 
CONECT  466  467  465                                                 
CONECT  467  468  466                                                 
CONECT  468  467                                                      
CONECT  469  462  470                                                 
CONECT  470  469  473  471                                            
CONECT  471  470  472  472  478                                       
CONECT  472  471  471                                                 
CONECT  473  474  470                                                 
CONECT  474  475  473                                                 
CONECT  475  476  476  474  477                                       
CONECT  476  475  475                                                 
CONECT  477  475                                                      
CONECT  478  471  479                                                 
CONECT  479  478  480  482                                            
CONECT  480  487  479  481  481                                       
CONECT  481  480  480                                                 
CONECT  482  479  483                                                 
CONECT  483  482  484                                                 
CONECT  484  483  485  485  486                                       
CONECT  485  484  484                                                 
CONECT  486  484                                                      
CONECT  487  488  480                                                 
CONECT  488  489  487  491                                            
CONECT  489  494  490  490  488                                       
CONECT  490  489  489                                                 
CONECT  491  488  493  492                                            
CONECT  492  491                                                      
CONECT  493  491                                                      
CONECT  494  495  489                                                 
CONECT  495  498  496  494                                            
CONECT  496  497  497  495  501                                       
CONECT  497  496  496                                                 
CONECT  498  500  499  495                                            
CONECT  499  498                                                      
CONECT  500  498                                                      
CONECT  501  496  502                                                 
CONECT  502  503  501  505                                            
CONECT  503  509  502  504  504                                       
CONECT  504  503  503                                                 
CONECT  505  502  507  506                                            
CONECT  506  505  508                                                 
CONECT  507  505                                                      
CONECT  508  506                                                      
CONECT  509  510  503                                                 
CONECT  510  513  509  511                                            
CONECT  511  510  512  512  517                                       
CONECT  512  511  511                                                 
CONECT  513  514  510                                                 
CONECT  514  516  516  513  515                                       
CONECT  515  514                                                      
CONECT  516  514  514                                                 
CONECT  517  511  518                                                 
CONECT  518  517  519  521                                            
CONECT  519  524  520  520  518                                       
CONECT  520  519  519                                                 
CONECT  521  518  522  523                                            
CONECT  522  521                                                      
CONECT  523  521                                                      
CONECT  524  525  519                                                 
CONECT  525  526  528  524                                            
CONECT  526  531  527  527  525                                       
CONECT  527  526  526                                                 
CONECT  528  529  525  530                                            
CONECT  529  528                                                      
CONECT  530  528                                                      
CONECT  531  532  526                                                 
CONECT  532  535  533  531                                            
CONECT  533  532  534  534  536                                       
CONECT  534  533  533                                                 
CONECT  535  532                                                      
CONECT  536  533  537                                                 
CONECT  537  536  538  540                                            
CONECT  538  537  545  539  539                                       
CONECT  539  538  538                                                 
CONECT  540  537  541                                                 
CONECT  541  540  542                                                 
CONECT  542  541  543  543  544                                       
CONECT  543  542  542                                                 
CONECT  544  542                                                      
CONECT  545  538  546                                                 
CONECT  546  545  549  547                                            
CONECT  547  546  554  548  548                                       
CONECT  548  547  547                                                 
CONECT  549  550  546                                                 
CONECT  550  551  549                                                 
CONECT  551  553  550  552  552                                       
CONECT  552  551  551                                                 
CONECT  553  551                                                      
CONECT  554  547  555                                                 
CONECT  555  554  558  556                                            
CONECT  556  555  557  557  562                                       
CONECT  557  556  556                                                 
CONECT  558  559  555                                                 
CONECT  559  560  558  561                                            
CONECT  560  559                                                      
CONECT  561  559                                                      
CONECT  562  556  563                                                 
CONECT  563  562  564  566                                            
CONECT  564  563  569  565  565                                       
CONECT  565  564  564                                                 
CONECT  566  563  567  568                                            
CONECT  567  566                                                      
CONECT  568  566                                                      
CONECT  569  564  570                                                 
CONECT  570  573  569  571                                            
CONECT  571  570  572  572  577                                       
CONECT  572  571  571                                                 
CONECT  573  574  570                                                 
CONECT  574  573  576  575                                            
CONECT  575  574                                                      
CONECT  576  574                                                      
CONECT  577  571  578                                                 
CONECT  578  577  579  581                                            
CONECT  579  578  585  580  580                                       
CONECT  580  579  579                                                 
CONECT  581  578  582  583                                            
CONECT  582  581  584                                                 
CONECT  583  581 1541                                                 
CONECT  584  582                                                      
CONECT  585  579  586                                                 
CONECT  586  585  589  587                                            
CONECT  587  586  588  588  593                                       
CONECT  588  587  587                                                 
CONECT  589  586  590                                                 
CONECT  590  589  592  592  591                                       
CONECT  591  590                                                      
CONECT  592  590  590                                                 
CONECT  593  587  594                                                 
CONECT  594  593  597  595                                            
CONECT  595  594  599  596  596                                       
CONECT  596  595  595                                                 
CONECT  597  598  594                                                 
CONECT  598  597                                                      
CONECT  599  600  595                                                 
CONECT  600  599  603  601                                            
CONECT  601  600  608  602  602                                       
CONECT  602  601  601                                                 
CONECT  603  604  600                                                 
CONECT  604  605  603                                                 
CONECT  605  607  604  606  606                                       
CONECT  606  605  605                                                 
CONECT  607  605                                                      
CONECT  608  601  609                                                 
CONECT  609  608  610  612                                            
CONECT  610  611  611  619  609                                       
CONECT  611  610  610                                                 
CONECT  612  609  613                                                 
CONECT  613  612  614                                                 
CONECT  614  613  615                                                 
CONECT  615  614  616  616                                            
CONECT  616  615  615  617  618                                       
CONECT  617  616                                                      
CONECT  618  616                                                      
CONECT  619  610  620                                                 
CONECT  620  623  619  621                                            
CONECT  621  620  626  622  622                                       
CONECT  622  621  621                                                 
CONECT  623  624  625  620                                            
CONECT  624  623                                                      
CONECT  625  623                                                      
CONECT  626  621  627                                                 
CONECT  627  626  628  630                                            
CONECT  628  629  629  627  633                                       
CONECT  629  628  628                                                 
CONECT  630  632  627  631                                            
CONECT  631  630                                                      
CONECT  632  630                                                      
CONECT  633  628  634                                                 
CONECT  634  633  637  635                                            
CONECT  635  642  634  636  636                                       
CONECT  636  635  635                                                 
CONECT  637  638  634                                                 
CONECT  638  639  637                                                 
CONECT  639  638  640  640  641                                       
CONECT  640  639  639                                                 
CONECT  641  639                                                      
CONECT  642  643  635                                                 
CONECT  643  642  646  644                                            
CONECT  644  645  645  643  653                                       
CONECT  645  644  644                                                 
CONECT  646  647 2990  643                                            
CONECT  647  649  649  648  646                                       
CONECT  648  650  650  647                                            
CONECT  649  651  647  647                                            
CONECT  650  652  648  648                                            
CONECT  651  652  652  649                                            
CONECT  652  651  651  650                                            
CONECT  653  644  654                                                 
CONECT  654  655  653  657                                            
CONECT  655  662  656  656  654                                       
CONECT  656  655  655                                                 
CONECT  657  654  658                                                 
CONECT  658  657  659                                                 
CONECT  659  658  660  660  661                                       
CONECT  660  659  659                                                 
CONECT  661  659                                                      
CONECT  662  663  655                                                 
CONECT  663  666  664  662                                            
CONECT  664  663  670  665  665                                       
CONECT  665  664  664                                                 
CONECT  666  668  667  663                                            
CONECT  667  669  666                                                 
CONECT  668  666                                                      
CONECT  669  667                                                      
CONECT  670  664  671                                                 
CONECT  671  674  670  672                                            
CONECT  672  673  673  671  681                                       
CONECT  673  672  672                                                 
CONECT  674  671  675                                                 
CONECT  675  674  677  677  676                                       
CONECT  676  675  678  678                                            
CONECT  677  675  675  679                                            
CONECT  678  676  676  680                                            
CONECT  679  677  680  680                                            
CONECT  680  679  679  678                                            
CONECT  681  672  682                                                 
CONECT  682  683  681  685                                            
CONECT  683  684  684  687  682                                       
CONECT  684  683  683                                                 
CONECT  685  682  686                                                 
CONECT  686  685                                                      
CONECT  687  688  683                                                 
CONECT  688  689  691  687                                            
CONECT  689  690  690  697  688                                       
CONECT  690  689  689                                                 
CONECT  691  688  692                                                 
CONECT  692  694  694  691  693                                       
CONECT  693  692  695                                                 
CONECT  694  696  692  692                                            
CONECT  695  696  696  693                                            
CONECT  696  694  695  695                                            
CONECT  697  698  689                                                 
CONECT  698  699  701  697                                            
CONECT  699  700  700  698  705                                       
CONECT  700  699  699                                                 
CONECT  701  698  702                                                 
CONECT  702  704  701  703                                            
CONECT  703  702                                                      
CONECT  704  702                                                      
CONECT  705  699  706                                                 
CONECT  706  707  705  709                                            
CONECT  707  708  708  716  706                                       
CONECT  708  707  707                                                 
CONECT  709  706  710                                                 
CONECT  710  709  711                                                 
CONECT  711  710  712                                                 
CONECT  712  711  713  713                                            
CONECT  713  712  712  714  715                                       
CONECT  714  713                                                      
CONECT  715  713                                                      
CONECT  716  717  707                                                 
CONECT  717  718  720  716                                            
CONECT  718  719  719  726  717                                       
CONECT  719  718  718                                                 
CONECT  720  721  717                                                 
CONECT  721  723  723  720  722                                       
CONECT  722  721  724                                                 
CONECT  723  725  721  721                                            
CONECT  724  725  725  722                                            
CONECT  725  723  724  724                                            
CONECT  726  727  718                                                 
CONECT  727  728  730  726                                            
CONECT  728  729  729  727  737                                       
CONECT  729  728  728                                                 
CONECT  730  731  727                                                 
CONECT  731  732  730                                                 
CONECT  732  733  731                                                 
CONECT  733  734  734  732                                            
CONECT  734  736  733  733  735                                       
CONECT  735  734                                                      
CONECT  736  734                                                      
CONECT  737  728  738                                                 
CONECT  738  737  739  741                                            
CONECT  739  749  740  740  738                                       
CONECT  740  739  739                                                 
CONECT  741  738  742                                                 
CONECT  742  743  743  741  744                                       
CONECT  743  745  742  742                                            
CONECT  744  742  746  746                                            
CONECT  745  743  747  747                                            
CONECT  746  747  744  744                                            
CONECT  747  745  745  748  746                                       
CONECT  748  747                                                      
CONECT  749  750  739                                                 
CONECT  750  753  749  751                                            
CONECT  751  750  754  752  752                                       
CONECT  752  751  751                                                 
CONECT  753  750                                                      
CONECT  754  760  751  755                                            
CONECT  755  754  758  756                                            
CONECT  756  755  757  757  761                                       
CONECT  757  756  756                                                 
CONECT  758  759  755                                                 
CONECT  759  760  758                                                 
CONECT  760  759  754                                                 
CONECT  761  756  762                                                 
CONECT  762  761  763                                                 
CONECT  763  765  762  764  764                                       
CONECT  764  763  763                                                 
CONECT  765  766  763                                                 
CONECT  766  769  765  767                                            
CONECT  767  766  768  768  772                                       
CONECT  768  767  767                                                 
CONECT  769  771  770  766                                            
CONECT  770  769                                                      
CONECT  771  769                                                      
CONECT  772  767  773                                                 
CONECT  773  772  774  776                                            
CONECT  774  779  773  775  775                                       
CONECT  775  774  774                                                 
CONECT  776  773  778  777                                            
CONECT  777  776                                                      
CONECT  778  776                                                      
CONECT  779  780  774                                                 
CONECT  780  781  779  783                                            
CONECT  781  782  782  790  780                                       
CONECT  782  781  781                                                 
CONECT  783  780  784                                                 
CONECT  784  783  785                                                 
CONECT  785  784  786                                                 
CONECT  786  785  787  787                                            
CONECT  787  786  786  788  789                                       
CONECT  788  787                                                      
CONECT  789  787                                                      
CONECT  790  791  781                                                 
CONECT  791  794  792  790                                            
CONECT  792  798  791  793  793                                       
CONECT  793  792  792                                                 
CONECT  794  795  791                                                 
CONECT  795  796  796  797  794                                       
CONECT  796  795  795                                                 
CONECT  797  795                                                      
CONECT  798  799  792                                                 
CONECT  799  800  798  802                                            
CONECT  800  801  801  805  799                                       
CONECT  801  800  800                                                 
CONECT  802  799  804  803                                            
CONECT  803  802                                                      
CONECT  804  802                                                      
CONECT  805  806  800                                                 
CONECT  806  807  809  805                                            
CONECT  807  814  806  808  808                                       
CONECT  808  807  807                                                 
CONECT  809  810  806                                                 
CONECT  810  811  809                                                 
CONECT  811  810  813  813  812                                       
CONECT  812  811                                                      
CONECT  813  811  811                                                 
CONECT  814  815  807                                                 
CONECT  815  818  816  814                                            
CONECT  816  817  817  815  820                                       
CONECT  817  816  816                                                 
CONECT  818  819  815                                                 
CONECT  819  818                                                      
CONECT  820  816  821                                                 
CONECT  821  822  820  824                                            
CONECT  822  834  823  823  821                                       
CONECT  823  822  822                                                 
CONECT  824  821  825                                                 
CONECT  825  824  826  826  827                                       
CONECT  826  825  825  828                                            
CONECT  827  825  829  830                                            
CONECT  828  826  829  829                                            
CONECT  829  828  828  827  831                                       
CONECT  830  827  832  832                                            
CONECT  831  829  833  833                                            
CONECT  832  830  830  833                                            
CONECT  833  831  831  832                                            
CONECT  834  835  822                                                 
CONECT  835  838  836  834                                            
CONECT  836  835  845  837  837                                       
CONECT  837  836  836                                                 
CONECT  838  839  835                                                 
CONECT  839  840  840  841  838                                       
CONECT  840  842  839  839                                            
CONECT  841  843  843  839                                            
CONECT  842  844  844  840                                            
CONECT  843  844  841  841                                            
CONECT  844  842  842  843                                            
CONECT  845  846  836                                                 
CONECT  846  847  845  849                                            
CONECT  847  848  848  851  846                                       
CONECT  848  847  847                                                 
CONECT  849  846  850                                                 
CONECT  850  849                                                      
CONECT  851  852  847                                                 
CONECT  852  855  853  851                                            
CONECT  853  852  859  854  854                                       
CONECT  854  853  853                                                 
CONECT  855  856  852                                                 
CONECT  856  858  857  855                                            
CONECT  857  856                                                      
CONECT  858  856                                                      
CONECT  859  853  860                                                 
CONECT  860  861  859  863                                            
CONECT  861  862  862  864  860                                       
CONECT  862  861  861                                                 
CONECT  863  860                                                      
CONECT  864  865  861                                                 
CONECT  865  868  866  864                                            
CONECT  866  872  865  867  867                                       
CONECT  867  866  866                                                 
CONECT  868  869  865                                                 
CONECT  869  871  870  868                                            
CONECT  870  869                                                      
CONECT  871  869                                                      
CONECT  872  878  873  866                                            
CONECT  873  876  872  874                                            
CONECT  874  879  873  875  875                                       
CONECT  875  874  874                                                 
CONECT  876  877  873                                                 
CONECT  877  878  876                                                 
CONECT  878  877  872                                                 
CONECT  879  880  874                                                 
CONECT  880  883  879  881                                            
CONECT  881  882  882  880  889                                       
CONECT  882  881  881                                                 
CONECT  883  884  880                                                 
CONECT  884  886  886  883  885                                       
CONECT  885  884  887                                                 
CONECT  886  888  884  884                                            
CONECT  887  888  888  885                                            
CONECT  888  886  887  887                                            
CONECT  889  881  890                                                 
CONECT  890  891  889  893                                            
CONECT  891  892  892  898  890                                       
CONECT  892  891  891                                                 
CONECT  893  890  894                                                 
CONECT  894  893  895                                                 
CONECT  895  894  897  897  896                                       
CONECT  896  895                                                      
CONECT  897  895  895                                                 
CONECT  898  899  891                                                 
CONECT  899  902  900  898                                            
CONECT  900  909  899  901  901                                       
CONECT  901  900  900                                                 
CONECT  902  903  899                                                 
CONECT  903  904  902                                                 
CONECT  904  905  903                                                 
CONECT  905  906  906  904                                            
CONECT  906  907  908  905  905                                       
CONECT  907  906                                                      
CONECT  908  906                                                      
CONECT  909  910  900                                                 
CONECT  910  913  911  909                                            
CONECT  911  912  912  910  918                                       
CONECT  912  911  911                                                 
CONECT  913  914  910                                                 
CONECT  914  915  913                                                 
CONECT  915  916  916  917  914                                       
CONECT  916  915  915                                                 
CONECT  917  915                                                      
CONECT  918  911  919                                                 
CONECT  919  920  918  922                                            
CONECT  920  926  921  921  919                                       
CONECT  921  920  920                                                 
CONECT  922  919  924  923                                            
CONECT  923  922  925                                                 
CONECT  924  922                                                      
CONECT  925  923                                                      
CONECT  926  927  920                                                 
CONECT  927  930  928  926                                            
CONECT  928  927  929  929  933                                       
CONECT  929  928  928                                                 
CONECT  930  931  932  927                                            
CONECT  931  930                                                      
CONECT  932  930                                                      
CONECT  933  928  934                                                 
CONECT  934  935  933  937                                            
CONECT  935  936  936  944  934                                       
CONECT  936  935  935                                                 
CONECT  937  934  938                                                 
CONECT  938  940  940  937  939                                       
CONECT  939  938  941  941                                            
CONECT  940  942  938  938                                            
CONECT  941  943  939  939                                            
CONECT  942  940  943  943                                            
CONECT  943  942  942  941                                            
CONECT  944  945  935                                                 
CONECT  945  948  946  944                                            
CONECT  946  945  947  947  951                                       
CONECT  947  946  946                                                 
CONECT  948  950  945  949                                            
CONECT  949  948                                                      
CONECT  950  948                                                      
CONECT  951  946  952                                                 
CONECT  952  951  955  953                                            
CONECT  953  952  960  954  954                                       
CONECT  954  953  953                                                 
CONECT  955  956  952                                                 
CONECT  956  957  955                                                 
CONECT  957  958  958  956  959                                       
CONECT  958  957  957                                                 
CONECT  959  957                                                      
CONECT  960  953  961                                                 
CONECT  961  960  962  964                                            
CONECT  962  963  963  961  970                                       
CONECT  963  962  962                                                 
CONECT  964  961  965                                                 
CONECT  965  966  966  964  967                                       
CONECT  966  965  965  968                                            
CONECT  967  965  969                                                 
CONECT  968  966  969  969                                            
CONECT  969  968  968  967                                            
CONECT  970  962  971                                                 
CONECT  971  972  970  974                                            
CONECT  972  973  973  971  978                                       
CONECT  973  972  972                                                 
CONECT  974  971  975                                                 
CONECT  975  977  974  976                                            
CONECT  976  975                                                      
CONECT  977  975                                                      
CONECT  978  972  979                                                 
CONECT  979  978  980  982                                            
CONECT  980  979  983  981  981                                       
CONECT  981  980  980                                                 
CONECT  982  979                                                      
CONECT  983  980  984                                                 
CONECT  984  987  983  985                                            
CONECT  985  984  986  986  995                                       
CONECT  986  985  985                                                 
CONECT  987  988  984                                                 
CONECT  988  989  989  990  987                                       
CONECT  989  991  988  988                                            
CONECT  990  992  992  988                                            
CONECT  991  993  993  989                                            
CONECT  992  993  990  990                                            
CONECT  993  994  991  991  992                                       
CONECT  994  993                                                      
CONECT  995  985  996                                                 
CONECT  996  995  997  999                                            
CONECT  997  996 1004  998  998                                       
CONECT  998  997  997                                                 
CONECT  999  996 1000                                                 
CONECT 1000  999 1001                                                 
CONECT 1001 1000 1002                                                 
CONECT 1002 1001 1003                                                 
CONECT 1003 1002                                                      
CONECT 1004  997 1005                                                 
CONECT 1005 1008 1004 1006                                            
CONECT 1006 1005 1007 1007 1018                                       
CONECT 1007 1006 1006                                                 
CONECT 1008 1009 1005                                                 
CONECT 1009 1010 1010 1011 1008                                       
CONECT 1010 1012 1009 1009                                            
CONECT 1011 1013 1009 1014 1014                                       
CONECT 1012 1013 1013 1010                                            
CONECT 1013 1012 1012 1015 1011                                       
CONECT 1014 1011 1011 1016                                            
CONECT 1015 1013 1017                                                 
CONECT 1016 1017 1017 1014                                            
CONECT 1017 1015 1016 1016                                            
CONECT 1018 1006 1019                                                 
CONECT 1019 1018 1022 1020                                            
CONECT 1020 1019 1021 1021 1026                                       
CONECT 1021 1020 1020                                                 
CONECT 1022 1019 1023                                                 
CONECT 1023 1025 1022 1024                                            
CONECT 1024 1023                                                      
CONECT 1025 1023                                                      
CONECT 1026 1020 1027                                                 
CONECT 1027 1026 1028 1030                                            
CONECT 1028 1027 1034 1029 1029                                       
CONECT 1029 1028 1028                                                 
CONECT 1030 1027 1031                                                 
CONECT 1031 1032 1032 1033 1030                                       
CONECT 1032 1031 1031                                                 
CONECT 1033 1031                                                      
CONECT 1034 1028 1035                                                 
CONECT 1035 1034 1038 1036                                            
CONECT 1036 1035 1037 1037 1039                                       
CONECT 1037 1036 1036                                                 
CONECT 1038 1035                                                      
CONECT 1039 1036 1045 1040                                            
CONECT 1040 1039 1041 1043                                            
CONECT 1041 1046 1040 1042 1042                                       
CONECT 1042 1041 1041                                                 
CONECT 1043 1040 1044                                                 
CONECT 1044 1045 1043                                                 
CONECT 1045 1039 1044                                                 
CONECT 1046 1047 1041                                                 
CONECT 1047 1048 1050 1046                                            
CONECT 1048 1051 1049 1049 1047                                       
CONECT 1049 1048 1048                                                 
CONECT 1050 1047                                                      
CONECT 1051 1052 1048                                                 
CONECT 1052 1055 1053 1051                                            
CONECT 1053 1052 1054 1054 1056                                       
CONECT 1054 1053 1053                                                 
CONECT 1055 1052                                                      
CONECT 1056 1053 1057                                                 
CONECT 1057 1056 1060 1058                                            
CONECT 1058 1057 1059 1059 1061                                       
CONECT 1059 1058 1058                                                 
CONECT 1060 1057                                                      
CONECT 1061 1058 1062                                                 
CONECT 1062 1063 1061 1065                                            
CONECT 1063 1066 1064 1064 1062                                       
CONECT 1064 1063 1063                                                 
CONECT 1065 1062                                                      
CONECT 1066 1067 1063                                                 
CONECT 1067 1070 1068 1066                                            
CONECT 1068 1074 1069 1069 1067                                       
CONECT 1069 1068 1068                                                 
CONECT 1070 1071 1067                                                 
CONECT 1071 1073 1072 1070                                            
CONECT 1072 1071                                                      
CONECT 1073 1071                                                      
CONECT 1074 1075 1068                                                 
CONECT 1075 1078 1074 1076                                            
CONECT 1076 1075 1081 1077 1077                                       
CONECT 1077 1076 1076                                                 
CONECT 1078 1079 1075 1080                                            
CONECT 1079 1078                                                      
CONECT 1080 1078                                                      
CONECT 1081 1076 1082                                                 
CONECT 1082 1081 1085 1083                                            
CONECT 1083 1090 1090 1082 1084                                       
CONECT 1084 1083 3018                                                 
CONECT 1085 1086 1082                                                 
CONECT 1086 1087 1085                                                 
CONECT 1087 1088 1086                                                 
CONECT 1088 1089 1087                                                 
CONECT 1089 1088                                                      
CONECT 1090 1091 1083 1083                                            
CONECT 1091 1094 1090 1092                                            
CONECT 1092 1091 1093 1093 1096                                       
CONECT 1093 1092 1092                                                 
CONECT 1094 1095 1091                                                 
CONECT 1095 1094                                                      
CONECT 1096 1092 1097                                                 
CONECT 1097 1096 1098 1100                                            
CONECT 1098 1110 2996 1099 1097                                       
CONECT 1099 2996 1098                                                 
CONECT 1100 1097 1101                                                 
CONECT 1101 1100 1103 1102 1102                                       
CONECT 1102 1101 1101 1104                                            
CONECT 1103 1106 1106 1101 1105                                       
CONECT 1104 1102 1105 2982                                            
CONECT 1105 1103 1104 1107 1107                                       
CONECT 1106 1108 1103 1103                                            
CONECT 1107 1109 1105 1105                                            
CONECT 1108 1106 1109 1109                                            
CONECT 1109 1108 1108 1107                                            
CONECT 1110 1111 1098                                                 
CONECT 1111 1114 1112 1110 2996                                       
CONECT 1112 1116 1113 1113 1111                                       
CONECT 1113 1112 1112                                                 
CONECT 1114 1115 1111 2993                                            
CONECT 1115 1114                                                      
CONECT 1116 1117 1112                                                 
CONECT 1117 1120 1116 1118                                            
CONECT 1118 1117 1119 1119 1124                                       
CONECT 1119 1118 1118                                                 
CONECT 1120 1121 1117                                                 
CONECT 1121 1122 1122 1123 1120                                       
CONECT 1122 1121 1121                                                 
CONECT 1123 1121                                                      
CONECT 1124 1118 1125                                                 
CONECT 1125 1124 1126 1128                                            
CONECT 1126 1125 1127 1127 1135                                       
CONECT 1127 1126 1126                                                 
CONECT 1128 1125 1129                                                 
CONECT 1129 1128 1130                                                 
CONECT 1130 1129 1131                                                 
CONECT 1131 1132 1132 1130                                            
CONECT 1132 1134 1131 1131 1133                                       
CONECT 1133 1132                                                      
CONECT 1134 1132                                                      
CONECT 1135 1126 1136                                                 
CONECT 1136 1137 1135 1139                                            
CONECT 1137 1144 1138 1138 1136                                       
CONECT 1138 1137 1137                                                 
CONECT 1139 1136 1140                                                 
CONECT 1140 1139 1141                                                 
CONECT 1141 1140 1142 1142 1143                                       
CONECT 1142 1141 1141                                                 
CONECT 1143 1141                                                      
CONECT 1144 1145 1137                                                 
CONECT 1145 1148 1146 1144                                            
CONECT 1146 1147 1147 1149 1145                                       
CONECT 1147 1146 1146                                                 
CONECT 1148 1145                                                      
CONECT 1149 1146 1150                                                 
CONECT 1150 1153 1149 1151                                            
CONECT 1151 1150 1152 1152 1157                                       
CONECT 1152 1151 1151                                                 
CONECT 1153 1154 1150 1155                                            
CONECT 1154 1156 1153                                                 
CONECT 1155 1153                                                      
CONECT 1156 1154                                                      
CONECT 1157 1151 1158                                                 
CONECT 1158 1157 1159 1161                                            
CONECT 1159 1166 1158 1160 1160                                       
CONECT 1160 1159 1159                                                 
CONECT 1161 1158 1162                                                 
CONECT 1162 1161 1163                                                 
CONECT 1163 1162 1165 1165 1164                                       
CONECT 1164 1163                                                      
CONECT 1165 1163 1163                                                 
CONECT 1166 1167 1159                                                 
CONECT 1167 1168 1170 1166                                            
CONECT 1168 1175 1169 1169 1167                                       
CONECT 1169 1168 1168                                                 
CONECT 1170 1167 1171                                                 
CONECT 1171 1170 1172                                                 
CONECT 1172 1173 1173 1171 1174                                       
CONECT 1173 1172 1172                                                 
CONECT 1174 1172                                                      
CONECT 1175 1176 1168                                                 
CONECT 1176 1179 1177 1175                                            
CONECT 1177 1178 1178 1176 1186                                       
CONECT 1178 1177 1177                                                 
CONECT 1179 1180 1176                                                 
CONECT 1180 1179 1181 1181 1182                                       
CONECT 1181 1180 1180 1183                                            
CONECT 1182 1180 1184 1184                                            
CONECT 1183 1181 1185 1185                                            
CONECT 1184 1182 1182 1185                                            
CONECT 1185 1183 1183 1184                                            
CONECT 1186 1177 1187                                                 
CONECT 1187 1190 1186 1188                                            
CONECT 1188 1187 1189 1189 1193                                       
CONECT 1189 1188 1188                                                 
CONECT 1190 1192 1191 1187                                            
CONECT 1191 1190                                                      
CONECT 1192 1190                                                      
CONECT 1193 1188 1194                                                 
CONECT 1194 1193 1195 1197                                            
CONECT 1195 1194 1196 1196 1201                                       
CONECT 1196 1195 1195                                                 
CONECT 1197 1194 1198 1199                                            
CONECT 1198 1197 1200                                                 
CONECT 1199 1197                                                      
CONECT 1200 1198                                                      
CONECT 1201 1195 1202                                                 
CONECT 1202 1203 1201 1205                                            
CONECT 1203 1209 1204 1204 1202                                       
CONECT 1204 1203 1203                                                 
CONECT 1205 1202 1206                                                 
CONECT 1206 1205 1208 1207 1207                                       
CONECT 1207 1206 1206                                                 
CONECT 1208 1206                                                      
CONECT 1209 1210 1203                                                 
CONECT 1210 1213 1211 1209                                            
CONECT 1211 1212 1212 1210 1214                                       
CONECT 1212 1211 1211                                                 
CONECT 1213 1210                                                      
CONECT 1214 1211 1215                                                 
CONECT 1215 1218 1214 1216                                            
CONECT 1216 1215 1219 1219 1217                                       
CONECT 1217 1216                                                      
CONECT 1218 1215                                                      
CONECT 1219 1216 1216                                                 
CONECT 1220 1221                                                      
CONECT 1221 1222 1220 1224                                            
CONECT 1222 1223 1223 1228 1221                                       
CONECT 1223 1222 1222                                                 
CONECT 1224 1221 1225                                                 
CONECT 1225 1224 1226                                                 
CONECT 1226 1225 1227                                                 
CONECT 1227 1226                                                      
CONECT 1228 1229 1222                                                 
CONECT 1229 1232 1230 1228                                            
CONECT 1230 1233 1229 1231 1231                                       
CONECT 1231 1230 1230                                                 
CONECT 1232 1229                                                      
CONECT 1233 1234 1230                                                 
CONECT 1234 1237 1233 1235                                            
CONECT 1235 1236 1236 1234 1238                                       
CONECT 1236 1235 1235                                                 
CONECT 1237 1234                                                      
CONECT 1238 1235 1239                                                 
CONECT 1239 1240 1238 1242                                            
CONECT 1240 1241 1241 1247 1239                                       
CONECT 1241 1240 1240                                                 
CONECT 1242 1239 1243                                                 
CONECT 1243 1242 1244                                                 
CONECT 1244 1243 1245                                                 
CONECT 1245 1244 1246                                                 
CONECT 1246 1245                                                      
CONECT 1247 1248 1240                                                 
CONECT 1248 1251 1249 1247                                            
CONECT 1249 1255 1248 1250 1250                                       
CONECT 1250 1249 1249                                                 
CONECT 1251 1253 1252 1248                                            
CONECT 1252 1254 1251                                                 
CONECT 1253 1251                                                      
CONECT 1254 1252                                                      
CONECT 1255 1256 1249                                                 
CONECT 1256 1257 1259 1255                                            
CONECT 1257 1258 1258 1263 1256                                       
CONECT 1258 1257 1257                                                 
CONECT 1259 1261 1256 1260                                            
CONECT 1260 1259 1262                                                 
CONECT 1261 1259                                                      
CONECT 1262 1260                                                      
CONECT 1263 1264 1257                                                 
CONECT 1264 1265 1267 1263                                            
CONECT 1265 1271 1266 1266 1264                                       
CONECT 1266 1265 1265                                                 
CONECT 1267 1268 1264                                                 
CONECT 1268 1269 1269 1270 1267                                       
CONECT 1269 1268 1268                                                 
CONECT 1270 1268                                                      
CONECT 1271 1272 1265                                                 
CONECT 1272 1273 1271                                                 
CONECT 1273 1275 1274 1274 1272                                       
CONECT 1274 1273 1273                                                 
CONECT 1275 1276 1273                                                 
CONECT 1276 1279 1275 1277                                            
CONECT 1277 1276 1278 1278 1284                                       
CONECT 1278 1277 1277                                                 
CONECT 1279 1280 1276                                                 
CONECT 1280 1281 1279                                                 
CONECT 1281 1282 1280                                                 
CONECT 1282 1283 1281                                                 
CONECT 1283 1282                                                      
CONECT 1284 1277 1285                                                 
CONECT 1285 1284 1286 1288                                            
CONECT 1286 1285 1291 1287 1287                                       
CONECT 1287 1286 1286                                                 
CONECT 1288 1285 1289 1290                                            
CONECT 1289 1288                                                      
CONECT 1290 1288                                                      
CONECT 1291 1286 1292                                                 
CONECT 1292 1293 1291 1295                                            
CONECT 1293 1299 1294 1294 1292                                       
CONECT 1294 1293 1293                                                 
CONECT 1295 1292 1297 1296                                            
CONECT 1296 1295 1298                                                 
CONECT 1297 1295                                                      
CONECT 1298 1296                                                      
CONECT 1299 1300 1293                                                 
CONECT 1300 1303 1301 1299                                            
CONECT 1301 1300 1302 1302 1304                                       
CONECT 1302 1301 1301                                                 
CONECT 1303 1300                                                      
CONECT 1304 1301 1305                                                 
CONECT 1305 1304 1308 1306                                            
CONECT 1306 1305 1307 1307 1313                                       
CONECT 1307 1306 1306                                                 
CONECT 1308 1309 1305                                                 
CONECT 1309 1310 1308                                                 
CONECT 1310 1311 1311 1312 1309                                       
CONECT 1311 1310 1310                                                 
CONECT 1312 1310                                                      
CONECT 1313 1306 1314                                                 
CONECT 1314 1313 1315 1317                                            
CONECT 1315 1322 1314 1316 1316                                       
CONECT 1316 1315 1315                                                 
CONECT 1317 1314 1318                                                 
CONECT 1318 1317 1319                                                 
CONECT 1319 1318 1320 1320 1321                                       
CONECT 1320 1319 1319                                                 
CONECT 1321 1319                                                      
CONECT 1322 1323 1315                                                 
CONECT 1323 1324 1326 1322                                            
CONECT 1324 1329 1325 1325 1323                                       
CONECT 1325 1324 1324                                                 
CONECT 1326 1327 1323 1328                                            
CONECT 1327 1326                                                      
CONECT 1328 1326                                                      
CONECT 1329 1330 1324                                                 
CONECT 1330 1333 1329 1331                                            
CONECT 1331 1330 1332 1332 1340                                       
CONECT 1332 1331 1331                                                 
CONECT 1333 1334 1330                                                 
CONECT 1334 1335 1333                                                 
CONECT 1335 1336 1334                                                 
CONECT 1336 1337 1337 1335                                            
CONECT 1337 1339 1338 1336 1336                                       
CONECT 1338 1337                                                      
CONECT 1339 1337                                                      
CONECT 1340 1331 1341                                                 
CONECT 1341 1340 1344 1342                                            
CONECT 1342 1341 1343 1343 1346                                       
CONECT 1343 1342 1342                                                 
CONECT 1344 1341 1345                                                 
CONECT 1345 1344                                                      
CONECT 1346 1342 1347                                                 
CONECT 1347 1348 1346 1350                                            
CONECT 1348 1355 1349 1349 1347                                       
CONECT 1349 1348 1348                                                 
CONECT 1350 1347 1351                                                 
CONECT 1351 1350 1352                                                 
CONECT 1352 1354 1354 1351 1353                                       
CONECT 1353 1352                                                      
CONECT 1354 1352 1352                                                 
CONECT 1355 1356 1348                                                 
CONECT 1356 1359 1357 1355                                            
CONECT 1357 1362 1358 1358 1356                                       
CONECT 1358 1357 1357                                                 
CONECT 1359 1360 1361 1356                                            
CONECT 1360 1359                                                      
CONECT 1361 1359                                                      
CONECT 1362 1363 1357                                                 
CONECT 1363 1366 1362 1364                                            
CONECT 1364 1363 1365 1365 1367                                       
CONECT 1365 1364 1364                                                 
CONECT 1366 1363                                                      
CONECT 1367 1364 1368                                                 
CONECT 1368 1367 1369 1371                                            
CONECT 1369 1376 1368 1370 1370                                       
CONECT 1370 1369 1369                                                 
CONECT 1371 1368 1372                                                 
CONECT 1372 1371 1373                                                 
CONECT 1373 1372 1375 1374 1374                                       
CONECT 1374 1373 1373                                                 
CONECT 1375 1373                                                      
CONECT 1376 1377 1369                                                 
CONECT 1377 1378 1380 1376                                            
CONECT 1378 1385 1379 1379 1377                                       
CONECT 1379 1378 1378                                                 
CONECT 1380 1377 1381                                                 
CONECT 1381 1380 1382                                                 
CONECT 1382 1381 1383                                                 
CONECT 1383 1382 1384                                                 
CONECT 1384 1383                                                      
CONECT 1385 1386 1378                                                 
CONECT 1386 1389 1387 1385                                            
CONECT 1387 1386 1388 1388 1392                                       
CONECT 1388 1387 1387                                                 
CONECT 1389 1390 1391 1386                                            
CONECT 1390 1389                                                      
CONECT 1391 1389                                                      
CONECT 1392 1387 1393                                                 
CONECT 1393 1392 1396 1394                                            
CONECT 1394 1393 1395 1395 1401                                       
CONECT 1395 1394 1394                                                 
CONECT 1396 1397 1393                                                 
CONECT 1397 1398 1396                                                 
CONECT 1398 1400 1397 1399 1399                                       
CONECT 1399 1398 1398                                                 
CONECT 1400 1398                                                      
CONECT 1401 1394 1402                                                 
CONECT 1402 1401 1403 1405                                            
CONECT 1403 1406 1404 1404 1402                                       
CONECT 1404 1403 1403                                                 
CONECT 1405 1402                                                      
CONECT 1406 1407 1403                                                 
CONECT 1407 1410 1408 1406                                            
CONECT 1408 1417 1409 1409 1407                                       
CONECT 1409 1408 1408                                                 
CONECT 1410 1411 1407                                                 
CONECT 1411 1412 1410                                                 
CONECT 1412 1413 1411                                                 
CONECT 1413 1414 1414 1412                                            
CONECT 1414 1416 1413 1413 1415                                       
CONECT 1415 1414                                                      
CONECT 1416 1414                                                      
CONECT 1417 1418 1408                                                 
CONECT 1418 1421 1417 1419                                            
CONECT 1419 1418 1420 1420 1425                                       
CONECT 1420 1419 1419                                                 
CONECT 1421 1422 1423 1418                                            
CONECT 1422 1424 1421                                                 
CONECT 1423 1421                                                      
CONECT 1424 1422                                                      
CONECT 1425 1419 1426                                                 
CONECT 1426 1425 1427 1429                                            
CONECT 1427 1426 1430 1428 1428                                       
CONECT 1428 1427 1427                                                 
CONECT 1429 1426                                                      
CONECT 1430 1427 1431                                                 
CONECT 1431 1432 1430 1434                                            
CONECT 1432 1435 1433 1433 1431                                       
CONECT 1433 1432 1432                                                 
CONECT 1434 1431                                                      
CONECT 1435 1436 1432                                                 
CONECT 1436 1437 1435                                                 
CONECT 1437 1438 1438 1439 1436                                       
CONECT 1438 1437 1437                                                 
CONECT 1439 1440 1437                                                 
CONECT 1440 1441 1443 1439                                            
CONECT 1441 1447 1442 1442 1440                                       
CONECT 1442 1441 1441                                                 
CONECT 1443 1440 1444                                                 
CONECT 1444 1443 1446 1445                                            
CONECT 1445 1444                                                      
CONECT 1446 1444                                                      
CONECT 1447 1448 1441                                                 
CONECT 1448 1451 1449 1447                                            
CONECT 1449 1458 1448 1450 1450                                       
CONECT 1450 1449 1449                                                 
CONECT 1451 1452 1448                                                 
CONECT 1452 1453 1451                                                 
CONECT 1453 1454 1452                                                 
CONECT 1454 1455 1455 1453                                            
CONECT 1455 1456 1457 1454 1454                                       
CONECT 1456 1455                                                      
CONECT 1457 1455                                                      
CONECT 1458 1459 1449                                                 
CONECT 1459 1460 1462 1458                                            
CONECT 1460 1461 1461 1463 1459                                       
CONECT 1461 1460 1460                                                 
CONECT 1462 1459                                                      
CONECT 1463 1464 1460 1469                                            
CONECT 1464 1465 1467 1463                                            
CONECT 1465 1470 1466 1466 1464                                       
CONECT 1466 1465 1465                                                 
CONECT 1467 1464 1468                                                 
CONECT 1468 1467 1469                                                 
CONECT 1469 1463 1468                                                 
CONECT 1470 1471 1465                                                 
CONECT 1471 1472 1470                                                 
CONECT 1472 1474 1473 1473 1471                                       
CONECT 1473 1472 1472                                                 
CONECT 1474 1475 1472                                                 
CONECT 1475 1476 1478 1474                                            
CONECT 1476 1482 1477 1477 1475                                       
CONECT 1477 1476 1476                                                 
CONECT 1478 1479 1475                                                 
CONECT 1479 1481 1480 1478                                            
CONECT 1480 1479                                                      
CONECT 1481 1479                                                      
CONECT 1482 1483 1476                                                 
CONECT 1483 1484 1486 1482                                            
CONECT 1484 1487 1485 1485 1483                                       
CONECT 1485 1484 1484                                                 
CONECT 1486 1483                                                      
CONECT 1487 1488 1484                                                 
CONECT 1488 1489 1491 1487                                            
CONECT 1489 1490 1490 1494 1488                                       
CONECT 1490 1489 1489                                                 
CONECT 1491 1492 1488 1493                                            
CONECT 1492 1491                                                      
CONECT 1493 1491                                                      
CONECT 1494 1495 1489                                                 
CONECT 1495 1496 1498 1494                                            
CONECT 1496 1501 1497 1497 1495                                       
CONECT 1497 1496 1496                                                 
CONECT 1498 1499 1495 1500                                            
CONECT 1499 1498                                                      
CONECT 1500 1498                                                      
CONECT 1501 1502 1496                                                 
CONECT 1502 1503 1505 1501                                            
CONECT 1503 1509 1504 1504 1502                                       
CONECT 1504 1503 1503                                                 
CONECT 1505 1506 1502                                                 
CONECT 1506 1508 1505 1507                                            
CONECT 1507 1506                                                      
CONECT 1508 1506                                                      
CONECT 1509 1510 1503                                                 
CONECT 1510 1511 1513 1509                                            
CONECT 1511 1516 1512 1512 1510                                       
CONECT 1512 1511 1511                                                 
CONECT 1513 1514 1510 1515                                            
CONECT 1514 1513                                                      
CONECT 1515 1513                                                      
CONECT 1516 1517 1511                                                 
CONECT 1517 1518 1516                                                 
CONECT 1518 1520 1517 1519 1519                                       
CONECT 1519 1518 1518                                                 
CONECT 1520 1521 1518                                                 
CONECT 1521 1524 1520 1522                                            
CONECT 1522 1521 1523 1523 1526                                       
CONECT 1523 1522 1522                                                 
CONECT 1524 1525 1521                                                 
CONECT 1525 1524                                                      
CONECT 1526 1522 1527                                                 
CONECT 1527 1526 1530 1528                                            
CONECT 1528 1527 1534 1529 1529                                       
CONECT 1529 1528 1528                                                 
CONECT 1530 1527 1531                                                 
CONECT 1531 1530 1533 1532 1532                                       
CONECT 1532 1531 1531                                                 
CONECT 1533 1531                                                      
CONECT 1534 1540 1528 1535                                            
CONECT 1535 1534 1538 1536                                            
CONECT 1536 1535 1541 1537 1537                                       
CONECT 1537 1536 1536                                                 
CONECT 1538 1539 1535                                                 
CONECT 1539 1540 1538                                                 
CONECT 1540 1539 1534                                                 
CONECT 1541  583 1536 1542                                            
CONECT 1542 1541 1545 1543                                            
CONECT 1543 1542 1546 1544 1544                                       
CONECT 1544 1543 1543                                                 
CONECT 1545 1542                                                      
CONECT 1546 1547 1543                                                 
CONECT 1547 1550 1546 1548                                            
CONECT 1548 1552 1547 1549 1549                                       
CONECT 1549 1548 1548                                                 
CONECT 1550 1551 1547                                                 
CONECT 1551 1550                                                      
CONECT 1552 1553 1548                                                 
CONECT 1553 1556 1552 1554                                            
CONECT 1554 1553 1561 1555 1555                                       
CONECT 1555 1554 1554                                                 
CONECT 1556 1557 1553                                                 
CONECT 1557 1558 1556                                                 
CONECT 1558 1560 1559 1559 1557                                       
CONECT 1559 1558 1558                                                 
CONECT 1560 1558                                                      
CONECT 1561 1554 1562                                                 
CONECT 1562 1561 1565 1563                                            
CONECT 1563 1562 1569 1564 1564                                       
CONECT 1564 1563 1563                                                 
CONECT 1565 1566 1562 1567                                            
CONECT 1566 1568 1565                                                 
CONECT 1567 1565                                                      
CONECT 1568 1566                                                      
CONECT 1569 1563 1570                                                 
CONECT 1570 1569 1573 1571                                            
CONECT 1571 1581 1570 1572 1572                                       
CONECT 1572 1571 1571                                                 
CONECT 1573 1574 1570                                                 
CONECT 1574 1576 1576 1573 1575                                       
CONECT 1575 1574 1577 1577                                            
CONECT 1576 1578 1574 1574                                            
CONECT 1577 1579 1575 1575                                            
CONECT 1578 1576 1579 1579                                            
CONECT 1579 1578 1578 1580 1577                                       
CONECT 1580 1579                                                      
CONECT 1581 1582 1571                                                 
CONECT 1582 1585 1581 1583                                            
CONECT 1583 1582 1588 1584 1584                                       
CONECT 1584 1583 1583                                                 
CONECT 1585 1587 1586 1582                                            
CONECT 1586 1585                                                      
CONECT 1587 1585                                                      
CONECT 1588 1583 1589                                                 
CONECT 1589 1592 1588 1590                                            
CONECT 1590 1589 1593 1591 1591                                       
CONECT 1591 1590 1590                                                 
CONECT 1592 1589                                                      
CONECT 1593 1590 1594                                                 
CONECT 1594 1593 1597 1595                                            
CONECT 1595 1594 1599 1596 1596                                       
CONECT 1596 1595 1595                                                 
CONECT 1597 1594 1598                                                 
CONECT 1598 1597                                                      
CONECT 1599 1595 1600                                                 
CONECT 1600 1599 1603 1601                                            
CONECT 1601 1608 1600 1602 1602                                       
CONECT 1602 1601 1601                                                 
CONECT 1603 1604 1600                                                 
CONECT 1604 1605 1603                                                 
CONECT 1605 1606 1604                                                 
CONECT 1606 1607 1605                                                 
CONECT 1607 1606                                                      
CONECT 1608 1609 1601                                                 
CONECT 1609 1612 1608 1610                                            
CONECT 1610 1609 1619 1611 1611                                       
CONECT 1611 1610 1610                                                 
CONECT 1612 1613 1609                                                 
CONECT 1613 1614 1612                                                 
CONECT 1614 1615 1613                                                 
CONECT 1615 1616 1616 1614                                            
CONECT 1616 1617 1618 1615 1615                                       
CONECT 1617 1616                                                      
CONECT 1618 1616                                                      
CONECT 1619 1610 1620                                                 
CONECT 1620 1619 1623 1621                                            
CONECT 1621 1620 1628 1622 1622                                       
CONECT 1622 1621 1621                                                 
CONECT 1623 1620 1624                                                 
CONECT 1624 1623 1625                                                 
CONECT 1625 1624 1626                                                 
CONECT 1626 1627 1625                                                 
CONECT 1627 1626                                                      
CONECT 1628 1621 1629                                                 
CONECT 1629 1628 1632 1630                                            
CONECT 1630 1633 1629 1631 1631                                       
CONECT 1631 1630 1630                                                 
CONECT 1632 1629                                                      
CONECT 1633 1634 1630                                                 
CONECT 1634 1637 1633 1635                                            
CONECT 1635 1639 1634 1636 1636                                       
CONECT 1636 1635 1635                                                 
CONECT 1637 1638 1634                                                 
CONECT 1638 1637                                                      
CONECT 1639 1640 1635                                                 
CONECT 1640 1643 1639 1641                                            
CONECT 1641 1640 1648 1642 1642                                       
CONECT 1642 1641 1641                                                 
CONECT 1643 1644 1640                                                 
CONECT 1644 1645 1643                                                 
CONECT 1645 1646 1646 1647 1644                                       
CONECT 1646 1645 1645                                                 
CONECT 1647 1645                                                      
CONECT 1648 1641 1649                                                 
CONECT 1649 1648 1652 1650                                            
CONECT 1650 1649 1657 1651 1651                                       
CONECT 1651 1650 1650                                                 
CONECT 1652 1653 1649                                                 
CONECT 1653 1654 1652                                                 
CONECT 1654 1655 1655 1653 1656                                       
CONECT 1655 1654 1654                                                 
CONECT 1656 1654                                                      
CONECT 1657 1650 1658                                                 
CONECT 1658 1657 1659 1661                                            
CONECT 1659 1664 1658 1660 1660                                       
CONECT 1660 1659 1659                                                 
CONECT 1661 1663 1658 1662                                            
CONECT 1662 1661                                                      
CONECT 1663 1661                                                      
CONECT 1664 1665 1659                                                 
CONECT 1665 1666 1664                                                 
CONECT 1666 1668 1667 1667 1665                                       
CONECT 1667 1666 1666                                                 
CONECT 1668 1669 1666                                                 
CONECT 1669 1670 1672 1668                                            
CONECT 1670 1671 1671 1679 1669                                       
CONECT 1671 1670 1670                                                 
CONECT 1672 1669 1673                                                 
CONECT 1673 1672 1675 1675 1674                                       
CONECT 1674 1673 1676 1676                                            
CONECT 1675 1673 1673 1677                                            
CONECT 1676 1674 1674 1678                                            
CONECT 1677 1675 1678 1678                                            
CONECT 1678 1677 1677 1676                                            
CONECT 1679 1680 1670                                                 
CONECT 1680 1681 1683 1679                                            
CONECT 1681 1686 1682 1682 1680                                       
CONECT 1682 1681 1681                                                 
CONECT 1683 1684 1680 1685                                            
CONECT 1684 1683                                                      
CONECT 1685 1683                                                      
CONECT 1686 1687 1681                                                 
CONECT 1687 1688 1690 1686                                            
CONECT 1688 1692 1689 1689 1687                                       
CONECT 1689 1688 1688                                                 
CONECT 1690 1691 1687                                                 
CONECT 1691 1690                                                      
CONECT 1692 1693 1688                                                 
CONECT 1693 1694 1696 1692                                            
CONECT 1694 1703 1695 1695 1693                                       
CONECT 1695 1694 1694                                                 
CONECT 1696 1693 1697                                                 
CONECT 1697 1696 1698                                                 
CONECT 1698 1697 1699                                                 
CONECT 1699 1698 1700 1700                                            
CONECT 1700 1701 1699 1699 1702                                       
CONECT 1701 1700                                                      
CONECT 1702 1700                                                      
CONECT 1703 1704 1694                                                 
CONECT 1704 1705 1707 1703                                            
CONECT 1705 1709 1706 1706 1704                                       
CONECT 1706 1705 1705                                                 
CONECT 1707 1704 1708                                                 
CONECT 1708 1707                                                      
CONECT 1709 1710 1705                                                 
CONECT 1710 1711 1713 1709                                            
CONECT 1711 1721 1712 1712 1710                                       
CONECT 1712 1711 1711                                                 
CONECT 1713 1710 1714                                                 
CONECT 1714 1713 1715 1715 1716                                       
CONECT 1715 1714 1714 1717                                            
CONECT 1716 1714 1718 1718                                            
CONECT 1717 1715 1719 1719                                            
CONECT 1718 1716 1716 1719                                            
CONECT 1719 1717 1717 1718 1720                                       
CONECT 1720 1719                                                      
CONECT 1721 1722 1711                                                 
CONECT 1722 1723 1725 1721                                            
CONECT 1723 1724 1724 1729 1722                                       
CONECT 1724 1723 1723                                                 
CONECT 1725 1722 1726                                                 
CONECT 1726 1725 1728 1728 1727                                       
CONECT 1727 1726                                                      
CONECT 1728 1726 1726                                                 
CONECT 1729 1730 1723                                                 
CONECT 1730 1731 1733 1729                                            
CONECT 1731 1737 1732 1732 1730                                       
CONECT 1732 1731 1731                                                 
CONECT 1733 1730 1734                                                 
CONECT 1734 1733 1736 1735                                            
CONECT 1735 1734                                                      
CONECT 1736 1734                                                      
CONECT 1737 1738 1743 1731                                            
CONECT 1738 1741 1739 1737                                            
CONECT 1739 1744 1738 1740 1740                                       
CONECT 1740 1739 1739                                                 
CONECT 1741 1742 1738                                                 
CONECT 1742 1741 1743                                                 
CONECT 1743 1742 1737                                                 
CONECT 1744 1745 1739                                                 
CONECT 1745 1746 1748 1744                                            
CONECT 1746 1753 1747 1747 1745                                       
CONECT 1747 1746 1746                                                 
CONECT 1748 1749 1745                                                 
CONECT 1749 1750 1748                                                 
CONECT 1750 1752 1752 1751 1749                                       
CONECT 1751 1750                                                      
CONECT 1752 1750 1750                                                 
CONECT 1753 1754 1746
[truncated: 117,013 more chars]
