# Supplementary material for: Conserved interfaces mediate multiple protein–protein interactions in a prokaryotic metabolon
Source: Mol Syst Biol. 2025 Sep 3;21(11):1490–521. doi: 10.1038/s44320-025-00139-9 (PMC12583656; doi:10.1038/s44320-025-00139-9)
Supplement: Supplementary file 12 — Source data Fig. 7 [file 44320_2025_139_MOESM12_ESM.zip › Figure7_data/Fig7A/8_10.pdb]

COMPND    3d8707f7d64bb51c 
AUTHOR    GENERATED BY OPEN BABEL 3.1.1
ATOM      1  N   MET A   1      24.594 -17.309  12.717  1.00  0.00           N  
ATOM      2  CA  MET A   1      23.471 -16.350  12.722  1.00  0.00           C  
ATOM      3  C   MET A   1      22.324 -16.882  11.871  1.00  0.00           C  
ATOM      4  O   MET A   1      22.534 -17.769  11.048  1.00  0.00           O  
ATOM      5  CB  MET A   1      23.947 -14.966  12.242  1.00  0.00           C  
ATOM      6  CG  MET A   1      24.359 -14.926  10.779  1.00  0.00           C  
ATOM      7  SD  MET A   1      25.147 -13.375  10.257  1.00  0.00           S  
ATOM      8  CE  MET A   1      23.781 -12.220  10.444  1.00  0.00           C  
ATOM      9  N   ILE A   2      21.125 -16.369  12.085  1.00  0.00           N  
ATOM     10  CA  ILE A   2      19.953 -16.657  11.255  1.00  0.00           C  
ATOM     11  C   ILE A   2      19.682 -15.430  10.391  1.00  0.00           C  
ATOM     12  O   ILE A   2      19.646 -14.316  10.903  1.00  0.00           O  
ATOM     13  CB  ILE A   2      18.745 -17.047  12.118  1.00  0.00           C  
ATOM     14  CG1 ILE A   2      19.030 -18.369  12.862  1.00  0.00           C  
ATOM     15  CG2 ILE A   2      17.472 -17.177  11.255  1.00  0.00           C  
ATOM     16  CD1 ILE A   2      18.005 -18.707  13.948  1.00  0.00           C  
ATOM     17  N   SER A   3      19.477 -15.662   9.101  1.00  0.00           N  
ATOM     18  CA  SER A   3      19.126 -14.625   8.135  1.00  0.00           C  
ATOM     19  C   SER A   3      17.854 -15.013   7.391  1.00  0.00           C  
ATOM     20  O   SER A   3      17.649 -16.178   7.074  1.00  0.00           O  
ATOM     21  CB  SER A   3      20.268 -14.397   7.146  1.00  0.00           C  
ATOM     22  OG  SER A   3      21.464 -14.079   7.831  1.00  0.00           O  
ATOM     23  N   LEU A   4      17.001 -14.037   7.098  1.00  0.00           N  
ATOM     24  CA  LEU A   4      15.867 -14.216   6.204  1.00  0.00           C  
ATOM     25  C   LEU A   4      16.227 -13.663   4.826  1.00  0.00           C  
ATOM     26  O   LEU A   4      16.878 -12.629   4.739  1.00  0.00           O  
ATOM     27  CB  LEU A   4      14.604 -13.539   6.773  1.00  0.00           C  
ATOM     28  CG  LEU A   4      13.844 -14.337   7.856  1.00  0.00           C  
ATOM     29  CD1 LEU A   4      14.675 -14.685   9.081  1.00  0.00           C  
ATOM     30  CD2 LEU A   4      12.638 -13.531   8.354  1.00  0.00           C  
ATOM     31  N   ILE A   5      15.793 -14.332   3.761  1.00  0.00           N  
ATOM     32  CA  ILE A   5      15.888 -13.801   2.397  1.00  0.00           C  
ATOM     33  C   ILE A   5      14.516 -13.885   1.727  1.00  0.00           C  
ATOM     34  O   ILE A   5      13.899 -14.945   1.717  1.00  0.00           O  
ATOM     35  CB  ILE A   5      17.020 -14.471   1.592  1.00  0.00           C  
ATOM     36  CG1 ILE A   5      17.186 -13.790   0.220  1.00  0.00           C  
ATOM     37  CG2 ILE A   5      16.826 -15.990   1.450  1.00  0.00           C  
ATOM     38  CD1 ILE A   5      18.501 -14.148  -0.486  1.00  0.00           C  
ATOM     39  N   ALA A   6      14.032 -12.764   1.199  1.00  0.00           N  
ATOM     40  CA  ALA A   6      12.701 -12.655   0.623  1.00  0.00           C  
ATOM     41  C   ALA A   6      12.668 -11.656  -0.542  1.00  0.00           C  
ATOM     42  O   ALA A   6      13.382 -10.657  -0.536  1.00  0.00           O  
ATOM     43  CB  ALA A   6      11.718 -12.253   1.725  1.00  0.00           C  
ATOM     44  N   ALA A   7      11.795 -11.928  -1.512  1.00  0.00           N  
ATOM     45  CA  ALA A   7      11.398 -10.965  -2.528  1.00  0.00           C  
ATOM     46  C   ALA A   7      10.007 -10.421  -2.174  1.00  0.00           C  
ATOM     47  O   ALA A   7       9.080 -11.196  -1.938  1.00  0.00           O  
ATOM     48  CB  ALA A   7      11.430 -11.651  -3.898  1.00  0.00           C  
ATOM     49  N   LEU A   8       9.894  -9.108  -2.107  1.00  0.00           N  
ATOM     50  CA  LEU A   8       8.716  -8.385  -1.643  1.00  0.00           C  
ATOM     51  C   LEU A   8       8.195  -7.494  -2.765  1.00  0.00           C  
ATOM     52  O   LEU A   8       8.929  -6.640  -3.258  1.00  0.00           O  
ATOM     53  CB  LEU A   8       9.066  -7.521  -0.412  1.00  0.00           C  
ATOM     54  CG  LEU A   8       9.867  -8.216   0.708  1.00  0.00           C  
ATOM     55  CD1 LEU A   8      10.122  -7.239   1.847  1.00  0.00           C  
ATOM     56  CD2 LEU A   8       9.128  -9.413   1.274  1.00  0.00           C  
ATOM     57  N   ALA A   9       6.936  -7.656  -3.153  1.00  0.00           N  
ATOM     58  CA  ALA A   9       6.268  -6.670  -3.986  1.00  0.00           C  
ATOM     59  C   ALA A   9       5.938  -5.391  -3.186  1.00  0.00           C  
ATOM     60  O   ALA A   9       6.212  -5.299  -1.981  1.00  0.00           O  
ATOM     61  CB  ALA A   9       5.015  -7.320  -4.583  1.00  0.00           C  
ATOM     62  N   VAL A  10       5.313  -4.428  -3.856  1.00  0.00           N  
ATOM     63  CA  VAL A  10       4.649  -3.310  -3.172  1.00  0.00           C  
ATOM     64  C   VAL A  10       3.754  -3.869  -2.064  1.00  0.00           C  
ATOM     65  O   VAL A  10       3.177  -4.949  -2.183  1.00  0.00           O  
ATOM     66  CB  VAL A  10       3.857  -2.436  -4.166  1.00  0.00           C  
ATOM     67  CG1 VAL A  10       3.076  -1.316  -3.476  1.00  0.00           C  
ATOM     68  CG2 VAL A  10       4.810  -1.776  -5.169  1.00  0.00           C  
ATOM     69  N   ASP A  11       3.714  -3.163  -0.944  1.00  0.00           N  
ATOM     70  CA  ASP A  11       3.066  -3.612   0.281  1.00  0.00           C  
ATOM     71  C   ASP A  11       3.601  -4.954   0.828  1.00  0.00           C  
ATOM     72  O   ASP A  11       2.856  -5.712   1.424  1.00  0.00           O  
ATOM     73  CB  ASP A  11       1.542  -3.555   0.148  1.00  0.00           C  
ATOM     74  CG  ASP A  11       1.006  -2.129   0.121  1.00  0.00           C  
ATOM     75  OD1 ASP A  11       1.649  -1.274   0.767  1.00  0.00           O  
ATOM     76  OD2 ASP A  11      -0.079  -1.942  -0.467  1.00  0.00           O  
ATOM     77  N   ARG A  12       4.871  -5.233   0.663  1.00  0.00           N  
ATOM     78  CA  ARG A  12       5.532  -6.459   1.169  1.00  0.00           C  
ATOM     79  C   ARG A  12       4.824  -7.767   0.798  1.00  0.00           C  
ATOM     80  O   ARG A  12       4.989  -8.757   1.495  1.00  0.00           O  
ATOM     81  CB  ARG A  12       5.796  -6.385   2.689  1.00  0.00           C  
ATOM     82  CG  ARG A  12       6.580  -5.151   3.167  1.00  0.00           C  
ATOM     83  CD  ARG A  12       6.929  -5.261   4.650  1.00  0.00           C  
ATOM     84  NE  ARG A  12       5.719  -5.447   5.459  1.00  0.00           N  
ATOM     85  CZ  ARG A  12       5.171  -4.638   6.348  1.00  0.00           C  
ATOM     86  NH1 ARG A  12       5.716  -3.509   6.697  1.00  0.00           N  
ATOM     87  NH2 ARG A  12       4.053  -4.943   6.900  1.00  0.00           N  
ATOM     88  N   VAL A  13       4.071  -7.792  -0.284  1.00  0.00           N  
ATOM     89  CA  VAL A  13       3.450  -9.019  -0.786  1.00  0.00           C  
ATOM     90  C   VAL A  13       4.543 -10.018  -1.154  1.00  0.00           C  
ATOM     91  O   VAL A  13       5.475  -9.701  -1.881  1.00  0.00           O  
ATOM     92  CB  VAL A  13       2.523  -8.749  -1.984  1.00  0.00           C  
ATOM     93  CG1 VAL A  13       1.919 -10.049  -2.524  1.00  0.00           C  
ATOM     94  CG2 VAL A  13       1.355  -7.844  -1.601  1.00  0.00           C  
ATOM     95  N   ILE A  14       4.416 -11.232  -0.630  1.00  0.00           N  
ATOM     96  CA  ILE A  14       5.301 -12.345  -0.930  1.00  0.00           C  
ATOM     97  C   ILE A  14       4.590 -13.249  -1.930  1.00  0.00           C  
ATOM     98  O   ILE A  14       3.511 -13.765  -1.646  1.00  0.00           O  
ATOM     99  CB  ILE A  14       5.686 -13.133   0.332  1.00  0.00           C  
ATOM    100  CG1 ILE A  14       6.317 -12.230   1.413  1.00  0.00           C  
ATOM    101  CG2 ILE A  14       6.665 -14.278  -0.027  1.00  0.00           C  
ATOM    102  CD1 ILE A  14       6.423 -12.944   2.769  1.00  0.00           C  
ATOM    103  N   GLY A  15       5.211 -13.470  -3.080  1.00  0.00           N  
ATOM    104  CA  GLY A  15       4.726 -14.442  -4.039  1.00  0.00           C  
ATOM    105  C   GLY A  15       4.830 -15.865  -3.512  1.00  0.00           C  
ATOM    106  O   GLY A  15       5.886 -16.276  -3.047  1.00  0.00           O  
ATOM    107  N   MET A  16       3.744 -16.618  -3.631  1.00  0.00           N  
ATOM    108  CA  MET A  16       3.751 -18.068  -3.466  1.00  0.00           C  
ATOM    109  C   MET A  16       3.341 -18.732  -4.772  1.00  0.00           C  
ATOM    110  O   MET A  16       2.539 -18.196  -5.526  1.00  0.00           O  
ATOM    111  CB  MET A  16       2.842 -18.497  -2.309  1.00  0.00           C  
ATOM    112  CG  MET A  16       3.559 -18.411  -0.962  1.00  0.00           C  
ATOM    113  SD  MET A  16       2.589 -18.955   0.472  1.00  0.00           S  
ATOM    114  CE  MET A  16       2.405 -20.710   0.133  1.00  0.00           C  
ATOM    115  N   GLU A  17       3.890 -19.913  -5.041  1.00  0.00           N  
ATOM    116  CA  GLU A  17       3.431 -20.828  -6.096  1.00  0.00           C  
ATOM    117  C   GLU A  17       3.305 -20.204  -7.497  1.00  0.00           C  
ATOM    118  O   GLU A  17       2.305 -20.378  -8.181  1.00  0.00           O  
ATOM    119  CB  GLU A  17       2.131 -21.527  -5.668  1.00  0.00           C  
ATOM    120  CG  GLU A  17       2.299 -22.354  -4.388  1.00  0.00           C  
ATOM    121  CD  GLU A  17       1.047 -23.173  -4.030  1.00  0.00           C  
ATOM    122  OE1 GLU A  17       1.148 -23.944  -3.059  1.00  0.00           O  
ATOM    123  OE2 GLU A  17       0.012 -23.037  -4.722  1.00  0.00           O  
ATOM    124  N   ASN A  18       4.319 -19.475  -7.964  1.00  0.00           N  
ATOM    125  CA  ASN A  18       4.294 -18.785  -9.266  1.00  0.00           C  
ATOM    126  C   ASN A  18       3.156 -17.762  -9.434  1.00  0.00           C  
ATOM    127  O   ASN A  18       2.882 -17.349 -10.561  1.00  0.00           O  
ATOM    128  CB  ASN A  18       4.331 -19.802 -10.429  1.00  0.00           C  
ATOM    129  CG  ASN A  18       5.600 -20.619 -10.515  1.00  0.00           C  
ATOM    130  OD1 ASN A  18       6.673 -20.225 -10.104  1.00  0.00           O  
ATOM    131  ND2 ASN A  18       5.525 -21.786 -11.109  1.00  0.00           N  
ATOM    132  N   ALA A  19       2.513 -17.340  -8.366  1.00  0.00           N  
ATOM    133  CA  ALA A  19       1.457 -16.334  -8.413  1.00  0.00           C  
ATOM    134  C   ALA A  19       1.984 -14.936  -8.789  1.00  0.00           C  
ATOM    135  O   ALA A  19       1.195 -14.061  -9.152  1.00  0.00           O  
ATOM    136  CB  ALA A  19       0.749 -16.327  -7.057  1.00  0.00           C  
ATOM    137  N   MET A  20       3.288 -14.725  -8.706  1.00  0.00           N  
ATOM    138  CA  MET A  20       3.872 -13.421  -8.992  1.00  0.00           C  
ATOM    139  C   MET A  20       4.145 -13.244 -10.493  1.00  0.00           C  
ATOM    140  O   MET A  20       4.845 -14.065 -11.092  1.00  0.00           O  
ATOM    141  CB  MET A  20       5.124 -13.199  -8.152  1.00  0.00           C  
ATOM    142  CG  MET A  20       4.796 -13.105  -6.658  1.00  0.00           C  
ATOM    143  SD  MET A  20       3.495 -11.914  -6.231  1.00  0.00           S  
ATOM    144  CE  MET A  20       4.104 -11.345  -4.651  1.00  0.00           C  
ATOM    145  N   PRO A  21       3.643 -12.160 -11.105  1.00  0.00           N  
ATOM    146  CA  PRO A  21       3.735 -11.934 -12.545  1.00  0.00           C  
ATOM    147  C   PRO A  21       5.088 -11.355 -12.990  1.00  0.00           C  
ATOM    148  O   PRO A  21       5.207 -10.874 -14.122  1.00  0.00           O  
ATOM    149  CB  PRO A  21       2.562 -11.008 -12.853  1.00  0.00           C  
ATOM    150  CG  PRO A  21       2.496 -10.138 -11.605  1.00  0.00           C  
ATOM    151  CD  PRO A  21       2.837 -11.121 -10.484  1.00  0.00           C  
ATOM    152  N   TRP A  22       6.100 -11.346 -12.141  1.00  0.00           N  
ATOM    153  CA  TRP A  22       7.415 -10.834 -12.491  1.00  0.00           C  
ATOM    154  C   TRP A  22       8.369 -11.940 -12.939  1.00  0.00           C  
ATOM    155  O   TRP A  22       8.320 -13.081 -12.484  1.00  0.00           O  
ATOM    156  CB  TRP A  22       8.005 -10.002 -11.348  1.00  0.00           C  
ATOM    157  CG  TRP A  22       8.103 -10.681 -10.017  1.00  0.00           C  
ATOM    158  CD1 TRP A  22       8.914 -11.704  -9.694  1.00  0.00           C  
ATOM    159  CD2 TRP A  22       7.370 -10.337  -8.804  1.00  0.00           C  
ATOM    160  NE1 TRP A  22       8.752 -12.017  -8.348  1.00  0.00           N  
ATOM    161  CE2 TRP A  22       7.826 -11.182  -7.759  1.00  0.00           C  
ATOM    162  CE3 TRP A  22       6.394  -9.369  -8.498  1.00  0.00           C  
ATOM    163  CZ2 TRP A  22       7.364 -11.050  -6.436  1.00  0.00           C  
ATOM    164  CZ3 TRP A  22       5.926  -9.243  -7.190  1.00  0.00           C  
ATOM    165  CH2 TRP A  22       6.409 -10.070  -6.162  1.00  0.00           C  
ATOM    166  N   ASN A  23       9.291 -11.565 -13.803  1.00  0.00           N  
ATOM    167  CA  ASN A  23      10.440 -12.366 -14.178  1.00  0.00           C  
ATOM    168  C   ASN A  23      11.701 -11.552 -13.880  1.00  0.00           C  
ATOM    169  O   ASN A  23      11.971 -10.567 -14.565  1.00  0.00           O  
ATOM    170  CB  ASN A  23      10.308 -12.776 -15.647  1.00  0.00           C  
ATOM    171  CG  ASN A  23      11.417 -13.717 -16.078  1.00  0.00           C  
ATOM    172  OD1 ASN A  23      12.075 -14.374 -15.284  1.00  0.00           O  
ATOM    173  ND2 ASN A  23      11.648 -13.833 -17.359  1.00  0.00           N  
ATOM    174  N   LEU A  24      12.437 -11.953 -12.854  1.00  0.00           N  
ATOM    175  CA  LEU A  24      13.621 -11.252 -12.357  1.00  0.00           C  
ATOM    176  C   LEU A  24      14.819 -12.209 -12.264  1.00  0.00           C  
ATOM    177  O   LEU A  24      15.158 -12.698 -11.182  1.00  0.00           O  
ATOM    178  CB  LEU A  24      13.294 -10.582 -11.011  1.00  0.00           C  
ATOM    179  CG  LEU A  24      12.271  -9.436 -11.075  1.00  0.00           C  
ATOM    180  CD1 LEU A  24      11.967  -8.965  -9.666  1.00  0.00           C  
ATOM    181  CD2 LEU A  24      12.781  -8.232 -11.866  1.00  0.00           C  
ATOM    182  N   PRO A  25      15.503 -12.473 -13.382  1.00  0.00           N  
ATOM    183  CA  PRO A  25      16.737 -13.260 -13.364  1.00  0.00           C  
ATOM    184  C   PRO A  25      17.802 -12.706 -12.415  1.00  0.00           C  
ATOM    185  O   PRO A  25      18.548 -13.482 -11.802  1.00  0.00           O  
ATOM    186  CB  PRO A  25      17.237 -13.246 -14.816  1.00  0.00           C  
ATOM    187  CG  PRO A  25      15.974 -13.017 -15.632  1.00  0.00           C  
ATOM    188  CD  PRO A  25      15.134 -12.115 -14.738  1.00  0.00           C  
ATOM    189  N   ALA A  26      17.857 -11.391 -12.254  1.00  0.00           N  
ATOM    190  CA  ALA A  26      18.756 -10.726 -11.324  1.00  0.00           C  
ATOM    191  C   ALA A  26      18.478 -11.113  -9.863  1.00  0.00           C  
ATOM    192  O   ALA A  26      19.416 -11.422  -9.125  1.00  0.00           O  
ATOM    193  CB  ALA A  26      18.645  -9.218 -11.542  1.00  0.00           C  
ATOM    194  N   ASP A  27      17.199 -11.193  -9.460  1.00  0.00           N  
ATOM    195  CA  ASP A  27      16.827 -11.651  -8.124  1.00  0.00           C  
ATOM    196  C   ASP A  27      17.157 -13.133  -7.913  1.00  0.00           C  
ATOM    197  O   ASP A  27      17.712 -13.521  -6.882  1.00  0.00           O  
ATOM    198  CB  ASP A  27      15.335 -11.378  -7.859  1.00  0.00           C  
ATOM    199  CG  ASP A  27      14.979 -11.830  -6.439  1.00  0.00           C  
ATOM    200  OD1 ASP A  27      15.583 -11.292  -5.489  1.00  0.00           O  
ATOM    201  OD2 ASP A  27      14.174 -12.778  -6.305  1.00  0.00           O  
ATOM    202  N   LEU A  28      16.950 -13.971  -8.924  1.00  0.00           N  
ATOM    203  CA  LEU A  28      17.367 -15.373  -8.854  1.00  0.00           C  
ATOM    204  C   LEU A  28      18.884 -15.523  -8.682  1.00  0.00           C  
ATOM    205  O   LEU A  28      19.354 -16.402  -7.946  1.00  0.00           O  
ATOM    206  CB  LEU A  28      16.904 -16.114 -10.124  1.00  0.00           C  
ATOM    207  CG  LEU A  28      15.377 -16.212 -10.307  1.00  0.00           C  
ATOM    208  CD1 LEU A  28      15.070 -16.901 -11.641  1.00  0.00           C  
ATOM    209  CD2 LEU A  28      14.716 -17.035  -9.190  1.00  0.00           C  
ATOM    210  N   ALA A  29      19.666 -14.661  -9.337  1.00  0.00           N  
ATOM    211  CA  ALA A  29      21.114 -14.626  -9.184  1.00  0.00           C  
ATOM    212  C   ALA A  29      21.526 -14.136  -7.785  1.00  0.00           C  
ATOM    213  O   ALA A  29      22.382 -14.763  -7.143  1.00  0.00           O  
ATOM    214  CB  ALA A  29      21.713 -13.766 -10.305  1.00  0.00           C  
ATOM    215  N   TRP A  30      20.874 -13.079  -7.280  1.00  0.00           N  
ATOM    216  CA  TRP A  30      21.050 -12.567  -5.919  1.00  0.00           C  
ATOM    217  C   TRP A  30      20.732 -13.631  -4.871  1.00  0.00           C  
ATOM    218  O   TRP A  30      21.560 -13.935  -4.013  1.00  0.00           O  
ATOM    219  CB  TRP A  30      20.147 -11.342  -5.738  1.00  0.00           C  
ATOM    220  CG  TRP A  30      20.049 -10.843  -4.330  1.00  0.00           C  
ATOM    221  CD1 TRP A  30      19.056 -11.106  -3.450  1.00  0.00           C  
ATOM    222  CD2 TRP A  30      20.973  -9.954  -3.633  1.00  0.00           C  
ATOM    223  NE1 TRP A  30      19.295 -10.421  -2.268  1.00  0.00           N  
ATOM    224  CE2 TRP A  30      20.456  -9.705  -2.345  1.00  0.00           C  
ATOM    225  CE3 TRP A  30      22.184  -9.324  -3.993  1.00  0.00           C  
ATOM    226  CZ2 TRP A  30      21.109  -8.842  -1.426  1.00  0.00           C  
ATOM    227  CZ3 TRP A  30      22.840  -8.473  -3.083  1.00  0.00           C  
ATOM    228  CH2 TRP A  30      22.297  -8.232  -1.813  1.00  0.00           C  
ATOM    229  N   PHE A  31      19.578 -14.288  -4.990  1.00  0.00           N  
ATOM    230  CA  PHE A  31      19.161 -15.382  -4.124  1.00  0.00           C  
ATOM    231  C   PHE A  31      20.183 -16.524  -4.124  1.00  0.00           C  
ATOM    232  O   PHE A  31      20.610 -16.999  -3.069  1.00  0.00           O  
ATOM    233  CB  PHE A  31      17.789 -15.887  -4.578  1.00  0.00           C  
ATOM    234  CG  PHE A  31      17.297 -17.068  -3.779  1.00  0.00           C  
ATOM    235  CD1 PHE A  31      17.548 -18.392  -4.213  1.00  0.00           C  
ATOM    236  CD2 PHE A  31      16.615 -16.860  -2.571  1.00  0.00           C  
ATOM    237  CE1 PHE A  31      17.119 -19.481  -3.454  1.00  0.00           C  
ATOM    238  CE2 PHE A  31      16.177 -17.950  -1.806  1.00  0.00           C  
ATOM    239  CZ  PHE A  31      16.428 -19.258  -2.241  1.00  0.00           C  
ATOM    240  N   LYS A  32      20.621 -16.949  -5.301  1.00  0.00           N  
ATOM    241  CA  LYS A  32      21.634 -17.997  -5.423  1.00  0.00           C  
ATOM    242  C   LYS A  32      22.939 -17.596  -4.746  1.00  0.00           C  
ATOM    243  O   LYS A  32      23.474 -18.384  -3.971  1.00  0.00           O  
ATOM    244  CB  LYS A  32      21.834 -18.362  -6.897  1.00  0.00           C  
ATOM    245  CG  LYS A  32      22.806 -19.548  -7.065  1.00  0.00           C  
ATOM    246  CD  LYS A  32      22.978 -19.893  -8.557  1.00  0.00           C  
ATOM    247  CE  LYS A  32      23.978 -21.022  -8.726  1.00  0.00           C  
ATOM    248  NZ  LYS A  32      24.232 -21.315 -10.163  1.00  0.00           N  
ATOM    249  N   ARG A  33      23.439 -16.396  -5.003  1.00  0.00           N  
ATOM    250  CA  ARG A  33      24.701 -15.891  -4.433  1.00  0.00           C  
ATOM    251  C   ARG A  33      24.660 -15.857  -2.905  1.00  0.00           C  
ATOM    252  O   ARG A  33      25.628 -16.273  -2.277  1.00  0.00           O  
ATOM    253  CB  ARG A  33      24.983 -14.495  -5.032  1.00  0.00           C  
ATOM    254  CG  ARG A  33      26.333 -13.918  -4.560  1.00  0.00           C  
ATOM    255  CD  ARG A  33      26.640 -12.578  -5.251  1.00  0.00           C  
ATOM    256  NE  ARG A  33      25.712 -11.512  -4.843  1.00  0.00           N  
ATOM    257  CZ  ARG A  33      25.635 -10.284  -5.367  1.00  0.00           C  
ATOM    258  NH1 ARG A  33      26.391  -9.909  -6.354  1.00  0.00           N  
ATOM    259  NH2 ARG A  33      24.796  -9.409  -4.900  1.00  0.00           N  
ATOM    260  N   ASN A  34      23.555 -15.434  -2.326  1.00  0.00           N  
ATOM    261  CA  ASN A  34      23.427 -15.268  -0.881  1.00  0.00           C  
ATOM    262  C   ASN A  34      23.058 -16.553  -0.127  1.00  0.00           C  
ATOM    263  O   ASN A  34      23.235 -16.613   1.084  1.00  0.00           O  
ATOM    264  CB  ASN A  34      22.453 -14.107  -0.599  1.00  0.00           C  
ATOM    265  CG  ASN A  34      23.072 -12.784  -1.016  1.00  0.00           C  
ATOM    266  OD1 ASN A  34      24.209 -12.484  -0.710  1.00  0.00           O  
ATOM    267  ND2 ASN A  34      22.349 -11.985  -1.767  1.00  0.00           N  
ATOM    268  N   THR A  35      22.592 -17.598  -0.825  1.00  0.00           N  
ATOM    269  CA  THR A  35      22.205 -18.881  -0.202  1.00  0.00           C  
ATOM    270  C   THR A  35      23.157 -20.037  -0.517  1.00  0.00           C  
ATOM    271  O   THR A  35      23.105 -21.071   0.149  1.00  0.00           O  
ATOM    272  CB  THR A  35      20.777 -19.281  -0.584  1.00  0.00           C  
ATOM    273  OG1 THR A  35      20.666 -19.441  -1.982  1.00  0.00           O  
ATOM    274  CG2 THR A  35      19.726 -18.266  -0.138  1.00  0.00           C  
ATOM    275  N   LEU A  36      24.007 -19.912  -1.529  1.00  0.00           N  
ATOM    276  CA  LEU A  36      24.901 -20.990  -1.942  1.00  0.00           C  
ATOM    277  C   LEU A  36      25.860 -21.382  -0.803  1.00  0.00           C  
ATOM    278  O   LEU A  36      26.388 -20.518  -0.118  1.00  0.00           O  
ATOM    279  CB  LEU A  36      25.656 -20.583  -3.212  1.00  0.00           C  
ATOM    280  CG  LEU A  36      26.373 -21.750  -3.924  1.00  0.00           C  
ATOM    281  CD1 LEU A  36      25.374 -22.718  -4.569  1.00  0.00           C  
ATOM    282  CD2 LEU A  36      27.281 -21.218  -5.030  1.00  0.00           C  
ATOM    283  N   ASN A  37      26.074 -22.683  -0.619  1.00  0.00           N  
ATOM    284  CA  ASN A  37      26.891 -23.265   0.454  1.00  0.00           C  
ATOM    285  C   ASN A  37      26.386 -22.962   1.880  1.00  0.00           C  
ATOM    286  O   ASN A  37      27.130 -23.150   2.835  1.00  0.00           O  
ATOM    287  CB  ASN A  37      28.378 -22.915   0.262  1.00  0.00           C  
ATOM    288  CG  ASN A  37      28.924 -23.350  -1.089  1.00  0.00           C  
ATOM    289  OD1 ASN A  37      28.589 -24.385  -1.631  1.00  0.00           O  
ATOM    290  ND2 ASN A  37      29.809 -22.565  -1.654  1.00  0.00           N  
ATOM    291  N   LYS A  38      25.133 -22.549   2.029  1.00  0.00           N  
ATOM    292  CA  LYS A  38      24.486 -22.338   3.327  1.00  0.00           C  
ATOM    293  C   LYS A  38      23.286 -23.279   3.467  1.00  0.00           C  
ATOM    294  O   LYS A  38      22.670 -23.629   2.455  1.00  0.00           O  
ATOM    295  CB  LYS A  38      24.067 -20.863   3.485  1.00  0.00           C  
ATOM    296  CG  LYS A  38      25.225 -19.866   3.292  1.00  0.00           C  
ATOM    297  CD  LYS A  38      24.719 -18.422   3.408  1.00  0.00           C  
ATOM    298  CE  LYS A  38      25.796 -17.410   3.000  1.00  0.00           C  
ATOM    299  NZ  LYS A  38      25.247 -16.030   2.950  1.00  0.00           N  
ATOM    300  N   PRO A  39      22.941 -23.729   4.690  1.00  0.00           N  
ATOM    301  CA  PRO A  39      21.676 -24.421   4.891  1.00  0.00           C  
ATOM    302  C   PRO A  39      20.509 -23.466   4.628  1.00  0.00           C  
ATOM    303  O   PRO A  39      20.549 -22.291   5.008  1.00  0.00           O  
ATOM    304  CB  PRO A  39      21.713 -24.925   6.334  1.00  0.00           C  
ATOM    305  CG  PRO A  39      22.620 -23.916   7.030  1.00  0.00           C  
ATOM    306  CD  PRO A  39      23.616 -23.518   5.948  1.00  0.00           C  
ATOM    307  N   VAL A  40      19.470 -23.994   3.983  1.00  0.00           N  
ATOM    308  CA  VAL A  40      18.244 -23.251   3.699  1.00  0.00           C  
ATOM    309  C   VAL A  40      17.066 -23.904   4.405  1.00  0.00           C  
ATOM    310  O   VAL A  40      16.834 -25.102   4.259  1.00  0.00           O  
ATOM    311  CB  VAL A  40      17.987 -23.074   2.191  1.00  0.00           C  
ATOM    312  CG1 VAL A  40      19.078 -22.210   1.547  1.00  0.00           C  
ATOM    313  CG2 VAL A  40      17.901 -24.381   1.404  1.00  0.00           C  
ATOM    314  N   ILE A  41      16.329 -23.125   5.179  1.00  0.00           N  
ATOM    315  CA  ILE A  41      15.094 -23.541   5.841  1.00  0.00           C  
ATOM    316  C   ILE A  41      13.916 -22.967   5.064  1.00  0.00           C  
ATOM    317  O   ILE A  41      13.890 -21.775   4.768  1.00  0.00           O  
ATOM    318  CB  ILE A  41      15.070 -23.125   7.325  1.00  0.00           C  
ATOM    319  CG1 ILE A  41      16.240 -23.769   8.099  1.00  0.00           C  
ATOM    320  CG2 ILE A  41      13.718 -23.519   7.969  1.00  0.00           C  
ATOM    321  CD1 ILE A  41      16.422 -23.231   9.530  1.00  0.00           C  
ATOM    322  N   MET A  42      12.931 -23.831   4.760  1.00  0.00           N  
ATOM    323  CA  MET A  42      11.711 -23.420   4.071  1.00  0.00           C  
ATOM    324  C   MET A  42      10.483 -24.145   4.616  1.00  0.00           C  
ATOM    325  O   MET A  42      10.580 -25.223   5.206  1.00  0.00           O  
ATOM    326  CB  MET A  42      11.878 -23.616   2.556  1.00  0.00           C  
ATOM    327  CG  MET A  42      11.915 -25.082   2.121  1.00  0.00           C  
ATOM    328  SD  MET A  42      12.475 -25.367   0.412  1.00  0.00           S  
ATOM    329  CE  MET A  42      14.255 -25.263   0.663  1.00  0.00           C  
ATOM    330  N   GLY A  43       9.308 -23.565   4.405  1.00  0.00           N  
ATOM    331  CA  GLY A  43       8.040 -24.227   4.654  1.00  0.00           C  
ATOM    332  C   GLY A  43       7.688 -25.230   3.562  1.00  0.00           C  
ATOM    333  O   GLY A  43       8.251 -25.210   2.470  1.00  0.00           O  
ATOM    334  N   ARG A  44       6.700 -26.097   3.851  1.00  0.00           N  
ATOM    335  CA  ARG A  44       6.233 -27.131   2.923  1.00  0.00           C  
ATOM    336  C   ARG A  44       5.764 -26.561   1.582  1.00  0.00           C  
ATOM    337  O   ARG A  44       6.170 -27.068   0.549  1.00  0.00           O  
ATOM    338  CB  ARG A  44       5.127 -27.944   3.604  1.00  0.00           C  
ATOM    339  CG  ARG A  44       4.706 -29.143   2.741  1.00  0.00           C  
ATOM    340  CD  ARG A  44       3.581 -29.904   3.416  1.00  0.00           C  
ATOM    341  NE  ARG A  44       3.236 -31.111   2.649  1.00  0.00           N  
ATOM    342  CZ  ARG A  44       3.392 -32.366   3.038  1.00  0.00           C  
ATOM    343  NH1 ARG A  44       3.807 -32.668   4.235  1.00  0.00           N  
ATOM    344  NH2 ARG A  44       3.122 -33.325   2.215  1.00  0.00           N  
ATOM    345  N   HIS A  45       4.980 -25.496   1.585  1.00  0.00           N  
ATOM    346  CA  HIS A  45       4.493 -24.888   0.339  1.00  0.00           C  
ATOM    347  C   HIS A  45       5.630 -24.315  -0.516  1.00  0.00           C  
ATOM    348  O   HIS A  45       5.638 -24.497  -1.730  1.00  0.00           O  
ATOM    349  CB  HIS A  45       3.451 -23.814   0.656  1.00  0.00           C  
ATOM    350  CG  HIS A  45       2.172 -24.373   1.182  1.00  0.00           C  
ATOM    351  ND1 HIS A  45       1.304 -25.188   0.490  1.00  0.00           N  
ATOM    352  CD2 HIS A  45       1.630 -24.191   2.426  1.00  0.00           C  
ATOM    353  CE1 HIS A  45       0.269 -25.478   1.295  1.00  0.00           C  
ATOM    354  NE2 HIS A  45       0.433 -24.896   2.486  1.00  0.00           N  
ATOM    355  N   THR A  46       6.629 -23.710   0.096  1.00  0.00           N  
ATOM    356  CA  THR A  46       7.823 -23.233  -0.612  1.00  0.00           C  
ATOM    357  C   THR A  46       8.631 -24.395  -1.196  1.00  0.00           C  
ATOM    358  O   THR A  46       9.174 -24.282  -2.284  1.00  0.00           O  
ATOM    359  CB  THR A  46       8.711 -22.403   0.322  1.00  0.00           C  
ATOM    360  OG1 THR A  46       7.944 -21.405   0.953  1.00  0.00           O  
ATOM    361  CG2 THR A  46       9.859 -21.699  -0.400  1.00  0.00           C  
ATOM    362  N   TRP A  47       8.694 -25.514  -0.490  1.00  0.00           N  
ATOM    363  CA  TRP A  47       9.306 -26.731  -1.023  1.00  0.00           C  
ATOM    364  C   TRP A  47       8.555 -27.253  -2.246  1.00  0.00           C  
ATOM    365  O   TRP A  47       9.178 -27.548  -3.267  1.00  0.00           O  
ATOM    366  CB  TRP A  47       9.369 -27.796   0.078  1.00  0.00           C  
ATOM    367  CG  TRP A  47       9.622 -29.173  -0.436  1.00  0.00           C  
ATOM    368  CD1 TRP A  47       8.736 -30.195  -0.477  1.00  0.00           C  
ATOM    369  CD2 TRP A  47      10.836 -29.672  -1.080  1.00  0.00           C  
ATOM    370  NE1 TRP A  47       9.308 -31.295  -1.080  1.00  0.00           N  
ATOM    371  CE2 TRP A  47      10.590 -31.010  -1.481  1.00  0.00           C  
ATOM    372  CE3 TRP A  47      12.098 -29.105  -1.364  1.00  0.00           C  
ATOM    373  CZ2 TRP A  47      11.571 -31.773  -2.156  1.00  0.00           C  
ATOM    374  CZ3 TRP A  47      13.067 -29.861  -2.026  1.00  0.00           C  
ATOM    375  CH2 TRP A  47      12.808 -31.183  -2.428  1.00  0.00           C  
ATOM    376  N   GLU A  48       7.234 -27.341  -2.150  1.00  0.00           N  
ATOM    377  CA  GLU A  48       6.365 -27.827  -3.223  1.00  0.00           C  
ATOM    378  C   GLU A  48       6.437 -26.922  -4.470  1.00  0.00           C  
ATOM    379  O   GLU A  48       6.469 -27.447  -5.583  1.00  0.00           O  
ATOM    380  CB  GLU A  48       4.923 -27.965  -2.683  1.00  0.00           C  
ATOM    381  CG  GLU A  48       4.791 -29.172  -1.733  1.00  0.00           C  
ATOM    382  CD  GLU A  48       3.477 -29.239  -0.923  1.00  0.00           C  
ATOM    383  OE1 GLU A  48       3.332 -30.219  -0.149  1.00  0.00           O  
ATOM    384  OE2 GLU A  48       2.647 -28.313  -1.007  1.00  0.00           O  
ATOM    385  N   SER A  49       6.566 -25.602  -4.306  1.00  0.00           N  
ATOM    386  CA  SER A  49       6.716 -24.684  -5.442  1.00  0.00           C  
ATOM    387  C   SER A  49       8.076 -24.796  -6.131  1.00  0.00           C  
ATOM    388  O   SER A  49       8.169 -24.667  -7.354  1.00  0.00           O  
ATOM    389  CB  SER A  49       6.442 -23.237  -5.007  1.00  0.00           C  
ATOM    390  OG  SER A  49       7.459 -22.727  -4.163  1.00  0.00           O  
ATOM    391  N   ILE A  50       9.142 -25.080  -5.385  1.00  0.00           N  
ATOM    392  CA  ILE A  50      10.478 -25.312  -5.957  1.00  0.00           C  
ATOM    393  C   ILE A  50      10.548 -26.687  -6.636  1.00  0.00           C  
ATOM    394  O   ILE A  50      11.212 -26.851  -7.669  1.00  0.00           O  
ATOM    395  CB  ILE A  50      11.564 -25.141  -4.869  1.00  0.00           C  
ATOM    396  CG1 ILE A  50      11.615 -23.679  -4.360  1.00  0.00           C  
ATOM    397  CG2 ILE A  50      12.947 -25.525  -5.406  1.00  0.00           C  
ATOM    398  CD1 ILE A  50      12.414 -23.505  -3.063  1.00  0.00           C  
ATOM    399  N   GLY A  51       9.900 -27.694  -6.041  1.00  0.00           N  
ATOM    400  CA  GLY A  51       9.736 -29.048  -6.564  1.00  0.00           C  
ATOM    401  C   GLY A  51      10.988 -29.933  -6.572  1.00  0.00           C  
ATOM    402  O   GLY A  51      10.905 -31.134  -6.857  1.00  0.00           O  
ATOM    403  N   ARG A  52      12.162 -29.375  -6.272  1.00  0.00           N  
ATOM    404  CA  ARG A  52      13.435 -30.099  -6.236  1.00  0.00           C  
ATOM    405  C   ARG A  52      14.403 -29.494  -5.214  1.00  0.00           C  
ATOM    406  O   ARG A  52      14.336 -28.297  -4.966  1.00  0.00           O  
ATOM    407  CB  ARG A  52      14.059 -30.142  -7.644  1.00  0.00           C  
ATOM    408  CG  ARG A  52      14.446 -28.751  -8.185  1.00  0.00           C  
ATOM    409  CD  ARG A  52      15.032 -28.857  -9.584  1.00  0.00           C  
ATOM    410  NE  ARG A  52      15.408 -27.534 -10.107  1.00  0.00           N  
ATOM    411  CZ  ARG A  52      15.960 -27.282 -11.276  1.00  0.00           C  
ATOM    412  NH1 ARG A  52      16.256 -28.236 -12.115  1.00  0.00           N  
ATOM    413  NH2 ARG A  52      16.231 -26.049 -11.623  1.00  0.00           N  
ATOM    414  N   PRO A  53      15.368 -30.288  -4.693  1.00  0.00           N  
ATOM    415  CA  PRO A  53      16.377 -29.740  -3.806  1.00  0.00           C  
ATOM    416  C   PRO A  53      17.188 -28.637  -4.486  1.00  0.00           C  
ATOM    417  O   PRO A  53      17.631 -28.786  -5.623  1.00  0.00           O  
ATOM    418  CB  PRO A  53      17.266 -30.916  -3.393  1.00  0.00           C  
ATOM    419  CG  PRO A  53      16.391 -32.141  -3.652  1.00  0.00           C  
ATOM    420  CD  PRO A  53      15.542 -31.718  -4.849  1.00  0.00           C  
ATOM    421  N   LEU A  54      17.405 -27.539  -3.770  1.00  0.00           N  
ATOM    422  CA  LEU A  54      18.293 -26.482  -4.227  1.00  0.00           C  
ATOM    423  C   LEU A  54      19.743 -26.993  -4.200  1.00  0.00           C  
ATOM    424  O   LEU A  54      20.243 -27.350  -3.131  1.00  0.00           O  
ATOM    425  CB  LEU A  54      18.111 -25.235  -3.354  1.00  0.00           C  
ATOM    426  CG  LEU A  54      16.749 -24.531  -3.504  1.00  0.00           C  
ATOM    427  CD1 LEU A  54      16.648 -23.400  -2.477  1.00  0.00           C  
ATOM    428  CD2 LEU A  54      16.550 -23.938  -4.900  1.00  0.00           C  
ATOM    429  N   PRO A  55      20.437 -27.031  -5.349  1.00  0.00           N  
ATOM    430  CA  PRO A  55      21.782 -27.587  -5.409  1.00  0.00           C  
ATOM    431  C   PRO A  55      22.790 -26.741  -4.621  1.00  0.00           C  
ATOM    432  O   PRO A  55      22.664 -25.513  -4.525  1.00  0.00           O  
ATOM    433  CB  PRO A  55      22.119 -27.670  -6.902  1.00  0.00           C  
ATOM    434  CG  PRO A  55      21.255 -26.568  -7.528  1.00  0.00           C  
ATOM    435  CD  PRO A  55      20.003 -26.577  -6.656  1.00  0.00           C  
ATOM    436  N   GLY A  56      23.794 -27.404  -4.059  1.00  0.00           N  
ATOM    437  CA  GLY A  56      24.850 -26.752  -3.287  1.00  0.00           C  
ATOM    438  C   GLY A  56      24.402 -26.208  -1.921  1.00  0.00           C  
ATOM    439  O   GLY A  56      25.123 -25.411  -1.325  1.00  0.00           O  
ATOM    440  N   ARG A  57      23.217 -26.610  -1.451  1.00  0.00           N  
ATOM    441  CA  ARG A  57      22.643 -26.163  -0.177  1.00  0.00           C  
ATOM    442  C   ARG A  57      22.030 -27.343   0.571  1.00  0.00           C  
ATOM    443  O   ARG A  57      21.430 -28.218  -0.055  1.00  0.00           O  
ATOM    444  CB  ARG A  57      21.578 -25.089  -0.448  1.00  0.00           C  
ATOM    445  CG  ARG A  57      22.196 -23.751  -0.880  1.00  0.00           C  
ATOM    446  CD  ARG A  57      21.201 -22.866  -1.631  1.00  0.00           C  
ATOM    447  NE  ARG A  57      21.038 -23.320  -3.023  1.00  0.00           N  
ATOM    448  CZ  ARG A  57      20.440 -22.644  -3.995  1.00  0.00           C  
ATOM    449  NH1 ARG A  57      19.850 -21.502  -3.785  1.00  0.00           N  
ATOM    450  NH2 ARG A  57      20.438 -23.109  -5.213  1.00  0.00           N  
ATOM    451  N   LYS A  58      22.136 -27.361   1.892  1.00  0.00           N  
ATOM    452  CA  LYS A  58      21.372 -28.297   2.718  1.00  0.00           C  
ATOM    453  C   LYS A  58      19.934 -27.807   2.789  1.00  0.00           C  
ATOM    454  O   LYS A  58      19.681 -26.739   3.331  1.00  0.00           O  
ATOM    455  CB  LYS A  58      22.030 -28.437   4.100  1.00  0.00           C  
ATOM    456  CG  LYS A  58      21.327 -29.509   4.937  1.00  0.00           C  
ATOM    457  CD  LYS A  58      22.052 -29.725   6.277  1.00  0.00           C  
ATOM    458  CE  LYS A  58      21.383 -30.861   7.050  1.00  0.00           C  
ATOM    459  NZ  LYS A  58      22.033 -31.111   8.348  1.00  0.00           N  
ATOM    460  N   ASN A  59      18.997 -28.577   2.231  1.00  0.00           N  
ATOM    461  CA  ASN A  59      17.584 -28.212   2.206  1.00  0.00           C  
ATOM    462  C   ASN A  59      16.888 -28.787   3.446  1.00  0.00           C  
ATOM    463  O   ASN A  59      16.931 -29.997   3.667  1.00  0.00           O  
ATOM    464  CB  ASN A  59      16.927 -28.709   0.908  1.00  0.00           C  
ATOM    465  CG  ASN A  59      17.440 -28.023  -0.356  1.00  0.00           C  
ATOM    466  OD1 ASN A  59      16.725 -27.302  -1.029  1.00  0.00           O  
ATOM    467  ND2 ASN A  59      18.674 -28.244  -0.737  1.00  0.00           N  
ATOM    468  N   ILE A  60      16.268 -27.926   4.246  1.00  0.00           N  
ATOM    469  CA  ILE A  60      15.558 -28.279   5.475  1.00  0.00           C  
ATOM    470  C   ILE A  60      14.117 -27.784   5.343  1.00  0.00           C  
ATOM    471  O   ILE A  60      13.887 -26.593   5.158  1.00  0.00           O  
ATOM    472  CB  ILE A  60      16.263 -27.692   6.709  1.00  0.00           C  
ATOM    473  CG1 ILE A  60      17.709 -28.238   6.827  1.00  0.00           C  
ATOM    474  CG2 ILE A  60      15.476 -28.009   7.991  1.00  0.00           C  
ATOM    475  CD1 ILE A  60      18.582 -27.467   7.823  1.00  0.00           C  
ATOM    476  N   ILE A  61      13.155 -28.718   5.438  1.00  0.00           N  
ATOM    477  CA  ILE A  61      11.743 -28.410   5.259  1.00  0.00           C  
ATOM    478  C   ILE A  61      11.046 -28.450   6.617  1.00  0.00           C  
ATOM    479  O   ILE A  61      10.993 -29.500   7.260  1.00  0.00           O  
ATOM    480  CB  ILE A  61      11.068 -29.362   4.247  1.00  0.00           C  
ATOM    481  CG1 ILE A  61      11.912 -29.649   2.979  1.00  0.00           C  
ATOM    482  CG2 ILE A  61       9.690 -28.799   3.861  1.00  0.00           C  
ATOM    483  CD1 ILE A  61      12.374 -28.421   2.202  1.00  0.00           C  
ATOM    484  N   LEU A  62      10.506 -27.325   7.040  1.00  0.00           N  
ATOM    485  CA  LEU A  62       9.700 -27.222   8.244  1.00  0.00           C  
ATOM    486  C   LEU A  62       8.243 -27.580   7.917  1.00  0.00           C  
ATOM    487  O   LEU A  62       7.554 -26.833   7.216  1.00  0.00           O  
ATOM    488  CB  LEU A  62       9.869 -25.811   8.837  1.00  0.00           C  
ATOM    489  CG  LEU A  62       9.095 -25.593  10.149  1.00  0.00           C  
ATOM    490  CD1 LEU A  62       9.586 -26.503  11.269  1.00  0.00           C  
ATOM    491  CD2 LEU A  62       9.266 -24.146  10.620  1.00  0.00           C  
ATOM    492  N   SER A  63       7.764 -28.721   8.440  1.00  0.00           N  
ATOM    493  CA  SER A  63       6.391 -29.181   8.240  1.00  0.00           C  
ATOM    494  C   SER A  63       5.898 -29.981   9.443  1.00  0.00           C  
ATOM    495  O   SER A  63       6.605 -30.841   9.960  1.00  0.00           O  
ATOM    496  CB  SER A  63       6.321 -30.052   6.978  1.00  0.00           C  
ATOM    497  OG  SER A  63       4.983 -30.465   6.733  1.00  0.00           O  
ATOM    498  N   SER A  64       4.647 -29.762   9.835  1.00  0.00           N  
ATOM    499  CA  SER A  64       3.987 -30.603  10.841  1.00  0.00           C  
ATOM    500  C   SER A  64       3.646 -32.000  10.319  1.00  0.00           C  
ATOM    501  O   SER A  64       3.447 -32.929  11.105  1.00  0.00           O  
ATOM    502  CB  SER A  64       2.717 -29.900  11.324  1.00  0.00           C  
ATOM    503  OG  SER A  64       1.880 -29.586  10.224  1.00  0.00           O  
ATOM    504  N   GLN A  65       3.586 -32.164   8.990  1.00  0.00           N  
ATOM    505  CA  GLN A  65       3.287 -33.434   8.333  1.00  0.00           C  
ATOM    506  C   GLN A  65       4.556 -34.251   8.074  1.00  0.00           C  
ATOM    507  O   GLN A  65       5.651 -33.690   8.006  1.00  0.00           O  
ATOM    508  CB  GLN A  65       2.519 -33.177   7.032  1.00  0.00           C  
ATOM    509  CG  GLN A  65       1.166 -32.484   7.266  1.00  0.00           C  
ATOM    510  CD  GLN A  65       0.329 -32.405   5.985  1.00  0.00           C  
ATOM    511  OE1 GLN A  65       0.691 -32.922   4.942  1.00  0.00           O  
ATOM    512  NE2 GLN A  65      -0.810 -31.761   6.023  1.00  0.00           N  
ATOM    513  N   PRO A  66       4.421 -35.579   7.883  1.00  0.00           N  
ATOM    514  CA  PRO A  66       5.544 -36.427   7.493  1.00  0.00           C  
ATOM    515  C   PRO A  66       6.212 -35.935   6.203  1.00  0.00           C  
ATOM    516  O   PRO A  66       5.556 -35.408   5.302  1.00  0.00           O  
ATOM    517  CB  PRO A  66       4.972 -37.843   7.329  1.00  0.00           C  
ATOM    518  CG  PRO A  66       3.710 -37.815   8.181  1.00  0.00           C  
ATOM    519  CD  PRO A  66       3.221 -36.378   8.041  1.00  0.00           C  
ATOM    520  N   GLY A  67       7.524 -36.147   6.119  1.00  0.00           N  
ATOM    521  CA  GLY A  67       8.285 -35.888   4.909  1.00  0.00           C  
ATOM    522  C   GLY A  67       7.830 -36.771   3.746  1.00  0.00           C  
ATOM    523  O   GLY A  67       7.420 -37.909   3.955  1.00  0.00           O  
ATOM    524  N   THR A  68       7.898 -36.229   2.524  1.00  0.00           N  
ATOM    525  CA  THR A  68       7.473 -36.900   1.292  1.00  0.00           C  
ATOM    526  C   THR A  68       8.604 -37.059   0.275  1.00  0.00           C  
ATOM    527  O   THR A  68       8.382 -37.592  -0.809  1.00  0.00           O  
ATOM    528  CB  THR A  68       6.301 -36.153   0.634  1.00  0.00           C  
ATOM    529  OG1 THR A  68       6.644 -34.804   0.403  1.00  0.00           O  
ATOM    530  CG2 THR A  68       5.052 -36.167   1.514  1.00  0.00           C  
ATOM    531  N   ASP A  69       9.807 -36.573   0.604  1.00  0.00           N  
ATOM    532  CA  ASP A  69      10.991 -36.642  -0.249  1.00  0.00           C  
ATOM    533  C   ASP A  69      12.228 -36.873   0.634  1.00  0.00           C  
ATOM    534  O   ASP A  69      12.454 -36.149   1.600  1.00  0.00           O  
ATOM    535  CB  ASP A  69      11.084 -35.350  -1.076  1.00  0.00           C  
ATOM    536  CG  ASP A  69      12.057 -35.443  -2.241  1.00  0.00           C  
ATOM    537  OD1 ASP A  69      13.190 -35.952  -2.083  1.00  0.00           O  
ATOM    538  OD2 ASP A  69      11.714 -34.974  -3.345  1.00  0.00           O  
ATOM    539  N   ASP A  70      12.983 -37.905   0.326  1.00  0.00           N  
ATOM    540  CA  ASP A  70      14.154 -38.344   1.091  1.00  0.00           C  
ATOM    541  C   ASP A  70      15.429 -37.558   0.752  1.00  0.00           C  
ATOM    542  O   ASP A  70      16.425 -37.631   1.465  1.00  0.00           O  
ATOM    543  CB  ASP A  70      14.339 -39.856   0.888  1.00  0.00           C  
ATOM    544  CG  ASP A  70      14.581 -40.288  -0.575  1.00  0.00           C  
ATOM    545  OD1 ASP A  70      14.215 -39.525  -1.489  1.00  0.00           O  
ATOM    546  OD2 ASP A  70      15.116 -41.395  -0.751  1.00  0.00           O  
ATOM    547  N   ARG A  71      15.390 -36.743  -0.304  1.00  0.00           N  
ATOM    548  CA  ARG A  71      16.526 -35.912  -0.723  1.00  0.00           C  
ATOM    549  C   ARG A  71      16.717 -34.673   0.156  1.00  0.00           C  
ATOM    550  O   ARG A  71      17.720 -33.968  -0.004  1.00  0.00           O  
ATOM    551  CB  ARG A  71      16.340 -35.495  -2.190  1.00  0.00           C  
ATOM    552  CG  ARG A  71      16.184 -36.691  -3.147  1.00  0.00           C  
ATOM    553  CD  ARG A  71      15.870 -36.220  -4.564  1.00  0.00           C  
ATOM    554  NE  ARG A  71      14.545 -35.600  -4.641  1.00  0.00           N  
ATOM    555  CZ  ARG A  71      14.029 -34.948  -5.676  1.00  0.00           C  
ATOM    556  NH1 ARG A  71      14.696 -34.793  -6.776  1.00  0.00           N  
ATOM    557  NH2 ARG A  71      12.837 -34.446  -5.605  1.00  0.00           N  
ATOM    558  N   VAL A  72      15.759 -34.392   1.038  1.00  0.00           N  
ATOM    559  CA  VAL A  72      15.767 -33.211   1.900  1.00  0.00           C  
ATOM    560  C   VAL A  72      15.545 -33.597   3.361  1.00  0.00           C  
ATOM    561  O   VAL A  72      15.002 -34.650   3.670  1.00  0.00           O  
ATOM    562  CB  VAL A  72      14.736 -32.156   1.443  1.00  0.00           C  
ATOM    563  CG1 VAL A  72      15.043 -31.705   0.010  1.00  0.00           C  
ATOM    564  CG2 VAL A  72      13.291 -32.638   1.527  1.00  0.00           C  
ATOM    565  N   THR A  73      15.977 -32.746   4.284  1.00  0.00           N  
ATOM    566  CA  THR A  73      15.784 -32.971   5.716  1.00  0.00           C  
ATOM    567  C   THR A  73      14.436 -32.401   6.144  1.00  0.00           C  
ATOM    568  O   THR A  73      14.189 -31.212   5.965  1.00  0.00           O  
ATOM    569  CB  THR A  73      16.924 -32.348   6.528  1.00  0.00           C  
ATOM    570  OG1 THR A  73      18.170 -32.856   6.084  1.00  0.00           O  
ATOM    571  CG2 THR A  73      16.821 -32.662   8.015  1.00  0.00           C  
ATOM    572  N   TRP A  74      13.583 -33.221   6.742  1.00  0.00           N  
ATOM    573  CA  TRP A  74      12.289 -32.806   7.275  1.00  0.00           C  
ATOM    574  C   TRP A  74      12.375 -32.596   8.788  1.00  0.00           C  
ATOM    575  O   TRP A  74      12.913 -33.441   9.502  1.00  0.00           O  
ATOM    576  CB  TRP A  74      11.224 -33.838   6.907  1.00  0.00           C  
ATOM    577  CG  TRP A  74      10.974 -33.942   5.434  1.00  0.00           C  
ATOM    578  CD1 TRP A  74      11.689 -34.701   4.562  1.00  0.00           C  
ATOM    579  CD2 TRP A  74       9.964 -33.248   4.640  1.00  0.00           C  
ATOM    580  NE1 TRP A  74      11.193 -34.518   3.278  1.00  0.00           N  
ATOM    581  CE2 TRP A  74      10.135 -33.642   3.284  1.00  0.00           C  
ATOM    582  CE3 TRP A  74       8.936 -32.327   4.936  1.00  0.00           C  
ATOM    583  CZ2 TRP A  74       9.308 -33.147   2.253  1.00  0.00           C  
ATOM    584  CZ3 TRP A  74       8.109 -31.832   3.910  1.00  0.00           C  
ATOM    585  CH2 TRP A  74       8.296 -32.236   2.590  1.00  0.00           C  
ATOM    586  N   VAL A  75      11.810 -31.482   9.263  1.00  0.00           N  
ATOM    587  CA  VAL A  75      11.755 -31.112  10.681  1.00  0.00           C  
ATOM    588  C   VAL A  75      10.352 -30.604  11.032  1.00  0.00           C  
ATOM    589  O   VAL A  75       9.608 -30.170  10.157  1.00  0.00           O  
ATOM    590  CB  VAL A  75      12.822 -30.068  11.040  1.00  0.00           C  
ATOM    591  CG1 VAL A  75      14.240 -30.614  10.843  1.00  0.00           C  
ATOM    592  CG2 VAL A  75      12.673 -28.772  10.234  1.00  0.00           C  
ATOM    593  N   LYS A  76       9.988 -30.662  12.312  1.00  0.00           N  
ATOM    594  CA  LYS A  76       8.639 -30.331  12.789  1.00  0.00           C  
ATOM    595  C   LYS A  76       8.563 -29.054  13.617  1.00  0.00           C  
ATOM    596  O   LYS A  76       7.464 -28.584  13.918  1.00  0.00           O  
ATOM    597  CB  LYS A  76       8.072 -31.515  13.576  1.00  0.00           C  
ATOM    598  CG  LYS A  76       7.916 -32.761  12.698  1.00  0.00           C  
ATOM    599  CD  LYS A  76       7.274 -33.881  13.513  1.00  0.00           C  
ATOM    600  CE  LYS A  76       7.116 -35.125  12.639  1.00  0.00           C  
ATOM    601  NZ  LYS A  76       6.502 -36.224  13.397  1.00  0.00           N  
ATOM    602  N   SER A  77       9.711 -28.501  14.004  1.00  0.00           N  
ATOM    603  CA  SER A  77       9.777 -27.295  14.819  1.00  0.00           C  
ATOM    604  C   SER A  77      10.910 -26.372  14.373  1.00  0.00           C  
ATOM    605  O   SER A  77      11.851 -26.787  13.690  1.00  0.00           O  
ATOM    606  CB  SER A  77       9.918 -27.670  16.298  1.00  0.00           C  
ATOM    607  OG  SER A  77      11.198 -28.191  16.560  1.00  0.00           O  
ATOM    608  N   VAL A  78      10.815 -25.104  14.785  1.00  0.00           N  
ATOM    609  CA  VAL A  78      11.875 -24.108  14.573  1.00  0.00           C  
ATOM    610  C   VAL A  78      13.195 -24.566  15.204  1.00  0.00           C  
ATOM    611  O   VAL A  78      14.234 -24.485  14.556  1.00  0.00           O  
ATOM    612  CB  VAL A  78      11.432 -22.753  15.146  1.00  0.00           C  
ATOM    613  CG1 VAL A  78      12.547 -21.711  15.133  1.00  0.00           C  
ATOM    614  CG2 VAL A  78      10.252 -22.189  14.346  1.00  0.00           C  
ATOM    615  N   ASP A  79      13.139 -25.094  16.412  1.00  0.00           N  
ATOM    616  CA  ASP A  79      14.349 -25.524  17.117  1.00  0.00           C  
ATOM    617  C   ASP A  79      14.988 -26.756  16.458  1.00  0.00           C  
ATOM    618  O   ASP A  79      16.207 -26.800  16.293  1.00  0.00           O  
ATOM    619  CB  ASP A  79      14.030 -25.761  18.596  1.00  0.00           C  
ATOM    620  CG  ASP A  79      13.576 -24.488  19.324  1.00  0.00           C  
ATOM    621  OD1 ASP A  79      14.004 -23.363  18.938  1.00  0.00           O  
ATOM    622  OD2 ASP A  79      12.779 -24.635  20.265  1.00  0.00           O  
ATOM    623  N   GLU A  80      14.189 -27.703  15.966  1.00  0.00           N  
ATOM    624  CA  GLU A  80      14.685 -28.815  15.157  1.00  0.00           C  
ATOM    625  C   GLU A  80      15.311 -28.333  13.842  1.00  0.00           C  
ATOM    626  O   GLU A  80      16.336 -28.856  13.420  1.00  0.00           O  
ATOM    627  CB  GLU A  80      13.561 -29.811  14.818  1.00  0.00           C  
ATOM    628  CG  GLU A  80      13.219 -30.780  15.951  1.00  0.00           C  
ATOM    629  CD  GLU A  80      12.091 -31.768  15.570  1.00  0.00           C  
ATOM    630  OE1 GLU A  80      11.806 -32.678  16.383  1.00  0.00           O  
ATOM    631  OE2 GLU A  80      11.486 -31.623  14.478  1.00  0.00           O  
ATOM    632  N   ALA A  81      14.717 -27.329  13.200  1.00  0.00           N  
ATOM    633  CA  ALA A  81      15.252 -26.760  11.972  1.00  0.00           C  
ATOM    634  C   ALA A  81      16.637 -26.138  12.198  1.00  0.00           C  
ATOM    635  O   ALA A  81      17.573 -26.409  11.441  1.00  0.00           O  
ATOM    636  CB  ALA A  81      14.262 -25.739  11.408  1.00  0.00           C  
ATOM    637  N   ILE A  82      16.792 -25.378  13.279  1.00  0.00           N  
ATOM    638  CA  ILE A  82      18.070 -24.769  13.661  1.00  0.00           C  
ATOM    639  C   ILE A  82      19.098 -25.859  14.007  1.00  0.00           C  
ATOM    640  O   ILE A  82      20.202 -25.839  13.473  1.00  0.00           O  
ATOM    641  CB  ILE A  82      17.866 -23.778  14.827  1.00  0.00           C  
ATOM    642  CG1 ILE A  82      17.003 -22.580  14.369  1.00  0.00           C  
ATOM    643  CG2 ILE A  82      19.218 -23.273  15.354  1.00  0.00           C  
ATOM    644  CD1 ILE A  82      16.474 -21.721  15.524  1.00  0.00           C  
ATOM    645  N   ALA A  83      18.702 -26.850  14.808  1.00  0.00           N  
ATOM    646  CA  ALA A  83      19.579 -27.957  15.169  1.00  0.00           C  
ATOM    647  C   ALA A  83      20.039 -28.762  13.936  1.00  0.00           C  
ATOM    648  O   ALA A  83      21.204 -29.129  13.824  1.00  0.00           O  
ATOM    649  CB  ALA A  83      18.838 -28.844  16.179  1.00  0.00           C  
ATOM    650  N   ALA A  84      19.142 -28.966  12.957  1.00  0.00           N  
ATOM    651  CA  ALA A  84      19.463 -29.667  11.719  1.00  0.00           C  
ATOM    652  C   ALA A  84      20.500 -28.927  10.862  1.00  0.00           C  
ATOM    653  O   ALA A  84      21.198 -29.576  10.076  1.00  0.00           O  
ATOM    654  CB  ALA A  84      18.168 -29.910  10.945  1.00  0.00           C  
ATOM    655  N   CYS A  85      20.640 -27.606  11.006  1.00  0.00           N  
ATOM    656  CA  CYS A  85      21.670 -26.839  10.297  1.00  0.00           C  
ATOM    657  C   CYS A  85      23.092 -27.159  10.788  1.00  0.00           C  
ATOM    658  O   CYS A  85      24.037 -27.101  10.001  1.00  0.00           O  
ATOM    659  CB  CYS A  85      21.372 -25.341  10.414  1.00  0.00           C  
ATOM    660  SG  CYS A  85      19.797 -24.940   9.608  1.00  0.00           S  
ATOM    661  N   GLY A  86      23.226 -27.542  12.049  1.00  0.00           N  
ATOM    662  CA  GLY A  86      24.525 -27.758  12.676  1.00  0.00           C  
ATOM    663  C   GLY A  86      25.255 -26.449  12.992  1.00  0.00           C  
ATOM    664  O   GLY A  86      24.641 -25.383  13.052  1.00  0.00           O  
ATOM    665  N   ASP A  87      26.568 -26.554  13.187  1.00  0.00           N  
ATOM    666  CA  ASP A  87      27.413 -25.395  13.461  1.00  0.00           C  
ATOM    667  C   ASP A  87      27.875 -24.758  12.146  1.00  0.00           C  
ATOM    668  O   ASP A  87      28.821 -25.212  11.498  1.00  0.00           O  
ATOM    669  CB  ASP A  87      28.571 -25.811  14.373  1.00  0.00           C  
ATOM    670  CG  ASP A  87      29.338 -24.613  14.946  1.00  0.00           C  
ATOM    671  OD1 ASP A  87      28.805 -23.485  14.865  1.00  0.00           O  
ATOM    672  OD2 ASP A  87      30.432 -24.850  15.499  1.00  0.00           O  
ATOM    673  N   VAL A  88      27.125 -23.753  11.709  1.00  0.00           N  
ATOM    674  CA  VAL A  88      27.385 -23.014  10.472  1.00  0.00           C  
ATOM    675  C   VAL A  88      27.365 -21.508  10.732  1.00  0.00           C  
ATOM    676  O   VAL A  88      26.626 -21.050  11.603  1.00  0.00           O  
ATOM    677  CB  VAL A  88      26.401 -23.379   9.347  1.00  0.00           C  
ATOM    678  CG1 VAL A  88      26.537 -24.840   8.930  1.00  0.00           C  
ATOM    679  CG2 VAL A  88      24.941 -23.106   9.721  1.00  0.00           C  
ATOM    680  N   PRO A  89      28.115 -20.712   9.960  1.00  0.00           N  
ATOM    681  CA  PRO A  89      28.159 -19.259  10.165  1.00  0.00           C  
ATOM    682  C   PRO A  89      26.807 -18.573   9.956  1.00  0.00           C  
ATOM    683  O   PRO A  89      26.466 -17.643  10.679  1.00  0.00           O  
ATOM    684  CB  PRO A  89      29.202 -18.745   9.161  1.00  0.00           C  
ATOM    685  CG  PRO A  89      30.074 -19.961   8.877  1.00  0.00           C  
ATOM    686  CD  PRO A  89      29.096 -21.128   8.975  1.00  0.00           C  
ATOM    687  N   GLU A  90      26.046 -19.045   8.959  1.00  0.00           N  
ATOM    688  CA  GLU A  90      24.791 -18.414   8.560  1.00  0.00           C  
ATOM    689  C   GLU A  90      23.761 -19.431   8.066  1.00  0.00           C  
ATOM    690  O   GLU A  90      24.040 -20.247   7.182  1.00  0.00           O  
ATOM    691  CB  GLU A  90      25.095 -17.342   7.508  1.00  0.00           C  
ATOM    692  CG  GLU A  90      23.894 -16.435   7.225  1.00  0.00           C  
ATOM    693  CD  GLU A  90      24.243 -15.298   6.245  1.00  0.00           C  
ATOM    694  OE1 GLU A  90      23.543 -14.263   6.258  1.00  0.00           O  
ATOM    695  OE2 GLU A  90      25.176 -15.466   5.432  1.00  0.00           O  
ATOM    696  N   ILE A  91      22.573 -19.358   8.635  1.00  0.00           N  
ATOM    697  CA  ILE A  91      21.388 -20.122   8.248  1.00  0.00           C  
ATOM    698  C   ILE A  91      20.480 -19.198   7.432  1.00  0.00           C  
ATOM    699  O   ILE A  91      20.121 -18.124   7.911  1.00  0.00           O  
ATOM    700  CB  ILE A  91      20.653 -20.649   9.497  1.00  0.00           C  
ATOM    701  CG1 ILE A  91      21.558 -21.603  10.314  1.00  0.00           C  
ATOM    702  CG2 ILE A  91      19.344 -21.341   9.096  1.00  0.00           C  
ATOM    703  CD1 ILE A  91      20.987 -21.986  11.687  1.00  0.00           C  
ATOM    704  N   MET A  92      20.062 -19.634   6.242  1.00  0.00           N  
ATOM    705  CA  MET A  92      19.174 -18.870   5.373  1.00  0.00           C  
ATOM    706  C   MET A  92      17.741 -19.394   5.463  1.00  0.00           C  
ATOM    707  O   MET A  92      17.457 -20.526   5.087  1.00  0.00           O  
ATOM    708  CB  MET A  92      19.680 -18.913   3.927  1.00  0.00           C  
ATOM    709  CG  MET A  92      21.111 -18.378   3.758  1.00  0.00           C  
ATOM    710  SD  MET A  92      21.408 -16.682   4.333  1.00  0.00           S  
ATOM    711  CE  MET A  92      20.284 -15.743   3.279  1.00  0.00           C  
ATOM    712  N   VAL A  93      16.823 -18.566   5.922  1.00  0.00           N  
ATOM    713  CA  VAL A  93      15.389 -18.855   5.905  1.00  0.00           C  
ATOM    714  C   VAL A  93      14.806 -18.284   4.611  1.00  0.00           C  
ATOM    715  O   VAL A  93      14.830 -17.080   4.407  1.00  0.00           O  
ATOM    716  CB  VAL A  93      14.692 -18.275   7.144  1.00  0.00           C  
ATOM    717  CG1 VAL A  93      13.200 -18.605   7.143  1.00  0.00           C  
ATOM    718  CG2 VAL A  93      15.302 -18.837   8.431  1.00  0.00           C  
ATOM    719  N   ILE A  94      14.295 -19.159   3.745  1.00  0.00           N  
ATOM    720  CA  ILE A  94      13.923 -18.806   2.365  1.00  0.00           C  
ATOM    721  C   ILE A  94      12.414 -18.772   2.113  1.00  0.00           C  
ATOM    722  O   ILE A  94      11.987 -18.693   0.960  1.00  0.00           O  
ATOM    723  CB  ILE A  94      14.673 -19.672   1.337  1.00  0.00           C  
ATOM    724  CG1 ILE A  94      14.180 -21.133   1.341  1.00  0.00           C  
ATOM    725  CG2 ILE A  94      16.191 -19.609   1.589  1.00  0.00           C  
ATOM    726  CD1 ILE A  94      14.642 -21.900   0.099  1.00  0.00           C  
ATOM    727  N   GLY A  95      11.615 -18.837   3.176  1.00  0.00           N  
ATOM    728  CA  GLY A  95      10.250 -18.381   3.122  1.00  0.00           C  
ATOM    729  C   GLY A  95       9.112 -19.372   3.271  1.00  0.00           C  
ATOM    730  O   GLY A  95       9.224 -20.493   3.760  1.00  0.00           O  
ATOM    731  N   GLY A  96       7.978 -18.858   2.891  1.00  0.00           N  
ATOM    732  CA  GLY A  96       6.640 -19.024   3.391  1.00  0.00           C  
ATOM    733  C   GLY A  96       6.376 -18.004   4.509  1.00  0.00           C  
ATOM    734  O   GLY A  96       7.163 -17.909   5.455  1.00  0.00           O  
ATOM    735  N   GLY A  97       5.274 -17.247   4.414  1.00  0.00           N  
ATOM    736  CA  GLY A  97       4.964 -16.171   5.365  1.00  0.00           C  
ATOM    737  C   GLY A  97       5.052 -16.608   6.829  1.00  0.00           C  
ATOM    738  O   GLY A  97       5.763 -15.987   7.618  1.00  0.00           O  
ATOM    739  N   ARG A  98       4.454 -17.750   7.181  1.00  0.00           N  
ATOM    740  CA  ARG A  98       4.540 -18.321   8.541  1.00  0.00           C  
ATOM    741  C   ARG A  98       5.968 -18.656   8.981  1.00  0.00           C  
ATOM    742  O   ARG A  98       6.275 -18.565  10.166  1.00  0.00           O  
ATOM    743  CB  ARG A  98       3.707 -19.607   8.640  1.00  0.00           C  
ATOM    744  CG  ARG A  98       2.206 -19.310   8.724  1.00  0.00           C  
ATOM    745  CD  ARG A  98       1.461 -20.620   8.996  1.00  0.00           C  
ATOM    746  NE  ARG A  98       0.025 -20.377   9.214  1.00  0.00           N  
ATOM    747  CZ  ARG A  98      -0.900 -21.294   9.419  1.00  0.00           C  
ATOM    748  NH1 ARG A  98      -0.612 -22.561   9.424  1.00  0.00           N  
ATOM    749  NH2 ARG A  98      -2.140 -20.932   9.621  1.00  0.00           N  
ATOM    750  N   VAL A  99       6.807 -19.093   8.073  1.00  0.00           N  
ATOM    751  CA  VAL A  99       8.195 -19.430   8.398  1.00  0.00           C  
ATOM    752  C   VAL A  99       8.979 -18.151   8.663  1.00  0.00           C  
ATOM    753  O   VAL A  99       9.663 -18.071   9.674  1.00  0.00           O  
ATOM    754  CB  VAL A  99       8.846 -20.297   7.307  1.00  0.00           C  
ATOM    755  CG1 VAL A  99      10.272 -20.702   7.693  1.00  0.00           C  
ATOM    756  CG2 VAL A  99       8.046 -21.583   7.093  1.00  0.00           C  
ATOM    757  N   TYR A 100       8.806 -17.131   7.833  1.00  0.00           N  
ATOM    758  CA  TYR A 100       9.394 -15.818   8.100  1.00  0.00           C  
ATOM    759  C   TYR A 100       8.949 -15.249   9.450  1.00  0.00           C  
ATOM    760  O   TYR A 100       9.789 -14.856  10.236  1.00  0.00           O  
ATOM    761  CB  TYR A 100       9.048 -14.840   6.980  1.00  0.00           C  
ATOM    762  CG  TYR A 100       9.697 -15.108   5.648  1.00  0.00           C  
ATOM    763  CD1 TYR A 100      11.086 -15.348   5.553  1.00  0.00           C  
ATOM    764  CD2 TYR A 100       8.929 -15.055   4.472  1.00  0.00           C  
ATOM    765  CE1 TYR A 100      11.701 -15.525   4.309  1.00  0.00           C  
ATOM    766  CE2 TYR A 100       9.536 -15.227   3.219  1.00  0.00           C  
ATOM    767  CZ  TYR A 100      10.923 -15.458   3.132  1.00  0.00           C  
ATOM    768  OH  TYR A 100      11.510 -15.604   1.908  1.00  0.00           O  
ATOM    769  N   GLU A 101       7.663 -15.299   9.750  1.00  0.00           N  
ATOM    770  CA  GLU A 101       7.103 -14.826  11.017  1.00  0.00           C  
ATOM    771  C   GLU A 101       7.754 -15.520  12.231  1.00  0.00           C  
ATOM    772  O   GLU A 101       8.171 -14.867  13.184  1.00  0.00           O  
ATOM    773  CB  GLU A 101       5.602 -15.084  10.964  1.00  0.00           C  
ATOM    774  CG  GLU A 101       4.819 -14.459  12.118  1.00  0.00           C  
ATOM    775  CD  GLU A 101       3.320 -14.808  12.038  1.00  0.00           C  
ATOM    776  OE1 GLU A 101       2.548 -14.200  12.816  1.00  0.00           O  
ATOM    777  OE2 GLU A 101       2.947 -15.707  11.240  1.00  0.00           O  
ATOM    778  N   GLN A 102       7.916 -16.837  12.166  1.00  0.00           N  
ATOM    779  CA  GLN A 102       8.523 -17.614  13.254  1.00  0.00           C  
ATOM    780  C   GLN A 102      10.029 -17.364  13.422  1.00  0.00           C  
ATOM    781  O   GLN A 102      10.556 -17.487  14.525  1.00  0.00           O  
ATOM    782  CB  GLN A 102       8.273 -19.100  12.993  1.00  0.00           C  
ATOM    783  CG  GLN A 102       6.809 -19.489  13.227  1.00  0.00           C  
ATOM    784  CD  GLN A 102       6.525 -20.952  12.875  1.00  0.00           C  
ATOM    785  OE1 GLN A 102       7.341 -21.692  12.368  1.00  0.00           O  
ATOM    786  NE2 GLN A 102       5.335 -21.426  13.166  1.00  0.00           N  
ATOM    787  N   PHE A 103      10.738 -17.066  12.340  1.00  0.00           N  
ATOM    788  CA  PHE A 103      12.187 -16.888  12.360  1.00  0.00           C  
ATOM    789  C   PHE A 103      12.629 -15.425  12.506  1.00  0.00           C  
ATOM    790  O   PHE A 103      13.741 -15.207  12.989  1.00  0.00           O  
ATOM    791  CB  PHE A 103      12.808 -17.555  11.126  1.00  0.00           C  
ATOM    792  CG  PHE A 103      13.031 -19.043  11.291  1.00  0.00           C  
ATOM    793  CD1 PHE A 103      14.217 -19.517  11.878  1.00  0.00           C  
ATOM    794  CD2 PHE A 103      12.072 -19.972  10.851  1.00  0.00           C  
ATOM    795  CE1 PHE A 103      14.451 -20.896  12.005  1.00  0.00           C  
ATOM    796  CE2 PHE A 103      12.294 -21.357  10.979  1.00  0.00           C  
ATOM    797  CZ  PHE A 103      13.479 -21.812  11.551  1.00  0.00           C  
ATOM    798  N   LEU A 104      11.787 -14.445  12.163  1.00  0.00           N  
ATOM    799  CA  LEU A 104      12.120 -13.024  12.268  1.00  0.00           C  
ATOM    800  C   LEU A 104      12.616 -12.616  13.672  1.00  0.00           C  
ATOM    801  O   LEU A 104      13.674 -11.986  13.756  1.00  0.00           O  
ATOM    802  CB  LEU A 104      10.941 -12.165  11.778  1.00  0.00           C  
ATOM    803  CG  LEU A 104      11.193 -10.649  11.839  1.00  0.00           C  
ATOM    804  CD1 LEU A 104      12.283 -10.214  10.861  1.00  0.00           C  
ATOM    805  CD2 LEU A 104       9.913  -9.891  11.492  1.00  0.00           C  
ATOM    806  N   PRO A 105      11.983 -13.037  14.786  1.00  0.00           N  
ATOM    807  CA  PRO A 105      12.471 -12.705  16.132  1.00  0.00           C  
ATOM    808  C   PRO A 105      13.854 -13.278  16.458  1.00  0.00           C  
ATOM    809  O   PRO A 105      14.545 -12.777  17.346  1.00  0.00           O  
ATOM    810  CB  PRO A 105      11.415 -13.256  17.099  1.00  0.00           C  
ATOM    811  CG  PRO A 105      10.154 -13.368  16.252  1.00  0.00           C  
ATOM    812  CD  PRO A 105      10.707 -13.728  14.882  1.00  0.00           C  
ATOM    813  N   LYS A 106      14.277 -14.329  15.751  1.00  0.00           N  
ATOM    814  CA  LYS A 106      15.570 -15.001  15.910  1.00  0.00           C  
ATOM    815  C   LYS A 106      16.614 -14.542  14.887  1.00  0.00           C  
ATOM    816  O   LYS A 106      17.778 -14.905  14.998  1.00  0.00           O  
ATOM    817  CB  LYS A 106      15.371 -16.527  15.833  1.00  0.00           C  
ATOM    818  CG  LYS A 106      14.450 -17.098  16.935  1.00  0.00           C  
ATOM    819  CD  LYS A 106      14.248 -18.618  16.748  1.00  0.00           C  
ATOM    820  CE  LYS A 106      13.330 -19.230  17.807  1.00  0.00           C  
ATOM    821  NZ  LYS A 106      14.037 -19.972  18.852  1.00  0.00           N  
ATOM    822  N   ALA A 107      16.197 -13.786  13.878  1.00  0.00           N  
ATOM    823  CA  ALA A 107      17.071 -13.341  12.802  1.00  0.00           C  
ATOM    824  C   ALA A 107      17.951 -12.163  13.236  1.00  0.00           C  
ATOM    825  O   ALA A 107      17.549 -11.317  14.028  1.00  0.00           O  
ATOM    826  CB  ALA A 107      16.224 -13.014  11.566  1.00  0.00           C  
ATOM    827  N   GLN A 108      19.154 -12.115  12.667  1.00  0.00           N  
ATOM    828  CA  GLN A 108      20.108 -11.017  12.820  1.00  0.00           C  
ATOM    829  C   GLN A 108      20.339 -10.273  11.507  1.00  0.00           C  
ATOM    830  O   GLN A 108      20.946  -9.212  11.511  1.00  0.00           O  
ATOM    831  CB  GLN A 108      21.424 -11.565  13.354  1.00  0.00           C  
ATOM    832  CG  GLN A 108      21.286 -12.113  14.780  1.00  0.00           C  
ATOM    833  CD  GLN A 108      22.607 -12.647  15.337  1.00  0.00           C  
ATOM    834  OE1 GLN A 108      23.571 -12.908  14.634  1.00  0.00           O  
ATOM    835  NE2 GLN A 108      22.692 -12.837  16.624  1.00  0.00           N  
ATOM    836  N   LYS A 109      19.867 -10.823  10.381  1.00  0.00           N  
ATOM    837  CA  LYS A 109      20.076 -10.244   9.061  1.00  0.00           C  
ATOM    838  C   LYS A 109      18.876 -10.502   8.148  1.00  0.00           C  
ATOM    839  O   LYS A 109      18.306 -11.596   8.174  1.00  0.00           O  
ATOM    840  CB  LYS A 109      21.383 -10.797   8.502  1.00  0.00           C  
ATOM    841  CG  LYS A 109      21.949  -9.956   7.351  1.00  0.00           C  
ATOM    842  CD  LYS A 109      23.409 -10.331   7.103  1.00  0.00           C  
ATOM    843  CE  LYS A 109      24.014  -9.377   6.072  1.00  0.00           C  
ATOM    844  NZ  LYS A 109      25.460  -9.149   6.321  1.00  0.00           N  
ATOM    845  N   LEU A 110      18.519  -9.515   7.357  1.00  0.00           N  
ATOM    846  CA  LEU A 110      17.505  -9.615   6.317  1.00  0.00           C  
ATOM    847  C   LEU A 110      18.148  -9.320   4.965  1.00  0.00           C  
ATOM    848  O   LEU A 110      18.888  -8.352   4.829  1.00  0.00           O  
ATOM    849  CB  LEU A 110      16.339  -8.644   6.597  1.00  0.00           C  
ATOM    850  CG  LEU A 110      15.671  -8.768   7.976  1.00  0.00           C  
ATOM    851  CD1 LEU A 110      14.558  -7.729   8.130  1.00  0.00           C  
ATOM    852  CD2 LEU A 110      15.059 -10.149   8.195  1.00  0.00           C  
ATOM    853  N   TYR A 111      17.858 -10.148   3.971  1.00  0.00           N  
ATOM    854  CA  TYR A 111      18.183  -9.915   2.573  1.00  0.00           C  
ATOM    855  C   TYR A 111      16.862  -9.727   1.830  1.00  0.00           C  
ATOM    856  O   TYR A 111      16.136 -10.695   1.602  1.00  0.00           O  
ATOM    857  CB  TYR A 111      18.963 -11.094   1.993  1.00  0.00           C  
ATOM    858  CG  TYR A 111      20.302 -11.375   2.618  1.00  0.00           C  
ATOM    859  CD1 TYR A 111      21.481 -10.989   1.952  1.00  0.00           C  
ATOM    860  CD2 TYR A 111      20.395 -12.068   3.841  1.00  0.00           C  
ATOM    861  CE1 TYR A 111      22.749 -11.301   2.491  1.00  0.00           C  
ATOM    862  CE2 TYR A 111      21.653 -12.377   4.390  1.00  0.00           C  
ATOM    863  CZ  TYR A 111      22.826 -11.997   3.710  1.00  0.00           C  
ATOM    864  OH  TYR A 111      24.054 -12.306   4.230  1.00  0.00           O  
ATOM    865  N   LEU A 112      16.535  -8.497   1.498  1.00  0.00           N  
ATOM    866  CA  LEU A 112      15.267  -8.169   0.870  1.00  0.00           C  
ATOM    867  C   LEU A 112      15.493  -7.733  -0.571  1.00  0.00           C  
ATOM    868  O   LEU A 112      16.415  -6.981  -0.867  1.00  0.00           O  
ATOM    869  CB  LEU A 112      14.514  -7.111   1.703  1.00  0.00           C  
ATOM    870  CG  LEU A 112      14.321  -7.465   3.193  1.00  0.00           C  
ATOM    871  CD1 LEU A 112      13.493  -6.388   3.887  1.00  0.00           C  
ATOM    872  CD2 LEU A 112      13.610  -8.807   3.394  1.00  0.00           C  
ATOM    873  N   THR A 113      14.652  -8.220  -1.471  1.00  0.00           N  
ATOM    874  CA  THR A 113      14.514  -7.654  -2.809  1.00  0.00           C  
ATOM    875  C   THR A 113      13.169  -6.956  -2.861  1.00  0.00           C  
ATOM    876  O   THR A 113      12.131  -7.620  -2.874  1.00  0.00           O  
ATOM    877  CB  THR A 113      14.618  -8.721  -3.903  1.00  0.00           C  
ATOM    878  OG1 THR A 113      15.784  -9.486  -3.733  1.00  0.00           O  
ATOM    879  CG2 THR A 113      14.666  -8.078  -5.288  1.00  0.00           C  
ATOM    880  N   HIS A 114      13.189  -5.648  -2.870  1.00  0.00           N  
ATOM    881  CA  HIS A 114      11.986  -4.842  -3.045  1.00  0.00           C  
ATOM    882  C   HIS A 114      11.692  -4.727  -4.541  1.00  0.00           C  
ATOM    883  O   HIS A 114      12.531  -4.265  -5.296  1.00  0.00           O  
ATOM    884  CB  HIS A 114      12.194  -3.473  -2.399  1.00  0.00           C  
ATOM    885  CG  HIS A 114      12.504  -3.544  -0.934  1.00  0.00           C  
ATOM    886  ND1 HIS A 114      11.578  -3.640   0.101  1.00  0.00           N  
ATOM    887  CD2 HIS A 114      13.755  -3.511  -0.370  1.00  0.00           C  
ATOM    888  CE1 HIS A 114      12.259  -3.635   1.249  1.00  0.00           C  
ATOM    889  NE2 HIS A 114      13.578  -3.567   1.002  1.00  0.00           N  
ATOM    890  N   ILE A 115      10.511  -5.170  -4.966  1.00  0.00           N  
ATOM    891  CA  ILE A 115      10.121  -5.224  -6.373  1.00  0.00           C  
ATOM    892  C   ILE A 115       8.990  -4.230  -6.608  1.00  0.00           C  
ATOM    893  O   ILE A 115       7.964  -4.281  -5.926  1.00  0.00           O  
ATOM    894  CB  ILE A 115       9.707  -6.660  -6.772  1.00  0.00           C  
ATOM    895  CG1 ILE A 115      10.828  -7.679  -6.443  1.00  0.00           C  
ATOM    896  CG2 ILE A 115       9.352  -6.703  -8.264  1.00  0.00           C  
ATOM    897  CD1 ILE A 115      10.405  -9.139  -6.591  1.00  0.00           C  
ATOM    898  N   ASP A 116       9.156  -3.356  -7.599  1.00  0.00           N  
ATOM    899  CA  ASP A 116       8.103  -2.426  -8.016  1.00  0.00           C  
ATOM    900  C   ASP A 116       7.039  -3.149  -8.856  1.00  0.00           C  
ATOM    901  O   ASP A 116       6.953  -3.021 -10.079  1.00  0.00           O  
ATOM    902  CB  ASP A 116       8.696  -1.209  -8.728  1.00  0.00           C  
ATOM    903  CG  ASP A 116       7.600  -0.189  -9.067  1.00  0.00           C  
ATOM    904  OD1 ASP A 116       6.600  -0.129  -8.314  1.00  0.00           O  
ATOM    905  OD2 ASP A 116       7.755   0.528 -10.080  1.00  0.00           O  
ATOM    906  N   ALA A 117       6.240  -3.964  -8.180  1.00  0.00           N  
ATOM    907  CA  ALA A 117       5.116  -4.664  -8.757  1.00  0.00           C  
ATOM    908  C   ALA A 117       3.910  -4.551  -7.826  1.00  0.00           C  
ATOM    909  O   ALA A 117       3.916  -5.089  -6.718  1.00  0.00           O  
ATOM    910  CB  ALA A 117       5.513  -6.119  -9.021  1.00  0.00           C  
ATOM    911  N   GLU A 118       2.857  -3.895  -8.301  1.00  0.00           N  
ATOM    912  CA  GLU A 118       1.554  -3.931  -7.655  1.00  0.00           C  
ATOM    913  C   GLU A 118       0.889  -5.269  -7.986  1.00  0.00           C  
ATOM    914  O   GLU A 118       0.425  -5.505  -9.106  1.00  0.00           O  
ATOM    915  CB  GLU A 118       0.681  -2.745  -8.089  1.00  0.00           C  
ATOM    916  CG  GLU A 118       1.162  -1.410  -7.505  1.00  0.00           C  
ATOM    917  CD  GLU A 118       0.254  -0.226  -7.887  1.00  0.00           C  
ATOM    918  OE1 GLU A 118       0.433   0.852  -7.287  1.00  0.00           O  
ATOM    919  OE2 GLU A 118      -0.596  -0.356  -8.790  1.00  0.00           O  
ATOM    920  N   VAL A 119       0.859  -6.153  -7.021  1.00  0.00           N  
ATOM    921  CA  VAL A 119       0.260  -7.475  -7.166  1.00  0.00           C  
ATOM    922  C   VAL A 119      -0.691  -7.744  -6.014  1.00  0.00           C  
ATOM    923  O   VAL A 119      -0.423  -7.414  -4.864  1.00  0.00           O  
ATOM    924  CB  VAL A 119       1.314  -8.590  -7.292  1.00  0.00           C  
ATOM    925  CG1 VAL A 119       2.148  -8.407  -8.552  1.00  0.00           C  
ATOM    926  CG2 VAL A 119       2.258  -8.665  -6.092  1.00  0.00           C  
ATOM    927  N   GLU A 120      -1.806  -8.381  -6.333  1.00  0.00           N  
ATOM    928  CA  GLU A 120      -2.681  -8.928  -5.318  1.00  0.00           C  
ATOM    929  C   GLU A 120      -2.013 -10.154  -4.688  1.00  0.00           C  
ATOM    930  O   GLU A 120      -1.556 -11.060  -5.382  1.00  0.00           O  
ATOM    931  CB  GLU A 120      -4.051  -9.263  -5.912  1.00  0.00           C  
ATOM    932  CG  GLU A 120      -4.849  -7.991  -6.220  1.00  0.00           C  
ATOM    933  CD  GLU A 120      -6.130  -8.261  -7.017  1.00  0.00           C  
ATOM    934  OE1 GLU A 120      -6.543  -7.341  -7.764  1.00  0.00           O  
ATOM    935  OE2 GLU A 120      -6.663  -9.384  -6.950  1.00  0.00           O  
ATOM    936  N   GLY A 121      -1.970 -10.166  -3.367  1.00  0.00           N  
ATOM    937  CA  GLY A 121      -1.430 -11.274  -2.612  1.00  0.00           C  
ATOM    938  C   GLY A 121      -2.107 -11.363  -1.254  1.00  0.00           C  
ATOM    939  O   GLY A 121      -2.524 -10.366  -0.677  1.00  0.00           O  
ATOM    940  N   ASP A 122      -2.209 -12.571  -0.749  1.00  0.00           N  
ATOM    941  CA  ASP A 122      -2.774 -12.897   0.550  1.00  0.00           C  
ATOM    942  C   ASP A 122      -1.706 -13.189   1.602  1.00  0.00           C  
ATOM    943  O   ASP A 122      -1.999 -13.386   2.778  1.00  0.00           O  
ATOM    944  CB  ASP A 122      -3.730 -14.090   0.374  1.00  0.00           C  
ATOM    945  CG  ASP A 122      -3.034 -15.376  -0.112  1.00  0.00           C  
ATOM    946  OD1 ASP A 122      -1.888 -15.293  -0.602  1.00  0.00           O  
ATOM    947  OD2 ASP A 122      -3.673 -16.446   0.019  1.00  0.00           O  
ATOM    948  N   THR A 123      -0.442 -13.215   1.185  1.00  0.00           N  
ATOM    949  CA  THR A 123       0.709 -13.484   2.039  1.00  0.00           C  
ATOM    950  C   THR A 123       1.696 -12.337   1.941  1.00  0.00           C  
ATOM    951  O   THR A 123       2.063 -11.912   0.844  1.00  0.00           O  
ATOM    952  CB  THR A 123       1.374 -14.814   1.671  1.00  0.00           C  
ATOM    953  OG1 THR A 123       0.417 -15.853   1.662  1.00  0.00           O  
ATOM    954  CG2 THR A 123       2.431 -15.221   2.684  1.00  0.00           C  
ATOM    955  N   HIS A 124       2.161 -11.862   3.091  1.00  0.00           N  
ATOM    956  CA  HIS A 124       3.097 -10.753   3.174  1.00  0.00           C  
ATOM    957  C   HIS A 124       4.293 -11.116   4.041  1.00  0.00           C  
ATOM    958  O   HIS A 124       4.215 -11.986   4.914  1.00  0.00           O  
ATOM    959  CB  HIS A 124       2.380  -9.515   3.689  1.00  0.00           C  
ATOM    960  CG  HIS A 124       1.279  -9.055   2.778  1.00  0.00           C  
ATOM    961  ND1 HIS A 124       0.068  -9.670   2.591  1.00  0.00           N  
ATOM    962  CD2 HIS A 124       1.295  -7.945   1.976  1.00  0.00           C  
ATOM    963  CE1 HIS A 124      -0.631  -8.941   1.707  1.00  0.00           C  
ATOM    964  NE2 HIS A 124       0.085  -7.886   1.313  1.00  0.00           N  
ATOM    965  N   PHE A 125       5.403 -10.441   3.795  1.00  0.00           N  
ATOM    966  CA  PHE A 125       6.533 -10.497   4.698  1.00  0.00           C  
ATOM    967  C   PHE A 125       6.133  -9.875   6.047  1.00  0.00           C  
ATOM    968  O   PHE A 125       5.454  -8.848   6.040  1.00  0.00           O  
ATOM    969  CB  PHE A 125       7.729  -9.771   4.063  1.00  0.00           C  
ATOM    970  CG  PHE A 125       9.032 -10.044   4.785  1.00  0.00           C  
ATOM    971  CD1 PHE A 125       9.554  -9.108   5.691  1.00  0.00           C  
ATOM    972  CD2 PHE A 125       9.716 -11.252   4.566  1.00  0.00           C  
ATOM    973  CE1 PHE A 125      10.754  -9.378   6.369  1.00  0.00           C  
ATOM    974  CE2 PHE A 125      10.912 -11.526   5.242  1.00  0.00           C  
ATOM    975  CZ  PHE A 125      11.434 -10.593   6.142  1.00  0.00           C  
ATOM    976  N   PRO A 126       6.503 -10.489   7.175  1.00  0.00           N  
ATOM    977  CA  PRO A 126       6.122  -9.981   8.480  1.00  0.00           C  
ATOM    978  C   PRO A 126       6.627  -8.546   8.688  1.00  0.00           C  
ATOM    979  O   PRO A 126       7.652  -8.143   8.143  1.00  0.00           O  
ATOM    980  CB  PRO A 126       6.734 -10.948   9.500  1.00  0.00           C  
ATOM    981  CG  PRO A 126       7.865 -11.628   8.732  1.00  0.00           C  
ATOM    982  CD  PRO A 126       7.318 -11.681   7.311  1.00  0.00           C  
ATOM    983  N   ASP A 127       5.886  -7.782   9.482  1.00  0.00           N  
ATOM    984  CA  ASP A 127       6.338  -6.468   9.908  1.00  0.00           C  
ATOM    985  C   ASP A 127       7.617  -6.594  10.729  1.00  0.00           C  
ATOM    986  O   ASP A 127       7.758  -7.473  11.584  1.00  0.00           O  
ATOM    987  CB  ASP A 127       5.248  -5.713  10.693  1.00  0.00           C  
ATOM    988  CG  ASP A 127       4.422  -4.842   9.764  1.00  0.00           C  
ATOM    989  OD1 ASP A 127       5.025  -4.086   8.966  1.00  0.00           O  
ATOM    990  OD2 ASP A 127       3.173  -4.939   9.728  1.00  0.00           O  
ATOM    991  N   TYR A 128       8.549  -5.699  10.457  1.00  0.00           N  
ATOM    992  CA  TYR A 128       9.741  -5.500  11.262  1.00  0.00           C  
ATOM    993  C   TYR A 128       9.811  -4.008  11.610  1.00  0.00           C  
ATOM    994  O   TYR A 128       9.552  -3.162  10.755  1.00  0.00           O  
ATOM    995  CB  TYR A 128      10.991  -6.010  10.532  1.00  0.00           C  
ATOM    996  CG  TYR A 128      11.237  -5.405   9.158  1.00  0.00           C  
ATOM    997  CD1 TYR A 128      10.638  -5.975   8.009  1.00  0.00           C  
ATOM    998  CD2 TYR A 128      12.049  -4.263   9.010  1.00  0.00           C  
ATOM    999  CE1 TYR A 128      10.842  -5.420   6.742  1.00  0.00           C  
ATOM   1000  CE2 TYR A 128      12.258  -3.690   7.744  1.00  0.00           C  
ATOM   1001  CZ  TYR A 128      11.644  -4.271   6.613  1.00  0.00           C  
ATOM   1002  OH  TYR A 128      11.837  -3.700   5.373  1.00  0.00           O  
ATOM   1003  N   GLU A 129      10.118  -3.710  12.866  1.00  0.00           N  
ATOM   1004  CA  GLU A 129      10.290  -2.325  13.293  1.00  0.00           C  
ATOM   1005  C   GLU A 129      11.557  -1.750  12.660  1.00  0.00           C  
ATOM   1006  O   GLU A 129      12.641  -2.294  12.876  1.00  0.00           O  
ATOM   1007  CB  GLU A 129      10.335  -2.234  14.826  1.00  0.00           C  
ATOM   1008  CG  GLU A 129       8.956  -2.386  15.481  1.00  0.00           C  
ATOM   1009  CD  GLU A 129       7.967  -1.259  15.120  1.00  0.00           C  
ATOM   1010  OE1 GLU A 129       6.750  -1.466  15.315  1.00  0.00           O  
ATOM   1011  OE2 GLU A 129       8.404  -0.190  14.639  1.00  0.00           O  
ATOM   1012  N   PRO A 130      11.460  -0.661  11.878  1.00  0.00           N  
ATOM   1013  CA  PRO A 130      12.628  -0.089  11.220  1.00  0.00           C  
ATOM   1014  C   PRO A 130      13.744   0.299  12.188  1.00  0.00           C  
ATOM   1015  O   PRO A 130      14.914   0.175  11.856  1.00  0.00           O  
ATOM   1016  CB  PRO A 130      12.095   1.141  10.462  1.00  0.00           C  
ATOM   1017  CG  PRO A 130      10.638   0.793  10.210  1.00  0.00           C  
ATOM   1018  CD  PRO A 130      10.243   0.007  11.463  1.00  0.00           C  
ATOM   1019  N   ASP A 131      13.385   0.710  13.418  1.00  0.00           N  
ATOM   1020  CA  ASP A 131      14.339   1.119  14.444  1.00  0.00           C  
ATOM   1021  C   ASP A 131      15.184  -0.059  14.982  1.00  0.00           C  
ATOM   1022  O   ASP A 131      16.296   0.158  15.465  1.00  0.00           O  
ATOM   1023  CB  ASP A 131      13.587   1.810  15.586  1.00  0.00           C  
ATOM   1024  CG  ASP A 131      13.021   3.188  15.203  1.00  0.00           C  
ATOM   1025  OD1 ASP A 131      13.540   3.804  14.241  1.00  0.00           O  
ATOM   1026  OD2 ASP A 131      12.107   3.658  15.920  1.00  0.00           O  
ATOM   1027  N   ASP A 132      14.694  -1.300  14.838  1.00  0.00           N  
ATOM   1028  CA  ASP A 132      15.412  -2.510  15.244  1.00  0.00           C  
ATOM   1029  C   ASP A 132      16.432  -2.972  14.193  1.00  0.00           C  
ATOM   1030  O   ASP A 132      17.234  -3.879  14.450  1.00  0.00           O  
ATOM   1031  CB  ASP A 132      14.418  -3.649  15.514  1.00  0.00           C  
ATOM   1032  CG  ASP A 132      13.569  -3.501  16.776  1.00  0.00           C  
ATOM   1033  OD1 ASP A 132      13.908  -2.662  17.633  1.00  0.00           O  
ATOM   1034  OD2 ASP A 132      12.643  -4.335  16.914  1.00  0.00           O  
ATOM   1035  N   TRP A 133      16.395  -2.371  12.993  1.00  0.00           N  
ATOM   1036  CA  TRP A 133      17.171  -2.807  11.844  1.00  0.00           C  
ATOM   1037  C   TRP A 133      17.941  -1.640  11.211  1.00  0.00           C  
ATOM   1038  O   TRP A 133      17.407  -0.568  10.971  1.00  0.00           O  
ATOM   1039  CB  TRP A 133      16.260  -3.490  10.827  1.00  0.00           C  
ATOM   1040  CG  TRP A 133      15.627  -4.767  11.307  1.00  0.00           C  
ATOM   1041  CD1 TRP A 133      14.419  -4.858  11.917  1.00  0.00           C  
ATOM   1042  CD2 TRP A 133      16.163  -6.124  11.264  1.00  0.00           C  
ATOM   1043  NE1 TRP A 133      14.170  -6.184  12.258  1.00  0.00           N  
ATOM   1044  CE2 TRP A 133      15.216  -6.990  11.875  1.00  0.00           C  
ATOM   1045  CE3 TRP A 133      17.359  -6.683  10.771  1.00  0.00           C  
ATOM   1046  CZ2 TRP A 133      15.454  -8.378  12.002  1.00  0.00           C  
ATOM   1047  CZ3 TRP A 133      17.588  -8.071  10.896  1.00  0.00           C  
ATOM   1048  CH2 TRP A 133      16.645  -8.905  11.510  1.00  0.00           C  
ATOM   1049  N   GLU A 134      19.201  -1.889  10.897  1.00  0.00           N  
ATOM   1050  CA  GLU A 134      20.058  -0.958  10.180  1.00  0.00           C  
ATOM   1051  C   GLU A 134      20.241  -1.440   8.739  1.00  0.00           C  
ATOM   1052  O   GLU A 134      20.722  -2.545   8.504  1.00  0.00           O  
ATOM   1053  CB  GLU A 134      21.382  -0.804  10.917  1.00  0.00           C  
ATOM   1054  CG  GLU A 134      22.311   0.214  10.249  1.00  0.00           C  
ATOM   1055  CD  GLU A 134      23.563   0.528  11.080  1.00  0.00           C  
ATOM   1056  OE1 GLU A 134      24.167   1.591  10.824  1.00  0.00           O  
ATOM   1057  OE2 GLU A 134      23.901  -0.262  11.991  1.00  0.00           O  
ATOM   1058  N   SER A 135      19.890  -0.607   7.771  1.00  0.00           N  
ATOM   1059  CA  SER A 135      20.185  -0.871   6.364  1.00  0.00           C  
ATOM   1060  C   SER A 135      21.671  -0.663   6.104  1.00  0.00           C  
ATOM   1061  O   SER A 135      22.186   0.446   6.214  1.00  0.00           O  
ATOM   1062  CB  SER A 135      19.325   0.031   5.463  1.00  0.00           C  
ATOM   1063  OG  SER A 135      19.412  -0.401   4.124  1.00  0.00           O  
ATOM   1064  N   VAL A 136      22.371  -1.745   5.779  1.00  0.00           N  
ATOM   1065  CA  VAL A 136      23.825  -1.748   5.561  1.00  0.00           C  
ATOM   1066  C   VAL A 136      24.207  -1.869   4.085  1.00  0.00           C  
ATOM   1067  O   VAL A 136      25.368  -1.682   3.721  1.00  0.00           O  
ATOM   1068  CB  VAL A 136      24.530  -2.843   6.390  1.00  0.00           C  
ATOM   1069  CG1 VAL A 136      24.322  -2.621   7.893  1.00  0.00           C  
ATOM   1070  CG2 VAL A 136      24.057  -4.252   6.025  1.00  0.00           C  
ATOM   1071  N   PHE A 137      23.234  -2.187   3.225  1.00  0.00           N  
ATOM   1072  CA  PHE A 137      23.416  -2.267   1.781  1.00  0.00           C  
ATOM   1073  C   PHE A 137      22.087  -1.982   1.080  1.00  0.00           C  
ATOM   1074  O   PHE A 137      21.061  -2.545   1.457  1.00  0.00           O  
ATOM   1075  CB  PHE A 137      23.950  -3.658   1.419  1.00  0.00           C  
ATOM   1076  CG  PHE A 137      24.102  -3.891  -0.072  1.00  0.00           C  
ATOM   1077  CD1 PHE A 137      23.057  -4.470  -0.819  1.00  0.00           C  
ATOM   1078  CD2 PHE A 137      25.292  -3.516  -0.722  1.00  0.00           C  
ATOM   1079  CE1 PHE A 137      23.198  -4.667  -2.195  1.00  0.00           C  
ATOM   1080  CE2 PHE A 137      25.439  -3.723  -2.097  1.00  0.00           C  
ATOM   1081  CZ  PHE A 137      24.396  -4.293  -2.843  1.00  0.00           C  
ATOM   1082  N   SER A 138      22.139  -1.158   0.039  1.00  0.00           N  
ATOM   1083  CA  SER A 138      21.014  -0.898  -0.847  1.00  0.00           C  
ATOM   1084  C   SER A 138      21.533  -0.723  -2.271  1.00  0.00           C  
ATOM   1085  O   SER A 138      22.516  -0.009  -2.486  1.00  0.00           O  
ATOM   1086  CB  SER A 138      20.259   0.347  -0.375  1.00  0.00           C  
ATOM   1087  OG  SER A 138      19.192   0.640  -1.249  1.00  0.00           O  
ATOM   1088  N   GLU A 139      20.895  -1.394  -3.239  1.00  0.00           N  
ATOM   1089  CA  GLU A 139      21.261  -1.318  -4.656  1.00  0.00           C  
ATOM   1090  C   GLU A 139      20.000  -1.368  -5.521  1.00  0.00           C  
ATOM   1091  O   GLU A 139      19.329  -2.398  -5.601  1.00  0.00           O  
ATOM   1092  CB  GLU A 139      22.247  -2.463  -4.977  1.00  0.00           C  
ATOM   1093  CG  GLU A 139      22.839  -2.378  -6.393  1.00  0.00           C  
ATOM   1094  CD  GLU A 139      23.754  -3.573  -6.724  1.00  0.00           C  
ATOM   1095  OE1 GLU A 139      24.051  -3.785  -7.913  1.00  0.00           O  
ATOM   1096  OE2 GLU A 139      24.164  -4.339  -5.808  1.00  0.00           O  
ATOM   1097  N   PHE A 140      19.686  -0.242  -6.153  1.00  0.00           N  
ATOM   1098  CA  PHE A 140      18.530  -0.099  -7.026  1.00  0.00           C  
ATOM   1099  C   PHE A 140      18.884  -0.438  -8.477  1.00  0.00           C  
ATOM   1100  O   PHE A 140      19.944  -0.054  -8.976  1.00  0.00           O  
ATOM   1101  CB  PHE A 140      17.958   1.323  -6.901  1.00  0.00           C  
ATOM   1102  CG  PHE A 140      16.743   1.555  -7.767  1.00  0.00           C  
ATOM   1103  CD1 PHE A 140      16.874   2.092  -9.061  1.00  0.00           C  
ATOM   1104  CD2 PHE A 140      15.459   1.192  -7.304  1.00  0.00           C  
ATOM   1105  CE1 PHE A 140      15.748   2.260  -9.881  1.00  0.00           C  
ATOM   1106  CE2 PHE A 140      14.331   1.367  -8.121  1.00  0.00           C  
ATOM   1107  CZ  PHE A 140      14.482   1.897  -9.407  1.00  0.00           C  
ATOM   1108  N   HIS A 141      17.951  -1.100  -9.161  1.00  0.00           N  
ATOM   1109  CA  HIS A 141      18.048  -1.424 -10.576  1.00  0.00           C  
ATOM   1110  C   HIS A 141      16.714  -1.142 -11.270  1.00  0.00           C  
ATOM   1111  O   HIS A 141      15.670  -1.625 -10.830  1.00  0.00           O  
ATOM   1112  CB  HIS A 141      18.429  -2.892 -10.744  1.00  0.00           C  
ATOM   1113  CG  HIS A 141      19.802  -3.243 -10.255  1.00  0.00           C  
ATOM   1114  ND1 HIS A 141      20.963  -3.247 -11.026  1.00  0.00           N  
ATOM   1115  CD2 HIS A 141      20.142  -3.604  -8.977  1.00  0.00           C  
ATOM   1116  CE1 HIS A 141      21.969  -3.606 -10.221  1.00  0.00           C  
ATOM   1117  NE2 HIS A 141      21.505  -3.837  -8.979  1.00  0.00           N  
ATOM   1118  N   ASP A 142      16.768  -0.407 -12.390  1.00  0.00           N  
ATOM   1119  CA  ASP A 142      15.612  -0.268 -13.263  1.00  0.00           C  
ATOM   1120  C   ASP A 142      15.258  -1.595 -13.950  1.00  0.00           C  
ATOM   1121  O   ASP A 142      16.092  -2.498 -14.085  1.00  0.00           O  
ATOM   1122  CB  ASP A 142      15.851   0.854 -14.297  1.00  0.00           C  
ATOM   1123  CG  ASP A 142      15.759   2.254 -13.676  1.00  0.00           C  
ATOM   1124  OD1 ASP A 142      14.706   2.562 -13.066  1.00  0.00           O  
ATOM   1125  OD2 ASP A 142      16.727   3.032 -13.825  1.00  0.00           O  
ATOM   1126  N   ALA A 143      13.997  -1.708 -14.398  1.00  0.00           N  
ATOM   1127  CA  ALA A 143      13.596  -2.787 -15.288  1.00  0.00           C  
ATOM   1128  C   ALA A 143      14.396  -2.719 -16.595  1.00  0.00           C  
ATOM   1129  O   ALA A 143      14.698  -1.642 -17.108  1.00  0.00           O  
ATOM   1130  CB  ALA A 143      12.089  -2.688 -15.548  1.00  0.00           C  
ATOM   1131  N   ASP A 144      14.706  -3.871 -17.168  1.00  0.00           N  
ATOM   1132  CA  ASP A 144      15.434  -3.978 -18.423  1.00  0.00           C  
ATOM   1133  C   ASP A 144      14.852  -5.091 -19.311  1.00  0.00           C  
ATOM   1134  O   ASP A 144      13.774  -5.641 -19.047  1.00  0.00           O  
ATOM   1135  CB  ASP A 144      16.953  -4.116 -18.117  1.00  0.00           C  
ATOM   1136  CG  ASP A 144      17.361  -5.410 -17.404  1.00  0.00           C  
ATOM   1137  OD1 ASP A 144      16.724  -6.454 -17.653  1.00  0.00           O  
ATOM   1138  OD2 ASP A 144      18.354  -5.407 -16.656  1.00  0.00           O  
ATOM   1139  N   ALA A 145      15.552  -5.431 -20.394  1.00  0.00           N  
ATOM   1140  CA  ALA A 145      15.105  -6.470 -21.319  1.00  0.00           C  
ATOM   1141  C   ALA A 145      14.985  -7.870 -20.683  1.00  0.00           C  
ATOM   1142  O   ALA A 145      14.326  -8.750 -21.247  1.00  0.00           O  
ATOM   1143  CB  ALA A 145      16.070  -6.479 -22.510  1.00  0.00           C  
ATOM   1144  N   GLN A 146      15.649  -8.108 -19.556  1.00  0.00           N  
ATOM   1145  CA  GLN A 146      15.666  -9.397 -18.866  1.00  0.00           C  
ATOM   1146  C   GLN A 146      14.819  -9.390 -17.592  1.00  0.00           C  
ATOM   1147  O   GLN A 146      14.264 -10.425 -17.220  1.00  0.00           O  
ATOM   1148  CB  GLN A 146      17.115  -9.784 -18.535  1.00  0.00           C  
ATOM   1149  CG  GLN A 146      17.979  -9.913 -19.802  1.00  0.00           C  
ATOM   1150  CD  GLN A 146      19.395 -10.431 -19.526  1.00  0.00           C  
ATOM   1151  OE1 GLN A 146      19.768 -10.831 -18.432  1.00  0.00           O  
ATOM   1152  NE2 GLN A 146      20.236 -10.470 -20.531  1.00  0.00           N  
ATOM   1153  N   ASN A 147      14.713  -8.233 -16.931  1.00  0.00           N  
ATOM   1154  CA  ASN A 147      14.038  -8.050 -15.660  1.00  0.00           C  
ATOM   1155  C   ASN A 147      12.777  -7.204 -15.861  1.00  0.00           C  
ATOM   1156  O   ASN A 147      12.859  -6.025 -16.169  1.00  0.00           O  
ATOM   1157  CB  ASN A 147      15.019  -7.431 -14.654  1.00  0.00           C  
ATOM   1158  CG  ASN A 147      16.234  -8.311 -14.434  1.00  0.00           C  
ATOM   1159  OD1 ASN A 147      16.196  -9.308 -13.725  1.00  0.00           O  
ATOM   1160  ND2 ASN A 147      17.338  -7.986 -15.067  1.00  0.00           N  
ATOM   1161  N   SER A 148      11.610  -7.827 -15.682  1.00  0.00           N  
ATOM   1162  CA  SER A 148      10.326  -7.222 -16.027  1.00  0.00           C  
ATOM   1163  C   SER A 148       9.932  -6.000 -15.191  1.00  0.00           C  
ATOM   1164  O   SER A 148       9.031  -5.264 -15.591  1.00  0.00           O  
ATOM   1165  CB  SER A 148       9.218  -8.278 -15.912  1.00  0.00           C  
ATOM   1166  OG  SER A 148       9.166  -8.814 -14.604  1.00  0.00           O  
ATOM   1167  N   HIS A 149      10.533  -5.816 -14.024  1.00  0.00           N  
ATOM   1168  CA  HIS A 149      10.205  -4.761 -13.071  1.00  0.00           C  
ATOM   1169  C   HIS A 149      11.482  -4.186 -12.471  1.00  0.00           C  
ATOM   1170  O   HIS A 149      12.492  -4.891 -12.375  1.00  0.00           O  
ATOM   1171  CB  HIS A 149       9.300  -5.325 -11.958  1.00  0.00           C  
ATOM   1172  CG  HIS A 149       7.983  -5.845 -12.450  1.00  0.00           C  
ATOM   1173  ND1 HIS A 149       7.766  -7.043 -13.087  1.00  0.00           N  
ATOM   1174  CD2 HIS A 149       6.760  -5.211 -12.383  1.00  0.00           C  
ATOM   1175  CE1 HIS A 149       6.470  -7.129 -13.399  1.00  0.00           C  
ATOM   1176  NE2 HIS A 149       5.820  -6.038 -12.990  1.00  0.00           N  
ATOM   1177  N   SER A 150      11.409  -2.931 -12.028  1.00  0.00           N  
ATOM   1178  CA  SER A 150      12.448  -2.327 -11.204  1.00  0.00           C  
ATOM   1179  C   SER A 150      12.520  -3.026  -9.846  1.00  0.00           C  
ATOM   1180  O   SER A 150      11.508  -3.498  -9.320  1.00  0.00           O  
ATOM   1181  CB  SER A 150      12.186  -0.833 -11.002  1.00  0.00           C  
ATOM   1182  OG  SER A 150      11.979  -0.191 -12.255  1.00  0.00           O  
ATOM   1183  N   TYR A 151      13.704  -3.087  -9.279  1.00  0.00           N  
ATOM   1184  CA  TYR A 151      13.917  -3.746  -7.994  1.00  0.00           C  
ATOM   1185  C   TYR A 151      15.063  -3.091  -7.223  1.00  0.00           C  
ATOM   1186  O   TYR A 151      15.964  -2.482  -7.796  1.00  0.00           O  
ATOM   1187  CB  TYR A 151      14.149  -5.256  -8.192  1.00  0.00           C  
ATOM   1188  CG  TYR A 151      15.315  -5.599  -9.095  1.00  0.00           C  
ATOM   1189  CD1 TYR A 151      15.140  -5.650 -10.495  1.00  0.00           C  
ATOM   1190  CD2 TYR A 151      16.603  -5.813  -8.565  1.00  0.00           C  
ATOM   1191  CE1 TYR A 151      16.226  -5.875 -11.353  1.00  0.00           C  
ATOM   1192  CE2 TYR A 151      17.697  -6.039  -9.410  1.00  0.00           C  
ATOM   1193  CZ  TYR A 151      17.508  -6.055 -10.809  1.00  0.00           C  
ATOM   1194  OH  TYR A 151      18.580  -6.221 -11.646  1.00  0.00           O  
ATOM   1195  N   CYS A 152      15.034  -3.250  -5.903  1.00  0.00           N  
ATOM   1196  CA  CYS A 152      16.090  -2.779  -5.026  1.00  0.00           C  
ATOM   1197  C   CYS A 152      16.509  -3.917  -4.096  1.00  0.00           C  
ATOM   1198  O   CYS A 152      15.687  -4.459  -3.356  1.00  0.00           O  
ATOM   1199  CB  CYS A 152      15.592  -1.545  -4.267  1.00  0.00           C  
ATOM   1200  SG  CYS A 152      16.934  -0.839  -3.284  1.00  0.00           S  
ATOM   1201  N   PHE A 153      17.786  -4.288  -4.133  1.00  0.00           N  
ATOM   1202  CA  PHE A 153      18.351  -5.178  -3.130  1.00  0.00           C  
ATOM   1203  C   PHE A 153      18.649  -4.391  -1.866  1.00  0.00           C  
ATOM   1204  O   PHE A 153      19.263  -3.326  -1.928  1.00  0.00           O  
ATOM   1205  CB  PHE A 153      19.626  -5.850  -3.652  1.00  0.00           C  
ATOM   1206  CG  PHE A 153      19.427  -6.704  -4.886  1.00  0.00           C  
ATOM   1207  CD1 PHE A 153      18.456  -7.719  -4.900  1.00  0.00           C  
ATOM   1208  CD2 PHE A 153      20.214  -6.479  -6.035  1.00  0.00           C  
ATOM   1209  CE1 PHE A 153      18.247  -8.496  -6.050  1.00  0.00           C  
ATOM   1210  CE2 PHE A 153      20.014  -7.256  -7.193  1.00  0.00           C  
ATOM   1211  CZ  PHE A 153      19.024  -8.261  -7.202  1.00  0.00           C  
ATOM   1212  N   GLU A 154      18.282  -4.951  -0.722  1.00  0.00           N  
ATOM   1213  CA  GLU A 154      18.614  -4.397   0.579  1.00  0.00           C  
ATOM   1214  C   GLU A 154      19.145  -5.495   1.500  1.00  0.00           C  
ATOM   1215  O   GLU A 154      18.665  -6.629   1.498  1.00  0.00           O  
ATOM   1216  CB  GLU A 154      17.391  -3.690   1.172  1.00  0.00           C  
ATOM   1217  CG  GLU A 154      17.731  -2.907   2.447  1.00  0.00           C  
ATOM   1218  CD  GLU A 154      16.516  -2.245   3.099  1.00  0.00           C  
ATOM   1219  OE1 GLU A 154      16.724  -1.233   3.800  1.00  0.00           O  
ATOM   1220  OE2 GLU A 154      15.389  -2.762   2.926  1.00  0.00           O  
ATOM   1221  N   ILE A 155      20.133  -5.141   2.304  1.00  0.00           N  
ATOM   1222  CA  ILE A 155      20.568  -5.958   3.431  1.00  0.00           C  
ATOM   1223  C   ILE A 155      20.392  -5.125   4.686  1.00  0.00           C  
ATOM   1224  O   ILE A 155      20.950  -4.037   4.793  1.00  0.00           O  
ATOM   1225  CB  ILE A 155      22.015  -6.461   3.271  1.00  0.00           C  
ATOM   1226  CG1 ILE A 155      22.192  -7.259   1.956  1.00  0.00           C  
ATOM   1227  CG2 ILE A 155      22.397  -7.319   4.484  1.00  0.00           C  
ATOM   1228  CD1 ILE A 155      23.643  -7.678   1.664  1.00  0.00           C  
ATOM   1229  N   LEU A 156      19.653  -5.671   5.662  1.00  0.00           N  
ATOM   1230  CA  LEU A 156      19.513  -5.082   6.980  1.00  0.00           C  
ATOM   1231  C   LEU A 156      20.182  -5.983   8.022  1.00  0.00           C  
ATOM   1232  O   LEU A 156      20.100  -7.205   7.951  1.00  0.00           O  
ATOM   1233  CB  LEU A 156      18.041  -4.821   7.337  1.00  0.00           C  
ATOM   1234  CG  LEU A 156      17.251  -3.990   6.302  1.00  0.00           C  
ATOM   1235  CD1 LEU A 156      16.439  -4.897   5.360  1.00  0.00           C  
ATOM   1236  CD2 LEU A 156      16.275  -3.057   7.008  1.00  0.00           C  
ATOM   1237  N   GLU A 157      20.813  -5.364   9.012  1.00  0.00           N  
ATOM   1238  CA  GLU A 157      21.368  -6.028  10.189  1.00  0.00           C  
ATOM   1239  C   GLU A 157      20.627  -5.552  11.438  1.00  0.00           C  
ATOM   1240  O   GLU A 157      20.309  -4.371  11.567  1.00  0.00           O  
ATOM   1241  CB  GLU A 157      22.887  -5.820  10.277  1.00  0.00           C  
ATOM   1242  CG  GLU A 157      23.578  -6.538   9.105  1.00  0.00           C  
ATOM   1243  CD  GLU A 157      25.105  -6.599   9.146  1.00  0.00           C  
ATOM   1244  OE1 GLU A 157      25.649  -7.311   8.258  1.00  0.00           O  
ATOM   1245  OE2 GLU A 157      25.732  -6.013  10.054  1.00  0.00           O  
ATOM   1246  N   ARG A 158      20.307  -6.484  12.352  1.00  0.00           N  
ATOM   1247  CA  ARG A 158      19.655  -6.133  13.609  1.00  0.00           C  
ATOM   1248  C   ARG A 158      20.610  -5.307  14.458  1.00  0.00           C  
ATOM   1249  O   ARG A 158      21.772  -5.692  14.620  1.00  0.00           O  
ATOM   1250  CB  ARG A 158      19.155  -7.405  14.322  1.00  0.00           C  
ATOM   1251  CG  ARG A 158      18.301  -7.053  15.544  1.00  0.00           C  
ATOM   1252  CD  ARG A 158      17.786  -8.304  16.257  1.00  0.00           C  
ATOM   1253  NE  ARG A 158      16.739  -9.018  15.510  1.00  0.00           N  
ATOM   1254  CZ  ARG A 158      15.437  -8.762  15.527  1.00  0.00           C  
ATOM   1255  NH1 ARG A 158      14.929  -7.771  16.210  1.00  0.00           N  
ATOM   1256  NH2 ARG A 158      14.609  -9.510  14.871  1.00  0.00           N  
ATOM   1257  N   ARG A 159      20.103  -4.214  15.000  1.00  0.00           N  
ATOM   1258  CA  ARG A 159      20.837  -3.313  15.885  1.00  0.00           C  
ATOM   1259  C   ARG A 159      21.086  -3.938  17.258  1.00  0.00           C  
ATOM   1260  O   ARG A 159      20.246  -4.740  17.717  1.00  0.00           O  
ATOM   1261  CB  ARG A 159      20.120  -1.968  16.031  1.00  0.00           C  
ATOM   1262  CG  ARG A 159      20.035  -1.203  14.704  1.00  0.00           C  
ATOM   1263  CD  ARG A 159      19.384   0.168  14.944  1.00  0.00           C  
ATOM   1264  NE  ARG A 159      19.099   0.851  13.675  1.00  0.00           N  
ATOM   1265  CZ  ARG A 159      19.280   2.130  13.407  1.00  0.00           C  
ATOM   1266  NH1 ARG A 159      19.807   2.944  14.273  1.00  0.00           N  
ATOM   1267  NH2 ARG A 159      18.928   2.613  12.253  1.00  0.00           N  
ATOM   1268  OXT ARG A 159      22.135  -3.567  17.868  1.00  0.00           O  
ATOM   1269  N   MET B   1     -29.602  -8.755  -0.424  1.00  0.00           N  
ATOM   1270  CA  MET B   1     -28.941  -8.914  -1.744  1.00  0.00           C  
ATOM   1271  C   MET B   1     -27.451  -8.919  -1.502  1.00  0.00           C  
ATOM   1272  O   MET B   1     -27.029  -8.277  -0.558  1.00  0.00           O  
ATOM   1273  CB  MET B   1     -29.315  -7.786  -2.715  1.00  0.00           C  
ATOM   1274  CG  MET B   1     -30.643  -8.045  -3.416  1.00  0.00           C  
ATOM   1275  SD  MET B   1     -31.063  -6.735  -4.589  1.00  0.00           S  
ATOM   1276  CE  MET B   1     -32.581  -7.396  -5.309  1.00  0.00           C  
ATOM   1277  N   ALA B   2     -26.679  -9.641  -2.316  1.00  0.00           N  
ATOM   1278  CA  ALA B   2     -25.229  -9.493  -2.260  1.00  0.00           C  
ATOM   1279  C   ALA B   2     -24.857  -8.122  -2.834  1.00  0.00           C  
ATOM   1280  O   ALA B   2     -25.399  -7.727  -3.868  1.00  0.00           O  
ATOM   1281  CB  ALA B   2     -24.573 -10.641  -3.023  1.00  0.00           C  
ATOM   1282  N   ALA B   3     -23.951  -7.425  -2.170  1.00  0.00           N  
ATOM   1283  CA  ALA B   3     -23.447  -6.145  -2.637  1.00  0.00           C  
ATOM   1284  C   ALA B   3     -22.781  -6.300  -4.012  1.00  0.00           C  
ATOM   1285  O   ALA B   3     -22.095  -7.291  -4.279  1.00  0.00           O  
ATOM   1286  CB  ALA B   3     -22.462  -5.592  -1.611  1.00  0.00           C  
ATOM   1287  N   LYS B   4     -22.960  -5.296  -4.876  1.00  0.00           N  
ATOM   1288  CA  LYS B   4     -22.157  -5.177  -6.091  1.00  0.00           C  
ATOM   1289  C   LYS B   4     -20.759  -4.704  -5.707  1.00  0.00           C  
ATOM   1290  O   LYS B   4     -20.605  -3.847  -4.845  1.00  0.00           O  
ATOM   1291  CB  LYS B   4     -22.807  -4.211  -7.079  1.00  0.00           C  
ATOM   1292  CG  LYS B   4     -24.141  -4.734  -7.623  1.00  0.00           C  
ATOM   1293  CD  LYS B   4     -24.710  -3.694  -8.594  1.00  0.00           C  
ATOM   1294  CE  LYS B   4     -26.065  -4.104  -9.151  1.00  0.00           C  
ATOM   1295  NZ  LYS B   4     -26.615  -3.033 -10.005  1.00  0.00           N  
ATOM   1296  N   ILE B   5     -19.760  -5.248  -6.381  1.00  0.00           N  
ATOM   1297  CA  ILE B   5     -18.375  -4.843  -6.161  1.00  0.00           C  
ATOM   1298  C   ILE B   5     -18.097  -3.537  -6.904  1.00  0.00           C  
ATOM   1299  O   ILE B   5     -18.400  -3.433  -8.087  1.00  0.00           O  
ATOM   1300  CB  ILE B   5     -17.414  -5.978  -6.553  1.00  0.00           C  
ATOM   1301  CG1 ILE B   5     -17.686  -7.284  -5.767  1.00  0.00           C  
ATOM   1302  CG2 ILE B   5     -15.948  -5.559  -6.388  1.00  0.00           C  
ATOM   1303  CD1 ILE B   5     -17.618  -7.156  -4.239  1.00  0.00           C  
ATOM   1304  N   ILE B   6     -17.508  -2.570  -6.219  1.00  0.00           N  
ATOM   1305  CA  ILE B   6     -16.887  -1.390  -6.828  1.00  0.00           C  
ATOM   1306  C   ILE B   6     -15.456  -1.773  -7.188  1.00  0.00           C  
ATOM   1307  O   ILE B   6     -14.566  -1.764  -6.334  1.00  0.00           O  
ATOM   1308  CB  ILE B   6     -16.984  -0.166  -5.889  1.00  0.00           C  
ATOM   1309  CG1 ILE B   6     -18.462   0.239  -5.687  1.00  0.00           C  
ATOM   1310  CG2 ILE B   6     -16.184   1.014  -6.468  1.00  0.00           C  
ATOM   1311  CD1 ILE B   6     -18.677   1.376  -4.681  1.00  0.00           C  
ATOM   1312  N   ASP B   7     -15.252  -2.129  -8.450  1.00  0.00           N  
ATOM   1313  CA  ASP B   7     -13.970  -2.612  -8.960  1.00  0.00           C  
ATOM   1314  C   ASP B   7     -13.021  -1.452  -9.264  1.00  0.00           C  
ATOM   1315  O   ASP B   7     -12.910  -0.955 -10.388  1.00  0.00           O  
ATOM   1316  CB  ASP B   7     -14.206  -3.534 -10.168  1.00  0.00           C  
ATOM   1317  CG  ASP B   7     -12.919  -4.124 -10.734  1.00  0.00           C  
ATOM   1318  OD1 ASP B   7     -11.816  -3.831 -10.201  1.00  0.00           O  
ATOM   1319  OD2 ASP B   7     -13.021  -4.831 -11.755  1.00  0.00           O  
ATOM   1320  N   GLY B   8     -12.330  -0.997  -8.217  1.00  0.00           N  
ATOM   1321  CA  GLY B   8     -11.376   0.099  -8.313  1.00  0.00           C  
ATOM   1322  C   GLY B   8     -10.187  -0.189  -9.218  1.00  0.00           C  
ATOM   1323  O   GLY B   8      -9.664   0.740  -9.837  1.00  0.00           O  
ATOM   1324  N   LYS B   9      -9.800  -1.442  -9.376  1.00  0.00           N  
ATOM   1325  CA  LYS B   9      -8.710  -1.828 -10.279  1.00  0.00           C  
ATOM   1326  C   LYS B   9      -9.077  -1.568 -11.738  1.00  0.00           C  
ATOM   1327  O   LYS B   9      -8.316  -0.930 -12.473  1.00  0.00           O  
ATOM   1328  CB  LYS B   9      -8.357  -3.297 -10.021  1.00  0.00           C  
ATOM   1329  CG  LYS B   9      -7.107  -3.770 -10.778  1.00  0.00           C  
ATOM   1330  CD  LYS B   9      -6.862  -5.226 -10.397  1.00  0.00           C  
ATOM   1331  CE  LYS B   9      -5.559  -5.791 -10.964  1.00  0.00           C  
ATOM   1332  NZ  LYS B   9      -5.315  -7.123 -10.372  1.00  0.00           N  
ATOM   1333  N   THR B  10     -10.259  -1.984 -12.137  1.00  0.00           N  
ATOM   1334  CA  THR B  10     -10.776  -1.740 -13.487  1.00  0.00           C  
ATOM   1335  C   THR B  10     -10.997  -0.245 -13.743  1.00  0.00           C  
ATOM   1336  O   THR B  10     -10.592   0.256 -14.791  1.00  0.00           O  
ATOM   1337  CB  THR B  10     -12.062  -2.542 -13.719  1.00  0.00           C  
ATOM   1338  OG1 THR B  10     -11.740  -3.914 -13.728  1.00  0.00           O  
ATOM   1339  CG2 THR B  10     -12.698  -2.254 -15.074  1.00  0.00           C  
ATOM   1340  N   ILE B  11     -11.576   0.491 -12.789  1.00  0.00           N  
ATOM   1341  CA  ILE B  11     -11.783   1.934 -12.943  1.00  0.00           C  
ATOM   1342  C   ILE B  11     -10.445   2.692 -13.021  1.00  0.00           C  
ATOM   1343  O   ILE B  11     -10.286   3.558 -13.873  1.00  0.00           O  
ATOM   1344  CB  ILE B  11     -12.690   2.500 -11.833  1.00  0.00           C  
ATOM   1345  CG1 ILE B  11     -14.096   1.852 -11.806  1.00  0.00           C  
ATOM   1346  CG2 ILE B  11     -12.838   4.027 -11.971  1.00  0.00           C  
ATOM   1347  CD1 ILE B  11     -14.907   1.946 -13.093  1.00  0.00           C  
ATOM   1348  N   ALA B  12      -9.460   2.333 -12.198  1.00  0.00           N  
ATOM   1349  CA  ALA B  12      -8.125   2.927 -12.249  1.00  0.00           C  
ATOM   1350  C   ALA B  12      -7.480   2.725 -13.625  1.00  0.00           C  
ATOM   1351  O   ALA B  12      -6.941   3.674 -14.194  1.00  0.00           O  
ATOM   1352  CB  ALA B  12      -7.271   2.323 -11.137  1.00  0.00           C  
ATOM   1353  N   GLN B  13      -7.613   1.534 -14.213  1.00  0.00           N  
ATOM   1354  CA  GLN B  13      -7.100   1.274 -15.556  1.00  0.00           C  
ATOM   1355  C   GLN B  13      -7.831   2.077 -16.638  1.00  0.00           C  
ATOM   1356  O   GLN B  13      -7.206   2.548 -17.586  1.00  0.00           O  
ATOM   1357  CB  GLN B  13      -7.167  -0.240 -15.862  1.00  0.00           C  
ATOM   1358  CG  GLN B  13      -6.337  -0.593 -17.115  1.00  0.00           C  
ATOM   1359  CD  GLN B  13      -4.847  -0.254 -16.927  1.00  0.00           C  
ATOM   1360  OE1 GLN B  13      -4.304  -0.475 -15.860  1.00  0.00           O  
ATOM   1361  NE2 GLN B  13      -4.181   0.308 -17.900  1.00  0.00           N  
ATOM   1362  N   GLN B  14      -9.139   2.290 -16.490  1.00  0.00           N  
ATOM   1363  CA  GLN B  14      -9.897   3.170 -17.380  1.00  0.00           C  
ATOM   1364  C   GLN B  14      -9.388   4.612 -17.305  1.00  0.00           C  
ATOM   1365  O   GLN B  14      -9.085   5.199 -18.346  1.00  0.00           O  
ATOM   1366  CB  GLN B  14     -11.392   3.125 -17.041  1.00  0.00           C  
ATOM   1367  CG  GLN B  14     -12.055   1.806 -17.456  1.00  0.00           C  
ATOM   1368  CD  GLN B  14     -13.513   1.702 -16.967  1.00  0.00           C  
ATOM   1369  OE1 GLN B  14     -14.077   2.595 -16.362  1.00  0.00           O  
ATOM   1370  NE2 GLN B  14     -14.163   0.596 -17.212  1.00  0.00           N  
ATOM   1371  N   VAL B  15      -9.200   5.154 -16.103  1.00  0.00           N  
ATOM   1372  CA  VAL B  15      -8.674   6.511 -15.897  1.00  0.00           C  
ATOM   1373  C   VAL B  15      -7.289   6.662 -16.522  1.00  0.00           C  
ATOM   1374  O   VAL B  15      -7.065   7.586 -17.296  1.00  0.00           O  
ATOM   1375  CB  VAL B  15      -8.665   6.884 -14.399  1.00  0.00           C  
ATOM   1376  CG1 VAL B  15      -7.954   8.222 -14.127  1.00  0.00           C  
ATOM   1377  CG2 VAL B  15     -10.088   7.006 -13.862  1.00  0.00           C  
ATOM   1378  N   ARG B  16      -6.373   5.731 -16.270  1.00  0.00           N  
ATOM   1379  CA  ARG B  16      -5.032   5.740 -16.883  1.00  0.00           C  
ATOM   1380  C   ARG B  16      -5.112   5.691 -18.415  1.00  0.00           C  
ATOM   1381  O   ARG B  16      -4.430   6.457 -19.087  1.00  0.00           O  
ATOM   1382  CB  ARG B  16      -4.188   4.569 -16.364  1.00  0.00           C  
ATOM   1383  CG  ARG B  16      -3.785   4.703 -14.881  1.00  0.00           C  
ATOM   1384  CD  ARG B  16      -2.902   3.512 -14.490  1.00  0.00           C  
ATOM   1385  NE  ARG B  16      -2.575   3.487 -13.057  1.00  0.00           N  
ATOM   1386  CZ  ARG B  16      -1.449   3.022 -12.518  1.00  0.00           C  
ATOM   1387  NH1 ARG B  16      -0.428   2.636 -13.231  1.00  0.00           N  
ATOM   1388  NH2 ARG B  16      -1.332   2.909 -11.238  1.00  0.00           N  
ATOM   1389  N   SER B  17      -5.975   4.855 -18.966  1.00  0.00           N  
ATOM   1390  CA  SER B  17      -6.161   4.744 -20.418  1.00  0.00           C  
ATOM   1391  C   SER B  17      -6.727   6.032 -21.040  1.00  0.00           C  
ATOM   1392  O   SER B  17      -6.299   6.436 -22.121  1.00  0.00           O  
ATOM   1393  CB  SER B  17      -7.094   3.576 -20.756  1.00  0.00           C  
ATOM   1394  OG  SER B  17      -6.598   2.356 -20.241  1.00  0.00           O  
ATOM   1395  N   GLU B  18      -7.644   6.702 -20.354  1.00  0.00           N  
ATOM   1396  CA  GLU B  18      -8.193   7.994 -20.788  1.00  0.00           C  
ATOM   1397  C   GLU B  18      -7.135   9.100 -20.767  1.00  0.00           C  
ATOM   1398  O   GLU B  18      -7.056   9.902 -21.701  1.00  0.00           O  
ATOM   1399  CB  GLU B  18      -9.360   8.390 -19.883  1.00  0.00           C  
ATOM   1400  CG  GLU B  18     -10.619   7.544 -20.136  1.00  0.00           C  
ATOM   1401  CD  GLU B  18     -11.680   7.730 -19.032  1.00  0.00           C  
ATOM   1402  OE1 GLU B  18     -12.558   6.860 -18.901  1.00  0.00           O  
ATOM   1403  OE2 GLU B  18     -11.635   8.726 -18.273  1.00  0.00           O  
ATOM   1404  N   VAL B  19      -6.292   9.132 -19.738  1.00  0.00           N  
ATOM   1405  CA  VAL B  19      -5.156  10.052 -19.671  1.00  0.00           C  
ATOM   1406  C   VAL B  19      -4.194   9.783 -20.834  1.00  0.00           C  
ATOM   1407  O   VAL B  19      -3.881  10.719 -21.574  1.00  0.00           O  
ATOM   1408  CB  VAL B  19      -4.434   9.977 -18.317  1.00  0.00           C  
ATOM   1409  CG1 VAL B  19      -3.148  10.806 -18.318  1.00  0.00           C  
ATOM   1410  CG2 VAL B  19      -5.325  10.525 -17.191  1.00  0.00           C  
ATOM   1411  N   ALA B  20      -3.814   8.537 -21.070  1.00  0.00           N  
ATOM   1412  CA  ALA B  20      -2.928   8.161 -22.170  1.00  0.00           C  
ATOM   1413  C   ALA B  20      -3.476   8.603 -23.535  1.00  0.00           C  
ATOM   1414  O   ALA B  20      -2.748   9.174 -24.351  1.00  0.00           O  
ATOM   1415  CB  ALA B  20      -2.699   6.642 -22.124  1.00  0.00           C  
ATOM   1416  N   GLN B  21      -4.779   8.433 -23.790  1.00  0.00           N  
ATOM   1417  CA  GLN B  21      -5.425   8.888 -25.019  1.00  0.00           C  
ATOM   1418  C   GLN B  21      -5.386  10.412 -25.174  1.00  0.00           C  
ATOM   1419  O   GLN B  21      -5.116  10.916 -26.265  1.00  0.00           O  
ATOM   1420  CB  GLN B  21      -6.881   8.404 -25.047  1.00  0.00           C  
ATOM   1421  CG  GLN B  21      -6.982   6.900 -25.354  1.00  0.00           C  
ATOM   1422  CD  GLN B  21      -8.431   6.388 -25.314  1.00  0.00           C  
ATOM   1423  OE1 GLN B  21      -9.387   7.126 -25.121  1.00  0.00           O  
ATOM   1424  NE2 GLN B  21      -8.642   5.113 -25.515  1.00  0.00           N  
ATOM   1425  N   LYS B  22      -5.608  11.169 -24.084  1.00  0.00           N  
ATOM   1426  CA  LYS B  22      -5.508  12.632 -24.105  1.00  0.00           C  
ATOM   1427  C   LYS B  22      -4.075  13.094 -24.375  1.00  0.00           C  
ATOM   1428  O   LYS B  22      -3.874  14.038 -25.131  1.00  0.00           O  
ATOM   1429  CB  LYS B  22      -6.037  13.224 -22.795  1.00  0.00           C  
ATOM   1430  CG  LYS B  22      -7.573  13.115 -22.666  1.00  0.00           C  
ATOM   1431  CD  LYS B  22      -8.005  13.608 -21.275  1.00  0.00           C  
ATOM   1432  CE  LYS B  22      -9.514  13.476 -21.092  1.00  0.00           C  
ATOM   1433  NZ  LYS B  22      -9.937  13.890 -19.727  1.00  0.00           N  
ATOM   1434  N   VAL B  23      -3.076  12.410 -23.821  1.00  0.00           N  
ATOM   1435  CA  VAL B  23      -1.664  12.684 -24.111  1.00  0.00           C  
ATOM   1436  C   VAL B  23      -1.358  12.419 -25.586  1.00  0.00           C  
ATOM   1437  O   VAL B  23      -0.785  13.285 -26.245  1.00  0.00           O  
ATOM   1438  CB  VAL B  23      -0.725  11.862 -23.202  1.00  0.00           C  
ATOM   1439  CG1 VAL B  23       0.744  12.057 -23.574  1.00  0.00           C  
ATOM   1440  CG2 VAL B  23      -0.887  12.303 -21.746  1.00  0.00           C  
ATOM   1441  N   GLN B  24      -1.812  11.310 -26.151  1.00  0.00           N  
ATOM   1442  CA  GLN B  24      -1.637  11.020 -27.583  1.00  0.00           C  
ATOM   1443  C   GLN B  24      -2.286  12.087 -28.472  1.00  0.00           C  
ATOM   1444  O   GLN B  24      -1.681  12.510 -29.460  1.00  0.00           O  
ATOM   1445  CB  GLN B  24      -2.210   9.630 -27.919  1.00  0.00           C  
ATOM   1446  CG  GLN B  24      -1.336   8.483 -27.377  1.00  0.00           C  
ATOM   1447  CD  GLN B  24       0.063   8.446 -27.994  1.00  0.00           C  
ATOM   1448  OE1 GLN B  24       0.309   8.905 -29.094  1.00  0.00           O  
ATOM   1449  NE2 GLN B  24       1.031   7.901 -27.305  1.00  0.00           N  
ATOM   1450  N   ALA B  25      -3.468  12.574 -28.107  1.00  0.00           N  
ATOM   1451  CA  ALA B  25      -4.122  13.667 -28.828  1.00  0.00           C  
ATOM   1452  C   ALA B  25      -3.308  14.971 -28.756  1.00  0.00           C  
ATOM   1453  O   ALA B  25      -3.176  15.663 -29.773  1.00  0.00           O  
ATOM   1454  CB  ALA B  25      -5.536  13.835 -28.274  1.00  0.00           C  
ATOM   1455  N   ARG B  26      -2.710  15.302 -27.605  1.00  0.00           N  
ATOM   1456  CA  ARG B  26      -1.803  16.457 -27.465  1.00  0.00           C  
ATOM   1457  C   ARG B  26      -0.580  16.318 -28.368  1.00  0.00           C  
ATOM   1458  O   ARG B  26      -0.268  17.248 -29.109  1.00  0.00           O  
ATOM   1459  CB  ARG B  26      -1.363  16.647 -26.006  1.00  0.00           C  
ATOM   1460  CG  ARG B  26      -2.475  17.246 -25.124  1.00  0.00           C  
ATOM   1461  CD  ARG B  26      -2.002  17.485 -23.687  1.00  0.00           C  
ATOM   1462  NE  ARG B  26      -0.910  18.467 -23.613  1.00  0.00           N  
ATOM   1463  CZ  ARG B  26      -0.999  19.799 -23.539  1.00  0.00           C  
ATOM   1464  NH1 ARG B  26      -2.129  20.445 -23.454  1.00  0.00           N  
ATOM   1465  NH2 ARG B  26       0.074  20.515 -23.548  1.00  0.00           N  
ATOM   1466  N   ILE B  27       0.075  15.158 -28.363  1.00  0.00           N  
ATOM   1467  CA  ILE B  27       1.243  14.889 -29.215  1.00  0.00           C  
ATOM   1468  C   ILE B  27       0.875  15.000 -30.700  1.00  0.00           C  
ATOM   1469  O   ILE B  27       1.605  15.626 -31.469  1.00  0.00           O  
ATOM   1470  CB  ILE B  27       1.851  13.509 -28.878  1.00  0.00           C  
ATOM   1471  CG1 ILE B  27       2.386  13.420 -27.422  1.00  0.00           C  
ATOM   1472  CG2 ILE B  27       2.974  13.122 -29.859  1.00  0.00           C  
ATOM   1473  CD1 ILE B  27       3.511  14.390 -27.060  1.00  0.00           C  
ATOM   1474  N   ALA B  28      -0.277  14.469 -31.120  1.00  0.00           N  
ATOM   1475  CA  ALA B  28      -0.757  14.576 -32.487  1.00  0.00           C  
ATOM   1476  C   ALA B  28      -1.034  16.036 -32.917  1.00  0.00           C  
ATOM   1477  O   ALA B  28      -0.861  16.379 -34.082  1.00  0.00           O  
ATOM   1478  CB  ALA B  28      -2.016  13.710 -32.627  1.00  0.00           C  
ATOM   1479  N   ALA B  29      -1.409  16.894 -31.958  1.00  0.00           N  
ATOM   1480  CA  ALA B  29      -1.582  18.336 -32.175  1.00  0.00           C  
ATOM   1481  C   ALA B  29      -0.271  19.145 -32.114  1.00  0.00           C  
ATOM   1482  O   ALA B  29      -0.293  20.364 -32.249  1.00  0.00           O  
ATOM   1483  CB  ALA B  29      -2.634  18.838 -31.178  1.00  0.00           C  
ATOM   1484  N   GLY B  30       0.873  18.486 -31.905  1.00  0.00           N  
ATOM   1485  CA  GLY B  30       2.179  19.141 -31.779  1.00  0.00           C  
ATOM   1486  C   GLY B  30       2.434  19.782 -30.413  1.00  0.00           C  
ATOM   1487  O   GLY B  30       3.366  20.584 -30.279  1.00  0.00           O  
ATOM   1488  N   LEU B  31       1.631  19.453 -29.405  1.00  0.00           N  
ATOM   1489  CA  LEU B  31       1.787  19.946 -28.042  1.00  0.00           C  
ATOM   1490  C   LEU B  31       2.739  19.049 -27.239  1.00  0.00           C  
ATOM   1491  O   LEU B  31       2.900  17.864 -27.527  1.00  0.00           O  
ATOM   1492  CB  LEU B  31       0.413  20.042 -27.360  1.00  0.00           C  
ATOM   1493  CG  LEU B  31      -0.624  20.901 -28.108  1.00  0.00           C  
ATOM   1494  CD1 LEU B  31      -1.957  20.833 -27.368  1.00  0.00           C  
ATOM   1495  CD2 LEU B  31      -0.178  22.361 -28.212  1.00  0.00           C  
ATOM   1496  N   ARG B  32       3.330  19.610 -26.182  1.00  0.00           N  
ATOM   1497  CA  ARG B  32       4.165  18.828 -25.277  1.00  0.00           C  
ATOM   1498  C   ARG B  32       3.330  17.837 -24.458  1.00  0.00           C  
ATOM   1499  O   ARG B  32       2.166  18.104 -24.131  1.00  0.00           O  
ATOM   1500  CB  ARG B  32       5.030  19.736 -24.385  1.00  0.00           C  
ATOM   1501  CG  ARG B  32       4.214  20.542 -23.359  1.00  0.00           C  
ATOM   1502  CD  ARG B  32       5.141  21.348 -22.441  1.00  0.00           C  
ATOM   1503  NE  ARG B  32       4.366  22.088 -21.432  1.00  0.00           N  
ATOM   1504  CZ  ARG B  32       3.894  21.598 -20.288  1.00  0.00           C  
ATOM   1505  NH1 ARG B  32       4.076  20.371 -19.912  1.00  0.00           N  
ATOM   1506  NH2 ARG B  32       3.214  22.362 -19.494  1.00  0.00           N  
ATOM   1507  N   ALA B  33       3.953  16.738 -24.092  1.00  0.00           N  
ATOM   1508  CA  ALA B  33       3.415  15.856 -23.065  1.00  0.00           C  
ATOM   1509  C   ALA B  33       3.476  16.542 -21.681  1.00  0.00           C  
ATOM   1510  O   ALA B  33       4.366  17.374 -21.461  1.00  0.00           O  
ATOM   1511  CB  ALA B  33       4.190  14.541 -23.076  1.00  0.00           C  
ATOM   1512  N   PRO B  34       2.582  16.199 -20.752  1.00  0.00           N  
ATOM   1513  CA  PRO B  34       2.725  16.593 -19.358  1.00  0.00           C  
ATOM   1514  C   PRO B  34       4.029  16.060 -18.765  1.00  0.00           C  
ATOM   1515  O   PRO B  34       4.497  14.984 -19.137  1.00  0.00           O  
ATOM   1516  CB  PRO B  34       1.499  16.034 -18.628  1.00  0.00           C  
ATOM   1517  CG  PRO B  34       0.485  15.816 -19.748  1.00  0.00           C  
ATOM   1518  CD  PRO B  34       1.354  15.458 -20.948  1.00  0.00           C  
ATOM   1519  N   GLY B  35       4.602  16.818 -17.829  1.00  0.00           N  
ATOM   1520  CA  GLY B  35       5.842  16.479 -17.157  1.00  0.00           C  
ATOM   1521  C   GLY B  35       5.674  16.363 -15.639  1.00  0.00           C  
ATOM   1522  O   GLY B  35       5.189  17.288 -14.991  1.00  0.00           O  
ATOM   1523  N   LEU B  36       6.120  15.260 -15.074  1.00  0.00           N  
ATOM   1524  CA  LEU B  36       6.173  15.036 -13.627  1.00  0.00           C  
ATOM   1525  C   LEU B  36       7.629  15.003 -13.159  1.00  0.00           C  
ATOM   1526  O   LEU B  36       8.422  14.188 -13.630  1.00  0.00           O  
ATOM   1527  CB  LEU B  36       5.425  13.743 -13.287  1.00  0.00           C  
ATOM   1528  CG  LEU B  36       5.356  13.443 -11.772  1.00  0.00           C  
ATOM   1529  CD1 LEU B  36       4.499  14.445 -11.021  1.00  0.00           C  
ATOM   1530  CD2 LEU B  36       4.757  12.061 -11.527  1.00  0.00           C  
ATOM   1531  N   ALA B  37       7.966  15.852 -12.188  1.00  0.00           N  
ATOM   1532  CA  ALA B  37       9.227  15.772 -11.463  1.00  0.00           C  
ATOM   1533  C   ALA B  37       9.017  15.043 -10.135  1.00  0.00           C  
ATOM   1534  O   ALA B  37       8.144  15.413  -9.352  1.00  0.00           O  
ATOM   1535  CB  ALA B  37       9.806  17.176 -11.267  1.00  0.00           C  
ATOM   1536  N   VAL B  38       9.826  14.039  -9.869  1.00  0.00           N  
ATOM   1537  CA  VAL B  38       9.816  13.312  -8.597  1.00  0.00           C  
ATOM   1538  C   VAL B  38      11.159  13.520  -7.908  1.00  0.00           C  
ATOM   1539  O   VAL B  38      12.206  13.234  -8.483  1.00  0.00           O  
ATOM   1540  CB  VAL B  38       9.505  11.816  -8.782  1.00  0.00           C  
ATOM   1541  CG1 VAL B  38       9.282  11.172  -7.407  1.00  0.00           C  
ATOM   1542  CG2 VAL B  38       8.240  11.583  -9.608  1.00  0.00           C  
ATOM   1543  N   VAL B  39      11.111  14.029  -6.692  1.00  0.00           N  
ATOM   1544  CA  VAL B  39      12.296  14.321  -5.878  1.00  0.00           C  
ATOM   1545  C   VAL B  39      12.370  13.322  -4.735  1.00  0.00           C  
ATOM   1546  O   VAL B  39      11.439  13.201  -3.944  1.00  0.00           O  
ATOM   1547  CB  VAL B  39      12.281  15.772  -5.362  1.00  0.00           C  
ATOM   1548  CG1 VAL B  39      13.581  16.101  -4.632  1.00  0.00           C  
ATOM   1549  CG2 VAL B  39      12.116  16.784  -6.506  1.00  0.00           C  
ATOM   1550  N   LEU B  40      13.489  12.621  -4.658  1.00  0.00           N  
ATOM   1551  CA  LEU B  40      13.829  11.717  -3.572  1.00  0.00           C  
ATOM   1552  C   LEU B  40      15.072  12.254  -2.864  1.00  0.00           C  
ATOM   1553  O   LEU B  40      16.027  12.658  -3.514  1.00  0.00           O  
ATOM   1554  CB  LEU B  40      14.045  10.305  -4.155  1.00  0.00           C  
ATOM   1555  CG  LEU B  40      14.483   9.244  -3.126  1.00  0.00           C  
ATOM   1556  CD1 LEU B  40      13.393   8.978  -2.092  1.00  0.00           C  
ATOM   1557  CD2 LEU B  40      14.792   7.927  -3.834  1.00  0.00           C  
ATOM   1558  N   VAL B  41      15.069  12.220  -1.523  1.00  0.00           N  
ATOM   1559  CA  VAL B  41      16.237  12.555  -0.715  1.00  0.00           C  
ATOM   1560  C   VAL B  41      16.606  11.342   0.126  1.00  0.00           C  
ATOM   1561  O   VAL B  41      15.788  10.848   0.895  1.00  0.00           O  
ATOM   1562  CB  VAL B  41      16.021  13.795   0.167  1.00  0.00           C  
ATOM   1563  CG1 VAL B  41      17.338  14.224   0.809  1.00  0.00           C  
ATOM   1564  CG2 VAL B  41      15.492  14.987  -0.636  1.00  0.00           C  
ATOM   1565  N   GLY B  42      17.839  10.878  -0.026  1.00  0.00           N  
ATOM   1566  CA  GLY B  42      18.325   9.655   0.608  1.00  0.00           C  
ATOM   1567  C   GLY B  42      18.009   8.396  -0.191  1.00  0.00           C  
ATOM   1568  O   GLY B  42      17.508   8.435  -1.314  1.00  0.00           O  
ATOM   1569  N   SER B  43      18.340   7.252   0.407  1.00  0.00           N  
ATOM   1570  CA  SER B  43      18.352   5.952  -0.265  1.00  0.00           C  
ATOM   1571  C   SER B  43      17.412   4.929   0.384  1.00  0.00           C  
ATOM   1572  O   SER B  43      17.695   3.740   0.362  1.00  0.00           O  
ATOM   1573  CB  SER B  43      19.795   5.433  -0.352  1.00  0.00           C  
ATOM   1574  OG  SER B  43      20.347   5.316   0.938  1.00  0.00           O  
ATOM   1575  N   ASN B  44      16.296   5.380   0.978  1.00  0.00           N  
ATOM   1576  CA  ASN B  44      15.326   4.467   1.564  1.00  0.00           C  
ATOM   1577  C   ASN B  44      14.718   3.566   0.467  1.00  0.00           C  
ATOM   1578  O   ASN B  44      14.058   4.088  -0.438  1.00  0.00           O  
ATOM   1579  CB  ASN B  44      14.261   5.264   2.332  1.00  0.00           C  
ATOM   1580  CG  ASN B  44      13.233   4.380   3.002  1.00  0.00           C  
ATOM   1581  OD1 ASN B  44      12.746   3.401   2.468  1.00  0.00           O  
ATOM   1582  ND2 ASN B  44      12.838   4.692   4.228  1.00  0.00           N  
ATOM   1583  N   PRO B  45      14.885   2.232   0.543  1.00  0.00           N  
ATOM   1584  CA  PRO B  45      14.421   1.324  -0.507  1.00  0.00           C  
ATOM   1585  C   PRO B  45      12.922   1.405  -0.779  1.00  0.00           C  
ATOM   1586  O   PRO B  45      12.496   1.395  -1.933  1.00  0.00           O  
ATOM   1587  CB  PRO B  45      14.822  -0.075  -0.027  1.00  0.00           C  
ATOM   1588  CG  PRO B  45      16.040   0.199   0.831  1.00  0.00           C  
ATOM   1589  CD  PRO B  45      15.691   1.515   1.509  1.00  0.00           C  
ATOM   1590  N   ALA B  46      12.100   1.555   0.264  1.00  0.00           N  
ATOM   1591  CA  ALA B  46      10.658   1.726   0.091  1.00  0.00           C  
ATOM   1592  C   ALA B  46      10.339   3.016  -0.688  1.00  0.00           C  
ATOM   1593  O   ALA B  46       9.529   3.004  -1.612  1.00  0.00           O  
ATOM   1594  CB  ALA B  46       9.988   1.706   1.468  1.00  0.00           C  
ATOM   1595  N   SER B  47      11.027   4.112  -0.374  1.00  0.00           N  
ATOM   1596  CA  SER B  47      10.872   5.369  -1.104  1.00  0.00           C  
ATOM   1597  C   SER B  47      11.321   5.244  -2.561  1.00  0.00           C  
ATOM   1598  O   SER B  47      10.632   5.758  -3.443  1.00  0.00           O  
ATOM   1599  CB  SER B  47      11.648   6.491  -0.411  1.00  0.00           C  
ATOM   1600  OG  SER B  47      11.138   6.713   0.893  1.00  0.00           O  
ATOM   1601  N   GLN B  48      12.413   4.529  -2.839  1.00  0.00           N  
ATOM   1602  CA  GLN B  48      12.876   4.269  -4.206  1.00  0.00           C  
ATOM   1603  C   GLN B  48      11.829   3.503  -5.022  1.00  0.00           C  
ATOM   1604  O   GLN B  48      11.561   3.870  -6.165  1.00  0.00           O  
ATOM   1605  CB  GLN B  48      14.197   3.483  -4.190  1.00  0.00           C  
ATOM   1606  CG  GLN B  48      15.376   4.332  -3.686  1.00  0.00           C  
ATOM   1607  CD  GLN B  48      16.697   3.563  -3.700  1.00  0.00           C  
ATOM   1608  OE1 GLN B  48      16.779   2.407  -4.077  1.00  0.00           O  
ATOM   1609  NE2 GLN B  48      17.785   4.170  -3.292  1.00  0.00           N  
ATOM   1610  N   ILE B  49      11.179   2.508  -4.433  1.00  0.00           N  
ATOM   1611  CA  ILE B  49      10.111   1.752  -5.096  1.00  0.00           C  
ATOM   1612  C   ILE B  49       8.909   2.645  -5.395  1.00  0.00           C  
ATOM   1613  O   ILE B  49       8.381   2.613  -6.500  1.00  0.00           O  
ATOM   1614  CB  ILE B  49       9.686   0.554  -4.236  1.00  0.00           C  
ATOM   1615  CG1 ILE B  49      10.847  -0.444  -4.141  1.00  0.00           C  
ATOM   1616  CG2 ILE B  49       8.450  -0.161  -4.808  1.00  0.00           C  
ATOM   1617  CD1 ILE B  49      10.660  -1.343  -2.938  1.00  0.00           C  
ATOM   1618  N   TYR B  50       8.481   3.490  -4.441  1.00  0.00           N  
ATOM   1619  CA  TYR B  50       7.382   4.426  -4.700  1.00  0.00           C  
ATOM   1620  C   TYR B  50       7.719   5.413  -5.822  1.00  0.00           C  
ATOM   1621  O   TYR B  50       6.852   5.737  -6.642  1.00  0.00           O  
ATOM   1622  CB  TYR B  50       7.021   5.179  -3.419  1.00  0.00           C  
ATOM   1623  CG  TYR B  50       6.335   4.344  -2.358  1.00  0.00           C  
ATOM   1624  CD1 TYR B  50       5.148   3.653  -2.654  1.00  0.00           C  
ATOM   1625  CD2 TYR B  50       6.873   4.267  -1.059  1.00  0.00           C  
ATOM   1626  CE1 TYR B  50       4.519   2.866  -1.679  1.00  0.00           C  
ATOM   1627  CE2 TYR B  50       6.254   3.484  -0.073  1.00  0.00           C  
ATOM   1628  CZ  TYR B  50       5.070   2.781  -0.387  1.00  0.00           C  
ATOM   1629  OH  TYR B  50       4.467   2.001   0.566  1.00  0.00           O  
ATOM   1630  N   VAL B  51       8.969   5.867  -5.903  1.00  0.00           N  
ATOM   1631  CA  VAL B  51       9.433   6.714  -7.002  1.00  0.00           C  
ATOM   1632  C   VAL B  51       9.409   5.950  -8.324  1.00  0.00           C  
ATOM   1633  O   VAL B  51       8.894   6.474  -9.310  1.00  0.00           O  
ATOM   1634  CB  VAL B  51      10.832   7.294  -6.703  1.00  0.00           C  
ATOM   1635  CG1 VAL B  51      11.450   7.986  -7.917  1.00  0.00           C  
ATOM   1636  CG2 VAL B  51      10.739   8.321  -5.572  1.00  0.00           C  
ATOM   1637  N   ALA B  52       9.893   4.713  -8.342  1.00  0.00           N  
ATOM   1638  CA  ALA B  52       9.880   3.869  -9.528  1.00  0.00           C  
ATOM   1639  C   ALA B  52       8.448   3.576 -10.014  1.00  0.00           C  
ATOM   1640  O   ALA B  52       8.166   3.714 -11.206  1.00  0.00           O  
ATOM   1641  CB  ALA B  52      10.650   2.582  -9.209  1.00  0.00           C  
ATOM   1642  N   SER B  53       7.516   3.305  -9.109  1.00  0.00           N  
ATOM   1643  CA  SER B  53       6.098   3.121  -9.423  1.00  0.00           C  
ATOM   1644  C   SER B  53       5.481   4.363 -10.079  1.00  0.00           C  
ATOM   1645  O   SER B  53       4.799   4.273 -11.103  1.00  0.00           O  
ATOM   1646  CB  SER B  53       5.327   2.757  -8.148  1.00  0.00           C  
ATOM   1647  OG  SER B  53       3.985   2.456  -8.448  1.00  0.00           O  
ATOM   1648  N   LYS B  54       5.804   5.550  -9.571  1.00  0.00           N  
ATOM   1649  CA  LYS B  54       5.365   6.821 -10.153  1.00  0.00           C  
ATOM   1650  C   LYS B  54       5.990   7.055 -11.536  1.00  0.00           C  
ATOM   1651  O   LYS B  54       5.282   7.470 -12.447  1.00  0.00           O  
ATOM   1652  CB  LYS B  54       5.676   7.980  -9.183  1.00  0.00           C  
ATOM   1653  CG  LYS B  54       4.789   7.923  -7.927  1.00  0.00           C  
ATOM   1654  CD  LYS B  54       5.293   8.898  -6.840  1.00  0.00           C  
ATOM   1655  CE  LYS B  54       4.457   8.771  -5.567  1.00  0.00           C  
ATOM   1656  NZ  LYS B  54       4.866   9.734  -4.503  1.00  0.00           N  
ATOM   1657  N   ARG B  55       7.278   6.743 -11.734  1.00  0.00           N  
ATOM   1658  CA  ARG B  55       7.924   6.779 -13.056  1.00  0.00           C  
ATOM   1659  C   ARG B  55       7.215   5.860 -14.042  1.00  0.00           C  
ATOM   1660  O   ARG B  55       6.833   6.305 -15.119  1.00  0.00           O  
ATOM   1661  CB  ARG B  55       9.414   6.384 -12.986  1.00  0.00           C  
ATOM   1662  CG  ARG B  55      10.357   7.464 -12.443  1.00  0.00           C  
ATOM   1663  CD  ARG B  55      11.809   7.020 -12.707  1.00  0.00           C  
ATOM   1664  NE  ARG B  55      12.826   7.758 -11.913  1.00  0.00           N  
ATOM   1665  CZ  ARG B  55      14.126   7.545 -11.960  1.00  0.00           C  
ATOM   1666  NH1 ARG B  55      14.686   6.786 -12.849  1.00  0.00           N  
ATOM   1667  NH2 ARG B  55      14.926   8.067 -11.086  1.00  0.00           N  
ATOM   1668  N   LYS B  56       6.980   4.622 -13.651  1.00  0.00           N  
ATOM   1669  CA  LYS B  56       6.314   3.624 -14.487  1.00  0.00           C  
ATOM   1670  C   LYS B  56       4.896   4.054 -14.867  1.00  0.00           C  
ATOM   1671  O   LYS B  56       4.496   3.920 -16.022  1.00  0.00           O  
ATOM   1672  CB  LYS B  56       6.318   2.298 -13.727  1.00  0.00           C  
ATOM   1673  CG  LYS B  56       5.795   1.135 -14.575  1.00  0.00           C  
ATOM   1674  CD  LYS B  56       5.880  -0.138 -13.740  1.00  0.00           C  
ATOM   1675  CE  LYS B  56       5.365  -1.346 -14.501  1.00  0.00           C  
ATOM   1676  NZ  LYS B  56       5.430  -2.545 -13.629  1.00  0.00           N  
ATOM   1677  N   ALA B  57       4.149   4.630 -13.925  1.00  0.00           N  
ATOM   1678  CA  ALA B  57       2.837   5.185 -14.209  1.00  0.00           C  
ATOM   1679  C   ALA B  57       2.900   6.348 -15.218  1.00  0.00           C  
ATOM   1680  O   ALA B  57       2.023   6.454 -16.074  1.00  0.00           O  
ATOM   1681  CB  ALA B  57       2.191   5.611 -12.887  1.00  0.00           C  
ATOM   1682  N   CYS B  58       3.935   7.198 -15.156  1.00  0.00           N  
ATOM   1683  CA  CYS B  58       4.155   8.255 -16.144  1.00  0.00           C  
ATOM   1684  C   CYS B  58       4.473   7.684 -17.531  1.00  0.00           C  
ATOM   1685  O   CYS B  58       3.883   8.123 -18.514  1.00  0.00           O  
ATOM   1686  CB  CYS B  58       5.293   9.175 -15.689  1.00  0.00           C  
ATOM   1687  SG  CYS B  58       4.821  10.088 -14.206  1.00  0.00           S  
ATOM   1688  N   GLU B  59       5.360   6.717 -17.610  1.00  0.00           N  
ATOM   1689  CA  GLU B  59       5.721   6.045 -18.864  1.00  0.00           C  
ATOM   1690  C   GLU B  59       4.517   5.365 -19.518  1.00  0.00           C  
ATOM   1691  O   GLU B  59       4.314   5.509 -20.723  1.00  0.00           O  
ATOM   1692  CB  GLU B  59       6.822   5.006 -18.603  1.00  0.00           C  
ATOM   1693  CG  GLU B  59       8.176   5.648 -18.285  1.00  0.00           C  
ATOM   1694  CD  GLU B  59       9.268   4.619 -17.927  1.00  0.00           C  
ATOM   1695  OE1 GLU B  59      10.393   5.067 -17.656  1.00  0.00           O  
ATOM   1696  OE2 GLU B  59       8.961   3.409 -17.926  1.00  0.00           O  
ATOM   1697  N   GLU B  60       3.669   4.713 -18.728  1.00  0.00           N  
ATOM   1698  CA  GLU B  60       2.457   4.034 -19.208  1.00  0.00           C  
ATOM   1699  C   GLU B  60       1.510   4.988 -19.953  1.00  0.00           C  
ATOM   1700  O   GLU B  60       0.892   4.612 -20.956  1.00  0.00           O  
ATOM   1701  CB  GLU B  60       1.734   3.386 -18.012  1.00  0.00           C  
ATOM   1702  CG  GLU B  60       0.557   2.486 -18.422  1.00  0.00           C  
ATOM   1703  CD  GLU B  60      -0.316   2.016 -17.239  1.00  0.00           C  
ATOM   1704  OE1 GLU B  60      -1.483   1.634 -17.488  1.00  0.00           O  
ATOM   1705  OE2 GLU B  60       0.129   2.057 -16.072  1.00  0.00           O  
ATOM   1706  N   VAL B  61       1.409   6.240 -19.498  1.00  0.00           N  
ATOM   1707  CA  VAL B  61       0.506   7.243 -20.084  1.00  0.00           C  
ATOM   1708  C   VAL B  61       1.207   8.221 -21.029  1.00  0.00           C  
ATOM   1709  O   VAL B  61       0.561   9.118 -21.580  1.00  0.00           O  
ATOM   1710  CB  VAL B  61      -0.322   7.963 -19.010  1.00  0.00           C  
ATOM   1711  CG1 VAL B  61      -1.127   6.970 -18.157  1.00  0.00           C  
ATOM   1712  CG2 VAL B  61       0.545   8.824 -18.091  1.00  0.00           C  
ATOM   1713  N   GLY B  62       2.516   8.073 -21.242  1.00  0.00           N  
ATOM   1714  CA  GLY B  62       3.311   8.907 -22.145  1.00  0.00           C  
ATOM   1715  C   GLY B  62       3.710  10.271 -21.579  1.00  0.00           C  
ATOM   1716  O   GLY B  62       3.971  11.195 -22.348  1.00  0.00           O  
ATOM   1717  N   PHE B  63       3.755  10.426 -20.262  1.00  0.00           N  
ATOM   1718  CA  PHE B  63       4.297  11.630 -19.633  1.00  0.00           C  
ATOM   1719  C   PHE B  63       5.821  11.668 -19.719  1.00  0.00           C  
ATOM   1720  O   PHE B  63       6.488  10.642 -19.766  1.00  0.00           O  
ATOM   1721  CB  PHE B  63       3.864  11.728 -18.162  1.00  0.00           C  
ATOM   1722  CG  PHE B  63       2.407  12.015 -17.873  1.00  0.00           C  
ATOM   1723  CD1 PHE B  63       1.474  12.283 -18.885  1.00  0.00           C  
ATOM   1724  CD2 PHE B  63       1.992  12.050 -16.530  1.00  0.00           C  
ATOM   1725  CE1 PHE B  63       0.143  12.585 -18.566  1.00  0.00           C  
ATOM   1726  CE2 PHE B  63       0.659  12.354 -16.199  1.00  0.00           C  
ATOM   1727  CZ  PHE B  63      -0.270  12.623 -17.216  1.00  0.00           C  
ATOM   1728  N   VAL B  64       6.384  12.869 -19.637  1.00  0.00           N  
ATOM   1729  CA  VAL B  64       7.797  13.035 -19.311  1.00  0.00           C  
ATOM   1730  C   VAL B  64       7.949  12.881 -17.799  1.00  0.00           C  
ATOM   1731  O   VAL B  64       7.328  13.603 -17.035  1.00  0.00           O  
ATOM   1732  CB  VAL B  64       8.331  14.386 -19.813  1.00  0.00           C  
ATOM   1733  CG1 VAL B  64       9.798  14.586 -19.429  1.00  0.00           C  
ATOM   1734  CG2 VAL B  64       8.226  14.467 -21.343  1.00  0.00           C  
ATOM   1735  N   SER B  65       8.814  11.979 -17.365  1.00  0.00           N  
ATOM   1736  CA  SER B  65       9.197  11.866 -15.954  1.00  0.00           C  
ATOM   1737  C   SER B  65      10.630  12.332 -15.777  1.00  0.00           C  
ATOM   1738  O   SER B  65      11.524  11.912 -16.518  1.00  0.00           O  
ATOM   1739  CB  SER B  65       8.988  10.442 -15.452  1.00  0.00           C  
ATOM   1740  OG  SER B  65       9.343  10.342 -14.087  1.00  0.00           O  
ATOM   1741  N   ARG B  66      10.878  13.195 -14.791  1.00  0.00           N  
ATOM   1742  CA  ARG B  66      12.224  13.543 -14.339  1.00  0.00           C  
ATOM   1743  C   ARG B  66      12.348  13.198 -12.870  1.00  0.00           C  
ATOM   1744  O   ARG B  66      11.581  13.695 -12.065  1.00  0.00           O  
ATOM   1745  CB  ARG B  66      12.541  15.024 -14.569  1.00  0.00           C  
ATOM   1746  CG  ARG B  66      12.564  15.430 -16.046  1.00  0.00           C  
ATOM   1747  CD  ARG B  66      13.093  16.863 -16.160  1.00  0.00           C  
ATOM   1748  NE  ARG B  66      12.832  17.467 -17.466  1.00  0.00           N  
ATOM   1749  CZ  ARG B  66      12.804  18.768 -17.699  1.00  0.00           C  
ATOM   1750  NH1 ARG B  66      13.204  19.647 -16.820  1.00  0.00           N  
ATOM   1751  NH2 ARG B  66      12.330  19.231 -18.812  1.00  0.00           N  
ATOM   1752  N   SER B  67      13.343  12.399 -12.528  1.00  0.00           N  
ATOM   1753  CA  SER B  67      13.591  12.133 -11.127  1.00  0.00           C  
ATOM   1754  C   SER B  67      14.923  12.707 -10.686  1.00  0.00           C  
ATOM   1755  O   SER B  67      15.888  12.730 -11.446  1.00  0.00           O  
ATOM   1756  CB  SER B  67      13.500  10.667 -10.763  1.00  0.00           C  
ATOM   1757  OG  SER B  67      12.340  10.095 -11.320  1.00  0.00           O  
ATOM   1758  N   TYR B  68      14.918  13.180  -9.467  1.00  0.00           N  
ATOM   1759  CA  TYR B  68      16.043  13.798  -8.792  1.00  0.00           C  
ATOM   1760  C   TYR B  68      16.325  12.986  -7.546  1.00  0.00           C  
ATOM   1761  O   TYR B  68      15.605  13.088  -6.553  1.00  0.00           O  
ATOM   1762  CB  TYR B  68      15.699  15.250  -8.476  1.00  0.00           C  
ATOM   1763  CG  TYR B  68      15.434  16.108  -9.697  1.00  0.00           C  
ATOM   1764  CD1 TYR B  68      16.473  16.859 -10.276  1.00  0.00           C  
ATOM   1765  CD2 TYR B  68      14.148  16.153 -10.277  1.00  0.00           C  
ATOM   1766  CE1 TYR B  68      16.230  17.652 -11.403  1.00  0.00           C  
ATOM   1767  CE2 TYR B  68      13.898  16.934 -11.406  1.00  0.00           C  
ATOM   1768  CZ  TYR B  68      14.944  17.690 -11.970  1.00  0.00           C  
ATOM   1769  OH  TYR B  68      14.706  18.463 -13.079  1.00  0.00           O  
ATOM   1770  N   ASP B  69      17.361  12.177  -7.613  1.00  0.00           N  
ATOM   1771  CA  ASP B  69      17.819  11.345  -6.513  1.00  0.00           C  
ATOM   1772  C   ASP B  69      18.940  12.092  -5.777  1.00  0.00           C  
ATOM   1773  O   ASP B  69      20.094  12.101  -6.188  1.00  0.00           O  
ATOM   1774  CB  ASP B  69      18.239   9.958  -7.048  1.00  0.00           C  
ATOM   1775  CG  ASP B  69      17.059   9.215  -7.711  1.00  0.00           C  
ATOM   1776  OD1 ASP B  69      15.987   9.134  -7.074  1.00  0.00           O  
ATOM   1777  OD2 ASP B  69      17.191   8.766  -8.874  1.00  0.00           O  
ATOM   1778  N   LEU B  70      18.561  12.799  -4.713  1.00  0.00           N  
ATOM   1779  CA  LEU B  70      19.470  13.631  -3.928  1.00  0.00           C  
ATOM   1780  C   LEU B  70      20.071  12.818  -2.778  1.00  0.00           C  
ATOM   1781  O   LEU B  70      19.376  11.999  -2.173  1.00  0.00           O  
ATOM   1782  CB  LEU B  70      18.734  14.881  -3.416  1.00  0.00           C  
ATOM   1783  CG  LEU B  70      18.102  15.768  -4.494  1.00  0.00           C  
ATOM   1784  CD1 LEU B  70      17.409  16.954  -3.829  1.00  0.00           C  
ATOM   1785  CD2 LEU B  70      19.129  16.319  -5.490  1.00  0.00           C  
ATOM   1786  N   PRO B  71      21.356  13.062  -2.436  1.00  0.00           N  
ATOM   1787  CA  PRO B  71      21.977  12.376  -1.313  1.00  0.00           C  
ATOM   1788  C   PRO B  71      21.325  12.782   0.019  1.00  0.00           C  
ATOM   1789  O   PRO B  71      20.815  13.889   0.172  1.00  0.00           O  
ATOM   1790  CB  PRO B  71      23.457  12.753  -1.383  1.00  0.00           C  
ATOM   1791  CG  PRO B  71      23.441  14.125  -2.044  1.00  0.00           C  
ATOM   1792  CD  PRO B  71      22.274  14.015  -3.026  1.00  0.00           C  
ATOM   1793  N   GLU B  72      21.418  11.913   1.013  1.00  0.00           N  
ATOM   1794  CA  GLU B  72      20.881  12.164   2.363  1.00  0.00           C  
ATOM   1795  C   GLU B  72      21.511  13.394   3.049  1.00  0.00           C  
ATOM   1796  O   GLU B  72      20.928  13.988   3.952  1.00  0.00           O  
ATOM   1797  CB  GLU B  72      21.100  10.887   3.181  1.00  0.00           C  
ATOM   1798  CG  GLU B  72      20.333  10.874   4.506  1.00  0.00           C  
ATOM   1799  CD  GLU B  72      20.453   9.525   5.243  1.00  0.00           C  
ATOM   1800  OE1 GLU B  72      19.630   9.294   6.149  1.00  0.00           O  
ATOM   1801  OE2 GLU B  72      21.356   8.739   4.884  1.00  0.00           O  
ATOM   1802  N   THR B  73      22.694  13.816   2.583  1.00  0.00           N  
ATOM   1803  CA  THR B  73      23.391  15.022   3.048  1.00  0.00           C  
ATOM   1804  C   THR B  73      22.811  16.326   2.490  1.00  0.00           C  
ATOM   1805  O   THR B  73      23.299  17.395   2.848  1.00  0.00           O  
ATOM   1806  CB  THR B  73      24.885  14.950   2.696  1.00  0.00           C  
ATOM   1807  OG1 THR B  73      25.058  14.771   1.309  1.00  0.00           O  
ATOM   1808  CG2 THR B  73      25.575  13.775   3.387  1.00  0.00           C  
ATOM   1809  N   THR B  74      21.821  16.261   1.598  1.00  0.00           N  
ATOM   1810  CA  THR B  74      21.186  17.443   1.011  1.00  0.00           C  
ATOM   1811  C   THR B  74      20.579  18.311   2.107  1.00  0.00           C  
ATOM   1812  O   THR B  74      19.806  17.843   2.938  1.00  0.00           O  
ATOM   1813  CB  THR B  74      20.113  17.046  -0.008  1.00  0.00           C  
ATOM   1814  OG1 THR B  74      20.718  16.303  -1.043  1.00  0.00           O  
ATOM   1815  CG2 THR B  74      19.443  18.239  -0.681  1.00  0.00           C  
ATOM   1816  N   SER B  75      20.926  19.593   2.093  1.00  0.00           N  
ATOM   1817  CA  SER B  75      20.381  20.561   3.028  1.00  0.00           C  
ATOM   1818  C   SER B  75      18.958  20.979   2.638  1.00  0.00           C  
ATOM   1819  O   SER B  75      18.549  20.905   1.482  1.00  0.00           O  
ATOM   1820  CB  SER B  75      21.314  21.780   3.113  1.00  0.00           C  
ATOM   1821  OG  SER B  75      21.341  22.470   1.896  1.00  0.00           O  
ATOM   1822  N   GLU B  76      18.207  21.492   3.604  1.00  0.00           N  
ATOM   1823  CA  GLU B  76      16.892  22.091   3.332  1.00  0.00           C  
ATOM   1824  C   GLU B  76      16.988  23.200   2.265  1.00  0.00           C  
ATOM   1825  O   GLU B  76      16.132  23.294   1.391  1.00  0.00           O  
ATOM   1826  CB  GLU B  76      16.313  22.650   4.638  1.00  0.00           C  
ATOM   1827  CG  GLU B  76      14.881  23.168   4.480  1.00  0.00           C  
ATOM   1828  CD  GLU B  76      14.393  23.865   5.754  1.00  0.00           C  
ATOM   1829  OE1 GLU B  76      14.466  25.123   5.802  1.00  0.00           O  
ATOM   1830  OE2 GLU B  76      13.944  23.180   6.694  1.00  0.00           O  
ATOM   1831  N   ALA B  77      18.043  24.030   2.317  1.00  0.00           N  
ATOM   1832  CA  ALA B  77      18.239  25.126   1.376  1.00  0.00           C  
ATOM   1833  C   ALA B  77      18.419  24.635  -0.069  1.00  0.00           C  
ATOM   1834  O   ALA B  77      17.775  25.159  -0.972  1.00  0.00           O  
ATOM   1835  CB  ALA B  77      19.416  25.985   1.850  1.00  0.00           C  
ATOM   1836  N   GLU B  78      19.223  23.598  -0.279  1.00  0.00           N  
ATOM   1837  CA  GLU B  78      19.440  22.996  -1.606  1.00  0.00           C  
ATOM   1838  C   GLU B  78      18.155  22.345  -2.142  1.00  0.00           C  
ATOM   1839  O   GLU B  78      17.832  22.481  -3.323  1.00  0.00           O  
ATOM   1840  CB  GLU B  78      20.546  21.937  -1.517  1.00  0.00           C  
ATOM   1841  CG  GLU B  78      21.945  22.537  -1.304  1.00  0.00           C  
ATOM   1842  CD  GLU B  78      22.961  21.505  -0.799  1.00  0.00           C  
ATOM   1843  OE1 GLU B  78      24.107  21.501  -1.279  1.00  0.00           O  
ATOM   1844  OE2 GLU B  78      22.593  20.749   0.134  1.00  0.00           O  
ATOM   1845  N   LEU B  79      17.383  21.688  -1.274  1.00  0.00           N  
ATOM   1846  CA  LEU B  79      16.106  21.101  -1.672  1.00  0.00           C  
ATOM   1847  C   LEU B  79      15.086  22.175  -2.071  1.00  0.00           C  
ATOM   1848  O   LEU B  79      14.385  22.021  -3.070  1.00  0.00           O  
ATOM   1849  CB  LEU B  79      15.603  20.208  -0.522  1.00  0.00           C  
ATOM   1850  CG  LEU B  79      14.262  19.516  -0.820  1.00  0.00           C  
ATOM   1851  CD1 LEU B  79      14.294  18.648  -2.075  1.00  0.00           C  
ATOM   1852  CD2 LEU B  79      13.897  18.614   0.362  1.00  0.00           C  
ATOM   1853  N   LEU B  80      15.023  23.282  -1.320  1.00  0.00           N  
ATOM   1854  CA  LEU B  80      14.154  24.407  -1.650  1.00  0.00           C  
ATOM   1855  C   LEU B  80      14.559  25.084  -2.964  1.00  0.00           C  
ATOM   1856  O   LEU B  80      13.687  25.436  -3.753  1.00  0.00           O  
ATOM   1857  CB  LEU B  80      14.156  25.418  -0.496  1.00  0.00           C  
ATOM   1858  CG  LEU B  80      13.449  24.937   0.786  1.00  0.00           C  
ATOM   1859  CD1 LEU B  80      13.724  25.937   1.904  1.00  0.00           C  
ATOM   1860  CD2 LEU B  80      11.935  24.821   0.619  1.00  0.00           C  
ATOM   1861  N   GLU B  81      15.854  25.212  -3.242  1.00  0.00           N  
ATOM   1862  CA  GLU B  81      16.357  25.766  -4.503  1.00  0.00           C  
ATOM   1863  C   GLU B  81      15.990  24.879  -5.706  1.00  0.00           C  
ATOM   1864  O   GLU B  81      15.593  25.376  -6.764  1.00  0.00           O  
ATOM   1865  CB  GLU B  81      17.876  25.972  -4.383  1.00  0.00           C  
ATOM   1866  CG  GLU B  81      18.464  26.705  -5.603  1.00  0.00           C  
ATOM   1867  CD  GLU B  81      19.955  27.068  -5.447  1.00  0.00           C  
ATOM   1868  OE1 GLU B  81      20.428  27.880  -6.275  1.00  0.00           O  
ATOM   1869  OE2 GLU B  81      20.614  26.565  -4.513  1.00  0.00           O  
ATOM   1870  N   LEU B  82      16.037  23.551  -5.535  1.00  0.00           N  
ATOM   1871  CA  LEU B  82      15.546  22.622  -6.553  1.00  0.00           C  
ATOM   1872  C   LEU B  82      14.045  22.808  -6.796  1.00  0.00           C  
ATOM   1873  O   LEU B  82      13.615  22.883  -7.951  1.00  0.00           O  
ATOM   1874  CB  LEU B  82      15.886  21.180  -6.151  1.00  0.00           C  
ATOM   1875  CG  LEU B  82      15.335  20.124  -7.130  1.00  0.00           C  
ATOM   1876  CD1 LEU B  82      15.887  20.284  -8.546  1.00  0.00           C  
ATOM   1877  CD2 LEU B  82      15.685  18.725  -6.637  1.00  0.00           C  
ATOM   1878  N   ILE B  83      13.247  22.935  -5.743  1.00  0.00           N  
ATOM   1879  CA  ILE B  83      11.804  23.175  -5.873  1.00  0.00           C  
ATOM   1880  C   ILE B  83      11.529  24.502  -6.588  1.00  0.00           C  
ATOM   1881  O   ILE B  83      10.690  24.535  -7.485  1.00  0.00           O  
ATOM   1882  CB  ILE B  83      11.096  23.097  -4.504  1.00  0.00           C  
ATOM   1883  CG1 ILE B  83      11.135  21.641  -3.998  1.00  0.00           C  
ATOM   1884  CG2 ILE B  83       9.637  23.583  -4.601  1.00  0.00           C  
ATOM   1885  CD1 ILE B  83      10.774  21.509  -2.522  1.00  0.00           C  
ATOM   1886  N   ASP B  84      12.257  25.559  -6.263  1.00  0.00           N  
ATOM   1887  CA  ASP B  84      12.132  26.855  -6.942  1.00  0.00           C  
ATOM   1888  C   ASP B  84      12.453  26.735  -8.441  1.00  0.00           C  
ATOM   1889  O   ASP B  84      11.733  27.264  -9.291  1.00  0.00           O  
ATOM   1890  CB  ASP B  84      13.043  27.898  -6.257  1.00  0.00           C  
ATOM   1891  CG  ASP B  84      12.569  28.321  -4.856  1.00  0.00           C  
ATOM   1892  OD1 ASP B  84      11.368  28.174  -4.539  1.00  0.00           O  
ATOM   1893  OD2 ASP B  84      13.381  28.872  -4.069  1.00  0.00           O  
ATOM   1894  N   THR B  85      13.485  25.954  -8.782  1.00  0.00           N  
ATOM   1895  CA  THR B  85      13.841  25.652 -10.176  1.00  0.00           C  
ATOM   1896  C   THR B  85      12.712  24.903 -10.892  1.00  0.00           C  
ATOM   1897  O   THR B  85      12.315  25.282 -11.996  1.00  0.00           O  
ATOM   1898  CB  THR B  85      15.144  24.833 -10.241  1.00  0.00           C  
ATOM   1899  OG1 THR B  85      16.193  25.554  -9.634  1.00  0.00           O  
ATOM   1900  CG2 THR B  85      15.589  24.549 -11.676  1.00  0.00           C  
ATOM   1901  N   LEU B  86      12.143  23.880 -10.259  1.00  0.00           N  
ATOM   1902  CA  LEU B  86      11.039  23.098 -10.824  1.00  0.00           C  
ATOM   1903  C   LEU B  86       9.733  23.905 -10.924  1.00  0.00           C  
ATOM   1904  O   LEU B  86       8.983  23.735 -11.881  1.00  0.00           O  
ATOM   1905  CB  LEU B  86      10.834  21.835  -9.971  1.00  0.00           C  
ATOM   1906  CG  LEU B  86      11.984  20.818 -10.040  1.00  0.00           C  
ATOM   1907  CD1 LEU B  86      11.730  19.702  -9.014  1.00  0.00           C  
ATOM   1908  CD2 LEU B  86      12.107  20.193 -11.423  1.00  0.00           C  
ATOM   1909  N   ASN B  87       9.478  24.804  -9.974  1.00  0.00           N  
ATOM   1910  CA  ASN B  87       8.356  25.739 -10.050  1.00  0.00           C  
ATOM   1911  C   ASN B  87       8.454  26.632 -11.296  1.00  0.00           C  
ATOM   1912  O   ASN B  87       7.434  26.887 -11.940  1.00  0.00           O  
ATOM   1913  CB  ASN B  87       8.318  26.609  -8.778  1.00  0.00           C  
ATOM   1914  CG  ASN B  87       7.690  25.928  -7.574  1.00  0.00           C  
ATOM   1915  OD1 ASN B  87       6.862  25.049  -7.663  1.00  0.00           O  
ATOM   1916  ND2 ASN B  87       8.029  26.397  -6.384  1.00  0.00           N  
ATOM   1917  N   ALA B  88       9.660  27.068 -11.662  1.00  0.00           N  
ATOM   1918  CA  ALA B  88       9.906  27.925 -12.819  1.00  0.00           C  
ATOM   1919  C   ALA B  88      10.031  27.162 -14.154  1.00  0.00           C  
ATOM   1920  O   ALA B  88       9.961  27.781 -15.214  1.00  0.00           O  
ATOM   1921  CB  ALA B  88      11.156  28.763 -12.518  1.00  0.00           C  
ATOM   1922  N   ASP B  89      10.194  25.837 -14.138  1.00  0.00           N  
ATOM   1923  CA  ASP B  89      10.329  25.031 -15.354  1.00  0.00           C  
ATOM   1924  C   ASP B  89       8.960  24.811 -16.028  1.00  0.00           C  
ATOM   1925  O   ASP B  89       8.129  24.037 -15.560  1.00  0.00           O  
ATOM   1926  CB  ASP B  89      11.067  23.713 -15.057  1.00  0.00           C  
ATOM   1927  CG  ASP B  89      11.412  22.902 -16.323  1.00  0.00           C  
ATOM   1928  OD1 ASP B  89      10.779  23.097 -17.380  1.00  0.00           O  
ATOM   1929  OD2 ASP B  89      12.316  22.033 -16.266  1.00  0.00           O  
ATOM   1930  N   ASN B  90       8.735  25.458 -17.163  1.00  0.00           N  
ATOM   1931  CA  ASN B  90       7.489  25.376 -17.929  1.00  0.00           C  
ATOM   1932  C   ASN B  90       7.215  23.990 -18.535  1.00  0.00           C  
ATOM   1933  O   ASN B  90       6.129  23.764 -19.056  1.00  0.00           O  
ATOM   1934  CB  ASN B  90       7.514  26.440 -19.034  1.00  0.00           C  
ATOM   1935  CG  ASN B  90       7.508  27.865 -18.503  1.00  0.00           C  
ATOM   1936  OD1 ASN B  90       7.062  28.169 -17.423  1.00  0.00           O  
ATOM   1937  ND2 ASN B  90       8.010  28.800 -19.283  1.00  0.00           N  
ATOM   1938  N   THR B  91       8.176  23.066 -18.494  1.00  0.00           N  
ATOM   1939  CA  THR B  91       7.983  21.682 -18.958  1.00  0.00           C  
ATOM   1940  C   THR B  91       7.538  20.735 -17.843  1.00  0.00           C  
ATOM   1941  O   THR B  91       7.225  19.580 -18.115  1.00  0.00           O  
ATOM   1942  CB  THR B  91       9.229  21.134 -19.661  1.00  0.00           C  
ATOM   1943  OG1 THR B  91      10.303  20.906 -18.778  1.00  0.00           O  
ATOM   1944  CG2 THR B  91       9.738  22.061 -20.760  1.00  0.00           C  
ATOM   1945  N   ILE B  92       7.495  21.217 -16.605  1.00  0.00           N  
ATOM   1946  CA  ILE B  92       7.065  20.455 -15.438  1.00  0.00           C  
ATOM   1947  C   ILE B  92       5.682  20.936 -14.994  1.00  0.00           C  
ATOM   1948  O   ILE B  92       5.507  22.108 -14.659  1.00  0.00           O  
ATOM   1949  CB  ILE B  92       8.113  20.555 -14.310  1.00  0.00           C  
ATOM   1950  CG1 ILE B  92       9.475  19.967 -14.731  1.00  0.00           C  
ATOM   1951  CG2 ILE B  92       7.611  19.899 -13.023  1.00  0.00           C  
ATOM   1952  CD1 ILE B  92       9.452  18.476 -15.125  1.00  0.00           C  
ATOM   1953  N   ASP B  93       4.730  20.017 -14.942  1.00  0.00           N  
ATOM   1954  CA  ASP B  93       3.355  20.266 -14.526  1.00  0.00           C  
ATOM   1955  C   ASP B  93       3.096  19.816 -13.088  1.00  0.00           C  
ATOM   1956  O   ASP B  93       2.341  20.462 -12.364  1.00  0.00           O  
ATOM   1957  CB  ASP B  93       2.404  19.547 -15.484  1.00  0.00           C  
ATOM   1958  CG  ASP B  93       2.613  20.033 -16.913  1.00  0.00           C  
ATOM   1959  OD1 ASP B  93       2.381  21.232 -17.174  1.00  0.00           O  
ATOM   1960  OD2 ASP B  93       3.067  19.246 -17.761  1.00  0.00           O  
ATOM   1961  N   GLY B  94       3.753  18.738 -12.668  1.00  0.00           N  
ATOM   1962  CA  GLY B  94       3.660  18.197 -11.321  1.00  0.00           C  
ATOM   1963  C   GLY B  94       5.019  18.083 -10.648  1.00  0.00           C  
ATOM   1964  O   GLY B  94       6.006  17.713 -11.279  1.00  0.00           O  
ATOM   1965  N   ILE B  95       5.051  18.379  -9.361  1.00  0.00           N  
ATOM   1966  CA  ILE B  95       6.210  18.166  -8.494  1.00  0.00           C  
ATOM   1967  C   ILE B  95       5.785  17.270  -7.343  1.00  0.00           C  
ATOM   1968  O   ILE B  95       4.840  17.576  -6.615  1.00  0.00           O  
ATOM   1969  CB  ILE B  95       6.800  19.501  -7.991  1.00  0.00           C  
ATOM   1970  CG1 ILE B  95       7.189  20.433  -9.156  1.00  0.00           C  
ATOM   1971  CG2 ILE B  95       8.030  19.225  -7.096  1.00  0.00           C  
ATOM   1972  CD1 ILE B  95       7.500  21.868  -8.719  1.00  0.00           C  
ATOM   1973  N   LEU B  96       6.506  16.187  -7.173  1.00  0.00           N  
ATOM   1974  CA  LEU B  96       6.339  15.244  -6.077  1.00  0.00           C  
ATOM   1975  C   LEU B  96       7.622  15.182  -5.267  1.00  0.00           C  
ATOM   1976  O   LEU B  96       8.676  14.857  -5.801  1.00  0.00           O  
ATOM   1977  CB  LEU B  96       5.976  13.873  -6.665  1.00  0.00           C  
ATOM   1978  CG  LEU B  96       4.464  13.622  -6.595  1.00  0.00           C  
ATOM   1979  CD1 LEU B  96       4.089  12.527  -7.581  1.00  0.00           C  
ATOM   1980  CD2 LEU B  96       4.057  13.190  -5.194  1.00  0.00           C  
ATOM   1981  N   VAL B  97       7.516  15.446  -3.976  1.00  0.00           N  
ATOM   1982  CA  VAL B  97       8.599  15.214  -3.026  1.00  0.00           C  
ATOM   1983  C   VAL B  97       8.258  13.968  -2.228  1.00  0.00           C  
ATOM   1984  O   VAL B  97       7.279  13.947  -1.477  1.00  0.00           O  
ATOM   1985  CB  VAL B  97       8.857  16.435  -2.130  1.00  0.00           C  
ATOM   1986  CG1 VAL B  97      10.003  16.161  -1.156  1.00  0.00           C  
ATOM   1987  CG2 VAL B  97       9.247  17.655  -2.974  1.00  0.00           C  
ATOM   1988  N   GLN B  98       9.031  12.915  -2.417  1.00  0.00           N  
ATOM   1989  CA  GLN B  98       8.789  11.649  -1.736  1.00  0.00           C  
ATOM   1990  C   GLN B  98       9.143  11.761  -0.255  1.00  0.00           C  
ATOM   1991  O   GLN B  98      10.268  12.086   0.121  1.00  0.00           O  
ATOM   1992  CB  GLN B  98       9.544  10.520  -2.458  1.00  0.00           C  
ATOM   1993  CG  GLN B  98       9.238   9.129  -1.892  1.00  0.00           C  
ATOM   1994  CD  GLN B  98       7.748   8.770  -1.940  1.00  0.00           C  
ATOM   1995  OE1 GLN B  98       7.063   8.939  -2.940  1.00  0.00           O  
ATOM   1996  NE2 GLN B  98       7.198   8.286  -0.853  1.00  0.00           N  
ATOM   1997  N   LEU B  99       8.182  11.436   0.597  1.00  0.00           N  
ATOM   1998  CA  LEU B  99       8.371  11.351   2.041  1.00  0.00           C  
ATOM   1999  C   LEU B  99       8.793   9.920   2.452  1.00  0.00           C  
ATOM   2000  O   LEU B  99       8.472   8.965   1.743  1.00  0.00           O  
ATOM   2001  CB  LEU B  99       7.093  11.815   2.749  1.00  0.00           C  
ATOM   2002  CG  LEU B  99       6.690  13.279   2.484  1.00  0.00           C  
ATOM   2003  CD1 LEU B  99       5.420  13.605   3.263  1.00  0.00           C  
ATOM   2004  CD2 LEU B  99       7.772  14.273   2.895  1.00  0.00           C  
ATOM   2005  N   PRO B 100       9.448   9.734   3.610  1.00  0.00           N  
ATOM   2006  CA  PRO B 100       9.915  10.770   4.529  1.00  0.00           C  
ATOM   2007  C   PRO B 100      11.161  11.499   4.003  1.00  0.00           C  
ATOM   2008  O   PRO B 100      11.944  10.948   3.238  1.00  0.00           O  
ATOM   2009  CB  PRO B 100      10.206  10.034   5.838  1.00  0.00           C  
ATOM   2010  CG  PRO B 100      10.667   8.654   5.359  1.00  0.00           C  
ATOM   2011  CD  PRO B 100       9.802   8.417   4.115  1.00  0.00           C  
ATOM   2012  N   LEU B 101      11.342  12.737   4.448  1.00  0.00           N  
ATOM   2013  CA  LEU B 101      12.587  13.484   4.282  1.00  0.00           C  
ATOM   2014  C   LEU B 101      13.522  13.232   5.477  1.00  0.00           C  
ATOM   2015  O   LEU B 101      13.042  12.837   6.542  1.00  0.00           O  
ATOM   2016  CB  LEU B 101      12.273  14.980   4.108  1.00  0.00           C  
ATOM   2017  CG  LEU B 101      11.545  15.332   2.801  1.00  0.00           C  
ATOM   2018  CD1 LEU B 101      11.169  16.811   2.786  1.00  0.00           C  
ATOM   2019  CD2 LEU B 101      12.401  15.052   1.561  1.00  0.00           C  
ATOM   2020  N   PRO B 102      14.835  13.488   5.337  1.00  0.00           N  
ATOM   2021  CA  PRO B 102      15.770  13.432   6.458  1.00  0.00           C  
ATOM   2022  C   PRO B 102      15.307  14.302   7.635  1.00  0.00           C  
ATOM   2023  O   PRO B 102      14.746  15.382   7.440  1.00  0.00           O  
ATOM   2024  CB  PRO B 102      17.115  13.910   5.898  1.00  0.00           C  
ATOM   2025  CG  PRO B 102      17.029  13.559   4.417  1.00  0.00           C  
ATOM   2026  CD  PRO B 102      15.544  13.782   4.101  1.00  0.00           C  
ATOM   2027  N   ALA B 103      15.602  13.867   8.874  1.00  0.00           N  
ATOM   2028  CA  ALA B 103      15.098  14.511  10.093  1.00  0.00           C  
ATOM   2029  C   ALA B 103      15.492  15.991  10.268  1.00  0.00           C  
ATOM   2030  O   ALA B 103      14.854  16.712  11.031  1.00  0.00           O  
ATOM   2031  CB  ALA B 103      15.588  13.682  11.285  1.00  0.00           C  
ATOM   2032  N   GLY B 104      16.536  16.452   9.573  1.00  0.00           N  
ATOM   2033  CA  GLY B 104      16.979  17.849   9.599  1.00  0.00           C  
ATOM   2034  C   GLY B 104      16.208  18.786   8.665  1.00  0.00           C  
ATOM   2035  O   GLY B 104      16.449  19.989   8.703  1.00  0.00           O  
ATOM   2036  N   ILE B 105      15.319  18.264   7.834  1.00  0.00           N  
ATOM   2037  CA  ILE B 105      14.558  19.034   6.849  1.00  0.00           C  
ATOM   2038  C   ILE B 105      13.121  19.247   7.351  1.00  0.00           C  
ATOM   2039  O   ILE B 105      12.446  18.292   7.734  1.00  0.00           O  
ATOM   2040  CB  ILE B 105      14.602  18.354   5.460  1.00  0.00           C  
ATOM   2041  CG1 ILE B 105      16.075  18.217   4.983  1.00  0.00           C  
ATOM   2042  CG2 ILE B 105      13.763  19.139   4.445  1.00  0.00           C  
ATOM   2043  CD1 ILE B 105      16.254  17.573   3.597  1.00  0.00           C  
ATOM   2044  N   ASP B 106      12.646  20.487   7.305  1.00  0.00           N  
ATOM   2045  CA  ASP B 106      11.250  20.809   7.597  1.00  0.00           C  
ATOM   2046  C   ASP B 106      10.356  20.392   6.418  1.00  0.00           C  
ATOM   2047  O   ASP B 106      10.237  21.079   5.401  1.00  0.00           O  
ATOM   2048  CB  ASP B 106      11.091  22.295   7.970  1.00  0.00           C  
ATOM   2049  CG  ASP B 106       9.675  22.656   8.436  1.00  0.00           C  
ATOM   2050  OD1 ASP B 106       8.716  21.910   8.117  1.00  0.00           O  
ATOM   2051  OD2 ASP B 106       9.528  23.696   9.106  1.00  0.00           O  
ATOM   2052  N   ASN B 107       9.689  19.249   6.579  1.00  0.00           N  
ATOM   2053  CA  ASN B 107       8.766  18.702   5.592  1.00  0.00           C  
ATOM   2054  C   ASN B 107       7.691  19.700   5.174  1.00  0.00           C  
ATOM   2055  O   ASN B 107       7.371  19.803   3.997  1.00  0.00           O  
ATOM   2056  CB  ASN B 107       8.085  17.447   6.178  1.00  0.00           C  
ATOM   2057  CG  ASN B 107       9.027  16.287   6.449  1.00  0.00           C  
ATOM   2058  OD1 ASN B 107      10.132  16.210   5.981  1.00  0.00           O  
ATOM   2059  ND2 ASN B 107       8.595  15.311   7.210  1.00  0.00           N  
ATOM   2060  N   VAL B 108       7.115  20.443   6.128  1.00  0.00           N  
ATOM   2061  CA  VAL B 108       6.023  21.385   5.854  1.00  0.00           C  
ATOM   2062  C   VAL B 108       6.515  22.507   4.955  1.00  0.00           C  
ATOM   2063  O   VAL B 108       5.917  22.775   3.917  1.00  0.00           O  
ATOM   2064  CB  VAL B 108       5.431  21.946   7.157  1.00  0.00           C  
ATOM   2065  CG1 VAL B 108       4.331  22.978   6.879  1.00  0.00           C  
ATOM   2066  CG2 VAL B 108       4.812  20.827   7.994  1.00  0.00           C  
ATOM   2067  N   LYS B 109       7.656  23.112   5.294  1.00  0.00           N  
ATOM   2068  CA  LYS B 109       8.250  24.198   4.524  1.00  0.00           C  
ATOM   2069  C   LYS B 109       8.619  23.763   3.107  1.00  0.00           C  
ATOM   2070  O   LYS B 109       8.443  24.536   2.170  1.00  0.00           O  
ATOM   2071  CB  LYS B 109       9.467  24.688   5.299  1.00  0.00           C  
ATOM   2072  CG  LYS B 109      10.097  25.952   4.703  1.00  0.00           C  
ATOM   2073  CD  LYS B 109      11.280  26.308   5.587  1.00  0.00           C  
ATOM   2074  CE  LYS B 109      12.104  27.460   5.050  1.00  0.00           C  
ATOM   2075  NZ  LYS B 109      13.384  27.494   5.789  1.00  0.00           N  
ATOM   2076  N   VAL B 110       9.112  22.542   2.949  1.00  0.00           N  
ATOM   2077  CA  VAL B 110       9.457  21.973   1.637  1.00  0.00           C  
ATOM   2078  C   VAL B 110       8.196  21.747   0.797  1.00  0.00           C  
ATOM   2079  O   VAL B 110       8.133  22.220  -0.334  1.00  0.00           O  
ATOM   2080  CB  VAL B 110      10.274  20.684   1.816  1.00  0.00           C  
ATOM   2081  CG1 VAL B 110      10.425  19.895   0.519  1.00  0.00           C  
ATOM   2082  CG2 VAL B 110      11.686  21.029   2.315  1.00  0.00           C  
ATOM   2083  N   LEU B 111       7.186  21.086   1.341  1.00  0.00           N  
ATOM   2084  CA  LEU B 111       5.952  20.795   0.607  1.00  0.00           C  
ATOM   2085  C   LEU B 111       5.173  22.065   0.246  1.00  0.00           C  
ATOM   2086  O   LEU B 111       4.660  22.178  -0.867  1.00  0.00           O  
ATOM   2087  CB  LEU B 111       5.085  19.828   1.432  1.00  0.00           C  
ATOM   2088  CG  LEU B 111       5.678  18.413   1.609  1.00  0.00           C  
ATOM   2089  CD1 LEU B 111       4.797  17.604   2.562  1.00  0.00           C  
ATOM   2090  CD2 LEU B 111       5.790  17.649   0.294  1.00  0.00           C  
ATOM   2091  N   GLU B 112       5.141  23.057   1.131  1.00  0.00           N  
ATOM   2092  CA  GLU B 112       4.482  24.346   0.875  1.00  0.00           C  
ATOM   2093  C   GLU B 112       5.253  25.253  -0.099  1.00  0.00           C  
ATOM   2094  O   GLU B 112       4.684  26.217  -0.611  1.00  0.00           O  
ATOM   2095  CB  GLU B 112       4.215  25.087   2.189  1.00  0.00           C  
ATOM   2096  CG  GLU B 112       3.117  24.410   3.020  1.00  0.00           C  
ATOM   2097  CD  GLU B 112       2.735  25.187   4.297  1.00  0.00           C  
ATOM   2098  OE1 GLU B 112       1.882  24.664   5.064  1.00  0.00           O  
ATOM   2099  OE2 GLU B 112       3.253  26.306   4.511  1.00  0.00           O  
ATOM   2100  N   ARG B 113       6.527  24.957  -0.391  1.00  0.00           N  
ATOM   2101  CA  ARG B 113       7.286  25.671  -1.426  1.00  0.00           C  
ATOM   2102  C   ARG B 113       6.838  25.290  -2.837  1.00  0.00           C  
ATOM   2103  O   ARG B 113       7.001  26.097  -3.754  1.00  0.00           O  
ATOM   2104  CB  ARG B 113       8.798  25.450  -1.223  1.00  0.00           C  
ATOM   2105  CG  ARG B 113       9.684  26.256  -2.185  1.00  0.00           C  
ATOM   2106  CD  ARG B 113       9.565  27.782  -2.013  1.00  0.00           C  
ATOM   2107  NE  ARG B 113      10.166  28.229  -0.748  1.00  0.00           N  
ATOM   2108  CZ  ARG B 113      11.430  28.595  -0.563  1.00  0.00           C  
ATOM   2109  NH1 ARG B 113      12.288  28.681  -1.541  1.00  0.00           N  
ATOM   2110  NH2 ARG B 113      11.852  28.898   0.627  1.00  0.00           N  
ATOM   2111  N   ILE B 114       6.277  24.103  -3.022  1.00  0.00           N  
ATOM   2112  CA  ILE B 114       5.735  23.665  -4.311  1.00  0.00           C  
ATOM   2113  C   ILE B 114       4.598  24.620  -4.708  1.00  0.00           C  
ATOM   2114  O   ILE B 114       3.706  24.917  -3.909  1.00  0.00           O  
ATOM   2115  CB  ILE B 114       5.262  22.198  -4.251  1.00  0.00           C  
ATOM   2116  CG1 ILE B 114       6.429  21.259  -3.857  1.00  0.00           C  
ATOM   2117  CG2 ILE B 114       4.661  21.765  -5.604  1.00  0.00           C  
ATOM   2118  CD1 ILE B 114       6.005  19.808  -3.566  1.00  0.00           C  
ATOM   2119  N   HIS B 115       4.622  25.106  -5.941  1.00  0.00           N  
ATOM   2120  CA  HIS B 115       3.535  25.936  -6.440  1.00  0.00           C  
ATOM   2121  C   HIS B 115       2.224  25.134  -6.423  1.00  0.00           C  
ATOM   2122  O   HIS B 115       2.215  24.003  -6.916  1.00  0.00           O  
ATOM   2123  CB  HIS B 115       3.872  26.450  -7.843  1.00  0.00           C  
ATOM   2124  CG  HIS B 115       2.920  27.528  -8.287  1.00  0.00           C  
ATOM   2125  ND1 HIS B 115       1.710  27.363  -8.914  1.00  0.00           N  
ATOM   2126  CD2 HIS B 115       3.062  28.889  -8.079  1.00  0.00           C  
ATOM   2127  CE1 HIS B 115       1.140  28.569  -9.077  1.00  0.00           C  
ATOM   2128  NE2 HIS B 115       1.934  29.522  -8.580  1.00  0.00           N  
ATOM   2129  N   PRO B 116       1.107  25.679  -5.921  1.00  0.00           N  
ATOM   2130  CA  PRO B 116      -0.143  24.928  -5.806  1.00  0.00           C  
ATOM   2131  C   PRO B 116      -0.634  24.297  -7.112  1.00  0.00           C  
ATOM   2132  O   PRO B 116      -1.187  23.204  -7.096  1.00  0.00           O  
ATOM   2133  CB  PRO B 116      -1.156  25.927  -5.266  1.00  0.00           C  
ATOM   2134  CG  PRO B 116      -0.293  26.873  -4.442  1.00  0.00           C  
ATOM   2135  CD  PRO B 116       1.002  26.958  -5.248  1.00  0.00           C  
ATOM   2136  N   ASP B 117      -0.377  24.941  -8.252  1.00  0.00           N  
ATOM   2137  CA  ASP B 117      -0.750  24.433  -9.572  1.00  0.00           C  
ATOM   2138  C   ASP B 117       0.171  23.315 -10.091  1.00  0.00           C  
ATOM   2139  O   ASP B 117      -0.086  22.752 -11.162  1.00  0.00           O  
ATOM   2140  CB  ASP B 117      -0.792  25.599 -10.574  1.00  0.00           C  
ATOM   2141  CG  ASP B 117      -1.878  26.636 -10.275  1.00  0.00           C  
ATOM   2142  OD1 ASP B 117      -2.795  26.387  -9.463  1.00  0.00           O  
ATOM   2143  OD2 ASP B 117      -1.874  27.706 -10.924  1.00  0.00           O  
ATOM   2144  N   LYS B 118       1.233  22.986  -9.347  1.00  0.00           N  
ATOM   2145  CA  LYS B 118       2.125  21.839  -9.578  1.00  0.00           C  
ATOM   2146  C   LYS B 118       2.059  20.805  -8.450  1.00  0.00           C  
ATOM   2147  O   LYS B 118       2.701  19.770  -8.534  1.00  0.00           O  
ATOM   2148  CB  LYS B 118       3.566  22.320  -9.800  1.00  0.00           C  
ATOM   2149  CG  LYS B 118       3.695  23.244 -11.016  1.00  0.00           C  
ATOM   2150  CD  LYS B 118       5.161  23.459 -11.390  1.00  0.00           C  
ATOM   2151  CE  LYS B 118       5.245  24.334 -12.642  1.00  0.00           C  
ATOM   2152  NZ  LYS B 118       6.617  24.393 -13.177  1.00  0.00           N  
ATOM   2153  N   ASP B 119       1.267  21.067  -7.410  1.00  0.00           N  
ATOM   2154  CA  ASP B 119       1.018  20.155  -6.294  1.00  0.00           C  
ATOM   2155  C   ASP B 119      -0.001  19.085  -6.706  1.00  0.00           C  
ATOM   2156  O   ASP B 119      -1.190  19.128  -6.377  1.00  0.00           O  
ATOM   2157  CB  ASP B 119       0.580  20.955  -5.069  1.00  0.00           C  
ATOM   2158  CG  ASP B 119       0.061  20.073  -3.936  1.00  0.00           C  
ATOM   2159  OD1 ASP B 119       0.642  18.996  -3.696  1.00  0.00           O  
ATOM   2160  OD2 ASP B 119      -0.972  20.454  -3.345  1.00  0.00           O  
ATOM   2161  N   VAL B 120       0.460  18.108  -7.473  1.00  0.00           N  
ATOM   2162  CA  VAL B 120      -0.386  17.031  -8.007  1.00  0.00           C  
ATOM   2163  C   VAL B 120      -0.821  16.001  -6.959  1.00  0.00           C  
ATOM   2164  O   VAL B 120      -1.784  15.274  -7.207  1.00  0.00           O  
ATOM   2165  CB  VAL B 120       0.277  16.346  -9.214  1.00  0.00           C  
ATOM   2166  CG1 VAL B 120       0.395  17.332 -10.383  1.00  0.00           C  
ATOM   2167  CG2 VAL B 120       1.666  15.790  -8.887  1.00  0.00           C  
ATOM   2168  N   ASP B 121      -0.193  15.972  -5.772  1.00  0.00           N  
ATOM   2169  CA  ASP B 121      -0.695  15.221  -4.620  1.00  0.00           C  
ATOM   2170  C   ASP B 121      -1.932  15.901  -3.995  1.00  0.00           C  
ATOM   2171  O   ASP B 121      -2.762  15.245  -3.371  1.00  0.00           O  
ATOM   2172  CB  ASP B 121       0.419  15.012  -3.571  1.00  0.00           C  
ATOM   2173  CG  ASP B 121       1.151  13.668  -3.645  1.00  0.00           C  
ATOM   2174  OD1 ASP B 121       0.694  12.737  -4.347  1.00  0.00           O  
ATOM   2175  OD2 ASP B 121       2.183  13.517  -2.947  1.00  0.00           O  
ATOM   2176  N   GLY B 122      -2.077  17.212  -4.176  1.00  0.00           N  
ATOM   2177  CA  GLY B 122      -3.246  17.993  -3.766  1.00  0.00           C  
ATOM   2178  C   GLY B 122      -3.303  18.359  -2.284  1.00  0.00           C  
ATOM   2179  O   GLY B 122      -4.350  18.818  -1.816  1.00  0.00           O  
ATOM   2180  N   PHE B 123      -2.215  18.163  -1.535  1.00  0.00           N  
ATOM   2181  CA  PHE B 123      -2.182  18.413  -0.088  1.00  0.00           C  
ATOM   2182  C   PHE B 123      -1.701  19.807   0.313  1.00  0.00           C  
ATOM   2183  O   PHE B 123      -1.804  20.158   1.494  1.00  0.00           O  
ATOM   2184  CB  PHE B 123      -1.343  17.342   0.614  1.00  0.00           C  
ATOM   2185  CG  PHE B 123      -2.003  15.987   0.622  1.00  0.00           C  
ATOM   2186  CD1 PHE B 123      -3.237  15.805   1.277  1.00  0.00           C  
ATOM   2187  CD2 PHE B 123      -1.404  14.903  -0.055  1.00  0.00           C  
ATOM   2188  CE1 PHE B 123      -3.881  14.571   1.232  1.00  0.00           C  
ATOM   2189  CE2 PHE B 123      -2.051  13.656  -0.103  1.00  0.00           C  
ATOM   2190  CZ  PHE B 123      -3.298  13.497   0.525  1.00  0.00           C  
ATOM   2191  N   HIS B 124      -1.222  20.615  -0.629  1.00  0.00           N  
ATOM   2192  CA  HIS B 124      -0.838  21.987  -0.322  1.00  0.00           C  
ATOM   2193  C   HIS B 124      -2.026  22.727   0.321  1.00  0.00           C  
ATOM   2194  O   HIS B 124      -3.147  22.662  -0.215  1.00  0.00           O  
ATOM   2195  CB  HIS B 124      -0.344  22.687  -1.597  1.00  0.00           C  
ATOM   2196  CG  HIS B 124       0.279  24.036  -1.328  1.00  0.00           C  
ATOM   2197  ND1 HIS B 124      -0.383  25.177  -0.948  1.00  0.00           N  
ATOM   2198  CD2 HIS B 124       1.615  24.343  -1.368  1.00  0.00           C  
ATOM   2199  CE1 HIS B 124       0.530  26.141  -0.745  1.00  0.00           C  
ATOM   2200  NE2 HIS B 124       1.751  25.681  -0.995  1.00  0.00           N  
ATOM   2201  N   PRO B 125      -1.841  23.452   1.433  1.00  0.00           N  
ATOM   2202  CA  PRO B 125      -2.953  24.111   2.134  1.00  0.00           C  
ATOM   2203  C   PRO B 125      -3.822  25.002   1.244  1.00  0.00           C  
ATOM   2204  O   PRO B 125      -5.039  25.078   1.446  1.00  0.00           O  
ATOM   2205  CB  PRO B 125      -2.287  24.928   3.250  1.00  0.00           C  
ATOM   2206  CG  PRO B 125      -1.030  24.127   3.565  1.00  0.00           C  
ATOM   2207  CD  PRO B 125      -0.611  23.579   2.204  1.00  0.00           C  
ATOM   2208  N   TYR B 126      -3.237  25.641   0.223  1.00  0.00           N  
ATOM   2209  CA  TYR B 126      -3.985  26.385  -0.785  1.00  0.00           C  
ATOM   2210  C   TYR B 126      -4.987  25.491  -1.526  1.00  0.00           C  
ATOM   2211  O   TYR B 126      -6.163  25.835  -1.607  1.00  0.00           O  
ATOM   2212  CB  TYR B 126      -3.009  27.048  -1.771  1.00  0.00           C  
ATOM   2213  CG  TYR B 126      -3.701  27.803  -2.881  1.00  0.00           C  
ATOM   2214  CD1 TYR B 126      -4.001  27.168  -4.102  1.00  0.00           C  
ATOM   2215  CD2 TYR B 126      -4.080  29.145  -2.692  1.00  0.00           C  
ATOM   2216  CE1 TYR B 126      -4.671  27.855  -5.118  1.00  0.00           C  
ATOM   2217  CE2 TYR B 126      -4.741  29.850  -3.703  1.00  0.00           C  
ATOM   2218  CZ  TYR B 126      -5.040  29.195  -4.920  1.00  0.00           C  
ATOM   2219  OH  TYR B 126      -5.697  29.885  -5.917  1.00  0.00           O  
ATOM   2220  N   ASN B 127      -4.575  24.322  -2.004  1.00  0.00           N  
ATOM   2221  CA  ASN B 127      -5.439  23.401  -2.747  1.00  0.00           C  
ATOM   2222  C   ASN B 127      -6.547  22.817  -1.861  1.00  0.00           C  
ATOM   2223  O   ASN B 127      -7.714  22.804  -2.264  1.00  0.00           O  
ATOM   2224  CB  ASN B 127      -4.566  22.293  -3.382  1.00  0.00           C  
ATOM   2225  CG  ASN B 127      -3.824  22.790  -4.608  1.00  0.00           C  
ATOM   2226  OD1 ASN B 127      -4.289  23.643  -5.344  1.00  0.00           O  
ATOM   2227  ND2 ASN B 127      -2.653  22.250  -4.871  1.00  0.00           N  
ATOM   2228  N   VAL B 128      -6.222  22.451  -0.623  1.00  0.00           N  
ATOM   2229  CA  VAL B 128      -7.211  22.002   0.368  1.00  0.00           C  
ATOM   2230  C   VAL B 128      -8.212  23.117   0.691  1.00  0.00           C  
ATOM   2231  O   VAL B 128      -9.420  22.882   0.725  1.00  0.00           O  
ATOM   2232  CB  VAL B 128      -6.506  21.500   1.653  1.00  0.00           C  
ATOM   2233  CG1 VAL B 128      -7.510  21.038   2.715  1.00  0.00           C  
ATOM   2234  CG2 VAL B 128      -5.578  20.317   1.347  1.00  0.00           C  
ATOM   2235  N   GLY B 129      -7.731  24.345   0.862  1.00  0.00           N  
ATOM   2236  CA  GLY B 129      -8.574  25.517   1.093  1.00  0.00           C  
ATOM   2237  C   GLY B 129      -9.493  25.829  -0.087  1.00  0.00           C  
ATOM   2238  O   GLY B 129     -10.677  26.119   0.111  1.00  0.00           O  
ATOM   2239  N   ARG B 130      -8.998  25.710  -1.313  1.00  0.00           N  
ATOM   2240  CA  ARG B 130      -9.794  25.874  -2.542  1.00  0.00           C  
ATOM   2241  C   ARG B 130     -10.918  24.839  -2.642  1.00  0.00           C  
ATOM   2242  O   ARG B 130     -12.049  25.208  -2.946  1.00  0.00           O  
ATOM   2243  CB  ARG B 130      -8.870  25.809  -3.766  1.00  0.00           C  
ATOM   2244  CG  ARG B 130      -8.022  27.076  -3.960  1.00  0.00           C  
ATOM   2245  CD  ARG B 130      -8.856  28.293  -4.410  1.00  0.00           C  
ATOM   2246  NE  ARG B 130      -9.436  28.075  -5.735  1.00  0.00           N  
ATOM   2247  CZ  ARG B 130      -9.410  28.892  -6.776  1.00  0.00           C  
ATOM   2248  NH1 ARG B 130      -8.899  30.080  -6.693  1.00  0.00           N  
ATOM   2249  NH2 ARG B 130      -9.895  28.520  -7.922  1.00  0.00           N  
ATOM   2250  N   LEU B 131     -10.624  23.579  -2.318  1.00  0.00           N  
ATOM   2251  CA  LEU B 131     -11.635  22.522  -2.231  1.00  0.00           C  
ATOM   2252  C   LEU B 131     -12.698  22.848  -1.177  1.00  0.00           C  
ATOM   2253  O   LEU B 131     -13.895  22.805  -1.474  1.00  0.00           O  
ATOM   2254  CB  LEU B 131     -10.919  21.180  -1.956  1.00  0.00           C  
ATOM   2255  CG  LEU B 131     -11.873  19.997  -1.699  1.00  0.00           C  
ATOM   2256  CD1 LEU B 131     -12.764  19.707  -2.903  1.00  0.00           C  
ATOM   2257  CD2 LEU B 131     -11.065  18.743  -1.368  1.00  0.00           C  
ATOM   2258  N   CYS B 132     -12.286  23.264   0.010  1.00  0.00           N  
ATOM   2259  CA  CYS B 132     -13.187  23.672   1.089  1.00  0.00           C  
ATOM   2260  C   CYS B 132     -14.127  24.812   0.654  1.00  0.00           C  
ATOM   2261  O   CYS B 132     -15.314  24.820   0.983  1.00  0.00           O  
ATOM   2262  CB  CYS B 132     -12.322  24.083   2.290  1.00  0.00           C  
ATOM   2263  SG  CYS B 132     -13.368  24.499   3.723  1.00  0.00           S  
ATOM   2264  N   GLN B 133     -13.627  25.755  -0.145  1.00  0.00           N  
ATOM   2265  CA  GLN B 133     -14.364  26.916  -0.634  1.00  0.00           C  
ATOM   2266  C   GLN B 133     -15.193  26.662  -1.909  1.00  0.00           C  
ATOM   2267  O   GLN B 133     -15.645  27.616  -2.547  1.00  0.00           O  
ATOM   2268  CB  GLN B 133     -13.396  28.097  -0.814  1.00  0.00           C  
ATOM   2269  CG  GLN B 133     -12.892  28.625   0.535  1.00  0.00           C  
ATOM   2270  CD  GLN B 133     -11.977  29.844   0.373  1.00  0.00           C  
ATOM   2271  OE1 GLN B 133     -11.581  30.242  -0.710  1.00  0.00           O  
ATOM   2272  NE2 GLN B 133     -11.620  30.488   1.462  1.00  0.00           N  
ATOM   2273  N   ARG B 134     -15.408  25.400  -2.288  1.00  0.00           N  
ATOM   2274  CA  ARG B 134     -16.204  25.040  -3.479  1.00  0.00           C  
ATOM   2275  C   ARG B 134     -15.606  25.566  -4.801  1.00  0.00           C  
ATOM   2276  O   ARG B 134     -16.338  25.813  -5.760  1.00  0.00           O  
ATOM   2277  CB  ARG B 134     -17.666  25.469  -3.237  1.00  0.00           C  
ATOM   2278  CG  ARG B 134     -18.680  24.807  -4.181  1.00  0.00           C  
ATOM   2279  CD  ARG B 134     -20.095  25.323  -3.930  1.00  0.00           C  
ATOM   2280  NE  ARG B 134     -20.213  26.767  -4.211  1.00  0.00           N  
ATOM   2281  CZ  ARG B 134     -21.334  27.480  -4.251  1.00  0.00           C  
ATOM   2282  NH1 ARG B 134     -22.486  26.924  -4.025  1.00  0.00           N  
ATOM   2283  NH2 ARG B 134     -21.290  28.754  -4.511  1.00  0.00           N  
ATOM   2284  N   ALA B 135     -14.303  25.753  -4.830  1.00  0.00           N  
ATOM   2285  CA  ALA B 135     -13.561  26.186  -6.007  1.00  0.00           C  
ATOM   2286  C   ALA B 135     -12.280  25.344  -6.166  1.00  0.00           C  
ATOM   2287  O   ALA B 135     -11.176  25.900  -6.146  1.00  0.00           O  
ATOM   2288  CB  ALA B 135     -13.308  27.699  -5.891  1.00  0.00           C  
ATOM   2289  N   PRO B 136     -12.411  24.015  -6.272  1.00  0.00           N  
ATOM   2290  CA  PRO B 136     -11.268  23.119  -6.262  1.00  0.00           C  
ATOM   2291  C   PRO B 136     -10.323  23.406  -7.432  1.00  0.00           C  
ATOM   2292  O   PRO B 136     -10.742  23.824  -8.515  1.00  0.00           O  
ATOM   2293  CB  PRO B 136     -11.839  21.697  -6.303  1.00  0.00           C  
ATOM   2294  CG  PRO B 136     -13.184  21.888  -6.998  1.00  0.00           C  
ATOM   2295  CD  PRO B 136     -13.636  23.255  -6.494  1.00  0.00           C  
ATOM   2296  N   ARG B 137      -9.053  23.177  -7.182  1.00  0.00           N  
ATOM   2297  CA  ARG B 137      -7.975  23.126  -8.184  1.00  0.00           C  
ATOM   2298  C   ARG B 137      -7.516  21.676  -8.285  1.00  0.00           C  
ATOM   2299  O   ARG B 137      -8.356  20.801  -8.552  1.00  0.00           O  
ATOM   2300  CB  ARG B 137      -6.860  24.123  -7.794  1.00  0.00           C  
ATOM   2301  CG  ARG B 137      -7.298  25.598  -7.827  1.00  0.00           C  
ATOM   2302  CD  ARG B 137      -7.321  26.177  -9.249  1.00  0.00           C  
ATOM   2303  NE  ARG B 137      -5.955  26.481  -9.746  1.00  0.00           N  
ATOM   2304  CZ  ARG B 137      -5.645  27.070 -10.892  1.00  0.00           C  
ATOM   2305  NH1 ARG B 137      -6.556  27.425 -11.752  1.00  0.00           N  
ATOM   2306  NH2 ARG B 137      -4.418  27.331 -11.201  1.00  0.00           N  
ATOM   2307  N   LEU B 138      -6.231  21.411  -8.041  1.00  0.00           N  
ATOM   2308  CA  LEU B 138      -5.744  20.058  -7.812  1.00  0.00           C  
ATOM   2309  C   LEU B 138      -6.244  19.578  -6.443  1.00  0.00           C  
ATOM   2310  O   LEU B 138      -6.279  20.341  -5.482  1.00  0.00           O  
ATOM   2311  CB  LEU B 138      -4.211  20.020  -7.908  1.00  0.00           C  
ATOM   2312  CG  LEU B 138      -3.663  20.483  -9.273  1.00  0.00           C  
ATOM   2313  CD1 LEU B 138      -2.145  20.526  -9.243  1.00  0.00           C  
ATOM   2314  CD2 LEU B 138      -4.103  19.565 -10.416  1.00  0.00           C  
ATOM   2315  N   ARG B 139      -6.691  18.332  -6.373  1.00  0.00           N  
ATOM   2316  CA  ARG B 139      -7.378  17.785  -5.204  1.00  0.00           C  
ATOM   2317  C   ARG B 139      -6.629  16.576  -4.654  1.00  0.00           C  
ATOM   2318  O   ARG B 139      -6.058  15.829  -5.450  1.00  0.00           O  
ATOM   2319  CB  ARG B 139      -8.808  17.398  -5.575  1.00  0.00           C  
ATOM   2320  CG  ARG B 139      -9.641  18.603  -6.012  1.00  0.00           C  
ATOM   2321  CD  ARG B 139     -11.094  18.208  -6.250  1.00  0.00           C  
ATOM   2322  NE  ARG B 139     -11.344  17.787  -7.628  1.00  0.00           N  
ATOM   2323  CZ  ARG B 139     -12.493  17.307  -8.056  1.00  0.00           C  
ATOM   2324  NH1 ARG B 139     -13.460  16.985  -7.234  1.00  0.00           N  
ATOM   2325  NH2 ARG B 139     -12.722  17.158  -9.331  1.00  0.00           N  
ATOM   2326  N   PRO B 140      -6.686  16.333  -3.332  1.00  0.00           N  
ATOM   2327  CA  PRO B 140      -6.067  15.153  -2.734  1.00  0.00           C  
ATOM   2328  C   PRO B 140      -6.489  13.856  -3.436  1.00  0.00           C  
ATOM   2329  O   PRO B 140      -7.679  13.586  -3.611  1.00  0.00           O  
ATOM   2330  CB  PRO B 140      -6.479  15.178  -1.263  1.00  0.00           C  
ATOM   2331  CG  PRO B 140      -6.639  16.665  -0.982  1.00  0.00           C  
ATOM   2332  CD  PRO B 140      -7.224  17.202  -2.290  1.00  0.00           C  
ATOM   2333  N   CYS B 141      -5.505  13.055  -3.848  1.00  0.00           N  
ATOM   2334  CA  CYS B 141      -5.703  11.934  -4.766  1.00  0.00           C  
ATOM   2335  C   CYS B 141      -6.715  10.892  -4.268  1.00  0.00           C  
ATOM   2336  O   CYS B 141      -7.620  10.517  -5.012  1.00  0.00           O  
ATOM   2337  CB  CYS B 141      -4.342  11.271  -5.033  1.00  0.00           C  
ATOM   2338  SG  CYS B 141      -3.263  12.402  -5.947  1.00  0.00           S  
ATOM   2339  N   THR B 142      -6.615  10.434  -3.022  1.00  0.00           N  
ATOM   2340  CA  THR B 142      -7.513   9.393  -2.509  1.00  0.00           C  
ATOM   2341  C   THR B 142      -8.978   9.850  -2.423  1.00  0.00           C  
ATOM   2342  O   THR B 142      -9.832   9.169  -2.993  1.00  0.00           O  
ATOM   2343  CB  THR B 142      -7.006   8.805  -1.178  1.00  0.00           C  
ATOM   2344  OG1 THR B 142      -5.703   8.323  -1.325  1.00  0.00           O  
ATOM   2345  CG2 THR B 142      -7.865   7.643  -0.692  1.00  0.00           C  
ATOM   2346  N   PRO B 143      -9.324  10.993  -1.822  1.00  0.00           N  
ATOM   2347  CA  PRO B 143     -10.692  11.509  -1.836  1.00  0.00           C  
ATOM   2348  C   PRO B 143     -11.236  11.745  -3.246  1.00  0.00           C  
ATOM   2349  O   PRO B 143     -12.371  11.366  -3.541  1.00  0.00           O  
ATOM   2350  CB  PRO B 143     -10.649  12.815  -1.037  1.00  0.00           C  
ATOM   2351  CG  PRO B 143      -9.477  12.601  -0.087  1.00  0.00           C  
ATOM   2352  CD  PRO B 143      -8.498  11.793  -0.934  1.00  0.00           C  
ATOM   2353  N   ARG B 144     -10.434  12.321  -4.146  1.00  0.00           N  
ATOM   2354  CA  ARG B 144     -10.850  12.537  -5.540  1.00  0.00           C  
ATOM   2355  C   ARG B 144     -11.097  11.220  -6.264  1.00  0.00           C  
ATOM   2356  O   ARG B 144     -12.090  11.108  -6.978  1.00  0.00           O  
ATOM   2357  CB  ARG B 144      -9.809  13.410  -6.260  1.00  0.00           C  
ATOM   2358  CG  ARG B 144     -10.123  13.624  -7.750  1.00  0.00           C  
ATOM   2359  CD  ARG B 144     -11.456  14.339  -7.992  1.00  0.00           C  
ATOM   2360  NE  ARG B 144     -11.781  14.400  -9.429  1.00  0.00           N  
ATOM   2361  CZ  ARG B 144     -12.753  13.726 -10.045  1.00  0.00           C  
ATOM   2362  NH1 ARG B 144     -13.539  12.900  -9.424  1.00  0.00           N  
ATOM   2363  NH2 ARG B 144     -12.960  13.873 -11.313  1.00  0.00           N  
ATOM   2364  N   GLY B 145     -10.239  10.230  -6.046  1.00  0.00           N  
ATOM   2365  CA  GLY B 145     -10.393   8.890  -6.598  1.00  0.00           C  
ATOM   2366  C   GLY B 145     -11.669   8.188  -6.121  1.00  0.00           C  
ATOM   2367  O   GLY B 145     -12.352   7.547  -6.918  1.00  0.00           O  
ATOM   2368  N   ILE B 146     -12.052   8.373  -4.862  1.00  0.00           N  
ATOM   2369  CA  ILE B 146     -13.324   7.858  -4.330  1.00  0.00           C  
ATOM   2370  C   ILE B 146     -14.522   8.512  -5.035  1.00  0.00           C  
ATOM   2371  O   ILE B 146     -15.450   7.813  -5.430  1.00  0.00           O  
ATOM   2372  CB  ILE B 146     -13.403   8.033  -2.800  1.00  0.00           C  
ATOM   2373  CG1 ILE B 146     -12.380   7.110  -2.112  1.00  0.00           C  
ATOM   2374  CG2 ILE B 146     -14.822   7.734  -2.276  1.00  0.00           C  
ATOM   2375  CD1 ILE B 146     -12.096   7.481  -0.650  1.00  0.00           C  
ATOM   2376  N   VAL B 147     -14.497   9.832  -5.245  1.00  0.00           N  
ATOM   2377  CA  VAL B 147     -15.544  10.523  -6.009  1.00  0.00           C  
ATOM   2378  C   VAL B 147     -15.618   9.965  -7.432  1.00  0.00           C  
ATOM   2379  O   VAL B 147     -16.713   9.658  -7.905  1.00  0.00           O  
ATOM   2380  CB  VAL B 147     -15.338  12.044  -6.015  1.00  0.00           C  
ATOM   2381  CG1 VAL B 147     -16.348  12.774  -6.906  1.00  0.00           C  
ATOM   2382  CG2 VAL B 147     -15.495  12.609  -4.601  1.00  0.00           C  
ATOM   2383  N   THR B 148     -14.482   9.724  -8.080  1.00  0.00           N  
ATOM   2384  CA  THR B 148     -14.433   9.092  -9.406  1.00  0.00           C  
ATOM   2385  C   THR B 148     -15.079   7.706  -9.397  1.00  0.00           C  
ATOM   2386  O   THR B 148     -15.862   7.410 -10.295  1.00  0.00           O  
ATOM   2387  CB  THR B 148     -12.993   8.994  -9.927  1.00  0.00           C  
ATOM   2388  OG1 THR B 148     -12.377  10.258  -9.928  1.00  0.00           O  
ATOM   2389  CG2 THR B 148     -12.924   8.476 -11.359  1.00  0.00           C  
ATOM   2390  N   LEU B 149     -14.836   6.875  -8.385  1.00  0.00           N  
ATOM   2391  CA  LEU B 149     -15.498   5.572  -8.268  1.00  0.00           C  
ATOM   2392  C   LEU B 149     -17.023   5.718  -8.231  1.00  0.00           C  
ATOM   2393  O   LEU B 149     -17.721   5.032  -8.979  1.00  0.00           O  
ATOM   2394  CB  LEU B 149     -15.012   4.817  -7.019  1.00  0.00           C  
ATOM   2395  CG  LEU B 149     -13.568   4.295  -7.078  1.00  0.00           C  
ATOM   2396  CD1 LEU B 149     -13.194   3.662  -5.727  1.00  0.00           C  
ATOM   2397  CD2 LEU B 149     -13.384   3.241  -8.172  1.00  0.00           C  
ATOM   2398  N   LEU B 150     -17.541   6.641  -7.415  1.00  0.00           N  
ATOM   2399  CA  LEU B 150     -18.980   6.888  -7.304  1.00  0.00           C  
ATOM   2400  C   LEU B 150     -19.567   7.364  -8.642  1.00  0.00           C  
ATOM   2401  O   LEU B 150     -20.597   6.835  -9.077  1.00  0.00           O  
ATOM   2402  CB  LEU B 150     -19.244   7.908  -6.184  1.00  0.00           C  
ATOM   2403  CG  LEU B 150     -18.820   7.454  -4.775  1.00  0.00           C  
ATOM   2404  CD1 LEU B 150     -18.964   8.610  -3.783  1.00  0.00           C  
ATOM   2405  CD2 LEU B 150     -19.643   6.278  -4.260  1.00  0.00           C  
ATOM   2406  N   GLU B 151     -18.894   8.284  -9.334  1.00  0.00           N  
ATOM   2407  CA  GLU B 151     -19.287   8.776 -10.655  1.00  0.00           C  
ATOM   2408  C   GLU B 151     -19.336   7.637 -11.691  1.00  0.00           C  
ATOM   2409  O   GLU B 151     -20.332   7.478 -12.399  1.00  0.00           O  
ATOM   2410  CB  GLU B 151     -18.281   9.854 -11.123  1.00  0.00           C  
ATOM   2411  CG  GLU B 151     -18.389  11.183 -10.368  1.00  0.00           C  
ATOM   2412  CD  GLU B 151     -17.209  12.155 -10.630  1.00  0.00           C  
ATOM   2413  OE1 GLU B 151     -17.280  13.317 -10.169  1.00  0.00           O  
ATOM   2414  OE2 GLU B 151     -16.194  11.770 -11.261  1.00  0.00           O  
ATOM   2415  N   ARG B 152     -18.322   6.786 -11.745  1.00  0.00           N  
ATOM   2416  CA  ARG B 152     -18.226   5.687 -12.727  1.00  0.00           C  
ATOM   2417  C   ARG B 152     -19.262   4.585 -12.512  1.00  0.00           C  
ATOM   2418  O   ARG B 152     -19.625   3.907 -13.471  1.00  0.00           O  
ATOM   2419  CB  ARG B 152     -16.812   5.083 -12.707  1.00  0.00           C  
ATOM   2420  CG  ARG B 152     -15.716   6.041 -13.200  1.00  0.00           C  
ATOM   2421  CD  ARG B 152     -15.828   6.400 -14.672  1.00  0.00           C  
ATOM   2422  NE  ARG B 152     -14.788   7.374 -15.012  1.00  0.00           N  
ATOM   2423  CZ  ARG B 152     -13.826   7.262 -15.913  1.00  0.00           C  
ATOM   2424  NH1 ARG B 152     -13.653   6.215 -16.671  1.00  0.00           N  
ATOM   2425  NH2 ARG B 152     -13.010   8.248 -16.076  1.00  0.00           N  
ATOM   2426  N   TYR B 153     -19.752   4.434 -11.304  1.00  0.00           N  
ATOM   2427  CA  TYR B 153     -20.853   3.527 -10.985  1.00  0.00           C  
ATOM   2428  C   TYR B 153     -22.240   4.189 -11.072  1.00  0.00           C  
ATOM   2429  O   TYR B 153     -23.240   3.549 -10.756  1.00  0.00           O  
ATOM   2430  CB  TYR B 153     -20.579   2.843  -9.634  1.00  0.00           C  
ATOM   2431  CG  TYR B 153     -19.647   1.655  -9.775  1.00  0.00           C  
ATOM   2432  CD1 TYR B 153     -20.176   0.365  -9.928  1.00  0.00           C  
ATOM   2433  CD2 TYR B 153     -18.256   1.838  -9.810  1.00  0.00           C  
ATOM   2434  CE1 TYR B 153     -19.321  -0.738 -10.110  1.00  0.00           C  
ATOM   2435  CE2 TYR B 153     -17.388   0.744  -9.995  1.00  0.00           C  
ATOM   2436  CZ  TYR B 153     -17.929  -0.544 -10.149  1.00  0.00           C  
ATOM   2437  OH  TYR B 153     -17.095  -1.612 -10.345  1.00  0.00           O  
ATOM   2438  N   ASN B 154     -22.304   5.440 -11.542  1.00  0.00           N  
ATOM   2439  CA  ASN B 154     -23.527   6.235 -11.646  1.00  0.00           C  
ATOM   2440  C   ASN B 154     -24.293   6.330 -10.318  1.00  0.00           C  
ATOM   2441  O   ASN B 154     -25.527   6.257 -10.289  1.00  0.00           O  
ATOM   2442  CB  ASN B 154     -24.402   5.741 -12.811  1.00  0.00           C  
ATOM   2443  CG  ASN B 154     -23.661   5.712 -14.133  1.00  0.00           C  
ATOM   2444  OD1 ASN B 154     -23.359   6.719 -14.744  1.00  0.00           O  
ATOM   2445  ND2 ASN B 154     -23.348   4.535 -14.627  1.00  0.00           N  
ATOM   2446  N   ILE B 155     -23.573   6.452  -9.217  1.00  0.00           N  
ATOM   2447  CA  ILE B 155     -24.161   6.647  -7.894  1.00  0.00           C  
ATOM   2448  C   ILE B 155     -24.461   8.137  -7.728  1.00  0.00           C  
ATOM   2449  O   ILE B 155     -23.541   8.951  -7.653  1.00  0.00           O  
ATOM   2450  CB  ILE B 155     -23.245   6.078  -6.796  1.00  0.00           C  
ATOM   2451  CG1 ILE B 155     -23.138   4.537  -6.949  1.00  0.00           C  
ATOM   2452  CG2 ILE B 155     -23.782   6.456  -5.404  1.00  0.00           C  
ATOM   2453  CD1 ILE B 155     -22.054   3.887  -6.079  1.00  0.00           C  
ATOM   2454  N   ASP B 156     -25.751   8.484  -7.648  1.00  0.00           N  
ATOM   2455  CA  ASP B 156     -26.164   9.851  -7.348  1.00  0.00           C  
ATOM   2456  C   ASP B 156     -25.850  10.183  -5.887  1.00  0.00           C  
ATOM   2457  O   ASP B 156     -26.361   9.551  -4.960  1.00  0.00           O  
ATOM   2458  CB  ASP B 156     -27.646  10.053  -7.678  1.00  0.00           C  
ATOM   2459  CG  ASP B 156     -28.106  11.513  -7.517  1.00  0.00           C  
ATOM   2460  OD1 ASP B 156     -27.245  12.379  -7.242  1.00  0.00           O  
ATOM   2461  OD2 ASP B 156     -29.318  11.755  -7.676  1.00  0.00           O  
ATOM   2462  N   THR B 157     -24.975  11.159  -5.694  1.00  0.00           N  
ATOM   2463  CA  THR B 157     -24.498  11.575  -4.370  1.00  0.00           C  
ATOM   2464  C   THR B 157     -25.363  12.665  -3.745  1.00  0.00           C  
ATOM   2465  O   THR B 157     -25.301  12.858  -2.528  1.00  0.00           O  
ATOM   2466  CB  THR B 157     -23.043  12.044  -4.448  1.00  0.00           C  
ATOM   2467  OG1 THR B 157     -22.905  13.047  -5.426  1.00  0.00           O  
ATOM   2468  CG2 THR B 157     -22.085  10.906  -4.812  1.00  0.00           C  
ATOM   2469  N   PHE B 158     -26.175  13.371  -4.518  1.00  0.00           N  
ATOM   2470  CA  PHE B 158     -26.968  14.478  -4.007  1.00  0.00           C  
ATOM   2471  C   PHE B 158     -28.030  13.992  -3.022  1.00  0.00           C  
ATOM   2472  O   PHE B 158     -28.886  13.172  -3.332  1.00  0.00           O  
ATOM   2473  CB  PHE B 158     -27.578  15.293  -5.155  1.00  0.00           C  
ATOM   2474  CG  PHE B 158     -26.603  16.269  -5.783  1.00  0.00           C  
ATOM   2475  CD1 PHE B 158     -26.572  17.613  -5.359  1.00  0.00           C  
ATOM   2476  CD2 PHE B 158     -25.706  15.839  -6.777  1.00  0.00           C  
ATOM   2477  CE1 PHE B 158     -25.660  18.512  -5.917  1.00  0.00           C  
ATOM   2478  CE2 PHE B 158     -24.785  16.741  -7.344  1.00  0.00           C  
ATOM   2479  CZ  PHE B 158     -24.766  18.077  -6.909  1.00  0.00           C  
ATOM   2480  N   GLY B 159     -27.977  14.523  -1.805  1.00  0.00           N  
ATOM   2481  CA  GLY B 159     -28.919  14.199  -0.737  1.00  0.00           C  
ATOM   2482  C   GLY B 159     -28.599  12.939   0.070  1.00  0.00           C  
ATOM   2483  O   GLY B 159     -29.283  12.695   1.062  1.00  0.00           O  
ATOM   2484  N   LEU B 160     -27.563  12.176  -0.279  1.00  0.00           N  
ATOM   2485  CA  LEU B 160     -27.150  11.030   0.528  1.00  0.00           C  
ATOM   2486  C   LEU B 160     -26.696  11.481   1.920  1.00  0.00           C  
ATOM   2487  O   LEU B 160     -25.968  12.462   2.068  1.00  0.00           O  
ATOM   2488  CB  LEU B 160     -26.026  10.236  -0.153  1.00  0.00           C  
ATOM   2489  CG  LEU B 160     -26.391   9.541  -1.482  1.00  0.00           C  
ATOM   2490  CD1 LEU B 160     -25.187   8.751  -1.982  1.00  0.00           C  
ATOM   2491  CD2 LEU B 160     -27.568   8.585  -1.346  1.00  0.00           C  
ATOM   2492  N   ASN B 161     -27.078  10.722   2.948  1.00  0.00           N  
ATOM   2493  CA  ASN B 161     -26.472  10.849   4.265  1.00  0.00           C  
ATOM   2494  C   ASN B 161     -25.127  10.109   4.267  1.00  0.00           C  
ATOM   2495  O   ASN B 161     -25.080   8.881   4.378  1.00  0.00           O  
ATOM   2496  CB  ASN B 161     -27.442  10.352   5.338  1.00  0.00           C  
ATOM   2497  CG  ASN B 161     -26.889  10.588   6.729  1.00  0.00           C  
ATOM   2498  OD1 ASN B 161     -26.308  11.619   7.034  1.00  0.00           O  
ATOM   2499  ND2 ASN B 161     -27.045   9.644   7.615  1.00  0.00           N  
ATOM   2500  N   ALA B 162     -24.042  10.857   4.127  1.00  0.00           N  
ATOM   2501  CA  ALA B 162     -22.692  10.325   4.073  1.00  0.00           C  
ATOM   2502  C   ALA B 162     -21.999  10.423   5.431  1.00  0.00           C  
ATOM   2503  O   ALA B 162     -21.975  11.475   6.075  1.00  0.00           O  
ATOM   2504  CB  ALA B 162     -21.909  11.031   2.968  1.00  0.00           C  
ATOM   2505  N   VAL B 163     -21.384   9.332   5.868  1.00  0.00           N  
ATOM   2506  CA  VAL B 163     -20.608   9.272   7.107  1.00  0.00           C  
ATOM   2507  C   VAL B 163     -19.168   8.891   6.789  1.00  0.00           C  
ATOM   2508  O   VAL B 163     -18.903   7.826   6.237  1.00  0.00           O  
ATOM   2509  CB  VAL B 163     -21.245   8.314   8.134  1.00  0.00           C  
ATOM   2510  CG1 VAL B 163     -20.425   8.247   9.425  1.00  0.00           C  
ATOM   2511  CG2 VAL B 163     -22.660   8.764   8.506  1.00  0.00           C  
ATOM   2512  N   VAL B 164     -18.241   9.752   7.172  1.00  0.00           N  
ATOM   2513  CA  VAL B 164     -16.807   9.472   7.124  1.00  0.00           C  
ATOM   2514  C   VAL B 164     -16.356   9.000   8.499  1.00  0.00           C  
ATOM   2515  O   VAL B 164     -16.611   9.664   9.506  1.00  0.00           O  
ATOM   2516  CB  VAL B 164     -15.992  10.691   6.664  1.00  0.00           C  
ATOM   2517  CG1 VAL B 164     -14.507  10.343   6.509  1.00  0.00           C  
ATOM   2518  CG2 VAL B 164     -16.485  11.225   5.319  1.00  0.00           C  
ATOM   2519  N   ILE B 165     -15.665   7.874   8.558  1.00  0.00           N  
ATOM   2520  CA  ILE B 165     -15.059   7.351   9.779  1.00  0.00           C  
ATOM   2521  C   ILE B 165     -13.546   7.544   9.704  1.00  0.00           C  
ATOM   2522  O   ILE B 165     -12.870   6.940   8.886  1.00  0.00           O  
ATOM   2523  CB  ILE B 165     -15.451   5.887  10.051  1.00  0.00           C  
ATOM   2524  CG1 ILE B 165     -16.992   5.737   9.977  1.00  0.00           C  
ATOM   2525  CG2 ILE B 165     -14.910   5.467  11.428  1.00  0.00           C  
ATOM   2526  CD1 ILE B 165     -17.502   4.355  10.366  1.00  0.00           C  
ATOM   2527  N   GLY B 166     -13.036   8.404  10.564  1.00  0.00           N  
ATOM   2528  CA  GLY B 166     -11.659   8.874  10.544  1.00  0.00           C  
ATOM   2529  C   GLY B 166     -11.549  10.296   9.995  1.00  0.00           C  
ATOM   2530  O   GLY B 166     -12.128  10.645   8.972  1.00  0.00           O  
ATOM   2531  N   ALA B 167     -10.780  11.128  10.687  1.00  0.00           N  
ATOM   2532  CA  ALA B 167     -10.619  12.548  10.374  1.00  0.00           C  
ATOM   2533  C   ALA B 167      -9.150  12.919  10.091  1.00  0.00           C  
ATOM   2534  O   ALA B 167      -8.657  13.957  10.553  1.00  0.00           O  
ATOM   2535  CB  ALA B 167     -11.269  13.378  11.490  1.00  0.00           C  
ATOM   2536  N   SER B 168      -8.437  12.043   9.372  1.00  0.00           N  
ATOM   2537  CA  SER B 168      -7.042  12.275   8.985  1.00  0.00           C  
ATOM   2538  C   SER B 168      -6.924  13.434   7.993  1.00  0.00           C  
ATOM   2539  O   SER B 168      -7.871  13.776   7.284  1.00  0.00           O  
ATOM   2540  CB  SER B 168      -6.415  10.991   8.416  1.00  0.00           C  
ATOM   2541  OG  SER B 168      -7.013  10.665   7.174  1.00  0.00           O  
ATOM   2542  N   ASN B 169      -5.729  14.036   7.926  1.00  0.00           N  
ATOM   2543  CA  ASN B 169      -5.443  15.071   6.936  1.00  0.00           C  
ATOM   2544  C   ASN B 169      -5.338  14.505   5.513  1.00  0.00           C  
ATOM   2545  O   ASN B 169      -5.620  15.215   4.554  1.00  0.00           O  
ATOM   2546  CB  ASN B 169      -4.139  15.802   7.319  1.00  0.00           C  
ATOM   2547  CG  ASN B 169      -4.257  16.650   8.575  1.00  0.00           C  
ATOM   2548  OD1 ASN B 169      -5.324  16.943   9.083  1.00  0.00           O  
ATOM   2549  ND2 ASN B 169      -3.127  17.076   9.104  1.00  0.00           N  
ATOM   2550  N   ILE B 170      -4.961  13.223   5.385  1.00  0.00           N  
ATOM   2551  CA  ILE B 170      -4.703  12.563   4.098  1.00  0.00           C  
ATOM   2552  C   ILE B 170      -6.019  12.125   3.431  1.00  0.00           C  
ATOM   2553  O   ILE B 170      -6.158  12.221   2.212  1.00  0.00           O  
ATOM   2554  CB  ILE B 170      -3.723  11.380   4.306  1.00  0.00           C  
ATOM   2555  CG1 ILE B 170      -2.410  11.870   4.984  1.00  0.00           C  
ATOM   2556  CG2 ILE B 170      -3.407  10.683   2.973  1.00  0.00           C  
ATOM   2557  CD1 ILE B 170      -1.440  10.740   5.354  1.00  0.00           C  
ATOM   2558  N   VAL B 171      -7.000  11.665   4.227  1.00  0.00           N  
ATOM   2559  CA  VAL B 171      -8.257  11.142   3.683  1.00  0.00           C  
ATOM   2560  C   VAL B 171      -9.476  11.817   4.304  1.00  0.00           C  
ATOM   2561  O   VAL B 171     -10.186  12.541   3.620  1.00  0.00           O  
ATOM   2562  CB  VAL B 171      -8.333   9.606   3.782  1.00  0.00           C  
ATOM   2563  CG1 VAL B 171      -9.619   9.083   3.131  1.00  0.00           C  
ATOM   2564  CG2 VAL B 171      -7.144   8.937   3.092  1.00  0.00           C  
ATOM   2565  N   GLY B 172      -9.733  11.604   5.587  1.00  0.00           N  
ATOM   2566  CA  GLY B 172     -11.039  11.909   6.170  1.00  0.00           C  
ATOM   2567  C   GLY B 172     -11.468  13.374   6.074  1.00  0.00           C  
ATOM   2568  O   GLY B 172     -12.623  13.661   5.748  1.00  0.00           O  
ATOM   2569  N   ARG B 173     -10.557  14.332   6.321  1.00  0.00           N  
ATOM   2570  CA  ARG B 173     -10.865  15.766   6.228  1.00  0.00           C  
ATOM   2571  C   ARG B 173     -11.145  16.212   4.790  1.00  0.00           C  
ATOM   2572  O   ARG B 173     -12.233  16.731   4.564  1.00  0.00           O  
ATOM   2573  CB  ARG B 173      -9.767  16.629   6.874  1.00  0.00           C  
ATOM   2574  CG  ARG B 173      -9.690  16.445   8.389  1.00  0.00           C  
ATOM   2575  CD  ARG B 173      -8.499  17.230   8.946  1.00  0.00           C  
ATOM   2576  NE  ARG B 173      -8.357  17.055  10.396  1.00  0.00           N  
ATOM   2577  CZ  ARG B 173      -8.855  17.828  11.354  1.00  0.00           C  
ATOM   2578  NH1 ARG B 173      -9.514  18.924  11.090  1.00  0.00           N  
ATOM   2579  NH2 ARG B 173      -8.697  17.501  12.596  1.00  0.00           N  
ATOM   2580  N   PRO B 174     -10.241  15.998   3.816  1.00  0.00           N  
ATOM   2581  CA  PRO B 174     -10.529  16.366   2.430  1.00  0.00           C  
ATOM   2582  C   PRO B 174     -11.709  15.574   1.850  1.00  0.00           C  
ATOM   2583  O   PRO B 174     -12.508  16.157   1.124  1.00  0.00           O  
ATOM   2584  CB  PRO B 174      -9.219  16.132   1.664  1.00  0.00           C  
ATOM   2585  CG  PRO B 174      -8.468  15.111   2.512  1.00  0.00           C  
ATOM   2586  CD  PRO B 174      -8.892  15.469   3.926  1.00  0.00           C  
ATOM   2587  N   MET B 175     -11.903  14.312   2.247  1.00  0.00           N  
ATOM   2588  CA  MET B 175     -13.077  13.533   1.841  1.00  0.00           C  
ATOM   2589  C   MET B 175     -14.383  14.218   2.233  1.00  0.00           C  
ATOM   2590  O   MET B 175     -15.313  14.258   1.439  1.00  0.00           O  
ATOM   2591  CB  MET B 175     -13.004  12.137   2.479  1.00  0.00           C  
ATOM   2592  CG  MET B 175     -14.079  11.184   1.948  1.00  0.00           C  
ATOM   2593  SD  MET B 175     -13.724  10.573   0.270  1.00  0.00           S  
ATOM   2594  CE  MET B 175     -14.821  11.578  -0.748  1.00  0.00           C  
ATOM   2595  N   SER B 176     -14.450  14.795   3.431  1.00  0.00           N  
ATOM   2596  CA  SER B 176     -15.664  15.503   3.852  1.00  0.00           C  
ATOM   2597  C   SER B 176     -15.988  16.708   2.968  1.00  0.00           C  
ATOM   2598  O   SER B 176     -17.165  16.983   2.722  1.00  0.00           O  
ATOM   2599  CB  SER B 176     -15.564  15.911   5.325  1.00  0.00           C  
ATOM   2600  OG  SER B 176     -14.693  16.991   5.574  1.00  0.00           O  
ATOM   2601  N   MET B 177     -14.968  17.381   2.450  1.00  0.00           N  
ATOM   2602  CA  MET B 177     -15.147  18.519   1.552  1.00  0.00           C  
ATOM   2603  C   MET B 177     -15.521  18.075   0.131  1.00  0.00           C  
ATOM   2604  O   MET B 177     -16.328  18.742  -0.512  1.00  0.00           O  
ATOM   2605  CB  MET B 177     -13.881  19.389   1.538  1.00  0.00           C  
ATOM   2606  CG  MET B 177     -13.510  19.974   2.905  1.00  0.00           C  
ATOM   2607  SD  MET B 177     -14.725  21.118   3.626  1.00  0.00           S  
ATOM   2608  CE  MET B 177     -15.645  20.023   4.728  1.00  0.00           C  
ATOM   2609  N   GLU B 178     -15.009  16.945  -0.332  1.00  0.00           N  
ATOM   2610  CA  GLU B 178     -15.442  16.324  -1.591  1.00  0.00           C  
ATOM   2611  C   GLU B 178     -16.910  15.879  -1.522  1.00  0.00           C  
ATOM   2612  O   GLU B 178     -17.698  16.174  -2.414  1.00  0.00           O  
ATOM   2613  CB  GLU B 178     -14.546  15.130  -1.933  1.00  0.00           C  
ATOM   2614  CG  GLU B 178     -13.144  15.518  -2.443  1.00  0.00           C  
ATOM   2615  CD  GLU B 178     -13.124  16.117  -3.864  1.00  0.00           C  
ATOM   2616  OE1 GLU B 178     -12.021  16.458  -4.347  1.00  0.00           O  
ATOM   2617  OE2 GLU B 178     -14.176  16.254  -4.524  1.00  0.00           O  
ATOM   2618  N   LEU B 179     -17.314  15.237  -0.420  1.00  0.00           N  
ATOM   2619  CA  LEU B 179     -18.701  14.809  -0.224  1.00  0.00           C  
ATOM   2620  C   LEU B 179     -19.665  16.001  -0.139  1.00  0.00           C  
ATOM   2621  O   LEU B 179     -20.753  15.955  -0.699  1.00  0.00           O  
ATOM   2622  CB  LEU B 179     -18.806  13.974   1.057  1.00  0.00           C  
ATOM   2623  CG  LEU B 179     -18.120  12.604   0.984  1.00  0.00           C  
ATOM   2624  CD1 LEU B 179     -18.134  11.988   2.383  1.00  0.00           C  
ATOM   2625  CD2 LEU B 179     -18.811  11.664   0.007  1.00  0.00           C  
ATOM   2626  N   LEU B 180     -19.255  17.075   0.536  1.00  0.00           N  
ATOM   2627  CA  LEU B 180     -20.048  18.300   0.602  1.00  0.00           C  
ATOM   2628  C   LEU B 180     -20.177  18.960  -0.779  1.00  0.00           C  
ATOM   2629  O   LEU B 180     -21.256  19.439  -1.136  1.00  0.00           O  
ATOM   2630  CB  LEU B 180     -19.421  19.231   1.653  1.00  0.00           C  
ATOM   2631  CG  LEU B 180     -20.228  20.514   1.914  1.00  0.00           C  
ATOM   2632  CD1 LEU B 180     -21.611  20.216   2.501  1.00  0.00           C  
ATOM   2633  CD2 LEU B 180     -19.477  21.400   2.906  1.00  0.00           C  
ATOM   2634  N   LEU B 181     -19.107  18.961  -1.576  1.00  0.00           N  
ATOM   2635  CA  LEU B 181     -19.123  19.432  -2.958  1.00  0.00           C  
ATOM   2636  C   LEU B 181     -20.050  18.584  -3.841  1.00  0.00           C  
ATOM   2637  O   LEU B 181     -20.757  19.119  -4.688  1.00  0.00           O  
ATOM   2638  CB  LEU B 181     -17.673  19.437  -3.485  1.00  0.00           C  
ATOM   2639  CG  LEU B 181     -17.512  20.016  -4.907  1.00  0.00           C  
ATOM   2640  CD1 LEU B 181     -17.865  21.504  -4.961  1.00  0.00           C  
ATOM   2641  CD2 LEU B 181     -16.058  19.859  -5.350  1.00  0.00           C  
ATOM   2642  N   ALA B 182     -20.094  17.276  -3.579  1.00  0.00           N  
ATOM   2643  CA  ALA B 182     -20.966  16.309  -4.244  1.00  0.00           C  
ATOM   2644  C   ALA B 182     -22.416  16.299  -3.706  1.00  0.00           C  
ATOM   2645  O   ALA B 182     -23.192  15.406  -4.040  1.00  0.00           O  
ATOM   2646  CB  ALA B 182     -20.290  14.938  -4.153  1.00  0.00           C  
ATOM   2647  N   GLY B 183     -22.790  17.254  -2.860  1.00  0.00           N  
ATOM   2648  CA  GLY B 183     -24.165  17.432  -2.381  1.00  0.00           C  
ATOM   2649  C   GLY B 183     -24.618  16.453  -1.289  1.00  0.00           C  
ATOM   2650  O   GLY B 183     -25.809  16.396  -0.984  1.00  0.00           O  
ATOM   2651  N   CYS B 184     -23.705  15.711  -0.680  1.00  0.00           N  
ATOM   2652  CA  CYS B 184     -24.041  14.859   0.457  1.00  0.00           C  
ATOM   2653  C   CYS B 184     -24.306  15.680   1.725  1.00  0.00           C  
ATOM   2654  O   CYS B 184     -23.631  16.670   2.012  1.00  0.00           O  
ATOM   2655  CB  CYS B 184     -22.914  13.848   0.725  1.00  0.00           C  
ATOM   2656  SG  CYS B 184     -22.661  12.704  -0.662  1.00  0.00           S  
ATOM   2657  N   THR B 185     -25.221  15.181   2.564  1.00  0.00           N  
ATOM   2658  CA  THR B 185     -25.245  15.548   3.979  1.00  0.00           C  
ATOM   2659  C   THR B 185     -24.101  14.822   4.669  1.00  0.00           C  
ATOM   2660  O   THR B 185     -24.125  13.600   4.777  1.00  0.00           O  
ATOM   2661  CB  THR B 185     -26.585  15.189   4.627  1.00  0.00           C  
ATOM   2662  OG1 THR B 185     -27.606  15.904   3.973  1.00  0.00           O  
ATOM   2663  CG2 THR B 185     -26.642  15.580   6.101  1.00  0.00           C  
ATOM   2664  N   THR B 186     -23.086  15.553   5.106  1.00  0.00           N  
ATOM   2665  CA  THR B 186     -21.794  14.960   5.473  1.00  0.00           C  
ATOM   2666  C   THR B 186     -21.568  14.971   6.981  1.00  0.00           C  
ATOM   2667  O   THR B 186     -21.508  16.029   7.606  1.00  0.00           O  
ATOM   2668  CB  THR B 186     -20.653  15.659   4.734  1.00  0.00           C  
ATOM   2669  OG1 THR B 186     -20.881  15.598   3.345  1.00  0.00           O  
ATOM   2670  CG2 THR B 186     -19.308  14.994   4.989  1.00  0.00           C  
ATOM   2671  N   THR B 187     -21.380  13.804   7.559  1.00  0.00           N  
ATOM   2672  CA  THR B 187     -20.977  13.625   8.961  1.00  0.00           C  
ATOM   2673  C   THR B 187     -19.547  13.100   9.031  1.00  0.00           C  
ATOM   2674  O   THR B 187     -19.229  12.084   8.421  1.00  0.00           O  
ATOM   2675  CB  THR B 187     -21.933  12.680   9.697  1.00  0.00           C  
ATOM   2676  OG1 THR B 187     -23.237  13.220   9.687  1.00  0.00           O  
ATOM   2677  CG2 THR B 187     -21.558  12.481  11.166  1.00  0.00           C  
ATOM   2678  N   VAL B 188     -18.687  13.744   9.816  1.00  0.00           N  
ATOM   2679  CA  VAL B 188     -17.324  13.266  10.071  1.00  0.00           C  
ATOM   2680  C   VAL B 188     -17.240  12.708  11.482  1.00  0.00           C  
ATOM   2681  O   VAL B 188     -17.448  13.423  12.467  1.00  0.00           O  
ATOM   2682  CB  VAL B 188     -16.260  14.360   9.832  1.00  0.00           C  
ATOM   2683  CG1 VAL B 188     -14.843  13.791   9.995  1.00  0.00           C  
ATOM   2684  CG2 VAL B 188     -16.371  14.931   8.419  1.00  0.00           C  
ATOM   2685  N   THR B 189     -16.915  11.433  11.590  1.00  0.00           N  
ATOM   2686  CA  THR B 189     -16.687  10.750  12.865  1.00  0.00           C  
ATOM   2687  C   THR B 189     -15.197  10.441  13.053  1.00  0.00           C  
ATOM   2688  O   THR B 189     -14.410  10.446  12.108  1.00  0.00           O  
ATOM   2689  CB  THR B 189     -17.544   9.490  13.012  1.00  0.00           C  
ATOM   2690  OG1 THR B 189     -17.115   8.487  12.131  1.00  0.00           O  
ATOM   2691  CG2 THR B 189     -19.029   9.736  12.760  1.00  0.00           C  
ATOM   2692  N   HIS B 190     -14.803  10.222  14.305  1.00  0.00           N  
ATOM   2693  CA  HIS B 190     -13.407  10.016  14.683  1.00  0.00           C  
ATOM   2694  C   HIS B 190     -13.330   9.326  16.050  1.00  0.00           C  
ATOM   2695  O   HIS B 190     -14.352   9.015  16.661  1.00  0.00           O  
ATOM   2696  CB  HIS B 190     -12.682  11.380  14.680  1.00  0.00           C  
ATOM   2697  CG  HIS B 190     -13.399  12.461  15.449  1.00  0.00           C  
ATOM   2698  ND1 HIS B 190     -13.677  12.473  16.785  1.00  0.00           N  
ATOM   2699  CD2 HIS B 190     -13.954  13.602  14.926  1.00  0.00           C  
ATOM   2700  CE1 HIS B 190     -14.385  13.583  17.066  1.00  0.00           C  
ATOM   2701  NE2 HIS B 190     -14.570  14.298  15.960  1.00  0.00           N  
ATOM   2702  N   ARG B 191     -12.127   9.138  16.588  1.00  0.00           N  
ATOM   2703  CA  ARG B 191     -11.887   8.445  17.873  1.00  0.00           C  
ATOM   2704  C   ARG B 191     -12.652   8.983  19.094  1.00  0.00           C  
ATOM   2705  O   ARG B 191     -12.746   8.283  20.092  1.00  0.00           O  
ATOM   2706  CB  ARG B 191     -10.383   8.406  18.163  1.00  0.00           C  
ATOM   2707  CG  ARG B 191      -9.786   9.796  18.519  1.00  0.00           C  
ATOM   2708  CD  ARG B 191      -8.289   9.687  18.801  1.00  0.00           C  
ATOM   2709  NE  ARG B 191      -7.721  10.987  19.204  1.00  0.00           N  
ATOM   2710  CZ  ARG B 191      -6.438  11.252  19.411  1.00  0.00           C  
ATOM   2711  NH1 ARG B 191      -5.519  10.338  19.270  1.00  0.00           N  
ATOM   2712  NH2 ARG B 191      -6.065  12.448  19.751  1.00  0.00           N  
ATOM   2713  N   PHE B 192     -13.154  10.202  19.035  1.00  0.00           N  
ATOM   2714  CA  PHE B 192     -13.931  10.819  20.115  1.00  0.00           C  
ATOM   2715  C   PHE B 192     -15.444  10.755  19.883  1.00  0.00           C  
ATOM   2716  O   PHE B 192     -16.209  11.227  20.729  1.00  0.00           O  
ATOM   2717  CB  PHE B 192     -13.458  12.263  20.318  1.00  0.00           C  
ATOM   2718  CG  PHE B 192     -11.982  12.425  20.605  1.00  0.00           C  
ATOM   2719  CD1 PHE B 192     -11.438  11.922  21.795  1.00  0.00           C  
ATOM   2720  CD2 PHE B 192     -11.156  13.113  19.698  1.00  0.00           C  
ATOM   2721  CE1 PHE B 192     -10.071  12.130  22.095  1.00  0.00           C  
ATOM   2722  CE2 PHE B 192      -9.798  13.324  19.997  1.00  0.00           C  
ATOM   2723  CZ  PHE B 192      -9.257  12.837  21.199  1.00  0.00           C  
ATOM   2724  N   THR B 193     -15.896  10.192  18.773  1.00  0.00           N  
ATOM   2725  CA  THR B 193     -17.314  10.050  18.459  1.00  0.00           C  
ATOM   2726  C   THR B 193     -17.978   9.083  19.437  1.00  0.00           C  
ATOM   2727  O   THR B 193     -17.520   7.957  19.634  1.00  0.00           O  
ATOM   2728  CB  THR B 193     -17.528   9.604  17.012  1.00  0.00           C  
ATOM   2729  OG1 THR B 193     -17.038  10.620  16.166  1.00  0.00           O  
ATOM   2730  CG2 THR B 193     -19.000   9.403  16.654  1.00  0.00           C  
ATOM   2731  N   LYS B 194     -19.064   9.518  20.043  1.00  0.00           N  
ATOM   2732  CA  LYS B 194     -19.886   8.694  20.922  1.00  0.00           C  
ATOM   2733  C   LYS B 194     -20.886   7.903  20.094  1.00  0.00           C  
ATOM   2734  O   LYS B 194     -21.473   8.450  19.163  1.00  0.00           O  
ATOM   2735  CB  LYS B 194     -20.603   9.566  21.961  1.00  0.00           C  
ATOM   2736  CG  LYS B 194     -19.625  10.283  22.900  1.00  0.00           C  
ATOM   2737  CD  LYS B 194     -20.394  11.137  23.912  1.00  0.00           C  
ATOM   2738  CE  LYS B 194     -19.410  11.883  24.810  1.00  0.00           C  
ATOM   2739  NZ  LYS B 194     -20.113  12.757  25.784  1.00  0.00           N  
ATOM   2740  N   ASN B 195     -21.117   6.647  20.463  1.00  0.00           N  
ATOM   2741  CA  ASN B 195     -22.084   5.768  19.818  1.00  0.00           C  
ATOM   2742  C   ASN B 195     -21.926   5.711  18.284  1.00  0.00           C  
ATOM   2743  O   ASN B 195     -22.856   6.007  17.534  1.00  0.00           O  
ATOM   2744  CB  ASN B 195     -23.505   6.127  20.292  1.00  0.00           C  
ATOM   2745  CG  ASN B 195     -24.512   5.053  19.913  1.00  0.00           C  
ATOM   2746  OD1 ASN B 195     -24.165   3.926  19.626  1.00  0.00           O  
ATOM   2747  ND2 ASN B 195     -25.787   5.361  19.946  1.00  0.00           N  
ATOM   2748  N   LEU B 196     -20.737   5.338  17.827  1.00  0.00           N  
ATOM   2749  CA  LEU B 196     -20.402   5.284  16.401  1.00  0.00           C  
ATOM   2750  C   LEU B 196     -21.408   4.452  15.596  1.00  0.00           C  
ATOM   2751  O   LEU B 196     -21.813   4.870  14.518  1.00  0.00           O  
ATOM   2752  CB  LEU B 196     -18.981   4.727  16.258  1.00  0.00           C  
ATOM   2753  CG  LEU B 196     -18.470   4.649  14.806  1.00  0.00           C  
ATOM   2754  CD1 LEU B 196     -18.388   6.035  14.165  1.00  0.00           C  
ATOM   2755  CD2 LEU B 196     -17.075   4.027  14.792  1.00  0.00           C  
ATOM   2756  N   ARG B 197     -21.878   3.330  16.157  1.00  0.00           N  
ATOM   2757  CA  ARG B 197     -22.877   2.457  15.541  1.00  0.00           C  
ATOM   2758  C   ARG B 197     -24.109   3.210  15.054  1.00  0.00           C  
ATOM   2759  O   ARG B 197     -24.560   2.966  13.950  1.00  0.00           O  
ATOM   2760  CB  ARG B 197     -23.242   1.345  16.535  1.00  0.00           C  
ATOM   2761  CG  ARG B 197     -24.307   0.400  15.962  1.00  0.00           C  
ATOM   2762  CD  ARG B 197     -24.542  -0.803  16.870  1.00  0.00           C  
ATOM   2763  NE  ARG B 197     -25.585  -1.639  16.295  1.00  0.00           N  
ATOM   2764  CZ  ARG B 197     -25.879  -2.902  16.546  1.00  0.00           C  
ATOM   2765  NH1 ARG B 197     -25.273  -3.571  17.495  1.00  0.00           N  
ATOM   2766  NH2 ARG B 197     -26.774  -3.498  15.828  1.00  0.00           N  
ATOM   2767  N   HIS B 198     -24.633   4.168  15.843  1.00  0.00           N  
ATOM   2768  CA  HIS B 198     -25.794   4.965  15.448  1.00  0.00           C  
ATOM   2769  C   HIS B 198     -25.536   5.761  14.167  1.00  0.00           C  
ATOM   2770  O   HIS B 198     -26.412   5.855  13.312  1.00  0.00           O  
ATOM   2771  CB  HIS B 198     -26.168   5.896  16.602  1.00  0.00           C  
ATOM   2772  CG  HIS B 198     -27.299   6.820  16.254  1.00  0.00           C  
ATOM   2773  ND1 HIS B 198     -28.603   6.453  16.010  1.00  0.00           N  
ATOM   2774  CD2 HIS B 198     -27.226   8.179  16.056  1.00  0.00           C  
ATOM   2775  CE1 HIS B 198     -29.296   7.562  15.680  1.00  0.00           C  
ATOM   2776  NE2 HIS B 198     -28.484   8.622  15.709  1.00  0.00           N  
ATOM   2777  N   HIS B 199     -24.333   6.324  14.012  1.00  0.00           N  
ATOM   2778  CA  HIS B 199     -23.959   7.033  12.793  1.00  0.00           C  
ATOM   2779  C   HIS B 199     -23.859   6.079  11.603  1.00  0.00           C  
ATOM   2780  O   HIS B 199     -24.400   6.375  10.543  1.00  0.00           O  
ATOM   2781  CB  HIS B 199     -22.647   7.799  13.010  1.00  0.00           C  
ATOM   2782  CG  HIS B 199     -22.770   8.903  14.021  1.00  0.00           C  
ATOM   2783  ND1 HIS B 199     -23.286  10.154  13.782  1.00  0.00           N  
ATOM   2784  CD2 HIS B 199     -22.403   8.875  15.339  1.00  0.00           C  
ATOM   2785  CE1 HIS B 199     -23.217  10.854  14.927  1.00  0.00           C  
ATOM   2786  NE2 HIS B 199     -22.693  10.112  15.903  1.00  0.00           N  
ATOM   2787  N   VAL B 200     -23.245   4.914  11.793  1.00  0.00           N  
ATOM   2788  CA  VAL B 200     -23.083   3.890  10.744  1.00  0.00           C  
ATOM   2789  C   VAL B 200     -24.434   3.350  10.266  1.00  0.00           C  
ATOM   2790  O   VAL B 200     -24.676   3.296   9.067  1.00  0.00           O  
ATOM   2791  CB  VAL B 200     -22.180   2.744  11.228  1.00  0.00           C  
ATOM   2792  CG1 VAL B 200     -21.991   1.674  10.146  1.00  0.00           C  
ATOM   2793  CG2 VAL B 200     -20.793   3.250  11.621  1.00  0.00           C  
ATOM   2794  N   GLU B 201     -25.338   3.035  11.188  1.00  0.00           N  
ATOM   2795  CA  GLU B 201     -26.668   2.501  10.874  1.00  0.00           C  
ATOM   2796  C   GLU B 201     -27.551   3.464  10.057  1.00  0.00           C  
ATOM   2797  O   GLU B 201     -28.499   3.033   9.402  1.00  0.00           O  
ATOM   2798  CB  GLU B 201     -27.387   2.124  12.181  1.00  0.00           C  
ATOM   2799  CG  GLU B 201     -26.839   0.827  12.793  1.00  0.00           C  
ATOM   2800  CD  GLU B 201     -27.454   0.473  14.165  1.00  0.00           C  
ATOM   2801  OE1 GLU B 201     -27.362  -0.713  14.554  1.00  0.00           O  
ATOM   2802  OE2 GLU B 201     -27.972   1.370  14.861  1.00  0.00           O  
ATOM   2803  N   ASN B 202     -27.245   4.756  10.074  1.00  0.00           N  
ATOM   2804  CA  ASN B 202     -27.962   5.780   9.325  1.00  0.00           C  
ATOM   2805  C   ASN B 202     -27.252   6.213   8.030  1.00  0.00           C  
ATOM   2806  O   ASN B 202     -27.807   7.029   7.292  1.00  0.00           O  
ATOM   2807  CB  ASN B 202     -28.256   6.965  10.257  1.00  0.00           C  
ATOM   2808  CG  ASN B 202     -29.316   6.622  11.293  1.00  0.00           C  
ATOM   2809  OD1 ASN B 202     -30.486   6.509  10.994  1.00  0.00           O  
ATOM   2810  ND2 ASN B 202     -28.932   6.448  12.536  1.00  0.00           N  
ATOM   2811  N   ALA B 203     -26.058   5.700   7.732  1.00  0.00           N  
ATOM   2812  CA  ALA B 203     -25.294   6.106   6.564  1.00  0.00           C  
ATOM   2813  C   ALA B 203     -25.823   5.448   5.279  1.00  0.00           C  
ATOM   2814  O   ALA B 203     -25.824   4.223   5.156  1.00  0.00           O  
ATOM   2815  CB  ALA B 203     -23.817   5.780   6.803  1.00  0.00           C  
ATOM   2816  N   ASP B 204     -26.221   6.267   4.299  1.00  0.00           N  
ATOM   2817  CA  ASP B 204     -26.456   5.820   2.917  1.00  0.00           C  
ATOM   2818  C   ASP B 204     -25.134   5.558   2.195  1.00  0.00           C  
ATOM   2819  O   ASP B 204     -25.007   4.601   1.425  1.00  0.00           O  
ATOM   2820  CB  ASP B 204     -27.244   6.893   2.152  1.00  0.00           C  
ATOM   2821  CG  ASP B 204     -28.586   7.225   2.788  1.00  0.00           C  
ATOM   2822  OD1 ASP B 204     -29.346   6.269   3.072  1.00  0.00           O  
ATOM   2823  OD2 ASP B 204     -28.851   8.421   3.022  1.00  0.00           O  
ATOM   2824  N   LEU B 205     -24.138   6.393   2.486  1.00  0.00           N  
ATOM   2825  CA  LEU B 205     -22.770   6.269   2.013  1.00  0.00           C  
ATOM   2826  C   LEU B 205     -21.826   6.261   3.219  1.00  0.00           C  
ATOM   2827  O   LEU B 205     -21.785   7.214   3.994  1.00  0.00           O  
ATOM   2828  CB  LEU B 205     -22.484   7.417   1.029  1.00  0.00           C  
ATOM   2829  CG  LEU B 205     -21.014   7.543   0.577  1.00  0.00           C  
ATOM   2830  CD1 LEU B 205     -20.529   6.310  -0.167  1.00  0.00           C  
ATOM   2831  CD2 LEU B 205     -20.881   8.742  -0.360  1.00  0.00           C  
ATOM   2832  N   LEU B 206     -21.054   5.193   3.367  1.00  0.00           N  
ATOM   2833  CA  LEU B 206     -20.082   5.042   4.430  1.00  0.00           C  
ATOM   2834  C   LEU B 206     -18.672   5.010   3.845  1.00  0.00           C  
ATOM   2835  O   LEU B 206     -18.380   4.179   2.987  1.00  0.00           O  
ATOM   2836  CB  LEU B 206     -20.409   3.756   5.217  1.00  0.00           C  
ATOM   2837  CG  LEU B 206     -19.538   3.579   6.476  1.00  0.00           C  
ATOM   2838  CD1 LEU B 206     -19.930   4.574   7.566  1.00  0.00           C  
ATOM   2839  CD2 LEU B 206     -19.724   2.165   7.037  1.00  0.00           C  
ATOM   2840  N   ILE B 207     -17.806   5.888   4.329  1.00  0.00           N  
ATOM   2841  CA  ILE B 207     -16.392   5.918   3.955  1.00  0.00           C  
ATOM   2842  C   ILE B 207     -15.554   5.695   5.200  1.00  0.00           C  
ATOM   2843  O   ILE B 207     -15.579   6.509   6.121  1.00  0.00           O  
ATOM   2844  CB  ILE B 207     -16.022   7.224   3.224  1.00  0.00           C  
ATOM   2845  CG1 ILE B 207     -16.964   7.416   2.011  1.00  0.00           C  
ATOM   2846  CG2 ILE B 207     -14.539   7.189   2.804  1.00  0.00           C  
ATOM   2847  CD1 ILE B 207     -16.660   8.640   1.154  1.00  0.00           C  
ATOM   2848  N   VAL B 208     -14.832   4.587   5.242  1.00  0.00           N  
ATOM   2849  CA  VAL B 208     -14.065   4.165   6.427  1.00  0.00           C  
ATOM   2850  C   VAL B 208     -12.580   4.278   6.150  1.00  0.00           C  
ATOM   2851  O   VAL B 208     -12.070   3.656   5.227  1.00  0.00           O  
ATOM   2852  CB  VAL B 208     -14.447   2.754   6.900  1.00  0.00           C  
ATOM   2853  CG1 VAL B 208     -13.920   2.526   8.315  1.00  0.00           C  
ATOM   2854  CG2 VAL B 208     -15.968   2.568   6.938  1.00  0.00           C  
ATOM   2855  N   ALA B 209     -11.886   5.102   6.939  1.00  0.00           N  
ATOM   2856  CA  ALA B 209     -10.469   5.413   6.778  1.00  0.00           C  
ATOM   2857  C   ALA B 209      -9.796   5.602   8.147  1.00  0.00           C  
ATOM   2858  O   ALA B 209      -9.367   6.703   8.513  1.00  0.00           O  
ATOM   2859  CB  ALA B 209     -10.345   6.647   5.876  1.00  0.00           C  
ATOM   2860  N   VAL B 210      -9.749   4.527   8.934  1.00  0.00           N  
ATOM   2861  CA  VAL B 210      -9.169   4.523  10.286  1.00  0.00           C  
ATOM   2862  C   VAL B 210      -7.877   3.724  10.393  1.00  0.00           C  
ATOM   2863  O   VAL B 210      -7.153   3.904  11.377  1.00  0.00           O  
ATOM   2864  CB  VAL B 210     -10.174   4.057  11.355  1.00  0.00           C  
ATOM   2865  CG1 VAL B 210     -11.367   5.026  11.447  1.00  0.00           C  
ATOM   2866  CG2 VAL B 210     -10.705   2.644  11.138  1.00  0.00           C  
ATOM   2867  N   GLY B 211      -7.584   2.860   9.428  1.00  0.00           N  
ATOM   2868  CA  GLY B 211      -6.404   1.991   9.449  1.00  0.00           C  
ATOM   2869  C   GLY B 211      -6.459   0.936  10.556  1.00  0.00           C  
ATOM   2870  O   GLY B 211      -5.484   0.724  11.274  1.00  0.00           O  
ATOM   2871  N   LYS B 212      -7.630   0.327  10.769  1.00  0.00           N  
ATOM   2872  CA  LYS B 212      -7.844  -0.700  11.791  1.00  0.00           C  
ATOM   2873  C   LYS B 212      -8.638  -1.876  11.222  1.00  0.00           C  
ATOM   2874  O   LYS B 212      -9.817  -1.706  10.929  1.00  0.00           O  
ATOM   2875  CB  LYS B 212      -8.570  -0.123  13.008  1.00  0.00           C  
ATOM   2876  CG  LYS B 212      -7.675   0.831  13.795  1.00  0.00           C  
ATOM   2877  CD  LYS B 212      -8.380   1.261  15.084  1.00  0.00           C  
ATOM   2878  CE  LYS B 212      -7.470   2.202  15.858  1.00  0.00           C  
ATOM   2879  NZ  LYS B 212      -8.066   2.557  17.155  1.00  0.00           N  
ATOM   2880  N   PRO B 213      -8.036  -3.066  11.134  1.00  0.00           N  
ATOM   2881  CA  PRO B 213      -8.672  -4.221  10.532  1.00  0.00           C  
ATOM   2882  C   PRO B 213      -9.977  -4.582  11.242  1.00  0.00           C  
ATOM   2883  O   PRO B 213     -10.001  -4.766  12.460  1.00  0.00           O  
ATOM   2884  CB  PRO B 213      -7.636  -5.348  10.620  1.00  0.00           C  
ATOM   2885  CG  PRO B 213      -6.715  -4.937  11.767  1.00  0.00           C  
ATOM   2886  CD  PRO B 213      -6.725  -3.409  11.658  1.00  0.00           C  
ATOM   2887  N   GLY B 214     -11.062  -4.681  10.476  1.00  0.00           N  
ATOM   2888  CA  GLY B 214     -12.374  -5.062  10.985  1.00  0.00           C  
ATOM   2889  C   GLY B 214     -12.951  -4.125  12.050  1.00  0.00           C  
ATOM   2890  O   GLY B 214     -13.727  -4.561  12.897  1.00  0.00           O  
ATOM   2891  N   PHE B 215     -12.576  -2.843  12.024  1.00  0.00           N  
ATOM   2892  CA  PHE B 215     -13.043  -1.861  13.007  1.00  0.00           C  
ATOM   2893  C   PHE B 215     -14.559  -1.667  12.981  1.00  0.00           C  
ATOM   2894  O   PHE B 215     -15.174  -1.424  14.024  1.00  0.00           O  
ATOM   2895  CB  PHE B 215     -12.320  -0.536  12.752  1.00  0.00           C  
ATOM   2896  CG  PHE B 215     -12.692   0.561  13.728  1.00  0.00           C  
ATOM   2897  CD1 PHE B 215     -13.475   1.645  13.315  1.00  0.00           C  
ATOM   2898  CD2 PHE B 215     -12.260   0.477  15.062  1.00  0.00           C  
ATOM   2899  CE1 PHE B 215     -13.824   2.649  14.230  1.00  0.00           C  
ATOM   2900  CE2 PHE B 215     -12.612   1.475  15.981  1.00  0.00           C  
ATOM   2901  CZ  PHE B 215     -13.393   2.564  15.563  1.00  0.00           C  
ATOM   2902  N   ILE B 216     -15.177  -1.791  11.803  1.00  0.00           N  
ATOM   2903  CA  ILE B 216     -16.623  -1.702  11.620  1.00  0.00           C  
ATOM   2904  C   ILE B 216     -17.193  -3.108  11.387  1.00  0.00           C  
ATOM   2905  O   ILE B 216     -16.932  -3.697  10.333  1.00  0.00           O  
ATOM   2906  CB  ILE B 216     -16.987  -0.720  10.497  1.00  0.00           C  
ATOM   2907  CG1 ILE B 216     -16.434   0.694  10.766  1.00  0.00           C  
ATOM   2908  CG2 ILE B 216     -18.507  -0.658  10.289  1.00  0.00           C  
ATOM   2909  CD1 ILE B 216     -16.900   1.338  12.086  1.00  0.00           C  
ATOM   2910  N   PRO B 217     -17.996  -3.650  12.336  1.00  0.00           N  
ATOM   2911  CA  PRO B 217     -18.731  -4.882  12.120  1.00  0.00           C  
ATOM   2912  C   PRO B 217     -19.724  -4.750  10.963  1.00  0.00           C  
ATOM   2913  O   PRO B 217     -20.389  -3.727  10.827  1.00  0.00           O  
ATOM   2914  CB  PRO B 217     -19.451  -5.183  13.441  1.00  0.00           C  
ATOM   2915  CG  PRO B 217     -18.679  -4.374  14.474  1.00  0.00           C  
ATOM   2916  CD  PRO B 217     -18.227  -3.153  13.680  1.00  0.00           C  
ATOM   2917  N   GLY B 218     -19.850  -5.794  10.141  1.00  0.00           N  
ATOM   2918  CA  GLY B 218     -20.727  -5.765   8.968  1.00  0.00           C  
ATOM   2919  C   GLY B 218     -22.214  -5.639   9.292  1.00  0.00           C  
ATOM   2920  O   GLY B 218     -22.978  -5.089   8.500  1.00  0.00           O  
ATOM   2921  N   ASP B 219     -22.644  -6.078  10.485  1.00  0.00           N  
ATOM   2922  CA  ASP B 219     -24.036  -5.955  10.942  1.00  0.00           C  
ATOM   2923  C   ASP B 219     -24.453  -4.515  11.288  1.00  0.00           C  
ATOM   2924  O   ASP B 219     -25.637  -4.244  11.451  1.00  0.00           O  
ATOM   2925  CB  ASP B 219     -24.291  -6.919  12.117  1.00  0.00           C  
ATOM   2926  CG  ASP B 219     -23.580  -6.487  13.403  1.00  0.00           C  
ATOM   2927  OD1 ASP B 219     -22.352  -6.296  13.349  1.00  0.00           O  
ATOM   2928  OD2 ASP B 219     -24.269  -6.330  14.440  1.00  0.00           O  
ATOM   2929  N   TRP B 220     -23.489  -3.590  11.368  1.00  0.00           N  
ATOM   2930  CA  TRP B 220     -23.763  -2.166  11.556  1.00  0.00           C  
ATOM   2931  C   TRP B 220     -24.168  -1.460  10.269  1.00  0.00           C  
ATOM   2932  O   TRP B 220     -24.792  -0.400  10.320  1.00  0.00           O  
ATOM   2933  CB  TRP B 220     -22.535  -1.480  12.164  1.00  0.00           C  
ATOM   2934  CG  TRP B 220     -22.176  -1.848  13.567  1.00  0.00           C  
ATOM   2935  CD1 TRP B 220     -22.617  -2.915  14.260  1.00  0.00           C  
ATOM   2936  CD2 TRP B 220     -21.267  -1.135  14.464  1.00  0.00           C  
ATOM   2937  NE1 TRP B 220     -22.052  -2.926  15.521  1.00  0.00           N  
ATOM   2938  CE2 TRP B 220     -21.213  -1.854  15.685  1.00  0.00           C  
ATOM   2939  CE3 TRP B 220     -20.493   0.039  14.344  1.00  0.00           C  
ATOM   2940  CZ2 TRP B 220     -20.412  -1.421  16.763  1.00  0.00           C  
ATOM   2941  CZ3 TRP B 220     -19.692   0.466  15.424  1.00  0.00           C  
ATOM   2942  CH2 TRP B 220     -19.659  -0.260  16.616  1.00  0.00           C  
ATOM   2943  N   ILE B 221     -23.820  -2.021   9.114  1.00  0.00           N  
ATOM   2944  CA  ILE B 221     -24.070  -1.412   7.818  1.00  0.00           C  
ATOM   2945  C   ILE B 221     -25.576  -1.291   7.580  1.00  0.00           C  
ATOM   2946  O   ILE B 221     -26.331  -2.255   7.741  1.00  0.00           O  
ATOM   2947  CB  ILE B 221     -23.364  -2.209   6.701  1.00  0.00           C  
ATOM   2948  CG1 ILE B 221     -21.845  -2.334   6.925  1.00  0.00           C  
ATOM   2949  CG2 ILE B 221     -23.640  -1.612   5.312  1.00  0.00           C  
ATOM   2950  CD1 ILE B 221     -21.080  -1.002   7.065  1.00  0.00           C  
ATOM   2951  N   LYS B 222     -26.012  -0.105   7.159  1.00  0.00           N  
ATOM   2952  CA  LYS B 222     -27.387   0.132   6.727  1.00  0.00           C  
ATOM   2953  C   LYS B 222     -27.697  -0.737   5.509  1.00  0.00           C  
ATOM   2954  O   LYS B 222     -26.883  -0.844   4.592  1.00  0.00           O  
ATOM   2955  CB  LYS B 222     -27.583   1.630   6.448  1.00  0.00           C  
ATOM   2956  CG  LYS B 222     -29.020   1.986   6.045  1.00  0.00           C  
ATOM   2957  CD  LYS B 222     -29.137   3.493   5.820  1.00  0.00           C  
ATOM   2958  CE  LYS B 222     -30.550   3.871   5.373  1.00  0.00           C  
ATOM   2959  NZ  LYS B 222     -30.657   5.332   5.160  1.00  0.00           N  
ATOM   2960  N   GLU B 223     -28.871  -1.343   5.482  1.00  0.00           N  
ATOM   2961  CA  GLU B 223     -29.306  -2.107   4.322  1.00  0.00           C  
ATOM   2962  C   GLU B 223     -29.418  -1.197   3.086  1.00  0.00           C  
ATOM   2963  O   GLU B 223     -30.074  -0.161   3.117  1.00  0.00           O  
ATOM   2964  CB  GLU B 223     -30.613  -2.840   4.640  1.00  0.00           C  
ATOM   2965  CG  GLU B 223     -30.967  -3.862   3.556  1.00  0.00           C  
ATOM   2966  CD  GLU B 223     -32.132  -4.784   3.945  1.00  0.00           C  
ATOM   2967  OE1 GLU B 223     -32.323  -5.777   3.210  1.00  0.00           O  
ATOM   2968  OE2 GLU B 223     -32.800  -4.517   4.965  1.00  0.00           O  
ATOM   2969  N   GLY B 224     -28.722  -1.578   2.015  1.00  0.00           N  
ATOM   2970  CA  GLY B 224     -28.618  -0.806   0.783  1.00  0.00           C  
ATOM   2971  C   GLY B 224     -27.499   0.240   0.752  1.00  0.00           C  
ATOM   2972  O   GLY B 224     -27.347   0.882  -0.284  1.00  0.00           O  
ATOM   2973  N   ALA B 225     -26.727   0.406   1.822  1.00  0.00           N  
ATOM   2974  CA  ALA B 225     -25.651   1.387   1.868  1.00  0.00           C  
ATOM   2975  C   ALA B 225     -24.565   1.140   0.809  1.00  0.00           C  
ATOM   2976  O   ALA B 225     -24.323   0.010   0.380  1.00  0.00           O  
ATOM   2977  CB  ALA B 225     -25.033   1.414   3.270  1.00  0.00           C  
ATOM   2978  N   ILE B 226     -23.875   2.215   0.426  1.00  0.00           N  
ATOM   2979  CA  ILE B 226     -22.629   2.163  -0.334  1.00  0.00           C  
ATOM   2980  C   ILE B 226     -21.483   2.196   0.670  1.00  0.00           C  
ATOM   2981  O   ILE B 226     -21.390   3.121   1.471  1.00  0.00           O  
ATOM   2982  CB  ILE B 226     -22.554   3.333  -1.332  1.00  0.00           C  
ATOM   2983  CG1 ILE B 226     -23.747   3.355  -2.311  1.00  0.00           C  
ATOM   2984  CG2 ILE B 226     -21.240   3.274  -2.113  1.00  0.00           C  
ATOM   2985  CD1 ILE B 226     -24.337   4.763  -2.429  1.00  0.00           C  
ATOM   2986  N   VAL B 227     -20.603   1.199   0.627  1.00  0.00           N  
ATOM   2987  CA  VAL B 227     -19.483   1.074   1.559  1.00  0.00           C  
ATOM   2988  C   VAL B 227     -18.168   1.249   0.813  1.00  0.00           C  
ATOM   2989  O   VAL B 227     -17.817   0.434  -0.043  1.00  0.00           O  
ATOM   2990  CB  VAL B 227     -19.533  -0.264   2.326  1.00  0.00           C  
ATOM   2991  CG1 VAL B 227     -18.375  -0.380   3.318  1.00  0.00           C  
ATOM   2992  CG2 VAL B 227     -20.840  -0.393   3.120  1.00  0.00           C  
ATOM   2993  N   ILE B 228     -17.444   2.302   1.157  1.00  0.00           N  
ATOM   2994  CA  ILE B 228     -16.109   2.595   0.653  1.00  0.00           C  
ATOM   2995  C   ILE B 228     -15.108   2.333   1.776  1.00  0.00           C  
ATOM   2996  O   ILE B 228     -15.036   3.082   2.751  1.00  0.00           O  
ATOM   2997  CB  ILE B 228     -16.023   4.039   0.121  1.00  0.00           C  
ATOM   2998  CG1 ILE B 228     -17.108   4.388  -0.921  1.00  0.00           C  
ATOM   2999  CG2 ILE B 228     -14.626   4.316  -0.449  1.00  0.00           C  
ATOM   3000  CD1 ILE B 228     -17.100   3.537  -2.193  1.00  0.00           C  
ATOM   3001  N   ASP B 229     -14.347   1.268   1.642  1.00  0.00           N  
ATOM   3002  CA  ASP B 229     -13.313   0.887   2.592  1.00  0.00           C  
ATOM   3003  C   ASP B 229     -11.956   1.388   2.091  1.00  0.00           C  
ATOM   3004  O   ASP B 229     -11.442   0.928   1.071  1.00  0.00           O  
ATOM   3005  CB  ASP B 229     -13.356  -0.625   2.799  1.00  0.00           C  
ATOM   3006  CG  ASP B 229     -12.629  -1.060   4.073  1.00  0.00           C  
ATOM   3007  OD1 ASP B 229     -11.788  -0.294   4.588  1.00  0.00           O  
ATOM   3008  OD2 ASP B 229     -12.945  -2.167   4.566  1.00  0.00           O  
ATOM   3009  N   VAL B 230     -11.403   2.376   2.775  1.00  0.00           N  
ATOM   3010  CA  VAL B 230     -10.098   2.984   2.465  1.00  0.00           C  
ATOM   3011  C   VAL B 230      -8.980   2.298   3.235  1.00  0.00           C  
ATOM   3012  O   VAL B 230      -7.799   2.515   2.948  1.00  0.00           O  
ATOM   3013  CB  VAL B 230     -10.109   4.499   2.752  1.00  0.00           C  
ATOM   3014  CG1 VAL B 230      -8.876   5.200   2.188  1.00  0.00           C  
ATOM   3015  CG2 VAL B 230     -11.341   5.191   2.148  1.00  0.00           C  
ATOM   3016  N   GLY B 231      -9.316   1.495   4.229  1.00  0.00           N  
ATOM   3017  CA  GLY B 231      -8.352   0.776   5.038  1.00  0.00           C  
ATOM   3018  C   GLY B 231      -7.551  -0.199   4.190  1.00  0.00           C  
ATOM   3019  O   GLY B 231      -8.096  -0.978   3.424  1.00  0.00           O  
ATOM   3020  N   ILE B 232      -6.239  -0.157   4.370  1.00  0.00           N  
ATOM   3021  CA  ILE B 232      -5.315  -1.148   3.827  1.00  0.00           C  
ATOM   3022  C   ILE B 232      -4.520  -1.665   5.017  1.00  0.00           C  
ATOM   3023  O   ILE B 232      -3.470  -1.129   5.366  1.00  0.00           O  
ATOM   3024  CB  ILE B 232      -4.435  -0.565   2.699  1.00  0.00           C  
ATOM   3025  CG1 ILE B 232      -5.307   0.026   1.570  1.00  0.00           C  
ATOM   3026  CG2 ILE B 232      -3.511  -1.668   2.150  1.00  0.00           C  
ATOM   3027  CD1 ILE B 232      -4.501   0.683   0.436  1.00  0.00           C  
ATOM   3028  N   ASN B 233      -5.074  -2.649   5.692  1.00  0.00           N  
ATOM   3029  CA  ASN B 233      -4.497  -3.193   6.910  1.00  0.00           C  
ATOM   3030  C   ASN B 233      -3.867  -4.540   6.620  1.00  0.00           C  
ATOM   3031  O   ASN B 233      -4.532  -5.446   6.116  1.00  0.00           O  
ATOM   3032  CB  ASN B 233      -5.558  -3.329   7.996  1.00  0.00           C  
ATOM   3033  CG  ASN B 233      -6.280  -2.032   8.257  1.00  0.00           C  
ATOM   3034  OD1 ASN B 233      -5.744  -1.103   8.841  1.00  0.00           O  
ATOM   3035  ND2 ASN B 233      -7.525  -1.945   7.829  1.00  0.00           N  
ATOM   3036  N   ARG B 234      -2.626  -4.692   7.017  1.00  0.00           N  
ATOM   3037  CA  ARG B 234      -1.962  -5.981   6.969  1.00  0.00           C  
ATOM   3038  C   ARG B 234      -2.143  -6.714   8.285  1.00  0.00           C  
ATOM   3039  O   ARG B 234      -1.782  -6.204   9.330  1.00  0.00           O  
ATOM   3040  CB  ARG B 234      -0.509  -5.776   6.589  1.00  0.00           C  
ATOM   3041  CG  ARG B 234       0.060  -7.070   6.025  1.00  0.00           C  
ATOM   3042  CD  ARG B 234       1.434  -6.827   5.407  1.00  0.00           C  
ATOM   3043  NE  ARG B 234       1.340  -5.809   4.361  1.00  0.00           N  
ATOM   3044  CZ  ARG B 234       2.356  -5.290   3.709  1.00  0.00           C  
ATOM   3045  NH1 ARG B 234       3.542  -5.775   3.852  1.00  0.00           N  
ATOM   3046  NH2 ARG B 234       2.179  -4.269   2.928  1.00  0.00           N  
ATOM   3047  N   LEU B 235      -2.708  -7.906   8.208  1.00  0.00           N  
ATOM   3048  CA  LEU B 235      -2.845  -8.775   9.358  1.00  0.00           C  
ATOM   3049  C   LEU B 235      -1.523  -9.510   9.637  1.00  0.00           C  
ATOM   3050  O   LEU B 235      -0.695  -9.667   8.752  1.00  0.00           O  
ATOM   3051  CB  LEU B 235      -3.971  -9.787   9.117  1.00  0.00           C  
ATOM   3052  CG  LEU B 235      -5.359  -9.188   8.869  1.00  0.00           C  
ATOM   3053  CD1 LEU B 235      -6.367 -10.327   8.703  1.00  0.00           C  
ATOM   3054  CD2 LEU B 235      -5.826  -8.296  10.021  1.00  0.00           C  
ATOM   3055  N   GLU B 236      -1.388 -10.054  10.836  1.00  0.00           N  
ATOM   3056  CA  GLU B 236      -0.265 -10.914  11.226  1.00  0.00           C  
ATOM   3057  C   GLU B 236      -0.049 -12.094  10.259  1.00  0.00           C  
ATOM   3058  O   GLU B 236       1.068 -12.479   9.964  1.00  0.00           O  
ATOM   3059  CB  GLU B 236      -0.519 -11.480  12.633  1.00  0.00           C  
ATOM   3060  CG  GLU B 236      -0.460 -10.412  13.733  1.00  0.00           C  
ATOM   3061  CD  GLU B 236      -0.766 -10.978  15.133  1.00  0.00           C  
ATOM   3062  OE1 GLU B 236      -0.567 -10.235  16.116  1.00  0.00           O  
ATOM   3063  OE2 GLU B 236      -1.251 -12.129  15.217  1.00  0.00           O  
ATOM   3064  N   ASN B 237      -1.131 -12.656   9.717  1.00  0.00           N  
ATOM   3065  CA  ASN B 237      -1.049 -13.734   8.727  1.00  0.00           C  
ATOM   3066  C   ASN B 237      -0.699 -13.250   7.305  1.00  0.00           C  
ATOM   3067  O   ASN B 237      -0.797 -14.020   6.353  1.00  0.00           O  
ATOM   3068  CB  ASN B 237      -2.354 -14.553   8.773  1.00  0.00           C  
ATOM   3069  CG  ASN B 237      -3.553 -13.807   8.212  1.00  0.00           C  
ATOM   3070  OD1 ASN B 237      -3.523 -12.657   7.840  1.00  0.00           O  
ATOM   3071  ND2 ASN B 237      -4.691 -14.464   8.138  1.00  0.00           N  
ATOM   3072  N   GLY B 238      -0.362 -11.966   7.139  1.00  0.00           N  
ATOM   3073  CA  GLY B 238      -0.030 -11.336   5.879  1.00  0.00           C  
ATOM   3074  C   GLY B 238      -1.225 -10.931   5.024  1.00  0.00           C  
ATOM   3075  O   GLY B 238      -1.045 -10.197   4.063  1.00  0.00           O  
ATOM   3076  N   LYS B 239      -2.448 -11.350   5.342  1.00  0.00           N  
ATOM   3077  CA  LYS B 239      -3.614 -10.965   4.546  1.00  0.00           C  
ATOM   3078  C   LYS B 239      -3.848  -9.458   4.620  1.00  0.00           C  
ATOM   3079  O   LYS B 239      -3.847  -8.889   5.711  1.00  0.00           O  
ATOM   3080  CB  LYS B 239      -4.833 -11.774   5.015  1.00  0.00           C  
ATOM   3081  CG  LYS B 239      -6.011 -11.611   4.047  1.00  0.00           C  
ATOM   3082  CD  LYS B 239      -7.209 -12.449   4.479  1.00  0.00           C  
ATOM   3083  CE  LYS B 239      -8.337 -12.232   3.478  1.00  0.00           C  
ATOM   3084  NZ  LYS B 239      -9.553 -13.002   3.809  1.00  0.00           N  
ATOM   3085  N   VAL B 240      -4.113  -8.829   3.483  1.00  0.00           N  
ATOM   3086  CA  VAL B 240      -4.599  -7.444   3.444  1.00  0.00           C  
ATOM   3087  C   VAL B 240      -6.111  -7.436   3.604  1.00  0.00           C  
ATOM   3088  O   VAL B 240      -6.819  -8.154   2.897  1.00  0.00           O  
ATOM   3089  CB  VAL B 240      -4.166  -6.689   2.178  1.00  0.00           C  
ATOM   3090  CG1 VAL B 240      -4.715  -5.266   2.146  1.00  0.00           C  
ATOM   3091  CG2 VAL B 240      -2.649  -6.553   2.145  1.00  0.00           C  
ATOM   3092  N   VAL B 241      -6.597  -6.635   4.540  1.00  0.00           N  
ATOM   3093  CA  VAL B 241      -8.021  -6.442   4.801  1.00  0.00           C  
ATOM   3094  C   VAL B 241      -8.328  -4.959   5.002  1.00  0.00           C  
ATOM   3095  O   VAL B 241      -7.451  -4.176   5.378  1.00  0.00           O  
ATOM   3096  CB  VAL B 241      -8.506  -7.263   6.008  1.00  0.00           C  
ATOM   3097  CG1 VAL B 241      -8.297  -8.764   5.791  1.00  0.00           C  
ATOM   3098  CG2 VAL B 241      -7.835  -6.844   7.322  1.00  0.00           C  
ATOM   3099  N   GLY B 242      -9.571  -4.588   4.766  1.00  0.00           N  
ATOM   3100  CA  GLY B 242     -10.050  -3.248   5.050  1.00  0.00           C  
ATOM   3101  C   GLY B 242     -10.382  -2.999   6.520  1.00  0.00           C  
ATOM   3102  O   GLY B 242     -10.183  -3.844   7.400  1.00  0.00           O  
ATOM   3103  N   ASP B 243     -10.935  -1.823   6.773  1.00  0.00           N  
ATOM   3104  CA  ASP B 243     -11.422  -1.410   8.083  1.00  0.00           C  
ATOM   3105  C   ASP B 243     -12.831  -1.965   8.388  1.00  0.00           C  
ATOM   3106  O   ASP B 243     -13.301  -1.897   9.526  1.00  0.00           O  
ATOM   3107  CB  ASP B 243     -11.449   0.129   8.144  1.00  0.00           C  
ATOM   3108  CG  ASP B 243     -10.076   0.811   8.157  1.00  0.00           C  
ATOM   3109  OD1 ASP B 243      -9.064   0.179   8.519  1.00  0.00           O  
ATOM   3110  OD2 ASP B 243     -10.038   2.037   7.930  1.00  0.00           O  
ATOM   3111  N   VAL B 244     -13.514  -2.501   7.382  1.00  0.00           N  
ATOM   3112  CA  VAL B 244     -14.864  -3.076   7.482  1.00  0.00           C  
ATOM   3113  C   VAL B 244     -14.779  -4.596   7.367  1.00  0.00           C  
ATOM   3114  O   VAL B 244     -14.060  -5.130   6.532  1.00  0.00           O  
ATOM   3115  CB  VAL B 244     -15.805  -2.497   6.406  1.00  0.00           C  
ATOM   3116  CG1 VAL B 244     -17.235  -3.002   6.582  1.00  0.00           C  
ATOM   3117  CG2 VAL B 244     -15.853  -0.967   6.464  1.00  0.00           C  
ATOM   3118  N   VAL B 245     -15.572  -5.310   8.173  1.00  0.00           N  
ATOM   3119  CA  VAL B 245     -15.711  -6.769   8.034  1.00  0.00           C  
ATOM   3120  C   VAL B 245     -16.487  -7.079   6.748  1.00  0.00           C  
ATOM   3121  O   VAL B 245     -17.716  -7.119   6.736  1.00  0.00           O  
ATOM   3122  CB  VAL B 245     -16.353  -7.410   9.269  1.00  0.00           C  
ATOM   3123  CG1 VAL B 245     -16.395  -8.936   9.126  1.00  0.00           C  
ATOM   3124  CG2 VAL B 245     -15.556  -7.092  10.533  1.00  0.00           C  
ATOM   3125  N   PHE B 246     -15.742  -7.291   5.654  1.00  0.00           N  
ATOM   3126  CA  PHE B 246     -16.273  -7.368   4.290  1.00  0.00           C  
ATOM   3127  C   PHE B 246     -17.415  -8.377   4.130  1.00  0.00           C  
ATOM   3128  O   PHE B 246     -18.455  -8.057   3.571  1.00  0.00           O  
ATOM   3129  CB  PHE B 246     -15.123  -7.720   3.338  1.00  0.00           C  
ATOM   3130  CG  PHE B 246     -15.540  -7.827   1.886  1.00  0.00           C  
ATOM   3131  CD1 PHE B 246     -15.962  -9.056   1.339  1.00  0.00           C  
ATOM   3132  CD2 PHE B 246     -15.542  -6.674   1.074  1.00  0.00           C  
ATOM   3133  CE1 PHE B 246     -16.382  -9.132   0.004  1.00  0.00           C  
ATOM   3134  CE2 PHE B 246     -15.958  -6.750  -0.267  1.00  0.00           C  
ATOM   3135  CZ  PHE B 246     -16.385  -7.979  -0.798  1.00  0.00           C  
ATOM   3136  N   GLU B 247     -17.243  -9.591   4.623  1.00  0.00           N  
ATOM   3137  CA  GLU B 247     -18.151 -10.704   4.348  1.00  0.00           C  
ATOM   3138  C   GLU B 247     -19.571 -10.462   4.900  1.00  0.00           C  
ATOM   3139  O   GLU B 247     -20.566 -10.834   4.273  1.00  0.00           O  
ATOM   3140  CB  GLU B 247     -17.518 -11.977   4.928  1.00  0.00           C  
ATOM   3141  CG  GLU B 247     -18.025 -13.249   4.240  1.00  0.00           C  
ATOM   3142  CD  GLU B 247     -17.329 -14.513   4.758  1.00  0.00           C  
ATOM   3143  OE1 GLU B 247     -17.471 -15.556   4.074  1.00  0.00           O  
ATOM   3144  OE2 GLU B 247     -16.676 -14.446   5.815  1.00  0.00           O  
ATOM   3145  N   ASP B 248     -19.667  -9.801   6.053  1.00  0.00           N  
ATOM   3146  CA  ASP B 248     -20.951  -9.452   6.661  1.00  0.00           C  
ATOM   3147  C   ASP B 248     -21.507  -8.130   6.108  1.00  0.00           C  
ATOM   3148  O   ASP B 248     -22.715  -8.015   5.882  1.00  0.00           O  
ATOM   3149  CB  ASP B 248     -20.805  -9.420   8.184  1.00  0.00           C  
ATOM   3150  CG  ASP B 248     -20.552 -10.808   8.776  1.00  0.00           C  
ATOM   3151  OD1 ASP B 248     -21.133 -11.785   8.231  1.00  0.00           O  
ATOM   3152  OD2 ASP B 248     -19.833 -10.872   9.786  1.00  0.00           O  
ATOM   3153  N   ALA B 249     -20.640  -7.168   5.804  1.00  0.00           N  
ATOM   3154  CA  ALA B 249     -21.035  -5.921   5.156  1.00  0.00           C  
ATOM   3155  C   ALA B 249     -21.621  -6.157   3.757  1.00  0.00           C  
ATOM   3156  O   ALA B 249     -22.664  -5.593   3.414  1.00  0.00           O  
ATOM   3157  CB  ALA B 249     -19.819  -4.992   5.106  1.00  0.00           C  
ATOM   3158  N   ALA B 250     -21.026  -7.068   2.973  1.00  0.00           N  
ATOM   3159  CA  ALA B 250     -21.468  -7.411   1.621  1.00  0.00           C  
ATOM   3160  C   ALA B 250     -22.849  -8.092   1.562  1.00  0.00           C  
ATOM   3161  O   ALA B 250     -23.478  -8.125   0.506  1.00  0.00           O  
ATOM   3162  CB  ALA B 250     -20.390  -8.288   0.973  1.00  0.00           C  
ATOM   3163  N   LYS B 251     -23.361  -8.595   2.675  1.00  0.00           N  
ATOM   3164  CA  LYS B 251     -24.736  -9.123   2.769  1.00  0.00           C  
ATOM   3165  C   LYS B 251     -25.787  -8.015   2.861  1.00  0.00           C  
ATOM   3166  O   LYS B 251     -26.955  -8.268   2.566  1.00  0.00           O  
ATOM   3167  CB  LYS B 251     -24.849 -10.067   3.975  1.00  0.00           C  
ATOM   3168  CG  LYS B 251     -23.977 -11.334   3.842  1.00  0.00           C  
ATOM   3169  CD  LYS B 251     -23.869 -12.077   5.181  1.00  0.00           C  
ATOM   3170  CE  LYS B 251     -22.798 -13.162   5.103  1.00  0.00           C  
ATOM   3171  NZ  LYS B 251     -22.303 -13.580   6.455  1.00  0.00           N  
ATOM   3172  N   ARG B 252     -25.385  -6.810   3.281  1.00  0.00           N  
ATOM   3173  CA  ARG B 252     -26.275  -5.681   3.577  1.00  0.00           C  
ATOM   3174  C   ARG B 252     -26.124  -4.523   2.590  1.00  0.00           C  
ATOM   3175  O   ARG B 252     -27.120  -3.937   2.188  1.00  0.00           O  
ATOM   3176  CB  ARG B 252     -26.020  -5.197   5.015  1.00  0.00           C  
ATOM   3177  CG  ARG B 252     -26.261  -6.297   6.069  1.00  0.00           C  
ATOM   3178  CD  ARG B 252     -25.981  -5.774   7.487  1.00  0.00           C  
ATOM   3179  NE  ARG B 252     -26.955  -4.735   7.897  1.00  0.00           N  
ATOM   3180  CZ  ARG B 252     -28.115  -4.921   8.504  1.00  0.00           C  
ATOM   3181  NH1 ARG B 252     -28.532  -6.098   8.857  1.00  0.00           N  
ATOM   3182  NH2 ARG B 252     -28.881  -3.910   8.769  1.00  0.00           N  
ATOM   3183  N   ALA B 253     -24.908  -4.214   2.197  1.00  0.00           N  
ATOM   3184  CA  ALA B 253     -24.620  -3.112   1.298  1.00  0.00           C  
ATOM   3185  C   ALA B 253     -25.209  -3.333  -0.111  1.00  0.00           C  
ATOM   3186  O   ALA B 253     -25.366  -4.465  -0.570  1.00  0.00           O  
ATOM   3187  CB  ALA B 253     -23.099  -2.906   1.256  1.00  0.00           C  
ATOM   3188  N   SER B 254     -25.500  -2.243  -0.819  1.00  0.00           N  
ATOM   3189  CA  SER B 254     -25.811  -2.274  -2.253  1.00  0.00           C  
ATOM   3190  C   SER B 254     -24.541  -2.302  -3.106  1.00  0.00           C  
ATOM   3191  O   SER B 254     -24.493  -3.004  -4.116  1.00  0.00           O  
ATOM   3192  CB  SER B 254     -26.685  -1.081  -2.643  1.00  0.00           C  
ATOM   3193  OG  SER B 254     -26.064   0.148  -2.324  1.00  0.00           O  
ATOM   3194  N   TYR B 255     -23.530  -1.572  -2.666  1.00  0.00           N  
ATOM   3195  CA  TYR B 255     -22.201  -1.523  -3.269  1.00  0.00           C  
ATOM   3196  C   TYR B 255     -21.131  -1.576  -2.180  1.00  0.00           C  
ATOM   3197  O   TYR B 255     -21.298  -0.989  -1.111  1.00  0.00           O  
ATOM   3198  CB  TYR B 255     -22.030  -0.242  -4.095  1.00  0.00           C  
ATOM   3199  CG  TYR B 255     -22.878  -0.174  -5.347  1.00  0.00           C  
ATOM   3200  CD1 TYR B 255     -22.359  -0.642  -6.565  1.00  0.00           C  
ATOM   3201  CD2 TYR B 255     -24.169   0.376  -5.297  1.00  0.00           C  
ATOM   3202  CE1 TYR B 255     -23.128  -0.557  -7.740  1.00  0.00           C  
ATOM   3203  CE2 TYR B 255     -24.948   0.468  -6.467  1.00  0.00           C  
ATOM   3204  CZ  TYR B 255     -24.422  -0.005  -7.688  1.00  0.00           C  
ATOM   3205  OH  TYR B 255     -25.173   0.081  -8.831  1.00  0.00           O  
ATOM   3206  N   ILE B 256     -20.018  -2.241  -2.469  1.00  0.00           N  
ATOM   3207  CA  ILE B 256     -18.867  -2.301  -1.562  1.00  0.00           C  
ATOM   3208  C   ILE B 256     -17.560  -2.352  -2.355  1.00  0.00           C  
ATOM   3209  O   ILE B 256     -17.468  -3.034  -3.377  1.00  0.00           O  
ATOM   3210  CB  ILE B 256     -19.022  -3.465  -0.561  1.00  0.00           C  
ATOM   3211  CG1 ILE B 256     -17.975  -3.378   0.564  1.00  0.00           C  
ATOM   3212  CG2 ILE B 256     -18.983  -4.837  -1.260  1.00  0.00           C  
ATOM   3213  CD1 ILE B 256     -18.284  -4.285   1.761  1.00  0.00           C  
ATOM   3214  N   THR B 257     -16.546  -1.631  -1.874  1.00  0.00           N  
ATOM   3215  CA  THR B 257     -15.180  -1.769  -2.391  1.00  0.00           C  
ATOM   3216  C   THR B 257     -14.508  -3.001  -1.776  1.00  0.00           C  
ATOM   3217  O   THR B 257     -14.542  -3.146  -0.553  1.00  0.00           O  
ATOM   3218  CB  THR B 257     -14.317  -0.537  -2.087  1.00  0.00           C  
ATOM   3219  OG1 THR B 257     -14.380  -0.215  -0.719  1.00  0.00           O  
ATOM   3220  CG2 THR B 257     -14.765   0.670  -2.892  1.00  0.00           C  
ATOM   3221  N   PRO B 258     -13.862  -3.857  -2.565  1.00  0.00           N  
ATOM   3222  CA  PRO B 258     -12.986  -4.894  -2.026  1.00  0.00           C  
ATOM   3223  C   PRO B 258     -11.700  -4.264  -1.465  1.00  0.00           C  
ATOM   3224  O   PRO B 258     -11.331  -3.143  -1.815  1.00  0.00           O  
ATOM   3225  CB  PRO B 258     -12.711  -5.831  -3.205  1.00  0.00           C  
ATOM   3226  CG  PRO B 258     -12.711  -4.873  -4.397  1.00  0.00           C  
ATOM   3227  CD  PRO B 258     -13.773  -3.836  -4.018  1.00  0.00           C  
ATOM   3228  N   VAL B 259     -11.021  -5.020  -0.614  1.00  0.00           N  
ATOM   3229  CA  VAL B 259      -9.663  -4.702  -0.163  1.00  0.00           C  
ATOM   3230  C   VAL B 259      -8.826  -5.982  -0.230  1.00  0.00           C  
ATOM   3231  O   VAL B 259      -9.162  -6.951   0.454  1.00  0.00           O  
ATOM   3232  CB  VAL B 259      -9.636  -4.116   1.260  1.00  0.00           C  
ATOM   3233  CG1 VAL B 259      -8.206  -3.755   1.670  1.00  0.00           C  
ATOM   3234  CG2 VAL B 259     -10.483  -2.858   1.373  1.00  0.00           C  
ATOM   3235  N   PRO B 260      -7.757  -6.019  -1.065  1.00  0.00           N  
ATOM   3236  CA  PRO B 260      -7.280  -4.975  -1.981  1.00  0.00           C  
ATOM   3237  C   PRO B 260      -8.156  -4.819  -3.241  1.00  0.00           C  
ATOM   3238  O   PRO B 260      -9.180  -5.483  -3.383  1.00  0.00           O  
ATOM   3239  CB  PRO B 260      -5.844  -5.404  -2.311  1.00  0.00           C  
ATOM   3240  CG  PRO B 260      -5.951  -6.926  -2.295  1.00  0.00           C  
ATOM   3241  CD  PRO B 260      -6.930  -7.194  -1.162  1.00  0.00           C  
ATOM   3242  N   GLY B 261      -7.773  -3.919  -4.154  1.00  0.00           N  
ATOM   3243  CA  GLY B 261      -8.407  -3.754  -5.467  1.00  0.00           C  
ATOM   3244  C   GLY B 261      -9.615  -2.796  -5.517  1.00  0.00           C  
ATOM   3245  O   GLY B 261     -10.266  -2.681  -6.551  1.00  0.00           O  
ATOM   3246  N   GLY B 262      -9.891  -2.092  -4.416  1.00  0.00           N  
ATOM   3247  CA  GLY B 262     -10.956  -1.082  -4.348  1.00  0.00           C  
ATOM   3248  C   GLY B 262     -10.439   0.346  -4.495  1.00  0.00           C  
ATOM   3249  O   GLY B 262     -10.317   0.872  -5.597  1.00  0.00           O  
ATOM   3250  N   VAL B 263     -10.135   0.992  -3.367  1.00  0.00           N  
ATOM   3251  CA  VAL B 263      -9.705   2.396  -3.345  1.00  0.00           C  
ATOM   3252  C   VAL B 263      -8.230   2.564  -3.728  1.00  0.00           C  
ATOM   3253  O   VAL B 263      -7.892   3.516  -4.428  1.00  0.00           O  
ATOM   3254  CB  VAL B 263      -9.993   3.036  -1.973  1.00  0.00           C  
ATOM   3255  CG1 VAL B 263      -9.553   4.495  -1.907  1.00  0.00           C  
ATOM   3256  CG2 VAL B 263     -11.495   2.987  -1.660  1.00  0.00           C  
ATOM   3257  N   GLY B 264      -7.355   1.653  -3.309  1.00  0.00           N  
ATOM   3258  CA  GLY B 264      -5.902   1.763  -3.472  1.00  0.00           C  
ATOM   3259  C   GLY B 264      -5.432   2.110  -4.893  1.00  0.00           C  
ATOM   3260  O   GLY B 264      -4.745   3.118  -5.062  1.00  0.00           O  
ATOM   3261  N   PRO B 265      -5.856   1.377  -5.945  1.00  0.00           N  
ATOM   3262  CA  PRO B 265      -5.449   1.663  -7.324  1.00  0.00           C  
ATOM   3263  C   PRO B 265      -5.853   3.063  -7.821  1.00  0.00           C  
ATOM   3264  O   PRO B 265      -5.191   3.631  -8.690  1.00  0.00           O  
ATOM   3265  CB  PRO B 265      -6.114   0.571  -8.171  1.00  0.00           C  
ATOM   3266  CG  PRO B 265      -6.303  -0.587  -7.193  1.00  0.00           C  
ATOM   3267  CD  PRO B 265      -6.611   0.141  -5.889  1.00  0.00           C  
ATOM   3268  N   MET B 266      -6.914   3.639  -7.257  1.00  0.00           N  
ATOM   3269  CA  MET B 266      -7.392   4.966  -7.650  1.00  0.00           C  
ATOM   3270  C   MET B 266      -6.451   6.093  -7.224  1.00  0.00           C  
ATOM   3271  O   MET B 266      -6.461   7.134  -7.862  1.00  0.00           O  
ATOM   3272  CB  MET B 266      -8.795   5.218  -7.083  1.00  0.00           C  
ATOM   3273  CG  MET B 266      -9.857   4.314  -7.705  1.00  0.00           C  
ATOM   3274  SD  MET B 266     -10.018   4.449  -9.512  1.00  0.00           S  
ATOM   3275  CE  MET B 266     -10.403   6.209  -9.700  1.00  0.00           C  
ATOM   3276  N   THR B 267      -5.640   5.899  -6.191  1.00  0.00           N  
ATOM   3277  CA  THR B 267      -4.733   6.941  -5.700  1.00  0.00           C  
ATOM   3278  C   THR B 267      -3.695   7.320  -6.760  1.00  0.00           C  
ATOM   3279  O   THR B 267      -3.588   8.483  -7.120  1.00  0.00           O  
ATOM   3280  CB  THR B 267      -4.054   6.502  -4.389  1.00  0.00           C  
ATOM   3281  OG1 THR B 267      -5.041   6.186  -3.433  1.00  0.00           O  
ATOM   3282  CG2 THR B 267      -3.190   7.600  -3.781  1.00  0.00           C  
ATOM   3283  N   VAL B 268      -2.989   6.340  -7.320  1.00  0.00           N  
ATOM   3284  CA  VAL B 268      -1.989   6.579  -8.371  1.00  0.00           C  
ATOM   3285  C   VAL B 268      -2.660   7.007  -9.682  1.00  0.00           C  
ATOM   3286  O   VAL B 268      -2.171   7.912 -10.349  1.00  0.00           O  
ATOM   3287  CB  VAL B 268      -1.088   5.349  -8.589  1.00  0.00           C  
ATOM   3288  CG1 VAL B 268      -0.035   5.602  -9.669  1.00  0.00           C  
ATOM   3289  CG2 VAL B 268      -0.343   4.981  -7.303  1.00  0.00           C  
ATOM   3290  N   ALA B 269      -3.807   6.426 -10.032  1.00  0.00           N  
ATOM   3291  CA  ALA B 269      -4.547   6.856 -11.215  1.00  0.00           C  
ATOM   3292  C   ALA B 269      -4.966   8.337 -11.130  1.00  0.00           C  
ATOM   3293  O   ALA B 269      -4.826   9.080 -12.106  1.00  0.00           O  
ATOM   3294  CB  ALA B 269      -5.762   5.941 -11.392  1.00  0.00           C  
ATOM   3295  N   THR B 270      -5.388   8.791  -9.952  1.00  0.00           N  
ATOM   3296  CA  THR B 270      -5.771  10.188  -9.720  1.00  0.00           C  
ATOM   3297  C   THR B 270      -4.564  11.120  -9.715  1.00  0.00           C  
ATOM   3298  O   THR B 270      -4.673  12.242 -10.181  1.00  0.00           O  
ATOM   3299  CB  THR B 270      -6.550  10.330  -8.410  1.00  0.00           C  
ATOM   3300  OG1 THR B 270      -7.655   9.456  -8.395  1.00  0.00           O  
ATOM   3301  CG2 THR B 270      -7.110  11.743  -8.223  1.00  0.00           C  
ATOM   3302  N   LEU B 271      -3.399  10.673  -9.264  1.00  0.00           N  
ATOM   3303  CA  LEU B 271      -2.157  11.442  -9.383  1.00  0.00           C  
ATOM   3304  C   LEU B 271      -1.819  11.735 -10.854  1.00  0.00           C  
ATOM   3305  O   LEU B 271      -1.469  12.865 -11.213  1.00  0.00           O  
ATOM   3306  CB  LEU B 271      -1.035  10.645  -8.708  1.00  0.00           C  
ATOM   3307  CG  LEU B 271       0.345  11.297  -8.825  1.00  0.00           C  
ATOM   3308  CD1 LEU B 271       0.411  12.556  -7.978  1.00  0.00           C  
ATOM   3309  CD2 LEU B 271       1.412  10.307  -8.363  1.00  0.00           C  
ATOM   3310  N   ILE B 272      -1.963  10.740 -11.715  1.00  0.00           N  
ATOM   3311  CA  ILE B 272      -1.765  10.873 -13.157  1.00  0.00           C  
ATOM   3312  C   ILE B 272      -2.824  11.801 -13.773  1.00  0.00           C  
ATOM   3313  O   ILE B 272      -2.488  12.684 -14.562  1.00  0.00           O  
ATOM   3314  CB  ILE B 272      -1.753   9.460 -13.793  1.00  0.00           C  
ATOM   3315  CG1 ILE B 272      -0.572   8.591 -13.284  1.00  0.00           C  
ATOM   3316  CG2 ILE B 272      -1.724   9.503 -15.314  1.00  0.00           C  
ATOM   3317  CD1 ILE B 272       0.826   9.174 -13.495  1.00  0.00           C  
ATOM   3318  N   GLU B 273      -4.078  11.670 -13.365  1.00  0.00           N  
ATOM   3319  CA  GLU B 273      -5.163  12.564 -13.793  1.00  0.00           C  
ATOM   3320  C   GLU B 273      -4.902  14.027 -13.371  1.00  0.00           C  
ATOM   3321  O   GLU B 273      -5.006  14.923 -14.201  1.00  0.00           O  
ATOM   3322  CB  GLU B 273      -6.497  12.039 -13.235  1.00  0.00           C  
ATOM   3323  CG  GLU B 273      -7.713  12.791 -13.799  1.00  0.00           C  
ATOM   3324  CD  GLU B 273      -9.059  12.286 -13.237  1.00  0.00           C  
ATOM   3325  OE1 GLU B 273     -10.040  12.219 -14.012  1.00  0.00           O  
ATOM   3326  OE2 GLU B 273      -9.145  11.992 -12.023  1.00  0.00           O  
ATOM   3327  N   ASN B 274      -4.467  14.253 -12.127  1.00  0.00           N  
ATOM   3328  CA  ASN B 274      -4.090  15.573 -11.622  1.00  0.00           C  
ATOM   3329  C   ASN B 274      -2.927  16.181 -12.427  1.00  0.00           C  
ATOM   3330  O   ASN B 274      -2.956  17.368 -12.742  1.00  0.00           O  
ATOM   3331  CB  ASN B 274      -3.682  15.473 -10.148  1.00  0.00           C  
ATOM   3332  CG  ASN B 274      -4.830  15.452  -9.149  1.00  0.00           C  
ATOM   3333  OD1 ASN B 274      -5.989  15.658  -9.443  1.00  0.00           O  
ATOM   3334  ND2 ASN B 274      -4.497  15.276  -7.886  1.00  0.00           N  
ATOM   3335  N   THR B 275      -1.929  15.380 -12.786  1.00  0.00           N  
ATOM   3336  CA  THR B 275      -0.782  15.854 -13.567  1.00  0.00           C  
ATOM   3337  C   THR B 275      -1.205  16.287 -14.969  1.00  0.00           C  
ATOM   3338  O   THR B 275      -0.760  17.323 -15.465  1.00  0.00           O  
ATOM   3339  CB  THR B 275       0.311  14.786 -13.660  1.00  0.00           C  
ATOM   3340  OG1 THR B 275       0.687  14.351 -12.371  1.00  0.00           O  
ATOM   3341  CG2 THR B 275       1.581  15.308 -14.329  1.00  0.00           C  
ATOM   3342  N   LEU B 276      -2.111  15.540 -15.602  1.00  0.00           N  
ATOM   3343  CA  LEU B 276      -2.701  15.963 -16.876  1.00  0.00           C  
ATOM   3344  C   LEU B 276      -3.508  17.248 -16.702  1.00  0.00           C  
ATOM   3345  O   LEU B 276      -3.328  18.174 -17.491  1.00  0.00           O  
ATOM   3346  CB  LEU B 276      -3.559  14.825 -17.446  1.00  0.00           C  
ATOM   3347  CG  LEU B 276      -4.274  15.206 -18.756  1.00  0.00           C  
ATOM   3348  CD1 LEU B 276      -3.307  15.472 -19.908  1.00  0.00           C  
ATOM   3349  CD2 LEU B 276      -5.207  14.075 -19.174  1.00  0.00           C  
ATOM   3350  N   GLN B 277      -4.355  17.339 -15.680  1.00  0.00           N  
ATOM   3351  CA  GLN B 277      -5.154  18.526 -15.394  1.00  0.00           C  
ATOM   3352  C   GLN B 277      -4.274  19.769 -15.228  1.00  0.00           C  
ATOM   3353  O   GLN B 277      -4.545  20.793 -15.849  1.00  0.00           O  
ATOM   3354  CB  GLN B 277      -6.009  18.278 -14.141  1.00  0.00           C  
ATOM   3355  CG  GLN B 277      -6.900  19.496 -13.845  1.00  0.00           C  
ATOM   3356  CD  GLN B 277      -7.766  19.359 -12.593  1.00  0.00           C  
ATOM   3357  OE1 GLN B 277      -7.725  18.408 -11.838  1.00  0.00           O  
ATOM   3358  NE2 GLN B 277      -8.581  20.361 -12.342  1.00  0.00           N  
ATOM   3359  N   ALA B 278      -3.183  19.670 -14.462  1.00  0.00           N  
ATOM   3360  CA  ALA B 278      -2.240  20.765 -14.281  1.00  0.00           C  
ATOM   3361  C   ALA B 278      -1.689  21.264 -15.627  1.00  0.00           C  
ATOM   3362  O   ALA B 278      -1.673  22.465 -15.881  1.00  0.00           O  
ATOM   3363  CB  ALA B 278      -1.116  20.292 -13.347  1.00  0.00           C  
ATOM   3364  N   CYS B 279      -1.320  20.349 -16.520  1.00  0.00           N  
ATOM   3365  CA  CYS B 279      -0.854  20.690 -17.852  1.00  0.00           C  
ATOM   3366  C   CYS B 279      -1.938  21.376 -18.690  1.00  0.00           C  
ATOM   3367  O   CYS B 279      -1.729  22.479 -19.194  1.00  0.00           O  
ATOM   3368  CB  CYS B 279      -0.335  19.413 -18.530  1.00  0.00           C  
ATOM   3369  SG  CYS B 279       0.382  19.781 -20.162  1.00  0.00           S  
ATOM   3370  N   VAL B 280      -3.113  20.745 -18.837  1.00  0.00           N  
ATOM   3371  CA  VAL B 280      -4.138  21.203 -19.790  1.00  0.00           C  
ATOM   3372  C   VAL B 280      -4.929  22.414 -19.317  1.00  0.00           C  
ATOM   3373  O   VAL B 280      -5.367  23.194 -20.157  1.00  0.00           O  
ATOM   3374  CB  VAL B 280      -5.117  20.089 -20.210  1.00  0.00           C  
ATOM   3375  CG1 VAL B 280      -4.404  19.042 -21.071  1.00  0.00           C  
ATOM   3376  CG2 VAL B 280      -5.802  19.376 -19.054  1.00  0.00           C  
ATOM   3377  N   GLU B 281      -5.114  22.586 -18.012  1.00  0.00           N  
ATOM   3378  CA  GLU B 281      -5.917  23.680 -17.465  1.00  0.00           C  
ATOM   3379  C   GLU B 281      -5.081  24.866 -16.969  1.00  0.00           C  
ATOM   3380  O   GLU B 281      -5.540  26.002 -17.034  1.00  0.00           O  
ATOM   3381  CB  GLU B 281      -6.827  23.186 -16.326  1.00  0.00           C  
ATOM   3382  CG  GLU B 281      -7.888  22.165 -16.772  1.00  0.00           C  
ATOM   3383  CD  GLU B 281      -8.823  21.730 -15.624  1.00  0.00           C  
ATOM   3384  OE1 GLU B 281      -9.530  20.716 -15.800  1.00  0.00           O  
ATOM   3385  OE2 GLU B 281      -8.824  22.369 -14.543  1.00  0.00           O  
ATOM   3386  N   TYR B 282      -3.860  24.630 -16.471  1.00  0.00           N  
ATOM   3387  CA  TYR B 282      -3.120  25.659 -15.737  1.00  0.00           C  
ATOM   3388  C   TYR B 282      -1.828  26.112 -16.410  1.00  0.00           C  
ATOM   3389  O   TYR B 282      -1.468  27.282 -16.267  1.00  0.00           O  
ATOM   3390  CB  TYR B 282      -2.844  25.191 -14.293  1.00  0.00           C  
ATOM   3391  CG  TYR B 282      -4.046  24.645 -13.534  1.00  0.00           C  
ATOM   3392  CD1 TYR B 282      -5.338  25.163 -13.735  1.00  0.00           C  
ATOM   3393  CD2 TYR B 282      -3.871  23.582 -12.625  1.00  0.00           C  
ATOM   3394  CE1 TYR B 282      -6.443  24.616 -13.074  1.00  0.00           C  
ATOM   3395  CE2 TYR B 282      -4.974  23.031 -11.955  1.00  0.00           C  
ATOM   3396  CZ  TYR B 282      -6.267  23.535 -12.185  1.00  0.00           C  
ATOM   3397  OH  TYR B 282      -7.351  22.986 -11.568  1.00  0.00           O  
ATOM   3398  N   HIS B 283      -1.131  25.228 -17.114  1.00  0.00           N  
ATOM   3399  CA  HIS B 283       0.216  25.527 -17.623  1.00  0.00           C  
ATOM   3400  C   HIS B 283       0.267  25.676 -19.145  1.00  0.00           C  
ATOM   3401  O   HIS B 283       0.998  26.531 -19.641  1.00  0.00           O  
ATOM   3402  CB  HIS B 283       1.204  24.455 -17.158  1.00  0.00           C  
ATOM   3403  CG  HIS B 283       1.214  24.194 -15.686  1.00  0.00           C  
ATOM   3404  ND1 HIS B 283       1.469  22.964 -15.103  1.00  0.00           N  
ATOM   3405  CD2 HIS B 283       0.980  25.069 -14.653  1.00  0.00           C  
ATOM   3406  CE1 HIS B 283       1.375  23.100 -13.779  1.00  0.00           C  
ATOM   3407  NE2 HIS B 283       1.086  24.365 -13.465  1.00  0.00           N  
ATOM   3408  N   ASP B 284      -0.478  24.846 -19.876  1.00  0.00           N  
ATOM   3409  CA  ASP B 284      -0.489  24.862 -21.343  1.00  0.00           C  
ATOM   3410  C   ASP B 284      -1.919  24.696 -21.888  1.00  0.00           C  
ATOM   3411  O   ASP B 284      -2.213  23.765 -22.645  1.00  0.00           O  
ATOM   3412  CB  ASP B 284       0.501  23.796 -21.841  1.00  0.00           C  
ATOM   3413  CG  ASP B 284       0.771  23.885 -23.343  1.00  0.00           C  
ATOM   3414  OD1 ASP B 284       0.971  24.997 -23.855  1.00  0.00           O  
ATOM   3415  OD2 ASP B 284       0.833  22.798 -23.964  1.00  0.00           O  
ATOM   3416  N   PRO B 285      -2.858  25.595 -21.447  1.00  0.00           N  
ATOM   3417  CA  PRO B 285      -4.217  25.581 -21.946  1.00  0.00           C  
ATOM   3418  C   PRO B 285      -4.232  25.930 -23.433  1.00  0.00           C  
ATOM   3419  O   PRO B 285      -3.469  26.778 -23.901  1.00  0.00           O  
ATOM   3420  CB  PRO B 285      -4.981  26.604 -21.107  1.00  0.00           C  
ATOM   3421  CG  PRO B 285      -3.899  27.620 -20.725  1.00  0.00           C  
ATOM   3422  CD  PRO B 285      -2.658  26.741 -20.569  1.00  0.00           C  
ATOM   3423  N   GLN B 286      -5.111  25.278 -24.166  1.00  0.00           N  
ATOM   3424  CA  GLN B 286      -5.412  25.632 -25.544  1.00  0.00           C  
ATOM   3425  C   GLN B 286      -6.688  26.472 -25.552  1.00  0.00           C  
ATOM   3426  O   GLN B 286      -7.625  26.156 -24.829  1.00  0.00           O  
ATOM   3427  CB  GLN B 286      -5.545  24.365 -26.401  1.00  0.00           C  
ATOM   3428  CG  GLN B 286      -4.302  23.461 -26.337  1.00  0.00           C  
ATOM   3429  CD  GLN B 286      -3.014  24.194 -26.771  1.00  0.00           C  
ATOM   3430  OE1 GLN B 286      -2.857  24.593 -27.910  1.00  0.00           O  
ATOM   3431  NE2 GLN B 286      -2.075  24.386 -25.877  1.00  0.00           N  
ATOM   3432  N   ASP B 287      -6.697  27.525 -26.350  1.00  0.00           N  
ATOM   3433  CA  ASP B 287      -7.929  28.263 -26.580  1.00  0.00           C  
ATOM   3434  C   ASP B 287      -8.925  27.335 -27.304  1.00  0.00           C  
ATOM   3435  O   ASP B 287      -8.580  26.730 -28.321  1.00  0.00           O  
ATOM   3436  CB  ASP B 287      -7.655  29.546 -27.390  1.00  0.00           C  
ATOM   3437  CG  ASP B 287      -6.856  30.619 -26.626  1.00  0.00           C  
ATOM   3438  OD1 ASP B 287      -7.014  30.723 -25.386  1.00  0.00           O  
ATOM   3439  OD2 ASP B 287      -6.098  31.358 -27.298  1.00  0.00           O  
ATOM   3440  N   GLU B 288     -10.128  27.177 -26.738  1.00  0.00           N  
ATOM   3441  CA  GLU B 288     -11.247  26.502 -27.411  1.00  0.00           C  
ATOM   3442  C   GLU B 288     -11.805  27.337 -28.575  1.00  0.00           C  
ATOM   3443  O   GLU B 288     -11.891  28.573 -28.451  1.00  0.00           O  
ATOM   3444  CB  GLU B 288     -12.375  26.139 -26.424  1.00  0.00           C  
ATOM   3445  CG  GLU B 288     -12.064  24.929 -25.523  1.00  0.00           C  
ATOM   3446  CD  GLU B 288     -13.286  24.409 -24.727  1.00  0.00           C  
ATOM   3447  OE1 GLU B 288     -13.220  23.257 -24.244  1.00  0.00           O  
ATOM   3448  OE2 GLU B 288     -14.300  25.136 -24.598  1.00  0.00           O  
ATOM   3449  OXT GLU B 288     -12.150  26.707 -29.605  1.00  0.00           O  
CONECT    1    2                                                      
CONECT    2    3    5    1                                            
CONECT    3    4    4    9    2                                       
CONECT    4    3    3                                                 
CONECT    5    6    2                                                 
CONECT    6    7    5                                                 
CONECT    7    8    6                                                 
CONECT    8    7                                                      
CONECT    9   10    3                                                 
CONECT   10   11    9   13                                            
CONECT   11   17   12   12   10                                       
CONECT   12   11   11                                                 
CONECT   13   15   10   14                                            
CONECT   14   13   16                                                 
CONECT   15   13                                                      
CONECT   16   14                                                      
CONECT   17   18   11                                                 
CONECT   18   21   19   17                                            
CONECT   19   20   20   23   18                                       
CONECT   20   19   19                                                 
CONECT   21   22   18                                                 
CONECT   22   21                                                      
CONECT   23   24   19                                                 
CONECT   24   25   27   23                                            
CONECT   25   31   26   26   24                                       
CONECT   26   25   25                                                 
CONECT   27   24   28                                                 
CONECT   28   27   30   29                                            
CONECT   29   28                                                      
CONECT   30   28                                                      
CONECT   31   32   25                                                 
CONECT   32   35   33   31                                            
CONECT   33   39   34   34   32                                       
CONECT   34   33   33                                                 
CONECT   35   36   37   32                                            
CONECT   36   38   35                                                 
CONECT   37   35                                                      
CONECT   38   36                                                      
CONECT   39   40   33                                                 
CONECT   40   41   39   43                                            
CONECT   41   44   42   42   40                                       
CONECT   42   41   41                                                 
CONECT   43   40                                                      
CONECT   44   45   41                                                 
CONECT   45   48   46   44                                            
CONECT   46   45   49   47   47                                       
CONECT   47   46   46                                                 
CONECT   48   45                                                      
CONECT   49   46   50                                                 
CONECT   50   51   49   53                                            
CONECT   51   52   52   57   50                                       
CONECT   52   51   51                                                 
CONECT   53   50   54                                                 
CONECT   54   53   56   55                                            
CONECT   55   54                                                      
CONECT   56   54                                                      
CONECT   57   58   51                                                 
CONECT   58   61   59   57                                            
CONECT   59   58   62   60   60                                       
CONECT   60   59   59                                                 
CONECT   61   58                                                      
CONECT   62   59   63                                                 
CONECT   63   66   62   64                                            
CONECT   64   63   65   65   69                                       
CONECT   65   64   64                                                 
CONECT   66   68   67   63                                            
CONECT   67   66                                                      
CONECT   68   66                                                      
CONECT   69   64   70                                                 
CONECT   70   69   73   71                                            
CONECT   71   70   77   72   72                                       
CONECT   72   71   71                                                 
CONECT   73   74   70                                                 
CONECT   74   76   76   73   75                                       
CONECT   75   74                                                      
CONECT   76   74   74                                                 
CONECT   77   71   78                                                 
CONECT   78   77   79   81                                            
CONECT   79   88   78   80   80                                       
CONECT   80   79   79                                                 
CONECT   81   78   82                                                 
CONECT   82   81   83                                                 
CONECT   83   82   84                                                 
CONECT   84   83   85   85                                            
CONECT   85   84   84   86   87                                       
CONECT   86   85                                                      
CONECT   87   85                                                      
CONECT   88   89   79                                                 
CONECT   89   92   90   88                                            
CONECT   90   91   91   89   95                                       
CONECT   91   90   90                                                 
CONECT   92   93   94   89                                            
CONECT   93   92                                                      
CONECT   94   92                                                      
CONECT   95   90   96                                                 
CONECT   96   97   95   99                                            
CONECT   97  103   98   98   96                                       
CONECT   98   97   97                                                 
CONECT   99   96  101  100                                            
CONECT  100   99  102                                                 
CONECT  101   99                                                      
CONECT  102  100                                                      
CONECT  103  104   97                                                 
CONECT  104  105  103                                                 
CONECT  105  104  107  106  106                                       
CONECT  106  105  105                                                 
CONECT  107  105  108                                                 
CONECT  108  109  107  111                                            
CONECT  109  110  110  115  108                                       
CONECT  110  109  109                                                 
CONECT  111  108  112                                                 
CONECT  112  111  113                                                 
CONECT  113  112  114                                                 
CONECT  114  113                                                      
CONECT  115  116  109                                                 
CONECT  116  117  119  115                                            
CONECT  117  118  118  124  116                                       
CONECT  118  117  117                                                 
CONECT  119  116  120                                                 
CONECT  120  119  121                                                 
CONECT  121  123  123  120  122                                       
CONECT  122  121                                                      
CONECT  123  121  121                                                 
CONECT  124  125  117                                                 
CONECT  125  128  126  124                                            
CONECT  126  127  127  125  132                                       
CONECT  127  126  126                                                 
CONECT  128  129  125                                                 
CONECT  129  131  128  130  130                                       
CONECT  130  129  129                                                 
CONECT  131  129                                                      
CONECT  132  126  133                                                 
CONECT  133  134  132  136                                            
CONECT  134  135  135  137  133                                       
CONECT  135  134  134                                                 
CONECT  136  133                                                      
CONECT  137  138  134                                                 
CONECT  138  139  137  141                                            
CONECT  139  145  140  140  138                                       
CONECT  140  139  139                                                 
CONECT  141  138  142                                                 
CONECT  142  141  143                                                 
CONECT  143  142  144                                                 
CONECT  144  143                                                      
CONECT  145  146  139  151                                            
CONECT  146  147  149  145                                            
CONECT  147  148  148  146  152                                       
CONECT  148  147  147                                                 
CONECT  149  146  150                                                 
CONECT  150  149  151                                                 
CONECT  151  150  145                                                 
CONECT  152  147  153                                                 
CONECT  153  154  152  156                                            
CONECT  154  166  153  155  155                                       
CONECT  155  154  154                                                 
CONECT  156  153  157                                                 
CONECT  157  156  158  158  159                                       
CONECT  158  157  157  160                                            
CONECT  159  157  162  161                                            
CONECT  160  158  161  161                                            
CONECT  161  159  160  160  163                                       
CONECT  162  159  164  164                                            
CONECT  163  161  165  165                                            
CONECT  164  162  162  165                                            
CONECT  165  164  163  163                                            
CONECT  166  167  154                                                 
CONECT  167  170  168  166                                            
CONECT  168  169  169  167  174                                       
CONECT  169  168  168                                                 
CONECT  170  171  167                                                 
CONECT  171  173  170  172  172                                       
CONECT  172  171  171                                                 
CONECT  173  171                                                      
CONECT  174  168  175                                                 
CONECT  175  174  176  178                                            
CONECT  176  182  175  177  177                                       
CONECT  177  176  176                                                 
CONECT  178  175  179                                                 
CONECT  179  181  178  180                                            
CONECT  180  179                                                      
CONECT  181  179                                                      
CONECT  182  188  183  176                                            
CONECT  183  186  182  184                                            
CONECT  184  183  189  185  185                                       
CONECT  185  184  184                                                 
CONECT  186  187  183                                                 
CONECT  187  186  188                                                 
CONECT  188  187  182                                                 
CONECT  189  184  190                                                 
CONECT  190  189  193  191                                            
CONECT  191  190  194  192  192                                       
CONECT  192  191  191                                                 
CONECT  193  190                                                      
CONECT  194  191  195                                                 
CONECT  195  194  196  198                                            
CONECT  196  202  195  197  197                                       
CONECT  197  196  196                                                 
CONECT  198  195  199                                                 
CONECT  199  198  201  201  200                                       
CONECT  200  199                                                      
CONECT  201  199  199                                                 
CONECT  202  203  196                                                 
CONECT  203  206  202  204                                            
CONECT  204  210  203  205  205                                       
CONECT  205  204  204                                                 
CONECT  206  207  203                                                 
CONECT  207  208  206  209                                            
CONECT  208  207                                                      
CONECT  209  207                                                      
CONECT  210  211  204                                                 
CONECT  211  214  210  212                                            
CONECT  212  211  215  213  213                                       
CONECT  213  212  212                                                 
CONECT  214  211                                                      
CONECT  215  212  216                                                 
CONECT  216  215  219  217                                            
CONECT  217  216  229  218  218                                       
CONECT  218  217  217                                                 
CONECT  219  216  220                                                 
CONECT  220  219  222  222  221                                       
CONECT  221  220  223                                                 
CONECT  222  220  220  225  224                                       
CONECT  223  221  224  224                                            
CONECT  224  222  223  223  226                                       
CONECT  225  222  227  227                                            
CONECT  226  224  228  228                                            
CONECT  227  225  225  228                                            
CONECT  228  227  226  226                                            
CONECT  229  217  230                                                 
CONECT  230  229  233  231                                            
CONECT  231  240  230  232  232                                       
CONECT  232  231  231                                                 
CONECT  233  230  234                                                 
CONECT  234  233  235  235  236                                       
CONECT  235  234  234  237                                            
CONECT  236  234  238  238                                            
CONECT  237  235  239  239                                            
CONECT  238  236  236  239                                            
CONECT  239  237  237  238                                            
CONECT  240  241  231                                                 
CONECT  241  244  240  242                                            
CONECT  242  241  249  243  243                                       
CONECT  243  242  242                                                 
CONECT  244  245  241                                                 
CONECT  245  246  244                                                 
CONECT  246  247  245                                                 
CONECT  247  248  246                                                 
CONECT  248  247                                                      
CONECT  249  242  250                                                 
CONECT  250  253  249  251                                            
CONECT  251  250  260  252  252                                       
CONECT  252  251  251                                                 
CONECT  253  254  250                                                 
CONECT  254  255  253                                                 
CONECT  255  256  254                                                 
CONECT  256  257  257  255                                            
CONECT  257  258  259  256  256                                       
CONECT  258  257                                                      
CONECT  259  257                                                      
CONECT  260  251  261                                                 
CONECT  261  260  264  262                                            
CONECT  262  261  268  263  263                                       
CONECT  263  262  262                                                 
CONECT  264  265  261                                                 
CONECT  265  267  266  266  264                                       
CONECT  266  265  265                                                 
CONECT  267  265                                                      
CONECT  268  269  262                                                 
CONECT  269  268  272  270                                            
CONECT  270  275  269  271  271                                       
CONECT  271  270  270                                                 
CONECT  272  273  269  274                                            
CONECT  273  272                                                      
CONECT  274  272                                                      
CONECT  275  276  270                                                 
CONECT  276  279  275  277                                            
CONECT  277  276  283  278  278                                       
CONECT  278  277  277                                                 
CONECT  279  280  276                                                 
CONECT  280  282  281  279                                            
CONECT  281  280                                                      
CONECT  282  280                                                      
CONECT  283  277  284                                                 
CONECT  284  283  287  285                                            
CONECT  285  284  291  286  286                                       
CONECT  286  285  285                                                 
CONECT  287  288  284                                                 
CONECT  288  290  289  289  287                                       
CONECT  289  288  288                                                 
CONECT  290  288                                                      
CONECT  291  285  292                                                 
CONECT  292  291  293  295                                            
CONECT  293  294  294  292  300                                       
CONECT  294  293  293                                                 
CONECT  295  296  292                                                 
CONECT  296  297  295                                                 
CONECT  297  298  296                                                 
CONECT  298  299  297                                                 
CONECT  299  298                                                      
CONECT  300  293  301  306                                            
CONECT  301  302  300  304                                            
CONECT  302  307  301  303  303                                       
CONECT  303  302  302                                                 
CONECT  304  301  305                                                 
CONECT  305  306  304                                                 
CONECT  306  300  305                                                 
CONECT  307  308  302                                                 
CONECT  308  311  307  309                                            
CONECT  309  308  310  310  314                                       
CONECT  310  309  309                                                 
CONECT  311  313  312  308                                            
CONECT  312  311                                                      
CONECT  313  311                                                      
CONECT  314  309  315                                                 
CONECT  315  316  314  318                                            
CONECT  316  322  317  317  315                                       
CONECT  317  316  316                                                 
CONECT  318  315  320  319                                            
CONECT  319  318  321                                                 
CONECT  320  318                                                      
CONECT  321  319                                                      
CONECT  322  323  316                                                 
CONECT  323  326  324  322                                            
CONECT  324  323  330  325  325                                       
CONECT  325  324  324                                                 
CONECT  326  327  323                                                 
CONECT  327  328  326                                                 
CONECT  328  329  327                                                 
CONECT  329  328                                                      
CONECT  330  324  331                                                 
CONECT  331  332  330                                                 
CONECT  332  333  333  334  331                                       
CONECT  333  332  332                                                 
CONECT  334  335  332                                                 
CONECT  335  336  338  334                                            
CONECT  336  337  337  345  335                                       
CONECT  337  336  336                                                 
CONECT  338  339  335                                                 
CONECT  339  340  338                                                 
CONECT  340  341  339                                                 
CONECT  341  342  342  340                                            
CONECT  342  344  341  341  343                                       
CONECT  343  342                                                      
CONECT  344  342                                                      
CONECT  345  346  336                                                 
CONECT  346  347  349  345                                            
CONECT  347  348  348  355  346                                       
CONECT  348  347  347                                                 
CONECT  349  346  350                                                 
CONECT  350  351  351  349  352                                       
CONECT  351  350  350  353                                            
CONECT  352  350  354                                                 
CONECT  353  351  354  354                                            
CONECT  354  353  353  352                                            
CONECT  355  356  347                                                 
CONECT  356  357  355  359                                            
CONECT  357  358  358  356  362                                       
CONECT  358  357  357                                                 
CONECT  359  356  361  360                                            
CONECT  360  359                                                      
CONECT  361  359                                                      
CONECT  362  357  363                                                 
CONECT  363  364  362  366                                            
CONECT  364  365  365  376  363                                       
CONECT  365  364  364                                                 
CONECT  366  363  367                                                 
CONECT  367  369  369  368  366                                       
CONECT  368  370  367                                                 
CONECT  369  371  372  367  367                                       
CONECT  370  371  371  368                                            
CONECT  371  373  369  370  370                                       
CONECT  372  374  374  369                                            
CONECT  373  375  375  371                                            
CONECT  374  375  372  372                                            
CONECT  375  373  373  374                                            
CONECT  376  377  364                                                 
CONECT  377  378  380  376                                            
CONECT  378  379  379  385  377                                       
CONECT  379  378  378                                                 
CONECT  380  377  381                                                 
CONECT  381  380  382                                                 
CONECT  382  381  384  384  383                                       
CONECT  383  382                                                      
CONECT  384  382  382                                                 
CONECT  385  386  378                                                 
CONECT  386  387  389  385                                            
CONECT  387  388  388  386  391                                       
CONECT  388  387  387                                                 
CONECT  389  386  390                                                 
CONECT  390  389                                                      
CONECT  391  387  392                                                 
CONECT  392  393  391  395                                            
CONECT  393  394  394  399  392                                       
CONECT  394  393  393                                                 
CONECT  395  392  397  396                                            
CONECT  396  395  398                                                 
CONECT  397  395                                                      
CONECT  398  396                                                      
CONECT  399  393  400                                                 
CONECT  400  401  399                                                 
CONECT  401  402  402  400  403                                       
CONECT  402  401  401                                                 
CONECT  403  401  404                                                 
CONECT  404  407  403  405                                            
CONECT  405  404  406  406  414                                       
CONECT  406  405  405                                                 
CONECT  407  408  404                                                 
CONECT  408  409  407                                                 
CONECT  409  410  408                                                 
CONECT  410  411  411  409                                            
CONECT  411  412  413  410  410                                       
CONECT  412  411                                                      
CONECT  413  411                                                      
CONECT  414  405  420  415                                            
CONECT  415  414  416  418                                            
CONECT  416  417  417  415  421                                       
CONECT  417  416  416                                                 
CONECT  418  415  419                                                 
CONECT  419  420  418                                                 
CONECT  420  414  419                                                 
CONECT  421  416  422                                                 
CONECT  422  423  421  425                                            
CONECT  423  429  422  424  424                                       
CONECT  424  423  423                                                 
CONECT  425  422  426                                                 
CONECT  426  428  425  427                                            
CONECT  427  426                                                      
CONECT  428  426                                                      
CONECT  429  435  430  423                                            
CONECT  430  433  429  431                                            
CONECT  431  430  432  432  436                                       
CONECT  432  431  431                                                 
CONECT  433  434  430                                                 
CONECT  434  433  435                                                 
CONECT  435  434  429                                                 
CONECT  436  431  437                                                 
CONECT  437  436  438                                                 
CONECT  438  437  440  439  439                                       
CONECT  439  438  438                                                 
CONECT  440  438  441                                                 
CONECT  441  440  444  442                                            
CONECT  442  441  443  443  451                                       
CONECT  443  442  442                                                 
CONECT  444  445  441                                                 
CONECT  445  446  444                                                 
CONECT  446  447  445                                                 
CONECT  447  448  448  446                                            
CONECT  448  450  449  447  447                                       
CONECT  449  448                                                      
CONECT  450  448                                                      
CONECT  451  442  452                                                 
CONECT  452  451  453  455                                            
CONECT  453  460  452  454  454                                       
CONECT  454  453  453                                                 
CONECT  455  452  456                                                 
CONECT  456  455  457                                                 
CONECT  457  456  458                                                 
CONECT  458  457  459                                                 
CONECT  459  458                                                      
CONECT  460  461  453                                                 
CONECT  461  464  460  462                                            
CONECT  462  461  463  463  468                                       
CONECT  463  462  462                                                 
CONECT  464  465  461                                                 
CONECT  465  466  466  467  464                                       
CONECT  466  465  465                                                 
CONECT  467  465                                                      
CONECT  468  462  469                                                 
CONECT  469  468  470  472                                            
CONECT  470  471  471  476  469                                       
CONECT  471  470  470                                                 
CONECT  472  469  473  474                                            
CONECT  473  472  475                                                 
CONECT  474  472                                                      
CONECT  475  473                                                      
CONECT  476  477  470                                                 
CONECT  477  480  476  478                                            
CONECT  478  477  484  479  479                                       
CONECT  479  478  478                                                 
CONECT  480  481  482  477                                            
CONECT  481  483  480                                                 
CONECT  482  480                                                      
CONECT  483  481                                                      
CONECT  484  478  485                                                 
CONECT  485  484  486  488                                            
CONECT  486  487  487  485  492                                       
CONECT  487  486  486                                                 
CONECT  488  485  489                                                 
CONECT  489  488  491  490                                            
CONECT  490  489                                                      
CONECT  491  489                                                      
CONECT  492  486  493                                                 
CONECT  493  496  492  494                                            
CONECT  494  493  498  495  495                                       
CONECT  495  494  494                                                 
CONECT  496  497  493                                                 
CONECT  497  496                                                      
CONECT  498  494  499                                                 
CONECT  499  498  500  502                                            
CONECT  500  504  499  501  501                                       
CONECT  501  500  500                                                 
CONECT  502  503  499                                                 
CONECT  503  502                                                      
CONECT  504  505  500                                                 
CONECT  505  508  506  504                                            
CONECT  506  513  507  507  505                                       
CONECT  507  506  506                                                 
CONECT  508  509  505                                                 
CONECT  509  510  508                                                 
CONECT  510  511  511  512  509                                       
CONECT  511  510  510                                                 
CONECT  512  510                                                      
CONECT  513  514  519  506                                            
CONECT  514  515  517  513                                            
CONECT  515  516  516  520  514                                       
CONECT  516  515  515                                                 
CONECT  517  514  518                                                 
CONECT  518  517  519                                                 
CONECT  519  513  518                                                 
CONECT  520  521  515                                                 
CONECT  521  522  520                                                 
CONECT  522  524  523  523  521                                       
CONECT  523  522  522                                                 
CONECT  524  525  522                                                 
CONECT  525  526  528  524                                            
CONECT  526  527  527  531  525                                       
CONECT  527  526  526                                                 
CONECT  528  529  525  530                                            
CONECT  529  528                                                      
CONECT  530  528                                                      
CONECT  531  532  526                                                 
CONECT  532  535  531  533                                            
CONECT  533  532  539  534  534                                       
CONECT  534  533  533                                                 
CONECT  535  536  532                                                 
CONECT  536  538  538  537  535                                       
CONECT  537  536                                                      
CONECT  538  536  536                                                 
CONECT  539  533  540                                                 
CONECT  540  539  541  543                                            
CONECT  541  547  540  542  542                                       
CONECT  542  541  541                                                 
CONECT  543  544  540                                                 
CONECT  544  545  545  546  543                                       
CONECT  545  544  544                                                 
CONECT  546  544                                                      
CONECT  547  548  541                                                 
CONECT  548  551  547  549                                            
CONECT  549  548  550  550  558                                       
CONECT  550  549  549                                                 
CONECT  551  552  548                                                 
CONECT  552  553  551                                                 
CONECT  553  554  552                                                 
CONECT  554  555  555  553                                            
CONECT  555  556  557  554  554                                       
CONECT  556  555                                                      
CONECT  557  555                                                      
CONECT  558  549  559                                                 
CONECT  559  558  562  560                                            
CONECT  560  559  561  561  565                                       
CONECT  561  560  560                                                 
CONECT  562  563  564  559                                            
CONECT  563  562                                                      
CONECT  564  562                                                      
CONECT  565  560  566                                                 
CONECT  566  565  567  569                                            
CONECT  567  566  568  568  572                                       
CONECT  568  567  567                                                 
CONECT  569  566  570  571                                            
CONECT  570  569                                                      
CONECT  571  569                                                      
CONECT  572  567  573                                                 
CONECT  573  572  576  574                                            
CONECT  574  573  586  575  575                                       
CONECT  575  574  574                                                 
CONECT  576  577  573                                                 
CONECT  577  578  578  579  576                                       
CONECT  578  580  577  577                                            
CONECT  579  581  582  582  577                                       
CONECT  580  581  581  578                                            
CONECT  581  583  580  580  579                                       
CONECT  582  584  579  579                                            
CONECT  583  585  581                                                 
CONECT  584  585  585  582                                            
CONECT  585  583  584  584                                            
CONECT  586  574  587                                                 
CONECT  587  586  588  590                                            
CONECT  588  589  589  587  593                                       
CONECT  589  588  588                                                 
CONECT  590  592  587  591                                            
CONECT  591  590                                                      
CONECT  592  590                                                      
CONECT  593  588  594                                                 
CONECT  594  593  597  595                                            
CONECT  595  594  596  596  602                                       
CONECT  596  595  595                                                 
CONECT  597  598  594                                                 
CONECT  598  599  597                                                 
CONECT  599  600  598                                                 
CONECT  600  601  599                                                 
CONECT  601  600                                                      
CONECT  602  595  603                                                 
CONECT  603  602  604  606                                            
CONECT  604  605  605  608  603                                       
CONECT  605  604  604                                                 
CONECT  606  603  607                                                 
CONECT  607  606                                                      
CONECT  608  604  609                                                 
CONECT  609  608  612  610                                            
CONECT  610  611  611  609  615                                       
CONECT  611  610  610                                                 
CONECT  612  614  609  613                                            
CONECT  613  612                                                      
CONECT  614  612                                                      
CONECT  615  610  616                                                 
CONECT  616  615  617  619                                            
CONECT  617  623  618  618  616                                       
CONECT  618  617  617                                                 
CONECT  619  616  620                                                 
CONECT  620  619  621  621  622                                       
CONECT  621  620  620                                                 
CONECT  622  620                                                      
CONECT  623  624  617                                                 
CONECT  624  625  627  623                                            
CONECT  625  632  626  626  624                                       
CONECT  626  625  625                                                 
CONECT  627  624  628                                                 
CONECT  628  627  629                                                 
CONECT  629  631  631  628  630                                       
CONECT  630  629                                                      
CONECT  631  629  629                                                 
CONECT  632  633  625                                                 
CONECT  633  636  634  632                                            
CONECT  634  635  635  633  637                                       
CONECT  635  634  634                                                 
CONECT  636  633                                                      
CONECT  637  634  638                                                 
CONECT  638  637  639  641                                            
CONECT  639  640  640  638  645                                       
CONECT  640  639  639                                                 
CONECT  641  638  642  643                                            
CONECT  642  641  644                                                 
CONECT  643  641                                                      
CONECT  644  642                                                      
CONECT  645  639  646                                                 
CONECT  646  647  645  649                                            
CONECT  647  650  648  648  646                                       
CONECT  648  647  647                                                 
CONECT  649  646                                                      
CONECT  650  651  647                                                 
CONECT  651  652  654  650                                            
CONECT  652  653  653  655  651                                       
CONECT  653  652  652                                                 
CONECT  654  651                                                      
CONECT  655  656  652                                                 
CONECT  656  659  657  655                                            
CONECT  657  658  658  656  661                                       
CONECT  658  657  657                                                 
CONECT  659  660  656                                                 
CONECT  660  659                                                      
CONECT  661  657  662                                                 
CONECT  662  661  663                                                 
CONECT  663  662  664  664  665                                       
CONECT  664  663  663                                                 
CONECT  665  663  666                                                 
CONECT  666  667  665  669                                            
CONECT  667  668  668  673  666                                       
CONECT  668  667  667                                                 
CONECT  669  666  670                                                 
CONECT  670  669  671  671  672                                       
CONECT  671  670  670                                                 
CONECT  672  670                                                      
CONECT  673  674  667                                                 
CONECT  674  677  675  673                                            
CONECT  675  680  674  676  676                                       
CONECT  676  675  675                                                 
CONECT  677  678  679  674                                            
CONECT  678  677                                                      
CONECT  679  677                                                      
CONECT  680  686  681  675                                            
CONECT  681  684  682  680                                            
CONECT  682  687  681  683  683                                       
CONECT  683  682  682                                                 
CONECT  684  685  681                                                 
CONECT  685  686  684                                                 
CONECT  686  685  680                                                 
CONECT  687  688  682                                                 
CONECT  688  691  689  687                                            
CONECT  689  690  690  688  696                                       
CONECT  690  689  689                                                 
CONECT  691  692  688                                                 
CONECT  692  693  691                                                 
CONECT  693  695  695  694  692                                       
CONECT  694  693                                                      
CONECT  695  693  693                                                 
CONECT  696  689  697                                                 
CONECT  697  698  696  700                                            
CONECT  698  704  699  699  697                                       
CONECT  699  698  698                                                 
CONECT  700  697  702  701                                            
CONECT  701  700  703                                                 
CONECT  702  700                                                      
CONECT  703  701                                                      
CONECT  704  705  698                                                 
CONECT  705  708  706  704                                            
CONECT  706  707  707  705  712                                       
CONECT  707  706  706                                                 
CONECT  708  709  705                                                 
CONECT  709  708  710                                                 
CONECT  710  711  709                                                 
CONECT  711  710                                                      
CONECT  712  706  713                                                 
CONECT  713  714  712  716                                            
CONECT  714  719  715  715  713                                       
CONECT  715  714  714                                                 
CONECT  716  713  717  718                                            
CONECT  717  716                                                      
CONECT  718  716                                                      
CONECT  719  720  714                                                 
CONECT  720  723  721  719                                            
CONECT  721  722  722  720  727                                       
CONECT  722  721  721                                                 
CONECT  723  724  725  720                                            
CONECT  724  726  723                                                 
CONECT  725  723                                                      
CONECT  726  724                                                      
CONECT  727  721  728                                                 
CONECT  728  727  729                                                 
CONECT  729  731  728  730  730                                       
CONECT  730  729  729                                                 
CONECT  731  729  732                                                 
CONECT  732  731  733                                                 
CONECT  733  732  735  734  734                                       
CONECT  734  733  733                                                 
CONECT  735  733  736                                                 
CONECT  736  735  737                                                 
CONECT  737  736  739  738  738                                       
CONECT  738  737  737                                                 
CONECT  739  737  740                                                 
CONECT  740  739  743  741                                            
CONECT  741  750  740  742  742                                       
CONECT  742  741  741                                                 
CONECT  743  740  744                                                 
CONECT  744  743  745                                                 
CONECT  745  744  746                                                 
CONECT  746  745  747  747                                            
CONECT  747  746  746  748  749                                       
CONECT  748  747                                                      
CONECT  749  747                                                      
CONECT  750  751  741                                                 
CONECT  751  754  750  752                                            
CONECT  752  757  751  753  753                                       
CONECT  753  752  752                                                 
CONECT  754  756  755  751                                            
CONECT  755  754                                                      
CONECT  756  754                                                      
CONECT  757  758  752                                                 
CONECT  758  761  757  759                                            
CONECT  759  758  769  760  760                                       
CONECT  760  759  759                                                 
CONECT  761  762  758                                                 
CONECT  762  764  764  763  761                                       
CONECT  763  765  765  762                                            
CONECT  764  766  762  762                                            
CONECT  765  767  763  763                                            
CONECT  766  767  767  764                                            
CONECT  767  768  766  766  765                                       
CONECT  768  767                                                      
CONECT  769  759  770                                                 
CONECT  770  769  773  771                                            
CONECT  771  770  778  772  772                                       
CONECT  772  771  771                                                 
CONECT  773  770  774                                                 
CONECT  774  773  775                                                 
CONECT  775  777  777  774  776                                       
CONECT  776  775                                                      
CONECT  777  775  775                                                 
CONECT  778  771  779                                                 
CONECT  779  778  782  780                                            
CONECT  780  787  779  781  781                                       
CONECT  781  780  780                                                 
CONECT  782  783  779                                                 
CONECT  783  784  782                                                 
CONECT  784  785  785  786  783                                       
CONECT  785  784  784                                                 
CONECT  786  784                                                      
CONECT  787  788  780                                                 
CONECT  788  791  787  789                                            
CONECT  789  798  788  790  790                                       
CONECT  790  789  789                                                 
CONECT  791  792  788                                                 
CONECT  792  794  794  791  793                                       
CONECT  793  792  795  795                                            
CONECT  794  796  792  792                                            
CONECT  795  797  793  793                                            
CONECT  796  794  797  797                                            
CONECT  797  796  796  795                                            
CONECT  798  799  789                                                 
CONECT  799  802  798  800                                            
CONECT  800  799  801  801  806                                       
CONECT  801  800  800                                                 
CONECT  802  803  799                                                 
CONECT  803  804  805  802                                            
CONECT  804  803                                                      
CONECT  805  803                                                      
CONECT  806  800  812  807                                            
CONECT  807  806  808  810                                            
CONECT  808  813  807  809  809                                       
CONECT  809  808  808                                                 
CONECT  810  807  811                                                 
CONECT  811  812  810                                                 
CONECT  812  806  811                                                 
CONECT  813  814  808                                                 
CONECT  814  815  813  817                                            
CONECT  815  822  816  816  814                                       
CONECT  816  815  815                                                 
CONECT  817  814  818                                                 
CONECT  818  817  819                                                 
CONECT  819  818  820                                                 
CONECT  820  819  821                                                 
CONECT  821  820                                                      
CONECT  822  823  815                                                 
CONECT  823  826  824  822                                            
CONECT  824  827  823  825  825                                       
CONECT  825  824  824                                                 
CONECT  826  823                                                      
CONECT  827  828  824                                                 
CONECT  828  829  827  831                                            
CONECT  829  836  830  830  828                                       
CONECT  830  829  829                                                 
CONECT  831  828  832                                                 
CONECT  832  831  833                                                 
CONECT  833  834  834  832  835                                       
CONECT  834  833  833                                                 
CONECT  835  833                                                      
CONECT  836  837  829                                                 
CONECT  837  838  840  836                                            
CONECT  838  845  839  839  837                                       
CONECT  839  838  838                                                 
CONECT  840  841  837                                                 
CONECT  841  842  840                                                 
CONECT  842  843  841                                                 
CONECT  843  844  842                                                 
CONECT  844  843                                                      
CONECT  845  846  838                                                 
CONECT  846  847  849  845                                            
CONECT  847  853  848  848  846                                       
CONECT  848  847  847                                                 
CONECT  849  846  850                                                 
CONECT  850  849  851  852                                            
CONECT  851  850                                                      
CONECT  852  850                                                      
CONECT  853  854  847                                                 
CONECT  854  855  857  853                                            
CONECT  855  865  856  856  854                                       
CONECT  856  855  855                                                 
CONECT  857  854  858                                                 
CONECT  858  859  859  857  860                                       
CONECT  859  861  858  858                                            
CONECT  860  858  862  862                                            
CONECT  861  859  863  863                                            
CONECT  862  863  860  860                                            
CONECT  863  861  861  864  862                                       
CONECT  864  863                                                      
CONECT  865  866  855                                                 
CONECT  866  867  865  869                                            
CONECT  867  873  868  868  866                                       
CONECT  868  867  867                                                 
CONECT  869  866  870                                                 
CONECT  870  869  872  871                                            
CONECT  871  870                                                      
CONECT  872  870                                                      
CONECT  873  874  867                                                 
CONECT  874  877  875  873                                            
CONECT  875  876  876  880  874                                       
CONECT  876  875  875                                                 
CONECT  877  879  878  874                                            
CONECT  878  877                                                      
CONECT  879  877                                                      
CONECT  880  881  875                                                 
CONECT  881  882  880  884                                            
CONECT  882  883  883  890  881                                       
CONECT  883  882  882                                                 
CONECT  884  881  885                                                 
CONECT  885  884  887  887  886                                       
CONECT  886  885  888                                                 
CONECT  887  885  885  889                                            
CONECT  888  886  889  889                                            
CONECT  889  887  888  888                                            
CONECT  890  891  882                                                 
CONECT  891  894  892  890                                            
CONECT  892  898  891  893  893                                       
CONECT  893  892  892                                                 
CONECT  894  896  895  891                                            
CONECT  895  894  897                                                 
CONECT  896  894                                                      
CONECT  897  895                                                      
CONECT  898  899  892                                                 
CONECT  899  900  902  898                                            
CONECT  900  901  901  906  899                                       
CONECT  901  900  900                                                 
CONECT  902  903  899                                                 
CONECT  903  905  905  902  904                                       
CONECT  904  903                                                      
CONECT  905  903  903                                                 
CONECT  906  900  907                                                 
CONECT  907  910  906  908                                            
CONECT  908  907  911  909  909                                       
CONECT  909  908  908                                                 
CONECT  910  907                                                      
CONECT  911  908  912                                                 
CONECT  912  911  915  913                                            
CONECT  913  914  914  912  920                                       
CONECT  914  913  913                                                 
CONECT  915  912  916                                                 
CONECT  916  915  917                                                 
CONECT  917  919  919  916  918                                       
CONECT  918  917                                                      
CONECT  919  917  917                                                 
CONECT  920  913  921                                                 
CONECT  921  924  920  922                                            
CONECT  922  921  927  923  923                                       
CONECT  923  922  922                                                 
CONECT  924  925  921  926                                            
CONECT  925  924                                                      
CONECT  926  924                                                      
CONECT  927  922  928                                                 
CONECT  928  927  931  929                                            
CONECT  929  930  930  928  936                                       
CONECT  930  929  929                                                 
CONECT  931  932  928                                                 
CONECT  932  933  931                                                 
CONECT  933  934  934  935  932                                       
CONECT  934  933  933                                                 
CONECT  935  933                                                      
CONECT  936  929  937                                                 
CONECT  937  936  938                                                 
CONECT  938  937  940  939  939                                       
CONECT  939  938  938                                                 
CONECT  940  938  941                                                 
CONECT  941  940  944  942                                            
CONECT  942  941  948  943  943                                       
CONECT  943  942  942                                                 
CONECT  944  945  941                                                 
CONECT  945  946  946  947  944                                       
CONECT  946  945  945                                                 
CONECT  947  945                                                      
CONECT  948  942  949                                                 
CONECT  949  948  952  950                                            
CONECT  950  951  951  949  955                                       
CONECT  951  950  950                                                 
CONECT  952  953  949  954                                            
CONECT  953  952                                                      
CONECT  954  952                                                      
CONECT  955  950  956                                                 
CONECT  956  955  959  957                                            
CONECT  957  956  965  958  958                                       
CONECT  958  957  957                                                 
CONECT  959  960  956                                                 
CONECT  960  962  962  961  959                                       
CONECT  961  963  960                                                 
CONECT  962  964  960  960                                            
CONECT  963  964  964  961                                            
CONECT  964  963  963  962                                            
CONECT  965  957  966                                                 
CONECT  966  965  969  967                                            
CONECT  967  966  968  968  976                                       
CONECT  968  967  967                                                 
CONECT  969  966  970                                                 
CONECT  970  969  972  972  971                                       
CONECT  971  970  973  973                                            
CONECT  972  970  970  974                                            
CONECT  973  971  971  975                                            
CONECT  974  972  975  975                                            
CONECT  975  974  974  973                                            
CONECT  976  967  982  977                                            
CONECT  977  976  978  980                                            
CONECT  978  979  979  977  983                                       
CONECT  979  978  978                                                 
CONECT  980  977  981                                                 
CONECT  981  982  980                                                 
CONECT  982  976  981                                                 
CONECT  983  978  984                                                 
CONECT  984  983  987  985                                            
CONECT  985  984  991  986  986                                       
CONECT  986  985  985                                                 
CONECT  987  988  984                                                 
CONECT  988  989  989  990  987                                       
CONECT  989  988  988                                                 
CONECT  990  988                                                      
CONECT  991  985  992                                                 
CONECT  992  991  995  993                                            
CONECT  993  994  994  992 1003                                       
CONECT  994  993  993                                                 
CONECT  995  996  992                                                 
CONECT  996  997  997  998  995                                       
CONECT  997  999  996  996                                            
CONECT  998 1000 1000  996                                            
CONECT  999 1001 1001  997                                            
CONECT 1000 1001  998  998                                            
CONECT 1001 1002  999  999 1000                                       
CONECT 1002 1001                                                      
CONECT 1003  993 1004                                                 
CONECT 1004 1005 1003 1007                                            
CONECT 1005 1012 1006 1006 1004                                       
CONECT 1006 1005 1005                                                 
CONECT 1007 1004 1008                                                 
CONECT 1008 1007 1009                                                 
CONECT 1009 1011 1011 1010 1008                                       
CONECT 1010 1009                                                      
CONECT 1011 1009 1009                                                 
CONECT 1012 1013 1018 1005                                            
CONECT 1013 1016 1012 1014                                            
CONECT 1014 1013 1015 1015 1019                                       
CONECT 1015 1014 1014                                                 
CONECT 1016 1017 1013                                                 
CONECT 1017 1016 1018                                                 
CONECT 1018 1017 1012                                                 
CONECT 1019 1014 1020                                                 
CONECT 1020 1019 1021 1023                                            
CONECT 1021 1020 1027 1022 1022                                       
CONECT 1022 1021 1021                                                 
CONECT 1023 1020 1024                                                 
CONECT 1024 1025 1025 1023 1026                                       
CONECT 1025 1024 1024                                                 
CONECT 1026 1024                                                      
CONECT 1027 1021 1028                                                 
CONECT 1028 1029 1027 1031                                            
CONECT 1029 1035 1030 1030 1028                                       
CONECT 1030 1029 1029                                                 
CONECT 1031 1028 1032                                                 
CONECT 1032 1031 1034 1034 1033                                       
CONECT 1033 1032                                                      
CONECT 1034 1032 1032                                                 
CONECT 1035 1036 1029                                                 
CONECT 1036 1039 1037 1035                                            
CONECT 1037 1049 1038 1038 1036                                       
CONECT 1038 1037 1037                                                 
CONECT 1039 1040 1036                                                 
CONECT 1040 1039 1042 1042 1041                                       
CONECT 1041 1040 1043                                                 
CONECT 1042 1045 1040 1040 1044                                       
CONECT 1043 1044 1044 1041                                            
CONECT 1044 1042 1046 1043 1043                                       
CONECT 1045 1047 1047 1042                                            
CONECT 1046 1048 1048 1044                                            
CONECT 1047 1045 1045 1048                                            
CONECT 1048 1047 1046 1046                                            
CONECT 1049 1050 1037                                                 
CONECT 1050 1051 1049 1053                                            
CONECT 1051 1058 1052 1052 1050                                       
CONECT 1052 1051 1051                                                 
CONECT 1053 1050 1054                                                 
CONECT 1054 1053 1055                                                 
CONECT 1055 1054 1056 1056 1057                                       
CONECT 1056 1055 1055                                                 
CONECT 1057 1055                                                      
CONECT 1058 1059 1051                                                 
CONECT 1059 1062 1060 1058                                            
CONECT 1060 1064 1061 1061 1059                                       
CONECT 1061 1060 1060                                                 
CONECT 1062 1063 1059                                                 
CONECT 1063 1062                                                      
CONECT 1064 1065 1060                                                 
CONECT 1065 1066 1064 1068                                            
CONECT 1066 1071 1067 1067 1065                                       
CONECT 1067 1066 1066                                                 
CONECT 1068 1065 1070 1069                                            
CONECT 1069 1068                                                      
CONECT 1070 1068                                                      
CONECT 1071 1072 1066                                                 
CONECT 1072 1073 1075 1071                                            
CONECT 1073 1082 1074 1074 1072                                       
CONECT 1074 1073 1073                                                 
CONECT 1075 1076 1072                                                 
CONECT 1076 1077 1077 1078 1075                                       
CONECT 1077 1079 1076 1076                                            
CONECT 1078 1080 1080 1076                                            
CONECT 1079 1081 1081 1077                                            
CONECT 1080 1081 1078 1078                                            
CONECT 1081 1079 1079 1080                                            
CONECT 1082 1083 1073                                                 
CONECT 1083 1084 1086 1082                                            
CONECT 1084 1088 1085 1085 1083                                       
CONECT 1085 1084 1084                                                 
CONECT 1086 1087 1083                                                 
CONECT 1087 1086                                                      
CONECT 1088 1089 1084                                                 
CONECT 1089 1090 1092 1088                                            
CONECT 1090 1097 1091 1091 1089                                       
CONECT 1091 1090 1090                                                 
CONECT 1092 1093 1089                                                 
CONECT 1093 1094 1092                                                 
CONECT 1094 1095 1095 1093 1096                                       
CONECT 1095 1094 1094                                                 
CONECT 1096 1094                                                      
CONECT 1097 1098 1090                                                 
CONECT 1098 1099 1101 1097                                            
CONECT 1099 1108 1100 1100 1098                                       
CONECT 1100 1099 1099                                                 
CONECT 1101 1102 1098                                                 
CONECT 1102 1103 1103 1104 1101                                       
CONECT 1103 1105 1102 1102                                            
CONECT 1104 1106 1106 1102                                            
CONECT 1105 1107 1107 1103                                            
CONECT 1106 1107 1104 1104                                            
CONECT 1107 1105 1105 1106                                            
CONECT 1108 1109 1099                                                 
CONECT 1109 1110 1112 1108                                            
CONECT 1110 1118 1111 1111 1109                                       
CONECT 1111 1110 1110                                                 
CONECT 1112 1109 1113                                                 
CONECT 1113 1114 1114 1112 1115                                       
CONECT 1114 1113 1113 1116                                            
CONECT 1115 1113 1117                                                 
CONECT 1116 1114 1117 1117                                            
CONECT 1117 1116 1116 1115                                            
CONECT 1118 1119 1110                                                 
CONECT 1119 1122 1120 1118                                            
CONECT 1120 1126 1121 1121 1119                                       
CONECT 1121 1120 1120                                                 
CONECT 1122 1123 1119                                                 
CONECT 1123 1122 1125 1125 1124                                       
CONECT 1124 1123                                                      
CONECT 1125 1123 1123                                                 
CONECT 1126 1127 1120                                                 
CONECT 1127 1128 1130 1126                                            
CONECT 1128 1131 1129 1129 1127                                       
CONECT 1129 1128 1128                                                 
CONECT 1130 1127                                                      
CONECT 1131 1132 1128                                                 
CONECT 1132 1133 1135 1131                                            
CONECT 1133 1139 1134 1134 1132                                       
CONECT 1134 1133 1133                                                 
CONECT 1135 1132 1136                                                 
CONECT 1136 1135 1137 1137 1138                                       
CONECT 1137 1136 1136                                                 
CONECT 1138 1136                                                      
CONECT 1139 1140 1133                                                 
CONECT 1140 1143 1141 1139                                            
CONECT 1141 1140 1142 1142 1144                                       
CONECT 1142 1141 1141                                                 
CONECT 1143 1140                                                      
CONECT 1144 1141 1145                                                 
CONECT 1145 1144 1148 1146                                            
CONECT 1146 1145 1147 1147 1153                                       
CONECT 1147 1146 1146                                                 
CONECT 1148 1149 1145                                                 
CONECT 1149 1150 1148                                                 
CONECT 1150 1152 1149 1151 1151                                       
CONECT 1151 1150 1150                                                 
CONECT 1152 1150                                                      
CONECT 1153 1146 1154                                                 
CONECT 1154 1153 1155 1157                                            
CONECT 1155 1156 1156 1161 1154                                       
CONECT 1156 1155 1155                                                 
CONECT 1157 1154 1158                                                 
CONECT 1158 1160 1157 1159 1159                                       
CONECT 1159 1158 1158                                                 
CONECT 1160 1158                                                      
CONECT 1161 1162 1155                                                 
CONECT 1162 1165 1161 1163                                            
CONECT 1163 1162 1164 1164 1167                                       
CONECT 1164 1163 1163                                                 
CONECT 1165 1162 1166                                                 
CONECT 1166 1165                                                      
CONECT 1167 1163 1168                                                 
CONECT 1168 1167 1169 1171                                            
CONECT 1169 1168 1170 1170 1177                                       
CONECT 1170 1169 1169                                                 
CONECT 1171 1168 1172                                                 
CONECT 1172 1173 1173 1174 1171                                       
CONECT 1173 1175 1172 1172                                            
CONECT 1174 1176 1172                                                 
CONECT 1175 1173 1176 1176                                            
CONECT 1176 1175 1175 1174                                            
CONECT 1177 1169 1178                                                 
CONECT 1178 1177 1181 1179                                            
CONECT 1179 1178 1180 1180 1183                                       
CONECT 1180 1179 1179                                                 
CONECT 1181 1182 1178                                                 
CONECT 1182 1181                                                      
CONECT 1183 1179 1184                                                 
CONECT 1184 1183 1187 1185                                            
CONECT 1185 1184 1186 1186 1195                                       
CONECT 1186 1185 1185                                                 
CONECT 1187 1188 1184                                                 
CONECT 1188 1189 1189 1190 1187                                       
CONECT 1189 1191 1188 1188                                            
CONECT 1190 1192 1192 1188                                            
CONECT 1191 1193 1193 1189                                            
CONECT 1192 1193 1190 1190                                            
CONECT 1193 1194 1191 1191 1192                                       
CONECT 1194 1193                                                      
CONECT 1195 1185 1196                                                 
CONECT 1196 1195 1199 1197                                            
CONECT 1197 1196 1201 1198 1198                                       
CONECT 1198 1197 1197                                                 
CONECT 1199 1196 1200                                                 
CONECT 1200 1199                                                      
CONECT 1201 1197 1202                                                 
CONECT 1202 1201 1205 1203                                            
CONECT 1203 1202 1204 1204 1212                                       
CONECT 1204 1203 1203                                                 
CONECT 1205 1206 1202                                                 
CONECT 1206 1208 1208 1207 1205                                       
CONECT 1207 1209 1209 1206                                            
CONECT 1208 1210 1206 1206                                            
CONECT 1209 1211 1207 1207                                            
CONECT 1210 1211 1211 1208                                            
CONECT 1211 1210 1210 1209                                            
CONECT 1212 1203 1213                                                 
CONECT 1213 1212 1216 1214                                            
CONECT 1214 1213 1215 1215 1221                                       
CONECT 1215 1214 1214                                                 
CONECT 1216 1213 1217                                                 
CONECT 1217 1216 1218                                                 
CONECT 1218 1217 1220 1220 1219                                       
CONECT 1219 1218                                                      
CONECT 1220 1218 1218                                                 
CONECT 1221 1214 1222                                                 
CONECT 1222 1221 1225 1223                                            
CONECT 1223 1222 1224 1224 1229                                       
CONECT 1224 1223 1223                                                 
CONECT 1225 1226 1222 1227                                            
CONECT 1226 1228 1225                                                 
CONECT 1227 1225                                                      
CONECT 1228 1226                                                      
CONECT 1229 1223 1230                                                 
CONECT 1230 1229 1233 1231                                            
CONECT 1231 1230 1232 1232 1237                                       
CONECT 1232 1231 1231                                                 
CONECT 1233 1234 1230                                                 
CONECT 1234 1235 1236 1233                                            
CONECT 1235 1234                                                      
CONECT 1236 1234                                                      
CONECT 1237 1231 1238                                                 
CONECT 1238 1237 1241 1239                                            
CONECT 1239 1238 1240 1240 1246                                       
CONECT 1240 1239 1239                                                 
CONECT 1241 1242 1238                                                 
CONECT 1242 1243 1241                                                 
CONECT 1243 1244 1244 1242 1245                                       
CONECT 1244 1243 1243                                                 
CONECT 1245 1243                                                      
CONECT 1246 1239 1247                                                 
CONECT 1247 1246 1250 1248                                            
CONECT 1248 1247 1249 1249 1257                                       
CONECT 1249 1248 1248                                                 
CONECT 1250 1247 1251                                                 
CONECT 1251 1250 1252                                                 
CONECT 1252 1253 1251                                                 
CONECT 1253 1254 1254 1252                                            
CONECT 1254 1256 1253 1253 1255                                       
CONECT 1255 1254                                                      
CONECT 1256 1254                                                      
CONECT 1257 1248 1258                                                 
CONECT 1258 1257 1261 1259                                            
CONECT 1259 1258 1260 1260 1268                                       
CONECT 1260 1259 1259                                                 
CONECT 1261 1262 1258                                                 
CONECT 1262 1263 1261                                                 
CONECT 1263 1264 1262                                                 
CONECT 1264 1265 1265 1263                                            
CONECT 1265 1267 1264 1264 1266                                       
CONECT 1266 1265                                                      
CONECT 1267 1265                                                      
CONECT 1268 1259                                                      
CONECT 1269 1270                                                      
CONECT 1270 1273 1271 1269                                            
CONECT 1271 1277 1270 1272 1272                                       
CONECT 1272 1271 1271                                                 
CONECT 1273 1274 1270                                                 
CONECT 1274 1275 1273                                                 
CONECT 1275 1276 1274                                                 
CONECT 1276 1275                                                      
CONECT 1277 1278 1271                                                 
CONECT 1278 1281 1279 1277                                            
CONECT 1279 1280 1280 1278 1282                                       
CONECT 1280 1279 1279                                                 
CONECT 1281 1278                                                      
CONECT 1282 1279 1283                                                 
CONECT 1283 1284 1282 1286                                            
CONECT 1284 1287 1285 1285 1283                                       
CONECT 1285 1284 1284                                                 
CONECT 1286 1283                                                      
CONECT 1287 1288 1284                                                 
CONECT 1288 1291 1289 1287                                            
CONECT 1289 1296 1288 1290 1290                                       
CONECT 1290 1289 1289                                                 
CONECT 1291 1292 1288                                                 
CONECT 1292 1293 1291                                                 
CONECT 1293 1294 1292                                                 
CONECT 1294 1295 1293                                                 
CONECT 1295 1294                                                      
CONECT 1296 1297 1289                                                 
CONECT 1297 1298 1300 1296                                            
CONECT 1298 1299 1299 1304 1297                                       
CONECT 1299 1298 1298                                                 
CONECT 1300 1302 1297 1301                                            
CONECT 1301 1300 1303                                                 
CONECT 1302 1300                                                      
CONECT 1303 1301                                                      
CONECT 1304 1298 1305                                                 
CONECT 1305 1306 1304 1308                                            
CONECT 1306 1312 1305 1307 1307                                       
CONECT 1307 1306 1306                                                 
CONECT 1308 1305 1310 1309                                            
CONECT 1309 1308 1311                                                 
CONECT 1310 1308                                                      
CONECT 1311 1309                                                      
CONECT 1312 1313 1306                                                 
CONECT 1313 1316 1314 1312                                            
CONECT 1314 1315 1315 1313 1320                                       
CONECT 1315 1314 1314                                                 
CONECT 1316 1317 1313                                                 
CONECT 1317 1319 1319 1318 1316                                       
CONECT 1318 1317                                                      
CONECT 1319 1317 1317                                                 
CONECT 1320 1314 1321                                                 
CONECT 1321 1322 1320                                                 
CONECT 1322 1323 1323 1324 1321                                       
CONECT 1323 1322 1322                                                 
CONECT 1324 1325 1322                                                 
CONECT 1325 1326 1328 1324                                            
CONECT 1326 1327 1327 1333 1325                                       
CONECT 1327 1326 1326                                                 
CONECT 1328 1329 1325                                                 
CONECT 1329 1330 1328                                                 
CONECT 1330 1331 1329                                                 
CONECT 1331 1330 1332                                                 
CONECT 1332 1331                                                      
CONECT 1333 1334 1326                                                 
CONECT 1334 1335 1337 1333                                            
CONECT 1335 1336 1336 1334 1340                                       
CONECT 1336 1335 1335                                                 
CONECT 1337 1339 1338 1334                                            
CONECT 1338 1337                                                      
CONECT 1339 1337                                                      
CONECT 1340 1335 1341                                                 
CONECT 1341 1342 1340 1344                                            
CONECT 1342 1343 1343 1341 1348                                       
CONECT 1343 1342 1342                                                 
CONECT 1344 1341 1346 1345                                            
CONECT 1345 1347 1344                                                 
CONECT 1346 1344                                                      
CONECT 1347 1345                                                      
CONECT 1348 1342 1349                                                 
CONECT 1349 1350 1348 1352                                            
CONECT 1350 1353 1351 1351 1349                                       
CONECT 1351 1350 1350                                                 
CONECT 1352 1349                                                      
CONECT 1353 1354 1350                                                 
CONECT 1354 1355 1357 1353                                            
CONECT 1355 1356 1356 1362 1354                                       
CONECT 1356 1355 1355                                                 
CONECT 1357 1358 1354                                                 
CONECT 1358 1359 1357                                                 
CONECT 1359 1361 1358 1360 1360                                       
CONECT 1360 1359 1359                                                 
CONECT 1361 1359                                                      
CONECT 1362 1363 1355                                                 
CONECT 1363 1364 1366 1362                                            
CONECT 1364 1365 1365 1363 1371                                       
CONECT 1365 1364 1364                                                 
CONECT 1366 1367 1363                                                 
CONECT 1367 1366 1368                                                 
CONECT 1368 1367 1370 1369 1369                                       
CONECT 1369 1368 1368                                                 
CONECT 1370 1368                                                      
CONECT 1371 1364 1372                                                 
CONECT 1372 1373 1371 1375                                            
CONECT 1373 1374 1374 1378 1372                                       
CONECT 1374 1373 1373                                                 
CONECT 1375 1372 1376 1377                                            
CONECT 1376 1375                                                      
CONECT 1377 1375                                                      
CONECT 1378 1379 1373                                                 
CONECT 1379 1380 1382 1378                                            
CONECT 1380 1381 1381 1389 1379                                       
CONECT 1381 1380 1380                                                 
CONECT 1382 1379 1383                                                 
CONECT 1383 1382 1384                                                 
CONECT 1384 1383 1385                                                 
CONECT 1385 1384 1386 1386                                            
CONECT 1386 1387 1385 1385 1388                                       
CONECT 1387 1386                                                      
CONECT 1388 1386                                                      
CONECT 1389 1390 1380                                                 
CONECT 1390 1391 1393 1389                                            
CONECT 1391 1392 1392 1390 1395                                       
CONECT 1392 1391 1391                                                 
CONECT 1393 1390 1394                                                 
CONECT 1394 1393                                                      
CONECT 1395 1391 1396                                                 
CONECT 1396 1397 1395 1399                                            
CONECT 1397 1398 1398 1396 1404                                       
CONECT 1398 1397 1397                                                 
CONECT 1399 1396 1400                                                 
CONECT 1400 1399 1401                                                 
CONECT 1401 1400 1402 1402 1403                                       
CONECT 1402 1401 1401                                                 
CONECT 1403 1401                                                      
CONECT 1404 1397 1405                                                 
CONECT 1405 1406 1404 1408                                            
CONECT 1406 1407 1407 1411 1405                                       
CONECT 1407 1406 1406                                                 
CONECT 1408 1405 1409 1410                                            
CONECT 1409 1408                                                      
CONECT 1410 1408                                                      
CONECT 1411 1412 1406                                                 
CONECT 1412 1413 1415 1411                                            
CONECT 1413 1414 1414 1416 1412                                       
CONECT 1414 1413 1413                                                 
CONECT 1415 1412                                                      
CONECT 1416 1417 1413                                                 
CONECT 1417 1418 1420 1416                                            
CONECT 1418 1419 1419 1417 1425                                       
CONECT 1419 1418 1418                                                 
CONECT 1420 1421 1417                                                 
CONECT 1421 1422 1420                                                 
CONECT 1422 1424 1421 1423 1423                                       
CONECT 1423 1422 1422                                                 
CONECT 1424 1422                                                      
CONECT 1425 1418 1426                                                 
CONECT 1426 1427 1425 1429                                            
CONECT 1427 1428 1428 1426 1434                                       
CONECT 1428 1427 1427                                                 
CONECT 1429 1426 1430                                                 
CONECT 1430 1429 1431                                                 
CONECT 1431 1430 1432                                                 
CONECT 1432 1431 1433                                                 
CONECT 1433 1432                                                      
CONECT 1434 1427 1435                                                 
CONECT 1435 1436 1434 1438                                            
CONECT 1436 1437 1437 1441 1435                                       
CONECT 1437 1436 1436                                                 
CONECT 1438 1435 1439 1440                                            
CONECT 1439 1438                                                      
CONECT 1440 1438                                                      
CONECT 1441 1442 1436                                                 
CONECT 1442 1443 1445 1441                                            
CONECT 1443 1444 1444 1450 1442                                       
CONECT 1444 1443 1443                                                 
CONECT 1445 1442 1446                                                 
CONECT 1446 1447 1445                                                 
CONECT 1447 1448 1448 1446 1449                                       
CONECT 1448 1447 1447                                                 
CONECT 1449 1447                                                      
CONECT 1450 1451 1443                                                 
CONECT 1451 1452 1454 1450                                            
CONECT 1452 1453 1453 1451 1455                                       
CONECT 1453 1452 1452                                                 
CONECT 1454 1451                                                      
CONECT 1455 1452 1456                                                 
CONECT 1456 1457 1455 1459                                            
CONECT 1457 1458 1458 1466 1456                                       
CONECT 1458 1457 1457                                                 
CONECT 1459 1456 1460                                                 
CONECT 1460 1459 1461                                                 
CONECT 1461 1460 1462                                                 
CONECT 1462 1461 1463 1463                                            
CONECT 1463 1462 1462 1465 1464                                       
CONECT 1464 1463                                                      
CONECT 1465 1463                                                      
CONECT 1466 1467 1457                                                 
CONECT 1467 1468 1470 1466                                            
CONECT 1468 1469 1469 1474 1467                                       
CONECT 1469 1468 1468                                                 
CONECT 1470 1472 1467 1471                                            
CONECT 1471 1470 1473                                                 
CONECT 1472 1470                                                      
CONECT 1473 1471                                                      
CONECT 1474 1475 1468                                                 
CONECT 1475 1476 1478 1474                                            
CONECT 1476 1477 1477 1475 1479                                       
CONECT 1477 1476 1476                                                 
CONECT 1478 1475                                                      
CONECT 1479 1476 1480                                                 
CONECT 1480 1481 1479 1483                                            
CONECT 1481 1482 1482 1480 1484                                       
CONECT 1482 1481 1481                                                 
CONECT 1483 1480                                                      
CONECT 1484 1481 1485                                                 
CONECT 1485 1484 1486                                                 
CONECT 1486 1485 1487 1487 1488                                       
CONECT 1487 1486 1486                                                 
CONECT 1488 1486 1489                                                 
CONECT 1489 1488 1492 1490                                            
CONECT 1490 1489 1491 1491 1496                                       
CONECT 1491 1490 1490                                                 
CONECT 1492 1493 1489                                                 
CONECT 1493 1495 1494 1492                                            
CONECT 1494 1493                                                      
CONECT 1495 1493                                                      
CONECT 1496 1490 1497                                                 
CONECT 1497 1496 1498 1500                                            
CONECT 1498 1497 1499 1499 1507                                       
CONECT 1499 1498 1498                                                 
CONECT 1500 1497 1501                                                 
CONECT 1501 1500 1502                                                 
CONECT 1502 1501 1503                                                 
CONECT 1503 1502 1504 1504                                            
CONECT 1504 1503 1503 1505 1506                                       
CONECT 1505 1504                                                      
CONECT 1506 1504                                                      
CONECT 1507 1498 1508                                                 
CONECT 1508 1507 1511 1509                                            
CONECT 1509 1508 1510 1510 1512                                       
CONECT 1510 1509 1509                                                 
CONECT 1511 1508                                                      
CONECT 1512 1509 1518 1513                                            
CONECT 1513 1512 1514 1516                                            
CONECT 1514 1513 1515 1515 1519                                       
CONECT 1515 1514 1514                                                 
CONECT 1516 1517 1513                                                 
CONECT 1517 1518 1516                                                 
CONECT 1518 1512 1517                                                 
CONECT 1519 1514 1520                                                 
CONECT 1520 1519 1521                                                 
CONECT 1521 1520 1523 1522 1522                                       
CONECT 1522 1521 1521                                                 
CONECT 1523 1521 1524                                                 
CONECT 1524 1523 1527 1525                                            
CONECT 1525 1526 1526 1524 1531                                       
CONECT 1526 1525 1525                                                 
CONECT 1527 1524 1528                                                 
CONECT 1528 1527 1530 1529                                            
CONECT 1529 1528                                                      
CONECT 1530 1528                                                      
CONECT 1531 1525 1532                                                 
CONECT 1532 1531 1535 1533                                            
CONECT 1533 1532 1536 1534 1534                                       
CONECT 1534 1533 1533                                                 
CONECT 1535 1532                                                      
CONECT 1536 1533 1537                                                 
CONECT 1537 1536 1540 1538                                            
CONECT 1538 1537 1539 1539 1543                                       
CONECT 1539 1538 1538                                                 
CONECT 1540 1542 1537 1541                                            
CONECT 1541 1540                                                      
CONECT 1542 1540                                                      
CONECT 1543 1538 1544                                                 
CONECT 1544 1543 1547 1545                                            
CONECT 1545 1544 1550 1546 1546                                       
CONECT 1546 1545 1545                                                 
CONECT 1547 1549 1544 1548                                            
CONECT 1548 1547                                                      
CONECT 1549 1547                                                      
CONECT 1550 1545 1551                                                 
CONECT 1551 1550 1554 1552                                            
CONECT 1552 1551 1553 1553 1558                                       
CONECT 1553 1552 1552                                                 
CONECT 1554 1551 1555                                                 
CONECT 1555 1554 1557 1556                                            
CONECT 1556 1555                                                      
CONECT 1557 1555                                                      
CONECT 1558 1552 1559                                                 
CONECT 1559 1558 1560 1562                                            
CONECT 1560 1559 1565 1561 1561                                       
CONECT 1561 1560 1560                                                 
CONECT 1562 1559 1564 1563                                            
CONECT 1563 1562                                                      
CONECT 1564 1562                                                      
CONECT 1565 1560 1566                                                 
CONECT 1566 1567 1565                                                 
CONECT 1567 1568 1568 1569 1566                                       
CONECT 1568 1567 1567                                                 
CONECT 1569 1570 1567                                                 
CONECT 1570 1573 1571 1569                                            
CONECT 1571 1570 1572 1572 1575                                       
CONECT 1572 1571 1571                                                 
CONECT 1573 1570 1574                                                 
CONECT 1574 1573                                                      
CONECT 1575 1571 1576                                                 
CONECT 1576 1577 1575 1579                                            
CONECT 1577 1578 1578 1583 1576                                       
CONECT 1578 1577 1577                                                 
CONECT 1579 1576 1580                                                 
CONECT 1580 1579 1581 1581 1582                                       
CONECT 1581 1580 1580                                                 
CONECT 1582 1580                                                      
CONECT 1583 1584 1577 1589                                            
CONECT 1584 1585 1587 1583                                            
CONECT 1585 1586 1586 1584 1590                                       
CONECT 1586 1585 1585                                                 
CONECT 1587 1584 1588                                                 
CONECT 1588 1587 1589                                                 
CONECT 1589 1583 1588                                                 
CONECT 1590 1585 1591                                                 
CONECT 1591 1592 1590 1594                                            
CONECT 1592 1593 1593 1595 1591                                       
CONECT 1593 1592 1592                                                 
CONECT 1594 1591                                                      
CONECT 1595 1596 1592                                                 
CONECT 1596 1597 1599 1595                                            
CONECT 1597 1598 1598 1601 1596                                       
CONECT 1598 1597 1597                                                 
CONECT 1599 1596 1600                                                 
CONECT 1600 1599                                                      
CONECT 1601 1602 1597                                                 
CONECT 1602 1603 1605 1601                                            
CONECT 1603 1604 1604 1610 1602                                       
CONECT 1604 1603 1603                                                 
CONECT 1605 1602 1606                                                 
CONECT 1606 1605 1607                                                 
CONECT 1607 1608 1608 1606 1609                                       
CONECT 1608 1607 1607                                                 
CONECT 1609 1607                                                      
CONECT 1610 1611 1603                                                 
CONECT 1611 1612 1610 1614                                            
CONECT 1612 1613 1613 1611 1618                                       
CONECT 1613 1612 1612                                                 
CONECT 1614 1611 1616 1615                                            
CONECT 1615 1614 1617                                                 
CONECT 1616 1614                                                      
CONECT 1617 1615                                                      
CONECT 1618 1612 1619                                                 
CONECT 1619 1620 1618 1622                                            
CONECT 1620 1621 1621 1630 1619                                       
CONECT 1621 1620 1620                                                 
CONECT 1622 1619 1623                                                 
CONECT 1623 1622 1624 1624 1625                                       
CONECT 1624 1623 1623 1626                                            
CONECT 1625 1623 1627 1627                                            
CONECT 1626 1624 1628 1628                                            
CONECT 1627 1625 1625 1628                                            
CONECT 1628 1626 1626 1627 1629                                       
CONECT 1629 1628                                                      
CONECT 1630 1631 1620                                                 
CONECT 1631 1632 1634 1630                                            
CONECT 1632 1633 1633 1637 1631                                       
CONECT 1633 1632 1632                                                 
CONECT 1634 1635 1631 1636                                            
CONECT 1635 1634                                                      
CONECT 1636 1634                                                      
CONECT 1637 1638 1632                                                 
CONECT 1638 1639 1641 1637                                            
CONECT 1639 1640 1640 1638 1642                                       
CONECT 1640 1639 1639                                                 
CONECT 1641 1638                                                      
CONECT 1642 1639 1643                                                 
CONECT 1643 1644 1642 1646                                            
CONECT 1644 1645 1645 1648 1643                                       
CONECT 1645 1644 1644                                                 
CONECT 1646 1643 1647                                                 
CONECT 1647 1646                                                      
CONECT 1648 1649 1644                                                 
CONECT 1649 1650 1648 1652                                            
CONECT 1650 1651 1651 1657 1649                                       
CONECT 1651 1650 1650                                                 
CONECT 1652 1649 1653                                                 
CONECT 1653 1652 1654                                                 
CONECT 1654 1653 1655                                                 
CONECT 1655 1654 1656                                                 
CONECT 1656 1655                                                      
CONECT 1657 1658 1650                                                 
CONECT 1658 1659 1661 1657                                            
CONECT 1659 1660 1660 1668 1658                                       
CONECT 1660 1659 1659                                                 
CONECT 1661 1658 1662                                                 
CONECT 1662 1661 1663                                                 
CONECT 1663 1662 1664                                                 
CONECT 1664 1663 1665 1665                                            
CONECT 1665 1666 1664 1664 1667                                       
CONECT 1666 1665                                                      
CONECT 1667 1665                                                      
CONECT 1668 1669 1659                                                 
CONECT 1669 1670 1672 1668                                            
CONECT 1670 1671 1671 1669 1677                                       
CONECT 1671 1670 1670                                                 
CONECT 1672 1673 1669                                                 
CONECT 1673 1674 1672                                                 
CONECT 1674 1673 1675                                                 
CONECT 1675 1674 1676                                                 
CONECT 1676 1675                                                      
CONECT 1677 1670 1678                                                 
CONECT 1678 1679 1677 1681                                            
CONECT 1679 1680 1680 1682 1678                                       
CONECT 1680 1679 1679                                                 
CONECT 1681 1678                                                      
CONECT 1682 1683 1679                                                 
CONECT 1683 1684 1686 1682                                            
CONECT 1684 1685 1685 1688 1683                                       
CONECT 1685 1684 1684                                                 
CONECT 1686 1683 1687                                                 
CONECT 1687 1686                                                      
CONECT 1688 1689 1684                                                 
CONECT 1689 1690 1692 1688                                            
CONECT 1690 1691 1691 1689 1697                                       
CONECT 1691 1690 1690                                                 
CONECT 1692 1689 1693                                                 
CONECT 1693 1692 1694                                                 
CONECT 1694 1693 1696 1696 1695                                       
CONECT 1695 1694                                                      
CONECT 1696 1694 1694                                                 
CONECT 1697 1690 1698                                                 
CONECT 1698 1699 1697 1701
[truncated: 124,397 more chars]
